# Supplementary material for: Correction: The contribution of energy systems during 30-second lower body Wingate anaerobic test in combat sports athletes: Intermittent versus single forms and gender comparison
Source: PLoS One. 2024 Jun 27;19(6):e0306361. doi: 10.1371/journal.pone.0306361 (PMC11210755; doi:10.1371/journal.pone.0306361)
Supplement: S1 File — A) Descriptive characteristics of athletes including age range, height, weight; B) Wingate test outputs, including metrics such as peak power, mean power, and fatigue index; C) Oxygen Consumption (O2) Data for two different Wingate test protocols, providing comparative insights into athletes’ oxygen consumption during these tests. (ZIP) [file pone.0306361.s001.zip]

Archive with 75 entries (73 files):
- S1 File/A. Descriptive characteristics of participants.xlsx
- S1 File/B. Wingate test outputs.xlsx
- S1 File/C. Oxygen consumption data for two Wingate tests/
- S1 File/C. Oxygen consumption data for two Wingate tests/All Raw-Oxygen Data/
- S1 File/C. Oxygen consumption data for two Wingate tests/All Raw-Oxygen Data/1.xlsx
- S1 File/C. Oxygen consumption data for two Wingate tests/All Raw-Oxygen Data/10.xlsx
- S1 File/C. Oxygen consumption data for two Wingate tests/All Raw-Oxygen Data/11.xlsx
- S1 File/C. Oxygen consumption data for two Wingate tests/All Raw-Oxygen Data/12.xlsx
- S1 File/C. Oxygen consumption data for two Wingate tests/All Raw-Oxygen Data/13.xlsx
- S1 File/C. Oxygen consumption data for two Wingate tests/All Raw-Oxygen Data/14.xlsx
- S1 File/C. Oxygen consumption data for two Wingate tests/All Raw-Oxygen Data/15.xlsx
- S1 File/C. Oxygen consumption data for two Wingate tests/All Raw-Oxygen Data/16.xlsx
- S1 File/C. Oxygen consumption data for two Wingate tests/All Raw-Oxygen Data/17.xlsx
- S1 File/C. Oxygen consumption data for two Wingate tests/All Raw-Oxygen Data/18.xlsx
- S1 File/C. Oxygen consumption data for two Wingate tests/All Raw-Oxygen Data/19.xlsx
- S1 File/C. Oxygen consumption data for two Wingate tests/All Raw-Oxygen Data/2.xlsx
- S1 File/C. Oxygen consumption data for two Wingate tests/All Raw-Oxygen Data/20.xlsx
- S1 File/C. Oxygen consumption data for two Wingate tests/All Raw-Oxygen Data/21.xlsx
- S1 File/C. Oxygen consumption data for two Wingate tests/All Raw-Oxygen Data/22.xlsx
- S1 File/C. Oxygen consumption data for two Wingate tests/All Raw-Oxygen Data/23.xlsx
- S1 File/C. Oxygen consumption data for two Wingate tests/All Raw-Oxygen Data/24.xlsx
- S1 File/C. Oxygen consumption data for two Wingate tests/All Raw-Oxygen Data/25.xlsx
- S1 File/C. Oxygen consumption data for two Wingate tests/All Raw-Oxygen Data/26.xlsx
- S1 File/C. Oxygen consumption data for two Wingate tests/All Raw-Oxygen Data/27.xlsx
- S1 File/C. Oxygen consumption data for two Wingate tests/All Raw-Oxygen Data/28.xlsx
- S1 File/C. Oxygen consumption data for two Wingate tests/All Raw-Oxygen Data/29.xlsx
- S1 File/C. Oxygen consumption data for two Wingate tests/All Raw-Oxygen Data/3.xlsx
- S1 File/C. Oxygen consumption data for two Wingate tests/All Raw-Oxygen Data/30.xlsx
- S1 File/C. Oxygen consumption data for two Wingate tests/All Raw-Oxygen Data/31.xlsx
- S1 File/C. Oxygen consumption data for two Wingate tests/All Raw-Oxygen Data/32.xlsx
- S1 File/C. Oxygen consumption data for two Wingate tests/All Raw-Oxygen Data/33.xlsx
- S1 File/C. Oxygen consumption data for two Wingate tests/All Raw-Oxygen Data/34.xlsx
- S1 File/C. Oxygen consumption data for two Wingate tests/All Raw-Oxygen Data/35.xlsx
- S1 File/C. Oxygen consumption data for two Wingate tests/All Raw-Oxygen Data/36.xlsx
- S1 File/C. Oxygen consumption data for two Wingate tests/All Raw-Oxygen Data/37.xlsx
- S1 File/C. Oxygen consumption data for two Wingate tests/All Raw-Oxygen Data/38.xlsx
- S1 File/C. Oxygen consumption data for two Wingate tests/All Raw-Oxygen Data/39.xlsx
- S1 File/C. Oxygen consumption data for two Wingate tests/All Raw-Oxygen Data/4.xlsx
- S1 File/C. Oxygen consumption data for two Wingate tests/All Raw-Oxygen Data/40.xlsx
- S1 File/C. Oxygen consumption data for two Wingate tests/All Raw-Oxygen Data/41.xlsx
- S1 File/C. Oxygen consumption data for two Wingate tests/All Raw-Oxygen Data/42.xlsx
- S1 File/C. Oxygen consumption data for two Wingate tests/All Raw-Oxygen Data/43.xlsx
- S1 File/C. Oxygen consumption data for two Wingate tests/All Raw-Oxygen Data/44.xlsx
- S1 File/C. Oxygen consumption data for two Wingate tests/All Raw-Oxygen Data/45.xlsx
- S1 File/C. Oxygen consumption data for two Wingate tests/All Raw-Oxygen Data/46.xlsx
- S1 File/C. Oxygen consumption data for two Wingate tests/All Raw-Oxygen Data/47.xlsx
- S1 File/C. Oxygen consumption data for two Wingate tests/All Raw-Oxygen Data/48.xlsx
- S1 File/C. Oxygen consumption data for two Wingate tests/All Raw-Oxygen Data/49.xlsx
- S1 File/C. Oxygen consumption data for two Wingate tests/All Raw-Oxygen Data/5.xlsx
- S1 File/C. Oxygen consumption data for two Wingate tests/All Raw-Oxygen Data/50.xlsx
- S1 File/C. Oxygen consumption data for two Wingate tests/All Raw-Oxygen Data/51.xlsx
- S1 File/C. Oxygen consumption data for two Wingate tests/All Raw-Oxygen Data/52.xlsx
- S1 File/C. Oxygen consumption data for two Wingate tests/All Raw-Oxygen Data/53.xlsx
- S1 File/C. Oxygen consumption data for two Wingate tests/All Raw-Oxygen Data/54.xlsx
- S1 File/C. Oxygen consumption data for two Wingate tests/All Raw-Oxygen Data/55.xlsx
- S1 File/C. Oxygen consumption data for two Wingate tests/All Raw-Oxygen Data/56.xlsx
- S1 File/C. Oxygen consumption data for two Wingate tests/All Raw-Oxygen Data/57.xlsx
- S1 File/C. Oxygen consumption data for two Wingate tests/All Raw-Oxygen Data/58.xlsx
- S1 File/C. Oxygen consumption data for two Wingate tests/All Raw-Oxygen Data/59.xlsx
- S1 File/C. Oxygen consumption data for two Wingate tests/All Raw-Oxygen Data/6.xlsx
- S1 File/C. Oxygen consumption data for two Wingate tests/All Raw-Oxygen Data/60.xlsx
- S1 File/C. Oxygen consumption data for two Wingate tests/All Raw-Oxygen Data/61.xlsx
- S1 File/C. Oxygen consumption data for two Wingate tests/All Raw-Oxygen Data/62.xlsx
- S1 File/C. Oxygen consumption data for two Wingate tests/All Raw-Oxygen Data/63.xlsx
- S1 File/C. Oxygen consumption data for two Wingate tests/All Raw-Oxygen Data/64.xlsx
- S1 File/C. Oxygen consumption data for two Wingate tests/All Raw-Oxygen Data/65.xlsx
- S1 File/C. Oxygen consumption data for two Wingate tests/All Raw-Oxygen Data/66.xlsx
- S1 File/C. Oxygen consumption data for two Wingate tests/All Raw-Oxygen Data/67.xlsx
- S1 File/C. Oxygen consumption data for two Wingate tests/All Raw-Oxygen Data/68.xlsx
- S1 File/C. Oxygen consumption data for two Wingate tests/All Raw-Oxygen Data/69.xlsx
- S1 File/C. Oxygen consumption data for two Wingate tests/All Raw-Oxygen Data/7.xlsx
- S1 File/C. Oxygen consumption data for two Wingate tests/All Raw-Oxygen Data/70.xlsx
- S1 File/C. Oxygen consumption data for two Wingate tests/All Raw-Oxygen Data/8.xlsx
- S1 File/C. Oxygen consumption data for two Wingate tests/All Raw-Oxygen Data/9.xlsx
- S1 File/C. Oxygen consumption data for two Wingate tests/All-analyzed O2 data.xlsx
