# Supplementary material for: Correction: The contribution of energy systems during 30-second lower body Wingate anaerobic test in combat sports athletes: Intermittent versus single forms and gender comparison
Source: PLoS One. 2024 Jun 27;19(6):e0306361. doi: 10.1371/journal.pone.0306361 (PMC11210755; doi:10.1371/journal.pone.0306361)
Supplement: S1 File — A) Descriptive characteristics of athletes including age range, height, weight; B) Wingate test outputs, including metrics such as peak power, mean power, and fatigue index; C) Oxygen Consumption (O2) Data for two different Wingate test protocols, providing comparative insights into athletes’ oxygen consumption during these tests. (ZIP) [file pone.0306361.s001.zip › S1 File/A. Descriptive characteristics of participants.xlsx]

## Sheet: 1
Athletes	Age (y)	Experience (y)	Height (cm)	Body weight (kg)	VO2 (L.min-1)	VO2 (ml.kg.min-1)
6	16-18	9.10378	186.217	68.2283	4.16996	52.9442
22	16-18	9.28629	169.28	68.4375	3.32017	54.2951
28	16-18	7.23722	163.963	65.191	3.57352	56.6411
32	19-21	6.50259	168.799	71.3514	2.49934	64.9661
20	19-21	5.77818	167.323	58.0039	3.37235	53.5397
8	19-21	7.74201	180.331	84.4032	4.53736	64.2996
9	19-21	10.6805	177.412	80.7659	4.48046	51.4657
24	19-21	9.285	162.997	62.9274	3.61997	51.6707
14	19-21	9.89965	179.8	76.4826	4.40226	49.7157
18	19-21	7.78056	166.37	48.7078	2.95336	56.3767
11	19-21	8.51074	174.839	73.7203	4.37753	54.8401
19	19-21	8.72775	162.111	56.6054	3.63807	53.7179
30	19-21	6.49473	174.516	64.948	3.5961	59.0526
29	19-21	8.63584	167.155	57.1157	3.43776	53.3518
16	19-21	8.83504	184.555	62.7428	4.51377	53.0682
26	19-21	7.49128	172.944	52.5723	3.40441	55.4312
2	19-21	8.26593	173.765	77.9585	4.38406	60.2853
33	19-21	6.2257	167.576	75.2165	3.72144	44.8984
10	19-21	7.04716	175.959	83.1379	4.03309	51.0392
15	19-21	8.61726	176.613	71.9226	4.24682	49.3631
25	22-24	6.50862	163.539	68.8971	3.54224	49.3142
13	22-24	9.96152	179.52	73.3369	3.30185	61.2363
7	22-24	9.30947	179.999	79.8139	3.78941	54.9978
3	22-24	8.77153	180.153	71.095	3.71299	50.5882
21	22-24	9.71228	172.818	65.9248	3.29032	53.6251
31	22-24	7.01144	166.882	59.3314	3.24686	55.2581
27	22-24	6.06702	166.615	72.5585	3.38334	52.7531
12	22-24	8.28347	189.145	76.4505	3.52881	51.8901
17	25-26	6.16849	163.831	56.5765	3.53911	64.9478
23	25-26	8.58702	165.68	69.3547	3.66165	48.7005
1	25-26	9.92377	178.041	63.8726	4.535	67.7967
5	25-26	5.97531	186.327	74.9621	3.76747	48.4837
4	25-26	7.63281	182.125	83.9867	4.45917	61.1861
