# Supplementary material for: Correction: The contribution of energy systems during 30-second lower body Wingate anaerobic test in combat sports athletes: Intermittent versus single forms and gender comparison
Source: PLoS One. 2024 Jun 27;19(6):e0306361. doi: 10.1371/journal.pone.0306361 (PMC11210755; doi:10.1371/journal.pone.0306361)
Supplement: S1 File — A) Descriptive characteristics of athletes including age range, height, weight; B) Wingate test outputs, including metrics such as peak power, mean power, and fatigue index; C) Oxygen Consumption (O2) Data for two different Wingate test protocols, providing comparative insights into athletes’ oxygen consumption during these tests. (ZIP) [file pone.0306361.s001.zip › S1 File/B. Wingate test outputs.xlsx]

## Sheet: Sayfa1
Group	Date	Time	Start Foot	Inertia	Magnets	Sampling Variable	Work Time [s]	FIw	FIpp	Wdec [%]	PPdec [%]	Bout	BW [kg]	PP [W]	PP [W/kg]	tPP [ms]	AP [W]	AP [W/kg]	MP [W]	MP [W/kg]	PD [W]	PD [W/kg]	PD [W/s]	PD [W/s/kg]	PD [%]	Vmax [rpm]	P Vmax [W]	t Vmax [ms]	Pdec [W]	PW [J]
Erkan-Combat	2022-12-19	14:55:54	Right	0.91	6	0.0449	30	0	55.1	0	0	1,01,2024	7.7	1026	13.3	1049	731.8	9.5	460.9	6	565	7.3	18.8	0.2	55.1	138.5	1171.7	233	554.5	21211.3
Erkan-Combat	2022-12-29	13:44:03	Right	0.91	6	0.0449	10	18.2	7	9.5	4.1	3,01,2024	7.7	1123	14.6	1726	974.2	12.7	837.6	10.9	285.8	3.7	28.6	0.4	25.4	135.4	1198.6	4037	284	9700.2
Erkan-Combat	2022-12-29	13:44:45	Right	0.91	6	0.0449	10	18.2	7	9.5	4.1	3,02,2024	7.7	1063	13.8	1169	871.3	11.3	717.9	9.3	344.8	4.5	34.5	0.4	32.4	128.5	1088	3072	297.3	8699.3
Erkan-Combat	2022-12-29	13:45:26	Right	0.91	6	0.0449	10	18.2	7	9.5	4.1	3,03,2024	7.7	1044	13.6	1023	792.4	10.3	631.9	8.2	412.3	5.4	41.2	0.5	39.5	121.2	926.2	2756	392.9	7930.9
Erkan-Combat	2022-12-22	14:05:18	Right	0.91	6	0.0449	30	0	46.8	0	0	1,01,2024	6.9	598.5	8.7	1380	468.5	6.8	318.5	4.6	280.1	4.1	9.3	0.1	46.8	122.5	-298.1	94	278.2	13858.5
Erkan-Combat	2022-12-29	14:36:11	Right	0.91	6	0.0449	10	7.6	6.7	2.5	0.5	3,01,2024	6.9	658.5	9.5	1707	594.7	8.6	506.4	7.3	152	2.2	15.2	0.2	23.1	92.3	686	4099	152	5876.6
Erkan-Combat	2022-12-29	14:36:53	Right	0.91	6	0.0449	10	7.6	6.7	2.5	0.5	3,02,2024	6.9	676.2	9.8	1845	586.2	8.5	504.6	7.3	171.6	2.5	17.2	0.2	25.4	96.7	719.3	2362	157.6	5881.6
Erkan-Combat	2022-12-29	14:37:34	Right	0.91	6	0.0449	10	7.6	6.7	2.5	0.5	3,03,2024	6.9	630.9	9.1	2786	539.5	7.8	421.2	6.1	209.6	3	21	0.3	33.2	94.3	667.1	1240	183.9	5433.6
Erkan-Combat	2022-12-13	14:29:06	Right	0.91	6	0.0449	30	0	47.6	0	0	1,01,2024	4.8	456.3	9.5	3178	367.1	7.6	239	5	217.3	4.5	7.2	0.2	47.6	124.7	71.2	89	202.2	10681.3
Erkan-Combat	2022-11-21	14:39:46	Right	0.91	6	0.0449	30	0	56.1	0	0	1,01,2024	5.6	642.9	11.5	5067	482.3	8.6	282.2	5	360.7	6.4	12	0.2	56.1	128.3	61.1	84	360.1	13839.5
Erkan-Combat	2022-11-22	14:06:23	Right	0.91	6	0.0449	10	29.2	20.4	15.7	11.5	3,01,2024	5.6	679.3	12.1	2516	612.1	10.9	549.8	9.8	129.5	2.3	12.9	0.2	19.1	112.2	737.4	5718	106.6	6067.9
Erkan-Combat	2022-11-22	14:07:05	Right	0.91	6	0.0449	10	29.2	20.4	15.7	11.5	3,02,2024	5.6	540.5	9.7	5812	472.7	8.4	64.8	1.2	475.7	8.5	47.6	0.8	88	92.9	637	8542	61.1	4293.2
Erkan-Combat	2022-11-22	14:07:47	Right	0.91	6	0.0449	10	29.2	20.4	15.7	11.5	3,03,2024	5.6	584.6	10.4	1142	498.3	8.9	416	7.4	168.6	3	16.9	0.3	28.8	97.3	542.9	4535	157.1	4975.9
Erkan-Combat	2022-12-22	10:51:08	Right	0.91	6	0.0449	30	0	68.3	0	0	1,01,2024	5.8	805.2	13.9	1002	514	8.9	254.9	4.4	550.3	9.5	18.3	0.3	68.3	136.9	820.9	1255	517.8	14498
Erkan-Combat	2022-12-29	12:14:19	Right	0.91	6	0.0449	30	0	68.6	0	0	1,01,2024	6.5	968.5	14.9	1150	566.7	8.7	303.7	4.7	664.8	10.2	22.2	0.3	68.6	144.1	941.5	1820	651.2	15857
Erkan-Combat	2022-12-13	15:48:44	Right	0.91	6	0.0449	30	0	42.9	0	0	1,01,2024	5.9	680.5	11.5	1001	531	9	388.4	6.6	292.2	5	9.7	0.2	42.9	133.8	1001	217	288.3	15674.6
Erkan-Combat	2022-12-27	14:33:18	Right	0.91	6	0.0449	10	15	5.8	7.2	0.4	3,01,2024	5.9	740.7	12.6	1563	665.5	11.3	581.9	9.9	158.9	2.7	15.9	0.3	21.4	117.8	798.1	6687	138.6	6619
Erkan-Combat	2022-12-27	14:33:59	Right	0.91	6	0.0449	10	15	5.8	7.2	0.4	3,02,2024	5.9	757.7	12.8	1057	618.5	10.5	521.4	8.8	236.3	4	23.6	0.4	31.2	113.6	773.4	4795	204.7	6192
Erkan-Combat	2022-12-27	14:34:41	Right	0.91	6	0.0449	10	15	5.8	7.2	0.4	3,03,2024	5.9	714.1	12.1	1111	558.8	9.5	480.7	8.1	233.4	4	23.3	0.4	32.7	106	687	1934	225.6	5625.3
Erkan-Combat	2022-11-21	15:05:07	Right	0.91	6	0.0449	30	0	79	0	0	1,01,2024	6.5	735.5	11.3	9039	609.3	9.4	154.3	2.4	581.2	8.9	19.4	0.3	79	128.5	1199.6	186	332.8	17771.2
Erkan-Combat	2022-11-22	10:45:32	Right	0.91	6	0.0449	10	13.7	16	5.6	0.9	3,01,2024	6.5	702.1	10.8	4143	650.5	10	569.2	8.8	132.9	2	13.3	0.2	18.9	103.9	674.2	6988	46.4	6489.6
Erkan-Combat	2022-11-22	10:46:13	Right	0.91	6	0.0449	10	13.7	16	5.6	0.9	3,02,2024	6.5	752.6	11.6	1047	630.4	9.7	525.7	8.1	226.9	3.5	22.7	0.3	30.2	105.5	765.1	3863	218.2	6285
Erkan-Combat	2022-11-22	10:46:55	Right	0.91	6	0.0449	10	13.7	16	5.6	0.9	3,03,2024	6.5	631.9	9.7	1127	557	8.6	514.3	7.9	117.6	1.8	11.8	0.2	18.6	95	617.4	1666	97.7	5600.7
Erkan-Combat	2022-11-24	10:42:59	Right	0.91	6	0.0449	30	0	66.8	0	0	1,01,2024	4.8	492.3	10.3	6132	390.5	8.1	163.5	3.4	328.8	6.8	11	0.2	66.8	127.6	931.4	193	328.8	11394.2
Erkan-Combat	2022-12-02	11:09:50	Right	0.91	6	0.0449	10	5.1	7.7	-1.2	-5.5	3,01,2024	4.8	554.1	11.5	4847	504.1	10.5	464.6	9.7	89.5	1.9	9	0.2	16.2	106.7	585.1	7571	58.4	4981.3
Erkan-Combat	2022-12-02	11:10:32	Right	0.91	6	0.0449	10	5.1	7.7	-1.2	-5.5	3,02,2024	4.8	599.4	12.5	2695	523.9	10.9	474.4	9.9	125	2.6	12.5	0.3	20.8	109.9	554.1	6795	105.2	5201
Erkan-Combat	2022-12-02	11:11:15	Right	0.91	6	0.0449	10	5.1	7.7	-1.2	-5.5	3,03,2024	4.8	600.4	12.5	2893	498.6	10.4	432	9	168.4	3.5	16.8	0.4	28.1	108.5	517.6	3395	155.8	4934.8
Erkan-Combat	2022-11-24	11:17:13	Right	0.91	6	0.0449	30	0	48.2	0	0	1,01,2024	5.9	558.7	9.5	2390	417.9	7.1	289.4	4.9	269.4	4.6	9	0.2	48.2	125.8	1030.7	200	251.4	12197.3
Erkan-Combat	2022-12-02	13:50:16	Right	0.91	6	0.0449	10	8.6	12.9	-4.8	-5.7	3,01,2024	5.9	496.3	8.4	1024	413.6	7	332	5.6	164.3	2.8	16.4	0.3	33.1	84	500	754	162.5	4167.2
Erkan-Combat	2022-12-02	13:50:58	Right	0.91	6	0.0449	10	8.6	12.9	-4.8	-5.7	3,02,2024	5.9	508.2	8.6	1117	436.2	7.4	368.8	6.3	139.4	2.4	13.9	0.2	27.4	84.2	501.6	2320	73.5	4382.2
Erkan-Combat	2022-12-02	13:51:39	Right	0.91	6	0.0449	10	8.6	12.9	-4.8	-5.7	3,03,2024	5.9	569.6	9.7	1563	455.5	7.7	359.9	6.1	209.8	3.6	21	0.4	36.8	92.9	637.5	2077	179.5	4558.2
Erkan-Combat	2022-11-24	15:10:12	Right	0.91	6	0.0449	30	0	59.7	0	0	1,01,2024	7.8	765.1	9.8	1826	520.8	6.7	308.4	4	456.7	5.9	15.2	0.2	59.7	131.7	-304.3	73	451.3	14808.8
Erkan-Combat	2022-12-22	09:49:51	Right	0.91	6	0.0449	10	12.3	9.4	7.9	6.1	3,01,2024	7.8	709	9.1	6124	603.2	7.7	468.8	6	240.2	3.1	24	0.3	33.9	98.5	812	385	117.9	6070.6
Erkan-Combat	2022-12-22	09:50:32	Right	0.91	6	0.0449	10	12.3	9.4	7.9	6.1	3,02,2024	7.8	642.5	8.2	1521	540.9	6.9	431.9	5.5	210.6	2.7	21.1	0.3	32.8	89.8	802.4	564	210.6	5373.5
Erkan-Combat	2022-12-22	09:51:15	Right	0.91	6	0.0449	10	12.3	9.4	7.9	6.1	3,03,2024	7.8	646.1	8.3	1505	531.6	6.8	423.9	5.4	222.2	2.8	22.2	0.3	34.4	88.3	778.2	229	207.8	5325.7
Erkan-Combat	2022-12-22	14:39:27	Right	0.91	6	0.0449	30	0	58	0	0	1,01,2024	6.5	668.8	10.3	2971	492.6	7.6	280.8	4.3	388	6	12.9	0.2	58	128.4	-261.5	74	295	14377.3
Erkan-Combat	2022-11-24	10:02:20	Right	0.91	6	0.0449	30	0	56.2	0	0	1,01,2024	7.5	945.9	12.6	1341	671.2	8.9	414.3	5.5	531.6	7.1	17.7	0.2	56.2	136.5	-530.9	71	530	19164.5
Erkan-Combat	2022-12-02	13:27:31	Right	0.91	6	0.0449	10	26.1	14.7	13.7	6.7	3,01,2024	7.5	965.6	12.9	1215	870.2	11.6	709	9.5	256.6	3.4	25.7	0.3	26.6	123.9	1016.2	5465	225.5	8592.8
Erkan-Combat	2022-12-02	13:28:13	Right	0.91	6	0.0449	10	26.1	14.7	13.7	6.7	3,02,2024	7.5	912.9	12.2	1028	736.5	9.8	596.7	8	316.2	4.2	31.6	0.4	34.6	115.1	932.8	3667	313	7313.5
Erkan-Combat	2022-12-02	13:28:54	Right	0.91	6	0.0449	10	26.1	14.7	13.7	6.7	3,03,2024	7.5	824.1	11	1366	638.4	8.5	478.8	6.4	345.3	4.6	34.5	0.5	41.9	105.1	910.7	2733	345.3	6346.4
Erkan-Combat	2022-11-24	14:36:31	Right	0.91	6	0.0449	30	0	55.6	0	0	1,01,2024	5.5	656	11.9	1930	471	8.6	291.3	5.3	364.7	6.6	12.2	0.2	55.6	130	-35.4	80	324.9	13407.6
Erkan-Combat	2022-12-29	14:12:16	Right	0.91	6	0.0449	10	16.9	14.4	8	5	3,01,2024	5.5	703.1	12.8	1518	601.1	10.9	483.5	8.8	219.6	4	22	0.4	31.2	116.2	685.9	4118	215.7	5973.8
Erkan-Combat	2022-12-29	14:12:57	Right	0.91	6	0.0449	10	16.9	14.4	8	5	3,02,2024	5.5	698.3	12.7	1034	555.5	10.1	401.3	7.3	297	5.4	29.7	0.5	42.5	112.8	664.5	3723	252.1	5546.1
Erkan-Combat	2022-12-29	14:13:38	Right	0.91	6	0.0449	10	16.9	14.4	8	5	3,03,2024	5.5	601.6	10.9	1209	495.2	9	405	7.4	196.5	3.6	19.7	0.4	32.7	107.3	656.6	1118	194.4	4964.3
Erkan-Combat	2022-11-17	12:25:48	Right	0.91	6	0.0449	30	0	65.3	0	0	1,01,2024	8.4	1246	14.8	1481	806.1	9.6	432.6	5.1	813.2	9.7	27.1	0.3	65.3	144.3	1344	2158	813	22627.3
Erkan-Combat	2022-11-18	14:48:22	Right	0.91	6	0.0449	10	28.6	20.8	14.8	10.8	3,01,2024	8.4	1277	15.2	1381	1049	12.5	841.4	10	435.8	5.2	43.6	0.5	34.1	139.6	1415.6	3619	429.9	10444.6
Erkan-Combat	2022-11-18	14:49:04	Right	0.91	6	0.0449	10	28.6	20.8	14.8	10.8	3,02,2024	8.4	1129	13.4	1059	882	10.5	698.4	8.3	430.8	5.1	43.1	0.5	38.2	126.8	1228.6	2763	426.2	8794.6
Erkan-Combat	2022-11-18	14:49:46	Right	0.91	6	0.0449	10	28.6	20.8	14.8	10.8	3,03,2024	8.4	1011	12	1286	749.3	8.9	582.6	6.9	428.7	5.1	42.9	0.5	42.4	114.2	1202.3	2269	400	7458.2
Erkan-Combat	2022-11-24	15:42:36	Right	0.91	6	0.0449	30	0	55.6	0	0	1,01,2024	5.9	781.6	13.2	1011	558.3	9.5	347.4	5.9	434.2	7.4	14.5	0.2	55.6	135.4	816.4	209	418.7	16046.4
Erkan-Combat	2022-12-22	10:16:36	Right	0.91	6	0.0449	10	27.4	19.4	14.7	10.9	3,01,2024	5.9	837	14.2	2066	709.3	12	565.8	9.6	271.3	4.6	27.1	0.5	32.4	130.4	977.2	4212	268.2	7070.1
Erkan-Combat	2022-12-22	10:17:18	Right	0.91	6	0.0449	10	27.4	19.4	14.7	10.9	3,02,2024	5.9	726.6	12.3	1977	594.9	10.1	451.7	7.7	274.9	4.7	27.5	0.5	37.8	114.3	694.9	4057	268.2	5882.9
Erkan-Combat	2022-12-22	10:18:00	Right	0.91	6	0.0449	10	27.4	19.4	14.7	10.9	3,03,2024	5.9	674.2	11.4	2351	517.2	8.8	364.1	6.2	310.2	5.3	31	0.5	46	105.5	623.5	3135	256.9	5131.2
Erkan-Combat	2022-12-05	15:08:11	Right	0.91	6	0.0449	30	0	66.3	0	0	1,01,2024	5.4	704.1	13	2023	460	8.5	237.2	4.4	466.9	8.6	15.6	0.3	66.3	136.2	756.4	231	437.5	12825.3
Erkan-Combat	2022-12-13	13:51:51	Right	0.91	6	0.0449	10	29.4	31	16.4	16.7	3,01,2024	5.4	794.2	14.7	1561	650.3	12	493.7	9.1	300.5	5.6	30.1	0.6	37.8	129.4	813.6	4386	289.7	6449.7
Erkan-Combat	2022-12-13	13:52:32	Right	0.91	6	0.0449	10	29.4	31	16.4	16.7	3,02,2024	5.4	642.8	11.9	3072	521.5	9.7	410.3	7.6	232.6	4.3	23.3	0.4	36.2	109	716.1	4105	232.6	5169.4
Erkan-Combat	2022-12-13	13:53:14	Right	0.91	6	0.0449	10	29.4	31	16.4	16.7	3,03,2024	5.4	548.1	10.1	2126	455.3	8.4	363.9	6.7	184.2	3.4	18.4	0.3	33.6	97.3	546.6	3598	163.8	4551.2
Erkan-Combat	2022-12-13	15:02:41	Right	0.91	6	0.0449	30	0	54.1	0	0	1,01,2024	5.4	589.2	10.9	2236	431.2	8	270.5	5	318.7	5.9	10.6	0.2	54.1	129.1	23.9	76	318.7	12367.9
Erkan-Combat	2022-11-17	10:57:01	Right	0.91	6	0.0449	30	0	50.8	0	0	1,01,2024	6.5	907	14	1371	665.9	10.2	445.9	6.9	461.1	7.1	15.4	0.2	50.8	136.2	-123.1	83	403.7	19654.2
Erkan-Combat	2022-11-18	10:48:56	Right	0.91	6	0.0449	10	9.7	11.6	5.2	7.1	3,01,2024	6.5	980.7	15.1	1222	773.8	11.9	642	9.9	338.7	5.2	33.9	0.5	34.5	133.1	1188.1	2698	316.3	7779.5
Erkan-Combat	2022-11-18	10:49:38	Right	0.91	6	0.0449	10	9.7	11.6	5.2	7.1	3,02,2024	6.5	866.9	13.3	1176	730.3	11.2	598.9	9.2	268	4.1	26.8	0.4	30.9	124.9	1007.7	3831	229	7314.5
Erkan-Combat	2022-11-18	10:50:19	Right	0.91	6	0.0449	10	9.7	11.6	5.2	7.1	3,03,2024	6.5	886.7	13.6	1002	698.8	10.8	571.8	8.8	314.9	4.8	31.5	0.5	35.5	121.3	903.2	3433	314.9	7021.8
Erkan-Combat	2022-12-19	14:55:54	Right	0.91	6	0.0449	30	0	55.1	0	0	1,01,2024	7.7	1026	13.3	1049	731.8	9.5	460.9	6	565	7.3	18.8	0.2	55.1	138.5	1171.7	233	554.5	21211.3
Erkan-Combat	2022-12-29	13:44:03	Right	0.91	6	0.0449	10	18.2	7	9.5	4.1	3,01,2024	7.7	1123	14.6	1726	974.2	12.7	837.6	10.9	285.8	3.7	28.6	0.4	25.4	135.4	1198.6	4037	284	9700.2
Erkan-Combat	2022-12-29	13:44:45	Right	0.91	6	0.0449	10	18.2	7	9.5	4.1	3,02,2024	7.7	1063	13.8	1169	871.3	11.3	717.9	9.3	344.8	4.5	34.5	0.4	32.4	128.5	1088	3072	297.3	8699.3
Erkan-Combat	2022-12-29	13:45:26	Right	0.91	6	0.0449	10	18.2	7	9.5	4.1	3,03,2024	7.7	1044	13.6	1023	792.4	10.3	631.9	8.2	412.3	5.4	41.2	0.5	39.5	121.2	926.2	2756	392.9	7930.9
Erkan-Combat	2022-12-22	14:05:18	Right	0.91	6	0.0449	30	0	46.8	0	0	1,01,2024	6.9	598.5	8.7	1380	468.5	6.8	318.5	4.6	280.1	4.1	9.3	0.1	46.8	122.5	-298.1	94	278.2	13858.5
Erkan-Combat	2022-12-29	14:36:11	Right	0.91	6	0.0449	10	7.6	6.7	2.5	0.5	3,01,2024	6.9	658.5	9.5	1707	594.7	8.6	506.4	7.3	152	2.2	15.2	0.2	23.1	92.3	686	4099	152	5876.6
Erkan-Combat	2022-12-29	14:36:53	Right	0.91	6	0.0449	10	7.6	6.7	2.5	0.5	3,02,2024	6.9	676.2	9.8	1845	586.2	8.5	504.6	7.3	171.6	2.5	17.2	0.2	25.4	96.7	719.3	2362	157.6	5881.6
Erkan-Combat	2022-12-29	14:37:34	Right	0.91	6	0.0449	10	7.6	6.7	2.5	0.5	3,03,2024	6.9	630.9	9.1	2786	539.5	7.8	421.2	6.1	209.6	3	21	0.3	33.2	94.3	667.1	1240	183.9	5433.6
Erkan-Combat	2022-12-13	14:29:06	Right	0.91	6	0.0449	30	0	47.6	0	0	1,01,2024	4.8	456.3	9.5	3178	367.1	7.6	239	5	217.3	4.5	7.2	0.2	47.6	124.7	71.2	89	202.2	10681.3
Erkan-Combat	2023-01-12	14:03:36	Right	0.91	6	0.0449	10	39.9	2	14.7	-0.8	3,01,2024	4.8	389.5	8.1	3993	345	7.2	301.9	6.3	87.6	1.8	8.8	0.2	22.5	84.9	414.7	284	78	3469.1
Erkan-Combat	2023-01-12	14:04:17	Right	0.91	6	0.0449	10	39.9	2	14.7	-0.8	3,02,2024	4.8	397.3	8.3	1042	330.7	6.9	268.5	5.6	128.7	2.7	12.9	0.3	32.4	86.4	432.3	321	111.1	3322.4
Erkan-Combat	2023-01-12	14:04:59	Right	0.91	6	0.0449	10	39.9	2	14.7	-0.8	3,03,2024	4.8	391.2	8.1	1060	204.9	4.3	-61.3	-1.3	452.5	9.4	45.2	0.9	115.7	84.1	441.5	431	168.1	2086.6
Erkan-Combat	2022-11-21	14:39:46	Right	0.91	6	0.0449	30	0	56.1	0	0	1,01,2024	5.6	642.9	11.5	5067	482.3	8.6	282.2	5	360.7	6.4	12	0.2	56.1	128.3	61.1	84	360.1	13839.5
Erkan-Combat	2022-11-22	14:06:23	Right	0.91	6	0.0449	10	29.2	20.4	15.7	11.5	3,01,2024	5.6	679.3	12.1	2516	612.1	10.9	549.8	9.8	129.5	2.3	12.9	0.2	19.1	112.2	737.4	5718	106.6	6067.9
Erkan-Combat	2022-11-22	14:07:05	Right	0.91	6	0.0449	10	29.2	20.4	15.7	11.5	3,02,2024	5.6	540.5	9.7	5812	472.7	8.4	64.8	1.2	475.7	8.5	47.6	0.8	88	92.9	637	8542	61.1	4293.2
Erkan-Combat	2022-11-22	14:07:47	Right	0.91	6	0.0449	10	29.2	20.4	15.7	11.5	3,03,2024	5.6	584.6	10.4	1142	498.3	8.9	416	7.4	168.6	3	16.9	0.3	28.8	97.3	542.9	4535	157.1	4975.9
Erkan-Combat	2022-12-22	10:51:08	Right	0.91	6	0.0449	30	0	68.3	0	0	1,01,2024	5.8	805.2	13.9	1002	514	8.9	254.9	4.4	550.3	9.5	18.3	0.3	68.3	136.9	820.9	1255	517.8	14498
Erkan-Combat	2023-01-04	14:12:17	Right	0.91	6	0.0449	10	29.5	29.1	15.9	14.6	3,01,2024	5.8	897	15.5	1195	702	12.1	528.3	9.1	368.7	6.4	36.9	0.6	41.1	135.5	873.2	4047	353.1	7033.3
Erkan-Combat	2023-01-04	14:12:59	Right	0.91	6	0.0449	10	29.5	29.1	15.9	14.6	3,02,2024	5.8	764.3	13.2	1903	576.2	9.9	456.8	7.9	307.4	5.3	30.7	0.5	40.2	117.1	761.3	3177	306.5	5745.6
Erkan-Combat	2023-01-04	14:13:40	Right	0.91	6	0.0449	10	29.5	29.1	15.9	14.6	3,03,2024	5.8	635.6	11	1432	496.5	8.6	405.7	7	229.8	4	23	0.4	36.2	101.5	635.4	2272	216.1	4957
Erkan-Combat	2023-01-17	12:08:01	Right	0.91	6	0.0449	30	0	65.4	0	0	1,01,2024	7.1	1086	15.3	1353	672.4	9.5	375.5	5.3	710.1	10	23.7	0.3	65.4	147.5	1098.5	2626	678.1	19005
Erkan-Combat	2023-01-20	13:44:27	Right	0.91	6	0.0449	10	31.6	26.1	16.3	11.9	3,01,2024	7.1	1139	16	2121	915.2	12.9	710.3	10	428.8	6	42.9	0.6	37.6	144	1071.4	3493	426.4	9112.7
Erkan-Combat	2023-01-20	13:45:08	Right	0.91	6	0.0449	10	31.6	26.1	16.3	11.9	3,02,2024	7.1	1029	14.5	1052	752.9	10.6	564.8	8	463.9	6.5	46.4	0.7	45.1	129.7	916.6	2835	455.3	7528.3
Erkan-Combat	2023-01-20	13:45:49	Right	0.91	6	0.0449	10	31.6	26.1	16.3	11.9	3,03,2024	7.1	842.1	11.9	1209	621.9	8.8	482	6.8	360	5.1	36	0.5	42.8	114.4	939.9	1909	321.8	6237.1
Erkan-Combat	2022-12-29	12:14:19	Right	0.91	6	0.0449	30	0	68.6	0	0	1,01,2024	6.5	968.5	14.9	1150	566.7	8.7	303.7	4.7	664.8	10.2	22.2	0.3	68.6	144.1	941.5	1820	651.2	15857
Erkan-Combat	2023-01-02	15:51:14	Right	0.91	6	0.0449	10	34.5	30.1	18.4	16.7	3,01,2024	6.5	948.4	14.6	1020	772.1	11.9	573.7	8.8	374.7	5.8	37.5	0.6	39.5	134.4	990.8	3671	362.6	7638.3
Erkan-Combat	2023-01-02	15:51:55	Right	0.91	6	0.0449	10	34.5	30.1	18.4	16.7	3,02,2024	6.5	759.8	11.7	1176	608.7	9.4	464.5	7.1	295.3	4.5	29.5	0.5	38.9	109.9	795.5	3303	295.3	6057
Erkan-Combat	2023-01-02	15:52:37	Right	0.91	6	0.0449	10	34.5	30.1	18.4	16.7	3,03,2024	6.5	662.9	10.2	1218	502.8	7.7	382.6	5.9	280.2	4.3	28	0.4	42.3	98.1	704.4	2331	236.4	5000
Erkan-Combat	2022-12-13	15:48:44	Right	0.91	6	0.0449	30	0	42.9	0	0	1,01,2024	5.9	680.5	11.5	1001	531	9	388.4	6.6	292.2	5	9.7	0.2	42.9	133.8	1001	217	288.3	15674.6
Erkan-Combat	2022-12-27	14:33:18	Right	0.91	6	0.0449	10	15	5.8	7.2	0.4	3,01,2024	5.9	740.7	12.6	1563	665.5	11.3	581.9	9.9	158.9	2.7	15.9	0.3	21.4	117.8	798.1	6687	138.6	6619
Erkan-Combat	2022-12-27	14:33:59	Right	0.91	6	0.0449	10	15	5.8	7.2	0.4	3,02,2024	5.9	757.7	12.8	1057	618.5	10.5	521.4	8.8	236.3	4	23.6	0.4	31.2	113.6	773.4	4795	204.7	6192
Erkan-Combat	2022-12-27	14:34:41	Right	0.91	6	0.0449	10	15	5.8	7.2	0.4	3,03,2024	5.9	714.1	12.1	1111	558.8	9.5	480.7	8.1	233.4	4	23.3	0.4	32.7	106	687	1934	225.6	5625.3
Erkan-Combat	2022-11-21	15:05:07	Right	0.91	6	0.0449	30	0	79	0	0	1,01,2024	6.5	735.5	11.3	9039	609.3	9.4	154.3	2.4	581.2	8.9	19.4	0.3	79	128.5	1199.6	186	332.8	17771.2
Erkan-Combat	2022-11-22	10:45:32	Right	0.91	6	0.0449	10	13.7	16	5.6	0.9	3,01,2024	6.5	702.1	10.8	4143	650.5	10	569.2	8.8	132.9	2	13.3	0.2	18.9	103.9	674.2	6988	46.4	6489.6
Erkan-Combat	2022-11-22	10:46:13	Right	0.91	6	0.0449	10	13.7	16	5.6	0.9	3,02,2024	6.5	752.6	11.6	1047	630.4	9.7	525.7	8.1	226.9	3.5	22.7	0.3	30.2	105.5	765.1	3863	218.2	6285
Erkan-Combat	2022-11-22	10:46:55	Right	0.91	6	0.0449	10	13.7	16	5.6	0.9	3,03,2024	6.5	631.9	9.7	1127	557	8.6	514.3	7.9	117.6	1.8	11.8	0.2	18.6	95	617.4	1666	97.7	5600.7
Erkan-Combat	2022-11-24	10:42:59	Right	0.91	6	0.0449	30	0	66.8	0	0	1,01,2024	4.8	492.3	10.3	6132	390.5	8.1	163.5	3.4	328.8	6.8	11	0.2	66.8	127.6	931.4	193	328.8	11394.2
Erkan-Combat	2022-12-02	11:09:50	Right	0.91	6	0.0449	10	5.1	7.7	-1.2	-5.5	3,01,2024	4.8	554.1	11.5	4847	504.1	10.5	464.6	9.7	89.5	1.9	9	0.2	16.2	106.7	585.1	7571	58.4	4981.3
Erkan-Combat	2022-12-02	11:10:32	Right	0.91	6	0.0449	10	5.1	7.7	-1.2	-5.5	3,02,2024	4.8	599.4	12.5	2695	523.9	10.9	474.4	9.9	125	2.6	12.5	0.3	20.8	109.9	554.1	6795	105.2	5201
Erkan-Combat	2022-12-02	11:11:15	Right	0.91	6	0.0449	10	5.1	7.7	-1.2	-5.5	3,03,2024	4.8	600.4	12.5	2893	498.6	10.4	432	9	168.4	3.5	16.8	0.4	28.1	108.5	517.6	3395	155.8	4934.8
Erkan-Combat	2022-11-24	11:17:13	Right	0.91	6	0.0449	30	0	48.2	0	0	1,01,2024	5.9	558.7	9.5	2390	417.9	7.1	289.4	4.9	269.4	4.6	9	0.2	48.2	125.8	1030.7	200	251.4	12197.3
Erkan-Combat	2022-12-02	13:50:16	Right	0.91	6	0.0449	10	8.6	12.9	-4.8	-5.7	3,01,2024	5.9	496.3	8.4	1024	413.6	7	332	5.6	164.3	2.8	16.4	0.3	33.1	84	500	754	162.5	4167.2
Erkan-Combat	2022-12-02	13:50:58	Right	0.91	6	0.0449	10	8.6	12.9	-4.8	-5.7	3,02,2024	5.9	508.2	8.6	1117	436.2	7.4	368.8	6.3	139.4	2.4	13.9	0.2	27.4	84.2	501.6	2320	73.5	4382.2
Erkan-Combat	2022-12-02	13:51:39	Right	0.91	6	0.0449	10	8.6	12.9	-4.8	-5.7	3,03,2024	5.9	569.6	9.7	1563	455.5	7.7	359.9	6.1	209.8	3.6	21	0.4	36.8	92.9	637.5	2077	179.5	4558.2
Erkan-Combat	2022-11-24	15:10:12	Right	0.91	6	0.0449	30	0	59.7	0	0	1,01,2024	7.8	765.1	9.8	1826	520.8	6.7	308.4	4	456.7	5.9	15.2	0.2	59.7	131.7	-304.3	73	451.3	14808.8
Erkan-Combat	2022-12-22	09:49:51	Right	0.91	6	0.0449	10	12.3	9.4	7.9	6.1	3,01,2024	7.8	709	9.1	6124	603.2	7.7	468.8	6	240.2	3.1	24	0.3	33.9	98.5	812	385	117.9	6070.6
Erkan-Combat	2022-12-22	09:50:32	Right	0.91	6	0.0449	10	12.3	9.4	7.9	6.1	3,02,2024	7.8	642.5	8.2	1521	540.9	6.9	431.9	5.5	210.6	2.7	21.1	0.3	32.8	89.8	802.4	564	210.6	5373.5
Erkan-Combat	2022-12-22	09:51:15	Right	0.91	6	0.0449	10	12.3	9.4	7.9	6.1	3,03,2024	7.8	646.1	8.3	1505	531.6	6.8	423.9	5.4	222.2	2.8	22.2	0.3	34.4	88.3	778.2	229	207.8	5325.7
Erkan-Combat	2022-12-22	14:39:27	Right	0.91	6	0.0449	30	0	58	0	0	1,01,2024	6.5	668.8	10.3	2971	492.6	7.6	280.8	4.3	388	6	12.9	0.2	58	128.4	-261.5	74	295	14377.3
Erkan-Combat	2022-11-24	10:02:20	Right	0.91	6	0.0449	30	0	56.2	0	0	1,01,2024	7.5	945.9	12.6	1341	671.2	8.9	414.3	5.5	531.6	7.1	17.7	0.2	56.2	136.5	-530.9	71	530	19164.5
Erkan-Combat	2022-12-02	13:27:31	Right	0.91	6	0.0449	10	26.1	14.7	13.7	6.7	3,01,2024	7.5	965.6	12.9	1215	870.2	11.6	709	9.5	256.6	3.4	25.7	0.3	26.6	123.9	1016.2	5465	225.5	8592.8
Erkan-Combat	2022-12-02	13:28:13	Right	0.91	6	0.0449	10	26.1	14.7	13.7	6.7	3,02,2024	7.5	912.9	12.2	1028	736.5	9.8	596.7	8	316.2	4.2	31.6	0.4	34.6	115.1	932.8	3667	313	7313.5
Erkan-Combat	2022-12-02	13:28:54	Right	0.91	6	0.0449	10	26.1	14.7	13.7	6.7	3,03,2024	7.5	824.1	11	1366	638.4	8.5	478.8	6.4	345.3	4.6	34.5	0.5	41.9	105.1	910.7	2733	345.3	6346.4
Erkan-Combat	2022-11-24	14:36:31	Right	0.91	6	0.0449	30	0	55.6	0	0	1,01,2024	5.5	656	11.9	1930	471	8.6	291.3	5.3	364.7	6.6	12.2	0.2	55.6	130	-35.4	80	324.9	13407.6
Erkan-Combat	2022-12-29	14:12:16	Right	0.91	6	0.0449	10	16.9	14.4	8	5	3,01,2024	5.5	703.1	12.8	1518	601.1	10.9	483.5	8.8	219.6	4	22	0.4	31.2	116.2	685.9	4118	215.7	5973.8
Erkan-Combat	2022-12-29	14:12:57	Right	0.91	6	0.0449	10	16.9	14.4	8	5	3,02,2024	5.5	698.3	12.7	1034	555.5	10.1	401.3	7.3	297	5.4	29.7	0.5	42.5	112.8	664.5	3723	252.1	5546.1
Erkan-Combat	2022-12-29	14:13:38	Right	0.91	6	0.0449	10	16.9	14.4	8	5	3,03,2024	5.5	601.6	10.9	1209	495.2	9	405	7.4	196.5	3.6	19.7	0.4	32.7	107.3	656.6	1118	194.4	4964.3
Erkan-Combat	2022-11-17	12:25:48	Right	0.91	6	0.0449	30	0	65.3	0	0	1,01,2024	8.4	1246	14.8	1481	806.1	9.6	432.6	5.1	813.2	9.7	27.1	0.3	65.3	144.3	1344	2158	813	22627.3
Erkan-Combat	2022-11-18	14:48:22	Right	0.91	6	0.0449	10	28.6	20.8	14.8	10.8	3,01,2024	8.4	1277	15.2	1381	1049	12.5	841.4	10	435.8	5.2	43.6	0.5	34.1	139.6	1415.6	3619	429.9	10444.6
Erkan-Combat	2022-11-18	14:49:04	Right	0.91	6	0.0449	10	28.6	20.8	14.8	10.8	3,02,2024	8.4	1129	13.4	1059	882	10.5	698.4	8.3	430.8	5.1	43.1	0.5	38.2	126.8	1228.6	2763	426.2	8794.6
Erkan-Combat	2022-11-18	14:49:46	Right	0.91	6	0.0449	10	28.6	20.8	14.8	10.8	3,03,2024	8.4	1011	12	1286	749.3	8.9	582.6	6.9	428.7	5.1	42.9	0.5	42.4	114.2	1202.3	2269	400	7458.2
Erkan-Combat	2023-01-05	14:34:16	Right	0.91	6	0.0449	30	0	48.9	0	0	1,01,2024	7.5	859.4	11.5	2039	688.1	9.2	439	5.9	420.3	5.6	14	0.2	48.9	139.2	1325.9	238	294.9	20338
Erkan-Combat	2023-01-12	14:25:47	Right	0.91	6	0.0449	10	18.6	10.5	9.5	4.5	3,01,2024	7.5	1019	13.6	3013	886.3	11.8	749.9	10	269.4	3.6	26.9	0.4	26.4	128.8	1051.2	3773	269.4	8810.3
Erkan-Combat	2023-01-12	14:26:29	Right	0.91	6	0.0449	10	18.6	10.5	9.5	4.5	3,02,2024	7.5	990	13.2	1250	794.9	10.6	632.4	8.4	357.6	4.8	35.8	0.5	36.1	124.1	996.8	2927	336.8	7946
Erkan-Combat	2023-01-12	14:27:10	Right	0.91	6	0.0449	10	18.6	10.5	9.5	4.5	3,03,2024	7.5	911.7	12.2	1324	718.7	9.6	584.7	7.8	327	4.4	32.7	0.4	35.9	114.1	1050.6	2594	327	7173.5
Erkan-Combat	2023-01-05	15:04:43	Right	0.91	6	0.0449	30	0	45.3	0	0	1,01,2024	9	805.5	9	1470	615.4	6.8	440.7	4.9	364.9	4.1	12.2	0.1	45.3	129.7	-343.2	83	360.7	17966.9
Erkan-Combat	2023-01-16	14:33:26	Right	0.91	6	0.0449	10	19.4	11.7	9.3	5.1	3,01,2024	9	872.7	9.7	4352	786.3	8.7	684.3	7.6	188.3	2.1	18.8	0.2	21.6	95.9	880.1	4595	188.3	7759.7
Erkan-Combat	2023-01-16	14:34:08	Right	0.91	6	0.0449	10	19.4	11.7	9.3	5.1	3,02,2024	9	841.8	9.4	2080	713.6	7.9	560.5	6.2	281.2	3.1	28.1	0.3	33.4	97.3	292.4	106	281.2	7095.7
Erkan-Combat	2023-01-16	14:34:50	Right	0.91	6	0.0449	10	19.4	11.7	9.3	5.1	3,03,2024	9	770.9	8.6	1116	624.9	6.9	499.6	5.6	271.3	3	27.1	0.3	35.2	96.4	269.7	103	271.1	6251.1
Erkan-Combat	2022-11-24	15:42:36	Right	0.91	6	0.0449	30	0	55.6	0	0	1,01,2024	5.9	781.6	13.2	1011	558.3	9.5	347.4	5.9	434.2	7.4	14.5	0.2	55.6	135.4	816.4	209	418.7	16046.4
Erkan-Combat	2022-12-22	10:16:36	Right	0.91	6	0.0449	10	27.4	19.4	14.7	10.9	3,01,2024	5.9	837	14.2	2066	709.3	12	565.8	9.6	271.3	4.6	27.1	0.5	32.4	130.4	977.2	4212	268.2	7070.1
Erkan-Combat	2022-12-22	10:17:18	Right	0.91	6	0.0449	10	27.4	19.4	14.7	10.9	3,02,2024	5.9	726.6	12.3	1977	594.9	10.1	451.7	7.7	274.9	4.7	27.5	0.5	37.8	114.3	694.9	4057	268.2	5882.9
Erkan-Combat	2022-12-22	10:18:00	Right	0.91	6	0.0449	10	27.4	19.4	14.7	10.9	3,03,2024	5.9	674.2	11.4	2351	517.2	8.8	364.1	6.2	310.2	5.3	31	0.5	46	105.5	623.5	3135	256.9	5131.2
Erkan-Combat	2023-01-18	13:24:38	Right	0.91	6	0.0449	10	15.3	7.8	7.4	3.3	3,01,2024	5.8	806.9	13.9	1249	691.8	11.9	587.4	10.1	219.6	3.8	22	0.4	27.2	126	843.4	4643	218.5	6885.1
Erkan-Combat	2023-01-18	13:25:19	Right	0.91	6	0.0449	10	15.3	7.8	7.4	3.3	3,02,2024	5.8	789.8	13.6	1318	643.2	11.1	536.6	9.3	253.2	4.4	25.3	0.4	32.1	119.9	702.5	4112	253.2	6403.1
Erkan-Combat	2023-01-18	13:26:01	Right	0.91	6	0.0449	10	15.3	7.8	7.4	3.3	3,03,2024	5.8	744.3	12.8	1038	583.9	10.1	435.2	7.5	309.1	5.3	30.9	0.5	41.5	116.7	693.7	3631	309.1	5830.8
Erkan-Combat	2022-12-05	15:08:11	Right	0.91	6	0.0449	30	0	66.3	0	0	1,01,2024	5.4	704.1	13	2023	460	8.5	237.2	4.4	466.9	8.6	15.6	0.3	66.3	136.2	756.4	231	437.5	12825.3
Erkan-Combat	2022-12-13	13:51:51	Right	0.91	6	0.0449	10	29.4	31	16.4	16.7	3,01,2024	5.4	794.2	14.7	1561	650.3	12	493.7	9.1	300.5	5.6	30.1	0.6	37.8	129.4	813.6	4386	289.7	6449.7
Erkan-Combat	2022-12-13	13:52:32	Right	0.91	6	0.0449	10	29.4	31	16.4	16.7	3,02,2024	5.4	642.8	11.9	3072	521.5	9.7	410.3	7.6	232.6	4.3	23.3	0.4	36.2	109	716.1	4105	232.6	5169.4
Erkan-Combat	2022-12-13	13:53:14	Right	0.91	6	0.0449	10	29.4	31	16.4	16.7	3,03,2024	5.4	548.1	10.1	2126	455.3	8.4	363.9	6.7	184.2	3.4	18.4	0.3	33.6	97.3	546.6	3598	163.8	4551.2
Erkan-Combat	2022-12-13	15:02:41	Right	0.91	6	0.0449	30	0	54.1	0	0	1,01,2024	5.4	589.2	10.9	2236	431.2	8	270.5	5	318.7	5.9	10.6	0.2	54.1	129.1	23.9	76	318.7	12367.9
Erkan-Combat	2023-01-12	13:38:11	Right	0.91	6	0.0449	10	26.7	18.7	14	10.2	3,01,2024	5.4	645.9	12	2266	564.6	10.5	465.7	8.6	180.2	3.3	18	0.3	27.9	111.4	636.9	4135	180.2	5604.6
Erkan-Combat	2023-01-12	13:38:52	Right	0.91	6	0.0449	10	26.7	18.7	14	10.2	3,02,2024	5.4	569.5	10.5	2206	477.2	8.8	400.8	7.4	168.7	3.1	16.9	0.3	29.6	98.7	531.6	3082	152.8	4748.9
Erkan-Combat	2023-01-12	13:39:34	Right	0.91	6	0.0449	10	26.7	18.7	14	10.2	3,03,2024	5.4	525	9.7	1459	411.3	7.6	312.2	5.8	212.8	3.9	21.3	0.4	40.5	93	503.5	3060	206.1	4106.9
Erkan-Combat	2022-11-17	10:57:01	Right	0.91	6	0.0449	30	0	50.8	0	0	1,01,2024	6.5	907	14	1371	665.9	10.2	445.9	6.9	461.1	7.1	15.4	0.2	50.8	136.2	-123.1	83	403.7	19654.2
Erkan-Combat	2022-11-18	10:48:56	Right	0.91	6	0.0449	10	9.7	11.6	5.2	7.1	3,01,2024	6.5	980.7	15.1	1222	773.8	11.9	642	9.9	338.7	5.2	33.9	0.5	34.5	133.1	1188.1	2698	316.3	7779.5
Erkan-Combat	2022-11-18	10:49:38	Right	0.91	6	0.0449	10	9.7	11.6	5.2	7.1	3,02,2024	6.5	866.9	13.3	1176	730.3	11.2	598.9	9.2	268	4.1	26.8	0.4	30.9	124.9	1007.7	3831	229	7314.5
Erkan-Combat	2022-11-18	10:50:19	Right	0.91	6	0.0449	10	9.7	11.6	5.2	7.1	3,03,2024	6.5	886.7	13.6	1002	698.8	10.8	571.8	8.8	314.9	4.8	31.5	0.5	35.5	121.3	903.2	3433	314.9	7021.8
Erkan-Combat	2023-01-13	10:48:11	Right	0.91	6	0.0449	30	0	50.2	0	0	1,01,2024	6.5	842	13	1185	608	9.4	418.9	6.4	423.1	6.5	14.1	0.2	50.2	134.8	175	77	392.6	17835.5
