# Supplementary material for: Correction: The contribution of energy systems during 30-second lower body Wingate anaerobic test in combat sports athletes: Intermittent versus single forms and gender comparison
Source: PLoS One. 2024 Jun 27;19(6):e0306361. doi: 10.1371/journal.pone.0306361 (PMC11210755; doi:10.1371/journal.pone.0306361)
Supplement: S1 File — A) Descriptive characteristics of athletes including age range, height, weight; B) Wingate test outputs, including metrics such as peak power, mean power, and fatigue index; C) Oxygen Consumption (O2) Data for two different Wingate test protocols, providing comparative insights into athletes’ oxygen consumption during these tests. (ZIP) [file pone.0306361.s001.zip › S1 File/C. Oxygen consumption data for two Wingate tests/All Raw-Oxygen Data/1.xlsx]

## Sheet: Veri
			Test Tarihi	22112022		Barometrik basınç (mmHg)	759		t	Rf	VT	VE_ergo	IV	VO2	VCO2	RQ	O2eksp	CO2eksp	VE/VO2	VE/VCO2	VO2/Kg	METS	HR	VO2/HR	FeO2	FeCO2	FetO2	FetCO2	FiO2	FiCO2	PeO2	PeCO2	PetO2	PETCO2	Faz	İşaretleyici	Ortam Sıc.	RH Amb	Cihaz Sıcaklığı	Analizör Basıncı	PB	EEkc	EEh	EEm	EEtot	EEkg	PRO	YAĞ	CHO
			Test Süresi	00:09:46		Ortam Sıcaklığı (°C)	22		s	1/min	L(btps)	L/min	mL	mL/min	mL/min	---	mL	mL	---	---	mL/min/Kg	---	bpm	mL/beat	%	%	%	%	%	%	mmHg	mmHg	mmHg	mmHg	---	---	°C	%	°C	mmHg	mmHg	kcal/day	kcal/h	kcal/min	kcal	kcal/Kg/day	kcal/day	kcal/day	kcal/day
			Test Süresi	00:17:07		Ortam Görece Nem (%)	56
			Egzersiz Süresi	00:00:00		Flowmetre sıcaklığı (°C)	34		00:00:00	24.79	0.846	20.975	718	725.418	639.795	0.88	142.5	31.6	26.5	30.1	11.16	3.2	91	8	16.84	3.74	15.18	5.22	20.93	0.04	120	27	108	37	NONE		21.9	55	38	731	759	5087	212	3.53	0	78.3	0	2049	3038
			Kişi (Hasta) Tipi	Healthy		Flowmetre Bağıl Nem (%)	100		00:00:03	23.9	0.678	16.207	745	486.003	436.649	0.9	117.8	22.4	29.9	33.3	7.48	2.1	89	5.5	17.37	3.3	15.57	4.89	20.93	0.04	124	24	111	35	NONE		21.9	55	38	731	759	3421	142.5	2.38	0	52.6	0	1186	2235
			Test Türü	Azami		STPD (---)	0.8255		00:00:05	29.85	0.93	27.761	824	878.164	808.913	0.92	159.6	33.2	29.2	31.7	13.51	3.9	89	9.9	17.16	3.57	15.69	4.89	20.93	0.04	122	25	112	35	NONE		21.9	55	38	731	759	6213	258.9	4.31	0	95.6	0	1672	4541
			Ergometre	Hiçbiri		BTPS Ins (---)	1.1061		00:00:07	25.1	0.923	23.172	836	682.69	647.208	0.95	160.6	31.6	31.4	33.1	10.5	3	92	7.4	17.4	3.42	15.95	4.78	20.93	0.04	124	24	114	34	NONE		21.9	55	38	731	759	4859	202.5	3.37	0	74.8	0	862	3997
			Protokol	Hiçbiri		BTPS Eksp (---)	1.02		00:00:10	20.2	0.861	17.394	833	496.191	484.549	0.98	150.6	29.4	32.2	33	7.63	2.2	93	5.3	17.49	3.41	15.88	4.92	20.93	0.04	125	24	113	35	NONE		21.9	54	38	731	759	3554	148.1	2.47	0	54.7	0	285	3270
			Azami Efor	Onaylanmamış		#Adım sayısı	530		00:00:13	19.54	1.077	21.049	1047	589.571	602.903	1.02	188.7	37.8	33.4	32.6	9.07	2.6	90	6.6	17.52	3.51	16.26	4.76	20.93	0.04	125	25	116	34	NONE		21.9	54	38	731	759	4266	177.8	2.96	1	65.6	0	0	4266
			EKG Tepkisi	Yok		BSA (m2)	1.69337		00:00:15	30.77	0.591	18.185	614	426.023	441.041	1.04	106.8	17.6	37.6	36.3	6.55	1.9	91	4.7	18.07	2.98	16.59	4.39	20.93	0.04	129	21	118	31	NONE		21.9	54	38	731	759	3091	128.8	2.15	1	47.6	0	0	3091
			Test sebebi	Yok		BMI (kg/m2)	24.8		00:00:17	28.71	0.866	24.861	625	703.1	724.085	1.03	151.4	30.9	32.5	31.6	10.82	3.1	91	7.7	17.48	3.57	16.16	4.85	20.93	0.04	124	25	115	35	NONE		21.9	54	38	731	759	5096	212.3	3.54	1	78.4	0	0	5096
			Testi durdurma sebebi	Yok		HR Maks.	202		00:00:20	22.9	0.535	12.252	649	279.661	287.088	1.03	97.1	15.4	38.1	37.1	4.3	1.2	89	3.1	18.15	2.88	16.5	4.55	20.93	0.04	129	20	117	32	NONE		22	54	38	731	759	2025	84.4	1.41	1	31.2	0	0	2025
			Test Konumu	Tanımsız		Kullanıcı 1 (---)	-		00:00:22	24.1	0.701	16.892	660	430.858	445.967	1.04	124.9	22.7	35.3	34.1	6.63	1.9	90	4.8	17.82	3.24	16.22	4.81	20.93	0.04	127	23	115	34	NONE		22	54	38	731	759	3126	130.3	2.17	1	48.1	0	0	3126
			Test Amacı	Yok		Kullanıcı 2 (---)	-		00:00:24	28.04	0.585	16.402	634	403.364	415.826	1.03	104.9	18.2	35.8	34.7	6.21	1.8	92	4.4	17.93	3.11	16.48	4.48	20.93	0.04	128	22	117	32	NONE		22	54	38	731	759	2924	121.8	2.03	1	45	0	0	2924
						Kullanıcı 3 (---)	-		00:00:26	29.41	1.274	37.471	830	1181.73	1213.75	1.03	217.7	50.5	30	29.2	18.18	5.2	96	12.3	17.09	3.96	15.92	4.83	20.93	0.04	122	28	113	34	NONE	Marker	22	54	38	731	759	8559	356.6	5.94	1	131.7	0	0	8559
									00:00:27	88.24	0.329	29.029	520	336.443	420.194	1.25	64	5.9	67.9	54.4	5.18	1.5	97	3.5	19.45	1.79	18.98	2.3	20.93	0.04	139	13	135	16	NONE		22	54	38	731	759	2555	106.5	1.77	1	39.3	0	0	2555
									00:00:28	113.21	0.551	62.377	284	1369.41	1624.27	1.19	100.1	17.6	39.8	33.5	21.07	6	99	13.8	18.17	3.19	17.54	3.87	20.93	0.04	129	23	125	28	NONE		22	53	38	731	759	10263	427.6	7.13	1	157.9	0	0	10263
									00:00:28	95.24	0.679	64.667	362	1384.31	1574.69	1.14	124	20.3	41.9	36.8	21.3	6.1	101	13.7	18.26	2.99	17.42	3.97	20.93	0.04	130	21	124	28	NONE		22	53	38	731	759	10269	427.9	7.13	1	158	0	0	10269
									00:00:29	88.24	0.61	53.824	410	1119.41	1329.82	1.19	111.7	18.5	42.6	35.8	17.22	4.9	101	11.1	18.31	3.03	17.51	4	20.93	0.04	130	22	125	28	NONE		22	53	38	731	759	8393	349.7	5.83	1	129.1	0	0	8393
									00:00:29	96.77	0.579	56.032	456	994.867	1235.82	1.24	108.1	15.7	49.5	39.9	15.31	4.4	101	9.9	18.67	2.71	18.14	3.53	20.93	0.04	133	19	129	25	NONE		22	53	38	731	759	7545	314.4	5.24	1	116.1	0	0	7545
									00:00:30	98.36	0.62	60.984	456	1069.3	1417.18	1.33	115.7	17.7	50.6	38.2	16.45	4.7	101	10.6	18.66	2.85	18.08	3.58	20.93	0.04	133	20	129	25	NONE		22	53	38	731	759	8250	343.8	5.73	1	126.9	0	0	8250
									00:00:31	90.91	0.69	62.727	519	1005.17	1300.21	1.29	130.2	17.6	56.1	43.3	15.46	4.4	101	10	18.87	2.55	18.22	3.36	20.93	0.04	134	18	130	24	NONE		22	53	38	731	759	7705	321	5.35	2	118.5	0	0	7705
									00:00:31	101.69	0.77	78.305	519	1127.82	1619.74	1.44	146.5	19.6	63.1	43.9	17.35	5	101	11.2	19.03	2.55	18.47	3.26	20.93	0.04	135	18	132	23	NONE		22	53	38	731	759	8900	370.8	6.18	2	136.9	0	0	8900
									00:00:32	103.45	0.797	82.448	487	1203.76	1740.7	1.45	151.4	20.7	62.5	43.2	18.52	5.3	101	11.9	19	2.6	18.39	3.39	20.93	0.04	135	18	131	24	NONE		22	53	38	731	759	9518	396.6	6.61	2	146.4	0	0	9518
									00:00:32	103.45	0.714	73.862	519	932.774	1470.27	1.58	137.2	17.5	71.4	45.3	14.35	4.1	101	9.2	19.22	2.45	18.68	3.14	20.93	0.04	137	17	133	22	NONE		22	53	38	731	759	7567	315.3	5.26	2	116.4	0	0	7567
									00:00:33	93.75	0.799	74.906	466	1143.49	1755.5	1.54	150.8	23	59.8	38.9	17.59	5	101	11.3	18.87	2.88	18.18	3.46	20.93	0.04	134	20	129	25	NONE		22	53	38	731	759	9203	383.4	6.39	2	141.6	0	0	9203
									00:00:34	111.11	0.645	71.667	454	758.971	1251.47	1.65	125.6	13.9	84.2	51.1	11.68	3.3	101	7.5	19.47	2.16	19.07	2.84	20.93	0.04	139	15	136	20	NONE		22	53	38	731	759	6245	260.2	4.34	2	96.1	0	0	6245
									00:00:34	103.45	0.729	75.414	440	1104.46	1572.2	1.42	138.5	18.7	61.7	43.4	16.99	4.9	101	10.9	19	2.57	18.5	3.35	20.93	0.04	135	18	132	24	NONE		22	53	38	731	759	8693	362.2	6.04	2	133.7	0	0	8693
									00:00:35	111.11	0.726	80.667	472	1120.68	1661.27	1.48	138.5	18.4	65	43.9	17.24	4.9	101	11.1	19.08	2.53	18.7	3.15	20.93	0.04	136	18	133	22	NONE		22	53	38	731	759	8925	371.9	6.2	2	137.3	0	0	8925
									00:00:35	100	0.756	75.6	487	1162.32	1576.67	1.36	143.1	19.4	59	43.5	17.88	5.1	105	11.1	18.93	2.57	18.46	3.31	20.93	0.04	135	18	131	24	NONE		22	53	38	731	759	9025	376	6.27	2	138.8	0	0	9025
									00:00:36	88.24	0.746	65.824	503	1080.99	1427.88	1.32	140.3	19.9	55.2	41.8	16.63	4.8	109	9.9	18.81	2.67	18.2	3.4	20.93	0.04	134	19	130	24	NONE		22	53	38	731	759	8333	347.2	5.79	2	128.2	0	0	8333
									00:00:37	105.26	0.631	66.421	535	714.823	1064.39	1.49	123	12.5	82.6	55.5	11	3.1	113	6.3	19.49	1.98	19.07	2.69	20.93	0.04	139	14	136	19	NONE	Marker	22	54	38	731	759	5700	237.5	3.96	2	87.7	0	0	5700
									00:00:37	85.71	0.912	78.171	518	1283.76	1736.22	1.35	171.4	24.9	56.2	41.6	19.75	5.6	119	10.8	18.79	2.73	18.05	3.29	20.93	0.04	134	19	129	23	NONE		22	54	38	731	759	9960	415	6.92	2	153.2	0	0	9960
									00:00:39	48.78	1.029	50.195	517	1259.92	1352.58	1.07	183.6	34	37.1	34.6	19.38	5.5	128	9.8	17.84	3.3	16.66	4.37	20.93	0.04	127	24	119	31	NONE		22	54	38	731	759	9218	384.1	6.4	2	141.8	0	0	9218
									00:00:41	25.42	1.414	35.949	1041	1218.47	1167.59	0.96	238.4	56.2	28	29.3	18.75	5.4	136	9	16.86	3.97	15.73	4.95	20.93	0.04	120	28	112	35	NONE		22	55	38	731	759	8692	362.2	6.04	3	133.7	0	1239	7454
									00:00:42	57.69	0.907	52.327	616	1637.29	1559.08	0.95	155.8	33.1	29.5	31	25.19	7.2	138	11.9	17.18	3.65	15.59	4.72	20.93	0.04	122	26	111	34	NONE		22	55	38	731	759	11665	486	8.1	3	179.5	0	1902	9763
									00:00:44	32.61	1.436	46.826	1247	1670.01	1491.9	0.89	239.9	56	26.7	29.9	25.69	7.3	141	11.8	16.71	3.9	15.2	5.15	20.93	0.04	119	28	108	37	NONE		22	55	38	731	759	11742	489.2	8.15	3	180.6	0	4274	7468
									00:00:46	25.53	2.234	57.038	1684	1942.85	1831.65	0.94	376.5	87.8	28.4	30.2	29.89	8.5	139	14	16.85	3.93	15.75	4.93	20.93	0.04	120	28	112	35	NONE		22	55	38	731	759	13812	575.5	9.59	3	212.5	0	2698	11114
									00:00:48	36.36	1.22	44.364	1031	1432.02	1366.16	0.95	208.1	46	29.2	30.6	22.03	6.3	135	10.6	17.06	3.77	15.75	4.9	20.93	0.04	121	27	112	35	NONE		22	55	38	731	759	10206	425.3	7.09	4	157	0	1602	8604
									00:00:50	29.56	1.275	37.685	1161	1332.31	1268.48	0.95	212.8	52.5	26.7	28.1	20.5	5.9	132	10.1	16.69	4.12	15.24	5.44	20.93	0.04	119	29	109	39	NONE		22.1	56	38	731	759	9492	395.5	6.59	4	146	0	1552	7940
									00:00:52	27.4	1.724	47.233	1295	1838.09	1725.82	0.94	280.6	77	24.7	26.3	28.28	8.1	132	13.9	16.28	4.47	14.88	5.75	20.93	0.04	116	32	106	41	NONE		22.1	55	38	731	759	13056	544	9.07	4	200.9	0	2722	10335
									00:00:54	38.46	1.154	44.385	1068	1572.42	1452.15	0.92	192.8	46.2	26.5	28.7	24.19	6.9	132	11.9	16.71	4	15.08	5.34	20.93	0.04	119	29	107	38	NONE		22.1	55	38	731	759	11131	463.8	7.73	4	171.2	0	2906	8225
									00:00:55	41.96	1.377	57.776	866	2276.77	2090.2	0.92	223.6	60.9	24.1	26.2	35.03	10	133	17.1	16.24	4.42	14.77	5.62	20.93	0.04	116	31	105	40	NONE		22.1	55	38	731	759	16097	670.7	11.18	4	247.6	0	4502	11595
									00:00:57	37.97	1.407	53.43	1101	1970.45	1809.89	0.92	232.7	58.3	25.8	28.1	30.31	8.7	133	14.8	16.54	4.14	15.03	5.48	20.93	0.04	118	30	107	39	NONE		22.1	55	38	731	759	13933	580.5	9.68	5	214.4	0	3875	10058
									00:00:58	39.47	1.57	61.974	1054	2210.27	2081.25	0.94	261.6	64.5	26.8	28.4	34	9.7	134	16.5	16.66	4.11	15.31	5.36	20.93	0.04	119	29	109	38	NONE		22.1	54	38	731	759	15710	654.6	10.91	5	241.7	0	3130	12580
									00:01:00	32.26	1.56	50.323	1256	1761.09	1719.58	0.98	260.7	65.2	27.3	28	27.09	7.7	135	13	16.71	4.18	15.43	5.37	20.93	0.04	119	30	110	38	NONE		22.1	54	38	731	759	12614	525.6	8.76	5	194.1	0	1015	11599
									00:01:02	26.43	1.746	46.15	1274	1618.3	1625.58	1	291.2	75.2	27.4	27.3	24.9	7.1	136	11.9	16.68	4.31	15.32	5.71	20.93	0.04	119	31	109	41	NONE		22.1	54	38	731	759	11663	486	8.1	6	179.4	0	0	11663
									00:01:04	29.56	1.51	44.631	1219	1688.76	1668.79	0.99	247	69	25.2	25.5	25.98	7.4	137	12.3	16.36	4.57	14.87	5.98	20.93	0.04	116	33	106	43	NONE		22.1	55	38	731	759	12127	505.3	8.42	6	186.6	0	490	11638
									00:01:05	50.85	1.075	54.661	944	1753.88	1736.48	0.99	183.3	41.8	29.1	29.4	26.98	7.7	137	12.8	17.05	3.89	15.51	5.24	20.93	0.04	121	28	110	37	NONE		22.1	55	38	731	759	12600	525	8.75	6	193.9	0	427	12174
									00:01:06	65.22	0.23	15	693	159.775	178.1	1.11	45.1	3.4	65.3	58.6	2.46	0.7	137	1.2	19.61	1.48	18.91	1.94	20.93	0.04	140	11	135	14	NONE	Marker	22.1	55	38	731	759	1179	49.1	0.82	6	18.1	0	0	1179
									00:01:07	76.92	1.257	96.692	381	3493.23	3638.43	1.04	207.6	57.8	26.1	25.1	53.74	15.4	137	25.5	16.52	4.6	15.11	5.68	20.93	0.04	118	33	108	40	NONE		22.1	54	38	731	759	25381	1057.6	17.63	6	390.5	0	0	25381
									00:01:08	95.24	0.932	88.762	659	2317.05	2691.06	1.16	164.6	34.6	35.4	30.5	35.65	10.2	138	16.8	17.66	3.71	16.82	4.68	20.93	0.04	126	26	120	33	NONE		22.1	54	38	731	759	17275	719.8	12	6	265.8	0	0	17275
									00:01:08	105.26	1.25	131.579	546	3652.53	4188.54	1.15	218.3	48.7	34	29.7	56.19	16.1	139	26.3	17.46	3.9	16.31	4.94	20.93	0.04	124	28	116	35	NONE		22.1	54	38	731	759	27147	1131.1	18.85	6	417.6	0	0	27147
									00:01:09	93.75	1.236	115.875	701	2799.05	3289.73	1.18	221.2	43	39.1	33.2	43.06	12.3	140	20	17.9	3.48	16.86	4.65	20.93	0.04	127	25	120	33	NONE		22.1	54	38	731	759	20930	872.1	14.53	7	322	0	0	20930
									00:01:10	90.91	1.17	106.364	656	2532.73	2974.38	1.17	209.9	40.1	39.5	33.6	38.97	11.1	141	18	17.94	3.43	16.87	4.53	20.93	0.04	128	24	120	32	NONE		22.1	54	38	731	759	18935	789	13.15	7	291.3	0	0	18935
									00:01:10	103.45	1.168	120.828	620	2596.21	3273.76	1.26	212.4	38.8	43.8	34.7	39.94	11.4	141	18.4	18.18	3.32	17.23	4.51	20.93	0.04	129	24	123	32	NONE		22.1	55	38	731	759	19766	823.6	13.73	7	304.1	0	0	19766
									00:01:11	107.14	1.071	114.75	621	2197.17	2881.12	1.31	197.7	33	48.8	37.2	33.8	9.7	141	15.6	18.46	3.08	17.62	4.02	20.93	0.04	131	22	125	29	NONE		22.1	55	38	731	759	16903	704.3	11.74	7	260	0	0	16903
									00:01:11	105.26	1.032	108.632	589	2001.87	2649.44	1.32	191.4	30.9	50.6	38.2	30.8	8.8	142	14.1	18.55	2.99	17.7	3.92	20.93	0.04	132	21	126	28	NONE		22.1	55	38	731	759	15439	643.3	10.72	7	237.5	0	0	15439
									00:01:12	101.69	1.209	122.949	590	2444.9	3174.95	1.3	222.1	38.3	47.4	36.5	37.61	10.7	143	17.1	18.37	3.17	17.52	4.15	20.93	0.04	131	23	125	30	NONE		22.1	55	38	731	759	18760	781.7	13.03	7	288.6	0	0	18760
									00:01:13	95.24	1.279	121.81	652	2418.1	3183.47	1.32	234.9	41	47.6	36.2	37.2	10.6	143	16.9	18.37	3.21	17.43	4.17	20.93	0.04	131	23	124	30	NONE		22.1	55	38	731	759	18623	775.9	12.93	8	286.5	0	0	18623
									00:01:13	83.33	1.391	115.917	778	2469.1	3009.41	1.22	253.6	44.3	44.6	36.6	37.99	10.9	144	17.1	18.23	3.18	17.29	4.2	20.93	0.04	130	23	123	30	NONE		22.1	55	38	731	759	18633	776.4	12.94	8	286.7	0	0	18633
									00:01:14	88.24	1.445	127.5	746	2588.38	3250.45	1.26	265	45.2	46.9	37.3	39.82	11.4	145	17.9	18.34	3.13	17.37	4.1	20.93	0.04	131	22	124	29	NONE		22.1	55	38	731	759	19685	820.2	13.67	8	302.8	0	0	19685
									00:01:15	83.33	1.487	123.917	730	2554.14	3178.78	1.24	272.2	46.8	46.2	37.1	39.29	11.2	146	17.5	18.31	3.15	17.35	4.15	20.93	0.04	130	22	124	30	NONE		22.1	55	38	731	759	19379	807.5	13.46	8	298.1	0	0	19379
									00:01:15	82.19	1.431	117.616	793	2436.75	2953.52	1.21	262	44.1	45.9	37.9	37.49	10.7	148	16.5	18.31	3.08	17.47	3.98	20.93	0.04	130	22	124	28	NONE		22.1	55	38	731	759	18363	765.1	12.75	8	282.5	0	0	18363
									00:01:16	101.69	1.316	133.831	743	2269.04	2995.06	1.32	246.6	36.2	55.8	42.3	34.91	10	148	15.3	18.74	2.75	18.04	3.67	20.93	0.04	133	20	128	26	NONE		22.1	55	38	731	759	17487	728.6	12.14	8	269	0	0	17487
									00:01:17	98.36	1.155	113.607	714	1883.1	2406.72	1.28	217.2	30.1	56.7	44.3	28.97	8.3	149	12.6	18.81	2.61	18.13	3.51	20.93	0.04	134	19	129	25	NONE		22.1	55	38	731	759	14388	599.5	9.99	8	221.3	0	0	14388
									00:01:17	103.45	1.249	129.207	666	2248.55	2895.24	1.29	233.5	34.4	54.2	42.1	34.59	9.9	150	15	18.69	2.75	18	3.63	20.93	0.04	133	20	128	26	NONE		22.1	55	38	731	759	17214	717.2	11.95	8	264.8	0	0	17214
									00:01:18	100	1.291	129.1	651	2312.83	2978.97	1.29	240.5	36.6	52.8	41	35.58	10.2	151	15.3	18.63	2.84	17.88	3.75	20.93	0.04	133	20	127	27	NONE	Marker	22.1	55	38	731	759	17708	737.8	12.3	9	272.4	0	0	17708
									00:01:18	100	1.291	129.1	667	2291.95	2978.98	1.3	240.7	36.6	53.3	41	35.26	10.1	152	15.1	18.64	2.84	17.89	3.7	20.93	0.04	133	20	127	26	NONE		22.1	55	38	731	759	17590	732.9	12.22	9	270.6	0	0	17590
									00:01:19	62.5	1.309	81.812	779	1833.65	2088.43	1.14	237.4	41	42.2	37.1	28.21	8.1	154	11.9	18.14	3.13	16.99	4.2	20.93	0.04	129	22	121	30	NONE		22.2	54	38	731	759	13606	566.9	9.45	9	209.3	0	0	13606
									00:01:21	32.26	1.359	43.839	973	1297.11	1351.62	1.04	235.3	51.3	32.1	30.8	19.96	5.7	156	8.3	17.31	3.77	15.81	5.16	20.93	0.04	123	27	113	37	NONE		22.2	54	38	731	759	9426	392.7	6.55	9	145	0	0	9426
									00:01:22	55.05	1.705	93.853	988	2664.61	2863.64	1.07	297.3	63.7	33.8	31.4	40.99	11.7	157	17	17.44	3.74	16.17	4.82	20.93	0.04	124	27	115	34	NONE		22.2	54	38	731	759	19500	812.5	13.54	9	300	0	0	19500
									00:01:23	63.83	1.509	96.319	831	2644.59	2882.13	1.09	264.7	55.3	34.7	31.9	40.69	11.6	158	16.7	17.54	3.66	16.29	4.84	20.93	0.04	125	26	116	34	NONE		22.2	54	38	731	759	19417	809.1	13.48	10	298.7	0	0	19417
									00:01:24	53.1	1.694	89.947	1032	2534.91	2832.64	1.12	295.3	65.3	34	30.4	39	11.1	158	16	17.43	3.85	16.15	4.99	20.93	0.04	124	27	115	36	NONE		22.2	54	38	731	759	18723	780.1	13	10	288	0	0	18723
									00:01:26	50.42	1.574	79.361	990	2337.42	2591.91	1.11	272	62.9	32.4	29.3	35.96	10.3	157	14.9	17.28	4	15.98	5.15	20.93	0.04	123	28	114	37	NONE		22.2	55	38	731	759	17233	718	11.97	10	265.1	0	0	17233
									00:01:27	40.54	1.965	79.662	1253	2285.4	2570.79	1.12	341.2	77.6	33.6	29.9	35.16	10	157	14.6	17.36	3.95	16.27	5.1	20.93	0.04	124	28	116	36	NONE		22.2	55	38	731	759	16907	704.5	11.74	10	260.1	0	0	16907
									00:01:28	49.59	1.52	75.372	989	2107.49	2410.8	1.14	265.1	59.5	34.1	29.8	32.42	9.3	156	13.5	17.44	3.91	16.14	5.11	20.93	0.04	124	28	115	36	NONE		22.2	55	38	731	759	15654	652.3	10.87	11	240.8	0	0	15654
									00:01:29	49.59	1.559	77.306	991	2258.86	2594.38	1.15	269.4	64	32.7	28.5	34.75	9.9	155	14.6	17.28	4.11	16	5.23	20.93	0.04	123	29	114	37	NONE		22.2	55	38	731	759	16795	699.8	11.66	11	258.4	0	0	16795
									00:01:31	48	1.56	74.88	1007	2186.81	2531.16	1.16	269.5	64.5	32.7	28.3	33.64	9.6	154	14.2	17.28	4.13	15.98	5.31	20.93	0.04	123	29	114	38	NONE		22.2	55	38	731	759	16291	678.8	11.31	11	250.6	0	0	16291
									00:01:32	42.86	1.599	68.529	1070	2074.09	2369.08	1.14	274.3	67.6	31.6	27.7	31.91	9.1	153	13.6	17.15	4.23	15.95	5.43	20.93	0.04	122	30	114	39	NONE		22.2	54	38	731	759	15401	641.7	10.69	11	236.9	0	0	15401
									00:01:34	40	1.564	62.56	1148	1995.13	2251.22	1.13	265.3	68.8	30	26.5	30.69	8.8	152	13.1	16.96	4.4	15.9	5.57	20.93	0.04	121	31	113	40	NONE		22.2	54	38	731	759	14771	615.4	10.26	12	227.2	0	0	14771
									00:01:35	35.5	1.558	55.314	1164	1867.44	2115.43	1.13	260.6	72.8	28.3	25	28.73	8.2	152	12.3	16.73	4.67	15.52	5.99	20.93	0.04	119	33	111	43	NONE		22.2	55	38	731	759	13838	576.6	9.61	12	212.9	0	0	13838
									00:01:37	42.55	1.504	64	1143	2097.88	2360.63	1.13	253.5	67.8	29.1	25.8	32.28	9.2	151	13.9	16.86	4.51	15.42	5.84	20.93	0.04	120	32	110	42	NONE		22.2	55	38	731	759	15521	646.7	10.78	12	238.8	0	0	15521
									00:01:38	45.45	1.481	67.318	1086	2048.58	2349.33	1.15	253.7	63.2	31.3	27.3	31.52	9	150	13.7	17.13	4.27	15.74	5.65	20.93	0.04	122	30	112	40	NONE		22.2	55	38	731	759	15226	634.4	10.57	12	234.2	0	0	15226
									00:01:39	48	1.633	78.384	944	2389.54	2783.62	1.16	279.4	70.9	31.4	27	36.76	10.5	150	15.9	17.11	4.34	15.63	5.75	20.93	0.04	122	31	111	41	NONE		22.2	55	38	731	759	17829	742.9	12.38	13	274.3	0	0	17829
									00:01:41	35.09	2.103	73.789	1354	2336.03	2724.56	1.17	356.7	94.9	30.5	26.2	35.94	10.3	149	15.7	16.96	4.51	15.67	5.81	20.93	0.04	121	32	112	41	NONE		22.2	55	38	731	759	17435	726.5	12.11	13	268.2	0	0	17435
									00:01:42	50	1.325	66.25	928	1928.41	2244.25	1.16	229	54.9	32.5	28	29.67	8.5	148	13	17.28	4.14	15.82	5.53	20.93	0.04	123	30	113	39	NONE		22.2	55	38	731	759	14385	599.4	9.99	13	221.3	0	0	14385
									00:01:43	51.28	1.463	75.026	876	2258.22	2655.09	1.18	250.9	63.3	31.6	26.9	34.74	9.9	147	15.4	17.15	4.33	15.73	5.64	20.93	0.04	122	31	112	40	NONE		22.3	54	38	731	759	16888	703.7	11.73	13	259.8	0	0	16888
									00:01:44	55.05	1.482	81.578	944	2355.49	2799.63	1.19	256.3	62.2	33	27.8	36.24	10.4	146	16.1	17.29	4.2	15.99	5.39	20.93	0.04	123	30	114	38	NONE		22.3	53	38	731	759	17663	736	12.27	13	271.7	0	0	17663
									00:01:46	55.56	1.635	90.833	1017	2246.5	2776.92	1.24	290.8	61.2	38.7	31.3	34.56	9.9	146	15.4	17.79	3.74	16.59	4.8	20.93	0.04	127	27	118	34	NONE		22.3	53	38	731	759	17015	709	11.82	14	261.8	0	0	17015
									00:01:47	59.41	1.442	85.663	895	2076.7	2536.67	1.22	257.5	52.3	39.2	32.1	31.95	9.1	147	14.1	17.86	3.63	16.63	4.85	20.93	0.04	127	26	118	35	NONE		22.3	53	38	731	759	15681	653.4	10.89	14	241.2	0	0	15681
									00:01:47	63.16	1.137	71.811	864	1590.56	2030.66	1.28	205.7	39.4	42.4	33.2	24.47	7	147	10.8	18.09	3.47	16.96	4.65	20.93	0.04	129	25	121	33	NONE		22.3	53	38	731	759	12149	506.2	8.44	14	186.9	0	0	12149
									00:01:48	92.31	0.549	50.677	738	542.383	829.201	1.53	107	11.1	81.5	53.3	8.34	2.4	148	3.7	19.49	2.02	19.07	2.73	20.93	0.04	139	14	136	19	NONE	Marker	22.3	53	38	731	759	4359	181.6	3.03	14	67.1	0	0	4359
									00:01:49	105.26	1.471	154.842	391	3569.06	4858.94	1.36	263.7	56.5	41.3	30.4	54.91	15.7	148	24.1	17.93	3.84	16.95	4.87	20.93	0.04	128	27	121	35	NONE		22.3	53	38	731	759	27740	1155.9	19.26	14	426.8	0	0	27740
									00:01:49	96.77	1.264	122.323	671	2450.83	3586.94	1.46	230.9	45.4	47.1	32.2	37.71	10.8	149	16.4	18.27	3.59	17.35	4.6	20.93	0.04	130	26	124	33	NONE		22.3	53	38	731	759	19446	810.2	13.5	14	299.2	0	0	19446
									00:01:50	105.26	1.277	134.421	620	2645.49	3779.44	1.43	234.1	44	48	33.6	40.7	11.6	150	17.6	18.33	3.45	17.44	4.53	20.93	0.04	131	25	124	32	NONE		22.3	52	38	731	759	20844	868.5	14.47	15	320.7	0	0	20844
									00:01:51	83.33	1.393	116.083	701	2777.81	3821.3	1.38	248	56.1	39.7	28.9	42.74	12.2	150	18.5	17.8	4.03	16.68	5.05	20.93	0.04	127	29	119	36	NONE		22.3	52	38	731	759	21653	902.2	15.04	15	333.1	0	0	21653
									00:01:51	96.77	1.168	113.032	743	2040.98	3038.73	1.49	216.3	38.5	52.1	35	31.4	9	150	13.6	18.52	3.3	17.65	4.4	20.93	0.04	132	23	126	31	NONE		22.3	52	38	731	759	16276	678.1	11.3	15	250.4	0	0	16276
									00:01:52	98.36	1.414	139.082	712	2746.12	3843.84	1.4	259.3	47.9	48.1	34.4	42.25	12.1	152	18.1	18.34	3.39	17.49	4.4	20.93	0.04	131	24	125	31	NONE		22.3	52	38	731	759	21511	896.3	14.94	15	330.9	0	0	21511
									00:01:52	96.77	1.51	146.129	712	3064.22	4242.16	1.38	274.6	53.7	45.5	32.8	47.14	13.5	152	20.2	18.19	3.56	17.35	4.57	20.93	0.04	129	25	124	33	NONE		22.3	52	38	731	759	23928	997	16.62	15	368.1	0	0	23928
									00:01:53	82.19	1.553	127.644	900	2489.64	3445.69	1.38	285.4	51.4	49	35.4	38.3	10.9	153	16.3	18.38	3.31	17.49	4.36	20.93	0.04	131	24	125	31	NONE		22.3	54	38	731	759	19440	810	13.5	15	299.1	0	0	19440
									00:01:54	90.91	1.593	144.818	804	2604.8	3682.37	1.41	295.7	49.7	53.2	37.6	40.07	11.4	153	17	18.56	3.12	17.72	4.12	20.93	0.04	132	22	126	29	NONE		22.3	54	38	731	759	20461	852.6	14.21	16	314.8	0	0	20461
									00:01:54	100	1.536	153.6	803	2550.13	3730.54	1.46	287.6	45.8	57.5	39.3	39.23	11.2	154	16.6	18.72	2.98	18.01	3.89	20.93	0.04	133	21	128	28	NONE		22.3	54	38	731	759	20231	842.9	14.05	16	311.2	0	0	20231
									00:01:55	90.91	1.512	137.455	788	2434.44	3482.17	1.43	281.1	47	53.8	37.6	37.45	10.7	155	15.7	18.59	3.11	17.78	4.01	20.93	0.04	132	22	127	29	NONE		22.3	54	38	731	759	19188	799.5	13.32	16	295.2	0	0	19188
									00:01:56	93.75	1.414	132.562	788	2140.55	3098.67	1.45	265.7	40.6	58.9	40.7	32.93	9.4	156	13.7	18.79	2.87	18.12	3.76	20.93	0.04	134	20	129	27	NONE		22.3	54	38	731	759	16930	705.4	11.76	16	260.5	0	0	16930
									00:01:56	93.75	1.498	140.438	773	2522.25	3498.51	1.39	278.3	45.8	53.1	38.3	38.8	11.1	157	16.1	18.58	3.06	17.8	3.99	20.93	0.04	132	22	127	28	NONE		22.3	54	38	731	759	19707	821.1	13.69	16	303.2	0	0	19707
									00:01:57	93.75	1.456	136.5	787	2329.81	3267.62	1.4	272.1	42.8	55.8	39.8	35.84	10.2	158	14.7	18.69	2.94	17.95	3.85	20.93	0.04	133	21	128	27	NONE		22.3	54	38	731	759	18260	760.8	12.68	16	280.9	0	0	18260
									00:01:58	107.14	1.193	127.821	740	1773.2	2638.07	1.49	227.6	30.3	67.9	45.6	27.28	7.8	158	11.2	19.08	2.54	18.52	3.46	20.93	0.04	136	18	132	25	NONE		22.3	54	38	731	759	14137	589	9.82	16	217.5	0	0	14137
									00:01:58	100	1.497	149.7	651	2734.09	3839.12	1.4	277.4	47.1	52.2	37.2	42.06	12	159	17.2	18.53	3.15	17.72	4.03	20.93	0.04	132	22	126	29	NONE		22.3	54	38	731	759	21436	893.2	14.89	16	329.8	0	0	21436
									00:01:59	92.31	1.469	135.6	805	2391.11	3331.26	1.39	273.5	44.3	54	38.8	36.79	10.5	160	14.9	18.62	3.02	17.9	3.89	20.93	0.04	133	21	127	28	NONE		22.3	54	38	731	759	18705	779.4	12.99	17	287.8	0	0	18705
									00:01:59	103.45	1.441	149.069	724	2440.08	3512.24	1.44	270.4	41.7	58.1	40.4	37.54	10.7	161	15.2	18.76	2.89	18	3.79	20.93	0.04	134	21	128	27	NONE	Marker	22.3	54	38	731	759	19267	802.8	13.38	17	296.4	0	0	19267
									00:02:00	93.75	1.524	142.875	788	2463.51	3366.11	1.37	284.7	44.1	55.3	40.5	37.9	10.8	161	15.3	18.68	2.89	17.91	3.7	20.93	0.04	133	21	128	26	NONE		22.3	54	38	731	759	19167	798.6	13.31	17	294.9	0	0	19167
									00:02:01	55.05	1.704	93.798	1028	2273.66	2731.99	1.2	304.5	60.8	39.6	32.9	34.98	10	162	14	17.87	3.57	16.89	4.47	20.93	0.04	127	25	120	32	NONE		22.3	54	38	731	759	17096	712.3	11.87	17	263	0	0	17096
									00:02:03	42.55	1.684	71.66	1125	1923.11	2143.8	1.11	296.4	61.7	35.7	32	29.59	8.5	163	11.8	17.6	3.66	16.59	4.81	20.93	0.04	125	26	118	34	NONE		22.3	54	38	731	759	14196	591.5	9.86	17	218.4	0	0	14196
									00:02:04	57.69	1.647	95.019	1017	2367.71	2754.84	1.16	293.3	58.5	38.4	33	36.43	10.4	164	14.4	17.81	3.55	16.65	4.6	20.93	0.04	127	25	119	33	NONE		22.3	54	38	731	759	17661	735.9	12.26	18	271.7	0	0	17661
									00:02:05	49.59	1.845	91.488	1097	2374.67	2794.4	1.18	326	69	37.1	31.5	36.53	10.4	165	14.4	17.67	3.74	16.49	4.8	20.93	0.04	126	27	117	34	NONE		22.3	54	38	731	759	17762	740.1	12.34	18	273.3	0	0	17762
									00:02:07	34.68	1.658	57.503	1054	1577.23	1882.17	1.19	289.7	66.4	34.9	29.3	24.27	6.9	164	9.6	17.47	4	16.38	4.89	20.93	0.04	124	29	117	35	NONE		22.4	54	38	731	759	11839	493.3	8.22	18	182.1	0	0	11839
									00:02:08	51.72	1.54	79.655	1022	2353.52	2578.38	1.1	266.1	61	32.3	29.5	36.21	10.3	163	14.4	17.28	3.96	15.94	5.24	20.93	0.04	123	28	113	37	NONE		22.4	54	38	731	759	17302	720.9	12.01	18	266.2	0	0	17302
									00:02:09	54.05	1.389	75.081	1019	2083.75	2322.4	1.11	242.9	52.6	34.2	30.7	32.06	9.2	163	12.8	17.49	3.79	16.2	5.01	20.93	0.04	125	27	115	36	NONE		22.4	53	38	731	759	15381	640.9	10.68	19	236.6	0	0	15381
									00:02:10	60	1.539	92.34	846	2495.23	2882.03	1.16	270.1	58.8	35.3	30.6	38.39	11	162	15.4	17.55	3.82	16.23	5.01	20.93	0.04	125	27	116	36	NONE		22.4	53	38	731	759	18578	774.1	12.9	19	285.8	0	0	18578
									00:02:11	57.14	1.502	85.829	893	2433.54	2721.87	1.12	261.5	58.3	33.6	30.1	37.44	10.7	162	15	17.41	3.88	16.07	5.2	20.93	0.04	124	28	114	37	NONE		22.4	53	38	731	759	17978	749.1	12.48	19	276.6	0	0	17978
									00:02:12	66.67	1.438	95.867	846	2828.56	3242.99	1.15	248	59.5	32.2	28.1	43.52	12.4	161	17.6	17.25	4.14	15.82	5.37	20.93	0.04	123	29	113	38	NONE		22.4	53	38	731	759	21022	875.9	14.6	19	323.4	0	0	21022
									00:02:13	60	1.442	86.52	802	2788.72	3121.67	1.12	244.1	63.6	29.5	26.4	42.9	12.3	161	17.3	16.93	4.41	15.39	5.71	20.93	0.04	121	31	110	41	NONE		22.4	53	38	731	759	20606	858.6	14.31	19	317	0	0	20606
									00:02:14	50	1.782	89.1	1064	2815.21	3124.11	1.11	303.2	76.4	30.4	27.4	43.31	12.4	160	17.6	17.01	4.29	15.63	5.5	20.93	0.04	121	31	111	39	NONE		22.4	52	38	731	759	20759	865	14.42	20	319.4	0	0	20759
									00:02:15	56.6	1.58	89.434	944	2619.99	2937.72	1.12	273.2	63.5	32.6	29.1	40.31	11.5	158	16.6	17.29	4.02	15.89	5.17	20.93	0.04	123	29	113	37	NONE		22.4	52	38	731	759	19367	807	13.45	20	298	0	0	19367
									00:02:16	57.14	1.554	88.8	925	2458.91	2735.03	1.11	271.9	58.6	34.5	31	37.83	10.8	157	15.7	17.5	3.77	16.1	5.04	20.93	0.04	125	27	115	36	NONE		22.4	52	38	731	759	18142	755.9	12.6	20	279.1	0	0	18142
									00:02:17	58.25	1.526	88.893	924	2465.07	2793.51	1.13	266.7	58.7	34.4	30.4	37.92	10.8	156	15.8	17.48	3.85	16.13	5.13	20.93	0.04	124	27	115	37	NONE		22.4	52	38	731	759	18269	761.2	12.69	20	281.1	0	0	18269
									00:02:18	52.63	1.738	91.474	909	2954.36	3341.47	1.13	293.9	77.6	29.7	26.3	45.45	13	156	18.9	16.91	4.46	15.46	5.79	20.93	0.04	120	32	110	41	NONE		22.4	52	38	731	759	21885	911.9	15.2	21	336.7	0	0	21885
									00:02:19	49.18	1.787	87.885	1207	2712.24	3044.41	1.12	305.5	75.7	31.1	27.7	41.73	11.9	155	17.5	17.1	4.24	15.82	5.36	20.93	0.04	122	30	113	38	NONE		22.4	52	38	731	759	20054	835.6	13.93	21	308.5	0	0	20054
									00:02:21	53.1	1.433	76.088	975	2037.14	2319.99	1.14	252.1	53.5	35.5	31.2	31.34	9	154	13.2	17.59	3.73	16.18	5.08	20.93	0.04	125	27	115	36	NONE		22.4	51	38	731	759	15115	629.8	10.5	21	232.5	0	0	15115
									00:02:22	49.18	1.725	84.836	1004	2705.65	3073.85	1.14	292.5	76.4	30.1	26.5	41.63	11.9	154	17.6	16.96	4.43	15.7	5.61	20.93	0.04	121	32	112	40	NONE		22.4	51	38	731	759	20064	836	13.93	21	308.7	0	0	20064
									00:02:24	37.74	1.592	60.075	1022	1956.59	2238.72	1.14	268.5	72.5	29.4	25.7	30.1	8.6	152	12.9	16.87	4.55	15.59	5.63	20.93	0.04	120	32	111	40	NONE		22.4	52	38	731	759	14534	605.6	10.09	22	223.6	0	0	14534
									00:02:25	44.78	1.594	71.373	1006	2360.68	2512.13	1.06	268.9	68.6	28.9	27.2	36.32	10.4	152	15.5	16.87	4.3	15.45	5.56	20.93	0.04	120	31	110	40	NONE		22.4	52	38	731	759	17237	718.2	11.97	22	265.2	0	0	17237
									00:02:26	63.16	1.496	94.484	861	2777.38	3086.71	1.11	258.6	59.8	32.4	29.2	42.73	12.2	152	18.3	17.29	4	15.79	5.37	20.93	0.04	123	28	112	38	NONE		22.4	52	38	731	759	20487	853.6	14.23	22	315.2	0	0	20487
									00:02:27	45.45	1.693	76.955	972	2501.78	2747.62	1.1	286.3	73.9	29.5	26.8	38.49	11	151	16.6	16.91	4.37	15.59	5.6	20.93	0.04	120	31	111	40	NONE		22.4	52	38	731	759	18402	766.8	12.78	22	283.1	0	0	18402
									00:02:28	51.28	1.585	81.282	960	2485.12	2775.74	1.12	271.6	66.2	31.3	28	38.23	10.9	150	16.6	17.14	4.18	15.72	5.5	20.93	0.04	122	30	112	39	NONE		22.4	52	38	731	759	18353	764.7	12.75	23	282.4	0	0	18353
									00:02:29	46.15	1.643	75.831	1070	2360.99	2672.57	1.13	280.2	70.8	30.7	27.2	36.32	10.4	149	15.8	17.05	4.31	15.76	5.46	20.93	0.04	121	31	112	39	NONE		22.4	52	38	731	759	17493	728.9	12.15	23	269.1	0	0	17493
									00:02:31	36.81	1.72	63.313	1242	2037.23	2291.61	1.12	291.2	76.1	29.8	26.5	31.34	9	148	13.8	16.93	4.42	15.77	5.64	20.93	0.04	121	32	112	40	NONE		22.4	52	38	731	759	15071	628	10.47	23	231.9	0	0	15071
									00:02:32	44.78	1.422	63.672	1053	1971.8	2215.32	1.12	242.9	60.5	30.7	27.3	30.34	8.7	146	13.5	17.08	4.25	15.66	5.6	20.93	0.04	122	30	111	40	NONE		22.4	52	38	731	759	14583	607.6	10.13	23	224.3	0	0	14583
									00:02:34	47.24	1.351	63.827	940	1974.21	2205.92	1.12	230.9	57.1	30.7	27.4	30.37	8.7	145	13.6	17.09	4.23	15.63	5.62	20.93	0.04	122	30	111	40	NONE		22.4	52	38	731	759	14581	607.6	10.13	24	224.3	0	0	14581
									00:02:35	48.39	1.103	53.371	975	1562.44	1704	1.09	191	43.1	32	29.3	24.04	6.9	144	10.9	17.32	3.91	15.78	5.5	20.93	0.04	123	28	112	39	NONE		22.4	52	38	731	759	11474	478.1	7.97	24	176.5	0	0	11474
									00:02:36	54.55	1.595	87	897	2727.4	3127.84	1.15	271.4	70.1	30.5	26.6	41.96	12	143	19.1	17.02	4.39	15.5	5.66	20.93	0.04	121	31	110	40	NONE		22.4	52	38	731	759	20272	844.6	14.08	24	311.9	0	0	20272
									00:02:37	52.63	1.528	80.421	975	2387.33	2732.49	1.14	263.2	63.5	32.1	28.1	36.73	10.5	142	16.8	17.23	4.16	15.82	5.41	20.93	0.04	123	30	113	39	NONE		22.4	52	38	731	759	17736	739	12.32	24	272.9	0	0	17736
									00:02:38	55.56	1.485	82.5	944	2205.74	2559.47	1.16	261.1	56.4	35.6	30.7	33.93	9.7	141	15.6	17.58	3.8	16.26	5.01	20.93	0.04	125	27	116	36	NONE		22.4	52	38	731	759	16442	685.1	11.42	24	252.9	0	0	16442
									00:02:39	52.63	1.558	82	897	2249.45	2688.56	1.2	272.2	62.5	34.8	29.1	34.61	9.9	140	16.1	17.47	4.01	16.11	5.25	20.93	0.04	124	29	115	37	NONE		22.4	52	38	731	759	16892	703.8	11.73	25	259.9	0	0	16892
									00:02:41	53.1	1.459	77.469	976	1978.72	2402.87	1.21	258.2	55.4	37.3	30.7	30.44	8.7	138	14.3	17.7	3.8	16.41	4.95	20.93	0.04	126	27	117	35	NONE		22.4	52	38	731	759	14919	621.6	10.36	25	229.5	0	0	14919
									00:02:42	57.69	1.471	84.865	896	2097.76	2605.84	1.24	261.6	55.3	38.5	31	32.27	9.2	138	15.2	17.78	3.76	16.45	4.99	20.93	0.04	127	27	117	36	NONE		22.4	51	38	731	759	15909	662.9	11.05	25	244.7	0	0	15909
									00:02:43	53.1	1.446	76.779	929	1917.93	2376.82	1.24	256.7	54.8	38.1	30.7	29.51	8.4	137	14	17.75	3.79	16.49	4.95	20.93	0.04	126	27	117	35	NONE		22.4	51	38	731	759	14536	605.7	10.09	25	223.6	0	0	14536
									00:02:44	52.17	1.584	82.643	975	2034.02	2570.02	1.26	281.7	60.3	38.8	30.7	31.29	8.9	137	14.8	17.78	3.81	16.55	4.97	20.93	0.04	127	27	118	35	NONE		22.4	51	38	731	759	15494	645.6	10.76	26	238.4	0	0	15494
									00:02:45	52.17	1.503	78.417	960	1849.23	2351.75	1.27	269.2	55.2	40.4	31.8	28.45	8.1	136	13.6	17.91	3.67	16.7	4.89	20.93	0.04	128	26	119	35	NONE		22.4	51	38	731	759	14110	587.9	9.8	26	217.1	0	0	14110
									00:02:46	44.78	1.829	81.896	944	2039.74	2627.11	1.29	324.3	71.8	38.6	30	31.38	9	135	15.1	17.73	3.93	16.64	5.14	20.93	0.04	126	28	118	37	NONE		22.4	51	38	731	759	15617	650.7	10.84	26	240.3	0	0	15617
									00:02:48	38.22	0.797	30.459	852	762.685	949.069	1.24	141.4	30.4	36.4	29.3	11.73	3.4	134	5.7	17.74	3.81	16.81	4.93	20.93	0.04	126	27	120	35	NONE		22.4	51	38	731	759	5787	241.1	4.02	26	89	0	0	5787
									00:02:49	50.85	1.564	79.525	834	2155.43	2735.9	1.27	273.1	65.8	35.2	27.8	33.16	9.5	134	16.1	17.46	4.21	16.36	5.45	20.93	0.04	124	30	116	39	NONE		22.4	51	38	731	759	16439	684.9	11.42	26	252.9	0	0	16439
									00:02:50	55.05	1.375	75.688	944	1824.39	2397.21	1.31	245	53.3	39.4	30	28.07	8	134	13.6	17.82	3.88	16.69	4.96	20.93	0.04	127	28	119	35	NONE		22.4	51	38	731	759	14043	585.1	9.75	26	216	0	0	14043
									00:02:51	52.63	1.366	71.895	881	1718.26	2248.77	1.31	243.8	52.3	39.7	30.3	26.43	7.6	133	12.9	17.85	3.83	16.71	5.07	20.93	0.04	127	27	119	36	NONE		22.5	51	38	731	759	13212	550.5	9.17	27	203.3	0	0	13212
									00:02:53	52.17	1.338	69.809	912	1643.91	2173.71	1.32	239.3	51	40.2	30.4	25.29	7.2	132	12.5	17.88	3.81	16.71	5	20.93	0.04	127	27	119	36	NONE		22.4	51	38	731	759	12675	528.1	8.8	27	195	0	0	12675
									00:02:54	39.22	1.37	53.725	866	1275.81	1698.17	1.33	244.6	53	40	30	19.63	5.6	129	9.9	17.85	3.87	16.66	5.28	20.93	0.04	127	28	119	38	NONE		22.4	51	38	731	759	9855	410.6	6.84	27	151.6	0	0	9855
									00:02:56	40	1.442	57.68	1011	1581.27	2058.1	1.3	250.9	62.9	34.7	26.7	24.33	7	125	12.7	17.4	4.36	16.2	5.65	20.93	0.04	124	31	115	40	NONE		22.4	51	38	731	759	12140	505.9	8.43	27	186.8	0	0	12140
									00:02:57	43.48	1.467	63.783	1050	1564.32	2071.6	1.32	260.5	58.3	38.8	29.3	24.07	6.9	123	12.7	17.76	3.97	16.55	5.34	20.93	0.04	126	28	118	38	NONE		22.5	51	38	731	759	12067	502.8	8.38	27	185.6	0	0	12067
									00:02:58	46.51	1.752	81.488	1085	1879.86	2638.03	1.4	313.6	69.4	41.6	29.7	28.92	8.3	123	15.3	17.9	3.96	16.85	5.07	20.93	0.04	127	28	120	36	NONE		22.4	51	38	731	759	14736	614	10.23	28	226.7	0	0	14736
									00:02:59	45.8	1.62	74.198	1003	1577.21	2236.75	1.42	293.7	59.8	45	31.7	24.26	6.9	122	12.9	18.13	3.69	17.05	4.92	20.93	0.04	129	26	121	35	NONE		22.5	51	38	731	759	12401	516.7	8.61	28	190.8	0	0	12401
									00:03:01	45.8	1.617	74.061	1070	1547.5	2289.76	1.48	293.4	61.2	45.8	30.9	23.81	6.8	122	12.7	18.14	3.78	17.12	4.9	20.93	0.04	129	27	122	35	NONE		22.5	51	38	731	759	12318	513.2	8.55	28	189.5	0	0	12318
									00:03:02	43.8	1.568	68.672	1007	1357.9	2052.8	1.51	286.6	57.4	48.3	32	20.89	6	122	11.1	18.28	3.66	17.26	4.89	20.93	0.04	130	26	123	35	NONE		22.5	51	38	731	759	10878	453.2	7.55	28	167.3	0	0	10878
									00:03:03	50.85	1.379	70.119	943	1347.83	2092.66	1.55	252.8	50.4	49.4	31.8	20.74	5.9	121	11.1	18.33	3.65	17.31	4.73	20.93	0.04	131	26	123	34	NONE		22.5	51	38	731	759	10884	453.5	7.56	28	167.4	0	0	10884
									00:03:05	49.59	1.396	69.223	881	1316.17	2065.07	1.57	256.2	51	50	31.8	20.25	5.8	120	11	18.35	3.65	17.38	4.75	20.93	0.04	131	26	124	34	NONE		22.5	51	38	731	759	10663	444.3	7.4	29	164	0	0	10663
									00:03:06	35.93	1.398	50.228	864	1021.94	1552.57	1.52	254.4	52.9	46.7	30.7	15.72	4.5	118	8.7	18.2	3.78	17.15	5.25	20.93	0.04	130	27	122	37	NONE		22.5	51	38	731	759	8199	341.6	5.69	29	126.1	0	0	8199
									00:03:08	40.27	1.513	60.926	1038	1326.17	2021.2	1.52	272.4	61.4	43.8	28.7	20.4	5.8	117	11.3	18	4.06	16.99	5.35	20.93	0.04	128	29	121	38	NONE		22.5	51	38	731	759	10649	443.7	7.4	29	163.8	0	0	10649
									00:03:09	38.71	1.581	61.2	1101	1304.94	1986.83	1.52	285.6	62.8	44.8	29.4	20.08	5.7	114	11.4	18.06	3.97	17.15	5.12	20.93	0.04	129	28	122	36	NONE		22.5	51	38	731	759	10476	436.5	7.27	29	161.2	0	0	10476
									00:03:11	38.22	0.842	32.178	740	685.987	1030.59	1.5	152.2	33	43	28.6	10.55	3	113	6.1	18.08	3.92	17.22	5	20.93	0.04	129	28	123	36	NONE		22.5	51	38	731	759	5485	228.5	3.81	29	84.4	0	0	5485
									00:03:12	40	1.374	54.96	977	1247.23	1847.72	1.48	246	56.5	41.8	28.2	19.19	5.5	114	10.9	17.9	4.11	16.82	5.46	20.93	0.04	127	29	120	39	NONE		22.5	51	38	731	759	9931	413.8	6.9	29	152.8	0	0	9931
									00:03:14	46.15	1.467	67.708	938	1451.35	2206.8	1.52	264.8	58.5	44.4	29.2	22.33	6.4	114	12.7	18.05	3.99	16.95	5.29	20.93	0.04	129	28	121	38	NONE		22.5	51	38	731	759	11646	485.3	8.09	29	179.2	0	0	11646
									00:03:15	45.45	1.483	67.409	975	1373.69	2105.57	1.53	269.7	56.7	46.8	30.5	21.13	6	113	12.2	18.19	3.82	17.19	5.01	20.93	0.04	129	27	122	36	NONE		22.5	51	38	731	759	11050	460.4	7.67	30	170	0	0	11050
									00:03:16	43.8	1.428	62.54	1022	1210.96	1899.36	1.57	261.4	53.1	49.1	31.3	18.63	5.3	112	10.8	18.31	3.72	17.31	4.94	20.93	0.04	130	26	123	35	NONE		22.5	51	38	731	759	9809	408.7	6.81	30	150.9	0	0	9809
									00:03:18	42.86	1.458	62.486	956	1217.47	1918.39	1.58	266.6	54.8	48.9	31	18.73	5.4	109	11.2	18.29	3.76	17.36	4.9	20.93	0.04	130	27	124	35	NONE		22.5	51	38	731	759	9876	411.5	6.86	30	151.9	0	0	9876
									00:03:19	40	1.639	65.56	1086	1194.99	1976.37	1.65	301.9	60.5	52.5	31.8	18.38	5.3	107	11.2	18.42	3.69	17.59	4.79	20.93	0.04	131	26	125	34	NONE		22.5	51	38	731	759	9842	410.1	6.83	30	151.4	0	0	9842
									00:03:21	38.46	1.448	55.692	1069	986.86	1651.93	1.67	267.6	52.6	53.7	32.1	15.18	4.3	106	9.3	18.48	3.63	17.67	4.7	20.93	0.04	132	26	126	33	NONE		22.5	51	38	731	759	8159	340	5.67	30	125.5	0	0	8159
									00:03:22	40.54	1.46	59.189	1021	1028.53	1771.2	1.72	270.2	53.5	54.8	31.8	15.82	4.5	107	9.6	18.51	3.66	17.6	4.82	20.93	0.04	132	26	125	34	NONE		22.5	51	38	731	759	8582	357.6	5.96	30	132	0	0	8582
									00:03:24	40.54	1.266	51.324	960	889.38	1512.71	1.7	234.5	45.7	54.5	32.1	13.68	3.9	107	8.3	18.52	3.61	17.58	4.84	20.93	0.04	132	26	125	34	NONE		22.5	51	38	731	759	7391	308	5.13	31	113.7	0	0	7391
									00:03:25	42.55	1.306	55.574	913	1012.82	1703.18	1.68	240.4	49	51.9	30.9	15.58	4.5	106	9.6	18.41	3.75	17.48	4.9	20.93	0.04	131	27	124	35	NONE		22.5	51	38	731	759	8386	349.4	5.82	31	129	0	0	8386
									00:03:27	40.27	1.378	55.49	991	973.835	1644.03	1.69	254.9	50	54.1	32	14.98	4.3	105	9.3	18.5	3.63	17.64	4.83	20.93	0.04	132	26	126	34	NONE		22.5	51	38	731	759	8073	336.4	5.61	31	124.2	0	0	8073
									00:03:28	40.54	1.35	54.73	975	951.185	1612	1.69	250	48.7	54.6	32.2	14.63	4.2	104	9.1	18.52	3.61	17.62	4.79	20.93	0.04	132	26	125	34	NONE		22.5	51	38	731	759	7895	329	5.48	31	121.5	0	0	7895
									00:03:30	40.82	1.352	55.184	943	968.563	1633.04	1.69	250.1	49	54	32	14.9	4.3	105	9.2	18.5	3.62	17.62	4.85	20.93	0.04	132	26	125	35	NONE		22.5	51	38	731	759	8026	334.4	5.57	31	123.5	0	0	8026
									00:03:31	43.48	1.373	59.696	960	1053.44	1811.05	1.72	253.6	51	53.8	31.3	16.21	4.6	104	10.1	18.47	3.71	17.64	4.72	20.93	0.04	132	26	126	34	NONE		22.5	51	38	731	759	8785	366	6.1	31	135.2	0	0	8785
									00:03:32	42.55	1.349	57.404	925	979.495	1677.99	1.71	250.3	48.3	55.6	32.4	15.07	4.3	104	9.4	18.55	3.58	17.68	4.74	20.93	0.04	132	25	126	34	NONE		22.5	51	38	731	759	8159	339.9	5.67	31	125.5	0	0	8159
									00:03:34	43.8	1.359	59.518	959	1021.1	1763	1.73	251.9	49.3	55.3	32	15.71	4.5	102	10	18.54	3.63	17.65	4.7	20.93	0.04	132	26	126	33	NONE		22.5	51	38	731	759	8527	355.3	5.92	32	131.2	0	0	8527
									00:03:35	43.48	1.374	59.739	913	1023.47	1771.55	1.73	254.7	49.9	55.4	32	15.75	4.5	102	10	18.54	3.63	17.74	4.57	20.93	0.04	132	26	126	33	NONE		22.5	51	38	731	759	8554	356.4	5.94	32	131.6	0	0	8554
									00:03:37	40.54	1.361	55.176	975	934.588	1595.12	1.71	252.8	48.2	56	32.8	14.38	4.1	103	9.1	18.57	3.54	17.7	4.68	20.93	0.04	132	25	126	33	NONE		22.5	52	38	731	759	7775	324	5.4	32	119.6	0	0	7775
									00:03:38	41.67	1.362	56.75	973	947.198	1625.65	1.72	253.4	47.8	56.8	33.1	14.57	4.2	103	9.2	18.6	3.51	17.8	4.51	20.93	0.04	132	25	127	32	NONE		22.5	52	38	731	759	7895	328.9	5.48	32	121.5	0	0	7895
									00:03:40	38.46	1.476	56.769	991	933.911	1588.07	1.7	275.2	50.6	57.9	34.1	14.37	4.1	105	8.9	18.64	3.43	17.83	4.52	20.93	0.04	133	24	127	32	NONE		22.5	51	38	731	759	7760	323.3	5.39	32	119.4	0	0	7760
									00:03:41	40.27	1.405	56.577	961	950.168	1630.37	1.72	261.2	49.6	56.6	33	14.62	4.2	106	9	18.59	3.53	17.72	4.68	20.93	0.04	132	25	126	33	NONE		22.6	51	38	731	759	7919	329.9	5.5	32	121.8	0	0	7919
									00:03:43	29.85	1.252	37.373	882	657.445	1076.99	1.64	231.8	44.2	53.7	32.8	10.11	2.9	108	6.1	18.51	3.53	17.5	4.92	20.93	0.04	132	25	125	35	NONE		22.6	51	37.9	731	759	5398	224.9	3.75	32	83	0	0	5398
									00:03:44	46.51	1.399	65.07	959	1166.68	1960.03	1.68	258.1	51.6	53	31.5	17.95	5.1	109	10.7	18.45	3.69	17.7	4.59	20.93	0.04	131	26	126	33	NONE		22.6	51	37.9	731	759	9657	402.4	6.71	32	148.6	0	0	9657
									00:03:46	42.55	1.403	59.702	894	1022.46	1751.01	1.71	260.2	50.4	55.5	32.4	15.73	4.5	110	9.3	18.55	3.59	17.77	4.59	20.93	0.04	132	26	127	33	NONE		22.6	51	37.9	731	759	8516	354.8	5.91	33	131	0	0	8516
									00:03:47	41.96	1.361	57.105	975	937.928	1612.79	1.72	253.7	47.1	57.8	33.6	14.43	4.1	108	8.7	18.64	3.46	17.86	4.45	20.93	0.04	133	25	127	32	NONE		22.6	51	38	731	759	7822	325.9	5.43	33	120.3	0	0	7822
									00:03:49	41.67	1.333	55.542	975	891.76	1560.7	1.75	249	45.9	59	33.7	13.72	3.9	106	8.4	18.68	3.44	17.91	4.46	20.93	0.04	133	25	128	32	NONE		22.6	51	38	731	759	7480	311.7	5.19	33	115.1	0	0	7480
									00:03:50	37.27	1.297	48.335	976	770.252	1347.11	1.75	242.5	44.3	59.4	33.9	11.85	3.4	104	7.4	18.7	3.42	17.89	4.45	20.93	0.04	133	24	127	32	NONE		22.6	51	38	731	759	6460	269.1	4.49	33	99.4	0	0	6460
									00:03:52	42.86	1.179	50.529	926	800.458	1398.7	1.75	220.6	40	59.4	34	12.31	3.5	102	7.8	18.71	3.39	17.85	4.45	20.93	0.04	133	24	127	32	NONE		22.6	51	38	731	759	6711	279.6	4.66	33	103.2	0	0	6711
									00:03:53	41.67	1.25	52.083	914	848.578	1465.51	1.73	233.2	43.1	57.9	33.5	13.06	3.7	101	8.4	18.66	3.45	17.76	4.55	20.93	0.04	133	25	126	32	NONE		22.6	51	38	731	759	7087	295.3	4.92	33	109	0	0	7087
									00:03:55	42.55	1.304	55.489	941	882.218	1555.67	1.76	243.8	44.8	59.5	33.8	13.57	3.9	100	8.8	18.7	3.44	17.89	4.38	20.93	0.04	133	24	127	31	NONE		22.6	51	38	731	759	7419	309.1	5.15	33	114.1	0	0	7419
									00:03:56	41.1	1.238	50.877	913	781.637	1360.77	1.74	232.5	40.6	61.4	35.3	12.03	3.4	99	7.9	18.78	3.28	17.96	4.36	20.93	0.04	134	23	128	31	NONE		22.6	51	38	731	759	6545	272.7	4.55	33	100.7	0	0	6545
									00:03:58	40.27	1.282	51.624	898	837.615	1429.2	1.71	239.4	43.5	58.3	34.1	12.89	3.7	98	8.5	18.67	3.39	17.87	4.45	20.93	0.04	133	24	127	32	NONE		22.6	51	38	731	759	6968	290.3	4.84	34	107.2	0	0	6968
									00:03:59	42.25	1.277	53.958	942	833.132	1464.85	1.76	239.6	42.5	61.2	34.8	12.82	3.7	97	8.6	18.76	3.33	17.99	4.27	20.93	0.04	134	24	128	30	NONE		22.6	51	37.9	731	759	6999	291.6	4.86	34	107.7	0	0	6999
									00:04:00	40	1.224	48.96	961	722.287	1291.65	1.79	230.7	39.6	63.9	35.7	11.11	3.2	97	7.4	18.85	3.24	18.04	4.28	20.93	0.04	134	23	128	30	NONE		22.6	51	37.9	731	759	6102	254.3	4.24	34	93.9	0	0	6102
									00:04:02	39.47	1.266	49.974	929	790.166	1401.21	1.77	236.8	43.5	59.7	33.7	12.16	3.5	97	8.1	18.7	3.44	17.96	4.35	20.93	0.04	133	24	128	31	NONE		22.6	51	38	731	759	6657	277.4	4.62	34	102.4	0	0	6657
									00:04:04	38.22	1.195	45.669	947	701.034	1212.33	1.73	224.5	38.9	61.3	35.5	10.79	3.1	97	7.2	18.79	3.26	17.91	4.44	20.93	0.04	134	23	128	32	NONE		22.6	51	38	731	759	5857	244.1	4.07	34	90.1	0	0	5857
									00:04:05	35.71	1.396	49.857	1039	791.176	1375.33	1.74	261.2	47.2	59.9	34.4	12.17	3.5	95	8.3	18.71	3.38	18	4.38	20.93	0.04	133	24	128	31	NONE		22.6	51	37.9	731	759	6622	275.9	4.6	34	101.9	0	0	6622
									00:04:07	35.71	1.199	42.821	946	674.222	1150.6	1.71	224.7	39.5	59.8	35	10.37	3	94	7.2	18.74	3.29	17.89	4.43	20.93	0.04	133	23	127	32	NONE		22.6	51	37.9	731	759	5609	233.7	3.9	34	86.3	0	0	5609
									00:04:09	37.5	1.242	46.575	931	746.306	1285	1.72	232.2	42	58.9	34.2	11.48	3.3	93	8	18.7	3.38	17.9	4.42	20.93	0.04	133	24	127	31	NONE		22.6	51	38	731	759	6227	259.4	4.32	34	95.8	0	0	6227
									00:04:10	39.47	1.211	47.803	930	741.591	1271.56	1.71	227.3	39.5	60.7	35.4	11.41	3.3	93	8	18.77	3.26	17.88	4.44	20.93	0.04	134	23	127	32	NONE		22.6	51	38	731	759	6179	257.5	4.29	34	95.1	0	0	6179
									00:04:12	38.22	1.171	44.752	915	713.67	1206.32	1.69	219.2	38.7	59	34.9	10.98	3.1	93	7.7	18.72	3.3	17.84	4.48	20.93	0.04	133	24	127	32	NONE		22.6	51	38	731	759	5919	246.6	4.11	35	91.1	0	0	5919
									00:04:14	23.62	1.258	29.717	980	527.616	848.316	1.61	232.8	44	53.2	33.1	8.12	2.3	94	5.6	18.51	3.5	17.44	4.92	20.93	0.04	132	25	124	35	NONE		22.6	51	37.9	731	759	4307	179.5	2.99	35	66.3	0	0	4307
									00:04:16	40.54	1.268	51.405	867	921.776	1489.23	1.62	234.3	45	52.7	32.6	14.18	4.1	94	9.8	18.48	3.55	17.61	4.67	20.93	0.04	132	25	125	33	NONE		22.6	51	37.9	731	759	7536	314	5.23	35	115.9	0	0	7536
									00:04:17	40	1.127	45.08	886	754.503	1216.95	1.61	210.1	37.3	56	34.7	11.61	3.3	94	8	18.64	3.31	17.65	4.5	20.93	0.04	133	24	126	32	NONE		22.6	51	37.9	731	759	6165	256.9	4.28	35	94.8	0	0	6165
									00:04:19	35.5	1.188	42.178	916	732.783	1173.21	1.6	220.5	40.5	54.2	33.8	11.27	3.2	92	8	18.56	3.41	17.72	4.47	20.93	0.04	132	24	126	32	NONE		22.6	51	37.9	731	759	5974	248.9	4.15	35	91.9	0	0	5974
									00:04:20	38.96	1.137	44.299	902	758.872	1201.29	1.58	211.5	37.8	54.8	34.6	11.67	3.3	92	8.2	18.6	3.32	17.72	4.48	20.93	0.04	132	24	126	32	NONE		22.6	51	37.9	731	759	6165	256.9	4.28	35	94.8	0	0	6165
									00:04:31	38.71	1.282	49.626	899	947.587	1431.36	1.51	235.5	45.3	49.5	32.8	14.58	4.2	94	10.1	18.37	3.53	17.46	4.59	20.93	0.04	131	25	124	33	NONE		22.6	51	37.9	731	759	7589	316.2	5.27	36	116.8	0	0	7589
									00:04:33	37.27	1.168	43.528	917	778.187	1170.2	1.5	216.5	38.5	52.6	35	11.97	3.4	95	8.2	18.54	3.3	17.55	4.52	20.93	0.04	132	23	125	32	NONE		22.6	51	37.9	731	759	6224	259.3	4.32	36	95.8	0	0	6224
									00:04:34	35.29	1.185	41.824	950	759.404	1143.01	1.51	219.2	39.7	51.8	34.4	11.68	3.3	96	7.9	18.5	3.35	17.59	4.54	20.93	0.04	132	24	125	32	NONE		22.6	51	37.9	731	759	6075	253.1	4.22	36	93.5	0	0	6075
									00:04:36	35.71	1.229	43.893	949	814.966	1235.72	1.52	226.6	42.4	50.8	33.5	12.54	3.6	95	8.6	18.44	3.45	17.63	4.51	20.93	0.04	131	25	126	32	NONE		22.6	51	37.9	731	759	6534	272.3	4.54	36	100.5	0	0	6534
									00:04:38	34.88	1.184	41.302	950	732.954	1112.46	1.52	219.6	39.1	53	34.9	11.28	3.2	95	7.7	18.55	3.3	17.61	4.47	20.93	0.04	132	24	125	32	NONE		22.6	51	37.9	731	759	5878	244.9	4.08	37	90.4	0	0	5878
									00:04:39	34.68	1.114	38.636	887	696.263	1043.83	1.5	206.3	36.9	52	34.7	10.71	3.1	95	7.3	18.52	3.31	17.58	4.56	20.93	0.04	132	24	125	32	NONE		22.6	51	37.9	731	759	5564	231.8	3.86	37	85.6	0	0	5564
									00:04:41	36.14	1.046	37.807	888	675.22	1017.04	1.51	193.9	34.5	52.2	34.7	10.39	3	95	7.1	18.54	3.3	17.68	4.41	20.93	0.04	132	23	126	31	NONE		22.6	51	37.9	731	759	5403	225.1	3.75	37	83.1	0	0	5403
									00:04:43	34.09	1.146	39.068	915	715.027	1084.79	1.52	211.7	39	51.3	33.8	11	3.1	94	7.6	18.47	3.4	17.56	4.54	20.93	0.04	132	24	125	32	NONE		22.6	51	37.9	731	759	5734	238.9	3.98	37	88.2	0	0	5734
									00:04:44	36.59	1.13	41.341	887	744.29	1143.22	1.54	209.1	38.3	52.1	33.9	11.45	3.3	93	8	18.5	3.39	17.66	4.44	20.93	0.04	132	24	126	32	NONE		22.6	51	38	731	758	5991	249.6	4.16	37	92.2	0	0	5991
									00:04:46	36.59	1.097	40.134	887	708.838	1074.14	1.52	203.6	36	53	35	10.91	3.1	92	7.7	18.56	3.28	17.68	4.38	20.93	0.04	132	23	126	31	NONE		22.6	51	38	731	758	5682	236.8	3.95	37	87.4	0	0	5682
									00:04:48	34.88	1.142	39.837	898	682.86	1055.35	1.55	212.6	37.1	54.8	35.4	10.51	3	91	7.5	18.62	3.25	17.73	4.38	20.93	0.04	133	23	126	31	NONE		22.6	51	37.9	731	759	5507	229.4	3.82	37	84.7	0	0	5507
									00:04:50	32.26	1.343	43.323	1044	747.214	1170.86	1.57	249.7	44.5	55	35.1	11.5	3.3	92	8.1	18.59	3.31	17.82	4.35	20.93	0.04	132	24	127	31	NONE		22.6	51	37.9	731	759	6051	252.1	4.2	37	93.1	0	0	6051
									00:04:51	33.52	1.175	39.385	920	673.665	1041.38	1.55	218.8	38.1	55	35.6	10.36	3	93	7.2	18.62	3.24	17.8	4.33	20.93	0.04	133	23	127	31	NONE		22.6	51	37.9	731	759	5433	226.4	3.77	37	83.6	0	0	5433
									00:04:53	39.74	1.153	45.815	840	761.845	1231.51	1.62	215.1	38	56.5	34.9	11.72	3.3	92	8.3	18.66	3.3	17.78	4.29	20.93	0.04	133	23	127	31	NONE		22.6	51	37.9	731	759	6229	259.6	4.33	38	95.8	0	0	6229
									00:04:55	28.99	1.002	29.043	888	486.975	734.655	1.51	187.2	31.1	55.5	36.8	7.49	2.1	90	5.4	18.68	3.1	17.71	4.44	20.93	0.04	133	22	126	32	NONE		22.6	51	37.9	731	759	3899	162.4	2.71	38	60	0	0	3899
									00:04:57	30.77	1.052	32.369	872	582.886	878.43	1.51	194.8	35	51.8	34.4	8.97	2.6	88	6.6	18.52	3.33	17.63	4.47	20.93	0.04	132	24	125	32	NONE		22.6	51	37.9	731	758	4665	194.4	3.24	38	71.8	0	0	4665
									00:04:59	31.41	1.048	32.921	951	559.925	826.838	1.48	195.6	32.3	54.9	37.2	8.61	2.5	86	6.5	18.66	3.08	17.66	4.4	20.93	0.04	133	22	126	31	NONE		22.7	51	37.9	731	758	4454	185.6	3.09	38	68.5	0	0	4454
									00:05:01	36.14	1.13	40.843	887	730.5	1090.64	1.49	209.5	37	52.4	35.1	11.24	3.2	86	8.5	18.54	3.27	17.64	4.46	20.93	0.04	132	23	126	32	NONE		22.7	51	37.9	731	759	5830	242.9	4.05	38	89.7	0	0	5830
									00:05:02	38.46	1.101	42.346	901	720.643	1091.07	1.51	205.3	34.8	55	36.3	11.09	3.2	86	8.4	18.65	3.16	17.73	4.32	20.93	0.04	133	23	126	31	NONE		22.7	51	37.9	731	759	5775	240.6	4.01	38	88.9	0	0	5775
									00:05:04	38.46	1.068	41.077	866	727.446	1094.66	1.5	198.2	34.9	52.8	35.1	11.19	3.2	87	8.4	18.56	3.27	17.67	4.35	20.93	0.04	132	23	126	31	NONE		22.7	51	37.9	731	759	5819	242.5	4.04	38	89.5	0	0	5819
									00:05:06	30.61	0.871	26.663	854	424.335	630.62	1.49	163.8	25.3	57.8	38.9	6.53	1.9	87	4.9	18.81	2.9	17.85	4.19	20.93	0.04	134	21	127	30	NONE		22.7	51	37.9	731	759	3382	140.9	2.35	38	52	0	0	3382
									00:05:07	35.29	1.13	39.882	825	768.07	1108.68	1.44	207.7	38.5	48.7	33.7	11.82	3.4	86	8.9	18.38	3.41	17.5	4.49	20.93	0.04	131	24	125	32	NONE		22.7	51	37.9	731	759	6070	252.9	4.22	38	93.4	0	0	6070
									00:05:09	36.81	1.144	42.11	933	764.811	1137.89	1.49	211.7	37.9	51.7	34.7	11.77	3.4	86	8.9	18.51	3.31	17.65	4.35	20.93	0.04	132	24	126	31	NONE		22.7	51	37.9	731	759	6098	254.1	4.23	39	93.8	0	0	6098
									00:05:10	40	1.099	43.96	880	776.85	1154.54	1.49	204.1	35.4	53	35.7	11.95	3.4	86	9	18.57	3.22	17.68	4.26	20.93	0.04	132	23	126	30	NONE		22.7	51	37.9	731	759	6192	258	4.3	39	95.3	0	0	6192
									00:05:13	24.1	1.268	30.554	995	577.493	849.335	1.47	233.5	43.2	50	34	8.88	2.5	88	6.6	18.41	3.41	17.59	4.46	20.93	0.04	131	24	125	32	NONE		22.7	51	37.9	731	759	4589	191.2	3.19	39	70.6	0	0	4589
									00:05:15	37.97	1.144	43.443	870	770.205	1155.09	1.5	212.3	37.3	53	35.3	11.85	3.4	90	8.6	18.56	3.26	17.65	4.35	20.93	0.04	132	23	126	31	NONE		22.7	51	37.9	731	759	6155	256.5	4.27	39	94.7	0	0	6155
									00:05:16	35.71	1.069	38.179	840	660.314	1004.67	1.52	198.9	34.5	54	35.5	10.16	2.9	92	7.2	18.61	3.23	17.74	4.26	20.93	0.04	132	23	126	30	NONE		22.7	51	37.9	731	759	5300	220.8	3.68	39	81.5	0	0	5300
									00:05:18	35.71	1.06	37.857	856	667.14	981.173	1.47	197	33.7	53	36	10.26	2.9	92	7.3	18.58	3.18	17.7	4.24	20.93	0.04	132	23	126	30	NONE		22.8	50	37.9	731	759	5301	220.9	3.68	39	81.6	0	0	5301
									00:05:20	36.36	1.045	38	856	667.305	981.18	1.47	194.3	33.1	53.1	36.1	10.27	2.9	92	7.3	18.59	3.17	17.68	4.26	20.93	0.04	132	23	126	30	NONE		22.8	50	37.9	731	759	5302	220.9	3.68	39	81.6	0	0	5302
									00:05:21	36.59	1.116	40.829	872	714.228	1064.84	1.49	207.5	35.7	53.6	35.9	10.99	3.1	92	7.8	18.59	3.2	17.8	4.13	20.93	0.04	132	23	127	29	NONE		22.8	50	37.9	731	759	5698	237.4	3.96	39	87.7	0	0	5698
									00:05:23	36.36	1.127	40.982	867	702.606	1043.24	1.48	210.1	35.2	54.7	36.8	10.81	3.1	91	7.7	18.64	3.12	17.8	4.16	20.93	0.04	133	22	127	30	NONE		22.8	50	37.9	731	759	5598	233.3	3.89	39	86.1	0	0	5598
									00:05:25	34.68	1.055	36.59	872	618.876	932.836	1.51	196.9	33	55.2	36.6	9.52	2.7	91	6.8	18.66	3.13	17.89	4.09	20.93	0.04	133	22	127	29	NONE		22.8	50	37.9	731	759	4953	206.4	3.44	40	76.2	0	0	4953
									00:05:26	32.79	1.093	35.836	888	618.04	919.343	1.49	203.6	34.4	54.3	36.5	9.51	2.7	91	6.8	18.63	3.15	17.76	4.22	20.93	0.04	133	22	126	30	NONE		22.8	50	37.9	731	759	4927	205.3	3.42	40	75.8	0	0	4927
									00:05:28	33.52	1.038	34.793	841	596.212	887.916	1.49	193.5	32.5	54.4	36.5	9.17	2.6	91	6.6	18.64	3.13	17.74	4.24	20.93	0.04	133	22	126	30	NONE		22.8	50	37.9	731	759	4755	198.1	3.3	40	73.2	0	0	4755
									00:05:30	32.61	1.08	35.217	888	619.475	906.406	1.46	200.8	34.1	53.2	36.3	9.53	2.7	91	6.8	18.59	3.16	17.72	4.28	20.93	0.04	132	22	126	30	NONE		22.8	50	37.9	731	759	4915	204.8	3.41	40	75.6	0	0	4915
									00:05:32	32.97	1.048	34.549	856	600.5	884.055	1.47	195.1	32.9	53.7	36.5	9.24	2.6	89	6.7	18.62	3.14	17.76	4.18	20.93	0.04	133	22	126	30	NONE		22.8	50	37.9	731	759	4773	198.9	3.31	40	73.4	0	0	4773
									00:05:34	32.97	1.108	36.527	888	647.493	935.111	1.44	205.9	34.8	52.8	36.6	9.96	2.8	88	7.4	18.58	3.14	17.69	4.25	20.93	0.04	132	22	126	30	NONE		22.8	50	37.9	731	759	5118	213.2	3.55	40	78.7	0	0	5118
									00:05:36	31.91	1.054	33.638	888	583.212	855.777	1.47	196.3	32.9	53.8	36.7	8.97	2.6	87	6.7	18.62	3.12	17.79	4.17	20.93	0.04	133	22	127	30	NONE		22.8	50	37.9	731	759	4631	193	3.22	40	71.2	0	0	4631
									00:05:37	33.15	1.023	33.912	841	600.771	870.052	1.45	190.1	32.2	52.6	36.3	9.24	2.6	87	6.9	18.58	3.15	17.74	4.18	20.93	0.04	132	22	126	30	NONE		22.8	50	37.9	731	759	4752	198	3.3	40	73.1	0	0	4752
									00:05:39	33.33	0.98	32.667	809	571.13	828.575	1.45	182.4	30.5	53.1	36.6	8.79	2.5	87	6.6	18.61	3.11	17.68	4.23	20.93	0.04	133	22	126	30	NONE		22.8	50	37.9	731	759	4520	188.3	3.14	40	69.5	0	0	4520
									00:05:41	31.91	1.055	33.67	889	609.329	871.569	1.43	195.6	33.5	51.6	36.1	9.37	2.7	86	7.1	18.54	3.18	17.71	4.2	20.93	0.04	132	23	126	30	NONE		22.8	50	37.9	731	759	4803	200.1	3.34	40	73.9	0	0	4803
									00:05:43	35.09	0.997	34.982	809	615.724	880.674	1.43	185.5	30.8	52.8	36.9	9.47	2.7	85	7.2	18.61	3.09	17.69	4.15	20.93	0.04	132	22	126	30	NONE		22.9	50	37.9	731	759	4853	202.2	3.37	41	74.7	0	0	4853
									00:05:45	31.75	0.976	30.984	810	546.854	773.43	1.41	181.6	29.9	52.6	37.2	8.41	2.4	85	6.4	18.61	3.06	17.81	4.07	20.93	0.04	132	22	127	29	NONE		22.9	50	37.9	731	759	4296	179	2.98	41	66.1	0	0	4296
									00:05:47	29.41	1.083	31.853	889	571.891	817.508	1.43	201	34.1	52.1	36.4	8.8	2.5	84	6.8	18.56	3.15	17.72	4.17	20.93	0.04	132	22	126	30	NONE		22.9	50	37.9	731	759	4507	187.8	3.13	41	69.3	0	0	4507
									00:05:49	29.41	0.989	29.088	826	515.889	718.859	1.39	184	30	52.4	37.6	7.94	2.3	84	6.1	18.6	3.03	17.63	4.2	20.93	0.04	132	22	125	30	NONE		22.9	50	37.9	731	758	4036	168.2	2.8	41	62.1	0	0	4036
									00:05:51	31.09	1.023	31.803	841	579.648	815.949	1.41	189.6	32.2	51.1	36.3	8.92	2.5	83	7	18.53	3.15	17.63	4.2	20.93	0.04	132	22	125	30	NONE		22.9	50	37.9	731	758	4548	189.5	3.16	41	70	0	0	4548
									00:05:54	40.82	0.162	6.612	872	15.0294	24.7756	1.65	33.4	0.8	249.8	151.6	0.23	0.1	86	0.2	20.62	0.49	20.38	0.63	20.93	0.04	147	4	145	4	NONE		22.9	50	37.9	731	759	124	5.2	0.09	41	1.9	0	0	124
									00:05:56	17.65	1.491	26.312	375	647.905	842.14	1.3	264.8	58.4	38.7	29.8	9.97	2.8	85	7.6	17.76	3.92	16.81	4.91	20.93	0.04	126	28	120	35	NONE		22.9	50	37.9	731	759	4973	207.2	3.45	41	76.5	0	0	4973
									00:05:57	31.91	1.079	34.436	836	725.476	926.618	1.28	196.7	35.6	44.4	34.8	11.16	3.2	85	8.5	18.23	3.3	17.22	4.52	20.93	0.04	130	23	122	32	NONE		22.9	50	37.9	731	758	5542	230.9	3.85	41	85.3	0	0	5542
									00:05:59	30	1.138	34.14	935	736.799	929.874	1.26	206.8	38	43.5	34.5	11.34	3.2	86	8.6	18.17	3.34	17.26	4.43	20.93	0.04	129	24	123	31	NONE		22.9	50	37.9	731	758	5611	233.8	3.9	41	86.3	0	0	5611
									00:06:01	32.79	1.057	34.656	872	711.487	898.035	1.26	193.5	33.6	45.5	36	10.95	3.1	89	8	18.31	3.18	17.43	4.18	20.93	0.04	130	23	124	30	NONE		22.9	50	37.9	731	759	5418	225.8	3.76	41	83.4	0	0	5418
									00:06:03	33.9	1.118	37.898	950	744.914	955.784	1.28	205.8	34.6	47.7	37.2	11.46	3.3	92	8.1	18.41	3.09	17.51	4.13	20.93	0.04	131	22	124	29	NONE		22.9	50	37.9	731	758	5697	237.4	3.96	42	87.7	0	0	5697
									00:06:05	24.39	1.254	30.585	932	649.242	833.595	1.28	228.3	41.9	44.5	34.6	9.99	2.9	94	6.9	18.21	3.34	17.39	4.31	20.93	0.04	129	24	124	31	NONE		22.9	50	37.9	731	758	4967	206.9	3.45	42	76.4	0	0	4967
									00:06:07	39.47	1.056	41.684	792	804.738	1042.1	1.29	194.8	32.4	48.4	37.3	12.38	3.5	96	8.4	18.45	3.07	17.52	4.09	20.93	0.04	131	22	125	29	NONE		22.9	50	37.8	731	759	6170	257.1	4.28	42	94.9	0	0	6170
									00:06:09	36.81	1.196	44.025	919	816.463	1085.56	1.33	221.6	36.2	50.8	38.2	12.56	3.6	96	8.5	18.53	3.03	17.7	3.95	20.93	0.04	132	22	126	28	NONE		22.9	50	37.8	731	759	6305	262.7	4.38	42	97	0	0	6305
									00:06:10	34.48	1.196	41.241	919	750.446	1016.94	1.36	222	36.2	51.7	38.2	11.55	3.3	94	8	18.56	3.03	17.77	3.91	20.93	0.04	132	22	126	28	NONE		22.9	50	37.9	731	758	5825	242.7	4.05	42	89.6	0	0	5825
									00:06:12	33.9	1.131	38.339	857	675.237	927.672	1.37	210.7	33.6	53.3	38.8	10.39	3	93	7.3	18.63	2.97	17.81	3.92	20.93	0.04	133	21	127	28	NONE		22.9	50	37.9	731	759	5262	219.2	3.65	42	80.9	0	0	5262
									00:06:14	32.61	1.076	35.087	872	618.124	855.284	1.38	200.4	32.2	53.1	38.4	9.51	2.7	92	6.7	18.62	2.99	17.86	3.92	20.93	0.04	133	21	127	28	NONE		22.9	50	37.9	731	759	4826	201.1	3.35	42	74.2	0	0	4826
									00:06:16	30	0.995	29.85	811	530.594	723.265	1.36	185.2	29.6	52.3	38.4	8.16	2.3	90	5.9	18.61	2.97	17.88	3.89	20.93	0.04	133	21	127	28	NONE		22.9	50	37.8	731	759	4125	171.9	2.86	42	63.5	0	0	4125
									00:06:18	27.91	1.085	30.279	873	545.282	745.702	1.37	201.6	32.8	51.9	38	8.39	2.4	88	6.2	18.58	3.02	17.79	3.95	20.93	0.04	132	22	127	28	NONE		22.9	49	37.9	731	759	4243	176.8	2.95	42	65.3	0	0	4243
									00:06:20	30	0.911	27.33	796	499.062	667.127	1.34	169.1	27.3	50.6	37.8	7.68	2.2	86	5.8	18.56	3	17.73	3.91	20.93	0.04	132	21	126	28	NONE		22.9	50	37.9	731	759	3859	160.8	2.68	43	59.4	0	0	3859
									00:06:22	30.3	0.977	29.606	828	545.767	733.249	1.34	181.1	29.7	50.4	37.5	8.4	2.4	85	6.4	18.54	3.04	17.64	4	20.93	0.04	132	22	125	28	NONE		22.9	50	37.9	731	758	4226	176.1	2.94	43	65	0	0	4226
									00:06:24	30.93	0.856	26.474	716	491.978	637.249	1.3	158.7	25.3	49.4	38.1	7.57	2.2	84	5.9	18.54	2.96	17.62	4	20.93	0.04	132	21	125	28	NONE		22.9	50	37.9	731	758	3772	157.2	2.62	43	58	0	0	3772
									00:06:26	28.04	0.965	27.056	825	522.432	655.377	1.25	178.2	28.7	48	38.3	8.04	2.3	83	6.3	18.47	2.97	17.57	4.06	20.93	0.04	131	21	125	29	NONE		22.9	50	37.8	731	759	3972	165.5	2.76	43	61.1	0	0	3972
									00:06:28	32.43	0.86	27.892	730	548.761	689.621	1.26	158.4	26.1	46.7	37.2	8.44	2.4	82	6.7	18.42	3.03	17.47	4.01	20.93	0.04	131	22	124	29	NONE		22.9	50	37.9	731	758	4174	173.9	2.9	43	64.2	0	0	4174
									00:06:30	32.09	0.943	30.257	747	611.048	750.231	1.23	173.2	28.7	45.8	37.3	9.4	2.7	82	7.5	18.37	3.04	17.44	4.07	20.93	0.04	131	22	124	29	NONE		22.9	50	37.9	731	758	4620	192.5	3.21	43	71.1	0	0	4620
									00:06:32	30	0.975	29.25	841	586.198	716.008	1.22	179.3	29.3	46.3	37.9	9.02	2.6	83	7.1	18.39	3.01	17.53	3.98	20.93	0.04	131	21	125	28	NONE		22.9	50	37.9	731	758	4426	184.4	3.07	43	68.1	0	0	4426
									00:06:34	33.52	0.902	30.235	715	592.585	734.407	1.24	166.3	26.9	47.1	38	9.12	2.6	84	7.1	18.44	2.98	17.47	3.95	20.93	0.04	131	21	124	28	NONE		22.9	50	37.9	731	759	4491	187.1	3.12	43	69.1	0	0	4491
									00:06:36	30.15	0.896	27.015	747	537.7	648.205	1.21	165	26.4	46.3	38.4	8.27	2.4	85	6.3	18.42	2.95	17.43	3.99	20.93	0.04	131	21	124	28	NONE		22.9	50	37.9	731	759	4046	168.6	2.81	43	62.3	0	0	4046
									00:06:38	31.91	0.906	28.915	764	590.73	704.467	1.19	166.3	27.1	45.2	37.9	9.09	2.6	84	7	18.36	2.99	17.44	3.98	20.93	0.04	131	21	124	28	NONE		22.9	50	37.8	731	758	4433	184.7	3.08	43	68.2	0	0	4433
									00:06:39	32.61	0.908	29.609	763	601.36	730.533	1.21	166.7	27.5	45.4	37.4	9.25	2.6	84	7.2	18.36	3.03	17.42	3.95	20.93	0.04	131	22	124	28	NONE		22.9	50	37.8	731	758	4534	188.9	3.15	43	69.8	0	0	4534
									00:06:41	33.33	0.898	29.933	715	598.591	716.603	1.2	165.3	26.4	46.1	38.5	9.21	2.6	84	7.1	18.41	2.94	17.55	3.87	20.93	0.04	131	21	125	28	NONE		22.9	50	37.8	731	758	4497	187.4	3.12	44	69.2	0	0	4497
									00:06:43	33.33	0.858	28.6	715	570.475	695.033	1.22	157.9	25.6	46	37.8	8.78	2.5	83	6.9	18.4	2.98	17.47	3.85	20.93	0.04	131	21	124	27	NONE		22.9	50	37.9	731	759	4305	179.4	2.99	44	66.2	0	0	4305
									00:06:45	32.61	0.925	30.163	779	606.791	730.348	1.2	170.1	27.5	45.9	38.2	9.34	2.7	84	7.2	18.39	2.97	17.51	3.89	20.93	0.04	131	21	125	28	NONE		22.9	49	37.9	731	759	4565	190.2	3.17	44	70.2	0	0	4565
									00:06:47	28.3	0.858	24.283	764	483.885	580.773	1.2	158	25.2	46.1	38.4	7.44	2.1	83	5.8	18.41	2.94	17.6	3.84	20.93	0.04	131	21	125	27	NONE		22.9	49	37.8	731	759	3637	151.6	2.53	44	56	0	0	3637
									00:06:49	25.53	0.762	19.455	701	384.063	450.965	1.17	140.6	21.7	46	39.2	5.91	1.7	82	4.7	18.45	2.85	17.48	3.9	20.93	0.04	131	20	124	28	NONE		22.9	50	37.8	731	758	2871	119.6	1.99	44	44.2	0	0	2871
									00:06:52	24.79	0.86	21.322	702	468.992	545.597	1.16	156.3	27	41.8	35.9	7.22	2.1	81	5.8	18.17	3.14	17.35	3.95	20.93	0.04	129	22	123	28	NONE		22.9	50	37.8	731	758	3498	145.8	2.43	44	53.8	0	0	3498
									00:06:54	30.3	0.757	22.939	562	515.343	567.795	1.1	137.4	23	40.4	36.7	7.93	2.3	83	6.2	18.15	3.04	17.07	4.08	20.93	0.04	129	22	121	29	NONE		22.9	50	37.8	731	758	3794	158.1	2.63	44	58.4	0	0	3794
									00:06:56	31.25	0.935	29.219	716	689.053	748.804	1.09	168.5	29.4	39.2	36.1	10.6	3	84	8.2	18.02	3.14	17.02	4.18	20.93	0.04	128	22	121	30	NONE		22.9	50	37.8	731	758	5056	210.7	3.51	44	77.8	0	0	5056
									00:06:57	34.09	0.942	32.114	825	736.402	802.728	1.09	170.5	28.9	40.4	37	11.33	3.2	84	8.8	18.1	3.07	17.11	4.03	20.93	0.04	129	22	122	29	NONE		22.9	50	37.8	731	758	5407	225.3	3.75	44	83.2	0	0	5407
									00:06:59	33.33	0.893	29.767	778	631.762	716.645	1.13	163.3	26.4	43.4	38.3	9.72	2.8	84	7.5	18.29	2.96	17.38	3.85	20.93	0.04	130	21	124	27	NONE		22.9	50	37.8	731	758	4683	195.1	3.25	44	72	0	0	4683
									00:07:01	29.41	0.966	28.412	749	631.6	709.32	1.12	175.5	29.6	41.7	37.2	9.72	2.8	83	7.6	18.17	3.06	17.34	3.92	20.93	0.04	129	22	123	28	NONE		22.9	50	37.8	731	758	4671	194.6	3.24	45	71.9	0	0	4671
									00:07:03	36.36	0.938	34.109	714	747.692	850.3	1.14	170.7	28.7	42.2	37.1	11.5	3.3	83	9	18.2	3.06	17.27	3.96	20.93	0.04	129	22	123	28	NONE		22.9	50	37.8	731	758	5546	231.1	3.85	45	85.3	0	0	5546
									00:07:05	27.91	0.938	26.177	810	546.776	622.606	1.14	171.9	27.4	44.3	38.9	8.41	2.4	84	6.5	18.33	2.92	17.43	3.91	20.93	0.04	130	21	124	28	NONE		22.9	50	37.8	731	759	4057	169	2.82	45	62.4	0	0	4057
									00:07:07	32.26	0.862	27.806	763	595.007	680.544	1.14	157.4	25.9	42.9	37.5	9.15	2.6	85	7	18.26	3	17.37	3.88	20.93	0.04	130	21	124	28	NONE		22.9	50	37.9	731	758	4420	184.1	3.07	45	68	0	0	4420
									00:07:09	30.3	0.84	25.455	746	560.215	622.001	1.11	152.9	25.2	41.7	37.5	8.62	2.5	85	6.6	18.2	3	17.25	3.95	20.93	0.04	129	21	123	28	NONE		22.9	50	37.9	731	758	4131	172.1	2.87	45	63.6	0	0	4131
									00:07:11	28.04	1.12	31.402	953	732.267	818.251	1.12	202	35.8	40.2	36	11.27	3.2	86	8.5	18.04	3.2	17.19	4.08	20.93	0.04	128	23	122	29	NONE		22.9	50	37.8	731	759	5409	225.4	3.76	45	83.2	0	0	5409
									00:07:13	24.9	0.834	20.763	747	456.863	498.737	1.09	151.9	24.6	41.6	38.1	7.03	2	86	5.3	18.21	2.95	17.09	4.11	20.93	0.04	129	21	122	29	NONE		22.9	50	37.8	731	758	3356	139.8	2.33	45	51.6	0	0	3356
									00:07:15	29.13	0.818	23.825	716	568.038	600.451	1.06	147.3	25.3	38.4	36.3	8.74	2.5	86	6.6	18.01	3.09	17.03	4.06	20.93	0.04	128	22	121	29	NONE		22.9	50	37.8	731	758	4141	172.6	2.88	45	63.7	0	0	4141
									00:07:18	26.91	0.797	21.444	684	516.653	532.647	1.03	143.4	24.3	37.9	36.7	7.95	2.3	85	6.1	17.99	3.05	16.88	4.12	20.93	0.04	128	22	120	29	NONE		22.9	50	37.8	731	758	3745	156.1	2.6	45	57.6	0	0	3745
									00:07:20	25.21	0.84	21.176	748	520.113	532.015	1.02	150.7	25.9	37.3	36.5	8	2.3	84	6.2	17.94	3.08	16.9	4.11	20.93	0.04	128	22	120	29	NONE		22.9	50	37.8	731	758	3764	156.8	2.61	45	57.9	0	0	3764
									00:07:23	23.81	0.807	19.214	716	469.474	471.267	1	145	24.3	37.4	37.2	7.22	2.1	83	5.7	17.97	3.01	16.91	4.08	20.93	0.04	128	21	120	29	NONE		22.9	50	37.8	731	758	3383	141	2.35	46	52	0	0	3383
									00:07:25	27.91	0.866	24.167	731	618.638	618.632	1	154.4	27.2	35.9	35.9	9.52	2.7	82	7.5	17.83	3.14	16.85	4.09	20.93	0.04	127	22	120	29	NONE		22.9	50	37.8	731	758	4454	185.6	3.09	46	68.5	0	0	4454
									00:07:27	29.27	0.877	25.668	764	654.882	660.786	1.01	156.4	27.7	36.1	35.7	10.08	2.9	82	8	17.83	3.16	16.86	4.06	20.93	0.04	127	22	120	29	NONE		22.9	50	37.8	731	758	4725	196.9	3.28	46	72.7	0	0	4725
									00:07:29	31.09	0.789	24.528	683	605.622	610.386	1.01	141.5	24.1	36.9	36.6	9.32	2.7	82	7.4	17.93	3.05	16.96	3.88	20.93	0.04	128	22	121	28	NONE		22.9	49	37.8	731	759	4368	182	3.03	46	67.2	0	0	4368
									00:07:31	29.85	0.804	24	700	583.441	583.478	1	144.6	24	37.6	37.6	8.98	2.6	82	7.1	17.99	2.99	16.89	4	20.93	0.04	128	21	120	28	NONE		22.9	50	37.8	731	759	4201	175	2.92	46	64.6	0	0	4201
									00:07:33	24.79	0.819	20.306	734	496.424	492.687	0.99	147.2	24.4	37.4	37.7	7.64	2.2	83	6	17.97	2.98	16.88	4.01	20.93	0.04	128	21	120	29	NONE		22.9	49	37.8	731	759	3568	148.7	2.48	46	54.9	0	92	3477
									00:07:35	26.55	0.766	20.336	684	504.313	495.156	0.98	137.4	22.9	36.6	37.3	7.76	2.2	83	6.1	17.94	2.99	16.89	4.03	20.93	0.04	128	21	120	29	NONE		22.9	49	37.8	731	758	3617	150.7	2.51	46	55.6	0	224	3392
									00:07:38	27.4	0.874	23.945	701	608.887	609.522	1	156	27.3	36.2	36.1	9.37	2.7	83	7.3	17.85	3.12	16.78	4.04	20.93	0.04	127	22	119	29	NONE		22.9	49	37.8	731	758	4385	182.7	3.05	46	67.5	0	0	4385
									00:07:39	32.61	0.826	26.935	763	673.985	666.757	0.99	147.9	25.1	36.6	37	10.37	3	84	8	17.91	3.04	16.68	4.13	20.93	0.04	127	22	119	29	NONE		22.9	49	37.8	731	758	4841	201.7	3.36	46	74.5	0	177	4664
									00:07:41	30.3	0.848	25.697	748	628.886	634.406	1.01	152.3	25.7	37.5	37.2	9.68	2.8	85	7.4	17.96	3.03	16.82	4.03	20.93	0.04	128	22	120	29	NONE		22.9	49	37.8	731	758	4537	189	3.15	46	69.8	0	0	4537
									00:07:45	17.7	0.731	12.938	669	342.602	339.076	0.99	129.6	23.5	34.1	34.5	5.27	1.5	87	3.9	17.73	3.21	16.71	4.21	20.93	0.04	126	23	119	30	NONE		22.9	49	37.8	731	758	2461	102.5	1.71	47	37.9	0	86	2375
									00:07:47	25.21	0.882	22.235	750	591.637	569.112	0.96	156.4	27.7	34.6	36	9.1	2.6	87	6.8	17.73	3.14	16.55	4.24	20.93	0.04	126	22	118	30	NONE		22.9	49	37.8	731	759	4224	176	2.93	47	65	0	549	3675
									00:07:50	22.81	0.755	17.224	671	440.158	408.619	0.93	135	22	35.5	38.2	6.77	1.9	87	5.1	17.88	2.91	16.41	4.27	20.93	0.04	127	21	117	30	NONE		22.9	49	37.8	731	758	3119	130	2.17	47	48	0	763	2356
									00:07:52	24.19	0.827	20.008	747	528.606	492.673	0.93	147	25	34.6	37.2	8.13	2.3	85	6.2	17.78	3.02	16.47	4.24	20.93	0.04	126	21	117	30	NONE		22.9	49	37.8	731	758	3749	156.2	2.6	47	57.7	0	870	2879
									00:07:55	25.32	0.797	20.177	719	540.107	496.98	0.92	141.4	24.1	34.1	37	8.31	2.4	84	6.4	17.74	3.02	16.43	4.21	20.93	0.04	126	21	117	30	NONE		22.9	50	37.8	731	758	3820	159.2	2.65	47	58.8	0	1041	2779
									00:07:57	23.53	0.769	18.094	688	472.849	427.152	0.9	137.1	22.3	34.8	38.5	7.27	2.1	84	5.6	17.83	2.9	16.49	4.14	20.93	0.04	127	21	117	29	NONE		22.9	50	37.8	731	758	3332	138.8	2.31	47	51.3	0	1099	2233
									00:08:00	25.1	0.787	19.757	716	518.744	468.032	0.9	140.2	22.9	34.7	38.5	7.98	2.3	83	6.2	17.81	2.91	16.38	4.22	20.93	0.04	127	21	117	30	NONE		22.9	49	37.8	731	759	3655	152.3	2.54	47	56.2	0	1219	2435
									00:08:02	26.09	0.777	20.27	684	532.18	482.127	0.91	138.4	22.7	34.7	38.3	8.19	2.3	84	6.3	17.81	2.92	16.44	4.12	20.93	0.04	127	21	117	29	NONE		22.9	49	37.8	731	758	3752	156.4	2.61	47	57.7	0	1205	2548
									00:08:04	26.79	0.758	20.304	671	540.408	488.575	0.9	134.7	22.4	34.1	37.7	8.31	2.4	84	6.4	17.77	2.96	16.53	4.06	20.93	0.04	126	21	118	29	NONE		22.9	49	37.8	731	758	3809	158.7	2.65	47	58.6	0	1247	2562
									00:08:07	25.32	0.78	19.747	702	516.099	472.043	0.91	139	22.9	34.8	38.1	7.94	2.3	84	6.1	17.82	2.94	16.56	4.07	20.93	0.04	127	21	118	29	NONE		22.9	49	37.8	731	758	3646	151.9	2.53	48	56.1	0	1062	2584
									00:08:09	25.97	0.847	22	722	596.311	541.618	0.91	150	25.6	33.8	37.3	9.17	2.6	84	7.1	17.71	3.02	16.35	4.18	20.93	0.04	126	21	116	30	NONE		22.9	49	37.8	731	758	4207	175.3	2.92	48	64.7	0	1317	2890
									00:08:11	27.03	0.841	22.73	748	602.556	561.404	0.93	149.4	25.5	34.6	37.1	9.27	2.6	84	7.2	17.76	3.03	16.51	4.1	20.93	0.04	126	22	118	29	NONE		22.9	49	37.8	731	759	4273	178.1	2.97	48	65.7	0	996	3277
									00:08:13	25.32	0.796	20.152	703	535.25	484.446	0.91	141.5	23.5	34.3	37.9	8.23	2.4	84	6.4	17.78	2.95	16.57	4.07	20.93	0.04	127	21	118	29	NONE		22.9	49	37.8	731	759	3773	157.2	2.62	48	58.1	0	1222	2551
									00:08:16	26.79	0.843	22.58	749	602.123	560.796	0.93	149.6	25.7	34.4	36.9	9.26	2.6	84	7.2	17.75	3.05	16.69	4.01	20.93	0.04	126	22	119	29	NONE		22.9	49	37.8	731	758	4270	177.9	2.97	48	65.7	0	1000	3270
									00:08:18	27.15	0.847	22.995	736	599.428	570.619	0.95	150.8	25.8	35.2	37	9.22	2.6	84	7.1	17.8	3.05	16.73	3.95	20.93	0.04	127	22	119	28	NONE		22.9	49	37.8	731	758	4270	177.9	2.97	48	65.7	0	700	3570
									00:08:20	26.79	0.851	22.795	718	580.94	543.037	0.93	152.2	24.9	36	38.5	8.94	2.6	85	6.8	17.88	2.93	16.62	4.07	20.93	0.04	127	21	118	29	NONE		22.9	49	37.8	731	759	4123	171.8	2.86	48	63.4	0	918	3205
									00:08:22	27.78	0.759	21.083	685	519.013	499.796	0.96	136.4	22.1	36.9	38.3	7.98	2.3	86	6	17.97	2.91	16.78	3.9	20.93	0.04	128	21	119	28	NONE		22.9	49	37.8	731	759	3706	154.4	2.57	48	57	0	468	3238
									00:08:25	26.32	0.883	23.237	782	598.868	572.339	0.96	157.5	26.7	35.7	37.4	9.21	2.6	86	7	17.84	3.02	16.67	4.06	20.93	0.04	127	21	119	29	NONE		22.9	49	37.8	731	758	4270	177.9	2.97	48	65.7	0	646	3624
									00:08:27	26.32	0.788	20.737	719	515.402	494.962	0.96	141.4	23.1	36.7	38.2	7.93	2.3	86	6	17.94	2.93	16.85	3.94	20.93	0.04	128	21	120	28	NONE		22.9	49	37.8	731	758	3679	153.3	2.55	48	56.6	0	498	3181
									00:08:29	32.61	0.789	25.728	637	642.927	624.081	0.97	141.4	23.5	36.5	37.6	9.89	2.8	85	7.6	17.92	2.98	16.82	3.89	20.93	0.04	127	21	120	28	NONE		22.9	49	37.8	731	758	4599	191.6	3.19	49	70.8	0	460	4139
									00:08:31	29.85	0.764	22.806	685	570.875	551.831	0.97	136.9	22.7	36.3	37.5	8.78	2.5	85	6.7	17.92	2.97	16.8	3.94	20.93	0.04	128	21	120	28	NONE		22.9	49	37.8	731	759	4080	170	2.83	49	62.8	0	465	3616
									00:08:33	23.08	0.831	19.177	687	480.122	464.196	0.97	148.9	24.7	36.6	37.8	7.39	2.1	84	5.7	17.92	2.97	16.68	4.13	20.93	0.04	127	21	119	29	NONE		22.9	49	37.8	731	758	3432	143	2.38	49	52.8	0	389	3043
									00:08:35	33.71	0.907	30.573	733	818.634	794.062	0.97	160.6	28.9	34.5	35.5	12.59	3.6	84	9.7	17.71	3.19	16.68	4.04	20.93	0.04	126	23	119	29	NONE		22.9	49	37.8	731	758	5855	244	4.07	49	90.1	0	600	5255
									00:08:38	22.3	0.816	18.201	763	469.121	452.458	0.96	145.5	24.9	35.5	36.8	7.22	2.1	84	5.6	17.83	3.05	16.63	4.14	20.93	0.04	127	22	118	29	NONE		22.9	49	37.8	731	758	3351	139.6	2.33	49	51.6	0	406	2945
									00:08:40	29.85	0.74	22.09	683	523.124	517.574	0.99	133.7	21.3	38.2	38.6	8.05	2.3	87	6	18.07	2.88	16.93	3.91	20.93	0.04	129	20	121	28	NONE		22.9	49	37.8	731	759	3758	156.6	2.61	49	57.8	0	136	3622
									00:08:42	26.55	0.835	22.168	716	559.968	540.571	0.97	149.4	25	36.3	37.6	8.61	2.5	89	6.3	17.89	2.99	16.79	4.01	20.93	0.04	127	21	119	29	NONE		22.9	49	37.8	731	758	4001	166.7	2.78	49	61.6	0	473	3528
									00:08:44	25.32	0.793	20.076	717	487.727	461.492	0.95	142.9	22.4	37.5	39.7	7.5	2.1	89	5.5	18.02	2.82	16.76	4	20.93	0.04	128	20	119	28	NONE		22.9	49	37.8	731	759	3470	144.6	2.41	49	53.4	0	637	2833
									00:08:46	32.43	0.745	24.162	653	605.788	567.625	0.94	133.6	21.5	36.1	38.6	9.32	2.7	88	6.9	17.93	2.89	16.78	3.91	20.93	0.04	128	21	119	28	NONE		22.9	49	37.8	731	759	4301	179.2	2.99	49	66.2	0	925	3376
									00:08:52	14.56	2.023	29.461	1728	731.202	753.668	1.03	362.2	63.5	38.9	37.7	11.25	3.2	82	8.9	17.9	3.14	17.17	3.88	20.93	0.04	127	22	122	28	NONE		22.9	49	37.8	731	758	5300	220.8	3.68	50	81.5	0	0	5300
									00:08:54	16.67	0.475	7.917	488	169.213	163.86	0.97	87.2	12.1	39.9	41.2	2.6	0.7	82	2.1	18.36	2.55	17.42	3.44	20.93	0.04	131	18	124	24	NONE		22.9	49	37.8	731	758	1210	50.4	0.84	50	18.6	0	131	1079
									00:08:57	24.1	0.589	14.193	563	340.417	327.498	0.96	106.3	16.7	36.7	38.2	5.24	1.5	80	4.3	18.05	2.84	16.96	3.78	20.93	0.04	128	20	121	27	NONE		22.9	49	37.8	731	758	2431	101.3	1.69	50	37.4	0	315	2116
									00:08:59	24.79	0.665	16.488	610	439.818	410.023	0.93	118	20.3	33.5	36	6.77	1.9	79	5.6	17.74	3.05	16.78	3.91	20.93	0.04	126	22	119	28	NONE		22.9	49	37.8	731	758	3119	130	2.17	50	48	0	721	2398
									00:09:01	24	0.653	15.672	569	418.67	375.198	0.9	116	19.2	33.4	37.3	6.44	1.8	78	5.4	17.76	2.94	16.64	3.99	20.93	0.04	126	21	118	28	NONE		22.9	49	37.8	731	759	2946	122.7	2.05	50	45.3	0	1044	1902
									00:09:03	30	0.75	22.5	622	609.024	559.669	0.92	132.8	22.9	33.5	36.5	9.37	2.7	78	7.8	17.71	3.05	16.66	3.87	20.93	0.04	126	22	119	28	NONE		22.9	49	37.8	731	759	4307	179.4	2.99	50	66.3	0	1191	3116
									00:09:05	32.43	0.697	22.605	623	584.08	541.365	0.93	124.4	20.5	34.8	37.6	8.99	2.6	79	7.4	17.85	2.94	16.8	3.81	20.93	0.04	127	21	120	27	NONE		22.9	49	37.8	731	759	4138	172.4	2.87	50	63.7	0	1033	3105
									00:09:07	28.04	0.783	21.953	670	565.924	525.066	0.93	139.8	23	35.3	38.1	8.71	2.5	80	7.1	17.85	2.94	16.85	3.83	20.93	0.04	127	21	120	27	NONE		22.9	49	37.8	731	758	4010	167.1	2.78	50	61.7	0	988	3022
									00:09:09	30.93	0.774	23.938	684	616.433	574.184	0.93	138.2	22.8	35.3	37.9	9.48	2.7	81	7.6	17.86	2.95	16.9	3.79	20.93	0.04	127	21	120	27	NONE		22.9	49	37.8	731	758	4371	182.1	3.04	50	67.3	0	1023	3349
									00:09:11	31.58	0.608	19.2	545	472.323	439.417	0.93	109.4	17.1	36	38.7	7.27	2.1	80	5.9	17.99	2.81	17.07	3.62	20.93	0.04	128	20	121	26	NONE		22.9	49	37.8	731	758	3349	139.5	2.33	50	51.5	0	796	2552
									00:09:13	30	0.672	20.16	561	497.599	468.82	0.94	120.8	19.2	36.3	38.5	7.66	2.2	80	6.2	17.98	2.86	17.06	3.64	20.93	0.04	128	20	121	26	NONE		22.9	49	37.8	731	758	3537	147.4	2.46	51	54.4	0	698	2839
									00:09:15	27.65	0.728	20.129	639	508.494	474.945	0.93	130.4	21.1	35.8	38.3	7.82	2.2	81	6.3	17.91	2.9	16.99	3.76	20.93	0.04	127	21	121	27	NONE		22.9	49	37.8	731	758	3608	150.3	2.51	51	55.5	0	812	2796
									00:09:18	28.57	0.666	19.029	576	490.608	455.983	0.93	118.9	19.6	34.7	37.3	7.55	2.2	81	6.1	17.85	2.94	16.93	3.69	20.93	0.04	127	21	121	26	NONE		22.9	49	37.8	731	759	3478	144.9	2.41	51	53.5	0	838	2640
									00:09:20	24.79	0.59	14.628	566	355.806	326.723	0.92	106.4	16.2	36.2	39.5	5.47	1.6	80	4.4	18.03	2.75	16.94	3.79	20.93	0.04	128	20	121	27	NONE		22.9	49	37.8	731	759	2516	104.8	1.75	51	38.7	0	702	1814
									00:09:32	22.9	0.701	16.053	625	439.122	384.112	0.87	124.1	20.6	32.9	37.6	6.76	1.9	79	5.6	17.7	2.94	16.61	3.9	20.93	0.04	126	21	118	28	NONE		22.9	50	37.8	731	758	3075	128.1	2.14	51	47.3	0	1315	1760
									00:09:34	27.27	0.629	17.155	564	467.961	399.554	0.85	111.5	18	32.6	38.2	7.2	2.1	79	5.9	17.73	2.86	16.69	3.73	20.93	0.04	126	20	119	27	NONE		22.9	50	37.8	731	759	3261	135.9	2.26	51	50.2	0	1627	1634
									00:09:36	28.3	0.576	16.302	544	447.079	382.42	0.86	102	16.6	32	37.4	6.88	2	79	5.7	17.71	2.88	16.64	3.74	20.93	0.04	126	21	118	27	NONE		22.9	50	37.8	731	759	3117	129.9	2.16	51	47.9	0	1538	1578
									00:09:38	33.15	0.61	20.221	516	556.423	483.121	0.87	107.9	17.9	32.2	37.1	8.56	2.4	79	7	17.69	2.93	16.65	3.69	20.93	0.04	126	21	119	26	NONE		22.9	50	37.8	731	759	3890	162.1	2.7	51	59.8	0	1749	2141
									00:09:40	25.53	0.827	21.115	655	608.374	530.45	0.87	145	25.5	31.8	36.4	9.36	2.7	80	7.6	17.53	3.08	16.43	4.03	20.93	0.04	125	22	117	29	NONE		22.9	50	37.8	731	759	4257	177.4	2.96	52	65.5	0	1861	2396
									00:09:43	25.97	0.774	20.104	699	541.664	473.625	0.87	137.4	22.4	33.8	38.6	8.33	2.4	80	6.8	17.75	2.89	16.63	3.89	20.93	0.04	126	21	118	28	NONE		22.9	50	37.8	731	759	3792	158	2.63	52	58.3	0	1626	2166
									00:09:46	19.35	0.662	12.813	609	329.852	284.943	0.86	118.5	18.1	34.7	40.2	5.07	1.4	82	4	17.9	2.73	16.59	3.84	20.93	0.04	127	19	118	27	NONE		22.9	50	37.8	731	759	2304	96	1.6	52	35.4	0	1071	1233
									00:09:48	25.21	0.758	19.109	701	513.457	451.506	0.88	134.6	22	33.8	38.4	7.9	2.3	85	6	17.76	2.9	16.61	3.82	20.93	0.04	126	21	118	27	NONE		22.9	50	37.8	731	759	3599	149.9	2.5	52	55.4	0	1482	2117
									00:09:51	24.19	0.808	19.548	720	544.138	464.847	0.85	142.7	23.6	32.8	38.4	8.37	2.4	87	6.3	17.66	2.92	16.45	3.92	20.93	0.04	126	21	117	28	NONE		22.9	50	37.8	731	759	3792	158	2.63	52	58.3	0	1886	1906
									00:09:53	23.26	0.833	19.372	734	541.051	473.518	0.88	146.9	25	32.8	37.5	8.32	2.4	88	6.1	17.64	3	16.43	4	20.93	0.04	126	21	117	28	NONE		22.9	50	37.8	731	759	3789	157.9	2.63	52	58.3	0	1614	2175
									00:09:55	27.15	0.685	18.597	624	501.237	437.587	0.87	121.6	19.8	33.3	38.2	7.71	2.2	86	5.8	17.75	2.89	16.62	3.82	20.93	0.04	126	21	118	27	NONE		22.9	50	37.8	731	759	3508	146.2	2.44	52	54	0	1520	1988
									00:09:58	25	0.664	16.6	611	444.576	388.673	0.87	118	19.1	33.4	38.2	6.84	2	85	5.2	17.77	2.88	16.64	3.84	20.93	0.04	127	20	118	27	NONE		22.9	50	37.8	731	759	3112	129.7	2.16	52	47.9	0	1336	1777
									00:10:01	22.56	0.624	14.075	582	382.206	326.772	0.85	110.7	17.8	32.7	38.2	5.88	1.7	84	4.6	17.74	2.85	16.61	3.8	20.93	0.04	126	20	118	27	NONE		22.9	50	37.8	731	759	2664	111	1.85	52	41	0	1319	1345
									00:10:03	25.75	0.747	19.236	677	554.838	478.289	0.86	131	22.8	31.4	36.4	8.54	2.4	83	6.7	17.54	3.05	16.41	3.94	20.93	0.04	125	22	117	28	NONE		22.9	50	37.8	731	759	3874	161.4	2.69	52	59.6	0	1824	2050
									00:10:05	23.81	0.605	14.405	548	395.193	331.314	0.84	107.2	17.1	32.2	38.4	6.08	1.7	83	4.8	17.72	2.83	16.52	3.82	20.93	0.04	126	20	118	27	NONE		22.9	50	37.8	731	759	2744	114.3	1.91	52	42.2	0	1514	1230
									00:10:08	24.79	0.675	16.736	632	470.424	391.501	0.83	119.1	19.4	31.9	38.3	7.24	2.1	82	5.7	17.64	2.87	16.45	3.9	20.93	0.04	125	20	117	28	NONE		22.9	50	37.8	731	758	3262	135.9	2.27	53	50.2	0	1868	1394
									00:10:10	26.55	0.647	17.177	579	490.451	410.699	0.84	113.8	19	31.2	37.3	7.55	2.2	81	6.1	17.59	2.94	16.5	3.79	20.93	0.04	125	21	117	27	NONE		22.9	50	37.8	731	759	3405	141.9	2.36	53	52.4	0	1890	1515
									00:10:12	24.9	0.67	16.68	609	466.502	391.113	0.84	118.3	19.3	32	38.2	7.18	2.1	81	5.8	17.66	2.88	16.48	3.84	20.93	0.04	126	21	117	27	NONE		22.9	50	37.8	731	759	3239	135	2.25	53	49.8	0	1787	1453
									00:10:15	26.09	0.693	18.078	640	508.055	431.156	0.85	122.2	20.3	32	37.7	7.82	2.2	81	6.3	17.63	2.93	16.54	3.84	20.93	0.04	126	21	118	27	NONE		22.9	50	37.8	731	759	3536	147.3	2.46	53	54.4	0	1827	1709
									00:10:17	30.3	0.624	18.909	559	521.636	443.998	0.85	110.4	18	32.2	37.8	8.03	2.3	82	6.4	17.69	2.88	16.64	3.72	20.93	0.04	126	21	118	26	NONE		22.9	50	37.8	731	759	3633	151.4	2.52	53	55.9	0	1845	1787
									00:10:19	25.32	0.775	19.62	625	561.208	486.702	0.87	136.1	23.6	31.8	36.7	8.63	2.5	82	6.8	17.56	3.05	16.45	3.97	20.93	0.04	125	22	117	28	NONE		22.9	50	37.8	731	759	3923	163.4	2.72	53	60.3	0	1777	2145
									00:10:21	28.44	0.637	18.114	576	493.741	414.17	0.84	113	17.9	32.7	38.9	7.6	2.2	83	5.9	17.74	2.81	16.62	3.76	20.93	0.04	126	20	118	27	NONE		22.9	50	37.8	731	759	3429	142.9	2.38	53	52.8	0	1886	1543
									00:10:23	26.55	0.667	17.708	637	476.379	399.567	0.84	118.6	18.5	33.3	39.7	7.33	2.1	84	5.7	17.78	2.77	16.56	3.81	20.93	0.04	127	20	118	27	NONE		22.9	50	37.8	731	759	3308	137.8	2.3	53	50.9	0	1821	1488
									00:10:25	30.3	0.757	22.939	620	639.699	540.217	0.84	133.7	21.9	32.5	38.5	9.84	2.8	86	7.4	17.66	2.89	16.38	3.98	20.93	0.04	126	21	117	28	NONE		22.9	50	37.8	731	759	4448	185.3	3.09	53	68.4	0	2361	2087
									00:10:28	25.75	0.778	20.034	607	576.977	495.029	0.86	136.5	23.6	31.6	36.8	8.88	2.5	87	6.6	17.54	3.03	16.44	3.96	20.93	0.04	125	22	117	28	NONE		22.9	50	37.8	731	759	4024	167.7	2.79	53	61.9	0	1951	2074
									00:10:30	28.44	0.637	18.114	529	494.845	421.215	0.85	112.9	18.2	32.6	38.3	7.61	2.2	87	5.7	17.72	2.86	16.5	3.82	20.93	0.04	126	20	117	27	NONE		22.9	50	37.8	731	759	3446	143.6	2.39	54	53	0	1750	1696
									00:10:33	21.9	0.564	12.35	539	334.038	270.662	0.81	100.3	15.2	32.4	40	5.14	1.5	85	3.9	17.78	2.7	16.23	4.02	20.93	0.04	127	19	116	29	NONE		22.9	50	37.8	731	759	2305	96	1.6	54	35.5	0	1492	812
									00:10:35	28.04	0.668	18.729	627	565.044	454.354	0.8	116.4	19.9	29.7	36.9	8.69	2.5	84	6.7	17.43	2.98	16.23	4.02	20.93	0.04	124	21	116	29	NONE		22.9	50	37.8	731	759	3893	162.2	2.7	54	59.9	0	2603	1290
									00:10:37	28.71	0.733	21.043	732	619.148	504.895	0.82	128.3	21.6	30.7	37.7	9.53	2.7	84	7.4	17.5	2.95	16.39	3.81	20.93	0.04	125	21	117	27	NONE		22.9	50	37.8	731	759	4277	178.2	2.97	54	65.8	0	2694	1583
									00:10:39	27.65	0.636	17.585	622	501.1	409.57	0.82	112	18.2	31.2	38.2	7.71	2.2	85	5.9	17.61	2.86	16.49	3.72	20.93	0.04	125	20	117	26	NONE		22.9	50	37.8	731	759	3463	144.3	2.4	54	53.3	0	2159	1304
									00:10:41	29.13	0.637	18.553	579	540.165	443.452	0.82	111.7	18.7	30.6	37.2	8.31	2.4	86	6.3	17.54	2.94	16.51	3.78	20.93	0.04	125	21	118	27	NONE		22.9	50	37.8	731	759	3736	155.7	2.59	54	57.5	0	2283	1453
									00:10:44	24	0.584	14.016	525	411.482	332.144	0.81	102.3	17	30	37.1	6.33	1.8	85	4.8	17.52	2.91	16.4	3.83	20.93	0.04	125	21	117	27	NONE		22.9	50	37.8	731	759	2837	118.2	1.97	54	43.6	0	1867	970
									00:10:46	25.32	0.727	18.405	635	572.357	459.919	0.8	125.9	22.3	29.1	36.2	8.81	2.5	85	6.7	17.32	3.07	16.23	3.94	20.93	0.04	123	22	116	28	NONE		22.9	50	37.8	731	759	3943	164.3	2.74	54	60.7	0	2644	1299
									00:10:48	27.4	0.713	19.534	625	591.828	479.758	0.81	124.1	21.5	29.8	36.7	9.11	2.6	85	7	17.41	3.02	16.38	3.78	20.93	0.04	124	21	117	27	NONE		22.9	50	37.8	731	759	4084	170.2	2.84	54	62.8	0	2639	1444
									00:10:50	24.69	0.819	20.222	702	613.81	506.924	0.83	142.4	25.2	30.1	36.5	9.44	2.7	86	7.1	17.39	3.08	16.29	3.94	20.93	0.04	124	22	116	28	NONE		22.9	50	37.8	731	759	4250	177.1	2.95	54	65.4	0	2526	1724
									00:10:53	27.65	0.728	20.129	639	585.097	490.898	0.84	127.6	21.8	31.1	37.1	9	2.6	86	6.8	17.53	2.99	16.47	3.79	20.93	0.04	125	21	117	27	NONE		22.9	50	37.8	731	759	4063	169.3	2.82	54	62.5	0	2233	1831
									00:10:55	23.72	0.751	17.81	677	486.573	405.205	0.83	133.2	21	33.2	39.9	7.49	2.1	87	5.6	17.74	2.8	16.37	3.93	20.93	0.04	126	20	117	28	NONE		22.9	50	37.8	731	759	3374	140.6	2.34	55	51.9	0	1926	1449
									00:10:57	26.67	0.65	17.333	591	470.235	394.889	0.84	115.4	18.2	32.9	39.2	7.23	2.1	88	5.3	17.75	2.8	16.56	3.76	20.93	0.04	126	20	118	27	NONE		22.9	50	37.8	731	759	3266	136.1	2.27	55	50.3	0	1786	1480
									00:11:00	27.15	0.677	18.38	609	501.023	419.722	0.84	120.1	19	32.9	39.3	7.71	2.2	87	5.8	17.74	2.81	16.7	3.71	20.93	0.04	126	20	119	26	NONE		22.9	50	37.8	731	759	3479	144.9	2.42	55	53.5	0	1927	1552
									00:11:02	25	0.653	16.325	592	436.906	368.121	0.84	116.2	18.1	33.4	39.6	6.72	1.9	87	5	17.79	2.77	16.57	3.8	20.93	0.04	127	20	118	27	NONE		22.9	50	37.8	731	759	3037	126.5	2.11	55	46.7	0	1632	1405
									00:11:04	34.68	0.573	19.873	523	549.71	471.529	0.86	101.3	16.7	31.7	37	8.46	2.4	87	6.3	17.68	2.91	16.49	3.68	20.93	0.04	126	21	117	26	NONE		22.9	50	37.8	731	759	3834	159.8	2.66	55	59	0	1861	1973
									00:11:06	27.78	0.824	22.889	606	664.716	563.372	0.85	144.4	24.9	31.5	37.2	10.23	2.9	87	7.6	17.52	3.02	16.46	3.98	20.93	0.04	125	22	117	28	NONE		22.9	50	37.8	731	759	4625	192.7	3.21	55	71.2	0	2407	2219
									00:11:09	21.05	0.527	11.095	530	296.135	243.096	0.82	93.9	14.2	32.5	39.6	4.56	1.3	88	3.4	17.82	2.69	16.37	3.86	20.93	0.04	127	19	117	27	NONE		22.9	50	37.8	731	759	2048	85.3	1.42	55	31.5	0	1252	796
									00:11:11	29.41	0.563	16.559	527	429.447	353.837	0.82	100.8	14.8	33.8	41	6.61	1.9	89	4.8	17.9	2.63	16.76	3.46	20.93	0.04	127	19	119	25	NONE		22.9	50	37.8	731	759	2972	123.8	2.06	55	45.7	0	1786	1186
									00:11:13	25.53	0.724	18.485	639	552.735	442.784	0.8	126.4	21.3	30.2	37.7	8.5	2.4	90	6.1	17.46	2.94	16.18	4.04	20.93	0.04	124	21	115	29	NONE		22.9	50	37.8	731	759	3806	158.6	2.64	55	58.5	0	2584	1222
									00:11:15	34.09	0.865	29.489	654	934.109	752.84	0.81	149.2	27.1	29	36	14.37	4.1	90	10.4	17.25	3.13	16.04	4.07	20.93	0.04	123	22	114	29	NONE		22.9	50	37.8	731	759	6438	268.3	4.47	55	99.1	0	4264	2174
									00:11:17	28.3	0.756	21.396	682	624.253	513.89	0.82	132.5	22.3	31.1	37.8	9.6	2.7	90	6.9	17.53	2.95	16.54	3.74	20.93	0.04	125	21	118	27	NONE		22.9	50	37.8	731	759	4320	180	3	56	66.5	0	2607	1713
									00:11:20	21.2	0.553	11.724	522	312.379	253.381	0.81	98.6	14.7	32.8	40.4	4.81	1.4	87	3.6	17.83	2.66	16.72	3.58	20.93	0.04	127	19	119	25	NONE		22.9	50	37.8	731	759	2156	89.8	1.5	56	33.2	0	1390	766
									00:11:22	26.43	0.58	15.33	518	443.989	354.922	0.8	101.9	16.5	30.4	38	6.83	2	85	5.2	17.57	2.84	16.53	3.64	20.93	0.04	125	20	118	26	NONE		22.9	50	37.8	731	759	3056	127.3	2.12	56	47	0	2092	964
									00:11:25	21.66	0.627	13.581	580	406.007	322.702	0.79	109.5	18.3	29.7	37.4	6.25	1.8	85	4.8	17.46	2.92	16.31	3.83	20.93	0.04	124	21	116	27	NONE		22.9	50	37.8	731	759	2791	116.3	1.94	56	42.9	0	1955	837
									00:11:28	23.53	0.755	17.765	642	553.949	442.773	0.8	130.7	23.1	29.1	36.4	8.52	2.4	85	6.5	17.31	3.06	16.16	3.92	20.93	0.04	123	22	115	28	NONE		22.9	50	37.8	731	759	3812	158.8	2.65	56	58.7	0	2611	1201
									00:11:30	25.1	0.657	16.494	595	505.978	396.553	0.78	114.2	19.4	29.1	37.2	7.78	2.2	85	6	17.38	2.95	16.3	3.78	20.93	0.04	124	21	116	27	NONE		22.9	50	37.8	731	759	3470	144.6	2.41	56	53.4	0	2561	909
									00:11:32	26.55	0.706	18.743	626	572.386	451.806	0.79	122.8	20.9	29.5	37.4	8.81	2.5	85	6.7	17.39	2.96	16.29	3.83	20.93	0.04	124	21	116	27	NONE		22.9	50	37.8	731	759	3930	163.8	2.73	56	60.5	0	2826	1104
									00:11:34	25.42	0.725	18.432	640	547.988	440.9	0.8	126.7	21.3	30.4	37.8	8.43	2.4	85	6.4	17.48	2.94	16.36	3.83	20.93	0.04	124	21	116	27	NONE		22.9	50	37.8	731	759	3776	157.3	2.62	56	58.1	0	2518	1258
									00:11:37	24	0.661	15.864	561	459.714	369.172	0.8	116.1	18.9	30.9	38.4	7.07	2	85	5.4	17.56	2.86	16.45	3.76	20.93	0.04	125	20	117	27	NONE		22.9	50	37.8	731	759	3167	131.9	2.2	56	48.7	0	2129	1038
									00:11:39	25.75	0.713	18.361	625	541.387	436.051	0.81	124.8	20.8	30.6	38	8.33	2.4	84	6.4	17.5	2.92	16.41	3.8	20.93	0.04	125	21	117	27	NONE		22.9	50	37.8	731	759	3731	155.5	2.59	56	57.4	0	2478	1253
									00:11:42	24	0.665	15.96	577	454.711	363.197	0.8	117.2	18.6	31.4	39.3	7	2	85	5.3	17.62	2.8	16.41	3.82	20.93	0.04	125	20	117	27	NONE		22.9	50	37.8	731	759	3129	130.4	2.17	56	48.1	0	2149	980
									00:11:44	25.1	0.642	16.117	571	469.556	371.813	0.79	112.7	18.2	30.6	38.6	7.22	2.1	85	5.5	17.55	2.83	16.38	3.79	20.93	0.04	125	20	117	27	NONE		22.9	50	37.8	731	759	3226	134.4	2.24	57	49.6	0	2292	934
									00:11:46	32.26	0.802	25.871	576	774.69	630.497	0.81	139.9	24	30.5	37.5	11.92	3.4	83	9.3	17.44	2.99	16.41	3.75	20.93	0.04	124	21	117	27	NONE		22.9	50	37.8	731	759	5349	222.9	3.71	57	82.3	0	3398	1951
									00:11:48	25.97	0.653	16.961	591	450.903	363.159	0.81	116.5	17.2	33.6	41.7	6.94	2	82	5.5	17.84	2.63	16.73	3.57	20.93	0.04	127	19	119	25	NONE		22.9	50	37.8	731	759	3108	129.5	2.16	57	47.8	0	2064	1044
									00:11:51	25.86	0.593	15.336	501	415.673	338.626	0.81	105.4	16.1	32.5	39.9	6.39	1.8	81	5.1	17.77	2.72	16.77	3.54	20.93	0.04	127	19	119	25	NONE		22.9	50	37.8	731	759	2871	119.6	1.99	57	44.2	0	1816	1055
									00:11:53	24.19	0.657	15.895	554	450.9	368.191	0.82	115.8	18.7	31.5	38.6	6.94	2	81	5.6	17.63	2.85	16.55	3.74	20.93	0.04	125	20	118	27	NONE		22.9	50	37.7	731	759	3115	129.8	2.16	57	47.9	0	1950	1165
									00:11:56	24.19	0.663	16.04	594	447.799	366.146	0.82	117.2	18.6	32	39.2	6.89	2	80	5.6	17.68	2.81	16.54	3.73	20.93	0.04	126	20	118	27	NONE		22.9	50	37.8	731	759	3095	129	2.15	57	47.6	0	1926	1169
									00:11:58	24	0.59	14.16	541	396.519	318.229	0.8	104.3	16.3	31.5	39.2	6.1	1.7	79	5	17.68	2.76	16.6	3.71	20.93	0.04	126	20	118	26	NONE		22.9	50	37.8	731	759	2731	113.8	1.9	57	42	0	1840	891
									00:12:01	25.53	0.589	15.038	504	422.695	334.332	0.79	104.1	16.1	31.3	39.6	6.5	1.9	78	5.4	17.67	2.73	16.52	3.71	20.93	0.04	126	19	118	26	NONE		22.9	50	37.8	731	759	2903	121	2.02	57	44.7	0	2072	832
									00:12:03	21.05	0.928	19.537	798	577.477	469.689	0.81	162.3	27.4	31.3	38.5	8.88	2.5	79	7.3	17.49	2.95	16.39	3.87	20.93	0.04	125	21	117	28	NONE		22.9	50	37.8	731	759	3987	166.1	2.77	57	61.3	0	2540	1447
									00:12:06	25.75	0.596	15.348	510	438.155	349.897	0.8	105	16.7	30.9	38.7	6.74	1.9	80	5.5	17.62	2.8	16.59	3.66	20.93	0.04	125	20	118	26	NONE		22.9	50	37.8	731	759	3015	125.6	2.09	57	46.4	0	2073	942
									00:12:08	25.64	0.627	16.077	517	458.887	362.953	0.79	110.5	17.4	31.1	39.3	7.06	2	79	5.8	17.62	2.78	16.52	3.75	20.93	0.04	125	20	118	27	NONE		22.9	50	37.8	731	759	3152	131.3	2.19	57	48.5	0	2249	903
									00:12:11	25.32	0.642	16.253	533	472.411	379.133	0.8	112.7	18.4	30.7	38.2	7.27	2.1	79	6	17.55	2.87	16.54	3.62	20.93	0.04	125	20	118	26	NONE		22.9	50	37.8	731	759	3254	135.6	2.26	58	50.1	0	2193	1061
									00:12:13	23.17	0.68	15.753	585	469.088	377.233	0.8	118.8	20	30.1	37.5	7.22	2.1	81	5.8	17.47	2.94	16.43	3.69	20.93	0.04	124	21	117	26	NONE		22.9	50	37.7	731	759	3232	134.7	2.24	58	49.7	0	2160	1072
									00:12:16	25	0.65	16.25	557	477.267	380.517	0.8	113.9	18.7	30.4	38.1	7.34	2.1	82	5.8	17.52	2.88	16.51	3.72	20.93	0.04	125	20	118	26	NONE		22.9	50	37.8	731	759	3283	136.8	2.28	58	50.5	0	2271	1012
									00:12:18	23.26	0.61	14.186	519	415.772	325.48	0.78	107	17.2	30.2	38.6	6.4	1.8	82	5.1	17.54	2.82	16.49	3.65	20.93	0.04	125	20	117	26	NONE		22.9	50	37.7	731	759	2851	118.8	1.98	58	43.9	0	2113	738
									00:12:20	24.29	0.668	16.227	552	477.64	371.589	0.78	117.1	18.8	30.4	39.1	7.35	2.1	83	5.8	17.53	2.81	16.5	3.67	20.93	0.04	125	20	117	26	NONE		22.9	50	37.7	731	759	3271	136.3	2.27	58	50.3	0	2479	792
									00:12:23	25.64	0.644	16.513	531	481.213	375.505	0.78	113.1	18	30.6	39.2	7.4	2.1	84	5.7	17.56	2.8	16.39	3.73	20.93	0.04	125	20	117	27	NONE		22.9	50	37.7	731	759	3297	137.4	2.29	58	50.7	0	2472	825
									00:12:25	24.69	0.641	15.827	565	455.051	351.43	0.77	112.9	17.5	31	40.1	7	2	84	5.4	17.61	2.73	16.4	3.73	20.93	0.04	125	19	117	27	NONE		22.9	50	37.8	731	759	3112	129.7	2.16	58	47.9	0	2419	693
									00:12:28	21.98	0.653	14.352	572	422.144	327.237	0.78	114.5	18.3	30.4	39.2	6.49	1.9	84	5	17.53	2.8	16.29	3.78	20.93	0.04	125	20	116	27	NONE		22.9	50	37.7	731	759	2889	120.4	2.01	58	44.4	0	2217	672
									00:12:31	21.13	0.631	13.331	550	403.548	305.994	0.76	110.1	17.8	29.4	38.7	6.21	1.8	85	4.7	17.45	2.82	16.25	3.78	20.93	0.04	124	20	116	27	NONE		22.9	50	37.7	731	759	2751	114.6	1.91	58	42.3	0	2270	481
									00:12:34	20.83	0.657	13.688	565	414.378	317.042	0.77	114.6	18.7	29.5	38.6	6.38	1.8	84	4.9	17.44	2.85	16.24	3.75	20.93	0.04	124	20	116	27	NONE		22.9	50	37.8	731	759	2829	117.9	1.96	58	43.5	0	2268	561
									00:12:36	27.65	0.682	18.857	547	592.782	447.931	0.76	118.1	19.9	28.5	37.8	9.12	2.6	83	7.1	17.32	2.92	16.26	3.75	20.93	0.04	123	21	116	27	NONE		22.9	50	37.8	731	759	4039	168.3	2.8	58	62.1	0	3368	670
									00:12:38	23.62	0.66	15.591	565	477.424	361.406	0.76	114.9	18.8	29.2	38.6	7.34	2.1	83	5.8	17.41	2.85	16.25	3.78	20.93	0.04	124	20	116	27	NONE		22.9	50	37.7	731	759	3254	135.6	2.26	59	50.1	0	2699	555
									00:12:41	23.53	0.611	14.376	550	432.264	323.467	0.75	106.8	16.9	29.4	39.4	6.65	1.9	83	5.2	17.48	2.77	16.17	3.81	20.93	0.04	124	20	115	27	NONE		22.9	50	37.7	731	759	2940	122.5	2.04	59	45.2	0	2525	414
									00:12:44	22.22	0.648	14.4	556	447.114	329.067	0.74	112.6	18.2	28.7	39	6.88	2	83	5.4	17.38	2.81	16.13	3.78	20.93	0.04	124	20	115	27	NONE		22.9	50	37.7	731	759	3032	126.3	2.11	59	46.6	0	2732	300
									00:12:46	24.1	0.649	15.639	548	493.015	364.768	0.74	112.4	18.6	28.3	38.2	7.58	2.2	83	5.9	17.32	2.87	16.14	3.79	20.93	0.04	123	20	115	27	NONE		22.9	50	37.8	731	759	3347	139.4	2.32	59	51.5	0	2971	375
									00:12:49	22.99	0.666	15.31	572	500.354	366.841	0.73	114.5	19.6	27.4	37.3	7.7	2.2	84	6	17.19	2.94	16.1	3.82	20.93	0.04	122	21	115	27	NONE		22.9	50	37.7	731	759	3391	141.3	2.35	59	52.2	0	3088	303
									00:12:51	23.26	0.68	15.814	574	508.346	374.839	0.74	117.3	19.8	27.9	37.8	7.82	2.2	84	6.1	17.25	2.91	16.04	3.83	20.93	0.04	123	21	114	27	NONE		22.9	50	37.7	731	759	3449	143.7	2.39	59	53.1	0	3091	357
									00:12:54	24.9	0.676	16.83	570	533.375	399.261	0.75	116.9	19.7	28.3	37.8	8.21	2.3	83	6.4	17.29	2.91	16.13	3.8	20.93	0.04	123	21	115	27	NONE		22.9	50	37.7	731	759	3628	151.2	2.52	59	55.8	0	3113	515
									00:12:57	20.98	0.67	14.056	559	445.214	331.286	0.74	115.9	19.4	28.3	38	6.85	2	84	5.3	17.3	2.9	16.09	3.79	20.93	0.04	123	21	115	27	NONE		22.9	50	37.8	731	759	3025	126	2.1	59	46.5	0	2642	383
									00:12:59	22.14	0.678	15.011	566	465.625	345.909	0.74	117.8	19.2	28.9	38.9	7.16	2	83	5.6	17.37	2.83	16.21	3.74	20.93	0.04	124	20	115	27	NONE		22.9	50	37.8	731	759	3163	131.8	2.2	59	48.7	0	2775	387
									00:13:02	25.32	0.659	16.684	534	523.531	391.514	0.75	114.2	19	28.5	38.1	8.05	2.3	82	6.4	17.33	2.88	16.25	3.72	20.93	0.04	123	21	116	26	NONE		22.9	50	37.8	731	759	3560	148.3	2.47	59	54.8	0	3064	496
									00:13:05	21.13	0.664	14.028	540	431.411	317.965	0.74	115.6	18.5	29.1	39.5	6.64	1.9	82	5.3	17.41	2.79	16.06	3.78	20.93	0.04	124	20	114	27	NONE		22.9	50	37.8	731	759	2926	121.9	2.03	60	45	0	2626	300
									00:13:07	24.59	0.803	19.746	628	661.478	494.803	0.75	137.2	24.7	27.2	36.4	10.18	2.9	83	8	17.09	3.08	15.88	3.96	20.93	0.04	122	22	113	28	NONE		22.9	50	37.8	731	759	4499	187.4	3.12	60	69.2	0	3869	630
									00:13:10	24.29	0.723	17.563	625	552.069	417.257	0.76	125.2	21.1	28.7	38	8.49	2.4	83	6.7	17.32	2.92	16.18	3.75	20.93	0.04	123	21	115	27	NONE		22.9	50	37.7	731	759	3761	156.7	2.61	60	57.9	0	3135	627
									00:13:13	17.75	0.835	14.822	642	470.884	354.078	0.75	144.3	24.5	28.8	38.4	7.24	2.1	83	5.7	17.28	2.93	16.06	3.94	20.93	0.04	123	21	114	28	NONE		22.9	50	37.7	731	759	3205	133.6	2.23	60	49.3	0	2714	492
									00:13:15	26.09	0.633	16.513	458	513.438	384.275	0.75	109.9	18.1	28.6	38.2	7.9	2.3	84	6.1	17.36	2.86	16.19	3.79	20.93	0.04	124	20	115	27	NONE		22.9	50	37.8	731	759	3492	145.5	2.43	60	53.7	0	2998	494
									00:13:18	24.49	0.526	12.882	485	393.778	288.841	0.73	91.7	14.5	28.4	38.7	6.06	1.7	84	4.7	17.43	2.76	15.99	3.91	20.93	0.04	124	20	114	28	NONE		22.9	50	37.8	731	759	2669	111.2	1.85	60	41.1	0	2427	242
									00:13:20	27.03	0.565	15.27	501	476.137	349.649	0.73	98.1	15.9	28.1	38.3	7.33	2.1	83	5.7	17.36	2.81	16.06	3.79	20.93	0.04	124	20	114	27	NONE		22.9	50	37.7	731	759	3228	134.5	2.24	60	49.7	0	2927	301
									00:13:22	27.27	0.69	18.818	685	567.633	428.244	0.75	120.5	19.3	29.8	39.5	8.73	2.5	84	6.8	17.46	2.8	16.25	3.69	20.93	0.04	124	20	116	26	NONE		22.9	50	37.7	731	759	3866	161.1	2.68	60	59.5	0	3240	626
									00:13:25	24.9	0.655	16.307	562	504.557	380.941	0.76	113.8	18.8	28.9	38.2	7.76	2.2	84	6	17.37	2.87	16.25	3.72	20.93	0.04	124	20	116	26	NONE		22.9	50	37.7	731	759	3437	143.2	2.39	60	52.9	0	2874	563
									00:13:27	22.06	0.624	13.765	526	418.018	317.724	0.76	108.8	17.7	29.2	38.5	6.43	1.8	84	5	17.44	2.84	16.15	3.83	20.93	0.04	124	20	115	27	NONE		22.9	50	37.7	731	759	2851	118.8	1.98	60	43.9	0	2334	516
									00:13:30	22.56	0.691	15.586	541	506.55	383.969	0.76	118.8	20.9	27.7	36.5	7.79	2.2	83	6.1	17.19	3.02	15.9	4.03	20.93	0.04	122	22	113	29	NONE		22.9	50	37.7	731	759	3453	143.9	2.4	61	53.1	0	2852	601
									00:13:32	22.9	0.583	13.351	496	416.435	307.473	0.74	101.2	16.5	28.2	38.2	6.41	1.8	82	5.1	17.36	2.83	16.11	3.81	20.93	0.04	124	20	115	27	NONE		22.9	50	37.7	731	759	2826	117.7	1.96	61	43.5	0	2523	302
									00:13:35	23.26	0.735	17.093	674	536.516	407.054	0.76	127.3	21.5	28.8	38	8.25	2.4	81	6.6	17.32	2.93	16.11	3.87	20.93	0.04	123	21	115	28	NONE		22.9	50	37.7	731	759	3658	152.4	2.54	61	56.3	0	3012	645
									00:13:38	23.9	0.65	15.538	573	482.761	367.778	0.76	112.8	18.9	28.7	37.7	7.43	2.1	82	5.9	17.35	2.91	16.16	3.83	20.93	0.04	124	21	115	27	NONE		22.9	50	37.7	731	759	3294	137.2	2.29	61	50.7	0	2677	616
									00:13:40	23.35	0.649	15.152	531	471.772	357.272	0.76	112.6	18.8	28.7	37.8	7.26	2.1	82	5.8	17.35	2.9	16.02	3.91	20.93	0.04	124	21	114	28	NONE		22.9	50	37.7	731	759	3215	134	2.23	61	49.5	0	2663	552
									00:13:42	37.27	0.465	17.329	565	416.434	326.493	0.78	84.4	10.8	35.3	45.1	6.41	1.8	83	5	18.15	2.32	16.72	3.29	20.93	0.04	129	17	119	23	NONE		22.9	50	37.7	731	759	2856	119	1.98	61	43.9	0	2105	751
									00:13:44	20.27	1.045	21.182	636	732.265	576.929	0.79	176.9	34.9	27	34.3	11.27	3.2	86	8.5	16.93	3.34	15.64	4.35	20.93	0.04	121	24	111	31	NONE		22.9	50	37.7	731	759	5026	209.4	3.49	61	77.3	0	3639	1387
									00:13:47	26.2	0.575	15.066	636	394.997	310.772	0.79	102.9	14.6	33.5	42.6	6.08	1.7	89	4.4	17.9	2.54	16.57	3.61	20.93	0.04	127	18	118	26	NONE		22.9	50	37.7	731	759	2711	112.9	1.88	61	41.7	0	1973	738
									00:13:49	26.91	0.716	19.265	625	580.502	455.573	0.78	124.9	20.8	29.9	38.2	8.93	2.6	90	6.5	17.44	2.91	16.1	3.98	20.93	0.04	124	21	115	28	NONE		22.9	50	37.7	731	759	3982	165.9	2.77	61	61.3	0	2925	1057
									00:13:52	25.42	0.728	18.508	661	535.031	432.482	0.81	127.9	20.9	31.3	38.7	8.23	2.4	91	5.9	17.57	2.87	16.38	3.79	20.93	0.04	125	20	117	27	NONE		22.9	50	37.7	731	759	3690	153.7	2.56	61	56.8	0	2414	1276
									00:13:54	21.13	0.726	15.338	598	462.657	364.627	0.79	126.6	21.2	30	38	7.12	2	91	5.1	17.44	2.92	16.31	3.8	20.93	0.04	124	21	116	27	NONE		22.9	50	37.7	731	759	3176	132.3	2.21	62	48.9	0	2297	879
									00:13:56	30.46	0.675	20.558	556	640.002	498.512	0.78	117	20.1	28.8	37	9.85	2.8	90	7.1	17.33	2.98	16.18	3.84	20.93	0.04	123	21	115	27	NONE		22.9	50	37.7	731	759	4384	182.7	3.04	62	67.4	0	3308	1076
									00:13:59	21.2	0.944	20.014	717	626.734	490.387	0.78	163.4	28.4	29.6	37.8	9.64	2.8	87	7.2	17.31	3.01	16.06	4.05	20.93	0.04	123	21	114	29	NONE		22.9	50	37.7	731	759	4297	179	2.98	62	66.1	0	3190	1106
									00:14:01	28.57	0.605	17.286	506	533.131	411.711	0.77	105.1	17.7	28.7	37.1	8.2	2.3	85	6.3	17.37	2.93	16.35	3.72	20.93	0.04	124	21	116	26	NONE		22.9	50	37.7	731	759	3646	151.9	2.53	62	56.1	0	2834	812
									00:14:04	24.9	0.673	16.755	611	496.372	389.02	0.78	117.8	19.2	30.2	38.6	7.64	2.2	84	5.9	17.5	2.85	16.41	3.72	20.93	0.04	125	20	117	26	NONE		22.9	50	37.7	731	759	3404	141.8	2.36	62	52.4	0	2512	891
									00:14:07	20.62	0.575	11.856	514	339.075	259.873	0.77	101.4	15.5	30.7	40.1	5.22	1.5	85	4	17.63	2.7	16.44	3.68	20.93	0.04	126	19	117	26	NONE		22.9	50	37.7	731	759	2316	96.5	1.61	62	35.6	0	1846	470
									00:14:09	22.99	0.628	14.437	533	417.447	321.599	0.77	110.5	17.2	30.7	39.9	6.42	1.8	85	4.9	17.6	2.74	16.25	3.79	20.93	0.04	125	20	116	27	NONE		22.9	50	37.7	731	759	2854	118.9	1.98	62	43.9	0	2236	617
									00:14:13	17.39	0.772	13.426	588	439.87	332.902	0.76	132.5	23.5	27.8	36.7	6.77	1.9	88	5	17.16	3.04	15.62	4.22	20.93	0.04	122	22	111	30	NONE		22.9	50	37.7	731	759	2998	124.9	2.08	62	46.1	0	2488	510
									00:14:15	28.85	0.71	20.481	559	669.348	497.994	0.74	122	21.2	27.6	37.1	10.3	2.9	90	7.4	17.18	2.99	15.81	4.08	20.93	0.04	122	21	113	29	NONE		22.9	50	37.7	731	759	4548	189.5	3.16	62	70	0	3974	574
									00:14:17	21.43	0.828	17.743	820	543.28	423.943	0.78	144	24.3	29.9	38.3	8.36	2.4	89	6.1	17.39	2.93	16.33	3.8	20.93	0.04	124	21	116	27	NONE		22.9	50	37.7	731	759	3723	155.1	2.59	62	57.3	0	2791	932
									00:14:20	21.2	0.65	13.781	602	401.353	310.445	0.77	114.2	18	30.6	39.6	6.17	1.8	88	4.6	17.57	2.77	16.43	3.75	20.93	0.04	125	20	117	27	NONE		22.9	50	37.7	731	759	2746	114.4	1.91	63	42.2	0	2123	623
									00:14:34	24.29	0.622	15.109	533	460.264	357.923	0.78	108.3	18.1	29.1	37.5	7.08	2	87	5.3	17.41	2.91	16.33	3.81	20.93	0.04	124	21	116	27	NONE		22.9	50	37.7	731	759	3152	131.3	2.19	63	48.5	0	2392	760
									00:14:36	23.72	0.648	15.368	544	466.099	364.892	0.78	112.9	18.9	29.4	37.6	7.17	2	86	5.4	17.42	2.92	16.33	3.77	20.93	0.04	124	21	116	27	NONE		22.9	50	37.7	731	759	3196	133.2	2.22	63	49.2	0	2368	827
									00:14:39	21.9	0.644	14.102	535	422.766	327.916	0.78	112.5	18.4	29.7	38.3	6.5	1.9	85	5	17.47	2.86	16.14	3.9	20.93	0.04	124	20	115	28	NONE		22.9	50	37.7	731	759	2894	120.6	2.01	63	44.5	0	2216	678
									00:14:42	22.06	0.612	13.5	528	412.639	319.635	0.77	106.5	17.8	29	37.4	6.35	1.8	85	4.9	17.4	2.91	16.27	3.82	20.93	0.04	124	21	116	27	NONE		22.9	50	37.7	731	759	2824	117.7	1.96	63	43.4	0	2172	652
									00:14:44	21.82	0.597	13.025	525	394.602	303.649	0.77	104.1	17.1	29.1	37.9	6.07	1.7	85	4.6	17.44	2.86	16.24	3.81	20.93	0.04	124	20	116	27	NONE		22.9	50	37.7	731	759	2697	112.4	1.87	63	41.5	0	2122	575
									00:14:47	22.73	0.571	12.977	511	404.483	301.484	0.75	99.1	16.3	28.2	37.8	6.22	1.8	85	4.8	17.36	2.85	16.34	3.68	20.93	0.04	124	20	116	26	NONE		22.9	50	37.7	731	759	2749	114.5	1.91	64	42.3	0	2389	360
									00:14:50	19.42	0.658	12.777	535	398.147	297.088	0.75	114.2	18.8	28.7	38.4	6.13	1.8	84	4.7	17.36	2.86	16.17	3.79	20.93	0.04	124	20	115	27	NONE		22.9	50	37.7	731	759	2707	112.8	1.88	64	41.6	0	2345	362
									00:14:53	22.99	0.678	15.586	546	505.345	376.24	0.74	116.7	20.1	27.7	37.1	7.77	2.2	85	5.9	17.21	2.96	16.05	3.9	20.93	0.04	123	21	114	28	NONE		22.9	50	37.7	731	759	3434	143.1	2.38	64	52.8	0	2994	440
									00:14:55	27.4	0.671	18.384	497	546.567	403.23	0.74	117.6	18.1	30.1	40.8	8.41	2.4	85	6.4	17.53	2.7	15.9	3.98	20.93	0.04	125	19	113	28	NONE		22.9	50	37.7	731	759	3708	154.5	2.58	64	57	0	3319	389
									00:14:57	25.53	0.643	16.417	560	497.017	376.017	0.76	112.2	18.1	29.4	38.9	7.65	2.2	86	5.8	17.45	2.81	16.27	3.69	20.93	0.04	124	20	116	26	NONE		22.9	50	37.7	731	759	3387	141.1	2.35	64	52.1	0	2814	573
									00:15:00	19.67	0.477	9.384	489	263.356	194.994	0.74	84.5	12.2	30.4	41.1	4.05	1.2	84	3.1	17.71	2.56	16.26	3.72	20.93	0.04	126	18	116	26	NONE		22.9	50	37.7	731	759	1788	74.5	1.24	64	27.5	0	1584	204
									00:15:03	21.35	0.574	12.256	482	379.811	277.934	0.73	99.8	16	28.3	38.7	5.84	1.7	83	4.6	17.39	2.79	16.03	3.85	20.93	0.04	124	20	114	27	NONE		22.9	50	37.7	731	759	2573	107.2	1.79	64	39.6	0	2356	218
									00:15:06	22.99	0.627	14.414	523	455.904	338.678	0.74	108.5	18.1	28.1	37.8	7.01	2	83	5.5	17.3	2.89	16.01	3.89	20.93	0.04	123	21	114	28	NONE		22.9	50	37.7	731	759	3097	129	2.15	64	47.6	0	2718	379
									00:15:09	21.9	0.682	14.934	576	460.428	345.71	0.75	118.6	19.4	29.1	38.8	7.08	2	84	5.5	17.39	2.84	16.19	3.79	20.93	0.04	124	20	115	27	NONE		22.9	50	37.7	731	759	3133	130.6	2.18	64	48.2	0	2664	469
									00:15:11	21.51	0.495	10.645	430	308.139	227.238	0.74	87.2	13	29.7	40.2	4.74	1.4	85	3.6	17.62	2.63	16.22	3.71	20.93	0.04	125	19	115	26	NONE		22.9	50	37.7	731	759	2090	87.1	1.45	64	32.2	0	1873	217
									00:15:14	21.66	0.611	13.235	529	414.605	303.136	0.73	106	17.2	28.3	38.7	6.38	1.8	85	4.9	17.35	2.82	16.17	3.72	20.93	0.04	124	20	115	26	NONE		22.9	50	37.7	731	759	2809	117	1.95	64	43.2	0	2577	231
									00:15:17	22.3	0.665	14.833	541	480.219	348.572	0.73	114.6	19.2	27.6	38.1	7.39	2.1	84	5.7	17.23	2.89	16.12	3.8	20.93	0.04	123	21	115	27	NONE		22.9	50	37.7	731	759	3249	135.4	2.26	64	50	0	3040	209
									00:15:19	22.22	0.662	14.711	549	463.003	341.804	0.74	114.7	18.9	28.4	38.5	7.12	2	83	5.6	17.33	2.85	16.03	3.8	20.93	0.04	123	20	114	27	NONE		22.9	50	37.7	731	759	3142	130.9	2.18	65	48.3	0	2807	335
									00:15:22	26.2	0.619	16.218	518	513.804	379.584	0.74	107.1	17.8	28	37.9	7.9	2.3	82	6.3	17.3	2.88	16.27	3.64	20.93	0.04	123	20	116	26	NONE		22.9	50	37.7	731	759	3487	145.3	2.42	65	53.6	0	3109	378
									00:15:25	19.23	0.478	9.192	446	273.605	198.547	0.73	83.8	12.7	28.7	39.5	4.21	1.2	80	3.4	17.53	2.66	16.19	3.67	20.93	0.04	125	19	115	26	NONE		22.9	50	37.7	731	759	1851	77.1	1.29	65	28.5	0	1733	118
									00:15:28	18.63	0.516	9.615	475	294.803	209.062	0.71	90	13.8	28.2	39.8	4.54	1.3	80	3.7	17.44	2.67	16.06	3.76	20.93	0.04	124	19	114	27	NONE		22.9	50	37.7	731	759	1987	82.8	1.38	65	30.6	0	1972	15
									00:15:31	21.66	0.538	11.653	438	373.344	264.321	0.71	93	15	27.2	38.4	5.74	1.6	79	4.7	17.29	2.79	16.05	3.65	20.93	0.04	123	20	114	26	NONE		22.9	50	37.7	731	759	2515	104.8	1.75	65	38.7	0	2507	8
									00:15:33	22.3	0.624	13.918	518	462.65	328.619	0.71	107	18.1	26.7	37.6	7.12	2	79	5.9	17.15	2.9	15.89	3.81	20.93	0.04	122	21	113	27	NONE		22.9	50	37.7	731	759	3119	129.9	2.17	65	48	0	3084	35
									00:15:36	24.49	0.653	15.992	529	535.681	378.767	0.71	111.8	19	26.7	37.7	8.24	2.4	80	6.7	17.12	2.91	16.02	3.75	20.93	0.04	122	21	114	27	NONE		23	50	37.7	731	759	3608	150.3	2.51	65	55.5	0	3607	1
									00:15:39	23.08	0.638	14.723	533	487.041	347.508	0.71	109.5	18.5	26.9	37.7	7.49	2.1	81	6	17.16	2.9	16	3.77	20.93	0.04	122	21	114	27	NONE		22.9	50	37.7	731	759	3286	136.9	2.28	65	50.5	0	3213	73
									00:15:42	19.35	0.623	12.058	533	386.796	278.776	0.72	107.6	17.7	27.7	38.4	5.95	1.7	81	4.8	17.27	2.84	16.03	3.8	20.93	0.04	123	20	114	27	NONE		22.9	50	37.7	731	759	2614	108.9	1.82	65	40.2	0	2491	122
									00:15:45	20.2	0.562	11.354	479	364.627	258.034	0.71	97.1	15.7	27.3	38.5	5.61	1.6	82	4.4	17.28	2.79	16.07	3.72	20.93	0.04	123	20	114	26	NONE		23	50	37.7	731	759	2456	102.4	1.71	65	37.8	0	2451	6
									00:15:47	22.99	0.606	13.931	509	455.584	331.243	0.73	104.2	17.7	27	37.2	7.01	2	83	5.5	17.19	2.92	15.95	3.82	20.93	0.04	122	21	114	27	NONE		22.9	50	37.7	731	759	3083	128.5	2.14	65	47.4	0	2872	211
									00:15:50	21.74	0.56	12.174	482	391.47	279.477	0.71	96.7	15.8	27.2	38.1	6.02	1.7	82	4.8	17.27	2.82	16.12	3.7	20.93	0.04	123	20	115	26	NONE		22.9	49	37.7	731	759	2641	110	1.83	66	40.6	0	2579	62
									00:15:53	18.75	0.477	8.944	501	263.578	182.752	0.69	83.9	12	29	41.8	4.06	1.2	82	3.2	17.59	2.52	16.11	3.64	20.93	0.04	125	18	115	26	NONE		23	50	37.7	731	759	1770	73.7	1.23	66	27.2	0	1770	0
									00:15:56	20.98	0.624	13.091	530	429.14	298.693	0.7	107.4	17.5	27.1	38.9	6.6	1.9	84	5.1	17.21	2.8	15.55	4.05	20.93	0.04	123	20	111	29	NONE		22.9	50	37.7	731	759	2883	120.1	2	66	44.4	0	2883	0
									00:15:59	23.62	0.743	17.551	551	608.763	430.933	0.71	126.2	22.4	26.1	36.9	9.37	2.7	86	7.1	16.99	3.01	15.67	3.97	20.93	0.04	121	21	112	28	NONE		22.9	50	37.7	731	759	4101	170.9	2.85	66	63.1	0	4089	12
									00:16:01	24.69	0.695	17.16	531	588.019	414.148	0.7	118.4	20.6	26.2	37.3	9.05	2.6	89	6.6	17.04	2.96	15.81	3.93	20.93	0.04	121	21	113	28	NONE		22.9	50	37.7	731	759	3958	164.9	2.75	66	60.9	0	3958	0
									00:16:03	26.43	0.663	17.524	492	619.703	428.343	0.69	112.2	19.9	25.3	36.6	9.53	2.7	90	6.9	16.92	3	15.69	3.87	20.93	0.04	120	21	112	28	NONE		22.9	50	37.7	731	759	4159	173.3	2.89	66	64	0	4159	0
									00:16:12	8.8	2.104	18.51	1843	591.361	478.249	0.81	362.2	66.7	30.3	37.4	9.1	2.6	87	6.8	17.21	3.17	16.19	3.95	20.93	0.04	123	23	115	28	NONE		22.9	50	37.7	731	759	4079	169.9	2.83	66	62.7	0	2663	1416
									00:16:14	15	0.232	3.48	214	84.7176	61.9926	0.73	42.1	5.1	28.7	39.2	1.3	0.4	87	1	18.15	2.2	16.58	3.2	20.93	0.04	129	16	118	23	NONE		22.9	49	37.7	731	759	574	23.9	0.4	67	8.8	0	525	48
									00:16:17	17.86	0.457	8.161	419	282.865	181.528	0.64	77.9	12.5	24.4	38.1	4.35	1.2	86	3.3	17.05	2.74	15.29	4.02	20.93	0.04	121	19	109	29	NONE		22.9	49	37.7	731	759	1876	78.2	1.3	67	28.9	0	1876	0
									00:16:20	20.91	0.543	11.352	473	432.274	275.766	0.64	90.5	16.2	22.9	35.9	6.65	1.9	84	5.1	16.67	2.98	15.02	4.11	20.93	0.04	119	21	107	29	NONE		22.9	49	37.7	731	759	2864	119.4	1.99	67	44.1	0	2864	0
									00:16:23	22.3	0.668	14.9	564	599.321	376.133	0.63	109.8	20.7	22.3	35.5	9.22	2.6	83	7.2	16.44	3.1	14.95	4.16	20.93	0.04	117	22	106	30	NONE		22.9	49	37.7	731	759	3962	165.1	2.75	67	60.9	0	3962	0
									00:16:25	25.86	0.75	19.397	591	788.833	505.861	0.64	122.8	24	22.3	34.8	12.14	3.5	85	9.3	16.37	3.2	14.99	4.13	20.93	0.04	117	23	107	29	NONE		22.9	49	37.7	731	759	5231	218	3.63	67	80.5	0	5231	0
									00:16:28	22.9	0.694	15.893	592	588.192	384.105	0.65	116.4	20.6	24.3	37.2	9.05	2.6	87	6.8	16.77	2.97	15.54	3.86	20.93	0.04	119	21	111	27	NONE		22.9	49	37.7	731	759	3912	163	2.72	67	60.2	0	3912	0
									00:16:31	23.72	0.663	15.723	556	565.002	378.444	0.67	111.9	19.6	24.9	37.2	8.69	2.5	87	6.5	16.88	2.96	15.5	3.97	20.93	0.04	120	21	110	28	NONE		22.9	49	37.7	731	759	3773	157.2	2.62	67	58	0	3773	0
									00:16:33	21.2	0.659	13.972	542	494.136	334.857	0.68	111.6	19.4	25.3	37.3	7.6	2.2	85	5.8	16.93	2.94	15.62	3.89	20.93	0.04	121	21	111	28	NONE		22.9	49	37.7	731	759	3305	137.7	2.3	67	50.9	0	3305	0
									00:16:36	19.54	0.631	12.332	541	440.037	300.796	0.68	106.6	18.9	24.9	36.5	6.77	1.9	84	5.2	16.89	3	15.67	3.92	20.93	0.04	120	21	112	28	NONE		22.9	49	37.7	731	759	2948	122.8	2.05	67	45.3	0	2948	0
									00:16:39	20.48	0.7	14.334	541	509.958	351.887	0.69	118.3	21.1	25.3	36.7	7.85	2.2	84	6.1	16.9	3.01	15.46	4.08	20.93	0.04	120	21	110	29	NONE		22.9	49	37.7	731	759	3421	142.6	2.38	67	52.6	0	3421	0
									00:16:42	22.14	0.595	13.173	511	442.571	304.472	0.69	101.9	16.9	26.3	38.2	6.81	1.9	83	5.3	17.13	2.84	15.63	3.99	20.93	0.04	122	20	111	28	NONE		22.9	49	37.7	731	759	2968	123.7	2.06	68	45.7	0	2968	0
									00:16:45	23.72	0.434	10.292	369	346.594	237.356	0.68	74.3	12.3	24.9	36.4	5.33	1.5	81	4.3	17.12	2.83	15.62	3.9	20.93	0.04	122	20	111	28	NONE		22.9	49	37.7	731	759	2322	96.8	1.61	68	35.7	0	2322	0
									00:16:47	25.21	0.596	15.025	327	526.524	371.654	0.71	101	18.1	25.2	35.7	8.1	2.3	82	6.4	16.95	3.04	15.58	4.02	20.93	0.04	121	22	111	29	NONE		22.9	49	37.7	731	759	3546	147.7	2.46	68	54.5	0	3546	0
									00:16:50	23.81	0.517	12.31	284	428.145	308.398	0.72	87.7	15.9	24.9	34.5	6.59	1.9	85	5	16.96	3.08	15.67	4.04	20.93	0.04	121	22	112	29	NONE		22.9	49	37.7	731	759	2893	120.5	2.01	68	44.5	0	2762	131
									00:16:53	23.44	0.665	15.586	347	561.853	408.832	0.73	111.8	21.4	24.8	34.1	8.64	2.5	88	6.4	16.81	3.22	15.75	4.03	20.93	0.04	120	23	112	29	NONE		22.9	49	37.7	731	759	3803	158.5	2.64	68	58.5	0	3535	268
									00:16:56	16.3	0.71	11.576	349	423.339	304.347	0.72	119	22.9	24.6	34.3	6.51	1.9	91	4.7	16.76	3.23	15.49	4.2	20.93	0.04	119	23	110	30	NONE		22.9	49	37.7	731	759	2860	119.1	1.99	68	44	0	2743	116
									00:16:59	22.99	0.576	13.241	321	452.735	325.777	0.72	98.1	17.4	25.7	35.7	6.97	2	90	5	17.03	3.02	15.72	3.98	20.93	0.04	121	22	112	28	NONE		22.9	49	37.7	731	759	3059	127.4	2.12	68	47.1	0	2927	131
									00:17:01	22.22	0.612	13.6	275	488.646	353.172	0.72	103	19.5	24.6	34.1	7.52	2.1	89	5.5	16.83	3.19	15.6	4.16	20.93	0.04	120	23	111	30	NONE		22.9	49	37.7	731	759	3304	137.7	2.29	68	50.8	0	3126	178
									00:17:04	25.53	0.642	16.391	370	551.817	409.74	0.74	109.6	19.7	26.5	35.6	8.49	2.4	90	6.1	17.07	3.07	16.03	3.85	20.93	0.04	122	22	114	27	NONE		22.9	49	37.7	731	759	3748	156.2	2.6	68	57.7	0	3294	454
									00:17:07	21.98	0.472	10.374	261	327.248	245.099	0.75	81.7	13.7	27	36	5.03	1.4	88	3.7	17.31	2.9	16.12	3.75	20.93	0.04	123	21	115	27	NONE		22.9	49	37.7	731	759	2226	92.8	1.55	68	34.2	0	1907	319
[truncated: 34 more columns]

## Sheet: Sonuçlar
Parametre	um	Pre	Bekl.	%Beklenen	Ex Sonrası	% Değişim	Normal	Sınıf
Parametre	um	Ölçüm	Dinlenme	Isınma	AT	RC	Maks	Bekl.	%Beklenen	Normal	Sınıf
Parametre	um	Ölçüm	Dinlenme	Isınma	AT	RC	Maks	Bekl.	%Beklenen	Normal	Sınıf
Parametre	um	Ölçüm	Dinlenme	Isınma	AT	RC	Maks	Bekl.	%Beklenen	Normal	Sınıf
Parametre	um	Ölçüm	Dinlenme	Isınma	AT	RC	Maks	Bekl.	%Beklenen	Normal	Sınıf
Parametre	um	Ölçüm	Dinlenme	Isınma	AT	RC	Maks	Bekl.	%Beklenen	Normal	Sınıf
