# Supplementary material for: Correction: The contribution of energy systems during 30-second lower body Wingate anaerobic test in combat sports athletes: Intermittent versus single forms and gender comparison
Source: PLoS One. 2024 Jun 27;19(6):e0306361. doi: 10.1371/journal.pone.0306361 (PMC11210755; doi:10.1371/journal.pone.0306361)
Supplement: S1 File — A) Descriptive characteristics of athletes including age range, height, weight; B) Wingate test outputs, including metrics such as peak power, mean power, and fatigue index; C) Oxygen Consumption (O2) Data for two different Wingate test protocols, providing comparative insights into athletes’ oxygen consumption during these tests. (ZIP) [file pone.0306361.s001.zip › S1 File/C. Oxygen consumption data for two Wingate tests/All Raw-Oxygen Data/10.xlsx]

## Sheet: Veri
			Test Tarihi	20012023		Barometrik basınç (mmHg)	761		t	Rf	VT	VE_ergo	IV	VO2	VCO2	RQ	O2eksp	CO2eksp	VE/VO2	VE/VCO2	VO2/Kg	METS	HR	VO2/HR	FeO2	FeCO2	FetO2	FetCO2	FiO2	FiCO2	PeO2	PeCO2	PetO2	PETCO2	Faz	İşaretleyici	Ortam Sıc.	RH Amb	Cihaz Sıcaklığı	Analizör Basıncı	PB	EEkc	EEh	EEm	EEtot	EEkg	PRO	YAĞ	CHO
			Test Süresi	00:12:49		Ortam Sıcaklığı (°C)	23		s	1/min	L(btps)	L/min	mL	mL/min	mL/min	---	mL	mL	---	---	mL/min/Kg	---	bpm	mL/beat	%	%	%	%	%	%	mmHg	mmHg	mmHg	mmHg	---	---	°C	%	°C	mmHg	mmHg	kcal/day	kcal/h	kcal/min	kcal	kcal/Kg/day	kcal/day	kcal/day	kcal/day
			Test Süresi	00:16:50		Ortam Görece Nem (%)	50
			Egzersiz Süresi	00:00:00		Flowmetre sıcaklığı (°C)	34		00:00:01	21.74	1.647	35.804	1473	946.587	1220.22	1.29	288.9	68.5	36.2	28.1	13.33	3.8	103	9.2	17.54	4.16	16.15	5.79	20.93	0.04	125	30	115	41	NONE		22.9	51	36.6	733	761	7249	302	5.03	0	102.1	0	0	7249
			Kişi (Hasta) Tipi	Healthy		Flowmetre Bağıl Nem (%)	100		00:00:03	25.21	1.455	36.681	1227	996.835	1289.41	1.29	253.8	62.4	35	27.1	14.04	4	104	9.6	17.44	4.29	16.09	5.83	20.93	0.04	125	31	115	42	NONE		23	50	36.6	733	761	7641	318.4	5.31	0	107.6	0	0	7641
			Test Türü	Azami		STPD (---)	0.8273		00:00:06	23.44	1.384	32.438	1319	880.754	1135.31	1.29	241.5	59.1	35	27.1	12.4	3.5	102	8.6	17.45	4.27	16	5.92	20.93	0.04	125	30	114	42	NONE		23	49	36.6	733	761	6745	281	4.68	0	95	0	0	6745
			Ergometre	Hiçbiri		BTPS Ins (---)	1.1026		00:00:08	27.27	1.204	32.836	1119	851.662	1083.52	1.27	212.1	48.5	36.3	28.5	12	3.4	103	8.3	17.62	4.03	16.17	5.7	20.93	0.04	126	29	115	41	NONE		23	49	36.6	733	761	6499	270.8	4.51	0	91.5	0	0	6499
			Protokol	Hiçbiri		BTPS Eksp (---)	1.02		00:00:13	11.95	3.041	36.347	2279	890.62	1321.05	1.48	537.3	134.8	39.9	26.9	12.54	3.6	105	8.5	17.67	4.43	16.32	5.85	20.93	0.04	126	32	117	42	NONE		23	50	36.6	733	761	7094	295.6	4.93	1	99.9	0	0	7094
			Azami Efor	Onaylanmamış		#Adım sayısı	491		00:00:15	36.81	1.016	37.399	897	953.101	1251.53	1.31	179.3	41.5	36.5	27.8	13.42	3.8	108	8.8	17.65	4.08	16.28	5.63	20.93	0.04	126	29	116	40	NONE	Marker	23	50	36.6	733	761	7335	305.6	5.09	1	103.3	0	0	7335
			EKG Tepkisi	Yok		BSA (m2)	1.88237		00:00:16	60	0.284	17.04	729	118.384	202.875	1.71	56.7	4.2	108.5	63.3	1.67	0.5	108	1.1	19.96	1.48	19.61	1.94	20.93	0.04	143	11	140	14	NONE		23	50	36.6	733	761	986	41.1	0.68	1	13.9	0	0	986
			Test sebebi	Yok		BMI (kg/m2)	22.4		00:00:17	35.71	1.806	64.5	576	2327.87	2865.56	1.23	295.4	97.7	26.6	21.6	32.79	9.4	108	21.6	16.36	5.41	15.22	6.33	20.93	0.04	117	39	109	45	NONE		23	50	36.6	733	761	17612	733.8	12.23	1	248.1	0	0	17612
			Testi durdurma sebebi	Yok		HR Maks.	198		00:00:19	38.71	0.705	27.29	1173	448.842	791.719	1.76	131.3	25	54.8	31	6.32	1.8	108	4.2	18.62	3.55	17.99	4.33	20.93	0.04	133	25	128	31	NONE		23	50	36.6	733	761	3775	157.3	2.62	1	53.2	0	0	3775
			Test Konumu	Tanımsız		Kullanıcı 1 (---)	-		00:00:20	48	1.086	52.128	529	1168.24	1809.68	1.55	194.5	46	41.7	26.9	16.45	4.7	109	10.7	17.91	4.24	17.03	5.24	20.93	0.04	128	30	122	37	NONE		23.1	50	36.6	733	761	9427	392.8	6.55	2	132.8	0	0	9427
			Test Amacı	Yok		Kullanıcı 2 (---)	-		00:00:21	46.51	1.615	75.116	861	1862.47	2711.34	1.46	285	71.1	38.6	26.5	26.23	7.5	109	17.1	17.65	4.4	16.75	5.26	20.93	0.04	126	31	120	38	NONE		23.1	49	36.6	733	761	14754	614.8	10.25	2	207.8	0	0	14754
						Kullanıcı 3 (---)	-		00:00:22	59.41	1.461	86.792	951	1596.03	2561.69	1.61	269.2	52.7	51.8	32.3	22.48	6.4	111	14.4	18.43	3.61	17.28	4.73	20.93	0.04	132	26	123	34	NONE		23.1	49	36.6	733	761	13021	542.5	9.04	2	183.4	0	0	13021
									00:00:23	64.52	1.588	102.452	781	1793.52	2779.31	1.55	294.9	52.7	54.6	35.2	25.26	7.2	115	15.6	18.57	3.32	17.48	4.66	20.93	0.04	133	24	125	33	NONE		23.1	49	36.6	733	761	14475	603.1	10.05	2	203.9	0	0	14475
									00:00:24	63.16	1.59	100.421	917	1781.74	2752.11	1.54	294.8	53.3	53.9	34.9	25.09	7.2	117	15.2	18.54	3.35	17.49	4.47	20.93	0.04	132	24	125	32	NONE		23.1	49	36.6	733	761	14366	598.6	9.98	2	202.3	0	0	14366
									00:00:25	61.86	1.915	118.454	966	2225.91	3451.3	1.55	352.3	68.2	51.3	33.1	31.35	9	121	18.4	18.4	3.56	17.32	4.52	20.93	0.04	131	25	124	32	NONE	Marker	23.1	49	36.6	733	761	17968	748.6	12.48	2	253.1	0	0	17968
									00:00:27	47.62	1.63	77.619	1046	1529.05	2196.47	1.44	298.8	56.4	48.6	33.8	21.54	6.2	125	12.2	18.33	3.46	17.12	4.7	20.93	0.04	131	25	122	34	NONE		23.1	49	36.6	733	761	12066	502.8	8.38	3	169.9	0	0	12066
									00:00:28	33.33	2.403	80.1	1558	1907.59	2615.62	1.37	428.4	95.8	40.8	29.7	26.87	7.7	141	13.5	17.83	3.99	16.85	5.01	20.93	0.04	127	28	120	36	NONE		23.1	48	36.6	733	761	14856	619	10.32	3	209.2	0	0	14856
									00:00:30	34.29	2.362	80.983	1593	2207.67	2903.54	1.32	411.4	103.3	35.6	27.1	31.09	8.9	154	14.3	17.42	4.37	16.3	5.44	20.93	0.04	124	31	116	39	NONE		23.1	49	36.6	733	761	16997	708.2	11.8	3	239.4	0	0	16997
									00:00:32	30.61	2.741	83.908	1763	2557.13	3297.77	1.29	466.6	131.3	32	24.8	36.02	10.3	160	16	17.02	4.79	15.75	6.11	20.93	0.04	122	34	112	44	NONE		23.1	49	36.6	733	761	19584	816	13.6	4	275.8	0	0	19584
									00:00:35	24.39	3.364	82.049	2245	2703.52	3581.03	1.32	561	178.8	29.7	22.4	38.08	10.9	165	16.4	16.68	5.32	15.38	6.71	20.93	0.04	119	38	110	48	NONE		23.1	49	36.6	733	761	20855	869	14.48	4	293.7	0	0	20855
									00:00:36	32.09	2.802	89.904	1650	3074.44	4106.28	1.34	462.5	155.8	28.5	21.3	43.3	12.4	166	18.5	16.51	5.56	15.17	7.06	20.93	0.04	118	40	108	50	NONE		23.2	49	36.6	733	761	23770	990.4	16.51	5	334.8	0	0	23770
									00:00:38	31.91	2.727	87.032	1702	3001.19	4085.25	1.36	448.5	155.8	28.3	20.8	42.27	12.1	165	18.2	16.45	5.71	15.07	7.23	20.93	0.04	117	41	108	52	NONE		23.2	49	36.6	733	761	23326	971.9	16.2	5	328.5	0	0	23326
									00:00:40	32.79	2.625	86.066	1684	3056.1	4176.28	1.37	428.1	155	27.4	20.1	43.04	12.3	165	18.5	16.31	5.9	14.96	7.45	20.93	0.04	116	42	107	53	NONE		23.2	49	36.6	733	761	23778	990.8	16.51	6	334.9	0	0	23778
									00:00:42	33.33	2.6	86.667	1607	2995.52	4135.85	1.38	426.9	151	28.2	20.4	42.19	12.1	164	18.3	16.42	5.81	15.01	7.47	20.93	0.04	117	41	107	53	NONE		23.2	49	36.6	733	761	23374	973.9	16.23	6	329.2	0	0	23374
									00:00:44	31.58	2.703	85.358	1651	2952.84	4215	1.43	442.6	162.4	28.2	19.7	41.59	11.9	162	18.2	16.37	6.01	14.99	7.64	20.93	0.04	117	43	107	55	NONE		23.2	49	36.6	733	761	23260	969.2	16.15	7	327.6	0	0	23260
									00:00:46	29.7	2.961	87.95	1914	2833.71	4198.04	1.48	492.8	172	30.3	20.5	39.91	11.4	160	17.7	16.64	5.81	15.33	7.47	20.93	0.04	119	41	109	53	NONE		23.2	49	36.6	733	761	22564	940.2	15.67	7	317.8	0	0	22564
									00:00:48	25.97	3.121	81.065	2105	2647.16	4118.86	1.56	515.7	192.9	29.9	19.2	37.28	10.7	159	16.6	16.52	6.18	15.28	7.79	20.93	0.04	118	44	109	56	NONE		23.2	49	36.6	733	761	21391	891.3	14.85	8	301.3	0	0	21391
									00:00:50	32.97	3.125	103.022	1799	2897.34	4777.73	1.65	533.4	176.4	34.8	21.1	40.81	11.7	158	18.3	17.07	5.64	15.92	7.18	20.93	0.04	122	40	114	51	NONE		23.2	50	36.6	733	761	23839	993.3	16.56	8	335.8	0	0	23839
									00:00:52	35.93	2.95	105.988	1691	2679.02	4724.45	1.76	512.9	160.1	38.6	21.9	37.73	10.8	157	17.1	17.39	5.43	16.29	6.96	20.93	0.04	124	39	116	50	NONE		23.2	50	36.6	733	761	22529	938.7	15.65	9	317.3	0	0	22529
									00:00:53	34.29	3.009	103.166	1718	2342.54	4564.65	1.95	530.8	162.1	43	22.1	32.99	9.4	156	15	17.64	5.39	16.64	6.8	20.93	0.04	126	38	119	49	NONE		23.3	50	36.6	733	761	20386	849.4	14.16	9	287.1	0	0	20386
									00:00:55	39.22	2.538	99.529	1644	1870.68	4078.49	2.18	459.3	126.7	51.7	23.7	26.35	7.5	156	12	18.1	4.99	16.95	6.4	20.93	0.04	129	36	121	46	NONE		23.3	51	36.6	733	761	16966	706.9	11.78	10	239	0	0	16966
									00:00:56	55.56	2.197	122.056	1254	2338.71	5181.93	2.22	396	113.6	50.5	22.8	32.94	9.4	156	15	18.02	5.17	17.14	6.16	20.93	0.04	129	37	122	44	NONE	Marker	23.3	51	36.6	733	761	21342	889.3	14.82	10	300.6	0	0	21342
									00:00:57	68.97	1.806	124.552	1025	1956.07	4712.58	2.41	333.6	83.3	61.2	25.4	27.55	7.9	157	12.5	18.47	4.61	17.56	6.07	20.93	0.04	132	33	125	43	NONE		23.3	51	36.6	733	761	18450	768.8	12.81	10	259.9	0	0	18450
									00:00:58	65.22	1.938	126.391	1054	1984.9	4674.86	2.36	358.4	87.4	61.4	26.1	27.96	8	157	12.6	18.49	4.51	17.41	6.06	20.93	0.04	132	32	124	43	NONE		23.3	50	36.6	733	761	18552	773	12.88	10	261.3	0	0	18552
									00:00:59	76.92	2.132	164	1062	2262.46	5903.75	2.61	398.7	93.6	70.1	26.9	31.87	9.1	158	14.3	18.7	4.39	17.8	5.6	20.93	0.04	134	31	127	40	NONE		23.3	50	36.6	733	761	22058	919.1	15.32	10	310.7	0	0	22058
									00:00:59	65.22	2.222	144.913	1216	1944.4	4890.05	2.51	417.6	91.5	72.2	28.7	27.39	7.8	159	12.2	18.79	4.12	17.96	5.34	20.93	0.04	134	29	128	38	NONE		23.3	50	36.6	733	761	18666	777.7	12.96	10	262.9	0	0	18666
									00:01:00	67.42	2.235	150.674	1156	1952.92	5115.99	2.62	420.9	92.6	74.7	28.5	27.51	7.9	160	12.2	18.83	4.14	17.96	5.31	20.93	0.04	134	30	128	38	NONE		23.3	50	36.6	733	761	19071	794.6	13.24	11	268.6	0	0	19071
									00:01:01	65.93	2.107	138.923	1172	1770.53	4542.56	2.57	397.9	84.1	75.9	29.6	24.94	7.1	160	11.1	18.88	3.99	18.1	5.01	20.93	0.04	135	28	129	36	NONE		23.3	50	36.6	733	761	17139	714.1	11.9	11	241.4	0	0	17139
									00:01:02	74.07	1.979	146.593	1045	1696.53	4542.61	2.68	376.8	74.9	83.4	31.1	23.89	6.8	161	10.5	19.04	3.78	18.19	4.86	20.93	0.04	136	27	130	35	NONE		23.3	50	36.6	733	761	16723	696.8	11.61	11	235.5	0	0	16723
									00:01:03	74.07	1.979	146.593	1031	1856.23	4671.29	2.52	374.3	77	76.2	30.3	26.14	7.5	162	11.5	18.91	3.89	18.03	5.01	20.93	0.04	135	28	129	36	NONE		23.3	50	36.6	733	761	17824	742.7	12.38	11	251	0	0	17824
									00:01:04	78.95	2.088	164.842	1032	2113.54	5158.66	2.44	394.9	79.8	75.4	30.9	29.77	8.5	163	13	18.91	3.82	18.11	4.86	20.93	0.04	135	27	129	35	NONE		23.3	50	36.6	733	761	20041	835	13.92	12	282.3	0	0	20041
									00:01:04	78.95	1.831	144.553	1047	1822.58	4263.81	2.34	347.5	66	76.3	32.6	25.67	7.3	164	11.1	18.98	3.6	18.29	4.54	20.93	0.04	136	26	131	32	NONE		23.3	50	36.6	733	761	16989	707.9	11.8	12	239.3	0	0	16989
									00:01:05	73.17	2.077	151.976	1061	2148.29	4672.38	2.17	390.5	78	68.4	31.4	30.26	8.6	165	13	18.8	3.76	17.95	4.65	20.93	0.04	134	27	128	33	NONE		23.3	50	36.6	733	761	19466	811.1	13.52	12	274.2	0	0	19466
									00:01:06	72.29	1.849	133.663	1034	2112.78	4160.87	1.97	344.5	70.3	60.9	30.9	29.76	8.5	166	12.7	18.63	3.8	17.78	4.8	20.93	0.04	133	27	127	34	NONE	Marker	23.3	50	36.6	733	761	18456	769	12.82	12	259.9	0	0	18456
									00:01:07	81.08	2.032	164.757	911	2654.68	5225.58	1.97	377.7	78.7	59.9	30.4	37.39	10.7	167	15.9	18.59	3.87	17.71	4.81	20.93	0.04	133	28	126	34	NONE		23.3	50	36.6	733	761	23186	966.1	16.1	12	326.6	0	0	23186
									00:01:08	60.61	2.286	138.545	1141	2645.4	4537.65	1.72	417.8	91.4	50.8	29.6	37.26	10.6	168	15.7	18.28	4	17.23	5.07	20.93	0.04	130	29	123	36	NONE		23.3	50	36.6	733	761	22044	918.5	15.31	12	310.5	0	0	22044
									00:01:09	46.51	2.496	116.093	1405	2502.38	4006.33	1.6	449.2	105.1	45.1	28.2	35.24	10.1	170	14.7	18	4.21	16.86	5.43	20.93	0.04	128	30	120	39	NONE		23.3	50	36.6	733	761	20399	850	14.17	13	287.3	0	0	20399
									00:01:10	44.12	2.709	119.515	1544	2772.09	4366.46	1.58	481.9	120.7	42	26.7	39.04	11.2	171	16.2	17.79	4.46	16.68	5.61	20.93	0.04	127	32	119	40	NONE		23.3	50	36.6	733	761	22485	936.9	15.61	13	316.7	0	0	22485
									00:01:12	40.82	3.111	126.98	1650	3167.37	5044.09	1.59	545.7	150.6	39.2	24.6	44.61	12.7	173	18.3	17.54	4.84	16.42	6.03	20.93	0.04	125	35	117	43	NONE		23.4	49	36.6	733	761	25778	1074.1	17.9	13	363.1	0	0	25778
									00:01:13	40.54	3.251	131.797	1742	3278.72	5310.05	1.62	570	159.6	39.3	24.3	46.18	13.2	173	19	17.53	4.91	16.39	6.15	20.93	0.04	125	35	117	44	NONE		23.4	48	36.6	733	761	26824	1117.7	18.63	14	377.8	0	0	26824
									00:01:16	27.03	3.042	82.216	1944	2507.5	3933.22	1.57	511.2	177.1	32	20.4	35.32	10.1	174	14.4	16.8	5.82	15.68	7.28	20.93	0.04	120	42	112	52	NONE		23.4	48	36.6	733	761	20312	846.3	14.11	15	286.1	0	0	20312
									00:01:17	39.47	2.915	115.066	1623	3299.75	5275.94	1.6	496.4	162.7	34	21.3	46.48	13.3	174	19	17.03	5.58	15.82	7.04	20.93	0.04	122	40	113	50	NONE		23.4	49	36.7	733	761	26888	1120.4	18.67	15	378.7	0	0	26888
									00:01:19	34.29	3.149	107.966	1778	3040.49	5045.17	1.66	537.1	179.1	34.7	20.9	42.82	12.2	173	17.6	17.06	5.69	15.87	7.18	20.93	0.04	122	41	113	51	NONE		23.4	49	36.7	733	761	25067	1044.5	17.41	15	353.1	0	0	25067
									00:01:21	35.93	2.807	100.85	1662	2906.68	4797.43	1.65	476.4	162.5	33.8	20.5	40.94	11.7	172	16.9	16.97	5.79	15.71	7.43	20.93	0.04	121	41	112	53	NONE		23.4	49	36.6	733	761	23923	996.8	16.61	16	336.9	0	0	23923
									00:01:22	35.71	3.507	125.25	1989	3319.17	5857.03	1.76	603.7	199.6	37	21	46.75	13.4	170	19.5	17.21	5.69	16.2	6.9	20.93	0.04	123	41	116	49	NONE		23.4	49	36.6	733	761	27918	1163.3	19.39	16	393.2	0	0	27918
									00:01:24	36.14	3.355	121.265	1852	2989.57	5564.61	1.86	584.2	187.4	39.7	21.3	42.11	12	169	17.7	17.41	5.59	16.37	6.95	20.93	0.04	124	40	117	50	NONE		23.4	49	36.7	733	761	25604	1066.8	17.78	17	360.6	0	0	25604
									00:01:26	34.09	3.4	115.909	1950	2706.7	5098.44	1.88	597.9	182.1	41.9	22.3	38.12	10.9	168	16.1	17.59	5.36	16.61	6.69	20.93	0.04	126	38	119	48	NONE		23.4	49	36.7	733	761	23277	969.9	16.16	18	327.8	0	0	23277
									00:01:27	40	3.252	130.08	1742	2786.54	5464.53	1.96	579.5	166.4	45.7	23.3	39.25	11.2	168	16.6	17.82	5.12	16.82	6.43	20.93	0.04	127	37	120	46	NONE		23.4	49	36.7	733	761	24305	1012.7	16.88	18	342.3	0	0	24305
									00:01:29	40	3.2	128	1679	2635.02	5296.45	2.01	573.3	161.3	47.5	23.6	37.11	10.6	168	15.7	17.92	5.04	16.9	6.37	20.93	0.04	128	36	121	45	NONE		23.4	49	36.7	733	761	23188	966.2	16.1	18	326.6	0	0	23188
									00:01:30	35.29	3.648	128.753	2067	2576.22	5421.63	2.1	654.9	187.1	49	23.3	36.28	10.4	168	15.3	17.95	5.13	17.08	6.23	20.93	0.04	128	37	122	44	NONE		23.4	49	36.7	733	761	23056	960.7	16.01	19	324.7	0	0	23056
									00:01:32	38.22	3.055	116.752	1748	2266.17	4809.2	2.12	550.9	153.3	50.3	23.7	31.92	9.1	168	13.5	18.03	5.02	17.09	6.26	20.93	0.04	129	36	122	45	NONE		23.5	48	36.7	733	761	20345	847.7	14.13	19	286.5	0	0	20345
									00:01:34	30.46	2.479	75.503	1450	1921.05	3909.05	2.03	426.1	156.1	38.2	18.8	27.06	7.7	168	11.4	17.19	6.3	16.25	7.42	20.93	0.04	123	45	116	53	NONE		23.5	48	36.7	733	761	16981	707.5	11.79	20	239.2	0	0	16981
									00:01:35	49.18	3.002	147.639	1566	2837.82	6136.87	2.16	541.6	152	50.8	23.5	39.97	11.4	169	16.8	18.04	5.06	17.08	6.28	20.93	0.04	129	36	122	45	NONE		23.5	48	36.7	733	761	25658	1069.1	17.82	20	361.4	0	0	25658
									00:01:36	55.56	2.654	147.444	1398	2352.74	5403.42	2.3	490.4	118.6	61	26.6	33.14	9.5	169	13.9	18.48	4.47	17.62	5.65	20.93	0.04	132	32	126	40	NONE	Marker	23.5	48	36.7	733	761	21772	907.2	15.12	20	306.6	0	0	21772
									00:01:37	69.77	2.187	152.581	1205	2102.57	5497.62	2.61	409	96.1	70.2	26.9	29.61	8.5	169	12.4	18.7	4.39	17.9	5.52	20.93	0.04	134	31	128	39	NONE		23.5	48	36.7	733	761	20516	854.8	14.25	20	289	0	0	20516
									00:01:38	70.59	2.234	157.694	1137	2078.63	5561.22	2.68	419.5	96.1	73.5	27.5	29.28	8.4	169	12.3	18.78	4.3	17.89	5.42	20.93	0.04	134	31	128	39	NONE		23.5	48	36.7	733	761	20483	853.4	14.22	21	288.5	0	0	20483
									00:01:39	70.59	2.376	167.718	1184	2197.96	6036.91	2.75	445.9	104.3	74.1	27	30.96	8.8	170	12.9	18.77	4.39	17.91	5.55	20.93	0.04	134	31	128	40	NONE		23.5	48	36.7	733	761	21906	912.8	15.21	21	308.5	0	0	21906
									00:01:40	70.59	2.318	163.624	1195	1750.87	5594.44	3.2	441.4	96.7	90.6	28.4	24.66	7	170	10.3	19.04	4.17	18.12	5.03	20.93	0.04	136	30	129	36	NONE		23.5	48	36.7	733	761	18694	778.9	12.98	21	263.3	0	0	18694
									00:01:40	81.08	2.074	168.162	1058	1849.34	5412.66	2.93	395.4	81.5	87.9	30	26.05	7.4	171	10.8	19.06	3.93	18.35	5	20.93	0.04	136	28	131	36	NONE		23.5	48	36.7	733	761	18960	790	13.17	21	267	0	0	18960
									00:01:41	77.92	2.102	163.792	1076	1815.96	5259.09	2.9	400.6	82.4	87.2	30.1	25.58	7.3	171	10.6	19.06	3.92	18.31	4.98	20.93	0.04	136	28	131	36	NONE		23.5	48	36.7	733	761	18529	772	12.87	21	261	0	0	18529
									00:01:42	69.77	2.463	171.837	1180	2068.89	5560.55	2.69	467	97.3	80.7	30	29.14	8.3	171	12.1	18.96	3.95	18.17	4.95	20.93	0.04	135	28	130	35	NONE		23.5	48	36.7	733	761	20427	851.1	14.19	21	287.7	0	0	20427
									00:01:43	81.08	2.101	170.351	1134	1910.31	5230.73	2.74	400.9	78.8	86.2	31.5	26.91	7.7	171	11.2	19.08	3.75	18.42	4.62	20.93	0.04	136	27	132	33	NONE		23.5	48	36.7	733	761	19014	792.2	13.2	22	267.8	0	0	19014
									00:01:43	77.92	2.231	173.844	1119	2011.36	5352.42	2.66	424.9	83.9	83.7	31.5	28.33	8.1	172	11.7	19.05	3.76	18.34	4.54	20.93	0.04	136	27	131	32	NONE		23.5	48	36.7	733	761	19774	823.9	13.73	22	278.5	0	0	19774
									00:01:44	81.08	2.059	166.946	1075	1914.79	4896.33	2.56	393.1	73.8	84.2	32.9	26.97	7.7	172	11.1	19.09	3.58	18.36	4.53	20.93	0.04	136	26	131	32	NONE		23.5	48	36.7	733	761	18509	771.2	12.85	22	260.7	0	0	18509
									00:01:45	81.08	2.189	177.486	999	2283.24	5302.04	2.32	414.7	79.9	75.2	32.4	32.16	9.2	172	13.3	18.94	3.65	18.08	4.8	20.93	0.04	135	26	129	34	NONE		23.5	48	36.7	733	761	21221	884.2	14.74	22	298.9	0	0	21221
									00:01:46	68.18	2.646	180.409	1302	2633.5	5576.52	2.12	496.2	99.9	66.7	31.5	37.09	10.6	173	15.2	18.75	3.78	17.96	4.52	20.93	0.04	134	27	128	32	NONE		23.5	48	36.7	733	761	23623	984.3	16.4	22	332.7	0	0	23623
									00:01:47	72.29	2.361	170.675	1225	2453.25	5063.86	2.06	444	85.6	67.5	32.7	34.55	9.9	173	14.2	18.81	3.63	17.97	4.58	20.93	0.04	134	26	128	33	NONE	Marker	23.5	48	36.7	733	761	21799	908.3	15.14	23	307	0	0	21799
									00:01:47	73.17	1.992	145.756	1136	2149.22	4353.48	2.03	373.8	72.7	65.4	32.3	30.27	8.6	174	12.4	18.77	3.65	17.88	4.57	20.93	0.04	134	26	128	33	NONE		23.5	48	36.7	733	761	18966	790.2	13.17	23	267.1	0	0	18966
									00:01:48	68.97	2.477	170.828	1167	2936.02	5410.34	1.84	457.9	95.8	56.5	30.7	41.35	11.8	174	16.9	18.49	3.87	17.56	4.9	20.93	0.04	132	28	125	35	NONE		23.6	48	36.7	733	761	25059	1044.1	17.4	23	352.9	0	0	25059
									00:01:49	53.1	2.9	153.982	1426	2980.59	5041.06	1.69	529.3	115.9	50.4	29.8	41.98	12	175	17	18.25	4	17.3	5.03	20.93	0.04	130	29	124	36	NONE		23.6	48	36.7	733	761	24724	1030.2	17.17	23	348.2	0	0	24724
									00:01:51	53.1	2.785	147.876	1401	2889.12	4889.31	1.69	507.6	112.4	49.9	29.5	40.69	11.6	176	16.4	18.23	4.04	17.23	4.98	20.93	0.04	130	29	123	36	NONE		23.6	48	36.7	733	761	23970	998.7	16.65	24	337.6	0	0	23970
									00:01:52	53.57	2.6	139.286	1386	2775.26	4630.37	1.67	472.8	105.5	48.8	29.3	39.09	11.2	176	15.8	18.18	4.06	17.14	5.11	20.93	0.04	130	29	122	36	NONE		23.6	48	36.7	733	761	22920	955	15.92	24	322.8	0	0	22920
									00:01:53	52.17	2.701	140.922	1400	2898.17	4831.61	1.67	488.8	113	47.4	28.4	40.82	11.7	177	16.4	18.1	4.18	16.98	5.34	20.93	0.04	129	30	121	38	NONE		23.6	49	36.7	733	761	23929	997.1	16.62	24	337	0	0	23929
									00:01:54	50	2.873	143.65	1462	3307.73	5235.54	1.58	511.6	127.7	42.4	26.8	46.59	13.3	177	18.7	17.81	4.44	16.68	5.62	20.93	0.04	127	32	119	40	NONE		23.6	49	36.7	733	761	26869	1119.6	18.66	25	378.4	0	0	26869
									00:01:55	49.18	2.83	139.18	1494	3323.2	5333.55	1.6	500.3	132.2	40.8	25.4	46.81	13.4	176	18.9	17.68	4.67	16.49	5.86	20.93	0.04	126	33	118	42	NONE		23.6	48	36.7	733	761	27111	1129.6	18.83	25	381.9	0	0	27111
									00:01:57	40.82	3.22	131.429	1740	3176.78	5123.69	1.61	567.8	153	40.5	25.1	44.74	12.8	176	18	17.63	4.75	16.59	5.77	20.93	0.04	126	34	118	41	NONE		23.6	48	36.8	733	761	25957	1081.5	18.03	26	365.6	0	0	25957
									00:01:58	48.78	2.648	129.171	1388	3191.33	5147.83	1.61	465	128.6	39.4	24.4	44.95	12.8	175	18.2	17.56	4.86	16.46	5.91	20.93	0.04	125	35	118	42	NONE		23.6	48	36.8	733	761	26077	1086.5	18.11	26	367.3	0	0	26077
									00:01:59	43.48	3.074	133.652	1694	3279.32	5344.84	1.63	540.2	149.8	39.8	24.4	46.19	13.2	175	18.7	17.57	4.87	16.49	5.98	20.93	0.04	125	35	118	43	NONE		23.6	48	36.7	733	761	26883	1120.1	18.67	26	378.6	0	0	26883
									00:02:01	41.1	3.116	128.055	1747	3198.46	5326.86	1.67	545	157.9	39.1	23.5	45.05	12.9	174	18.4	17.49	5.07	16.38	6.1	20.93	0.04	125	36	117	44	NONE		23.6	48	36.7	733	761	26400	1100	18.33	27	371.8	0	0	26400
									00:02:02	42.55	3.089	131.447	1698	3054.7	5149.97	1.69	547.3	147.5	42.1	24.9	43.02	12.3	173	17.7	17.72	4.78	16.58	5.94	20.93	0.04	127	34	118	42	NONE		23.6	46	36.7	733	761	25313	1054.7	17.58	27	356.5	0	0	25313
									00:02:04	41.38	3.247	134.359	1744	3084.54	5324.18	1.73	575.8	156.8	42.6	24.7	43.44	12.4	172	17.9	17.73	4.83	16.65	5.89	20.93	0.04	127	34	119	42	NONE		23.6	46	36.8	733	761	25756	1073.2	17.89	28	362.8	0	0	25756
									00:02:05	43.8	2.919	127.839	1605	2751.09	4900.62	1.78	522.6	136.4	45.4	25.5	38.75	11.1	171	16.1	17.9	4.67	16.77	5.83	20.93	0.04	128	33	120	42	NONE		23.6	46	36.8	733	761	23213	967.2	16.12	28	326.9	0	0	23213
									00:02:06	46.15	2.746	126.738	1500	2823.88	4991.46	1.77	488.9	131.8	43.7	24.7	39.77	11.4	171	16.5	17.8	4.8	16.7	5.95	20.93	0.04	127	34	119	42	NONE		23.6	46	36.8	733	761	23765	990.2	16.5	28	334.7	0	0	23765
									00:02:08	35.71	2.875	102.679	1840	2052.54	4109.25	2	517.7	140.2	48.8	24.4	28.91	8.3	170	12.1	18.01	4.88	16.57	6.3	20.93	0.04	129	35	118	45	NONE		23.6	46	36.8	733	761	18036	751.5	12.53	29	254	0	0	18036
									00:02:10	33.9	3.284	111.322	1893	2660.42	4787.59	1.8	576.6	172	41	22.8	37.47	10.7	169	15.7	17.56	5.24	16.6	6.34	20.93	0.04	125	37	119	45	NONE		23.6	46	36.8	733	761	22524	938.5	15.64	29	317.2	0	0	22524
									00:02:11	35.93	3.124	112.24	1811	2606.9	4758.1	1.83	551	161.3	42.1	23.1	36.72	10.5	168	15.5	17.64	5.16	16.65	6.27	20.93	0.04	126	37	119	45	NONE		23.6	46	36.8	733	761	22177	924	15.4	29	312.4	0	0	22177
									00:02:13	36.81	3.04	111.902	1722	2543.34	4690.1	1.84	538	155.2	43	23.3	35.82	10.2	167	15.2	17.7	5.11	16.72	6.27	20.93	0.04	126	36	119	45	NONE		23.6	46	36.8	733	761	21712	904.7	15.08	30	305.8	0	0	21712
									00:02:15	36.81	3.284	120.883	1779	2653.62	4967.36	1.87	584.3	164.4	44.6	23.8	37.37	10.7	166	16	17.79	5.01	16.82	6.21	20.93	0.04	127	36	120	44	NONE		23.6	46	36.8	733	761	22771	948.8	15.81	30	320.7	0	0	22771
									00:02:16	37.04	3.182	117.852	1795	2423.84	4720.43	1.95	571.2	155.3	47.6	24.4	34.14	9.8	165	14.7	17.95	4.88	17.01	6.04	20.93	0.04	128	35	121	43	NONE		23.6	46	36.8	733	761	21089	878.7	14.65	31	297	0	0	21089
									00:02:18	29.41	2.311	67.971	1434	1792.27	3272.7	1.83	397.3	135.4	36.8	20.1	25.24	7.2	165	10.9	17.19	5.86	16.23	6.98	20.93	0.04	123	42	116	50	NONE		23.6	46	36.8	733	761	15249	635.4	10.59	31	214.8	0	0	15249
									00:02:20	40.54	2.839	115.095	1596	2314.98	4715.38	2.04	510.2	141.7	48.5	23.8	32.61	9.3	165	14	17.97	4.99	16.77	6.29	20.93	0.04	128	36	120	45	NONE		23.6	46	36.8	733	761	20470	852.9	14.22	32	288.3	0	0	20470
									00:02:21	37.74	3.277	123.66	1812	2442.59	4923.87	2.02	591	159	49.5	24.6	34.4	9.8	164	14.9	18.03	4.85	17.23	5.88	20.93	0.04	129	35	123	42	NONE		23.6	46	36.8	733	761	21517	896.5	14.94	32	303.1	0	0	21517
									00:02:23	42.86	3.104	133.029	1639	2234.03	4835.73	2.16	571.3	137.6	58.2	26.9	31.47	9	163	13.7	18.41	4.43	17.56	5.48	20.93	0.04	131	32	125	39	NONE		23.6	46	36.8	733	761	20206	841.9	14.03	32	284.6	0	0	20206
									00:02:24	48.39	2.448	118.452	1376	1827.83	4104.88	2.25	454.8	103.5	63	28	25.74	7.4	162	11.3	18.58	4.23	17.67	5.42	20.93	0.04	133	30	126	39	NONE		23.6	46	36.8	733	761	16767	698.6	11.64	32	236.2	0	0	16767
									00:02:25	45.11	2.593	116.977	1425	1889.53	4276.65	2.26	478.7	115.6	60.2	26.6	26.61	7.6	161	11.7	18.46	4.46	17.6	5.48	20.93	0.04	132	32	126	39	NONE		23.6	46	36.8	733	761	17386	724.4	12.07	33	244.9	0	0	17386
									00:02:27	42.55	2.68	114.043	1457	1722.24	4279.33	2.48	496.8	122.6	64.5	26	24.26	6.9	161	10.7	18.54	4.57	17.5	5.66	20.93	0.04	132	33	125	40	NONE		23.6	46	36.8	733	761	16451	685.4	11.42	33	231.7	0	0	16451
									00:02:28	41.38	2.495	103.241	1533	1206.99	3749.61	3.11	471.4	110.5	83.1	26.8	17	4.9	160	7.5	18.89	4.43	17.62	5.58	20.93	0.04	135	32	126	40	NONE		23.6	46	36.8	733	761	12718	529.9	8.83	33	179.1	0	0	12718
									00:02:30	32.97	2.969	97.879	1722	1679.27	3808.59	2.27	543.5	140.8	56.9	25.1	23.65	6.8	159	10.6	18.31	4.74	17.42	6.02	20.93	0.04	131	34	124	43	NONE		23.6	46	36.8	733	761	15464	644.3	10.74	34	217.8	0	0	15464
									00:02:32	39.47	2.727	107.645	1586	1799.76	4132.29	2.3	500.7	127.6	58.3	25.4	25.35	7.2	159	11.3	18.36	4.68	17.47	5.91	20.93	0.04	131	33	125	42	NONE		23.6	46	36.8	733	761	16653	693.9	11.56	34	234.5	0	0	16653
									00:02:33	41.96	2.682	112.531	1489	1751.87	4202.06	2.4	496.1	122.1	62.6	26.1	24.67	7	158	11.1	18.5	4.55	17.67	5.75	20.93	0.04	132	33	126	41	NONE		23.6	47	36.8	733	761	16495	687.3	11.45	34	232.3	0	0	16495
									00:02:35	31.25	3.239	101.219	2126	1446.5	3765.26	2.6	603.2	146.9	68.5	26.3	20.37	5.8	157	9.2	18.62	4.54	17.88	5.56	20.93	0.04	133	32	128	40	NONE		23.6	48	36.8	733	761	14088	587	9.78	34	198.4	0	0	14088
									00:02:36	43.48	2.4	104.348	1277	1422.47	3703.62	2.6	449.5	103.9	71.2	27.4	20.03	5.7	156	9.1	18.73	4.33	17.8	5.58	20.93	0.04	134	31	127	40	NONE		23.6	48	36.8	733	761	13855	577.3	9.62	35	195.1	0	0	13855
									00:02:39	27.15	2.169	58.887	1309	1084.89	2530.37	2.33	392.2	113.5	52.5	22.5	15.28	4.4	155	7	18.08	5.23	17.09	6.63	20.93	0.04	129	37	122	47	NONE		23.6	47	36.8	733	761	10101	420.9	7.01	35	142.3	0	0	10101
									00:02:40	44.78	2.183	97.746	1367	1471.96	3713.63	2.52	404.5	101.1	64.3	25.5	20.73	5.9	154	9.6	18.53	4.63	17.65	5.79	20.93	0.04	132	33	126	41	NONE		23.6	47	36.8	733	761	14149	589.5	9.83	35	199.3	0	0	14149
									00:02:41	44.78	1.955	87.537	1203	1309.65	3261.26	2.49	362.8	88.8	64.4	25.9	18.45	5.3	154	8.5	18.56	4.54	17.65	5.81	20.93	0.04	133	32	126	41	NONE		23.6	47	36.8	733	761	12521	521.7	8.7	35	176.3	0	0	12521
									00:02:43	46.88	2.311	108.328	1244	1580.69	4013.72	2.54	429.8	104.4	66.5	26.2	22.26	6.4	154	10.3	18.6	4.52	17.67	5.72	20.93	0.04	133	32	126	41	NONE		23.6	47	36.8	733	761	15235	634.8	10.58	36	214.6	0	0	15235
									00:02:44	42.86	2.413	103.414	1427	1421.07	3650.52	2.57	451.8	103.9	70.7	27.5	20.02	5.7	154	9.2	18.72	4.31	17.97	5.39	20.93	0.04	134	31	128	38	NONE		23.6	47	36.8	733	761	13763	573.5	9.56	36	193.8	0	0	13763
									00:02:45	43.17	2.159	93.194	1262	1267.9	3276.78	2.58	404.6	92.6	71.1	27.5	17.86	5.1	153	8.3	18.74	4.29	17.96	5.36	20.93	0.04	134	31	128	38	NONE		23.6	47	36.8	733	761	12311	513	8.55	36	173.4	0	0	12311
									00:02:47	41.1	1.802	74.055	1250	1073.5	2679.03	2.5	335.7	79.5	66.3	26.6	15.12	4.3	153	7	18.63	4.41	17.75	5.71	20.93	0.04	133	32	127	41	NONE		23.6	47	36.8	733	761	10272	428	7.13	36	144.7	0	0	10272
									00:02:48	41.38	2.215	91.655	1327	1354.36	3421.19	2.53	411.4	100.8	65.5	25.9	19.08	5.5	152	8.9	18.57	4.55	17.81	5.63	20.93	0.04	133	32	127	40	NONE		23.6	47	36.8	733	761	13025	542.7	9.05	36	183.5	0	0	13025
									00:02:50	42.86	2.062	88.371	1217	1240.25	3119.98	2.52	385.5	88.8	68.8	27.4	17.47	5	151	8.2	18.7	4.31	17.81	5.58	20.93	0.04	133	31	127	40	NONE		23.6	47	36.8	733	761	11907	496.1	8.27	37	167.7	0	0	11907
									00:02:51	42.86	2.16	92.571	1216	1337.37	3398.76	2.54	402.2	96.7	67	26.4	18.84	5.4	151	8.9	18.62	4.48	17.79	5.67	20.93	0.04	133	32	127	40	NONE		23.6	48	36.8	733	761	12894	537.3	8.95	37	181.6	0	0	12894
									00:02:53	40.82	2.288	93.388	1341	1333.51	3380.42	2.53	426.7	101	67.9	26.8	18.78	5.4	151	8.8	18.65	4.41	17.87	5.52	20.93	0.04	133	32	128	39	NONE		23.6	48	36.8	733	761	12844	535.1	8.92	37	180.9	0	0	12844
									00:02:54	41.96	2.159	90.587	1340	1243.77	3192.07	2.57	404.3	92.8	70.5	27.5	17.52	5	150	8.3	18.73	4.3	17.9	5.45	20.93	0.04	134	31	128	39	NONE		23.6	48	36.8	733	761	12041	501.7	8.36	37	169.6	0	0	12041
									00:02:55	43.48	2.188	95.13	1231	1304.91	3379.26	2.59	409.6	94.8	70.6	27.3	18.38	5.3	149	8.8	18.72	4.33	17.93	5.43	20.93	0.04	134	31	128	39	NONE		23.5	48	36.8	733	761	12681	528.4	8.81	37	178.6	0	0	12681
									00:02:57	42.86	2.214	94.886	1293	1212.84	3259.71	2.69	417.1	92.8	75.8	28.2	17.08	4.9	149	8.1	18.84	4.19	18.05	5.33	20.93	0.04	135	30	129	38	NONE		23.6	47	36.8	733	761	11975	498.9	8.32	38	168.7	0	0	11975
									00:02:58	41.67	2.188	91.167	1321	843.452	3079.99	3.65	419.9	90.2	104.6	28.7	11.88	3.4	148	5.7	19.19	4.12	18.2	5.2	20.93	0.04	137	29	130	37	NONE		23.6	47	36.8	733	761	9616	400.6	6.68	38	135.4	0	0	9616
									00:02:59	46.15	2.052	94.708	1321	1010.74	2928.61	2.9	392.5	77.5	90.5	31.2	14.24	4.1	148	6.8	19.13	3.78	18.39	4.93	20.93	0.04	137	27	131	35	NONE		23.6	47	36.8	733	761	10315	429.8	7.16	38	145.3	0	0	10315
									00:03:01	41.1	2.515	103.356	1369	1166.12	3454.97	2.96	478	102.6	86.2	29.1	16.42	4.7	148	7.9	19.01	4.08	18.32	5.01	20.93	0.04	136	29	131	36	NONE		23.6	47	36.8	733	761	12022	500.9	8.35	38	169.3	0	0	12022
									00:03:03	32.09	2.903	93.144	2083	676.691	2985.54	4.41	563.9	113.6	134.3	30.4	9.53	2.7	148	4.6	19.42	3.91	18.64	4.54	20.93	0.04	139	28	133	32	NONE		23.6	47	36.8	733	761	8529	355.4	5.92	38	120.1	0	0	8529
									00:03:05	28.85	1.661	47.913	1160	686.344	1836.48	2.68	308.8	77.6	66.9	25	9.67	2.8	147	4.7	18.59	4.67	17.9	5.59	20.93	0.04	133	33	128	40	NONE		23.6	47	36.8	733	761	6763	281.8	4.7	39	95.3	0	0	6763
									00:03:06	42.55	2.189	93.149	1218	1204.45	3314.42	2.75	411.4	95	74.9	27.2	16.96	4.8	148	8.1	18.79	4.34	18.07	5.44	20.93	0.04	134	31	129	39	NONE		23.6	48	36.8	733	761	12014	500.6	8.34	39	169.2	0	0	12014
									00:03:08	41.1	2.349	96.534	1322	1106.66	3185.16	2.88	446.3	94.6	84.6	29.4	15.59	4.5	148	7.5	19	4.03	18.24	5.13	20.93	0.04	136	29	130	37	NONE		23.6	48	36.8	733	761	11260	469.2	7.82	39	158.6	0	0	11260
									00:03:09	35.29	2.377	83.894	1414	971.985	2732.23	2.81	451.6	94.5	83.8	29.8	13.69	3.9	148	6.6	19	3.98	18.28	5.17	20.93	0.04	136	28	131	37	NONE		23.6	48	36.8	733	761	9787	407.8	6.8	39	137.8	0	0	9787
									00:03:11	32.97	2.473	81.527	1531	944.416	2673.8	2.83	469.7	99	83.9	29.6	13.3	3.8	147	6.4	18.99	4	18.33	5.09	20.93	0.04	136	29	131	36	NONE		23.6	48	36.8	733	761	9539	397.5	6.62	39	134.4	0	0	9539
									00:03:13	41.38	2.042	84.497	1253	1014.77	2838.08	2.8	386.6	83.7	80.4	28.8	14.29	4.1	146	7	18.93	4.1	18.24	5.07	20.93	0.04	135	29	130	36	NONE		23.6	48	36.8	733	761	10194	424.8	7.08	40	143.6	0	0	10194
									00:03:15	33.33	2.622	87.4	1683	961.81	2820.49	2.93	499.8	103.3	88.4	30.2	13.55	3.9	146	6.6	19.06	3.94	18.41	4.97	20.93	0.04	136	28	131	35	NONE		23.6	47	36.8	733	761	9869	411.2	6.85	40	139	0	0	9869
									00:03:16	38.22	2.29	87.516	1405	987.005	2826.75	2.86	435.9	90.3	86	30	13.9	4	145	6.8	19.03	3.94	18.4	4.89	20.93	0.04	136	28	131	35	NONE		23.6	47	36.8	733	761	10021	417.5	6.96	40	141.1	0	0	10021
									00:03:18	25.86	1.756	45.414	1190	649.286	1639.25	2.52	327.5	77.3	67.2	26.6	9.14	2.6	144	4.5	18.65	4.4	17.71	5.77	20.93	0.04	133	31	126	41	NONE		23.5	47	36.8	733	761	6243	260.1	4.34	40	87.9	0	0	6243
									00:03:20	35.71	1.973	70.464	1378	1054.48	2615.8	2.48	366.2	89.3	64.5	26	14.85	4.2	145	7.3	18.56	4.53	17.76	5.62	20.93	0.04	133	32	127	40	NONE		23.6	47	36.8	733	761	10065	419.4	6.99	40	141.8	0	0	10065
									00:03:22	41.96	2.258	94.741	1311	1291.09	3232.34	2.5	423.7	94	71.1	28.4	18.18	5.2	145	8.9	18.76	4.16	18.02	5.21	20.93	0.04	134	30	129	37	NONE		23.5	47	36.8	733	761	12371	515.4	8.59	41	174.2	0	0	12371
									00:03:23	45.11	2.055	92.707	1276	1097.94	2933.41	2.67	390.4	79.4	81.6	30.5	15.46	4.4	144	7.6	19	3.86	18.29	4.85	20.93	0.04	136	28	131	35	NONE		23.5	47	36.8	733	761	10813	450.5	7.51	41	152.3	0	0	10813
									00:03:24	39.47	2.234	88.184	1327	1025.55	2737.52	2.67	425.2	84.7	83.3	31.2	14.44	4.1	144	7.1	19.03	3.79	18.36	4.8	20.93	0.04	136	27	131	34	NONE		23.5	47	36.8	733	761	10096	420.7	7.01	41	142.2	0	0	10096
									00:03:26	35.93	2.393	85.976	1499	965.638	2665.16	2.76	456.4	90.6	86.4	31.3	13.6	3.9	143	6.8	19.07	3.79	18.41	4.76	20.93	0.04	136	27	131	34	NONE		23.5	47	36.9	733	761	9645	401.9	6.7	41	135.8	0	0	9645
									00:03:28	41.1	1.915	78.699	1298	878.607	2432.68	2.77	365.4	72.3	86.3	31.2	12.37	3.5	142	6.2	19.08	3.78	18.38	4.83	20.93	0.04	136	27	131	34	NONE		23.5	47	36.9	733	761	8788	366.2	6.1	41	123.8	0	0	8788
									00:03:29	38.46	2.092	80.462	1300	942.078	2560.92	2.72	397.6	81.3	82.6	30.4	13.27	3.8	141	6.7	19.01	3.89	18.34	4.85	20.93	0.04	136	28	131	35	NONE		23.5	47	36.9	733	761	9347	389.5	6.49	41	131.7	0	0	9347
									00:03:31	30.61	2.321	71.051	1499	832.633	2261.42	2.72	441.1	90.2	82.8	30.5	11.73	3.4	140	5.9	19	3.89	18.31	4.92	20.93	0.04	136	28	131	35	NONE		23.5	47	36.9	733	761	8258	344.1	5.73	42	116.3	0	0	8258
									00:03:34	23.26	2.432	56.558	1695	801.036	2040.41	2.55	453.9	107	68.6	26.9	11.28	3.2	140	5.7	18.66	4.4	18.09	5.21	20.93	0.04	133	31	129	37	NONE		23.5	47	36.9	733	761	7731	322.1	5.37	42	108.9	0	0	7731
									00:03:35	37.04	1.887	69.889	1350	943.862	2370.48	2.51	354.4	78.1	71.3	28.4	13.29	3.8	139	6.8	18.78	4.14	18.09	5.05	20.93	0.04	134	30	129	36	NONE		23.5	47	36.9	733	761	9056	377.3	6.29	42	127.5	0	0	9056
									00:03:38	23.17	1.863	43.158	1131	725.385	1574.86	2.17	342.8	82.9	57.3	26.4	10.22	2.9	140	5.2	18.4	4.45	17.36	5.95	20.93	0.04	131	32	124	42	NONE		23.5	47	36.9	733	761	6568	273.7	4.56	42	92.5	0	0	6568
									00:03:39	39.47	2.035	80.329	1314	1167.53	2723.72	2.33	380.2	84.2	66.4	28.5	16.44	4.7	140	8.3	18.68	4.14	17.86	5.26	20.93	0.04	133	30	128	38	NONE		23.5	47	36.9	733	761	10871	453	7.55	42	153.1	0	0	10871
									00:03:41	41.38	1.919	79.407	1191	1109.82	2586.3	2.33	360.2	76.3	68.9	29.6	15.63	4.5	140	7.9	18.77	3.98	17.95	5.1	20.93	0.04	134	28	128	36	NONE		23.5	47	36.9	733	761	10329	430.4	7.17	43	145.5	0	0	10329
									00:03:42	41.38	2.017	83.462	1267	1049.85	2602.1	2.48	382	76.8	76.7	31	14.79	4.2	140	7.5	18.94	3.81	18.21	4.72	20.93	0.04	135	27	130	34	NONE		23.5	47	36.9	733	761	10018	417.4	6.96	43	141.1	0	0	10018
									00:03:44	42.55	1.734	73.787	1097	920.007	2264.4	2.46	328.8	65	77	31.3	12.96	3.7	139	6.6	18.96	3.75	18.24	4.78	20.93	0.04	135	27	130	34	NONE		23.5	47	36.9	733	761	8754	364.7	6.08	43	123.3	0	0	8754
									00:03:45	44.12	1.515	66.838	1098	802.845	2022.29	2.52	288.1	56	79.4	31.5	11.31	3.2	139	5.8	19.02	3.7	18.25	4.78	20.93	0.04	136	26	130	34	NONE		23.5	46	36.9	733	761	7712	321.3	5.36	43	108.6	0	0	7712
									00:03:46	44.44	1.572	69.867	1006	891.406	2187.21	2.45	297.4	60.1	74.9	30.5	12.56	3.6	138	6.5	18.92	3.82	18.11	4.93	20.93	0.04	135	27	129	35	NONE		23.5	46	36.9	733	761	8471	352.9	5.88	43	119.3	0	0	8471
									00:03:48	43.17	1.702	73.468	1099	933.02	2315.3	2.48	322	65.5	75.5	30.4	13.14	3.8	138	6.8	18.92	3.85	18.11	4.88	20.93	0.04	135	27	129	35	NONE		23.5	46	36.9	733	761	8907	371.1	6.19	43	125.5	0	0	8907
									00:03:49	38.22	1.964	75.057	1210	1008.68	2422.85	2.4	369.8	77.4	71.8	29.9	14.21	4.1	137	7.4	18.83	3.94	18.13	4.91	20.93	0.04	134	28	129	35	NONE		23.5	46	36.9	733	761	9503	395.9	6.6	43	133.8	0	0	9503
									00:03:51	33.33	2.379	79.3	1611	955.484	2414.88	2.53	452.2	88.5	80.6	31.9	13.46	3.8	137	7	19.01	3.72	18.39	4.64	20.93	0.04	136	27	131	33	NONE		23.5	46	36.9	733	761	9191	383	6.38	44	129.5	0	0	9191
									00:03:54	24	1.707	40.968	1178	635.56	1448.11	2.28	316.7	73.6	61.8	27.1	8.95	2.6	137	4.6	18.55	4.31	17.75	5.46	20.93	0.04	132	31	127	39	NONE		23.5	46	36.9	733	761	5863	244.3	4.07	44	82.6	0	0	5863
									00:03:55	41.38	1.775	73.448	1222	1000.68	2403.38	2.4	333.7	70.9	70.5	29.4	14.09	4	137	7.3	18.8	3.99	17.96	5.15	20.93	0.04	134	29	128	37	NONE		23.5	46	36.9	733	761	9427	392.8	6.55	44	132.8	0	0	9427
									00:03:57	39.22	1.822	71.451	1157	961.688	2264.12	2.35	343.3	70.5	71.4	30.3	13.54	3.9	136	7.1	18.84	3.87	18.02	5.02	20.93	0.04	135	28	129	36	NONE		23.5	46	36.9	733	761	8987	374.5	6.24	44	126.6	0	0	8987
									00:03:58	32.43	2.4	77.838	1516	1046.98	2521.13	2.41	451.8	94.9	72.2	30	14.75	4.2	136	7.7	18.82	3.95	18.15	4.89	20.93	0.04	134	28	130	35	NONE		23.5	46	36.9	733	761	9873	411.4	6.86	44	139.1	0	0	9873
									00:04:00	40	1.89	75.6	1269	855.21	2172.82	2.54	361.4	66.4	85.1	33.5	12.05	3.4	135	6.3	19.12	3.51	18.42	4.52	20.93	0.04	137	25	132	32	NONE		23.5	46	36.9	733	761	8245	343.5	5.73	44	116.1	0	0	8245
									00:04:02	31.91	1.761	56.202	1223	657.306	1676.89	2.55	335.6	64.2	82.1	32.2	9.26	2.6	135	4.9	19.06	3.65	18.26	4.85	20.93	0.04	136	26	130	35	NONE		23.5	46	36.9	733	761	6348	264.5	4.41	45	89.4	0	0	6348
									00:04:05	19.23	2.154	41.423	1717	723.817	1585.55	2.19	394	100.5	55.4	25.3	10.19	2.9	135	5.4	18.29	4.67	17.61	5.65	20.93	0.04	131	33	126	40	NONE		23.5	46	36.9	733	761	6576	274	4.57	45	92.6	0	0	6576
									00:04:07	34.48	1.881	64.862	1425	921.052	2121.44	2.3	352.6	75.1	67.8	29.4	12.97	3.7	135	6.8	18.75	3.99	17.96	5.05	20.93	0.04	134	29	128	36	NONE		23.5	46	36.9	733	761	8533	355.5	5.93	45	120.2	0	0	8533
									00:04:09	23.08	1.861	42.946	1400	734.103	1578.36	2.15	341.8	83.4	56.3	26.2	10.34	3	134	5.5	18.37	4.48	17.6	5.54	20.93	0.04	131	32	126	40	NONE		23.5	46	37	733	761	6623	276	4.6	45	93.3	0	0	6623
									00:04:11	27.4	2.221	60.849	1658	908.895	2051.97	2.26	414.2	91.4	64.8	28.7	12.8	3.7	134	6.8	18.65	4.12	17.91	5.16	20.93	0.04	133	29	128	37	NONE		23.5	46	36.9	733	761	8355	348.1	5.8	45	117.7	0	0	8355
									00:04:14	21.98	3.117	68.505	2123	889.798	2145.18	2.41	589	119.2	75.3	31.2	12.53	3.6	132	6.7	18.9	3.82	18.2	4.87	20.93	0.04	135	27	130	35	NONE		23.5	46	36.9	733	761	8395	349.8	5.83	46	118.2	0	0	8395
									00:04:16	32.26	1.037	33.452	900	420.607	928.519	2.21	197.3	35.2	74.2	33.6	5.92	1.7	132	3.2	19.03	3.39	18.05	4.89	20.93	0.04	136	24	129	35	NONE		23.5	46	36.9	733	761	3833	159.7	2.66	46	54	0	0	3833
									00:04:18	39.22	1.667	65.373	1023	1013.09	2171.99	2.14	310.2	67.6	61.8	28.8	14.27	4.1	132	7.7	18.61	4.06	17.72	5.27	20.93	0.04	133	29	127	38	NONE		23.5	46	36.9	733	761	9130	380.4	6.34	46	128.6	0	0	9130
									00:04:19	39.22	1.665	65.294	1131	976.355	2090.89	2.14	311.2	65.1	64.1	29.9	13.75	3.9	132	7.4	18.69	3.91	17.86	5	20.93	0.04	133	28	128	36	NONE		23.5	46	36.9	733	761	8795	366.5	6.11	46	123.9	0	0	8795
									00:04:21	32.97	1.884	62.11	1318	919.969	1987.21	2.16	352.4	73.6	65	30.1	12.96	3.7	132	7	18.7	3.91	17.98	4.89	20.93	0.04	134	28	128	35	NONE		23.5	46	37	733	761	8314	346.4	5.77	46	117.1	0	0	8314
									00:04:23	38.46	1.638	63	1131	873.645	1888.71	2.16	308.7	60	69	31.9	12.3	3.5	132	6.6	18.85	3.66	18.09	4.73	20.93	0.04	135	26	129	34	NONE		23.5	46	36.9	733	761	7898	329.1	5.48	46	111.2	0	0	7898
									00:04:24	37.74	1.367	51.585	1023	652.654	1444.29	2.21	259.9	46.8	75	33.9	9.19	2.6	131	5	19.01	3.42	18.09	4.71	20.93	0.04	136	24	129	34	NONE		23.5	46	36.9	733	761	5953	248	4.13	47	83.8	0	0	5953
									00:04:26	38.71	1.402	54.271	1069	780.658	1631.64	2.09	263.5	51.5	66	31.6	11	3.1	131	6	18.79	3.67	17.97	4.86	20.93	0.04	134	26	128	35	NONE		23.5	46	36.9	733	761	6969	290.4	4.84	47	98.2	0	0	6969
									00:04:27	38.71	1.779	68.865	1101	1018.76	2171.35	2.13	333	68.5	64.9	30.5	14.35	4.1	132	7.7	18.72	3.85	17.91	4.9	20.93	0.04	134	27	128	35	NONE		23.5	46	36.9	733	761	9161	381.7	6.36	47	129	0	0	9161
									00:04:29	38.46	1.564	60.154	1116	873.783	1829.17	2.09	293.6	58.1	65.8	31.4	12.31	3.5	132	6.6	18.77	3.71	18.1	4.74	20.93	0.04	134	27	129	34	NONE		23.5	46	36.9	733	761	7805	325.2	5.42	47	109.9	0	0	7805
									00:04:30	37.97	1.666	63.266	1125	866.83	1917.88	2.21	314.1	61.7	69.9	31.6	12.21	3.5	132	6.6	18.85	3.7	18.05	4.74	20.93	0.04	135	26	129	34	NONE		23.5	46	36.9	733	761	7906	329.4	5.49	47	111.4	0	0	7906
									00:04:32	40.27	1.621	65.275	1100	901.989	1984.34	2.2	305.4	60.2	69.2	31.5	12.7	3.6	131	6.9	18.84	3.71	18.12	4.67	20.93	0.04	135	27	129	33	NONE		23.5	46	37	733	761	8209	342	5.7	47	115.6	0	0	8209
									00:04:35	22.3	1.738	38.766	1165	662.321	1347.42	2.03	320.1	73.7	56.2	27.6	9.33	2.7	132	5	18.42	4.24	17.62	5.38	20.93	0.04	132	30	126	38	NONE		23.5	47	37	733	761	5854	243.9	4.07	48	82.4	0	0	5854
									00:04:36	39.74	1.601	63.616	1146	949.92	2001.05	2.11	299.5	61.5	64	30.4	13.38	3.8	132	7.2	18.71	3.84	17.87	4.96	20.93	0.04	134	27	128	35	NONE		23.5	47	37	733	761	8504	354.4	5.91	48	119.8	0	0	8504
									00:04:38	36.81	1.795	66.074	1177	969.52	2098.1	2.16	336.1	69.6	65.5	30.3	13.66	3.9	131	7.4	18.72	3.88	17.94	4.88	20.93	0.04	134	28	128	35	NONE		23.5	47	37	733	761	8768	365.3	6.09	48	123.5	0	0	8768
									00:04:39	38.22	1.763	67.376	1240	906.788	2026.91	2.24	332.9	64.8	71.4	31.9	12.77	3.6	130	7	18.88	3.68	18.12	4.75	20.93	0.04	135	26	129	34	NONE		23.5	47	37	733	761	8303	346	5.77	48	116.9	0	0	8303
									00:04:41	46.15	1.47	67.846	1083	805.94	1875.68	2.33	280.7	49.7	80.2	34.4	11.35	3.2	131	6.2	19.1	3.38	18.31	4.41	20.93	0.04	136	24	131	31	NONE		23.5	47	37	733	761	7497	312.4	5.21	48	105.6	0	0	7497
									00:04:42	44.44	1.373	61.022	946	737.772	1704.65	2.31	261.8	46.9	78.5	34	10.39	3	130	5.7	19.07	3.42	18.29	4.44	20.93	0.04	136	24	131	32	NONE		23.5	47	37	733	761	6843	285.1	4.75	48	96.4	0	0	6843
									00:04:43	43.17	1.318	56.892	915	747.953	1688.53	2.26	249.4	47.8	72	31.9	10.53	3	130	5.8	18.92	3.63	18.18	4.58	20.93	0.04	135	26	130	33	NONE		23.5	47	37	733	761	6875	286.5	4.77	48	96.8	0	0	6875
									00:04:54	39.47	1.306	51.553	946	939.838	1589.9	1.69	240.4	49.2	51.9	30.7	13.24	3.8	126	7.5	18.41	3.77	17.59	4.84	20.93	0.04	131	27	126	35	NONE		23.5	47	37	733	761	7797	324.9	5.41	49	109.8	0	0	7797
									00:04:55	42.86	1.544	66.171	1085	1125.64	1974.6	1.75	286.4	56.3	56.1	32	15.85	4.5	125	9	18.55	3.65	17.64	4.79	20.93	0.04	132	26	126	34	NONE		23.5	47	37	733	761	9449	393.7	6.56	49	133.1	0	0	9449
									00:04:56	41.38	1.548	64.055	1053	1088.45	1906.45	1.75	287.2	56.3	56.2	32.1	15.33	4.4	124	8.8	18.55	3.64	17.81	4.64	20.93	0.04	132	26	127	33	NONE		23.5	47	37	733	761	9133	380.5	6.34	49	128.6	0	0	9133
									00:04:58	42.55	1.406	59.83	1007	949.009	1709.03	1.8	262.8	49.1	59.9	33.3	13.37	3.8	124	7.7	18.69	3.49	17.87	4.61	20.93	0.04	133	25	128	33	NONE		23.5	47	37	733	761	8037	334.9	5.58	50	113.2	0	0	8037
									00:04:59	43.8	1.43	62.628	977	945.048	1744.1	1.85	268.6	48.7	63	34.2	13.31	3.8	123	7.7	18.78	3.41	18	4.41	20.93	0.04	134	24	129	31	NONE		23.5	47	37	733	761	8070	336.3	5.6	50	113.7	0	0	8070
									00:05:01	40.82	1.348	55.02	991	871.44	1586.03	1.82	251.9	47.5	59.9	32.9	12.27	3.5	123	7.1	18.69	3.52	17.93	4.56	20.93	0.04	133	25	128	33	NONE		23.5	47	37	733	761	7406	308.6	5.14	50	104.3	0	0	7406
									00:05:02	43.8	1.329	58.204	992	906.098	1676.71	1.85	248.7	46.8	60.9	32.9	12.76	3.6	122	7.4	18.71	3.52	17.95	4.46	20.93	0.04	134	25	128	32	NONE		23.5	46	37	733	761	7745	322.7	5.38	50	109.1	0	0	7745
									00:05:03	42.86	1.32	56.571	867	891.345	1608.98	1.81	246.9	45.9	60.1	33.3	12.55	3.6	121	7.4	18.7	3.48	17.86	4.58	20.93	0.04	134	25	128	33	NONE		23.5	46	37	733	761	7554	314.8	5.25	50	106.4	0	0	7554
									00:05:05	43.17	1.305	56.331	915	891.612	1602.91	1.8	244	45.4	59.8	33.3	12.56	3.6	121	7.4	18.7	3.48	17.89	4.56	20.93	0.04	133	25	128	33	NONE		23.5	46	37	733	761	7546	314.4	5.24	50	106.3	0	0	7546
									00:05:07	25.32	2.292	58.025	1674	913.719	1713.21	1.87	428.1	82.7	61.6	32.8	12.87	3.7	120	7.6	18.68	3.61	18	4.65	20.93	0.04	133	26	129	33	NONE		23.5	46	37	733	761	7845	326.9	5.45	50	110.5	0	0	7845
									00:05:09	35.93	1.611	57.88	1146	888.333	1654.58	1.86	301.9	56.3	62.3	33.5	12.51	3.6	120	7.4	18.74	3.49	18.05	4.45	20.93	0.04	134	25	129	32	NONE		23.5	46	37	733	761	7610	317.1	5.28	51	107.2	0	0	7610
									00:05:11	23.81	1.337	31.833	1008	523.73	923.293	1.76	249	47.4	57.6	32.7	7.38	2.1	121	4.3	18.62	3.55	17.52	5.05	20.93	0.04	133	25	125	36	NONE		23.5	46	37	733	761	4404	183.5	3.06	51	62	0	0	4404
									00:05:13	32.79	1.718	56.328	1163	1009.12	1796.31	1.78	316.3	66.9	53.5	30.1	14.21	4.1	122	8.3	18.41	3.89	17.68	4.9	20.93	0.04	131	28	126	35	NONE		23.5	46	37	733	761	8513	354.7	5.91	51	119.9	0	0	8513
									00:05:16	25.1	2.332	58.544	1738	973.717	1787.86	1.84	433	87	58.3	31.8	13.71	3.9	121	8	18.57	3.73	17.88	4.7	20.93	0.04	133	27	128	34	NONE		23.5	46	37	733	761	8300	345.8	5.76	51	116.9	0	0	8300
									00:05:18	30	1.76	52.8	1303	867.032	1558.81	1.8	327.6	63.5	58.5	32.5	12.21	3.5	120	7.2	18.61	3.61	17.88	4.66	20.93	0.04	133	26	128	33	NONE		23.5	46	37	733	761	7338	305.8	5.1	51	103.4	0	0	7338
									00:05:19	33.33	1.804	60.133	1256	962.357	1737.04	1.8	336.8	63.7	60.1	33.3	13.55	3.9	120	8	18.67	3.53	18	4.48	20.93	0.04	133	25	129	32	NONE		23.5	46	37	733	761	8156	339.8	5.66	51	114.9	0	0	8156
									00:05:21	36.36	1.542	56.073	1069	903.407	1609.25	1.78	287.8	54.1	59.3	33.3	12.72	3.6	120	7.5	18.66	3.51	17.98	4.52	20.93	0.04	133	25	128	32	NONE		23.5	46	37	733	761	7623	317.6	5.29	52	107.4	0	0	7623
									00:05:23	34.09	1.602	54.614	1132	873.661	1550.31	1.77	299.3	55.6	59.8	33.7	12.31	3.5	119	7.3	18.68	3.47	17.91	4.56	20.93	0.04	133	25	128	33	NONE		23.5	46	37	733	761	7362	306.8	5.11	52	103.7	0	0	7362
									00:05:25	26.55	1.664	44.177	1319	752.799	1288.04	1.71	308.9	59.3	56.2	32.9	10.6	3	119	6.3	18.56	3.56	17.79	4.72	20.93	0.04	133	25	127	34	NONE		23.5	46	37	733	761	6268	261.2	4.35	52	88.3	0	0	6268
									00:05:27	39.74	1.547	61.47	1085	980.516	1712.35	1.75	289.3	52.7	59.9	34.3	13.81	3.9	119	8.2	18.7	3.41	17.96	4.42	20.93	0.04	134	24	128	32	NONE		23.5	46	37	733	761	8219	342.5	5.71	52	115.8	0	0	8219
									00:05:28	40.82	1.445	58.98	1020	920.045	1628.61	1.77	270.8	48.8	61	34.5	12.96	3.7	120	7.7	18.74	3.38	18	4.42	20.93	0.04	134	24	129	32	NONE		23.5	46	37	733	761	7747	322.8	5.38	52	109.1	0	0	7747
									00:05:30	29.27	1.809	52.946	1298	864.024	1539.69	1.78	337.1	64.3	58.9	33.1	12.17	3.5	120	7.2	18.63	3.55	17.9	4.6	20.93	0.04	133	25	128	33	NONE		23.5	46	37	733	761	7291	303.8	5.06	52	102.7	0	0	7291
									00:05:33	23.9	2.028	48.478	1606	799.641	1463.48	1.83	377	74.8	58.5	32	11.26	3.2	119	6.7	18.59	3.69	17.91	4.61	20.93	0.04	133	26	128	33	NONE		23.5	46	37	733	761	6809	283.7	4.73	53	95.9	0	0	6809
									00:05:35	23.72	1.742	41.312	1474	729.855	1273.6	1.75	321.6	65.6	54.3	31.1	10.28	2.9	118	6.2	18.46	3.77	17.71	4.82	20.93	0.04	132	27	126	34	NONE		23.5	46	37	733	761	6116	254.8	4.25	53	86.1	0	0	6116
									00:05:38	20.69	1.468	30.372	1181	643.41	1041.06	1.62	264.8	61.4	45	27.8	9.06	2.6	119	5.4	18.04	4.18	17.28	5.24	20.93	0.04	129	30	123	37	NONE		23.5	46	37	733	761	5262	219.3	3.65	53	74.1	0	0	5262
									00:05:41	20.83	2.166	45.125	1663	972.668	1541.65	1.58	390	90.3	44.9	28.3	13.7	3.9	118	8.2	18.01	4.17	17.28	5.1	20.93	0.04	129	30	123	36	NONE		23.5	46	37	733	761	7904	329.4	5.49	53	111.3	0	0	7904
									00:05:44	22.9	1.845	42.252	1595	845.746	1318.1	1.56	336.3	70.3	48.1	30.8	11.91	3.4	118	7.2	18.23	3.81	17.44	4.89	20.93	0.04	130	27	125	35	NONE		23.5	46	37	733	761	6838	284.9	4.75	53	96.3	0	0	6838
									00:05:45	31.91	1.83	58.404	1380	1061.11	1720.91	1.62	337.6	65.9	52.9	32.6	14.95	4.3	118	9	18.45	3.6	17.69	4.54	20.93	0.04	132	26	126	32	NONE		23.5	46	37	733	761	8685	361.9	6.03	54	122.3	0	0	8685
									00:05:47	38.71	1.402	54.271	1033	924.606	1516.25	1.64	260.7	47.9	55.8	34	13.02	3.7	118	7.8	18.59	3.42	17.81	4.38	20.93	0.04	133	24	127	31	NONE		23.5	46	37	733	761	7594	316.4	5.27	54	107	0	0	7594
									00:05:49	26.32	2.199	57.868	1534	976.037	1674.92	1.72	408.7	77.8	57.4	33.5	13.75	3.9	118	8.3	18.59	3.54	17.95	4.39	20.93	0.04	133	25	128	31	NONE		23.5	46	37	733	761	8134	338.9	5.65	54	114.6	0	0	8134
									00:05:52	21.74	1.741	37.848	1416	695.962	1142.28	1.64	320.5	64.2	52.2	31.8	9.8	2.8	118	5.9	18.41	3.69	17.63	4.78	20.93	0.04	131	26	126	34	NONE		23.5	46	37	733	761	5718	238.2	3.97	54	80.5	0	0	5718
									00:05:55	17.8	2.402	42.766	1946	833.37	1379.47	1.66	438.4	94.6	49.8	30.1	11.74	3.4	117	7.1	18.25	3.94	17.62	4.79	20.93	0.04	130	28	126	34	NONE		23.5	46	37	733	761	6865	286.1	4.77	54	96.7	0	0	6865
									00:05:59	15.79	2.956	46.674	2205	837.963	1433.44	1.71	545	110.9	54.4	31.8	11.8	3.4	116	7.2	18.44	3.75	17.75	4.59	20.93	0.04	132	27	127	33	NONE		23.5	46	37	733	761	6977	290.7	4.84	55	98.3	0	0	6977
									00:06:03	14.93	2.619	39.09	1959	839.732	1314.64	1.57	472.1	107.5	45.3	28.9	11.83	3.4	116	7.2	18.03	4.1	17.26	5.09	20.93	0.04	129	29	123	36	NONE		23.5	46	37	733	761	6798	283.3	4.72	55	95.8	0	0	6798
									00:06:07	15.92	2.374	37.782	1948	794.099	1213.47	1.53	429.9	93.1	46.2	30.2	11.18	3.2	114	7	18.11	3.92	17.28	4.99	20.93	0.04	129	28	123	36	NONE		23.5	46	37	733	761	6382	265.9	4.43	55	89.9	0	0	6382
									00:06:10	17.75	2.261	40.136	1728	849.707	1289.52	1.52	409.1	88.7	45.8	30.2	11.97	3.4	112	7.6	18.09	3.92	17.28	4.95	20.93	0.04	129	28	123	35	NONE		23.5	46	37	733	761	6815	283.9	4.73	56	96	0	0	6815
									00:06:13	19.17	1.718	32.933	1418	735.631	1083.5	1.47	308.6	69	42.9	29.2	10.36	3	111	6.6	17.96	4.02	17.16	5	20.93	0.04	128	29	123	36	NONE		23.5	46	37	733	761	5848	243.6	4.06	56	82.4	0	0	5848
									00:06:17	17.7	1.743	30.85	1434	736.744	1044.17	1.42	310.1	72	40.2	28.4	10.38	3	112	6.6	17.79	4.13	17.04	5.08	20.93	0.04	127	29	122	36	NONE		23.5	46	37	733	761	5792	241.3	4.02	56	81.6	0	0	5792
									00:06:21	15.31	2.343	35.862	1884	828.444	1177.3	1.42	419.2	93.9	42	29.6	11.67	3.3	112	7.4	17.89	4.01	17.07	5.05	20.93	0.04	128	29	122	36	NONE		23.5	46	37	733	761	6517	271.6	4.53	56	91.8	0	0	6517
									00:06:24	16.13	3.027	48.823	2205	946.436	1445.16	1.53	554.8	109.5	50.4	33	13.33	3.8	112	8.5	18.33	3.62	17.6	4.58	20.93	0.04	131	26	126	33	NONE		23.5	46	37	733	761	7604	316.8	5.28	57	107.1	0	0	7604
									00:06:27	22.64	1.047	23.706	977	407.203	586.01	1.44	195.4	31.7	54.3	37.7	5.74	1.6	113	3.6	18.66	3.03	17.43	4.53	20.93	0.04	133	22	124	32	NONE		23.5	46	37	733	761	3215	134	2.23	57	45.3	0	0	3215
									00:06:30	24.39	1.603	39.098	1237	872.373	1236.23	1.42	288.5	61.9	42.9	30.2	12.29	3.5	115	7.6	18	3.86	17.15	4.9	20.93	0.04	129	28	122	35	NONE		23.5	46	37	733	761	6857	285.7	4.76	57	96.6	0	0	6857
									00:06:31	36.14	1.28	46.265	993	951.458	1306.52	1.37	233.6	44.2	46	33.5	13.4	3.8	115	8.3	18.25	3.45	17.31	4.59	20.93	0.04	130	25	124	33	NONE		23.5	46	37	733	761	7413	308.9	5.15	57	104.4	0	0	7413
									00:06:33	31.75	1.414	44.889	1178	926.948	1285.33	1.39	257.8	49.5	46	33.2	13.06	3.7	114	8.1	18.23	3.5	17.38	4.5	20.93	0.04	130	25	124	32	NONE		23.5	46	37	733	761	7242	301.7	5.03	57	102	0	0	7242
									00:06:35	37.74	0.988	37.283	885	737.708	1014.87	1.38	181.3	32.9	47	34.1	10.39	3	113	6.5	18.35	3.33	17.49	4.35	20.93	0.04	131	24	125	31	NONE		23.5	46	37	733	761	5751	239.6	3.99	57	81	0	0	5751
									00:06:36	40.82	0.999	40.776	885	809.986	1100.95	1.36	183.3	33	46.8	34.4	11.41	3.3	113	7.2	18.35	3.3	17.4	4.39	20.93	0.04	131	24	124	31	NONE		23.5	46	37	733	761	6293	262.2	4.37	57	88.6	0	0	6293
									00:06:38	38.71	1.002	38.787	869	748.599	1015.26	1.36	184.6	32.1	48.2	35.5	10.54	3	113	6.6	18.42	3.2	17.48	4.25	20.93	0.04	132	23	125	30	NONE		23.5	46	37	733	761	5812	242.2	4.04	58	81.9	0	0	5812
									00:06:39	39.22	1.081	42.392	932	845.766	1137.82	1.35	198.3	35.5	46.9	34.8	11.91	3.4	113	7.5	18.34	3.28	17.43	4.39	20.93	0.04	131	23	124	31	NONE		23.5	46	37	733	761	6552	273	4.55	58	92.3	0	0	6552
									00:06:41	40.27	1.073	43.208	899	883.729	1178.46	1.33	196.2	35.8	45.7	34.3	12.45	3.6	114	7.8	18.29	3.34	17.38	4.38	20.93	0.04	131	24	124	31	NONE		23.5	46	37	733	761	6830	284.6	4.74	58	96.2	0	0	6830
									00:06:42	39.22	1.028	40.314	946	790.248	1054.14	1.33	189.1	32.9	47.5	35.6	11.13	3.2	114	6.9	18.39	3.2	17.42	4.31	20.93	0.04	131	23	124	31	NONE		23.5	46	37	733	761	6108	254.5	4.24	58	86	0	0	6108
									00:06:44	40.27	0.942	37.933	885	770.901	996.955	1.29	172.6	30.3	45.5	35.2	10.86	3.1	114	6.8	18.32	3.22	17.39	4.3	20.93	0.04	131	23	124	31	NONE		23.5	46	37	733	761	5909	246.2	4.1	58	83.2	0	0	5909
									00:06:46	29.85	0.934	27.881	827	644.514	808.261	1.25	168	33.1	40	31.9	9.08	2.6	115	5.6	17.99	3.54	17.06	4.7	20.93	0.04	128	25	122	34	NONE		23.5	46	37	733	761	4900	204.2	3.4	58	69	0	0	4900
									00:06:47	35.71	1.267	45.25	977	1039.69	1335.42	1.28	227.9	45.7	41.1	32	14.64	4.2	115	9	17.99	3.61	17.11	4.66	20.93	0.04	128	26	122	33	NONE		23.5	46	37	733	761	7954	331.4	5.52	58	112	0	0	7954
									00:06:49	37.27	1.206	44.944	977	977.607	1258.56	1.29	218.8	41.3	43.3	33.6	13.77	3.9	115	8.5	18.14	3.42	17.21	4.49	20.93	0.04	130	24	123	32	NONE		23.5	46	37	733	761	7484	311.8	5.2	58	105.4	0	0	7484
									00:06:51	27.91	1.1	30.698	946	626.633	834.925	1.33	201.2	36.6	45.9	34.4	8.83	2.5	115	5.4	18.29	3.33	17.1	4.66	20.93	0.04	131	24	122	33	NONE		23.5	46	37	733	761	4842	201.7	3.36	58	68.2	0	0	4842
									00:06:53	39.22	1.079	42.314	946	906.83	1183.26	1.3	196.1	36.9	43.6	33.4	12.77	3.6	116	7.8	18.17	3.42	17.2	4.5	20.93	0.04	130	24	123	32	NONE		23.5	46	37	733	761	6967	290.3	4.84	59	98.1	0	0	6967
									00:06:54	38.46	1.118	43	914	931.726	1207.74	1.3	202.9	38.4	43.3	33.4	13.12	3.7	116	8	18.15	3.43	17.18	4.52	20.93	0.04	130	25	123	32	NONE		23.5	46	37	733	761	7146	297.7	4.96	59	100.6	0	0	7146
									00:06:56	37.5	1.064	39.9	914	837.636	1103.76	1.32	193.9	36	44.5	33.8	11.8	3.4	115	7.3	18.22	3.38	17.28	4.46	20.93	0.04	130	24	123	32	NONE		23.5	46	37	733	761	6453	268.9	4.48	59	90.9	0	0	6453
									00:06:58	33.9	1.169	39.627	853	881.043	1156.43	1.31	211.2	41.7	42.3	32.2	12.41	3.5	114	7.7	18.07	3.57	17.2	4.61	20.93	0.04	129	25	123	33	NONE		23.5	46	37	733	761	6780	282.5	4.71	59	95.5	0	0	6780
									00:06:59	33.71	1.038	34.989	915	782.794	1020.32	1.3	187.4	37	41.7	32	11.03	3.2	114	6.9	18.05	3.56	17.23	4.58	20.93	0.04	129	25	123	33	NONE		23.5	46	37	733	761	6012	250.5	4.18	59	84.7	0	0	6012
									00:07:01	37.27	0.959	35.739	902	753.395	971.771	1.29	174.8	31.9	44	34.1	10.61	3	113	6.7	18.23	3.33	17.22	4.49	20.93	0.04	130	24	123	32	NONE		23.5	46	37	733	761	5770	240.4	4.01	59	81.3	0	0	5770
									00:07:03	40	1.103	44.12	941	944.804	1246.33	1.32	200.4	38.1	43.7	33.2	13.31	3.8	113	8.4	18.17	3.45	17.23	4.42	20.93	0.04	130	25	123	32	NONE		23.5	46	37	733	761	7280	303.3	5.06	59	102.5	0	0	7280
									00:07:04	36.36	1.153	41.927	822	899.24	1162.5	1.29	209.6	39.1	43.8	33.9	12.67	3.6	112	8	18.18	3.39	17.28	4.51	20.93	0.04	130	24	123	32	NONE		23.5	46	37	733	761	6892	287.1	4.79	59	97.1	0	0	6892
									00:07:06	35.93	1.208	43.401	1007	898.862	1210.36	1.35	220.4	41.2	45.5	33.8	12.66	3.6	112	8	18.25	3.41	17.34	4.46	20.93	0.04	130	24	124	32	NONE		23.5	46	37	733	761	6965	290.2	4.84	60	98.1	0	0	6965
									00:07:08	32.43	1.11	36	962	709.099	964.85	1.36	203.9	36.4	47.6	35	9.99	2.9	112	6.3	18.37	3.28	17.52	4.34	20.93	0.04	131	23	125	31	NONE		23.5	46	37	733	761	5511	229.6	3.83	60	77.6	0	0	5511
									00:07:10	31.58	1.4	44.211	1164	965.755	1296.99	1.34	253.4	50.2	43.5	32.4	13.6	3.9	112	8.6	18.1	3.59	17.33	4.58	20.93	0.04	129	26	124	33	NONE		23.5	45	37	733	761	7478	311.6	5.19	60	105.3	0	0	7478
									00:07:12	32.09	1.197	38.406	1013	781.383	1059.8	1.36	218.9	40.4	46.3	34.1	11.01	3.1	112	7	18.29	3.38	17.4	4.46	20.93	0.04	131	24	124	32	NONE		23.5	45	37	733	761	6067	252.8	4.21	60	85.5	0	0	6067
									00:07:13	32.09	1.226	39.337	1086	804.022	1109.93	1.38	223.9	42.3	46.1	33.4	11.32	3.2	112	7.2	18.26	3.45	17.49	4.45	20.93	0.04	130	25	125	32	NONE		23.5	45	37	733	761	6274	261.4	4.36	60	88.4	0	0	6274
									00:07:16	23.53	1.572	36.988	1275	744.94	1056.56	1.42	287.4	54.9	47.4	33.4	10.49	3	111	6.7	18.28	3.49	17.46	4.56	20.93	0.04	131	25	125	33	NONE		23.5	46	37	733	761	5857	244	4.07	60	82.5	0	0	5857
									00:07:19	22.56	1.143	25.782	895	536.591	730.518	1.36	208.3	39.6	45.1	33.1	7.56	2.2	111	4.8	18.22	3.46	17.27	4.68	20.93	0.04	130	25	123	33	NONE		23.5	46	37.1	733	761	4171	173.8	2.9	61	58.7	0	0	4171
									00:07:21	27.15	1.55	42.081	1244	866.368	1203.58	1.39	282.7	54.2	46.4	33.4	12.2	3.5	111	7.8	18.24	3.5	17.44	4.52	20.93	0.04	130	25	125	32	NONE		23.5	46	37.1	733	761	6772	282.2	4.7	61	95.4	0	0	6772
									00:07:22	37.04	1.258	46.593	962	855.384	1204.22	1.41	233	39.8	51.4	36.5	12.05	3.4	111	7.7	18.52	3.16	17.62	4.26	20.93	0.04	132	23	126	30	NONE		23.5	46	37.1	733	761	6711	279.6	4.66	61	94.5	0	0	6711
									00:07:24	33.52	1.485	49.777	1162	912.869	1309.22	1.43	274.9	47.8	52	36.2	12.86	3.7	110	8.3	18.51	3.22	17.73	4.24	20.93	0.04	132	23	127	30	NONE		23.5	46	37.1	733	761	7200	300	5	61	101.4	0	0	7200
									00:07:26	36.14	0.171	6.181	916	29.1078	45.8052	1.57	34.7	1.6	125.4	79.7	0.41	0.1	111	0.3	20.29	0.94	19.97	1.21	20.93	0.04	145	7	143	9	NONE		23.5	46	37	733	761	236	9.8	0.16	61	3.3	0	0	236
									00:07:28	30.3	1.76	53.333	787	1161.16	1682.28	1.45	317.7	67.8	44.1	30.4	16.35	4.7	111	10.5	18.05	3.85	17.37	4.65	20.93	0.04	129	28	124	33	NONE		23.5	46	37	733	761	9186	382.7	6.38	61	129.4	0	0	9186
									00:07:30	23.62	1.7	40.157	1397	804.279	1182.86	1.47	310.6	61.2	47.9	32.6	11.33	3.2	111	7.2	18.27	3.6	17.48	4.57	20.93	0.04	130	26	125	33	NONE		23.5	46	37	733	761	6390	266.3	4.44	61	90	0	0	6390
									00:07:32	32.61	1.195	38.967	1117	728.257	1052.83	1.45	220.6	39.5	50.4	34.8	10.26	2.9	109	6.7	18.46	3.31	17.68	4.29	20.93	0.04	132	24	126	31	NONE		23.5	46	37.1	733	761	5758	239.9	4	61	81.1	0	0	5758
									00:07:34	29.56	1.209	35.734	1010	688.755	966.375	1.4	222.5	40	48.9	34.8	9.7	2.8	109	6.3	18.4	3.31	17.52	4.42	20.93	0.04	131	24	125	32	NONE		23.5	46	37.1	733	761	5399	224.9	3.75	62	76	0	0	5399
									00:07:36	34.09	1.003	34.193	792	709.13	990.018	1.4	182.7	35.5	44.9	32.1	9.99	2.9	110	6.4	18.22	3.54	17.49	4.36	20.93	0.04	130	25	125	31	NONE		23.5	46	37.1	733	761	5551	231.3	3.85	62	78.2	0	0	5551
									00:07:39	23.9	1.798	42.98	1483	897.794	1249.61	1.39	327.2	63.9	46	33.1	12.64	3.6	110	8.2	18.2	3.55	17.36	4.59	20.93	0.04	130	25	124	33	NONE		23.5	46	37.1	733	761	7021	292.6	4.88	62	98.9	0	0	7021
									00:07:40	30.93	1.007	31.144	932	579.461	765.042	1.32	186.6	30.3	50	37.9	8.16	2.3	109	5.3	18.53	3.01	17.53	4.36	20.93	0.04	132	21	125	31	NONE		23.5	47	37.1	733	761	4466	186.1	3.1	62	62.9	0	0	4466
									00:07:44	19.93	0.838	16.704	877	344.378	439.768	1.28	153.3	27	44.5	34.8	4.85	1.4	108	3.2	18.29	3.22	16.94	4.85	20.93	0.04	131	23	121	35	NONE		23.5	47	37.1	733	761	2631	109.6	1.83	62	37.1	0	0	2631
									00:07:47	20	2.151	43.02	1679	1031.28	1337.69	1.3	384	81.7	40.4	31.1	14.53	4.2	108	9.5	17.85	3.8	17.07	4.75	20.93	0.04	127	27	122	34	NONE		23.5	47	37.1	733	761	7911	329.6	5.49	62	111.4	0	0	7911
									00:07:49	29.27	1.25	36.585	1117	770.595	990.427	1.29	227.9	41.4	44.8	34.9	10.85	3.1	108	7.1	18.23	3.31	17.25	4.48	20.93	0.04	130	24	123	32	NONE		23.5	47	37.1	733	761	5896	245.7	4.09	62	83	0	0	5896
									00:07:51	26.32	1.153	30.342	1063	644.94	821.684	1.27	210	38.2	44.2	34.7	9.08	2.6	108	6	18.21	3.31	17.22	4.5	20.93	0.04	130	24	123	32	NONE		23.5	47	37.1	733	761	4924	205.1	3.42	63	69.3	0	0	4924
									00:07:53	34.68	1.019	35.341	916	757.939	958.191	1.26	185.4	33.8	43.4	34.3	10.68	3.1	107	7.1	18.19	3.32	17.27	4.39	20.93	0.04	130	24	123	31	NONE		23.5	47	37.1	733	761	5774	240.6	4.01	63	81.3	0	0	5774
									00:07:54	35.5	0.873	30.994	871	642.405	803.401	1.25	159.7	27.7	44.4	35.5	9.05	2.6	107	6	18.29	3.17	17.37	4.3	20.93	0.04	131	23	124	31	NONE		23.5	47	37.1	733	761	4880	203.3	3.39	63	68.7	0	0	4880
									00:07:56	43.48	0.69	30	824	541.238	673.547	1.24	128.6	19	49.8	40	7.62	2.2	106	5.1	18.64	2.75	17.7	3.82	20.93	0.04	133	20	126	27	NONE		23.5	47	37.1	733	761	4106	171.1	2.85	63	57.8	0	0	4106
									00:07:57	39.22	1.023	40.118	761	879.741	1096.37	1.25	185.6	34.2	42.5	34.1	12.39	3.5	107	8.2	18.14	3.34	17.27	4.34	20.93	0.04	130	24	123	31	NONE		23.5	47	37.1	733	761	6677	278.2	4.64	63	94	0	0	6677
									00:07:59	37.27	0.944	35.18	866	735.489	901.024	1.23	172.6	29.6	44.3	36.1	10.36	3	107	6.9	18.28	3.14	17.34	4.29	20.93	0.04	131	22	124	31	NONE		23.5	47	37.1	733	761	5558	231.6	3.86	63	78.3	0	0	5558
									00:08:00	37.74	0.924	34.868	900	744.215	931.346	1.25	168.3	30.2	43.3	34.6	10.48	3	108	6.9	18.21	3.27	17.32	4.23	20.93	0.04	130	23	124	30	NONE		23.5	47	37.1	733	761	5655	235.6	3.93	63	79.6	0	0	5655
									00:08:03	28.3	0.963	27.255	825	634.42	775.411	1.22	173.2	33.5	39.8	32.6	8.94	2.6	108	5.9	17.99	3.48	17.03	4.55	20.93	0.04	128	25	122	32	NONE		23.5	47	37.1	733	761	4791	199.6	3.33	63	67.5	0	0	4791
									00:08:04	39.22	0.859	33.686	733	743.319	910.304	1.22	155.8	28.4	41.6	34	10.47	3	108	6.9	18.14	3.31	17.07	4.35	20.93	0.04	130	24	122	31	NONE		23.5	47	37.1	733	761	5616	234	3.9	63	79.1	0	0	5616
									00:08:06	29.13	0.955	27.816	933	593.99	689.621	1.16	174.4	29	43.4	37.4	8.37	2.4	108	5.5	18.26	3.04	17.05	4.49	20.93	0.04	130	22	122	32	NONE		23.5	47	37.1	733	761	4428	184.5	3.08	63	62.4	0	0	4428
									00:08:08	35.29	0.867	30.6	855	703.451	825.009	1.17	156.5	28.6	40	34.1	9.91	2.8	107	6.6	18.05	3.3	16.96	4.49	20.93	0.04	129	24	121	32	NONE		23.5	47	37.1	733	761	5257	219.1	3.65	64	74	0	0	5257
									00:08:09	36.36	1.115	40.545	827	1040.35	1211.05	1.16	197.6	40.7	36.5	31.4	14.65	4.2	107	9.7	17.72	3.65	16.69	4.7	20.93	0.04	127	26	119	34	NONE		23.5	46	37.1	733	761	7761	323.4	5.39	64	109.3	0	0	7761
									00:08:11	39.22	1.016	39.843	869	976.671	1138.61	1.17	181.5	35.5	38	32.6	13.76	3.9	106	9.2	17.86	3.49	16.91	4.51	20.93	0.04	128	25	121	32	NONE		23.5	46	37.1	733	761	7289	303.7	5.06	64	102.7	0	0	7289
									00:08:13	35.09	1.013	35.544	885	811.446	931.698	1.15	183.2	32.5	40.8	35.5	11.43	3.3	106	7.7	18.08	3.21	16.94	4.44	20.93	0.04	129	23	121	32	NONE		23.5	46	37.1	733	761	6033	251.4	4.19	64	85	0	0	6033
									00:08:14	37.27	1.134	42.261	945	976.572	1163.84	1.19	204.4	38.2	40.6	34.1	13.75	3.9	106	9.2	18.02	3.37	17.08	4.4	20.93	0.04	129	24	122	31	NONE		23.5	46	37.1	733	761	7328	305.3	5.09	64	103.2	0	0	7328
									00:08:17	23.9	0.941	22.494	807	524.811	601.691	1.15	169.6	30.8	39.7	34.6	7.39	2.1	107	4.9	18.02	3.27	16.83	4.64	20.93	0.04	129	23	120	33	NONE		23.5	46	37.1	733	761	3900	162.5	2.71	64	54.9	0	0	3900
									00:08:18	37.97	1.422	54	1023	1274.08	1524.78	1.2	255.4	49.1	40.3	33.7	17.94	5.1	108	11.8	17.96	3.45	17.04	4.48	20.93	0.04	128	25	122	32	NONE		23.5	46	37.1	733	761	9570	398.8	6.65	64	134.8	0	0	9570
									00:08:22	18.81	2.778	52.251	2076	1025.59	1406.65	1.37	510.4	91.5	49.7	36.2	14.44	4.1	108	9.5	18.37	3.29	17.63	4.18	20.93	0.04	131	24	126	30	NONE		23.5	46	37.1	733	761	7988	332.8	5.55	65	112.5	0	0	7988
									00:08:23	32.97	0.948	31.253	918	573.063	756.12	1.32	176	28.1	50.5	38.3	8.07	2.3	107	5.4	18.57	2.96	17.66	4.08	20.93	0.04	133	21	126	29	NONE		23.5	46	37.1	733	761	4416	184	3.07	65	62.2	0	0	4416
									00:08:25	33.9	0.927	31.424	917	569.891	744.056	1.31	172.4	26.9	51	39	8.03	2.3	107	5.3	18.6	2.9	17.65	4.09	20.93	0.04	133	21	126	29	NONE		23.5	46	37.1	733	761	4379	182.5	3.04	65	61.7	0	0	4379
									00:08:27	37.04	0.958	35.481	856	680.341	886.114	1.3	176.9	29.3	48.3	37.1	9.58	2.7	106	6.4	18.47	3.06	17.39	4.29	20.93	0.04	132	22	124	31	NONE		23.5	46	37.1	733	761	5224	217.7	3.63	65	73.6	0	0	5224
									00:08:28	36.14	0.997	36.036	853	724.049	918.117	1.27	183.1	31.1	46.3	36.5	10.2	2.9	105	6.9	18.37	3.12	17.4	4.27	20.93	0.04	131	22	124	30	NONE		23.5	47	37.1	733	761	5521	230	3.83	65	77.8	0	0	5521
									00:08:31	28.99	0.884	25.623	884	500.736	619.837	1.24	163.1	26.2	47.1	38.1	7.05	2	104	4.8	18.45	2.96	17.37	4.29	20.93	0.04	132	21	124	31	NONE		23.5	47	37.1	733	761	3794	158.1	2.63	65	53.4	0	0	3794
									00:08:32	36.81	0.93	34.233	855	722.836	899.28	1.24	169.7	29.9	43.8	35.2	10.18	2.9	103	7	18.25	3.22	17.16	4.38	20.93	0.04	130	23	123	31	NONE		23.5	47	37.1	733	761	5484	228.5	3.81	65	77.2	0	0	5484
									00:08:34	39.47	0.925	36.513	855	789.537	980.754	1.24	168.2	30.4	42.7	34.4	11.12	3.2	103	7.7	18.18	3.29	17.27	4.32	20.93	0.04	130	23	123	31	NONE		23.5	47	37.1	733	761	5988	249.5	4.16	65	84.3	0	0	5988
									00:08:35	37.74	0.93	35.094	793	788.491	981.224	1.24	168.1	31.8	41.2	33.1	11.11	3.2	103	7.7	18.08	3.42	17.16	4.41	20.93	0.04	129	24	123	31	NONE		23.5	47	37.1	733	761	5982	249.3	4.15	66	84.3	0	0	5982
									00:08:37	28.85	0.868	25.038	899	545.318	650.414	1.19	157.9	27.6	42.2	35.4	7.68	2.2	103	5.3	18.19	3.18	17.11	4.46	20.93	0.04	130	23	122	32	NONE		23.5	47	37.1	733	761	4093	170.5	2.84	66	57.6	0	0	4093
									00:08:39	36.14	1.089	39.361	929	910.432	1093.44	1.2	196.2	37	40.5	33.7	12.82	3.7	104	8.8	18.02	3.4	17.09	4.43	20.93	0.04	129	24	122	32	NONE		23.5	47	37.1	733	761	6845	285.2	4.75	66	96.4	0	0	6845
									00:08:41	26.91	0.835	22.466	887	461.753	549.08	1.19	153.2	25	44.6	37.5	6.5	1.9	103	4.5	18.35	2.99	17.26	4.32	20.93	0.04	131	21	123	31	NONE		23.5	47	37.1	733	761	3463	144.3	2.4	66	48.8	0	0	3463
									00:08:43	37.27	1.066	39.727	855	909.707	1087.59	1.2	192.4	35.7	40.8	34.1	12.81	3.7	103	8.8	18.05	3.35	17.08	4.41	20.93	0.04	129	24	122	31	NONE		23.5	46	37.1	733	761	6832	284.7	4.74	66	96.2	0	0	6832
									00:08:45	24.59	0.906	22.279	807	518.253	600.93	1.16	163.3	29.9	39.7	34.2	7.3	2.1	104	5	18.02	3.3	16.79	4.69	20.93	0.04	129	24	120	33	NONE		23.5	46	37.1	733	761	3862	160.9	2.68	66	54.4	0	0	3862
									00:08:47	37.97	1.034	39.266	931	905.164	1070.94	1.18	186.5	34.5	40.4	34.2	12.75	3.6	105	8.6	18.04	3.34	17.06	4.41	20.93	0.04	129	24	122	31	NONE		23.5	46	37.1	733	761	6780	282.5	4.71	66	95.5	0	0	6780
									00:08:48	38.22	1.045	39.936	838	937.189	1099.75	1.17	188	35.2	39.8	33.9	13.2	3.8	105	8.9	17.99	3.37	17.02	4.43	20.93	0.04	128	24	122	32	NONE		23.5	46	37.1	733	761	7005	291.9	4.86	66	98.7	0	0	7005
									00:08:50	40.82	0.999	40.776	868	857.275	1002.96	1.17	182.8	30.1	44.2	37.8	12.07	3.4	105	8.2	18.3	3.01	17.33	4.09	20.93	0.04	131	22	124	29	NONE		23.5	46	37.1	733	761	6403	266.8	4.45	66	90.2	0	0	6403
									00:08:51	37.5	1.017	38.137	869	838.957	989.507	1.18	184.8	32.3	42.3	35.9	11.82	3.4	104	8.1	18.17	3.18	17.33	4.18	20.93	0.04	130	23	124	30	NONE		23.5	46	37.1	733	761	6279	261.6	4.36	67	88.4	0	0	6279
									00:08:53	38.96	0.929	36.195	839	797.121	967.958	1.21	168.6	30.4	42	34.6	11.23	3.2	105	7.6	18.15	3.27	17.27	4.19	20.93	0.04	130	23	123	30	NONE		23.5	47	37.1	733	761	6010	250.4	4.17	67	84.6	0	0	6010
									00:08:54	42.55	0.891	37.915	853	786.611	945.072	1.2	163.2	27.2	44.4	37	11.08	3.2	105	7.5	18.32	3.05	17.39	4.05	20.93	0.04	131	22	124	29	NONE		23.5	47	37.1	733	761	5915	246.4	4.11	67	83.3	0	0	5915
									00:08:56	36.36	0.974	35.418	823	777.122	938.987	1.21	176.9	31.6	42.3	35	10.95	3.1	105	7.4	18.16	3.24	17.32	4.25	20.93	0.04	130	23	124	30	NONE		23.5	47	37.1	733	761	5852	243.8	4.06	67	82.4	0	0	5852
									00:08:58	30.93	1.127	34.856	916	764.153	924.999	1.21	204.7	36.6	42.8	35.3	10.76	3.1	105	7.3	18.16	3.25	17.14	4.35	20.93	0.04	130	23	122	31	NONE		23.5	47	37.1	733	761	5757	239.9	4	67	81.1	0	0	5757
									00:09:01	20.07	1.091	21.893	986	556.095	655.188	1.18	193.6	39.9	36.8	31.3	7.83	2.2	106	5.2	17.75	3.66	16.8	4.73	20.93	0.04	127	26	120	34	NONE		23.5	47	37.1	733	761	4161	173.4	2.89	67	58.6	0	0	4161
									00:09:04	17.86	2.434	43.464	2116	983.876	1254.74	1.28	439	85.9	42.9	33.6	13.86	4	106	9.3	18.04	3.53	17.23	4.46	20.93	0.04	129	25	123	32	NONE		23.5	47	37.1	733	761	7513	313	5.22	67	105.8	0	0	7513
									00:09:06	30.15	1.227	36.995	1165	747.041	933.199	1.25	225.3	37.9	46.7	37.4	10.52	3	106	7	18.36	3.09	17.5	4.14	20.93	0.04	131	22	125	30	NONE		23.5	47	37.1	733	761	5674	236.4	3.94	68	79.9	0	0	5674
									00:09:08	31.25	1.05	32.812	901	665.378	829.434	1.25	192.7	32.5	46	36.9	9.37	2.7	106	6.3	18.35	3.1	17.39	4.24	20.93	0.04	131	22	124	30	NONE		23.5	47	37.1	733	761	5051	210.4	3.51	68	71.1	0	0	5051
									00:09:10	30.3	0.879	26.636	903	514.122	617.969	1.2	162.6	25	47.7	39.7	7.24	2.1	105	4.9	18.5	2.84	17.43	4.12	20.93	0.04	132	20	124	29	NONE		23.5	47	37.1	733	761	3866	161.1	2.68	68	54.5	0	0	3866
									00:09:12	36.14	0.997	36.036	902	799.16	962.959	1.2	180.8	32.6	41.9	34.8	11.26	3.2	105	7.6	18.13	3.27	17.2	4.3	20.93	0.04	129	23	123	31	NONE		23.5	47	37.1	733	761	6013	250.6	4.18	68	84.7	0	0	6013
									00:09:13	39.22	0.867	34	872	729.511	880.996	1.21	158	27.5	42.8	35.5	10.27	2.9	104	7	18.22	3.17	17.29	4.07	20.93	0.04	130	23	123	29	NONE		23.5	46	37.1	733	761	5492	228.9	3.81	68	77.4	0	0	5492
									00:09:16	25.21	0.996	25.109	854	530.836	621.587	1.17	182.1	30.2	44	37.6	7.48	2.1	103	5.2	18.28	3.03	17.18	4.31	20.93	0.04	131	22	123	31	NONE		23.5	46	37.1	733	761	3966	165.2	2.75	68	55.9	0	0	3966
									00:09:18	31.75	1.026	32.571	828	811.984	953.148	1.17	182.7	36.7	37.4	31.8	11.44	3.3	103	7.9	17.81	3.58	16.81	4.57	20.93	0.04	127	26	120	33	NONE		23.5	46	37.1	733	761	6070	252.9	4.22	68	85.5	0	0	6070
									00:09:20	29.56	0.925	27.34	859	615.856	687.87	1.12	167.8	28.5	41	36.7	8.67	2.5	103	6	18.14	3.08	16.91	4.42	20.93	0.04	130	22	121	32	NONE		23.5	46	37.1	733	761	4548	189.5	3.16	68	64.1	0	0	4548
									00:09:22	31.75	1.309	41.556	1070	1047.58	1183.92	1.13	233	45.6	37.5	33.2	14.75	4.2	103	10.2	17.8	3.48	16.85	4.55	20.93	0.04	127	25	120	32	NONE		23.5	46	37.1	733	761	7759	323.3	5.39	69	109.3	0	0	7759
									00:09:25	19.29	1.254	24.193	1103	620.111	689.508	1.11	222.7	43.7	36.8	33.1	8.73	2.5	104	6	17.76	3.48	16.67	4.72	20.93	0.04	127	25	119	34	NONE		23.5	46	37.1	733	761	4575	190.6	3.18	69	64.4	0	0	4575
									00:09:26	40.27	1.102	44.376	992	1041.79	1181.35	1.13	198.5	35.9	39.9	35.2	14.67	4.2	104	10	18.01	3.26	17.03	4.3	20.93	0.04	129	23	122	31	NONE		23.5	46	37.1	733	761	7722	321.7	5.36	69	108.8	0	0	7722
									00:09:28	37.74	1.073	40.491	899	907.863	1041.85	1.15	194.6	33.8	41.7	36.3	12.79	3.7	105	8.6	18.14	3.15	17.22	4.12	20.93	0.04	129	22	123	29	NONE		23.5	46	37.1	733	761	6749	281.2	4.69	69	95.1	0	0	6749
									00:09:30	35.71	1.014	36.214	932	775.276	901.051	1.16	185.1	30.9	43.5	37.4	10.92	3.1	105	7.4	18.25	3.05	17.32	4.04	20.93	0.04	130	22	124	29	NONE		23.5	46	37.1	733	761	5781	240.9	4.01	69	81.4	0	0	5781
									00:09:31	37.97	0.958	36.38	916	766.968	886.52	1.16	175.3	28.6	44	38	10.8	3.1	105	7.3	18.3	2.99	17.22	4.09	20.93	0.04	131	21	123	29	NONE		23.5	46	37.1	733	761	5712	238	3.97	69	80.4	0	0	5712
									00:09:33	42.25	0.881	37.225	870	765.925	896.598	1.17	161.7	26	44.7	38.2	10.79	3.1	105	7.3	18.35	2.95	17.4	3.9	20.93	0.04	131	21	124	28	NONE		23.5	46	37.1	733	761	5722	238.4	3.97	69	80.6	0	0	5722
									00:09:34	38.22	1.016	38.828	886	836.668	970.48	1.16	185.3	31.1	43.2	37.3	11.78	3.4	105	8	18.24	3.06	17.28	4.07	20.93	0.04	130	22	123	29	NONE		23.5	46	37.1	733	761	6236	259.8	4.33	69	87.8	0	0	6236
									00:09:36	41.38	0.926	38.317	823	807.222	959.601	1.19	169.3	28.4	43.9	36.9	11.37	3.2	105	7.7	18.28	3.07	17.37	3.98	20.93	0.04	131	22	124	28	NONE		23.5	46	37.1	733	761	6053	252.2	4.2	70	85.3	0	0	6053
									00:09:37	36.14	0.958	34.627	870	724.025	837.815	1.16	175.5	28.4	44.3	38.3	10.2	2.9	105	6.9	18.32	2.96	17.33	4.09	20.93	0.04	131	21	124	29	NONE		23.5	46	37.1	733	761	5393	224.7	3.75	70	76	0	0	5393
									00:09:39	33.9	0.901	30.542	839	662.451	763.95	1.15	164.2	27.6	42.5	36.9	9.33	2.7	105	6.3	18.22	3.06	17.32	4.1	20.93	0.04	130	22	124	29	NONE		23.5	46	37.1	733	761	4930	205.4	3.42	70	69.4	0	0	4930
									00:09:42	18.29	2.25	41.159	1989	924.357	1151.75	1.25	406.7	77	43.1	34.6	13.02	3.7	104	8.9	18.08	3.42	17.34	4.32	20.93	0.04	129	24	124	31	NONE		23.5	46	37.1	733	761	7016	292.3	4.87	70	98.8	0	0	7016
									00:09:54	33.9	0.984	33.356	947	740.058	855.57	1.16	178.7	30.9	41.9	36.2	10.42	3	105	7	18.16	3.14	17.15	4.2	20.93	0.04	130	22	122	30	NONE		23.4	46	37.1	733	761	5511	229.6	3.83	71	77.6	0	0	5511
									00:09:56	40.27	0.875	35.235	776	773.524	887.866	1.15	159.2	27	41.9	36.5	10.89	3.1	104	7.4	18.19	3.09	17.23	4.01	20.93	0.04	130	22	123	29	NONE		23.4	46	37.1	733	761	5750	239.6	3.99	71	81	0	0	5750
									00:09:57	35.5	0.938	33.302	823	741.176	837.858	1.13	170.4	28.9	41.6	36.8	10.44	3	104	7.1	18.17	3.08	17.11	4.25	20.93	0.04	130	22	122	30	NONE		23.4	46	37.1	733	761	5490	228.7	3.81	71	77.3	0	0	5490
									00:09:59	36.14	0.849	30.687	809	663.889	734.443	1.11	155	24.9	42.4	38.3	9.35	2.7	104	6.4	18.26	2.93	17.19	4.07	20.93	0.04	130	21	123	29	NONE		23.4	46	37.1	733	761	4892	203.8	3.4	71	68.9	0	0	4892
									00:10:01	36.59	0.916	33.512	855	779.641	860.634	1.1	165.4	28.8	39.7	36	10.98	3.1	104	7.5	18.06	3.14	17.16	4.11	20.93	0.04	129	22	123	29	NONE		23.4	46	37.1	733	761	5742	239.2	3.99	71	80.9	0	0	5742
									00:10:03	28.99	1.158	33.565	979	816.678	909.751	1.11	207.5	38.4	38.6	34.7	11.5	3.3	104	7.9	17.92	3.32	16.86	4.44	20.93	0.04	128	24	120	32	NONE		23.4	46	37.1	733	761	6028	251.1	4.19	71	84.9	0	0	6028
									00:10:05	27.27	0.954	26.018	915	582.802	641.22	1.1	173.3	28.8	41.4	37.6	8.21	2.3	105	5.6	18.17	3.02	17.07	4.23	20.93	0.04	130	22	122	30	NONE		23.4	46	37.1	733	761	4289	178.7	2.98	71	60.4	0	0	4289
									00:10:06	46.51	1.3	60.465	760	1506.38	1734.73	1.15	231.7	45.6	38	33	21.22	6.1	105	14.3	17.82	3.51	16.87	4.38	20.93	0.04	127	25	120	31	NONE		23.4	46	37.1	733	761	11208	467	7.78	72	157.9	0	0	11208
									00:10:09	22.22	1.855	41.222	1637	991.006	1179.58	1.19	332.2	64.9	40	33.6	13.96	4	106	9.3	17.91	3.5	17.15	4.36	20.93	0.04	128	25	122	31	NONE		23.4	46	37.1	733	761	7434	309.7	5.16	72	104.7	0	0	7434
									00:10:12	19.54	1.652	32.287	1528	723.241	880.276	1.22	299	55.1	42.8	35.1	10.19	2.9	106	6.8	18.1	3.34	17.2	4.39	20.93	0.04	129	24	123	31	NONE		23.4	46	37.1	733	761	5456	227.3	3.79	72	76.8	0	0	5456
									00:10:14	34.88	0.909	31.709	941	693.357	835.141	1.2	165.2	29.3	42.2	35	9.77	2.8	106	6.5	18.17	3.22	17.29	4.14	20.93	0.04	130	23	123	30	NONE		23.4	46	37.1	733	761	5217	217.4	3.62	72	73.5	0	0	5217
									00:10:16	27.65	0.99	27.373	889	589.728	690.947	1.17	180.5	30.6	43.1	36.8	8.31	2.4	105	5.6	18.23	3.09	17.17	4.3	20.93	0.04	130	22	123	31	NONE		23.4	46	37.1	733	761	4406	183.6	3.06	72	62.1	0	0	4406
									00:10:19	22.14	0.933	20.657	784	519.736	581.152	1.12	166.2	32.1	36.8	32.9	7.32	2.1	105	4.9	17.81	3.44	16.71	4.66	20.93	0.04	127	25	119	33	NONE		23.4	46	37.1	733	761	3839	160	2.67	73	54.1	0	0	3839
									00:10:22	19.67	2.191	43.102	1837	1084.25	1282.91	1.18	389.4	79.7	38.5	32.5	15.27	4.4	105	10.3	17.77	3.64	17.01	4.49	20.93	0.04	127	26	121	32	NONE		23.4	46	37.1	733	761	8121	338.4	5.64	73	114.4	0	0	8121
									00:10:25	20.27	1.541	31.236	1440	723.047	868.448	1.2	277.6	52.4	41.2	34.3	10.18	2.9	104	7	18.01	3.4	17.07	4.47	20.93	0.04	129	24	122	32	NONE		23.3	46	37.1	733	761	5436	226.5	3.78	73	76.6	0	0	5436
									00:10:26	33.33	0.81	27	903	521.543	603.3	1.16	150	22.2	47.3	40.9	7.35	2.1	103	5.1	18.52	2.74	17.37	4	20.93	0.04	132	20	124	29	NONE		23.3	46	37.1	733	761	3885	161.9	2.7	73	54.7	0	0	3885
									00:10:28	38.96	0.69	26.883	826	487.287	548.75	1.13	128.9	17.3	49.6	44	6.86	2	103	4.7	18.68	2.51	17.69	3.65	20.93	0.04	133	18	126	26	NONE		23.3	46	37.1	733	761	3606	150.2	2.5	73	50.8	0	0	3606
									00:10:30	35.71	0.241	8.607	534	78.9431	88.7496	1.12	47.7	3.1	77.4	68.8	1.11	0.3	103	0.8	19.79	1.29	19.21	1.89	20.93	0.04	141	9	137	13	NONE		23.3	46	37.1	733	761	584	24.3	0.41	73	8.2	0	0	584
									00:10:32	26.67	1.248	33.28	859	894.555	1006.06	1.12	219.6	46.1	35.1	31.2	12.6	3.6	103	8.7	17.6	3.69	16.69	4.66	20.93	0.04	126	26	119	33	NONE		23.3	46	37.1	733	761	6617	275.7	4.6	73	93.2	0	0	6617
									00:10:34	31.75	0.935	29.683	827	744.774	812.252	1.09	166.8	31.3	36.9	33.8	10.49	3	102	7.3	17.84	3.35	16.99	4.33	20.93	0.04	127	24	121	31	NONE		23.3	47	37.1	733	761	5469	227.9	3.8	73	77	0	0	5469
									00:10:36	26.43	1.119	29.577	1043	742.001	812.438	1.09	199.6	37.6	37.4	34.1	10.45	3	102	7.3	17.84	3.36	16.83	4.47	20.93	0.04	127	24	120	32	NONE		23.3	47	37.1	733	761	5454	227.2	3.79	73	76.8	0	0	5454
									00:10:38	32.43	0.9	29.189	887	696.227	763.11	1.1	161.9	28.8	38.7	35.3	9.81	2.8	102	6.8	17.99	3.2	17.05	4.23	20.93	0.04	128	23	122	30	NONE		23.3	47	37.1	733	761	5119	213.3	3.55	74	72.1	0	0	5119
									00:10:40	31.41	1.386	43.539	1071	1139.01	1246.08	1.09	245.4	48.5	36.3	33.2	16.04	4.6	102	11.2	17.71	3.5	16.81	4.5	20.93	0.04	126	25	120	32	NONE		23.3	47	37.1	733	761	8370	348.8	5.81	74	117.9	0	0	8370
									00:10:42	23.81	1.476	35.143	1396	858.724	1002.86	1.17	263.8	51.5	39	33.4	12.09	3.5	103	8.3	17.87	3.49	17	4.38	20.93	0.04	128	25	121	31	NONE		23.3	47	37.1	733	761	6411	267.1	4.45	74	90.3	0	0	6411
									00:10:44	30.46	1.281	39.015	1181	873.714	1022.74	1.17	232.2	41.1	42.2	36.1	12.31	3.5	103	8.5	18.13	3.21	17.22	4.2	20.93	0.04	129	23	123	30	NONE		23.3	47	37.1	733	761	6527	272	4.53	74	91.9	0	0	6527
									00:10:47	27.4	1.348	36.932	1212	796.03	960.205	1.21	245.5	42.9	44	36.5	11.21	3.2	103	7.7	18.21	3.18	17.32	4.16	20.93	0.04	130	23	124	30	NONE		23.3	47	37.1	733	761	5991	249.6	4.16	74	84.4	0	0	5991
									00:10:49	26.43	1.322	34.943	1177	756.725	933.16	1.23	240.4	43.2	43.7	35.5	10.66	3	102	7.4	18.18	3.27	17.28	4.26	20.93	0.04	130	23	123	30	NONE		23.3	47	37.1	733	761	5728	238.7	3.98	74	80.7	0	0	5728
									00:10:51	29.56	1.166	34.463	1090	722.891	895.842	1.24	213	37.1	44.8	36.2	10.18	2.9	103	7	18.27	3.18	17.34	4.2	20.93	0.04	130	23	124	30	NONE		23.3	47	37.1	733	761	5479	228.3	3.8	75	77.2	0	0	5479
									00:10:54	20.62	1.205	24.845	1191	561.547	682.665	1.22	217.8	40.5	41.7	34.3	7.91	2.3	103	5.5	18.07	3.36	17.16	4.39	20.93	0.04	129	24	123	31	NONE		23.3	47	37.1	733	761	4235	176.5	2.94	75	59.6	0	0	4235
									00:10:57	17.34	1.079	18.711	840	420.453	504.568	1.2	195.3	35.6	41.6	34.7	5.92	1.7	101	4.2	18.1	3.3	17.03	4.37	20.93	0.04	129	24	122	31	NONE		23.3	47	37.1	733	761	3160	131.7	2.19	75	44.5	0	0	3160
									00:11:00	26.2	0.982	25.729	949	656.734	732.835	1.12	174.5	34.2	36.4	32.6	9.25	2.6	101	6.5	17.77	3.48	16.78	4.55	20.93	0.04	127	25	120	32	NONE		23.3	47	37.1	733	761	4849	202	3.37	75	68.3	0	0	4849
									00:11:02	29.13	1.034	30.117	1026	753.293	828.609	1.1	184.5	34.8	37.3	33.9	10.61	3	101	7.5	17.84	3.37	16.89	4.37	20.93	0.04	127	24	121	31	NONE		23.3	47	37.1	733	761	5543	231	3.85	75	78.1	0	0	5543
									00:11:06	15.04	2.377	35.744	2169	876.906	1044.45	1.19	424.2	84.9	39.6	33.2	12.35	3.5	100	8.8	17.85	3.57	17.08	4.4	20.93	0.04	127	26	122	31	NONE		23.3	47	37.1	733	761	6579	274.1	4.57	75	92.7	0	0	6579
									00:11:09	19.93	1.715	34.186	1488	755.177	917.197	1.21	311.1	56.3	43.4	35.8	10.64	3	99	7.6	18.14	3.28	17.28	4.29	20.93	0.04	130	23	123	31	NONE		23.3	46	37.1	733	761	5694	237.2	3.95	76	80.2	0	0	5694
									00:11:11	24.79	0.923	22.884	923	480.463	564.734	1.18	168.9	27.9	44	37.4	6.77	1.9	99	4.9	18.3	3.02	17.22	4.28	20.93	0.04	131	22	123	31	NONE		23.3	46	37.1	733	761	3593	149.7	2.5	76	50.6	0	0	3593
									00:11:13	24.29	1.046	25.409	1030	575.019	662.845	1.15	189.4	33.4	41.2	35.8	8.1	2.3	100	5.8	18.11	3.19	17.11	4.38	20.93	0.04	129	23	122	31	NONE		23.2	46	37.1	733	761	4279	178.3	2.97	76	60.3	0	0	4279
									00:11:15	34.29	1.143	39.189	977	901.812	1042.25	1.16	206.4	37.2	40.8	35.3	12.7	3.6	102	8.8	18.06	3.25	17.12	4.29	20.93	0.04	129	23	122	31	NONE		23.2	46	37.1	733	761	6716	279.8	4.66	76	94.6	0	0	6716
									00:11:17	35.5	0.958	34.012	903	746.244	872.881	1.17	174.2	30.1	42.2	36.1	10.51	3	103	7.2	18.18	3.14	17.27	4.06	20.93	0.04	130	22	123	29	NONE		23.3	46	37.1	733	761	5574	232.2	3.87	76	78.5	0	0	5574
									00:11:19	28.3	1.425	40.33	1057	932.408	1103.58	1.18	256.9	47.7	41.1	34.7	13.13	3.8	104	9	18.03	3.35	17.18	4.34	20.93	0.04	129	24	123	31	NONE		23.2	46	37.1	733	761	6984	291	4.85	76	98.4	0	0	6984
									00:11:22	22.47	1.601	35.978	1487	764.072	958.623	1.25	291.8	52.2	45	35.9	10.76	3.1	105	7.3	18.23	3.26	17.51	4.07	20.93	0.04	130	23	125	29	NONE		23.2	46	37.1	733	761	5809	242.1	4.03	76	81.8	0	0	5809
									00:11:25	17.65	0.42	7.412	1123	68.0444	85.1506	1.25	83	6	90.8	72.5	0.96	0.3	106	0.6	19.76	1.43	18.61	2.85	20.93	0.04	141	10	133	20	NONE		23.2	46	37.1	733	761	517	21.5	0.36	77	7.3	0	0	517
									00:11:28	20.69	1.81	37.448	928	990.645	1167.01	1.18	318.8	68.9	36.3	30.8	13.95	4	107	9.3	17.61	3.81	16.72	4.82	20.93	0.04	126	27	119	34	NONE		23.2	46	37.1	733	761	7412	308.8	5.15	77	104.4	0	0	7412
									00:11:30	26.91	1.043	28.063	1058	660.729	747.561	1.13	187.8	34	39.6	35	9.31	2.7	106	6.2	18.01	3.26	17.06	4.37	20.93	0.04	129	23	122	31	NONE		23.2	46	37.1	733	761	4895	203.9	3.4	77	68.9	0	0	4895
									00:11:32	28.17	1.098	30.93	1011	752.06	856.724	1.14	196.6	37.2	38.5	33.8	10.59	3	105	7.2	17.91	3.39	16.94	4.45	20.93	0.04	128	24	121	32	NONE		23.2	46	37.2	733	761	5581	232.5	3.88	77	78.6	0	0	5581
									00:11:36	16.53	0.961	15.884	963	400.761	441.912	1.1	171.2	32.7	36.7	33.3	5.64	1.6	104	3.9	17.81	3.4	16.75	4.55	20.93	0.04	127	24	120	32	NONE		23.2	46	37.1	733	761	2951	122.9	2.05	77	41.6	0	0	2951
									00:11:38	29.56	0.574	16.966	344	458.987	478.547	1.04	101.2	19.8	32.5	31.1	6.46	1.8	104	4.4	17.63	3.45	16.62	4.44	20.93	0.04	126	25	119	32	NONE		23.2	46	37.1	733	761	3336	139	2.32	77	47	0	0	3336
									00:11:42	16.35	2.612	42.703	2055	1157.89	1292.47	1.12	459	96.6	35.9	32.2	16.31	4.7	103	11.2	17.57	3.7	16.81	4.52	20.93	0.04	125	26	120	32	NONE		23.2	46	37.1	733	761	8550	356.2	5.94	78	120.4	0	0	8550
									00:11:45	19.48	1.798	35.026	1681	803.755	953.832	1.19	324.5	59.9	41.9	35.3	11.32	3.2	103	7.8	18.05	3.33	17.23	4.24	20.93	0.04	129	24	123	30	NONE		23.2	46	37.1	733	761	6025	251	4.18	78	84.9	0	0	6025
									00:11:47	22.99	1.015	23.333	1008	519.054	614.218	1.18	184.1	32.7	41.9	35.4	7.31	2.1	103	5	18.14	3.22	17.35	4.06	20.93	0.04	130	23	124	29	NONE		23.2	46	37.2	733	761	3888	162	2.7	78	54.8	0	0	3888
									00:11:49	31.58	0.761	24.032	765	490.197	566.834	1.16	139.9	22	44.5	38.5	6.9	2	102	4.8	18.38	2.89	17.47	3.92	20.93	0.04	131	21	125	28	NONE		23.2	46	37.2	733	761	3651	152.1	2.54	78	51.4	0	0	3651
									00:11:52	27.4	1.163	31.863	1056	732.537	862.139	1.18	209.9	38.5	40.9	34.7	10.32	2.9	102	7.2	18.05	3.31	17.22	4.23	20.93	0.04	129	24	123	30	NONE		23.2	46	37.2	733	761	5480	228.3	3.81	78	77.2	0	0	5480
									00:11:54	28.17	1.053	29.662	1001	650.578	759.267	1.17	191.5	33	42.6	36.5	9.16	2.6	102	6.4	18.19	3.13	17.32	4.05	20.93	0.04	130	22	124	29	NONE		23.2	46	37.1	733	761	4856	202.3	3.37	78	68.4	0	0	4856
									00:11:56	30.61	0.856	26.204	826	534.357	614.368	1.15	157.4	24.6	45	39.2	7.53	2.2	103	5.2	18.39	2.87	17.32	4.06	20.93	0.04	131	21	124	29	NONE		23.2	46	37.1	733	761	3974	165.6	2.76	78	56	0	0	3974
									00:11:58	28.44	0.783	22.265	724	450.528	510.208	1.13	144.2	22	45	39.7	6.35	1.8	102	4.4	18.42	2.81	17.24	4.1	20.93	0.04	131	20	123	29	NONE		23.2	46	37.1	733	761	3338	139.1	2.32	78	47	0	0	3338
									00:12:01	18.99	1.366	25.937	1230	635.842	720.313	1.13	244.3	46.4	38.7	34.2	8.96	2.6	101	6.3	17.88	3.4	16.9	4.48	20.93	0.04	128	24	121	32	NONE		23.2	46	37.2	733	761	4712	196.3	3.27	79	66.4	0	0	4712
									00:12:04	17.09	2.127	36.359	1865	842.192	1006.25	1.19	383.2	72	41.8	34.9	11.86	3.4	101	8.3	18.02	3.39	17.16	4.31	20.93	0.04	129	24	123	31	NONE		23.2	46	37.2	733	761	6324	263.5	4.39	79	89.1	0	0	6324
									00:12:09	14.08	1.675	23.592	1390	550.189	720.518	1.31	300.3	62.5	41.1	31.4	7.75	2.2	103	5.3	17.93	3.73	16.91	4.59	20.93	0.04	128	27	121	33	NONE		23.2	46	37.1	733	761	4231	176.3	2.94	79	59.6	0	0	4231
									00:12:12	16.67	1.802	30.033	1532	720.755	844.988	1.17	323	62	40.1	34.2	10.15	2.9	102	7.1	17.92	3.44	17.01	4.51	20.93	0.04	128	25	121	32	NONE		23.2	46	37.1	733	761	5386	224.4	3.74	79	75.9	0	0	5386
									00:12:16	17.19	2.049	35.226	1783	803.522	991.134	1.23	369.6	70.5	42.3	34.3	11.32	3.2	101	8	18.04	3.44	17.3	4.29	20.93	0.04	129	25	124	31	NONE		23.2	46	37.1	733	761	6083	253.4	4.22	80	85.7	0	0	6083
									00:12:19	17.44	1.597	27.855	1506	594.567	742.626	1.25	290.9	52.1	44.8	35.9	8.37	2.4	101	5.9	18.22	3.26	17.29	4.32	20.93	0.04	130	23	123	31	NONE		23.2	46	37.2	733	761	4515	188.1	3.14	80	63.6	0	0	4515
									00:12:23	16.81	1.469	24.689	1263	572.407	698.214	1.22	264.4	50.8	41.1	33.7	8.06	2.3	99	5.8	18	3.46	17.08	4.45	20.93	0.04	129	25	122	32	NONE		23.2	46	37.2	733	761	4321	180	3	80	60.9	0	0	4321
									00:12:27	15.92	1.683	26.785	1396	654.092	771.961	1.18	300.7	59.3	39.2	33.3	9.21	2.6	98	6.7	17.87	3.52	17	4.49	20.93	0.04	128	25	121	32	NONE		23.2	46	37.1	733	761	4896	204	3.4	80	69	0	0	4896
									00:12:30	17.09	1.72	29.402	1353	732.795	852.973	1.16	306.4	61	38.5	33.1	10.32	2.9	99	7.4	17.81	3.55	16.95	4.5	20.93	0.04	127	25	121	32	NONE		23.2	46	37.1	733	761	5466	227.8	3.8	80	77	0	0	5466
									00:12:32	29.41	1.093	32.147	1113	679.166	789.941	1.16	199.9	32.9	44.3	38.1	9.57	2.7	100	6.8	18.29	3.01	17.31	4.06	20.93	0.04	131	21	124	29	NONE		23.2	46	37.1	733	761	5065	211.1	3.52	80	71.3	0	0	5065
									00:12:34	26.09	0.859	22.409	841	440.583	499.779	1.13	158.8	23.5	46.7	41.2	6.21	1.8	100	4.4	18.49	2.74	17.36	4.01	20.93	0.04	132	20	124	29	NONE		23.2	46	37.1	733	761	3266	136.1	2.27	81	46	0	0	3266
									00:12:37	27.52	0.775	21.33	712	436.915	482.509	1.1	142.6	21.5	44.4	40.2	6.15	1.8	100	4.4	18.4	2.77	17.2	4.04	20.93	0.04	131	20	123	29	NONE		23.2	46	37.2	733	761	3218	134.1	2.23	81	45.3	0	0	3218
									00:12:39	27.52	1.069	29.422	961	720.683	784.953	1.09	191.5	34.9	38.2	35	10.15	2.9	100	7.2	17.91	3.26	17.05	4.27	20.93	0.04	128	23	122	30	NONE		23.2	46	37.2	733	761	5291	220.4	3.67	81	74.5	0	0	5291
									00:12:41	31.25	0.989	30.906	848	752.976	798.994	1.06	177.5	31.3	38.1	35.9	10.61	3	100	7.5	17.95	3.16	16.97	4.24	20.93	0.04	128	23	121	30	NONE		23.2	46	37.2	733	761	5494	228.9	3.82	81	77.4	0	0	5494
									00:12:45	13.48	2.488	33.546	2148	698.358	902.543	1.29	454.3	81.9	46.7	36.1	9.84	2.8	99	7.1	18.26	3.29	17.34	4.13	20.93	0.04	130	24	124	29	NONE		23.2	46	37.1	733	761	5352	223	3.72	81	75.4	0	0	5352
									00:12:47	28.44	0.68	19.336	691	393.957	447.657	1.14	125.1	19.3	44	38.7	5.55	1.6	99	4	18.4	2.84	17.46	3.8	20.93	0.04	131	20	125	27	NONE		23.2	46	37.2	733	761	2922	121.7	2.03	81	41.1	0	0	2922
									00:12:49	26.91	0.652	17.543	649	371.255	401.55	1.08	119.5	18.3	42.2	39	5.23	1.5	100	3.7	18.33	2.81	17.29	3.94	20.93	0.04	131	20	123	28	NONE		23.2	46	37.2	733	761	2721	113.4	1.89	81	38.3	0	0	2721
									00:12:51	30.3	0.954	28.909	727	719.893	762.597	1.06	170.6	30.8	37.2	35.1	10.14	2.9	100	7.2	17.88	3.23	16.81	4.29	20.93	0.04	128	23	120	31	NONE		23.2	46	37.1	733	761	5251	218.8	3.65	81	74	0	0	5251
									00:12:54	20.83	1.5	31.25	1332	802.277	860.07	1.07	266.7	50.5	37.1	34.6	11.3	3.2	100	8	17.78	3.37	16.82	4.36	20.93	0.04	127	24	120	31	NONE		23.2	46	37.2	733	761	5868	244.5	4.07	82	82.6	0	0	5868
									00:12:57	20.83	1.185	24.688	1127	618.671	653.684	1.06	211.7	38.4	37.5	35.5	8.71	2.5	100	6.2	17.86	3.24	16.93	4.23	20.93	0.04	128	23	121	30	NONE		23.2	46	37.2	733	761	4510	187.9	3.13	82	63.5	0	0	4510
									00:13:00	18.87	1.076	20.302	860	554.623	567.714	1.02	189.5	36.8	34.2	33.4	7.81	2.2	101	5.5	17.61	3.42	16.67	4.37	20.93	0.04	126	24	119	31	NONE		23.2	46	37.2	733	761	4014	167.3	2.79	82	56.5	0	0	4014
									00:13:03	27.52	1.162	31.982	1043	830.199	856.954	1.03	206.5	38.1	36.2	35.1	11.69	3.3	103	8.1	17.77	3.28	16.84	4.26	20.93	0.04	127	23	120	30	NONE		23.2	46	37.1	733	761	6020	250.8	4.18	82	84.8	0	0	6020
									00:13:06	19.42	1.466	28.466	1303	741.792	792.198	1.07	260	49.9	36.5	34.2	10.45	3	104	7.1	17.74	3.4	16.85	4.32	20.93	0.04	127	24	120	31	NONE		23.1	46	37.2	733	761	5421	225.9	3.76	82	76.3	0	0	5421
									00:13:08	27.52	1.154	31.761	1105	759.458	811.497	1.07	207.7	36.1	39.3	36.8	10.7	3.1	104	7.3	18	3.13	17.13	4.05	20.93	0.04	129	22	122	29	NONE		23.1	46	37.2	733	761	5551	231.3	3.85	82	78.2	0	0	5551
									00:13:09	34.29	0.78	26.743	781	544.788	578.31	1.06	143.8	20.7	44.7	42.1	7.67	2.2	104	5.2	18.44	2.65	17.42	3.63	20.93	0.04	132	19	124	26	NONE		23.2	46	37.1	733	761	3976	165.6	2.76	82	56	0	0	3976
									00:13:11	34.48	0.727	25.069	678	516.804	536.589	1.04	133.9	19.1	43.8	42.2	7.28	2.1	103	5	18.42	2.63	17.32	3.77	20.93	0.04	132	19	124	27	NONE		23.2	46	37.2	733	761	3752	156.3	2.61	83	52.8	0	0	3752
									00:13:13	37.27	0.765	28.509	729	603.721	638.032	1.06	140.3	21	42.9	40.6	8.5	2.4	103	5.9	18.34	2.75	17.33	3.76	20.93	0.04	131	20	124	27	NONE		23.2	46	37.2	733	761	4401	183.4	3.06	83	62	0	0	4401
									00:13:15	36.81	0.77	28.344	779	651.503	675.817	1.04	139.6	22.5	39.5	38.1	9.18	2.6	103	6.3	18.13	2.92	17.17	3.86	20.93	0.04	129	21	123	28	NONE		23.1	46	37.2	733	761	4729	197.1	3.28	83	66.6	0	0	4729
									00:13:16	36.36	0.806	29.309	749	698.399	724.352	1.04	145.3	24.4	38.3	36.9	9.84	2.8	103	6.8	18.03	3.03	17.07	3.94	20.93	0.04	129	22	122	28	NONE		23.1	46	37.2	733	761	5070	211.2	3.52	83	71.4	0	0	5070
									00:13:18	35.5	0.843	29.929	810	714.375	744.958	1.04	151.9	25.7	38.4	36.8	10.06	2.9	102	7	18.02	3.05	17.13	3.93	20.93	0.04	129	22	122	28	NONE		23.1	46	37.2	733	761	5192	216.3	3.61	83	73.1	0	0	5192
									00:13:20	34.29	0.779	26.709	748	645.23	671.922	1.04	140.1	24	37.7	36.2	9.09	2.6	101	6.4	17.98	3.08	17.14	3.95	20.93	0.04	128	22	122	28	NONE		23.1	46	37.2	733	761	4688	195.3	3.26	83	66	0	0	4688
									00:13:21	34.68	0.771	26.74	744	630.05	645.346	1.02	139.3	22.8	38.6	37.7	8.87	2.5	101	6.2	18.07	2.96	17.11	3.92	20.93	0.04	129	21	122	28	NONE		23.1	46	37.2	733	761	4561	190	3.17	83	64.2	0	0	4561
									00:13:23	33.71	0.842	28.382	795	651.514	673.836	1.03	152.7	24.5	39.9	38.6	9.18	2.6	101	6.5	18.14	2.91	17.15	3.91	20.93	0.04	129	21	122	28	NONE		23.1	46	37.2	733	761	4726	196.9	3.28	83	66.6	0	0	4726
									00:13:26	24.39	1.292	31.512	1073	739.594	774.512	1.05	233.4	38.9	40.3	38.5	10.42	3	101	7.3	18.07	3.01	17.01	4.23	20.93	0.04	129	21	121	30	NONE		23.1	46	37.2	733	761	5380	224.2	3.74	83	75.8	0	0	5380
									00:13:28	25.42	1.438	36.559	1321	848.448	932.319	1.1	259.8	44.9	41	37.3	11.95	3.4	102	8.3	18.07	3.12	17.23	4.09	20.93	0.04	129	22	123	29	NONE		23.1	46	37.2	733	761	6242	260.1	4.33	83	87.9	0	0	6242
									00:13:30	24.39	1.463	35.683	1350	780.714	888.176	1.14	266.4	44.6	43.5	38.3	11	3.1	102	7.7	18.21	3.05	17.3	4.04	20.93	0.04	130	22	124	29	NONE		23.1	46	37.2	733	761	5791	241.3	4.02	84	81.6	0	0	5791
									00:13:34	18.87	1.511	28.509	1370	621.423	728.935	1.17	275	47.3	43.8	37.3	8.75	2.5	102	6.1	18.2	3.13	17.33	4.12	20.93	0.04	130	22	124	29	NONE		23.1	46	37.2	733	761	4645	193.5	3.23	84	65.4	0	0	4645
									00:13:36	29.7	0.777	23.079	819	478.175	532.996	1.11	142.7	22	43.9	39.4	6.73	1.9	102	4.7	18.37	2.83	17.55	3.78	20.93	0.04	131	20	125	27	NONE		23.1	46	37.2	733	761	3530	147.1	2.45	84	49.7	0	0	3530
									00:13:38	27.65	1.061	29.336	896	675.205	768.067	1.14	191.7	34	40.6	35.7	9.51	2.7	102	6.6	18.07	3.2	17.18	4.16	20.93	0.04	129	23	123	30	NONE		23.1	46	37.2	733	761	5009	208.7	3.48	84	70.5	0	0	5009
									00:13:42	15.31	1.272	19.469	1202	490.471	550.743	1.12	226.5	44	37.5	33.4	6.91	2	102	4.8	17.81	3.46	16.81	4.53	20.93	0.04	127	25	120	32	NONE		23.1	46	37.1	733	761	3627	151.1	2.52	84	51.1	0	0	3627
									00:13:44	23.26	0.908	21.116	893	513.736	545.199	1.06	163	28.7	37.9	35.7	7.24	2.1	102	5	17.95	3.16	17	4.21	20.93	0.04	128	23	121	30	NONE		23.1	46	37.1	733	761	3749	156.2	2.6	84	52.8	0	0	3749
									00:13:47	19.8	1.503	29.762	1265	770.131	822.387	1.07	266.9	50.8	36.8	34.5	10.85	3.1	102	7.6	17.76	3.38	16.86	4.36	20.93	0.04	127	24	120	31	NONE		23.1	46	37.2	733	761	5628	234.5	3.91	84	79.3	0	0	5628
									00:13:50	24	0.244	5.856	600	55.2164	63.5876	1.15	48.2	3.3	75.6	65.7	0.78	0.2	101	0.5	19.75	1.35	18.85	2.17	20.93	0.04	141	10	135	15	NONE		23.1	46	37.2	733	761	411	17.1	0.29	85	5.8	0	0	411
									00:13:53	22.06	1.562	34.456	1205	991.236	1027	1.04	272.2	56.9	33.2	32	13.96	4	101	9.8	17.43	3.64	16.66	4.44	20.93	0.04	124	26	119	32	NONE		23.1	46	37.2	733	761	7194	299.7	5	85	101.3	0	0	7194
									00:13:55	26.43	0.996	26.326	952	664.037	684.479	1.03	177.9	31.7	36.9	35.8	9.35	2.7	101	6.6	17.86	3.18	16.94	4.16	20.93	0.04	128	23	121	30	NONE		23.1	46	37.1	733	761	4813	200.6	3.34	85	67.8	0	0	4813
									00:13:58	21.43	1.015	21.75	1049	558.192	579.603	1.04	180.7	33.1	36.3	34.9	7.86	2.2	103	5.4	17.8	3.26	16.77	4.34	20.93	0.04	127	23	120	31	NONE		23.1	46	37.2	733	761	4053	168.9	2.81	85	57.1	0	0	4053
									00:14:00	24.29	0.98	23.806	1049	606.985	627.175	1.03	174.7	31.6	36.4	35.2	8.55	2.4	103	5.9	17.83	3.22	16.89	4.18	20.93	0.04	127	23	121	30	NONE		23.1	46	37.2	733	761	4402	183.4	3.06	85	62	0	0	4402
									00:14:04	16.22	2.158	34.995	1873	921.473	997.309	1.08	381.8	75.2	36.7	34	12.98	3.7	102	9	17.69	3.48	16.89	4.33	20.93	0.04	126	25	121	31	NONE		23.1	46	37.2	733	761	6755	281.4	4.69	85	95.1	0	0	6755
									00:14:06	25.32	0.88	22.278	937	515.831	541.379	1.05	159.3	26.2	39.8	37.9	7.27	2.1	101	5.1	18.1	2.98	17.24	3.93	20.93	0.04	129	21	123	28	NONE		23.1	46	37.2	733	761	3754	156.4	2.61	86	52.9	0	0	3754
									00:14:09	22.3	1.371	30.58	1057	782.663	838.731	1.07	243.9	46	37.1	34.6	11.02	3.1	101	7.7	17.79	3.36	16.79	4.36	20.93	0.04	127	24	120	31	NONE		23.1	46	37.2	733	761	5724	238.5	3.97	86	80.6	0	0	5724
									00:14:12	19.54	1.383	27.029	1265	691.515	721.894	1.04	246.3	45.2	37.1	35.5	9.74	2.8	102	6.8	17.81	3.27	16.74	4.4	20.93	0.04	127	23	120	31	NONE		23.1	46	37.2	733	761	5027	209.5	3.49	86	70.8	0	0	5027
									00:14:14	25.53	1.161	29.643	1084	743.985	771.736	1.04	207.5	37	37.4	36.1	10.48	3	102	7.3	17.87	3.19	16.88	4.24	20.93	0.04	128	23	121	30	NONE		23.1	46	37.2	733	761	5401	225	3.75	86	76.1	0	0	5401
									00:14:18	16	1.738	27.808	1497	717.579	765.17	1.07	308.8	58.5	37.2	34.9	10.11	2.9	102	7	17.77	3.37	16.83	4.37	20.93	0.04	127	24	120	31	NONE		23.1	46	37.2	733	761	5242	218.4	3.64	86	73.8	0	0	5242
									00:14:21	18.87	1.749	33	1497	810.499	888.214	1.1	313.1	57.6	39.1	35.7	11.42	3.3	104	7.8	17.9	3.29	17.05	4.23	20.93	0.04	128	24	122	30	NONE		23.1	46	37.2	733	761	5959	248.3	4.14	86	83.9	0	0	5959
									00:14:25	16.76	1.134	19.006	1107	488.941	527.543	1.08	201.5	38.5	36.5	33.8	6.89	2	106	4.6	17.77	3.4	16.89	4.32	20.93	0.04	127	24	121	31	NONE		23.1	46	37.2	733	761	3582	149.2	2.49	87	50.4	0	0	3582
									00:14:27	29.85	0.821	24.507	796	573.931	596.939	1.04	148.4	24.5	39.1	37.6	8.08	2.3	106	5.4	18.08	2.98	17.08	4.05	20.93	0.04	129	21	122	29	NONE		23.1	47	37.2	733	761	4169	173.7	2.89	87	58.7	0	0	4169
									00:14:29	29.41	0.882	25.941	820	631.628	648.396	1.03	158.5	27	37.8	36.8	8.9	2.5	105	6	17.97	3.06	16.92	4.12	20.93	0.04	128	22	121	29	NONE		23.1	47	37.2	733	761	4574	190.6	3.18	87	64.4	0	0	4574
									00:14:31	31.58	0.959	30.284	918	751.373	771.132	1.03	171.8	29.9	37.4	36.4	10.58	3	104	7.2	17.91	3.12	16.97	4.1	20.93	0.04	128	22	121	29	NONE		23.1	47	37.2	733	761	5441	226.7	3.78	87	76.6	0	0	5441
									00:14:33	27.03	1.12	30.27	1027	774.568	803.879	1.04	199.5	36.4	36.6	35.3	10.91	3.1	105	7.4	17.81	3.25	16.93	4.16	20.93	0.04	127	23	121	30	NONE		23.1	47	37.2	733	761	5623	234.3	3.91	87	79.2	0	0	5623
									00:14:35	25.32	1.102	27.899	1061	695.507	719.639	1.03	197.2	34.8	37.6	36.3	9.8	2.8	105	6.6	17.89	3.16	16.95	4.15	20.93	0.04	128	23	121	30	NONE		23.1	47	37.2	733	761	5046	210.2	3.5	87	71.1	0	0	5046
									00:14:38	26.55	1.444	38.336	1188	985.488	1054.78	1.07	256.7	48.6	37	34.6	13.88	4	105	9.4	17.78	3.37	16.97	4.2	20.93	0.04	127	24	121	30	NONE		23.1	47	37.2	733	761	7205	300.2	5	87	101.5	0	0	7205
									00:14:39	53.1	0.067	3.558	979	10.3807	7.60712	0.73	13.8	0.2	0	0	0.15	0	105	0.1	20.6	0.3	163.83	0.3	20.93	0.04	147	2	>70	2	NONE		23.1	47	37.2	733	761	70	2.9	0.05	87	1	0	64	6
									00:14:40	35.29	1.253	44.224	325	1086.95	1188.4	1.09	224.3	41.2	38.4	35.1	15.31	4.4	105	10.4	17.9	3.29	17.03	4.19	20.93	0.04	128	23	122	30	NONE		23.1	47	37.2	733	761	7987	332.8	5.55	87	112.5	0	0	7987
									00:14:43	24.79	0.977	24.223	974	548.813	590.939	1.08	177.3	29.2	41	38.1	7.73	2.2	104	5.3	18.15	2.99	17.21	3.99	20.93	0.04	130	21	123	28	NONE		23.1	47	37.2	733	761	4018	167.4	2.79	88	56.6	0	0	4018
									00:14:58	17.24	1.42	24.483	1213	532.184	640.944	1.2	258.3	45.5	43.7	36.3	7.5	2.1	100	5.3	18.19	3.2	17.27	4.22	20.93	0.04	130	23	123	30	NONE		23.1	46	37.2	733	761	4004	166.8	2.78	88	56.4	0	0	4004
									00:15:02	16.39	0.891	14.607	924	303.001	338.307	1.12	163.6	25.3	44.4	39.8	4.27	1.2	101	3	18.36	2.84	17.15	4.2	20.93	0.04	131	20	122	30	NONE		23.1	47	37.2	733	761	2238	93.2	1.55	89	31.5	0	0	2238
									00:15:04	27.65	0.332	9.18	437	178.732	186.825	1.05	61.6	8.3	40.5	38.8	2.52	0.7	102	1.8	18.55	2.5	17.74	3.3	20.93	0.04	132	18	127	24	NONE		23.1	47	37.2	733	761	1300	54.2	0.9	89	18.3	0	0	1300
									00:15:07	22.39	1.258	28.164	974	739.937	779.718	1.05	222.9	42.6	35.9	34.1	10.42	3	103	7.2	17.72	3.39	16.65	4.42	20.93	0.04	127	24	119	32	NONE		23.1	47	37.2	733	761	5391	224.6	3.74	89	75.9	0	0	5391
									00:15:09	25.1	0.772	19.381	793	490.089	498.277	1.02	137.9	24.3	36	35.4	6.9	2	102	4.8	17.86	3.15	16.88	4.1	20.93	0.04	128	22	121	29	NONE		23.1	47	37.2	733	761	3542	147.6	2.46	89	49.9	0	0	3542
									00:15:11	28.17	0.779	21.944	744	558.498	545.043	0.98	139.2	23.7	35.8	36.6	7.87	2.2	100	5.6	17.87	3.04	16.84	4.1	20.93	0.04	128	22	120	29	NONE		23.1	47	37.2	733	761	4000	166.7	2.78	89	56.3	0	329	3671
									00:15:14	18.24	1.178	21.483	1137	595.081	588.846	0.99	207.2	39.5	34	34.3	8.38	2.4	99	6	17.59	3.35	16.56	4.36	20.93	0.04	126	24	118	31	NONE		23.1	47	37.2	733	761	4275	178.1	2.97	89	60.2	0	153	4122
									00:15:17	26.67	0.804	21.44	817	541.876	522.369	0.96	143.9	24	36.1	37.5	7.63	2.2	99	5.5	17.9	2.99	16.8	4.08	20.93	0.04	128	21	120	29	NONE		23.1	47	37.2	733	761	3871	161.3	2.69	89	54.5	0	476	3395
									00:15:19	25.42	1.083	27.534	949	728.977	710.211	0.97	192.2	34.2	35.3	36.3	10.27	2.9	99	7.4	17.75	3.16	16.69	4.22	20.93	0.04	127	23	119	30	NONE		23.1	47	37.2	733	761	5219	217.5	3.62	89	73.5	0	459	4760
									00:15:22	18.18	1.612	29.309	1359	767.77	778.497	1.01	286.2	52.4	36.5	36	10.81	3.1	100	7.7	17.75	3.25	16.71	4.31	20.93	0.04	127	23	119	31	NONE		23.1	47	37.2	733	761	5545	231	3.85	89	78.1	0	0	5545
									00:15:24	29.85	0.784	23.403	921	520.743	533.092	1.02	142.9	21.9	40.9	40	7.33	2.1	100	5.2	18.23	2.79	17.27	3.71	20.93	0.04	130	20	123	26	NONE		23.1	47	37.2	733	761	3769	157	2.62	90	53.1	0	0	3769
									00:15:28	17.96	1.554	27.916	1131	726.269	760.611	1.05	275.9	51.8	36.7	35	10.23	2.9	100	7.3	17.75	3.33	16.84	4.27	20.93	0.04	127	24	120	30	NONE		23.1	47	37.2	733	761	5284	220.1	3.67	90	74.4	0	0	5284
									00:15:31	16.67	1.376	22.933	1288	568.447	606.007	1.07	246.2	44.5	38.3	35.9	8.01	2.3	101	5.6	17.89	3.23	16.93	4.23	20.93	0.04	128	23	121	30	NONE		23.1	47	37.2	733	761	4152	173	2.88	90	58.5	0	0	4152
									00:15:34	20.83	1.249	26.021	1115	633.636	679.1	1.07	224.1	39.9	38.8	36.2	8.92	2.5	102	6.2	17.94	3.19	16.97	4.19	20.93	0.04	128	23	121	30	NONE		23.1	47	37.2	733	761	4634	193.1	3.22	90	65.3	0	0	4634
									00:15:37	24.9	1.099	27.361	968	659.783	707.729	1.07	197.5	34.8	38.8	36.2	9.29	2.7	103	6.4	17.97	3.17	16.99	4.15	20.93	0.04	128	23	121	30	NONE		23.1	47	37.2	733	761	4826	201.1	3.35	90	68	0	0	4826
									00:15:39	28.44	0.81	23.033	757	557.291	573.455	1.03	145.7	24.7	37.8	36.7	7.85	2.2	103	5.4	17.99	3.05	17.07	3.96	20.93	0.04	128	22	122	28	NONE		23.1	47	37.2	733	761	4038	168.3	2.8	90	56.9	0	0	4038
									00:15:42	19.48	1.167	22.734	1144	568.703	596.847	1.05	208.6	37.5	37.6	35.8	8.01	2.3	104	5.5	17.87	3.21	17.07	4.04	20.93	0.04	128	23	122	29	NONE		23.1	47	37.2	733	761	4139	172.5	2.87	91	58.3	0	0	4139
									00:15:44	26.55	0.772	20.496	672	500.709	509.368	1.02	138.7	23.5	37.2	36.6	7.05	2	103	4.9	17.97	3.04	17.02	3.94	20.93	0.04	128	22	122	28	NONE		23.1	47	37.2	733	761	3619	150.8	2.51	91	51	0	0	3619
									00:15:48	16.04	2.021	32.422	1578	877.121	915.685	1.04	356.3	69.8	35.7	34.2	12.35	3.5	102	8.6	17.63	3.45	16.76	4.34	20.93	0.04	126	25	120	31	NONE		23.1	47	37.2	733	761	6376	265.7	4.43	91	89.8	0	0	6376
									00:15:52	17.8	1.511	26.902	1401	656.227	705.492	1.08	271	48.5	39.1	36.4	9.24	2.6	102	6.4	17.94	3.21	17	4.13	20.93	0.04	128	23	121	29	NONE		23.1	47	37.2	733	761	4803	200.1	3.34	91	67.6	0	0	4803
									00:15:55	16.53	1.489	24.612	1277	633.165	668.752	1.06	264.8	49.5	37	35.1	8.92	2.5	103	6.1	17.78	3.32	16.87	4.26	20.93	0.04	127	24	120	30	NONE		23.1	47	37.2	733	761	4615	192.3	3.2	91	65	0	0	4615
									00:15:58	18.07	1.39	25.12	1258	615.179	649.554	1.06	249.3	44	38.8	36.7	8.66	2.5	103	6	17.94	3.17	16.92	4.21	20.93	0.04	128	23	121	30	NONE		23.1	47	37.2	733	761	4484	186.8	3.11	91	63.2	0	0	4484
									00:16:01	19.35	1.195	23.129	1054	565.552	588.011	1.04	214.5	37.2	38.5	37	7.97	2.3	100	5.7	17.95	3.11	17.02	4.07	20.93	0.04	128	22	122	29	NONE		23.1	47	37.2	733	761	4108	171.1	2.85	92	57.9	0	0	4108
									00:16:03	25.97	0.558	14.494	572	308.834	300.334	0.97	102.5	14.2	41	42.2	4.35	1.2	99	3.1	18.37	2.54	17.18	3.73	20.93	0.04	131	18	123	27	NONE		23.1	47	37.2	733	761	2210	92.1	1.53	92	31.1	0	208	2003
									00:16:06	23.17	0.876	20.293	746	528.155	508.822	0.96	156	26.9	35.4	36.7	7.44	2.1	98	5.4	17.81	3.07	16.73	4.12	20.93	0.04	127	22	119	29	NONE		23.1	47	37.2	733	761	3772	157.2	2.62	92	53.1	0	471	3301
									00:16:08	26.79	0.64	17.143	651	428.691	397.623	0.93	114.9	18.2	35.6	38.4	6.04	1.7	97	4.4	17.95	2.84	16.74	3.99	20.93	0.04	128	20	120	28	NONE		23.1	47	37.2	733	761	3037	126.6	2.11	92	42.8	0	751	2286
									00:16:11	22.14	1.178	26.081	971	738.876	696.542	0.94	206.7	38.5	33.2	35.2	10.41	3	97	7.6	17.55	3.27	16.46	4.32	20.93	0.04	125	23	118	31	NONE		23.1	47	37.2	733	761	5253	218.9	3.65	92	74	0	1027	4226
									00:16:13	27.15	0.664	18.027	757	451.544	416.28	0.92	119.2	18.8	35.7	38.7	6.36	1.8	97	4.7	17.95	2.83	16.88	3.85	20.93	0.04	128	20	121	27	NONE		23.1	47	37.2	733	761	3195	133.1	2.22	92	45	0	852	2344
									00:16:15	33.9	0.292	9.898	761	126.3	114.505	0.91	56.7	4.2	59.6	65.7	1.78	0.5	97	1.3	19.42	1.44	18.27	2.48	20.93	0.04	139	10	130	18	NONE		23.1	47	37.2	733	761	891	37.1	0.62	92	12.5	0	284	607
									00:16:17	29.56	1.049	31.005	283	967.935	894.442	0.92	180.6	37	29.9	32.4	13.63	3.9	96	10.1	17.22	3.53	16.1	4.51	20.93	0.04	123	25	115	32	NONE		23.1	47	37.2	733	761	6853	285.5	4.76	92	96.5	0	1776	5077
									00:16:21	16.17	1.585	25.633	1454	745.813	707.306	0.95	276.6	53.5	32.9	34.6	10.5	3	96	7.8	17.45	3.38	16.45	4.35	20.93	0.04	125	24	117	31	NONE		23.1	47	37.2	733	761	5309	221.2	3.69	92	74.8	0	935	4373
									00:16:25	16	1.432	22.912	1263	646.04	627.777	0.97	251.2	48	33.7	34.7	9.1	2.6	97	6.7	17.54	3.35	16.6	4.27	20.93	0.04	125	24	119	30	NONE		23.1	47	37.2	733	761	4623	192.6	3.21	93	65.1	0	446	4177
									00:16:28	15.96	1.417	22.612	1270	602.289	593.186	0.98	251.1	45.5	35.7	36.2	8.48	2.4	98	6.1	17.72	3.21	16.78	4.18	20.93	0.04	127	23	120	30	NONE		23.1	47	37.2	733	761	4322	180.1	3	93	60.9	0	223	4099
									00:16:31	19.74	1.064	21	995	538.51	531.882	0.99	189.8	33	36.4	36.9	7.58	2.2	98	5.5	17.84	3.1	16.8	4.12	20.93	0.04	127	22	120	29	NONE		23.1	47	37.2	733	761	3867	161.1	2.69	93	54.5	0	162	3704
									00:16:34	20.62	1.102	22.722	918	614.61	599.73	0.98	194.8	35.6	34.6	35.5	8.66	2.5	99	6.2	17.68	3.23	16.61	4.25	20.93	0.04	126	23	119	30	NONE		23.1	47	37.2	733	761	4402	183.4	3.06	93	62	0	364	4038
									00:16:37	24.39	0.85	20.732	782	547.94	523.812	0.96	151	26.3	34.7	36.3	7.72	2.2	99	5.5	17.76	3.09	16.6	4.16	20.93	0.04	127	22	119	30	NONE		23.1	47	37.3	733	761	3907	162.8	2.71	93	55	0	587	3320
									00:16:39	26.43	0.834	22.044	745	588.303	541.547	0.92	148.1	25.1	34.3	37.3	8.29	2.4	98	6	17.76	3.01	16.64	4.03	20.93	0.04	127	21	119	29	NONE		23.1	47	37.2	733	761	4162	173.4	2.89	93	58.6	0	1129	3033
									00:16:41	23.35	1.894	44.218	1151	1405.78	1279.38	0.91	325	67	30.3	33.3	19.8	5.7	99	14.2	17.16	3.54	16.32	4.39	20.93	0.04	123	25	117	31	NONE		23.1	47	37.2	733	761	9921	413.4	6.89	94	139.7	0	3045	6877
									00:16:46	13.22	1.52	20.088	1886	452.843	479.903	1.06	276.2	44.5	42.3	39.9	6.38	1.8	100	4.5	18.17	2.93	17.32	3.82	20.93	0.04	130	21	124	27	NONE		23.1	47	37.2	733	761	3303	137.6	2.29	94	46.5	0	0	3303
									00:16:50	17.09	1.405	24.017	1132	609.561	634.103	1.04	250.6	45.4	37.4	36	8.59	2.5	102	6	17.84	3.23	16.86	4.17	20.93	0.04	127	23	120	30	NONE		23.1	47	37.2	733	761	4428	184.5	3.07	94	62.4	0	0	4428
[truncated: 34 more columns]

## Sheet: Sonuçlar
Parametre	um	Pre	Bekl.	%Beklenen	Ex Sonrası	% Değişim	Normal	Sınıf
Parametre	um	Ölçüm	Dinlenme	Isınma	AT	RC	Maks	Bekl.	%Beklenen	Normal	Sınıf
Parametre	um	Ölçüm	Dinlenme	Isınma	AT	RC	Maks	Bekl.	%Beklenen	Normal	Sınıf
Parametre	um	Ölçüm	Dinlenme	Isınma	AT	RC	Maks	Bekl.	%Beklenen	Normal	Sınıf
Parametre	um	Ölçüm	Dinlenme	Isınma	AT	RC	Maks	Bekl.	%Beklenen	Normal	Sınıf
Parametre	um	Ölçüm	Dinlenme	Isınma	AT	RC	Maks	Bekl.	%Beklenen	Normal	Sınıf
