# Supplementary material for: Correction: The contribution of energy systems during 30-second lower body Wingate anaerobic test in combat sports athletes: Intermittent versus single forms and gender comparison
Source: PLoS One. 2024 Jun 27;19(6):e0306361. doi: 10.1371/journal.pone.0306361 (PMC11210755; doi:10.1371/journal.pone.0306361)
Supplement: S1 File — A) Descriptive characteristics of athletes including age range, height, weight; B) Wingate test outputs, including metrics such as peak power, mean power, and fatigue index; C) Oxygen Consumption (O2) Data for two different Wingate test protocols, providing comparative insights into athletes’ oxygen consumption during these tests. (ZIP) [file pone.0306361.s001.zip › S1 File/C. Oxygen consumption data for two Wingate tests/All Raw-Oxygen Data/11.xlsx]

## Sheet: Veri
			Test Tarihi	27122022		Barometrik basınç (mmHg)	769		t	Rf	VT	VE_ergo	IV	VO2	VCO2	RQ	O2eksp	CO2eksp	VE/VO2	VE/VCO2	VO2/Kg	METS	HR	VO2/HR	FeO2	FeCO2	FetO2	FetCO2	FiO2	FiCO2	PeO2	PeCO2	PetO2	PETCO2	Faz	İşaretleyici	Ortam Sıc.	RH Amb	Cihaz Sıcaklığı	Analizör Basıncı	PB	EEkc	EEh	EEm	EEtot	EEkg	PRO	YAĞ	CHO
			Test Süresi	00:14:37		Ortam Sıcaklığı (°C)	23		s	1/min	L(btps)	L/min	mL	mL/min	mL/min	---	mL	mL	---	---	mL/min/Kg	---	bpm	mL/beat	%	%	%	%	%	%	mmHg	mmHg	mmHg	mmHg	---	---	°C	%	°C	mmHg	mmHg	kcal/day	kcal/h	kcal/min	kcal	kcal/Kg/day	kcal/day	kcal/day	kcal/day
			Test Süresi	00:17:13		Ortam Görece Nem (%)	51
			Egzersiz Süresi	00:00:00		Flowmetre sıcaklığı (°C)	34		00:00:04	10.81	1.938	20.951	1881	674.309	739.588	1.1	329.4	82.7	29.9	27.3	10.37	3	106	6.4	17	4.27	15.92	5.42	20.92	0.05	123	31	115	39	NONE		23.1	51	36.8	742	769	4958	206.6	3.44	0	76.3	0	0	4958
			Kişi (Hasta) Tipi	Healthy		Flowmetre Bağıl Nem (%)	100		00:00:08	13.36	1.403	18.748	860	668.9	722.552	1.08	232.7	65.3	26.6	24.7	10.29	2.9	108	6.2	16.59	4.65	15.65	5.72	20.92	0.05	120	34	113	41	NONE		23.2	51	36.8	742	769	4901	204.2	3.4	0	75.4	0	0	4901
			Test Türü	Azami		STPD (---)	0.837		00:00:11	19.48	1.015	19.773	910	716.758	738.514	1.03	168.1	45.8	25.7	24.9	11.03	3.2	114	6.3	16.56	4.51	15.48	5.71	20.92	0.05	120	33	112	41	NONE		23.2	52	36.8	742	769	5195	216.5	3.61	0	79.9	0	0	5195
			Ergometre	Hiçbiri		BTPS Ins (---)	1.1014		00:00:17	10.27	2.514	25.829	1603	895.277	998.802	1.12	419.3	117.4	28	25.1	13.77	3.9	116	7.7	16.68	4.67	15.68	5.72	20.92	0.05	120	34	113	41	NONE	Marker	23.2	51	36.8	742	769	6610	275.4	4.59	1	101.7	0	0	6610
			Protokol	Hiçbiri		BTPS Eksp (---)	1.0199		00:00:18	63.16	0.617	38.968	265	1379.67	1373.99	1	103	26.3	25	25.1	21.23	6.1	117	11.8	16.69	4.26	15.59	5.42	20.92	0.05	121	31	113	39	NONE		23.2	51	36.8	742	769	9925	413.5	6.89	1	152.7	0	139	9785
			Azami Efor	Onaylanmamış		#Adım sayısı	372		00:00:19	70.59	0.491	34.659	345	1182.08	1184.87	1	82.7	20.3	25.1	25.1	18.19	5.2	120	9.9	16.84	4.13	15.86	5.16	20.92	0.05	122	30	115	37	NONE		23.3	51	36.8	742	769	8515	354.8	5.91	1	131	0	0	8515
			EKG Tepkisi	Yok		BSA (m2)	1.68579		00:00:20	70.59	0.586	41.365	407	1371.51	1365.21	1	99.4	23.4	26.6	26.7	21.1	6	122	11.2	16.96	3.99	15.88	4.97	20.92	0.05	122	29	115	36	NONE		23.3	51	36.8	742	769	9865	411	6.85	1	151.8	0	155	9710
			Test sebebi	Yok		BMI (kg/m2)	25.1		00:00:21	53.1	0.911	48.372	702	1501.36	1437.44	0.96	157.1	32.8	29.7	31.1	23.1	6.6	124	12.1	17.24	3.6	16.11	4.9	20.92	0.05	125	26	116	35	NONE		23.3	52	36.8	742	769	10709	446.2	7.44	1	164.7	0	1556	9152
			Testi durdurma sebebi	Yok		HR Maks.	199		00:00:22	57.14	1.296	74.057	872	2202.83	2240.88	1.02	224.9	47.5	31.8	31.3	33.89	9.7	127	17.3	17.35	3.67	16.51	4.51	20.92	0.05	125	26	119	33	NONE		23.3	52	36.8	742	769	15921	663.4	11.06	1	244.9	0	0	15921
			Test Konumu	Tanımsız		Kullanıcı 1 (---)	-		00:00:23	55.56	1.585	88.056	823	2327.68	2599.83	1.12	280.3	56.7	36.2	32.4	35.81	10.2	130	17.9	17.68	3.58	16.88	4.42	20.92	0.05	128	26	122	32	NONE		23.3	52	36.8	742	769	17190	716.3	11.94	1	264.5	0	0	17190
			Test Amacı	Yok		Kullanıcı 2 (---)	-		00:00:24	52.63	1.4	73.684	900	1675.99	1978.11	1.18	253.4	45.6	41.8	35.4	25.78	7.4	133	12.6	18.1	3.26	17.32	4.13	20.92	0.05	131	24	125	30	NONE		23.3	52	36.8	742	769	12546	522.7	8.71	2	193	0	0	12546
						Kullanıcı 3 (---)	-		00:00:25	54.05	1.477	79.838	869	1775.73	2152.02	1.21	268	48.3	42.8	35.3	27.32	7.8	136	13.1	18.14	3.27	17.38	4.12	20.92	0.05	131	24	125	30	NONE		23.3	52	36.8	742	769	13381	557.6	9.29	2	205.9	0	0	13381
									00:00:27	49.59	1.872	92.826	901	2114.86	2584.45	1.22	338.3	63.2	42.3	34.6	32.54	9.3	140	15.1	18.07	3.38	17.42	4.16	20.92	0.05	130	24	126	30	NONE		23.3	52	36.8	742	769	15971	665.5	11.09	2	245.7	0	0	15971
									00:00:28	58.82	1.767	103.941	943	2170.08	2659.76	1.23	323.5	54.9	46	37.5	33.39	9.5	144	15.1	18.31	3.11	17.61	3.86	20.92	0.05	132	22	127	28	NONE		23.3	52	36.8	742	769	16400	683.3	11.39	2	252.3	0	0	16400
									00:00:28	68.97	1.015	70	637	1484.02	1685.21	1.14	185.9	29.7	43.9	38.7	22.83	6.5	146	10.2	18.32	2.93	17.52	3.88	20.92	0.05	132	21	126	28	NONE	Marker	23.3	52	36.8	742	769	11004	458.5	7.64	2	169.3	0	0	11004
									00:00:31	33.52	1.588	53.229	763	1530.08	1767.81	1.16	275.9	63.8	33.3	28.8	23.54	6.7	154	9.9	17.37	4.02	16.6	4.81	20.92	0.05	125	29	120	35	NONE		23.4	52	36.8	742	769	11393	474.7	7.91	3	175.3	0	0	11393
									00:00:34	17.86	2.07	36.964	1501	1450.2	1465.73	1.01	335.8	99.1	24.6	24.4	22.31	6.4	160	9.1	16.22	4.79	15.01	6.08	20.92	0.05	117	35	108	44	NONE		23.4	52	36.8	742	769	10466	436.1	7.27	3	161	0	0	10466
									00:00:37	18.69	2.552	47.701	1845	2036.39	2142.21	1.05	402.3	138.2	22.8	21.7	31.33	9	162	12.6	15.76	5.42	14.44	6.9	20.92	0.05	114	39	104	50	NONE		23.4	52	36.8	742	769	14830	617.9	10.3	4	228.1	0	0	14830
									00:00:40	16.85	2.371	39.961	1858	1711	1860.96	1.09	372.5	133.1	22.7	20.8	26.32	7.5	156	11	15.71	5.61	14.21	7.42	20.92	0.05	113	41	103	54	NONE		23.4	52	36.8	742	769	12557	523.2	8.72	4	193.2	0	0	12557
									00:00:44	18.24	2.722	49.641	1776	2469.01	2723.9	1.1	404.2	179.8	19.6	17.8	37.98	10.9	153	16.1	14.85	6.61	13.67	7.97	20.92	0.05	107	48	99	58	NONE		23.5	51	36.8	742	769	18181	757.5	12.63	5	279.7	0	0	18181
									00:00:47	18.24	2.731	49.805	2014	2127.13	2417.03	1.14	428	159.7	22.8	20.1	32.73	9.4	149	14.3	15.67	5.85	14.46	7.34	20.92	0.05	113	42	104	53	NONE		23.5	52	36.8	742	769	15775	657.3	10.95	5	242.7	0	0	15775
									00:00:49	24.69	2.423	59.827	1622	2484.34	2808.52	1.13	383.4	137.1	23.4	20.7	38.22	10.9	148	16.8	15.82	5.66	14.92	7.01	20.92	0.05	114	41	108	51	NONE	Marker	23.5	51	36.8	742	769	18401	766.7	12.78	6	283.1	0	0	18401
									00:00:50	63.83	1.597	101.936	981	3548.02	4028.61	1.14	265.8	76.2	27.5	24.2	54.58	15.6	148	24	16.64	4.77	15.6	5.98	20.92	0.05	120	34	113	43	NONE		23.5	51	36.8	742	769	26307	1096.1	18.27	6	404.7	0	0	26307
									00:00:51	65.22	1.884	122.87	943	3839.21	4752.69	1.24	320.3	88	30.8	24.9	59.06	16.9	148	25.9	17	4.67	15.91	5.78	20.92	0.05	123	34	115	42	NONE		23.5	51	36.8	742	769	29089	1212.1	20.2	6	447.5	0	0	29089
									00:00:52	61.22	1.795	109.898	898	3358.32	4161.62	1.24	306.7	82.1	31.4	25.4	51.67	14.8	148	22.7	17.09	4.57	16.05	5.59	20.92	0.05	123	33	116	40	NONE		23.5	51	36.8	742	769	25452	1060.5	17.68	7	391.6	0	0	25452
									00:00:53	59.41	1.671	99.267	960	2874.51	3578.63	1.24	288.8	72.8	33.1	26.6	44.22	12.6	149	19.3	17.28	4.36	16.28	5.59	20.92	0.05	125	31	118	40	NONE		23.6	51	36.8	742	769	21812	908.8	15.15	7	335.6	0	0	21812
									00:00:54	56.07	1.608	90.168	887	2759.7	3543.77	1.28	274.1	76.3	31.3	24.3	42.46	12.1	150	18.4	17.05	4.75	16.1	5.67	20.92	0.05	123	34	116	41	NONE		23.6	52	36.8	742	769	21112	879.7	14.66	7	324.8	0	0	21112
									00:00:55	57.14	1.812	103.543	887	3102.22	3835.93	1.24	311	81.1	32.1	26	47.73	13.6	151	20.5	17.16	4.48	16.01	5.72	20.92	0.05	124	32	116	41	NONE		23.6	52	36.8	742	769	23498	979.1	16.32	7	361.5	0	0	23498
									00:00:56	62.5	1.621	101.312	975	2823.74	3682.68	1.3	281.7	71.2	34.3	26.3	43.44	12.4	152	18.6	17.38	4.39	16.42	5.36	20.92	0.05	125	32	119	39	NONE		23.6	52	36.8	742	769	21691	903.8	15.06	8	333.7	0	0	21691
									00:00:57	54.05	1.955	105.676	1051	3028.89	3924.05	1.3	337.9	87.7	33.6	26	46.6	13.3	153	19.8	17.28	4.49	16.35	5.44	20.92	0.05	125	32	118	39	NONE		23.6	52	36.8	742	769	23226	967.7	16.13	8	357.3	0	0	23226
									00:00:58	63.16	1.898	119.874	1034	3206.44	4041.86	1.26	333.1	77.4	36	28.6	49.33	14.1	154	20.8	17.55	4.08	16.6	5.06	20.92	0.05	127	29	120	37	NONE		23.6	52	36.8	742	769	24410	1017.1	16.95	8	375.5	0	0	24410
									00:00:59	60.61	2.214	134.182	1136	3425.31	4357.58	1.27	391.8	87	37.9	29.8	52.7	15.1	156	22	17.7	3.93	16.84	4.86	20.92	0.05	128	28	122	35	NONE		23.6	52	36.8	742	769	26139	1089.1	18.15	8	402.1	0	0	26139
									00:01:00	67.42	1.85	124.719	986	3035.58	3932	1.3	329.9	70.6	39.5	30.5	46.7	13.3	157	19.3	17.83	3.82	16.99	4.68	20.92	0.05	129	28	123	34	NONE		23.6	53	36.8	742	769	23276	969.8	16.16	9	358.1	0	0	23276
									00:01:01	63.16	2.211	139.642	1076	3374.88	4334.97	1.28	394.9	83.1	40.1	31.2	51.92	14.8	158	21.4	17.86	3.76	17.04	4.65	20.92	0.05	129	27	123	34	NONE		23.6	53	36.8	742	769	25820	1075.8	17.93	9	397.2	0	0	25820
									00:01:02	57.69	2.307	133.096	1155	3213.78	4107.21	1.28	412.2	86.2	40.2	31.4	49.44	14.1	159	20.2	17.87	3.74	16.99	4.68	20.92	0.05	129	27	123	34	NONE		23.6	53	36.8	742	769	24554	1023.1	17.05	9	377.8	0	0	24554
									00:01:03	65.22	2.039	132.978	1015	3097.97	4038.84	1.3	366.2	75	41.5	31.8	47.66	13.6	159	19.5	17.96	3.68	17.01	4.69	20.92	0.05	130	27	123	34	NONE	Marker	23.6	53	36.8	742	769	23796	991.5	16.52	10	366.1	0	0	23796
									00:01:04	54.55	2.283	124.527	1063	3223.65	4226.22	1.31	402.4	93.7	37.4	28.6	49.59	14.2	161	20	17.63	4.1	16.71	5.12	20.92	0.05	127	30	121	37	NONE		23.7	53	36.8	742	769	24798	1033.3	17.22	10	381.5	0	0	24798
									00:01:07	20.83	2.808	58.5	1603	1604.49	2172.93	1.35	488.6	126	35.6	26.3	24.68	7.1	164	9.8	17.4	4.49	15.81	6.54	20.92	0.05	126	32	114	47	NONE		23.7	52	36.8	742	769	12453	518.9	8.65	11	191.6	0	0	12453
									00:01:09	26.43	2.729	72.132	1714	2680.55	3414.79	1.27	442.8	155.7	26.2	20.6	41.24	11.8	164	16.3	16.23	5.71	15.26	7.2	20.92	0.05	117	41	110	52	NONE		23.7	51	36.8	742	769	20463	852.6	14.21	11	314.8	0	0	20463
									00:01:12	27.65	2.898	80.129	1715	2821.24	3834.14	1.36	475.2	167.1	27.7	20.4	43.4	12.4	164	17.2	16.4	5.77	15.37	7.31	20.92	0.05	118	42	111	53	NONE		23.7	51	36.8	742	769	21917	913.2	15.22	12	337.2	0	0	21917
									00:01:14	27.27	2.574	70.2	1575	2505.66	3500.21	1.4	419.6	154.6	27.3	19.5	38.55	11	163	15.4	16.3	6.01	15.34	7.5	20.92	0.05	118	43	111	54	NONE		23.7	51	36.8	742	769	19616	817.3	13.62	12	301.8	0	0	19616
									00:01:16	25.42	2.537	64.5	1714	2289.1	3242.04	1.42	413.8	153.6	27.4	19.3	35.22	10.1	161	14.2	16.31	6.05	15.32	7.6	20.92	0.05	118	44	111	55	NONE		23.8	51	36.8	742	769	17991	749.6	12.49	13	276.8	0	0	17991
									00:01:19	25.1	2.551	64.042	1715	2271.92	3281.08	1.44	415.5	157.4	27.4	19	34.95	10	160	14.2	16.29	6.17	15.26	7.72	20.92	0.05	118	45	110	56	NONE		23.8	51	36.8	742	769	17956	748.2	12.47	13	276.3	0	0	17956
									00:01:21	28.99	2.708	78.493	1622	2606.81	3820.38	1.47	448.6	158.8	29.3	20	40.1	11.5	159	16.4	16.57	5.86	15.62	7.36	20.92	0.05	120	42	113	53	NONE		23.8	51	36.8	742	769	20691	862.1	14.37	14	318.3	0	0	20691
									00:01:22	36.81	2.24	82.454	1293	2762.84	4063.85	1.47	370.1	133	28.9	19.7	42.51	12.1	158	17.5	16.52	5.94	15.61	7.31	20.92	0.05	119	43	113	53	NONE		23.8	51	36.8	742	769	21953	914.7	15.25	14	337.7	0	0	21953
									00:01:24	29.41	2.831	83.265	1513	2725.74	4128.7	1.51	469.6	169.1	29.8	19.7	41.93	12	158	17.3	16.59	5.97	15.81	7.29	20.92	0.05	120	43	114	53	NONE		23.8	51	36.8	742	769	21848	910.3	15.17	14	336.1	0	0	21848
									00:01:27	25.64	2.715	69.615	1730	2154.34	3364.54	1.56	455.8	158.1	31.5	20.2	33.14	9.5	157	13.7	16.79	5.82	15.82	7.41	20.92	0.05	121	42	114	54	NONE		23.9	51	36.8	742	769	17428	726.2	12.1	15	268.1	0	0	17428
									00:01:29	20.98	2.939	61.657	1878	1888.2	3072.27	1.63	493.2	176.4	31.9	19.6	29.05	8.3	156	12.1	16.78	6	15.67	7.73	20.92	0.05	121	43	113	56	NONE		23.9	51	36.8	742	769	15471	644.6	10.74	15	238	0	0	15471
									00:01:32	27.15	2.654	72.054	1528	2251.32	3581.35	1.59	443.9	158.9	31.2	19.6	34.64	9.9	155	14.5	16.73	5.99	15.82	7.45	20.92	0.05	121	43	114	54	NONE		23.9	51	36.8	742	769	18316	763.2	12.72	16	281.8	0	0	18316
									00:01:34	21.28	2.29	48.723	1484	1671.03	2610.4	1.56	374.2	147.7	28.3	18.1	25.71	7.3	155	10.8	16.34	6.45	15.59	7.69	20.92	0.05	118	47	113	56	NONE		23.9	51	36.9	742	769	13519	563.3	9.39	16	208	0	0	13519
									00:01:37	27.78	2.808	78	1574	2414.22	3825.24	1.58	470.9	165.9	31.5	19.9	37.14	10.6	154	15.7	16.77	5.91	15.92	7.34	20.92	0.05	121	43	115	53	NONE		23.9	52	36.9	742	769	19617	817.4	13.62	17	301.8	0	0	19617
									00:01:39	27.4	2.681	73.452	1576	2227.84	3588.53	1.61	451.3	157.8	32.1	19.9	34.27	9.8	155	14.4	16.83	5.89	16.09	7.13	20.92	0.05	122	42	116	51	NONE		24	51	36.8	742	769	18196	758.2	12.64	17	279.9	0	0	18196
									00:01:40	38.96	2.562	99.818	1605	2543.47	4051.58	1.59	448.3	125.5	38.2	24	39.13	11.2	155	16.4	17.5	4.9	16.79	5.86	20.92	0.05	126	35	121	42	NONE	Marker	24	52	36.8	742	769	20702	862.6	14.38	18	318.5	0	0	20702
									00:01:41	60.61	2.162	131.03	1098	2891.17	4805.79	1.66	387.4	95.8	43.9	26.4	44.48	12.7	155	18.7	17.92	4.43	17.12	5.5	20.92	0.05	129	32	124	40	NONE		24	52	36.8	742	769	23849	993.7	16.56	18	366.9	0	0	23849
									00:01:42	65.22	2.193	143.022	1091	2824.26	5077.9	1.8	398.4	94.1	49	27.3	43.45	12.4	156	18.1	18.17	4.29	17.4	5.35	20.92	0.05	131	31	126	39	NONE		24	51	36.8	742	769	23904	996	16.6	18	367.8	0	0	23904
									00:01:43	65.22	2.021	131.804	1092	2575.38	4640.35	1.8	367.7	86	49.4	27.4	39.62	11.3	156	16.5	18.19	4.26	17.46	5.14	20.92	0.05	131	31	126	37	NONE		24	51	36.8	742	769	21814	908.9	15.15	18	335.6	0	0	21814
									00:01:44	66.67	2.133	142.2	1028	2694.66	4757.06	1.77	390.2	86.3	51	28.9	41.46	11.8	157	17.2	18.29	4.05	17.57	4.98	20.92	0.05	132	29	127	36	NONE		24	51	36.8	742	769	22668	944.5	15.74	19	348.7	0	0	22668
									00:01:45	63.16	2.289	144.568	1075	2784.06	4803.92	1.73	418.2	92	50.3	29.2	42.83	12.2	157	17.7	18.27	4.02	17.5	5.08	20.92	0.05	132	29	126	37	NONE		24	51	36.8	742	769	23245	968.5	16.14	19	357.6	0	0	23245
									00:01:46	67.42	2.022	136.315	1046	2565.43	4463.7	1.74	370.5	80.1	51.3	29.5	39.47	11.3	158	16.2	18.32	3.96	17.62	4.8	20.92	0.05	132	29	127	35	NONE		24	50	36.8	742	769	21478	894.9	14.92	19	330.4	0	0	21478
									00:01:47	62.5	2.288	143	1151	2791.99	4712.01	1.69	417.6	91.2	49.7	29.4	42.95	12.3	158	17.7	18.25	3.99	17.56	4.85	20.92	0.05	132	29	127	35	NONE		24	50	36.9	742	769	23144	964.3	16.07	19	356.1	0	0	23144
									00:01:48	64.52	2.304	148.645	1087	2901.43	4777.13	1.65	421	89.6	49.7	30.2	44.64	12.8	159	18.2	18.27	3.89	17.54	4.73	20.92	0.05	132	28	127	34	NONE		24	50	36.9	742	769	23861	994.2	16.57	20	367.1	0	0	23861
									00:01:49	67.42	2.223	149.865	1073	3025.68	4706.2	1.56	405.2	84.5	48	30.8	46.55	13.3	160	18.9	18.23	3.8	17.48	4.74	20.92	0.05	132	27	126	34	NONE		24	50	36.9	742	769	24447	1018.6	16.98	20	376.1	0	0	24447
									00:01:50	68.97	2.238	154.345	1088	3068.24	4623.38	1.51	409.4	81.2	48.7	32.3	47.2	13.5	160	19.2	18.29	3.63	17.55	4.5	20.92	0.05	132	26	127	32	NONE		24.1	50	36.8	742	769	24555	1023.1	17.05	20	377.8	0	0	24555
									00:01:50	71.43	2.115	151.071	966	3055.77	4469.24	1.46	386.4	75.8	47.8	32.7	47.01	13.4	161	19	18.27	3.58	17.5	4.52	20.92	0.05	132	26	126	33	NONE		24.1	50	36.8	742	769	24240	1010	16.83	20	372.9	0	0	24240
									00:01:51	65.93	2.072	136.615	999	2947.8	4121.05	1.4	375.6	75.7	44.8	32	45.35	13	162	18.2	18.13	3.65	17.26	4.72	20.92	0.05	131	26	125	34	NONE	Marker	24.1	50	36.8	742	769	23083	961.8	16.03	21	355.1	0	0	23083
									00:01:53	44.78	2.496	111.761	1266	2873.59	3892.63	1.35	439.8	105.1	37.8	27.9	44.21	12.6	164	17.5	17.62	4.21	16.91	5.14	20.92	0.05	127	30	122	37	NONE		24.1	50	36.9	742	769	22304	929.3	15.49	21	343.1	0	0	22304
									00:01:55	28.71	2.734	78.488	1730	2216.56	2860.53	1.29	474.1	120.4	34.5	26.7	34.1	9.7	165	13.4	17.34	4.4	16.58	5.45	20.92	0.05	125	32	120	39	NONE		24.1	50	36.9	742	769	16979	707.5	11.79	22	261.2	0	0	16979
									00:01:58	20.76	2.524	52.401	1466	1734.27	2167.81	1.25	423	126	29.4	23.5	26.68	7.6	166	10.4	16.76	4.99	15.62	6.7	20.92	0.05	121	36	113	48	NONE		24.1	50	36.9	742	769	13173	548.9	9.15	22	202.7	0	0	13173
									00:02:00	29.85	2.542	75.881	1543	2900.81	3436.44	1.18	411.2	138.8	25.4	21.5	44.63	12.8	165	17.6	16.18	5.46	15.21	6.85	20.92	0.05	117	39	110	49	NONE		24.2	50	36.9	742	769	21734	905.6	15.09	23	334.4	0	0	21734
									00:02:02	32.61	2.742	89.413	1606	3204.39	3898.65	1.22	450.9	144.2	27.2	22.3	49.3	14.1	164	19.5	16.44	5.26	15.6	6.38	20.92	0.05	119	38	113	46	NONE		24.2	51	36.9	742	769	24171	1007.1	16.79	23	371.9	0	0	24171
									00:02:04	26.09	2.107	54.965	1469	2080.54	2518.78	1.21	341.3	116.4	25.5	21.1	32.01	9.1	163	12.8	16.2	5.52	14.95	7.22	20.92	0.05	117	40	108	52	NONE		24.2	52	36.9	742	769	15674	653.1	10.88	23	241.1	0	0	15674
									00:02:06	28.44	2.881	81.924	1473	3369.43	4033.63	1.2	455.3	170.9	23.7	19.8	51.84	14.8	162	20.8	15.8	5.93	14.81	7.29	20.92	0.05	114	43	107	53	NONE		24.2	52	36.9	742	769	25312	1054.7	17.58	24	389.4	0	0	25312
									00:02:08	28.85	2.556	73.731	1606	2693.75	3253.04	1.21	418.3	136	26.6	22	41.44	11.8	161	16.7	16.37	5.32	15.36	6.75	20.92	0.05	118	38	111	49	NONE		24.2	52	36.9	742	769	20281	845	14.08	24	312	0	0	20281
									00:02:10	25.86	2.425	62.716	1544	2320.34	2922.31	1.26	394.3	136.2	26.2	20.8	35.7	10.2	160	14.5	16.26	5.62	15.07	7.24	20.92	0.05	117	41	109	52	NONE		24.2	50	36.9	742	769	17660	735.8	12.26	25	271.7	0	0	17660
									00:02:13	24.49	3.125	76.531	1632	2912.95	3651.82	1.25	504.1	179.7	25.7	20.5	44.81	12.8	158	18.4	16.13	5.75	15.09	7.13	20.92	0.05	116	42	109	51	NONE		24.3	50	36.9	742	769	22144	922.6	15.38	26	340.7	0	0	22144
									00:02:15	25.86	2.406	62.224	1604	2322.38	2896.53	1.25	390.5	135	26	20.9	35.73	10.2	157	14.8	16.23	5.61	15.23	6.95	20.92	0.05	117	41	110	50	NONE		24.3	50	36.9	742	769	17631	734.6	12.24	26	271.2	0	0	17631
									00:02:17	26.55	2.64	70.088	1544	2584.37	3230.85	1.25	429.9	146.7	26.4	21.1	39.76	11.4	157	16.5	16.28	5.56	15.2	7	20.92	0.05	118	40	110	51	NONE		24.3	49	36.9	742	769	19631	818	13.63	27	302	0	0	19631
									00:02:20	23.17	2.825	65.444	1675	2312.98	2943.47	1.27	464.9	153.2	27.6	21.7	35.58	10.2	156	14.8	16.46	5.42	15.3	6.97	20.92	0.05	119	39	110	50	NONE		24.3	49	36.9	742	769	17652	735.5	12.26	27	271.6	0	0	17652
									00:02:22	24.9	2.701	67.245	1649	2271.03	2924.95	1.29	449.5	141.7	28.8	22.4	34.94	10	155	14.7	16.64	5.25	15.65	6.65	20.92	0.05	120	38	113	48	NONE		24.3	49	36.9	742	769	17387	724.5	12.07	28	267.5	0	0	17387
									00:02:26	16.26	2.34	38.049	1710	1390.25	1772.59	1.28	381.5	131.4	26.5	20.8	21.39	6.1	155	9	16.3	5.62	14.42	7.77	20.92	0.05	118	41	104	56	NONE		24.3	48	36.9	742	769	10615	442.3	7.37	28	163.3	0	0	10615
									00:02:29	21.58	2.631	56.784	1387	2305.73	2846.99	1.23	416.5	158.9	24	19.4	35.47	10.1	153	15.1	15.83	6.04	14.34	8.01	20.92	0.05	114	44	104	58	NONE		24.3	48	36.9	742	769	17459	727.4	12.12	29	268.6	0	0	17459
									00:02:31	23.35	2.891	67.494	1668	2542.14	3196.32	1.26	467.7	165	25.9	20.6	39.11	11.2	152	16.7	16.18	5.71	15.07	7.14	20.92	0.05	117	41	109	52	NONE		24.3	48	36.9	742	769	19340	805.8	13.43	29	297.5	0	0	19340
									00:02:33	30	2.397	71.91	1372	2536.29	3201.9	1.26	394.9	128.7	27.5	21.8	39.02	11.1	150	16.9	16.47	5.37	15.64	6.52	20.92	0.05	119	39	113	47	NONE		24.3	48	36.9	742	769	19316	804.8	13.41	30	297.2	0	0	19316
									00:02:35	30.77	2.505	77.077	1294	2523.84	3292.95	1.3	419.8	129.1	29.7	22.8	38.83	11.1	148	17.1	16.76	5.15	15.92	6.29	20.92	0.05	121	37	115	45	NONE		24.3	48	37	742	769	19390	807.9	13.47	30	298.3	0	0	19390
									00:02:38	26.91	2.387	64.224	1543	1848.8	2534.01	1.37	410.9	113.7	33.7	24.6	28.44	8.1	146	12.7	17.21	4.76	16.26	6.04	20.92	0.05	124	34	117	44	NONE		24.3	48	37	742	769	14397	599.9	10	31	221.5	0	0	14397
									00:02:40	26.09	2.268	59.165	1418	1694.78	2440.76	1.44	389.7	112.9	33.8	23.5	26.07	7.4	145	11.7	17.18	4.98	16.24	6.3	20.92	0.05	124	36	117	45	NONE		24.3	48	36.9	742	769	13384	557.7	9.29	31	205.9	0	0	13384
									00:02:42	27.91	2.414	67.367	1404	1902	2726.14	1.43	416.2	117.9	34.4	24	29.26	8.4	143	13.3	17.24	4.88	16.32	6.16	20.92	0.05	124	35	118	44	NONE		24.4	48	36.9	742	769	15000	625	10.42	31	230.8	0	0	15000
									00:02:44	25.53	2.433	62.119	1575	1694.37	2470.43	1.46	422.1	116.8	35.6	24.4	26.07	7.4	142	11.9	17.35	4.8	16.45	6.05	20.92	0.05	125	35	119	44	NONE		24.4	48	36.9	742	769	13429	559.5	9.33	32	206.6	0	0	13429
									00:02:47	24.39	2.351	57.341	1467	1609.95	2387.36	1.48	405	118.1	34.6	23.3	24.77	7.1	141	11.4	17.23	5.02	16.31	6.31	20.92	0.05	124	36	118	46	NONE		24.4	48	36.9	742	769	12823	534.3	8.9	32	197.3	0	0	12823
									00:02:49	23.9	2.318	55.41	1574	1568.11	2338.14	1.49	398.5	118	34.3	23	24.12	6.9	140	11.2	17.19	5.09	16.35	6.28	20.92	0.05	124	37	118	45	NONE		24.4	48	36.9	742	769	12510	521.3	8.69	32	192.5	0	0	12510
									00:02:52	24.19	2.333	56.444	1545	1547.89	2344	1.51	403.4	116.9	35.4	23.4	23.81	6.8	138	11.2	17.29	5.01	16.46	6.24	20.92	0.05	125	36	119	45	NONE		24.4	48	37	742	769	12406	516.9	8.62	33	190.9	0	0	12406
									00:02:55	20.07	2.927	58.736	1810	1502.74	2342.39	1.56	512.4	140.9	38.2	24.5	23.12	6.6	137	11	17.51	4.81	16.59	6.16	20.92	0.05	126	35	120	44	NONE		24.4	48	36.9	742	769	12150	506.2	8.44	33	186.9	0	0	12150
									00:02:58	19.54	3.005	58.73	1891	1517.04	2424.71	1.6	524.3	149.7	37.8	23.7	23.34	6.7	136	11.2	17.45	4.98	16.65	6.11	20.92	0.05	126	36	120	44	NONE		24.4	48	36.9	742	769	12360	515	8.58	34	190.2	0	0	12360
									00:03:00	26.2	2.284	59.843	1404	1583.05	2508.35	1.58	396.8	115.5	36.6	23.1	24.35	7	134	11.8	17.37	5.06	16.67	6.09	20.92	0.05	125	37	120	44	NONE		24.4	48	37	742	769	12864	536	8.93	34	197.9	0	0	12864
									00:03:03	25.1	2.236	56.134	1405	1416.01	2237.87	1.58	392.2	107.6	38.4	24.3	21.78	6.2	134	10.6	17.54	4.81	16.8	5.89	20.92	0.05	127	35	121	43	NONE		24.4	48	37	742	769	11497	479	7.98	34	176.9	0	0	11497
									00:03:05	23.35	2.351	54.887	1497	1351.1	2171.88	1.61	413.9	112.3	39.4	24.5	20.79	5.9	133	10.2	17.61	4.78	16.9	5.84	20.92	0.05	127	34	122	42	NONE		24.4	48	37	742	769	11028	459.5	7.66	35	169.7	0	0	11028
									00:03:08	23.72	2.331	55.281	1404	1336.67	2162.74	1.62	411.6	110.1	40.1	24.8	20.56	5.9	131	10.2	17.66	4.72	17.01	5.69	20.92	0.05	127	34	123	41	NONE		24.5	48	37	742	769	10933	455.5	7.59	35	168.2	0	0	10933
									00:03:10	24.39	2.225	54.268	1404	1315.13	2139.61	1.63	392.6	105.9	40	24.6	20.23	5.8	129	10.2	17.64	4.76	16.99	5.71	20.92	0.05	127	34	123	41	NONE		24.5	48	37	742	769	10775	449	7.48	35	165.8	0	0	10775
									00:03:13	19.23	2.464	47.385	1614	1136.6	1871.84	1.65	435.3	117.5	40.5	24.6	17.49	5	128	8.9	17.67	4.77	16.79	6.04	20.92	0.05	128	34	121	44	NONE		24.5	48	37	742	769	9348	389.5	6.49	36	143.8	0	0	9348
									00:03:16	21.13	2.236	47.239	1500	1167.2	1908.06	1.63	393	109	39.2	24	17.96	5.1	126	9.3	17.58	4.87	16.75	6.04	20.92	0.05	127	35	121	44	NONE		24.5	48	37	742	769	9577	399.1	6.65	36	147.3	0	0	9577
									00:03:19	19.29	2.427	46.823	1656	1156.45	1882.99	1.63	426.7	117.8	39.3	24.1	17.79	5.1	124	9.3	17.58	4.85	16.85	5.9	20.92	0.05	127	35	122	43	NONE		24.5	48	37	742	769	9477	394.9	6.58	36	145.8	0	0	9477
									00:03:22	22.56	2.188	49.353	1438	1194.65	1939.43	1.62	386.2	103.8	40	24.6	18.38	5.3	123	9.7	17.65	4.74	16.98	5.73	20.92	0.05	127	34	123	41	NONE		24.5	48	37	742	769	9781	407.6	6.79	37	150.5	0	0	9781
									00:03:24	23.9	2.234	53.402	1375	1272.11	2072.89	1.63	395.4	104.7	40.7	25	19.57	5.6	121	10.5	17.7	4.69	16.99	5.73	20.92	0.05	128	34	123	41	NONE		24.5	48	37	742	769	10428	434.5	7.24	37	160.4	0	0	10428
									00:03:28	18.02	2.721	49.027	1667	1098.42	1840.86	1.68	486.1	123.4	43.5	25.9	16.9	4.8	119	9.2	17.86	4.54	17.06	5.67	20.92	0.05	129	33	123	41	NONE		24.5	48	37	742	769	9085	378.5	6.31	37	139.8	0	0	9085
									00:03:31	20.2	2.296	46.384	1503	1088.06	1805.44	1.66	407.1	107.9	41.3	24.9	16.74	4.8	118	9.2	17.73	4.7	16.96	5.76	20.92	0.05	128	34	122	42	NONE		24.5	48	37	742	769	8970	373.8	6.23	38	138	0	0	8970
									00:03:34	16.22	2.019	32.741	1519	746.313	1225.75	1.64	360	91.3	42.3	25.8	11.48	3.3	118	6.3	17.83	4.52	17.09	5.67	20.92	0.05	129	33	123	41	NONE		24.5	48	37	742	769	6133	255.5	4.26	38	94.4	0	0	6133
									00:03:38	17.39	2.113	36.748	1452	1002.43	1564.28	1.56	365.1	108.5	35.4	22.7	15.42	4.4	119	8.4	17.28	5.13	16.48	6.35	20.92	0.05	125	37	119	46	NONE		24.5	48	37	742	769	8107	337.8	5.63	38	124.7	0	0	8107
									00:03:41	19.61	2.292	44.941	1566	1152.94	1814.72	1.57	400.8	111.7	37.8	24	17.74	5.1	117	9.9	17.49	4.87	16.78	5.89	20.92	0.05	126	35	121	43	NONE		24.6	48	37	742	769	9349	389.6	6.49	38	143.8	0	0	9349
									00:03:44	22.9	2.129	48.756	1516	1144.22	1812.38	1.58	378.4	95.6	41.2	26	17.6	5	116	9.9	17.77	4.49	17.16	5.46	20.92	0.05	128	32	124	39	NONE		24.6	48	37	742	769	9297	387.4	6.46	39	143	0	0	9297
									00:03:47	18.52	2.733	50.611	1725	1064.33	1803.54	1.69	493.1	117.7	46.3	27.3	16.37	4.7	113	9.4	18.04	4.31	17.41	5.29	20.92	0.05	130	31	126	38	NONE		24.6	48	37	742	769	8834	368.1	6.13	39	135.9	0	0	8834
									00:03:49	24.69	2.099	51.827	1389	1068.53	1820.09	1.7	379.8	89.1	46.9	27.5	16.44	4.7	113	9.5	18.09	4.24	17.47	5.18	20.92	0.05	131	31	126	37	NONE		24.6	48	37	742	769	8884	370.2	6.17	39	136.7	0	0	8884
									00:03:52	26.2	2.053	53.79	1265	1118.18	1925.29	1.72	370.8	88.8	46.5	27	17.2	4.9	113	9.9	18.06	4.33	17.59	5.08	20.92	0.05	130	31	127	37	NONE		24.6	48	37	742	769	9329	388.7	6.48	40	143.5	0	0	9329
									00:03:54	22.47	2.155	48.427	1311	986.483	1721.81	1.75	390.2	92.6	47.5	27.2	15.18	4.3	113	8.7	18.11	4.3	17.54	5.19	20.92	0.05	131	31	127	37	NONE		24.6	48	37	742	769	8267	344.5	5.74	40	127.2	0	0	8267
									00:03:57	20.62	2.281	47.031	1427	938.376	1632.23	1.74	414.4	95.7	48.6	27.9	14.44	4.1	112	8.4	18.17	4.2	17.37	5.42	20.92	0.05	131	30	125	39	NONE		24.6	48	37	742	769	7855	327.3	5.46	40	120.9	0	0	7855
									00:04:00	20.55	1.879	38.61	1256	810.604	1382.38	1.71	339	81.3	45.9	26.9	12.47	3.6	112	7.2	18.04	4.33	17.28	5.5	20.92	0.05	130	31	125	40	NONE		24.6	48	37	742	769	6742	280.9	4.68	40	103.7	0	0	6742
									00:04:03	23.81	1.901	45.262	1190	988.684	1653.4	1.67	341.1	83.9	44.1	26.4	15.21	4.3	111	8.9	17.94	4.41	17.22	5.55	20.92	0.05	130	32	124	40	NONE		24.6	48	37	742	769	8171	340.5	5.67	41	125.7	0	0	8171
									00:04:07	14.71	2.172	31.941	1516	721.266	1226.38	1.7	387.2	100.7	42.9	25.2	11.1	3.2	110	6.6	17.83	4.64	16.99	5.82	20.92	0.05	129	33	123	42	NONE		24.6	48	37	742	769	5993	249.7	4.16	41	92.2	0	0	5993
									00:04:11	12.99	2.429	31.545	1677	756.637	1252.33	1.66	429	116.4	40.5	24.5	11.64	3.3	107	7.1	17.66	4.79	16.75	6.06	20.92	0.05	128	35	121	44	NONE		24.6	48	37	742	769	6233	259.7	4.33	41	95.9	0	0	6233
									00:04:17	11.07	2.168	24	1416	553.001	967.693	1.75	384.5	105.5	42	24	8.51	2.4	106	5.2	17.74	4.87	16.63	6.09	20.92	0.05	128	35	120	44	NONE		24.6	48	37	742	769	4638	193.3	3.22	42	71.4	0	0	4638
									00:04:20	17.34	2.416	41.896	1665	1092.91	1670.79	1.53	421.8	116.3	37.2	24.3	16.81	4.8	107	10.2	17.46	4.81	16.78	5.8	20.92	0.05	126	35	121	42	NONE		24.6	48	37	742	769	8784	366	6.1	42	135.1	0	0	8784
									00:04:24	16.39	2.726	44.689	1884	937.354	1558.19	1.66	492.5	114.9	46.5	27.9	14.42	4.1	106	8.8	18.07	4.21	17.37	5.22	20.92	0.05	130	30	125	38	NONE		24.6	48	37	742	769	7732	322.2	5.37	42	119	0	0	7732
									00:04:27	16.85	1.932	32.562	1163	746.865	1220.95	1.63	344.2	87.5	42	25.7	11.49	3.3	106	7	17.82	4.53	17.04	5.64	20.92	0.05	129	33	123	41	NONE		24.6	48	37	742	769	6128	255.3	4.26	42	94.3	0	0	6128
									00:04:31	15.92	1.778	28.297	1283	688.017	1083.34	1.57	314.1	82.2	39.5	25.1	10.58	3	107	6.4	17.67	4.62	16.85	5.78	20.92	0.05	128	33	122	42	NONE		24.6	48	37	742	769	5580	232.5	3.87	43	85.8	0	0	5580
									00:04:35	15.71	1.937	30.424	1386	746.916	1174.62	1.57	341.6	90.3	39.3	25	11.49	3.3	107	7	17.64	4.66	16.85	5.75	20.92	0.05	127	34	122	42	NONE		24.6	48	37	742	769	6055	252.3	4.21	43	93.2	0	0	6055
									00:04:38	21.82	2.191	47.804	1391	1102.16	1757.2	1.59	390.5	97.3	42	26.3	16.96	4.8	107	10.3	17.82	4.44	17.21	5.34	20.92	0.05	129	32	124	39	NONE		24.6	48	37	742	769	8973	373.9	6.23	43	138	0	0	8973
									00:04:40	23.53	1.86	43.765	1313	921.211	1508.27	1.64	336.1	77.5	45.7	27.9	14.17	4	107	8.6	18.07	4.17	17.52	5.08	20.92	0.05	130	30	126	37	NONE		24.6	48	37.1	742	769	7563	315.1	5.25	43	116.3	0	0	7563
									00:04:53	21.9	1.856	40.642	1252	771.134	1367.09	1.77	339.4	75.5	50.7	28.6	11.86	3.4	106	7.3	18.29	4.07	17.62	5.06	20.92	0.05	132	29	127	37	NONE		24.6	48	37.1	742	769	6496	270.7	4.51	45	99.9	0	0	6496
									00:04:55	25.64	1.72	44.103	1163	851.309	1503.49	1.77	313.8	70.9	49.7	28.1	13.1	3.7	105	8.1	18.24	4.12	17.65	5.02	20.92	0.05	132	30	127	36	NONE		24.5	48	37.1	742	769	7162	298.4	4.97	45	110.2	0	0	7162
									00:04:58	23.35	1.817	42.42	1224	797.37	1414.9	1.77	332.7	73.3	51.2	28.8	12.27	3.5	105	7.6	18.31	4.03	17.73	4.98	20.92	0.05	132	29	128	36	NONE		24.5	48	37.1	742	769	6719	280	4.67	45	103.4	0	0	6719
									00:05:00	21.35	1.82	38.861	1241	731.948	1311.91	1.79	333	74.3	51.1	28.5	11.26	3.2	105	7	18.3	4.08	17.69	5.06	20.92	0.05	132	29	128	37	NONE		24.5	48	37.1	742	769	6189	257.9	4.3	45	95.2	0	0	6189
									00:05:03	22.9	1.807	41.382	1272	773.639	1384.16	1.79	331	73.1	51.4	28.7	11.9	3.4	102	7.6	18.32	4.05	17.64	5.05	20.92	0.05	132	29	127	36	NONE		24.5	48	37.1	742	769	6537	272.4	4.54	45	100.6	0	0	6537
									00:05:05	24.39	1.674	40.829	1146	786.422	1379.57	1.75	305.6	68.4	49.7	28.4	12.1	3.5	101	7.8	18.26	4.09	17.7	4.99	20.92	0.05	132	30	128	36	NONE		24.5	48	37.1	742	769	6602	275.1	4.58	45	101.6	0	0	6602
									00:05:08	21.74	2.139	46.5	1437	818.97	1494.76	1.83	394.7	83.2	54.9	30.1	12.6	3.6	101	8.1	18.45	3.89	17.93	4.79	20.92	0.05	133	28	129	35	NONE		24.5	48	37.1	742	769	6967	290.3	4.84	46	107.2	0	0	6967
									00:05:13	12.85	2.584	33.199	1753	552.696	1055.28	1.91	479.4	99.4	58.4	30.6	8.5	2.4	102	5.4	18.55	3.85	17.72	4.77	20.92	0.05	134	28	128	34	NONE		24.5	49	37.1	742	769	4776	199	3.32	46	73.5	0	0	4776
									00:05:16	19.93	1.872	37.316	1461	723.358	1271.02	1.76	341.4	77.1	49.7	28.3	11.13	3.2	104	7	18.24	4.12	17.55	5.12	20.92	0.05	132	30	127	37	NONE		24.5	49	37.1	742	769	6076	253.2	4.22	46	93.5	0	0	6076
									00:05:19	20.41	1.762	35.959	1287	701.64	1227.05	1.75	321.1	72.7	49.2	28.1	10.79	3.1	102	6.9	18.22	4.13	17.63	5.01	20.92	0.05	132	30	127	36	NONE		24.5	49	37.1	742	769	5884	245.2	4.09	46	90.5	0	0	5884
									00:05:22	16.71	2.276	38.039	1585	703.279	1255.94	1.79	417.6	90.9	52.4	29.4	10.82	3.1	100	7	18.35	3.99	17.7	4.92	20.92	0.05	132	29	128	36	NONE		24.5	49	37.1	742	769	5939	247.5	4.12	47	91.4	0	0	5939
									00:05:25	21.2	1.671	35.428	1164	670.66	1177.93	1.76	305.8	67.2	50.6	28.8	10.32	2.9	97	6.9	18.3	4.02	17.8	4.82	20.92	0.05	132	29	129	35	NONE		24.5	49	37.1	742	769	5632	234.7	3.91	47	86.7	0	0	5632
									00:05:29	16.57	2.795	46.326	1777	762.674	1408.46	1.85	520	102.9	59.2	32.1	11.73	3.4	97	7.9	18.6	3.68	18.02	4.58	20.92	0.05	134	27	130	33	NONE		24.5	49	37.1	742	769	6514	271.4	4.52	47	100.2	0	0	6514
									00:05:32	19.23	1.767	33.981	1118	603.593	1077.34	1.78	326	67.8	54.1	30.3	9.29	2.7	98	6.2	18.45	3.84	17.77	4.87	20.92	0.05	133	28	128	35	NONE		24.5	49	37.1	742	769	5096	212.3	3.54	47	78.4	0	0	5096
									00:05:36	15.46	1.905	29.459	1269	575.934	992.28	1.72	347.3	77.6	49.3	28.6	8.86	2.5	97	5.9	18.23	4.07	17.53	5.1	20.92	0.05	132	29	127	37	NONE		24.4	49	37.1	742	769	4806	200.3	3.34	48	73.9	0	0	4806
									00:05:39	20.69	1.607	33.248	1087	662.516	1070.35	1.62	293	62.6	48	29.7	10.19	2.9	96	6.9	18.23	3.9	17.53	4.98	20.92	0.05	132	28	127	36	NONE		24.4	49	37.1	742	769	5416	225.7	3.76	48	83.3	0	0	5416
									00:05:41	25.97	1.807	46.935	1145	939.932	1541.61	1.64	329	71.8	48	29.3	14.46	4.1	99	9.5	18.21	3.97	17.63	4.85	20.92	0.05	131	29	127	35	NONE		24.4	49	37.1	742	769	7721	321.7	5.36	48	118.8	0	0	7721
									00:05:43	27.15	1.788	48.543	1281	863.094	1457.04	1.69	330.6	65	54	32	13.28	3.8	100	8.6	18.49	3.64	17.92	4.5	20.92	0.05	133	26	129	32	NONE		24.4	49	37.1	742	769	7155	298.1	4.97	48	110.1	0	0	7155
									00:05:46	24.49	1.853	45.38	1301	770.11	1336.21	1.74	344.3	66.1	56.7	32.7	11.85	3.4	101	7.6	18.58	3.57	18.04	4.38	20.92	0.05	134	26	130	32	NONE		24.4	49	37.1	742	769	6441	268.4	4.47	48	99.1	0	0	6441
									00:05:48	24	1.733	41.592	1210	702.413	1228.31	1.75	322.1	62	56.8	32.5	10.81	3.1	103	6.8	18.59	3.58	18.07	4.43	20.92	0.05	134	26	130	32	NONE		24.4	49	37.1	742	769	5890	245.4	4.09	48	90.6	0	0	5890
									00:05:51	25.64	1.635	41.923	1177	720.452	1251.1	1.74	303.3	59.1	55.7	32.1	11.08	3.2	104	6.9	18.55	3.61	18.02	4.47	20.92	0.05	134	26	130	32	NONE		24.4	49	37.1	742	769	6028	251.2	4.19	49	92.7	0	0	6028
									00:05:53	25	1.48	37	1069	645.441	1112.61	1.72	274.1	53.9	54.6	31.7	9.93	2.8	103	6.3	18.52	3.64	17.91	4.57	20.92	0.05	134	26	129	33	NONE		24.4	49	37.1	742	769	5387	224.5	3.74	49	82.9	0	0	5387
									00:05:55	24.59	1.797	44.189	1241	780.951	1350.49	1.73	332.2	66.5	54.4	31.4	12.01	3.4	103	7.6	18.49	3.7	17.93	4.54	20.92	0.05	133	27	129	33	NONE		24.4	49	37.1	742	769	6525	271.9	4.53	49	100.4	0	0	6525
									00:05:58	26.09	1.594	41.583	1131	729.254	1258.01	1.73	295	58.4	54.5	31.6	11.22	3.2	102	7.1	18.51	3.66	17.93	4.54	20.92	0.05	134	26	129	33	NONE		24.4	49	37.1	742	769	6088	253.7	4.23	49	93.7	0	0	6088
									00:06:00	25.42	1.667	42.381	1222	713.597	1252.93	1.76	309.9	59.7	56.9	32.4	10.98	3.1	101	7.1	18.59	3.58	18	4.49	20.92	0.05	134	26	130	32	NONE		24.4	49	37.1	742	769	5992	249.7	4.16	49	92.2	0	0	5992
									00:06:02	25.21	1.683	42.429	1193	727.089	1284.44	1.77	312.1	61.7	55.9	31.7	11.19	3.2	101	7.2	18.54	3.67	18.05	4.44	20.92	0.05	134	26	130	32	NONE		24.4	49	37.1	742	769	6118	254.9	4.25	49	94.1	0	0	6118
									00:06:05	24.49	1.788	43.788	1254	719.584	1302.03	1.81	333	64.4	58.5	32.3	11.07	3.2	100	7.2	18.62	3.6	18.12	4.37	20.92	0.05	134	26	131	32	NONE		24.5	49	37.1	742	769	6104	254.3	4.24	50	93.9	0	0	6104
									00:06:08	20.91	1.891	39.533	1398	637.907	1168.35	1.83	352.8	67.7	59.7	32.6	9.81	2.8	99	6.4	18.66	3.58	18.19	4.34	20.92	0.05	135	26	131	31	NONE		24.5	49	37.1	742	769	5433	226.4	3.77	50	83.6	0	0	5433
									00:06:10	24.69	1.461	36.074	1116	577.478	1051.54	1.82	272.9	51.6	59.5	32.7	8.88	2.5	98	5.9	18.68	3.53	18.13	4.44	20.92	0.05	135	25	131	32	NONE		24.5	48	37.1	742	769	4909	204.5	3.41	50	75.5	0	0	4909
									00:06:13	22.56	1.578	35.594	1179	588.133	1063.37	1.81	293.7	57.1	57.8	32	9.05	2.6	98	6	18.61	3.62	18.02	4.48	20.92	0.05	134	26	130	32	NONE		24.5	48	37.1	742	769	4987	207.8	3.46	50	76.7	0	0	4987
									00:06:16	22.06	1.649	36.375	1211	614.642	1098.35	1.79	306.2	60.3	56.7	31.7	9.46	2.7	98	6.3	18.57	3.66	18.1	4.43	20.92	0.05	134	26	131	32	NONE		24.5	48	37.1	742	769	5192	216.3	3.61	50	79.9	0	0	5192
									00:06:18	21.66	1.726	37.386	1303	631.867	1119.53	1.77	320.6	62.6	56.8	32	9.72	2.8	97	6.5	18.57	3.63	18.03	4.47	20.92	0.05	134	26	130	32	NONE		24.5	48	37.1	742	769	5322	221.7	3.7	50	81.9	0	0	5322
									00:06:21	25	1.583	39.575	1144	649.571	1161.77	1.79	295	56.3	58.2	32.6	9.99	2.9	98	6.6	18.64	3.56	18.09	4.39	20.92	0.05	135	26	131	32	NONE		24.5	48	37.1	742	769	5488	228.7	3.81	51	84.4	0	0	5488
									00:06:23	24.29	1.511	36.704	1116	607.357	1076.7	1.77	281.4	53.7	57.6	32.5	9.34	2.7	98	6.2	18.62	3.55	18.07	4.39	20.92	0.05	134	26	130	32	NONE		24.5	48	37.1	742	769	5116	213.2	3.55	51	78.7	0	0	5116
									00:06:26	22.99	1.635	37.586	1117	630.642	1096.65	1.74	304.2	57.8	57	32.8	9.7	2.8	98	6.4	18.61	3.54	18.1	4.33	20.92	0.05	134	26	131	31	NONE		24.5	48	37.1	742	769	5279	219.9	3.67	51	81.2	0	0	5279
									00:06:30	14.15	1.88	26.604	1357	381.452	788.563	2.07	353.9	67.5	67.1	32.5	5.87	1.7	98	3.9	18.82	3.59	18.17	4.28	20.92	0.05	136	26	131	31	NONE		24.5	48	37.1	742	769	3391	141.3	2.36	51	52.2	0	0	3391
									00:06:33	21.58	1.597	34.468	1215	634.05	1047.99	1.65	294.2	58.8	52	31.4	9.75	2.8	99	6.4	18.42	3.68	17.82	4.55	20.92	0.05	133	27	129	33	NONE		24.5	48	37.1	742	769	5221	217.5	3.63	51	80.3	0	0	5221
									00:06:35	23.72	1.597	37.874	1147	656.303	1086.03	1.65	296.5	55.5	55.2	33.3	10.1	2.9	99	6.6	18.57	3.48	18.01	4.3	20.92	0.05	134	25	130	31	NONE		24.5	48	37.1	742	769	5406	225.3	3.75	51	83.2	0	0	5406
									00:06:38	24.39	1.478	36.049	1053	615.529	1020.14	1.66	274.9	50.7	55.8	33.7	9.47	2.7	98	6.3	18.6	3.43	17.97	4.35	20.92	0.05	134	25	130	31	NONE		24.5	48	37.1	742	769	5073	211.4	3.52	52	78	0	0	5073
									00:06:40	22.99	1.612	37.057	1133	633.301	1048.75	1.66	299.8	55.3	56	33.8	9.74	2.8	97	6.5	18.6	3.43	18.02	4.29	20.92	0.05	134	25	130	31	NONE		24.5	48	37.1	742	769	5218	217.4	3.62	52	80.3	0	0	5218
									00:06:43	25.32	1.422	36	1022	611.602	1008.6	1.65	264.7	48.3	56	33.9	9.41	2.7	96	6.4	18.61	3.4	17.99	4.29	20.92	0.05	134	25	130	31	NONE		24.6	47	37.1	742	769	5032	209.7	3.49	52	77.4	0	0	5032
									00:06:45	24.69	1.503	37.111	1100	618.753	1032.48	1.67	280.3	50.7	57.2	34.3	9.52	2.7	96	6.4	18.65	3.37	18.06	4.25	20.92	0.05	135	24	130	31	NONE		24.6	48	37.1	742	769	5110	212.9	3.55	52	78.6	0	0	5110
									00:06:48	23.08	1.572	36.277	1195	614.147	1035.79	1.69	292.5	54.4	56.4	33.5	9.45	2.7	96	6.4	18.61	3.46	18.08	4.21	20.92	0.05	134	25	131	30	NONE		24.6	48	37.1	742	769	5090	212.1	3.53	52	78.3	0	0	5090
									00:06:51	20.2	1.753	35.414	1274	595.087	1010.08	1.7	326.4	60.6	57.1	33.7	9.16	2.6	96	6.2	18.62	3.46	18.08	4.25	20.92	0.05	134	25	131	31	NONE		24.6	48	37.1	742	769	4942	205.9	3.43	52	76	0	0	4942
									00:06:54	19.67	1.666	32.774	1272	525.235	905.253	1.72	311.8	55.8	59.8	34.7	8.08	2.3	96	5.5	18.72	3.35	18.18	4.14	20.92	0.05	135	24	131	30	NONE		24.6	48	37.1	742	769	4384	182.7	3.04	52	67.4	0	0	4384
									00:06:57	18.4	1.488	27.387	1165	483.282	815.949	1.69	275.4	53.7	54	32	7.44	2.1	96	5	18.51	3.61	17.93	4.38	20.92	0.05	134	26	129	32	NONE		24.6	48	37.1	742	769	4007	166.9	2.78	53	61.6	0	0	4007
									00:07:02	12.58	2.249	28.289	1509	479.912	807.427	1.68	418.4	77.8	57.1	33.9	7.38	2.1	97	4.9	18.6	3.46	18.02	4.25	20.92	0.05	134	25	130	31	NONE		24.6	47	37.1	742	769	3974	165.6	2.76	53	61.1	0	0	3974
									00:07:05	20.41	1.602	32.694	1150	614.817	953.307	1.55	295	56.6	50.9	32.8	9.46	2.7	97	6.3	18.41	3.53	17.82	4.4	20.92	0.05	133	26	129	32	NONE		24.6	48	37.1	742	769	4963	206.8	3.45	53	76.4	0	0	4963
									00:07:08	21.74	1.616	35.13	1148	654.754	1009.89	1.54	298	56.3	51.3	33.3	10.07	2.9	98	6.7	18.44	3.48	17.87	4.26	20.92	0.05	133	25	129	31	NONE		24.7	47	37.1	742	769	5277	219.9	3.66	53	81.2	0	0	5277
									00:07:10	21.43	1.546	33.129	1069	605.464	936.894	1.55	285.8	53	52.2	33.8	9.31	2.7	97	6.2	18.49	3.43	17.99	4.22	20.92	0.05	133	25	130	30	NONE		24.7	47	37.1	742	769	4884	203.5	3.39	53	75.1	0	0	4884
									00:07:13	19.61	1.86	36.471	1336	644.299	1017.22	1.58	345.1	62.9	54.5	34.5	9.91	2.8	98	6.6	18.55	3.38	17.97	4.2	20.92	0.05	134	24	130	30	NONE		24.7	47	37.1	742	769	5230	217.9	3.63	53	80.5	0	0	5230
									00:07:16	22.99	1.476	33.931	1085	607.601	948.039	1.56	273.5	50	53.2	34.1	9.35	2.7	98	6.2	18.53	3.39	17.98	4.16	20.92	0.05	134	24	130	30	NONE		24.7	47	37.1	742	769	4914	204.7	3.41	54	75.6	0	0	4914
									00:07:19	21.98	1.53	33.626	1066	608.219	961.071	1.58	283	53	52.8	33.4	9.36	2.7	97	6.3	18.5	3.46	18.03	4.1	20.92	0.05	134	25	130	30	NONE		24.7	48	37.1	742	769	4938	205.8	3.43	54	76	0	0	4938
									00:07:23	14.29	2.505	35.786	1817	578.109	960.918	1.66	469	81.6	60.2	36.2	8.89	2.5	97	6	18.72	3.26	18.16	4.03	20.92	0.05	135	24	131	29	NONE		24.7	47	37.1	742	769	4769	198.7	3.31	54	73.4	0	0	4769
									00:07:26	19.67	1.349	26.538	874	473.305	738.21	1.56	250.1	45.5	53.2	34.1	7.28	2.1	97	4.9	18.54	3.37	17.83	4.35	20.92	0.05	134	24	129	31	NONE		24.8	47	37.1	742	769	3827	159.5	2.66	54	58.9	0	0	3827
									00:07:29	21.9	1.22	26.715	837	500.378	747.742	1.49	225.1	41.4	50.3	33.7	7.7	2.2	97	5.2	18.45	3.39	17.71	4.42	20.92	0.05	133	25	128	32	NONE		24.8	47	37.1	742	769	3995	166.4	2.77	54	61.5	0	0	3995
									00:07:32	19.74	1.233	24.336	836	488.752	698.617	1.43	225.7	42.9	47	32.9	7.52	2.1	97	5	18.3	3.48	17.54	4.52	20.92	0.05	132	25	127	33	NONE		24.8	47	37.1	742	769	3851	160.5	2.67	54	59.3	0	0	3851
									00:07:35	19.8	1.297	25.683	893	546.623	756.745	1.38	235.7	46.3	44.4	32.1	8.41	2.4	96	5.7	18.17	3.57	17.47	4.51	20.92	0.05	131	26	126	33	NONE		24.8	47	37.1	742	769	4269	177.9	2.96	55	65.7	0	0	4269
									00:07:38	19.67	1.258	24.748	849	523.036	712.577	1.36	229	43.9	44.7	32.8	8.05	2.3	96	5.4	18.2	3.49	17.41	4.54	20.92	0.05	131	25	126	33	NONE		24.8	47	37.1	742	769	4066	169.4	2.82	55	62.6	0	0	4066
									00:07:41	20.98	1.37	28.741	950	614.702	832.69	1.35	249	48.1	44.4	32.8	9.46	2.7	96	6.4	18.18	3.51	17.43	4.45	20.92	0.05	131	25	126	32	NONE		24.8	47	37.1	742	769	4771	198.8	3.31	55	73.4	0	0	4771
									00:07:44	18.87	1.749	33	1145	685.937	954.401	1.39	318.9	61.3	46.2	33.2	10.55	3	98	7	18.23	3.5	17.63	4.32	20.92	0.05	132	25	127	31	NONE		24.8	47	37.1	742	769	5364	223.5	3.72	55	82.5	0	0	5364
									00:07:46	26.55	1.457	38.681	1068	755.42	1075.03	1.42	267.8	49.1	48.7	34.3	11.62	3.3	98	7.7	18.38	3.37	17.89	4.02	20.92	0.05	133	24	129	29	NONE		24.8	47	37.1	742	769	5945	247.7	4.13	55	91.5	0	0	5945
									00:07:48	26.09	1.433	37.383	1038	687.501	1010.75	1.47	265.2	47	51.7	35.2	10.58	3	99	6.9	18.51	3.28	18.01	3.96	20.92	0.05	134	24	130	29	NONE		24.8	47	37.1	742	769	5462	227.6	3.79	55	84	0	0	5462
									00:07:51	25.86	1.307	33.802	949	602.493	901.653	1.5	242.7	42.3	53.1	35.5	9.27	2.6	100	6	18.57	3.24	18.12	3.9	20.92	0.05	134	23	131	28	NONE		24.8	47	37.1	742	769	4812	200.5	3.34	56	74	0	0	4812
									00:07:53	26.91	1.367	36.78	1006	650.128	984.671	1.51	254	44.4	53.7	35.4	10	2.9	101	6.4	18.58	3.25	18.16	3.89	20.92	0.05	134	23	131	28	NONE		24.9	47	37.1	742	769	5211	217.1	3.62	56	80.2	0	0	5211
									00:07:56	24	1.473	35.352	1108	607.748	943.571	1.55	274.4	47.7	55.4	35.7	9.35	2.7	101	6	18.63	3.24	18.13	3.92	20.92	0.05	134	23	131	28	NONE		24.9	47	37.1	742	769	4908	204.5	3.41	56	75.5	0	0	4908
									00:07:58	24.1	1.358	32.723	1038	561.303	875.901	1.56	253	44.1	55.3	35.4	8.64	2.5	101	5.6	18.63	3.25	18.14	3.92	20.92	0.05	135	23	131	28	NONE		24.9	47	37.1	742	769	4540	189.2	3.15	56	69.8	0	0	4540
									00:08:01	22.9	1.297	29.702	995	519.411	815.773	1.57	241	43.2	54.1	34.4	7.99	2.3	100	5.2	18.58	3.33	18.15	3.95	20.92	0.05	134	24	131	29	NONE		24.9	47	37.1	742	769	4209	175.4	2.92	56	64.8	0	0	4209
									00:08:03	23.44	1.322	30.984	1038	538.798	838.569	1.56	245.9	43.4	54.5	35	8.29	2.4	101	5.3	18.6	3.28	18.11	3.97	20.92	0.05	134	24	131	29	NONE		24.9	47	37.1	742	769	4354	181.4	3.02	56	67	0	0	4354
									00:08:06	24.1	1.298	31.277	991	556.02	852.295	1.53	240.9	42.9	53.2	34.7	8.55	2.4	100	5.6	18.56	3.31	18.07	4	20.92	0.05	134	24	130	29	NONE		24.9	47	37.1	742	769	4473	186.4	3.11	56	68.8	0	0	4473
									00:08:08	24.69	1.329	32.815	985	581.299	887.487	1.53	246.8	43.6	53.5	35	8.94	2.6	100	5.8	18.57	3.28	18.09	3.94	20.92	0.05	134	24	131	28	NONE		24.9	47	37.1	742	769	4670	194.6	3.24	56	71.9	0	0	4670
									00:08:11	25.32	1.326	33.57	991	581.993	899.393	1.55	246.8	43.1	54.6	35.4	8.95	2.6	99	5.9	18.61	3.25	18.11	3.93	20.92	0.05	134	23	131	28	NONE		24.9	47	37.1	742	769	4693	195.5	3.26	57	72.2	0	0	4693
									00:08:13	25.97	1.293	33.584	944	584.575	897.018	1.53	240.6	41.9	54.3	35.4	8.99	2.6	99	5.9	18.61	3.24	18.14	3.91	20.92	0.05	134	23	131	28	NONE		24.9	47	37.1	742	769	4704	196	3.27	57	72.4	0	0	4704
									00:08:17	15.83	1.522	24.095	1023	350.616	644.646	1.84	287.3	49.4	65.6	35.7	5.39	1.5	99	3.5	18.88	3.25	18.13	3.89	20.92	0.05	136	23	131	28	NONE		25	47	37.1	742	769	2990	124.6	2.08	57	46	0	0	2990
									00:08:19	21.35	1.366	29.167	1048	559.198	813.602	1.45	251.5	46.2	49.5	34	8.6	2.5	100	5.6	18.41	3.38	17.88	4.09	20.92	0.05	133	24	129	30	NONE		25	47	37.1	742	769	4429	184.6	3.08	57	68.1	0	0	4429
									00:08:22	22.14	1.548	34.273	1145	626.662	912.368	1.46	286.8	50	52.2	35.9	9.64	2.8	100	6.3	18.53	3.23	18.04	3.89	20.92	0.05	134	23	130	28	NONE		25	47	37.1	742	769	4965	206.9	3.45	57	76.4	0	0	4965
									00:08:25	21.98	1.38	30.33	1007	536.306	795.003	1.48	256.6	43.9	53.7	36.2	8.25	2.4	99	5.4	18.59	3.18	18.08	3.89	20.92	0.05	134	23	131	28	NONE		25	47	37.1	742	769	4271	178	2.97	57	65.7	0	0	4271
									00:08:27	26.32	1.024	26.947	760	494.816	711.294	1.44	189.7	32.8	50.7	35.3	7.61	2.2	98	5	18.53	3.2	18.07	3.83	20.92	0.05	134	23	130	28	NONE		25	47	37.1	742	769	3906	162.7	2.71	57	60.1	0	0	3906
									00:08:30	22.73	1.051	23.886	813	448.491	638.774	1.42	194.2	34.1	49.7	34.9	6.9	2	97	4.6	18.48	3.24	18	3.91	20.92	0.05	133	23	130	28	NONE		25	47	37.1	742	769	3531	147.1	2.45	58	54.3	0	0	3531
									00:08:32	22.64	1.001	22.664	768	436.484	606.506	1.39	184.5	32.5	48.3	34.8	6.72	1.9	96	4.5	18.43	3.25	17.8	4.05	20.92	0.05	133	23	129	29	NONE		25.1	47	37.1	742	769	3412	142.2	2.37	58	52.5	0	0	3412
									00:08:35	23.72	1.202	28.506	868	574.663	784.152	1.36	220.3	40.1	46.7	34.2	8.84	2.5	95	6	18.33	3.34	17.75	4.07	20.92	0.05	132	24	128	29	NONE		25.1	47	37.1	742	769	4469	186.2	3.1	58	68.8	0	0	4469
									00:08:37	24.39	1.265	30.854	928	611.494	834.407	1.36	232.4	41.5	47.7	34.9	9.41	2.7	95	6.4	18.37	3.28	17.86	3.94	20.92	0.05	133	24	129	28	NONE		25.1	47	37.1	742	769	4756	198.2	3.3	58	73.2	0	0	4756
									00:08:40	24.1	1.155	27.831	865	524.157	720.574	1.37	213.6	36.3	49.9	36.3	8.06	2.3	95	5.5	18.49	3.14	17.92	3.91	20.92	0.05	134	23	129	28	NONE		25.1	47	37.1	742	769	4085	170.2	2.84	58	62.8	0	0	4085
									00:08:42	24.1	1.118	26.94	820	522.612	712.876	1.36	206	35.9	48.3	35.4	8.04	2.3	95	5.5	18.43	3.21	17.89	3.91	20.92	0.05	133	23	129	28	NONE		25.1	47	37.1	742	769	4064	169.3	2.82	58	62.5	0	0	4064
									00:08:45	21.28	1.215	25.851	933	497.392	680.243	1.37	224.1	38.8	49	35.8	7.65	2.2	96	5.2	18.44	3.19	17.9	3.9	20.92	0.05	133	23	129	28	NONE		25.1	47	37.1	742	769	3871	161.3	2.69	58	59.6	0	0	3871
									00:08:48	20.27	1.432	29.027	1055	551.922	758.222	1.37	264.5	45.4	50	36.4	8.49	2.4	96	5.7	18.47	3.17	17.88	3.92	20.92	0.05	133	23	129	28	NONE		25.1	47	37.1	742	769	4301	179.2	2.99	58	66.2	0	0	4301
									00:08:51	21.43	1.258	26.957	915	522.839	713.417	1.36	231.8	40.4	48.7	35.7	8.04	2.3	0	0	18.43	3.21	17.92	3.89	20.92	0.05	133	23	129	28	NONE		25.1	47	37.1	742	769	4066	169.4	2.82	59	62.6	0	0	4066
									00:08:54	20.41	1.479	30.184	1148	564.823	788.609	1.4	273.6	46.9	50.9	36.5	8.69	2.5	0	0	18.5	3.17	18	3.78	20.92	0.05	134	23	130	27	NONE		25.2	46	37.1	742	769	4421	184.2	3.07	59	68	0	0	4421
									00:08:57	22.9	1.185	27.137	852	510.046	701.786	1.38	219.2	37.2	50.1	36.4	7.85	2.2	0	0	18.5	3.14	17.97	3.82	20.92	0.05	134	23	130	28	NONE		25.2	46	37.1	742	769	3976	165.7	2.76	59	61.2	0	0	3976
									00:08:59	22.06	1.456	32.118	1037	592.314	823.059	1.39	269.9	45.3	51.6	37.1	9.11	2.6	0	0	18.54	3.11	18.06	3.73	20.92	0.05	134	22	130	27	NONE		25.2	47	37.1	742	769	4630	192.9	3.22	59	71.2	0	0	4630
									00:09:02	22.06	1.094	24.132	799	453.603	612.191	1.35	202.5	33.7	49.8	36.9	6.98	2	0	0	18.51	3.08	17.89	3.91	20.92	0.05	134	22	129	28	NONE		25.2	47	37.1	742	769	3517	146.5	2.44	59	54.1	0	0	3517
									00:09:05	22.9	1.144	26.198	780	512.243	677.247	1.32	210.8	35.9	48	36.3	7.88	2.3	0	0	18.43	3.14	17.79	3.98	20.92	0.05	133	23	128	29	NONE		25.2	47	37.1	742	769	3950	164.6	2.74	59	60.8	0	0	3950
									00:09:07	24	1.138	27.312	802	535.53	699.767	1.31	209.7	35.4	47.9	36.6	8.24	2.4	97	5.5	18.43	3.11	17.75	3.95	20.92	0.05	133	22	128	29	NONE		25.2	47	37.1	742	769	4116	171.5	2.86	59	63.3	0	0	4116
									00:09:10	23.44	1.155	27.07	851	536.192	694.969	1.3	212.6	36	47.4	36.6	8.25	2.4	97	5.5	18.41	3.12	17.75	3.95	20.92	0.05	133	23	128	29	NONE		25.2	47	37.1	742	769	4112	171.3	2.86	59	63.3	0	0	4112
									00:09:12	22.64	1.301	29.457	897	591.174	760.956	1.29	239.1	40.8	47.1	36.6	9.09	2.6	97	6.1	18.38	3.14	17.78	3.9	20.92	0.05	133	23	128	28	NONE		25.2	47	37.1	742	769	4525	188.6	3.14	60	69.6	0	0	4525
									00:09:15	21.58	1.256	27.108	930	527.451	687.841	1.3	231.7	38.7	48.5	37.2	8.11	2.3	0	0	18.45	3.08	17.81	3.89	20.92	0.05	133	22	129	28	NONE		25.3	47	37.1	742	769	4052	168.8	2.81	60	62.3	0	0	4052
									00:09:18	21.43	1.207	25.864	876	514.027	663.633	1.29	222.1	37.6	47.4	36.7	7.91	2.3	0	0	18.4	3.12	17.78	3.89	20.92	0.05	133	22	128	28	NONE		25.3	47	37.1	742	769	3938	164.1	2.73	60	60.6	0	0	3938
									00:09:21	21.74	1.216	26.435	869	529.344	676.806	1.28	223.6	37.8	47.1	36.8	8.14	2.3	0	0	18.39	3.11	17.71	3.95	20.92	0.05	133	22	128	29	NONE		25.3	46	37.1	742	769	4045	168.5	2.81	60	62.2	0	0	4045
									00:09:24	18.52	1.332	24.667	973	504.175	646.948	1.28	244.2	42.4	46.4	36.1	7.76	2.2	0	0	18.33	3.18	17.7	3.95	20.92	0.05	132	23	128	29	NONE		25.3	46	37.1	742	769	3856	160.7	2.68	60	59.3	0	0	3856
									00:09:28	15.87	1.217	19.317	873	386.74	487.523	1.26	223.9	37.3	47.1	37.3	5.95	1.7	0	0	18.4	3.06	17.71	3.92	20.92	0.05	133	22	128	28	NONE		25.3	46	37.1	742	769	2944	122.7	2.04	60	45.3	0	0	2944
									00:09:31	20.07	1.289	25.866	907	576.511	699.707	1.21	233.8	42.3	42.4	35	8.87	2.5	0	0	18.14	3.28	17.43	4.13	20.92	0.05	131	24	126	30	NONE		25.3	46	37.1	742	769	4346	181.1	3.02	60	66.9	0	0	4346
									00:09:34	20.27	1.24	25.135	908	554.557	669.884	1.21	225.3	40.1	42.8	35.4	8.53	2.4	0	0	18.17	3.23	17.51	4.04	20.92	0.05	131	23	126	29	NONE		25.4	46	37.1	742	769	4175	174	2.9	61	64.2	0	0	4175
									00:09:36	21.35	1.232	26.306	863	566.866	687.842	1.21	224.6	39.1	43.8	36.1	8.72	2.5	0	0	18.23	3.17	17.58	3.97	20.92	0.05	132	23	127	29	NONE		25.4	46	37.1	742	769	4273	178	2.97	61	65.7	0	0	4273
									00:09:39	20.83	1.291	26.896	921	569.759	695.025	1.22	235.9	40.5	44.6	36.6	8.77	2.5	0	0	18.27	3.14	17.58	3.95	20.92	0.05	132	23	127	29	NONE		25.4	46	37.1	742	769	4301	179.2	2.99	61	66.2	0	0	4301
									00:09:54	19.67	1.265	24.885	924	510.252	640.041	1.25	232	39.5	46.1	36.7	7.85	2.2	97	5.3	18.34	3.12	17.72	3.91	20.92	0.05	132	23	128	28	NONE		25.5	46	37.1	742	769	3879	161.6	2.69	61	59.7	0	0	3879
									00:09:57	19.61	1.192	23.373	906	475.081	594.231	1.25	218.9	36.8	46.3	37	7.31	2.1	96	4.9	18.36	3.09	17.72	3.87	20.92	0.05	133	22	128	28	NONE		25.5	46	37.1	742	769	3609	150.4	2.51	62	55.5	0	0	3609
									00:10:00	21.98	1.052	23.121	796	463.734	575.36	1.24	193.6	31.8	46.5	37.5	7.13	2	97	4.8	18.4	3.02	17.66	3.89	20.92	0.05	133	22	128	28	NONE		25.5	46	37.1	742	769	3516	146.5	2.44	62	54.1	0	0	3516
									00:10:02	25.53	0.99	25.277	696	519.798	630.584	1.21	181.7	30	45.2	37.3	8	2.3	96	5.4	18.35	3.03	17.64	3.89	20.92	0.05	133	22	127	28	NONE		25.5	46	37.1	742	769	3918	163.3	2.72	62	60.3	0	0	3918
									00:10:05	20.76	1.113	23.107	836	475.578	581.206	1.22	204.2	34	45.5	37.3	7.32	2.1	97	4.9	18.35	3.05	17.66	3.87	20.92	0.05	132	22	128	28	NONE		25.5	46	37.1	742	769	3591	149.6	2.49	62	55.3	0	0	3591
									00:10:08	18.58	1.157	21.492	869	446.646	544.563	1.22	212	35.6	45.2	37.1	6.87	2	97	4.6	18.32	3.08	17.67	3.9	20.92	0.05	132	22	128	28	NONE		25.5	46	37.1	742	769	3371	140.5	2.34	62	51.9	0	0	3371
									00:10:11	19.87	1.117	22.192	829	466.746	562.803	1.21	204.4	34.4	44.6	37	7.18	2.1	96	4.9	18.3	3.08	17.59	3.9	20.92	0.05	132	22	127	28	NONE		25.5	46	37.1	742	769	3513	146.4	2.44	62	54	0	0	3513
									00:10:14	21.58	0.918	19.813	667	416.335	493.947	1.19	168.1	27.8	44	37.1	6.41	1.8	96	4.3	18.31	3.03	17.47	3.97	20.92	0.05	132	22	126	29	NONE		25.5	46	37.1	742	769	3121	130	2.17	62	48	0	0	3121
									00:10:17	20.55	1.126	23.137	779	519.152	599.189	1.15	204.4	35.4	41.8	36.2	7.99	2.3	96	5.4	18.15	3.14	17.44	3.99	20.92	0.05	131	23	126	29	NONE		25.6	46	37.1	742	769	3865	161	2.68	62	59.5	0	0	3865
									00:10:20	19.48	1.162	22.636	923	494.439	577.555	1.17	211.7	36	43	36.8	7.61	2.2	0	0	18.22	3.1	17.55	3.91	20.92	0.05	132	22	127	28	NONE		25.6	46	37.1	742	769	3692	153.8	2.56	63	56.8	0	0	3692
									00:10:23	20.76	1.152	23.917	862	530.675	610.395	1.15	209.5	35.7	42.3	36.8	8.16	2.3	0	0	18.19	3.1	17.52	3.87	20.92	0.05	131	22	126	28	NONE		25.6	46	37.1	742	769	3947	164.5	2.74	63	60.7	0	0	3947
									00:10:25	22.9	0.953	21.824	686	476.095	542.937	1.14	173.8	28.8	42.5	37.2	7.32	2.1	97	4.9	18.24	3.02	17.51	3.88	20.92	0.05	132	22	126	28	NONE		25.6	46	37.1	742	769	3534	147.2	2.45	63	54.4	0	0	3534
									00:10:28	22.22	0.997	22.156	762	481.685	550.622	1.14	181.9	30.1	42.8	37.4	7.41	2.1	97	5	18.24	3.02	17.44	3.93	20.92	0.05	132	22	126	28	NONE		25.6	46	37.1	742	769	3577	149.1	2.48	63	55	0	0	3577
									00:10:31	21.98	1.088	23.912	779	533.91	611.803	1.15	197.7	33.8	41.9	36.6	8.21	2.3	97	5.5	18.17	3.11	17.5	3.9	20.92	0.05	131	22	126	28	NONE		25.6	46	37.1	742	769	3968	165.3	2.76	63	61	0	0	3968
									00:10:33	23.53	1.057	24.871	775	538.521	611.962	1.14	193	31.6	43.1	37.9	8.28	2.4	97	5.6	18.26	2.99	17.53	3.84	20.92	0.05	132	22	127	28	NONE		25.6	46	37.1	742	769	3994	166.4	2.77	63	61.4	0	0	3994
									00:10:36	22.3	1.027	22.907	803	477.876	544.921	1.14	188.5	29.7	44.7	39.2	7.35	2.1	98	4.9	18.35	2.89	17.55	3.84	20.92	0.05	133	21	127	28	NONE		25.6	46	37.1	742	769	3547	147.8	2.46	63	54.6	0	0	3547
									00:10:39	22.9	1.172	26.84	851	573.018	663.524	1.16	214.3	35.2	44	38	8.82	2.5	97	5.9	18.28	3	17.64	3.79	20.92	0.05	132	22	127	27	NONE		25.7	46	37.1	742	769	4269	177.9	2.96	63	65.7	0	0	4269
									00:10:41	21.58	1.126	24.302	845	500.984	589.624	1.18	206.8	33.2	45.5	38.7	7.71	2.2	98	5.1	18.37	2.95	17.67	3.79	20.92	0.05	133	21	128	27	NONE		25.7	46	37.1	742	769	3747	156.1	2.6	63	57.7	0	0	3747
									00:10:44	21.82	1.155	25.2	823	523.048	617.708	1.18	211.9	34.4	45.3	38.3	8.05	2.3	98	5.3	18.35	2.98	17.69	3.76	20.92	0.05	132	22	128	27	NONE		25.7	46	37.1	742	769	3916	163.2	2.72	64	60.2	0	0	3916
									00:10:47	21.43	1.133	24.279	845	489.81	585.353	1.2	208.6	33.2	46.5	38.9	7.54	2.2	98	5	18.41	2.93	17.71	3.76	20.92	0.05	133	21	128	27	NONE		25.7	46	37.1	742	769	3678	153.2	2.55	64	56.6	0	0	3678
									00:10:50	18.69	1.28	23.925	937	482.334	582.978	1.21	235.6	37.9	46.9	38.8	7.42	2.1	98	4.9	18.41	2.96	17.74	3.75	20.92	0.05	133	21	128	27	NONE		25.7	46	37.1	742	769	3632	151.3	2.52	64	55.9	0	0	3632
									00:10:53	20.91	1.007	21.052	787	427.935	503.927	1.18	185.3	29.3	45.8	38.9	6.58	1.9	98	4.4	18.4	2.91	17.67	3.79	20.92	0.05	133	21	128	27	NONE		25.7	46	37.1	742	769	3202	133.4	2.22	64	49.3	0	0	3202
									00:10:56	20.76	1.054	21.882	754	470.157	539.995	1.15	192.6	31.6	43.5	37.8	7.23	2.1	99	4.7	18.27	3	17.57	3.87	20.92	0.05	132	22	127	28	NONE		25.7	46	37.1	742	769	3496	145.7	2.43	64	53.8	0	0	3496
									00:10:59	18.99	1.189	22.576	887	482.624	556.358	1.15	217.4	35.6	44	38.2	7.42	2.1	100	4.8	18.28	2.99	17.56	3.84	20.92	0.05	132	22	127	28	NONE		25.8	45	37.1	742	769	3592	149.7	2.49	64	55.3	0	0	3592
									00:11:02	19.35	0.992	19.2	778	412.194	465.031	1.13	181.4	29.2	43.3	38.4	6.34	1.8	99	4.2	18.29	2.94	17.49	3.88	20.92	0.05	132	21	126	28	NONE		25.8	45	37.1	742	769	3051	127.1	2.12	64	46.9	0	0	3051
									00:11:05	21.74	0.963	20.935	768	431.877	486.188	1.13	177.1	27.2	45	39.9	6.64	1.9	100	4.3	18.39	2.82	17.52	3.83	20.92	0.05	133	20	126	28	NONE		25.8	45	37.1	742	769	3196	133.1	2.22	64	49.2	0	0	3196
									00:11:10	11.86	2.065	24.486	1511	514.783	611.1	1.19	378.1	62.6	46	38.7	7.92	2.3	100	5.1	18.31	3.03	17.7	3.72	20.92	0.05	132	22	128	27	NONE		25.8	45	37.1	742	769	3859	160.8	2.68	65	59.4	0	0	3859
									00:11:13	23.35	0.813	18.981	541	402.013	449.336	1.12	149	23.4	43.1	38.6	6.18	1.8	99	4.1	18.33	2.88	17.45	3.88	20.92	0.05	132	21	126	28	NONE		25.8	46	37.1	742	769	2969	123.7	2.06	65	45.7	0	0	2969
									00:11:16	16.09	0.924	14.863	669	336.156	364.048	1.08	167.9	27.5	40.9	37.7	5.17	1.5	100	3.4	18.17	2.98	17.3	3.96	20.92	0.05	131	21	125	29	NONE		25.8	46	37.1	742	769	2465	102.7	1.71	65	37.9	0	0	2465
									00:11:19	21.43	1.019	21.836	775	537.334	555.846	1.03	183	31.5	37.8	36.6	8.27	2.4	101	5.3	17.96	3.09	17.09	4.08	20.92	0.05	130	22	123	29	NONE		25.8	46	37.1	742	769	3898	162.4	2.71	65	60	0	0	3898
									00:11:22	23.9	0.926	22.135	723	537.327	552.968	1.03	166.7	28.1	38.1	37	8.27	2.4	100	5.4	18	3.03	17.15	3.96	20.92	0.05	130	22	124	29	NONE		25.8	46	37.1	742	769	3894	162.2	2.7	65	59.9	0	0	3894
									00:11:25	20	1.24	24.8	830	609.643	640.823	1.05	222.6	38.9	38.4	36.5	9.38	2.7	101	6	17.95	3.14	17.23	3.94	20.92	0.05	130	23	124	28	NONE		25.9	46	37.1	742	769	4439	185	3.08	65	68.3	0	0	4439
									00:11:29	14.93	1.285	19.179	1182	431.554	477.956	1.11	233.5	38.9	42	37.9	6.64	1.9	98	4.4	18.17	3.03	17.45	3.84	20.92	0.05	131	22	126	28	NONE		25.9	46	37.1	742	769	3181	132.5	2.21	65	48.9	0	0	3181
									00:11:32	17.75	1.212	21.515	891	489.187	540.767	1.11	219.9	37	41.4	37.5	7.53	2.2	97	5	18.14	3.05	17.39	3.91	20.92	0.05	131	22	126	28	NONE		25.9	46	37.1	742	769	3604	150.2	2.5	66	55.4	0	0	3604
									00:11:35	18.07	1.146	20.711	838	469.818	519.272	1.11	208	34.9	41.4	37.4	7.23	2.1	99	4.7	18.15	3.05	17.39	3.91	20.92	0.05	131	22	126	28	NONE		25.9	46	37.1	742	769	3461	144.2	2.4	66	53.2	0	0	3461
									00:11:39	18.02	0.968	17.441	791	392.107	428.562	1.09	176	28.9	41.3	37.8	6.03	1.7	98	4	18.18	2.99	17.33	3.93	20.92	0.05	131	22	125	28	NONE		25.9	46	37.1	742	769	2881	120	2	66	44.3	0	0	2881
									00:11:42	17.6	1.08	19.003	811	444.074	478.064	1.08	195.3	33	40	37.2	6.83	2	97	4.6	18.08	3.06	17.24	3.97	20.92	0.05	131	22	124	29	NONE		25.9	45	37.1	742	769	3251	135.5	2.26	66	50	0	0	3251
									00:11:45	18.4	1.005	18.497	757	439.267	463.661	1.06	181.4	30.6	39.2	37.1	6.76	1.9	97	4.5	18.05	3.04	17.24	3.95	20.92	0.05	130	22	124	29	NONE		25.9	45	37.1	742	769	3201	133.4	2.22	66	49.3	0	0	3201
									00:11:49	18.46	1.019	18.812	778	440.801	466.526	1.06	184.3	30.7	39.7	37.6	6.78	1.9	98	4.5	18.09	3.01	17.23	3.94	20.92	0.05	131	22	124	28	NONE		25.9	45	37.1	742	769	3215	133.9	2.23	66	49.5	0	0	3215
									00:11:52	18.58	1.037	19.263	795	445.589	473.94	1.06	187.9	31	40.3	37.9	6.86	2	97	4.6	18.12	2.99	17.27	3.9	20.92	0.05	131	22	125	28	NONE		25.9	45	37.1	742	769	3253	135.5	2.26	66	50	0	0	3253
									00:11:55	19.8	1.012	20.04	759	463.153	492.171	1.06	183.4	30.2	40.3	37.9	7.13	2	98	4.7	18.12	2.98	17.3	3.88	20.92	0.05	131	22	125	28	NONE		25.9	45	37.1	742	769	3381	140.9	2.35	66	52	0	0	3381
									00:11:58	19.8	1.031	20.416	778	465.982	495.328	1.06	187.2	30.4	40.8	38.4	7.17	2	100	4.7	18.16	2.95	17.32	3.88	20.92	0.05	131	21	125	28	NONE		25.9	45	37.1	742	769	3402	141.7	2.36	67	52.3	0	0	3402
									00:12:01	19.93	1.049	20.91	749	483.408	513.485	1.06	190.1	31.3	40.4	38	7.44	2.1	98	4.9	18.12	2.98	17.28	3.9	20.92	0.05	131	22	125	28	NONE		25.9	45	37.1	742	769	3528	147	2.45	67	54.3	0	0	3528
									00:12:04	21.51	0.879	18.903	695	422.199	442.099	1.05	160.2	25	41.2	39.4	6.5	1.9	98	4.3	18.23	2.84	17.3	3.85	20.92	0.05	132	21	125	28	NONE		25.9	45	37.1	742	769	3071	128	2.13	67	47.3	0	0	3071
									00:12:07	21.28	0.965	20.532	719	488.004	511.428	1.05	174.2	29.2	39	37.2	7.51	2.1	98	5	18.05	3.03	17.29	3.9	20.92	0.05	130	22	125	28	NONE		25.9	45	37.1	742	769	3551	147.9	2.47	67	54.6	0	0	3551
									00:12:09	21.74	0.948	20.609	695	485.5	506.323	1.04	171.4	28.3	39.3	37.7	7.47	2.1	98	5	18.08	2.99	17.22	3.91	20.92	0.05	131	22	124	28	NONE		25.9	45	37.1	742	769	3529	147	2.45	67	54.3	0	0	3529
									00:12:12	22.9	0.9	20.611	678	486.409	505.085	1.04	162.7	26.8	39.1	37.6	7.48	2.1	98	5	18.08	2.98	17.26	3.86	20.92	0.05	131	21	125	28	NONE		25.9	45	37.1	742	769	3532	147.2	2.45	67	54.3	0	0	3532
									00:12:15	22.9	0.98	22.443	730	526.722	548.406	1.04	177.3	29.1	39.6	38	8.1	2.3	98	5.4	18.09	2.97	17.28	3.86	20.92	0.05	131	21	125	28	NONE		25.9	45	37.1	742	769	3827	159.4	2.66	67	58.9	0	0	3827
									00:12:17	21.43	1.034	22.157	767	522.459	546.747	1.05	186.9	31	39.5	37.8	8.04	2.3	100	5.2	18.08	3	17.31	3.88	20.92	0.05	131	22	125	28	NONE		25.9	45	37.1	742	769	3800	158.3	2.64	67	58.5	0	0	3800
									00:12:20	24.1	0.896	21.59	680	495.253	513.342	1.04	162.7	25.9	40.2	38.8	7.62	2.2	100	5	18.16	2.89	17.31	3.86	20.92	0.05	131	21	125	28	NONE		25.9	45	37.1	742	769	3594	149.8	2.5	67	55.3	0	0	3594
									00:12:23	21.9	1.022	22.38	767	528.131	553.331	1.05	184.7	30.7	39.5	37.7	8.13	2.3	100	5.3	18.07	3	17.26	3.88	20.92	0.05	130	22	125	28	NONE		25.9	45	37.1	742	769	3842	160.1	2.67	68	59.1	0	0	3842
									00:12:25	21.66	0.974	21.097	725	489.188	513.326	1.05	176.5	28.8	40	38.1	7.53	2.2	101	4.8	18.12	2.96	17.24	3.91	20.92	0.05	131	21	124	28	NONE		25.9	45	37.1	742	769	3560	148.3	2.47	68	54.8	0	0	3560
									00:12:28	22.9	0.933	21.366	662	508.567	531.606	1.05	168.4	28.2	38.9	37.2	7.82	2.2	101	5	18.05	3.02	17.22	3.92	20.92	0.05	130	22	124	28	NONE		25.9	45	37.1	742	769	3698	154.1	2.57	68	56.9	0	0	3698
									00:12:31	21.28	1.01	21.489	785	502.672	525.273	1.04	182.8	30	39.8	38.1	7.73	2.2	100	5	18.1	2.97	17.22	3.92	20.92	0.05	131	21	124	28	NONE		25.9	45	37.1	742	769	3655	152.3	2.54	68	56.2	0	0	3655
									00:12:34	21.43	1.005	21.536	770	495.29	523.692	1.06	182.3	29.7	40.5	38.3	7.62	2.2	101	4.9	18.14	2.96	17.27	3.94	20.92	0.05	131	21	125	28	NONE		25.8	45	37.1	742	769	3611	150.5	2.51	68	55.6	0	0	3611
									00:12:36	22.56	0.961	21.677	721	496.09	529.016	1.07	174.4	28.5	40.5	38	7.63	2.2	102	4.9	18.15	2.97	17.36	3.88	20.92	0.05	131	21	125	28	NONE		25.9	45	37.1	742	769	3624	151	2.52	68	55.8	0	0	3624
									00:12:39	22.14	1.014	22.45	742	505.689	544.712	1.08	184.4	29.9	41.3	38.4	7.78	2.2	102	5	18.19	2.95	17.32	3.91	20.92	0.05	131	21	125	28	NONE		25.8	45	37.1	742	769	3703	154.3	2.57	68	57	0	0	3703
									00:12:42	20.27	1.066	21.608	787	491.375	535.595	1.09	193.5	32.1	41.1	37.7	7.56	2.2	101	4.9	18.15	3.01	17.33	3.92	20.92	0.05	131	22	125	28	NONE		25.8	45	37.1	742	769	3608	150.3	2.51	68	55.5	0	0	3608
									00:12:46	16.35	0.984	16.087	741	307.002	399.726	1.3	182	29.7	48.7	37.4	4.72	1.3	104	3	18.5	3.02	17.05	3.93	20.92	0.05	134	22	123	28	NONE		25.8	45	37.1	742	769	2357	98.2	1.64	68	36.3	0	0	2357
									00:12:48	20.55	1.147	23.568	848	569.788	612.748	1.08	206.3	36.2	38.8	36.1	8.77	2.5	104	5.5	17.99	3.16	17.21	4	20.92	0.05	130	23	124	29	NONE		25.8	45	37.1	742	769	4171	173.8	2.9	69	64.2	0	0	4171
									00:12:51	21.28	1.068	22.723	783	535.882	572.847	1.07	192.9	32.7	39.6	37.1	8.24	2.4	104	5.2	18.06	3.06	17.3	3.93	20.92	0.05	130	22	125	28	NONE		25.8	45	37.1	742	769	3917	163.2	2.72	69	60.3	0	0	3917
									00:12:55	18.07	1.324	23.928	979	538.473	595.075	1.11	240.6	40	42.1	38.1	8.28	2.4	103	5.2	18.17	3.02	17.46	3.86	20.92	0.05	131	22	126	28	NONE		25.8	45	37.1	742	769	3967	165.3	2.75	69	61	0	0	3967
									00:12:57	22.14	0.911	20.17	708	435.264	478.956	1.1	166.6	26.3	42.8	38.9	6.7	1.9	101	4.3	18.29	2.89	17.44	3.84	20.92	0.05	132	21	126	28	NONE		25.8	45	37.1	742	769	3203	133.5	2.22	69	49.3	0	0	3203
									00:13:00	19.23	1.112	21.385	795	479.102	530.297	1.11	202.2	33.5	41.8	37.8	7.37	2.1	101	4.7	18.18	3.01	17.41	3.91	20.92	0.05	131	22	126	28	NONE		25.8	45	37.1	742	769	3531	147.1	2.45	69	54.3	0	0	3531
									00:13:04	17.7	1.105	19.558	879	430.051	482.19	1.12	201.4	33.1	42.6	38	6.62	1.9	100	4.3	18.23	3	17.5	3.85	20.92	0.05	132	22	126	28	NONE		25.8	45	37.1	742	769	3179	132.5	2.21	69	48.9	0	0	3179
									00:13:07	19.87	0.987	19.609	703	430.547	477.388	1.11	180	29.2	42.3	38.2	6.62	1.9	98	4.4	18.24	2.96	17.47	3.86	20.92	0.05	132	21	126	28	NONE		25.8	45	37.1	742	769	3174	132.3	2.2	69	48.8	0	0	3174
									00:13:10	20.91	0.962	20.111	698	440.542	488.558	1.11	175.5	28.4	42.3	38.2	6.78	1.9	98	4.5	18.24	2.95	17.47	3.82	20.92	0.05	132	21	126	28	NONE		25.8	45	37.1	742	769	3248	135.3	2.26	69	50	0	0	3248
									00:13:13	21.35	0.882	18.833	685	410.206	449.659	1.1	161.1	25.6	42.3	38.6	6.31	1.8	98	4.2	18.27	2.9	17.44	3.83	20.92	0.05	132	21	126	28	NONE		25.8	45	37.1	742	769	3016	125.7	2.09	70	46.4	0	0	3016
									00:13:15	20.83	0.932	19.417	712	426.907	467.938	1.1	170	27.3	42.1	38.4	6.57	1.9	98	4.4	18.24	2.93	17.47	3.83	20.92	0.05	132	21	126	28	NONE		25.8	45	37.1	742	769	3139	130.8	2.18	70	48.3	0	0	3139
									00:13:18	20.98	0.98	20.559	740	456.441	491.858	1.08	178.6	28.5	41.8	38.8	7.02	2	98	4.7	18.22	2.91	17.48	3.8	20.92	0.05	132	21	126	27	NONE		25.8	45	37.1	742	769	3342	139.3	2.32	70	51.4	0	0	3342
									00:13:21	20.55	0.978	20.096	744	436.692	478.332	1.1	178.7	28.3	42.7	39	6.72	1.9	98	4.5	18.27	2.89	17.45	3.79	20.92	0.05	132	21	126	27	NONE		25.8	45	37.1	742	769	3210	133.8	2.23	70	49.4	0	0	3210
									00:13:24	20.62	0.859	17.711	679	383.368	415.418	1.08	157.1	24.5	42.4	39.2	5.9	1.7	97	4	18.29	2.85	17.43	3.81	20.92	0.05	132	21	126	28	NONE		25.8	45	37.1	742	769	2811	117.1	1.95	70	43.2	0	0	2811
									00:13:27	21.2	0.932	19.76	703	447.446	477.975	1.07	169.4	27.4	40.8	38.2	6.88	2	98	4.6	18.18	2.94	17.42	3.82	20.92	0.05	131	21	126	28	NONE		25.8	45	37.1	742	769	3270	136.2	2.27	70	50.3	0	0	3270
									00:13:30	20.27	0.901	18.264	674	411.975	436.884	1.06	163.9	26.2	40.9	38.6	6.34	1.8	98	4.2	18.19	2.91	17.36	3.82	20.92	0.05	131	21	125	28	NONE		25.8	45	37.1	742	769	3006	125.2	2.09	70	46.2	0	0	3006
									00:13:33	19.35	0.913	17.671	720	401.375	418.673	1.04	166	26.3	40.7	39	6.17	1.8	97	4.1	18.18	2.88	17.34	3.83	20.92	0.05	131	21	125	28	NONE		25.8	45	37.1	742	769	2917	121.6	2.03	70	44.9	0	0	2917
									00:13:36	20.2	0.865	17.475	663	410.039	418.8	1.02	156.6	25.2	39.2	38.3	6.31	1.8	97	4.2	18.1	2.91	17.26	3.86	20.92	0.05	131	21	125	28	NONE		25.8	45	37.1	742	769	2966	123.6	2.06	70	45.6	0	0	2966
									00:13:39	19.8	0.898	17.782	696	413.23	423.494	1.02	162.8	26	39.7	38.7	6.36	1.8	97	4.3	18.13	2.9	17.23	3.85	20.92	0.05	131	21	124	28	NONE		25.8	45	37.1	742	769	2992	124.6	2.08	71	46	0	0	2992
									00:13:42	21.51	0.801	17.226	623	393.872	401.395	1.02	145.6	22.7	39.9	39.2	6.06	1.7	97	4.1	18.18	2.83	17.23	3.83	20.92	0.05	131	20	124	28	NONE		25.8	45	37.1	742	769	2848	118.7	1.98	71	43.8	0	0	2848
									00:13:45	20.34	0.9	18.305	703	443.213	446.875	1.01	162.2	26.7	38.1	37.8	6.82	1.9	97	4.6	18.02	2.97	17.23	3.84	20.92	0.05	130	21	124	28	NONE		25.8	45	37.1	742	769	3197	133.2	2.22	71	49.2	0	0	3197
									00:13:48	20	0.909	18.18	718	435.039	441.027	1.01	164.1	26.8	38.6	38	6.69	1.9	96	4.5	18.05	2.95	17.25	3.8	20.92	0.05	130	21	125	27	NONE		25.8	45	37.1	742	769	3142	130.9	2.18	71	48.3	0	0	3142
									00:13:51	20.62	0.857	17.67	657	413.062	417.147	1.01	155.3	24.6	39.3	38.9	6.35	1.8	96	4.3	18.12	2.87	17.2	3.82	20.92	0.05	131	21	124	28	NONE		25.8	45	37.1	742	769	2981	124.2	2.07	71	45.9	0	0	2981
									00:13:53	21.74	0.8	17.391	638	410.783	409.401	1	144.8	22.9	38.6	38.8	6.32	1.8	96	4.3	18.1	2.86	17.25	3.77	20.92	0.05	131	21	125	27	NONE		25.8	46	37.1	742	769	2955	123.1	2.05	71	45.5	0	34	2922
									00:13:56	20.27	0.84	17.027	673	401.542	398.365	0.99	152.1	23.9	38.9	39.2	6.18	1.8	97	4.1	18.11	2.85	17.21	3.78	20.92	0.05	131	21	124	27	NONE		25.8	46	37.1	742	769	2886	120.3	2	71	44.4	0	78	2808
									00:14:00	19.05	0.955	18.19	717	435.285	434.004	1	172.5	27.7	38.7	38.8	6.7	1.9	97	4.5	18.06	2.9	17.2	3.81	20.92	0.05	130	21	124	28	NONE		25.8	46	37.1	742	769	3132	130.5	2.18	71	48.2	0	31	3101
									00:14:02	20.76	0.813	16.879	628	402.374	396.083	0.98	147	23.2	38.3	38.9	6.19	1.8	96	4.2	18.08	2.85	17.16	3.81	20.92	0.05	131	21	124	28	NONE		25.8	46	37.1	742	769	2887	120.3	2	71	44.4	0	154	2733
									00:14:05	21.05	0.813	17.116	620	414.241	403.402	0.97	146.7	23.3	37.8	38.8	6.37	1.8	96	4.3	18.04	2.87	17.16	3.8	20.92	0.05	130	21	124	27	NONE		25.8	46	37.1	742	769	2965	123.6	2.06	71	45.6	0	265	2701
									00:14:09	18.13	1.046	18.961	814	472.482	463.916	0.98	187.8	31.1	37.4	38.1	7.27	2.1	96	4.9	17.95	2.97	17.14	3.82	20.92	0.05	130	21	124	28	NONE		25.8	46	37.1	742	769	3388	141.2	2.35	72	52.1	0	210	3179
									00:14:11	20.98	0.854	17.916	645	435.673	422.702	0.97	154	24.5	37.8	38.9	6.7	1.9	96	4.5	18.03	2.87	17.22	3.76	20.92	0.05	130	21	124	27	NONE		25.8	46	37.1	742	769	3116	129.8	2.16	72	47.9	0	317	2800
									00:14:14	22.47	0.879	19.753	642	496.163	478.878	0.97	157.7	25.9	36.6	38	7.63	2.2	96	5.2	17.94	2.95	17.1	3.82	20.92	0.05	130	21	123	28	NONE		25.8	46	37.1	742	769	3545	147.7	2.46	72	54.5	0	422	3123
									00:14:17	18.24	1.02	18.602	840	443.208	439.461	0.99	184.4	29.3	39.1	39.4	6.82	1.9	97	4.6	18.08	2.87	17.25	3.74	20.92	0.05	131	21	125	27	NONE		25.8	46	37.1	742	769	3185	132.7	2.21	72	49	0	92	3093
									00:14:21	18.99	0.947	17.981	722	426.896	423.157	0.99	171.3	27.1	39	39.4	6.57	1.9	96	4.4	18.09	2.86	17.25	3.75	20.92	0.05	131	21	125	27	NONE		25.8	46	37.1	742	769	3068	127.8	2.13	72	47.2	0	92	2976
									00:14:24	20.27	0.826	16.743	663	396.701	389.999	0.98	149.5	23.4	38.6	39.3	6.1	1.7	96	4.1	18.1	2.83	17.19	3.76	20.92	0.05	131	20	124	27	NONE		25.8	46	37.1	742	769	2846	118.6	1.98	72	43.8	0	164	2682
									00:14:26	20.69	0.83	17.172	661	417.031	404.958	0.97	149.7	23.8	37.7	38.8	6.42	1.8	97	4.3	18.04	2.87	17.16	3.76	20.92	0.05	130	21	124	27	NONE		25.8	46	37.1	742	769	2984	124.3	2.07	72	45.9	0	295	2689
									00:14:29	20.55	0.902	18.534	667	459.603	441.118	0.96	162.2	26.1	37.2	38.8	7.07	2	96	4.8	17.98	2.89	17.15	3.78	20.92	0.05	130	21	124	27	NONE		25.8	46	37.1	742	769	3280	136.7	2.28	72	50.5	0	450	2830
									00:14:32	19.87	0.893	17.742	696	436.852	416.608	0.95	160.8	25.5	37.4	39.2	6.72	1.9	96	4.6	18.01	2.86	17.15	3.75	20.92	0.05	130	21	124	27	NONE		25.8	46	37.1	742	769	3113	129.7	2.16	72	47.9	0	492	2621
									00:14:38	11.49	1.818	20.897	1438	479.982	495.387	1.03	330.1	52.4	41.9	40.6	7.38	2.1	95	5.1	18.16	2.88	17.46	3.62	20.92	0.05	131	21	126	26	NONE		25.8	46	37.1	742	769	3480	145	2.42	73	53.5	0	0	3480
									00:14:41	21.13	0.665	14.049	483	322.855	319.488	0.99	120.9	18.4	38.9	39.3	4.97	1.4	96	3.4	18.18	2.77	17.26	3.68	20.92	0.05	131	20	125	27	NONE		25.8	46	37.1	742	769	2319	96.6	1.61	73	35.7	0	83	2237
									00:14:52	19.48	0.869	16.929	660	416.112	390.749	0.94	156.6	24.4	37.4	39.8	6.4	1.8	96	4.3	18.02	2.81	17.02	3.78	20.92	0.05	130	20	123	27	NONE		25.8	46	37.1	742	769	2956	123.2	2.05	73	45.5	0	615	2341
									00:14:55	19.23	0.856	16.462	643	413.996	387.453	0.94	153.7	24.5	36.5	39	6.37	1.8	96	4.3	17.96	2.86	16.98	3.8	20.92	0.05	130	21	123	27	NONE		25.8	46	37.1	742	769	2939	122.4	2.04	73	45.2	0	643	2296
									00:14:58	19.74	0.847	16.717	669	424.015	394.419	0.93	151.9	24.3	36.2	38.9	6.52	1.9	98	4.3	17.93	2.87	16.97	3.8	20.92	0.05	129	21	123	27	NONE		25.8	46	37.1	742	769	3006	125.3	2.09	73	46.2	0	716	2290
									00:15:01	19.48	0.848	16.519	661	421.194	387.656	0.92	152	24.2	36	39.1	6.48	1.9	99	4.3	17.92	2.85	17.01	3.78	20.92	0.05	129	21	123	27	NONE		25.8	46	37.1	742	769	2979	124.1	2.07	73	45.8	0	810	2170
									00:15:05	15	0.833	12.495	651	330.375	297.33	0.9	148.5	24.1	34.6	38.5	5.08	1.5	100	3.3	17.83	2.89	16.74	3.94	20.92	0.05	129	21	121	28	NONE		25.8	46	37.1	742	769	2326	96.9	1.62	73	35.8	0	794	1532
									00:15:09	18.63	0.861	16.043	702	424.809	386.293	0.91	153.4	25.2	34.7	38.2	6.54	1.9	102	4.2	17.82	2.93	16.87	3.87	20.92	0.05	129	21	122	28	NONE		25.8	46	37.1	742	769	2998	124.9	2.08	74	46.1	0	928	2070
									00:15:12	19.67	0.817	16.072	644	421.171	376.9	0.89	145.9	23.3	34.9	39	6.48	1.9	101	4.2	17.86	2.85	16.85	3.84	20.92	0.05	129	21	122	28	NONE		25.8	46	37.1	742	769	2962	123.4	2.06	74	45.6	0	1063	1900
									00:15:15	20.55	0.838	17.219	638	455.756	407.257	0.89	149.4	24.1	34.6	38.7	7.01	2	98	4.7	17.83	2.88	16.9	3.8	20.92	0.05	129	21	122	27	NONE		25.8	46	37.1	742	769	3205	133.5	2.23	74	49.3	0	1164	2041
									00:15:18	19.93	0.86	17.143	646	453.907	406.575	0.9	153.3	24.8	34.7	38.7	6.98	2	98	4.6	17.83	2.88	16.89	3.79	20.92	0.05	129	21	122	27	NONE		25.8	46	37.1	742	769	3193	133	2.22	74	49.1	0	1136	2057
									00:15:21	20	0.878	17.56	665	466.449	419.498	0.9	156.4	25.5	34.6	38.5	7.18	2.1	99	4.7	17.81	2.9	16.92	3.78	20.92	0.05	129	21	122	27	NONE		25.8	46	37.1	742	769	3284	136.8	2.28	74	50.5	0	1128	2156
									00:15:24	19.87	1.003	19.927	735	529.541	480.533	0.91	178.6	29.4	35	38.6	8.15	2.3	97	5.5	17.81	2.93	16.99	3.76	20.92	0.05	129	21	123	27	NONE		25.8	46	37.1	742	769	3735	155.6	2.59	74	57.5	0	1180	2555
									00:15:26	22.39	0.838	18.761	633	474.469	428.74	0.9	150.5	23.3	36.2	40.1	7.3	2.1	97	4.9	17.96	2.78	17.04	3.7	20.92	0.05	130	20	123	27	NONE		25.8	46	37.1	742	769	3344	139.3	2.32	74	51.4	0	1100	2244
									00:15:29	24	0.8	19.2	624	484.109	441.915	0.91	143.7	22.4	36.2	39.6	7.45	2.1	98	4.9	17.96	2.8	17.05	3.71	20.92	0.05	130	20	123	27	NONE		25.8	46	37.1	742	769	3419	142.4	2.37	74	52.6	0	1017	2402
									00:15:32	19.87	0.935	18.576	787	450.402	427.898	0.95	168.8	26.2	38.2	40.2	6.93	2	100	4.5	18.05	2.8	17.18	3.66	20.92	0.05	130	20	124	26	NONE		25.8	46	37.1	742	769	3207	133.6	2.23	74	49.3	0	547	2660
									00:15:35	18.46	0.841	15.526	685	381.938	361.257	0.95	151.5	23.8	37.3	39.4	5.88	1.7	100	3.8	18.01	2.83	17.16	3.7	20.92	0.05	130	20	124	27	NONE		25.8	46	37.1	742	769	2717	113.2	1.89	75	41.8	0	502	2215
									00:15:38	20.62	0.772	15.918	595	402.855	374.72	0.93	138.5	22.1	35.9	38.6	6.2	1.8	98	4.1	17.94	2.86	17.02	3.76	20.92	0.05	130	21	123	27	NONE		25.8	46	37.1	742	769	2856	119	1.98	75	43.9	0	681	2175
									00:15:41	20.34	0.746	15.173	611	380.818	347.727	0.91	134.1	20.8	36.1	39.5	5.86	1.7	97	3.9	17.98	2.79	16.99	3.75	20.92	0.05	130	20	123	27	NONE		25.8	46	37.1	742	769	2689	112.1	1.87	75	41.4	0	798	1892
									00:15:44	22.39	0.725	16.231	540	417.915	379.207	0.91	129.8	20.6	35.1	38.7	6.43	1.8	97	4.3	17.9	2.84	17	3.73	20.92	0.05	129	21	123	27	NONE		25.8	46	37.1	742	769	2948	122.8	2.05	75	45.3	0	932	2016
									00:15:47	20.41	0.754	15.388	608	394.423	357.38	0.91	135.1	21.3	35.4	39.1	6.07	1.7	95	4.2	17.92	2.82	16.93	3.76	20.92	0.05	129	20	122	27	NONE		25.8	46	37.1	742	769	2781	115.9	1.93	75	42.8	0	891	1890
									00:15:49	21.58	0.705	15.216	581	391.511	349.487	0.89	126.3	19.7	35	39.2	6.02	1.7	96	4.1	17.91	2.79	16.98	3.73	20.92	0.05	129	20	123	27	NONE		25.8	46	37.1	742	769	2752	114.7	1.91	75	42.3	0	1008	1744
									00:15:52	21.05	0.8	16.842	628	432.638	391.167	0.9	143.3	22.6	35.5	39.3	6.66	1.9	97	4.5	17.91	2.82	16.88	3.79	20.92	0.05	129	20	122	27	NONE		25.8	46	37.1	742	769	3049	127.1	2.12	75	46.9	0	998	2052
									00:15:55	20.27	0.77	15.608	605	408.974	366.704	0.9	137.5	22	34.7	38.7	6.29	1.8	95	4.3	17.86	2.86	16.94	3.76	20.92	0.05	129	21	122	27	NONE		25.7	46	37.1	742	769	2878	119.9	2	75	44.3	0	1015	1863
									00:16:00	13.42	1.625	21.812	1264	561.402	533.503	0.95	290.5	48.3	37.2	39.1	8.64	2.5	96	5.8	17.88	2.97	17.15	3.69	20.92	0.05	129	21	124	27	NONE		25.7	46	37.1	742	769	3998	166.6	2.78	75	61.5	0	678	3320
									00:16:03	21.05	0.712	14.989	548	370.805	346.136	0.93	128.2	20	36.4	39	5.7	1.6	98	3.8	18.01	2.81	17.13	3.69	20.92	0.05	130	20	124	27	NONE		25.7	46	37.1	742	769	2631	109.6	1.83	76	40.5	0	597	2033
									00:16:06	19.11	0.79	15.096	633	389.529	359.922	0.92	141.3	22.9	35.3	38.2	5.99	1.7	97	4	17.89	2.9	16.94	3.79	20.92	0.05	129	21	122	27	NONE		25.7	46	37.1	742	769	2758	114.9	1.92	76	42.4	0	715	2042
									00:16:09	19.29	0.732	14.122	608	355.431	318.644	0.9	131.6	20.1	35.9	40.1	5.47	1.6	95	3.7	17.98	2.75	16.97	3.73	20.92	0.05	130	20	123	27	NONE		25.7	47	37.1	742	769	2501	104.2	1.74	76	38.5	0	883	1617
									00:16:12	19.05	0.7	13.333	553	352.651	308.472	0.87	124.9	19.7	34	38.9	5.43	1.6	94	3.8	17.84	2.81	16.82	3.79	20.92	0.05	129	20	121	27	NONE		25.6	47	37.1	742	769	2469	102.9	1.71	76	38	0	1056	1413
									00:16:15	19.48	0.806	15.701	614	445.794	381.46	0.86	142.1	23.8	32.2	37.6	6.86	2	94	4.7	17.63	2.95	16.73	3.86	20.92	0.05	127	21	121	28	NONE		25.6	47	37.1	742	769	3108	129.5	2.16	76	47.8	0	1531	1577
									00:16:18	19.29	0.714	13.775	598	370.391	318.782	0.86	127.1	20.1	33.5	39	5.7	1.6	92	4	17.8	2.82	16.71	3.81	20.92	0.05	129	20	121	28	NONE		25.6	47	37.1	742	769	2585	107.7	1.8	76	39.8	0	1229	1356
									00:16:21	18.46	0.816	15.065	629	416.568	353.703	0.85	144.6	23.3	33.1	38.9	6.41	1.8	92	4.5	17.72	2.86	16.66	3.85	20.92	0.05	128	21	120	28	NONE		25.5	47	37.1	742	769	2900	120.8	2.01	76	44.6	0	1494	1406
									00:16:26	13.42	1.555	20.872	1241	555.617	504.674	0.91	276.8	45.7	35.9	39.5	8.55	2.4	95	5.8	17.8	2.94	17.08	3.65	20.92	0.05	129	21	123	26	NONE		25.5	47	37.1	742	769	3920	163.3	2.72	76	60.3	0	1227	2693
									00:16:29	19.48	0.758	14.766	589	364.553	334.584	0.92	136.6	20.9	36.8	40.1	5.61	1.6	95	3.8	18.02	2.76	17.06	3.67	20.92	0.05	130	20	123	26	NONE		25.5	47	37.1	742	769	2577	107.4	1.79	76	39.7	0	723	1854
									00:16:32	19.74	0.792	15.632	618	406.133	366.785	0.9	141.6	22.6	35.1	38.9	6.25	1.8	96	4.2	17.88	2.85	16.95	3.75	20.92	0.05	129	21	122	27	NONE		25.5	47	37.1	742	769	2862	119.2	1.99	77	44	0	946	1916
									00:16:35	19.93	0.686	13.674	594	347.069	307.924	0.89	123.2	18.8	35.4	39.9	5.34	1.5	96	3.6	17.96	2.74	16.89	3.75	20.92	0.05	130	20	122	27	NONE		25.4	47	37.1	742	769	2437	101.5	1.69	77	37.5	0	938	1499
									00:16:38	19.17	0.814	15.604	664	411.869	367.29	0.89	145.2	23.3	34.6	38.8	6.34	1.8	96	4.3	17.84	2.86	16.85	3.8	20.92	0.05	129	21	122	27	NONE		25.4	47	37.1	742	769	2895	120.6	2.01	77	44.5	0	1069	1825
									00:16:41	18.24	0.678	12.365	569	316.902	278.725	0.88	121.6	18.6	35	39.8	4.88	1.4	95	3.3	17.94	2.74	16.82	3.77	20.92	0.05	129	20	121	27	NONE		25.4	47	37.1	742	769	2221	92.6	1.54	77	34.2	0	913	1308
									00:16:45	18.46	0.688	12.702	535	349.39	299.07	0.86	122	19.7	32.7	38.1	5.38	1.5	93	3.8	17.73	2.86	16.7	3.82	20.92	0.05	128	21	121	28	NONE		25.4	47	37.1	742	769	2436	101.5	1.69	77	37.5	0	1197	1239
									00:16:48	18.58	0.662	12.297	554	336.004	282.465	0.84	117.6	18.5	32.7	38.9	5.17	1.5	92	3.7	17.76	2.79	16.65	3.8	20.92	0.05	128	20	120	27	NONE		25.4	47	37.1	742	769	2334	97.3	1.62	77	35.9	0	1270	1065
									00:16:51	21.51	0.776	16.688	596	471.959	396.178	0.84	137	22.4	32.2	38.3	7.26	2.1	92	5.1	17.65	2.89	16.73	3.77	20.92	0.05	127	21	121	27	NONE		25.4	47	37.1	742	769	3278	136.6	2.28	77	50.4	0	1796	1482
									00:16:54	19.05	0.917	17.467	732	488.082	413.544	0.85	162.2	26.4	33.1	39	7.51	2.1	93	5.2	17.69	2.88	16.88	3.69	20.92	0.05	128	21	122	27	NONE		25.4	47	37.1	742	769	3396	141.5	2.36	77	52.2	0	1770	1626
									00:16:57	19.23	0.697	13.404	570	343.023	296.975	0.87	125.1	18.8	35.2	40.6	5.28	1.5	93	3.7	17.95	2.7	16.9	3.66	20.92	0.05	130	19	122	26	NONE		25.4	47	37.1	742	769	2397	99.9	1.66	77	36.9	0	1098	1299
									00:17:00	20.41	0.655	13.367	541	350.558	301.851	0.86	117.1	18	34.1	39.6	5.39	1.5	93	3.8	17.88	2.75	16.84	3.72	20.92	0.05	129	20	122	27	NONE		25.4	47	37.1	742	769	2447	102	1.7	77	37.6	0	1160	1287
									00:17:03	18.18	0.655	11.909	516	318.492	267.396	0.84	116.8	17.9	33.4	39.8	4.9	1.4	92	3.5	17.83	2.73	16.67	3.8	20.92	0.05	129	20	120	27	NONE		25.4	47	37.1	742	769	2212	92.2	1.54	77	34	0	1211	1001
									00:17:07	14.32	1.44	20.621	1113	570.252	505.524	0.89	254.8	42.9	34.4	38.8	8.77	2.5	90	6.3	17.69	2.98	16.99	3.67	20.92	0.05	128	22	123	26	NONE		25.4	47	37.1	742	769	4003	166.8	2.78	78	61.6	0	1551	2452
									00:17:13	11.19	1.972	22.075	1665	505.589	495.768	0.98	358.8	53.9	42.1	42.9	7.78	2.2	94	5.4	18.19	2.73	17.58	3.37	20.92	0.05	131	20	127	24	NONE		25.3	47	37.1	742	769	3625	151	2.52	78	55.8	0	240	3384
[truncated: 34 more columns]

## Sheet: Sonuçlar
Parametre	um	Pre	Bekl.	%Beklenen	Ex Sonrası	% Değişim	Normal	Sınıf
Parametre	um	Ölçüm	Dinlenme	Isınma	AT	RC	Maks	Bekl.	%Beklenen	Normal	Sınıf
Parametre	um	Ölçüm	Dinlenme	Isınma	AT	RC	Maks	Bekl.	%Beklenen	Normal	Sınıf
Parametre	um	Ölçüm	Dinlenme	Isınma	AT	RC	Maks	Bekl.	%Beklenen	Normal	Sınıf
Parametre	um	Ölçüm	Dinlenme	Isınma	AT	RC	Maks	Bekl.	%Beklenen	Normal	Sınıf
Parametre	um	Ölçüm	Dinlenme	Isınma	AT	RC	Maks	Bekl.	%Beklenen	Normal	Sınıf
