# Supplementary material for: Correction: The contribution of energy systems during 30-second lower body Wingate anaerobic test in combat sports athletes: Intermittent versus single forms and gender comparison
Source: PLoS One. 2024 Jun 27;19(6):e0306361. doi: 10.1371/journal.pone.0306361 (PMC11210755; doi:10.1371/journal.pone.0306361)
Supplement: S1 File — A) Descriptive characteristics of athletes including age range, height, weight; B) Wingate test outputs, including metrics such as peak power, mean power, and fatigue index; C) Oxygen Consumption (O2) Data for two different Wingate test protocols, providing comparative insights into athletes’ oxygen consumption during these tests. (ZIP) [file pone.0306361.s001.zip › S1 File/C. Oxygen consumption data for two Wingate tests/All Raw-Oxygen Data/12.xlsx]

## Sheet: Veri
			Test Tarihi	12012023		Barometrik basınç (mmHg)	764		t	Rf	VT	VE_ergo	IV	VO2	VCO2	RQ	O2eksp	CO2eksp	VE/VO2	VE/VCO2	VO2/Kg	METS	HR	VO2/HR	FeO2	FeCO2	FetO2	FetCO2	FiO2	FiCO2	PeO2	PeCO2	PetO2	PETCO2	Faz	İşaretleyici	Ortam Sıc.	RH Amb	Cihaz Sıcaklığı	Analizör Basıncı	PB	EEkc	EEh	EEm	EEtot	EEkg	PRO	YAĞ	CHO
			Test Süresi	00:13:08		Ortam Sıcaklığı (°C)	24		s	1/min	L(btps)	L/min	mL	mL/min	mL/min	---	mL	mL	---	---	mL/min/Kg	---	bpm	mL/beat	%	%	%	%	%	%	mmHg	mmHg	mmHg	mmHg	---	---	°C	%	°C	mmHg	mmHg	kcal/day	kcal/h	kcal/min	kcal	kcal/Kg/day	kcal/day	kcal/day	kcal/day
			Test Süresi	00:16:58		Ortam Görece Nem (%)	51
			Egzersiz Süresi	00:00:00		Flowmetre sıcaklığı (°C)	34		00:00:02	18.35	0.716	13.138	516	534.646	445.045	0.83	115.8	29.7	22.2	26.6	11.14	3.2	90	5.9	16.17	4.15	15.12	5.12	20.9	0.07	116	30	108	37	NONE		24.4	52	39	736	764	3708	154.5	2.57	0	77.2	0	2121	1587
			Kişi (Hasta) Tipi	Healthy		Flowmetre Bağıl Nem (%)	100		00:00:05	18.58	0.743	13.802	495	565.74	471.868	0.83	119.9	31.1	22.1	26.5	11.79	3.4	92	6.1	16.14	4.19	15.07	5.18	20.9	0.07	116	30	108	37	NONE		24.4	51	39	736	764	3925	163.5	2.73	0	81.8	0	2223	1702
			Test Türü	Azami		STPD (---)	0.8308		00:00:08	16.71	0.586	9.794	479	408.243	339.999	0.83	94.1	24.9	21.1	25.4	8.51	2.4	93	4.4	16.06	4.25	14.92	5.23	20.9	0.07	115	30	107	37	NONE		24.4	51	39	736	764	2831	118	1.97	0	59	0	1615	1216
			Ergometre	Hiçbiri		BTPS Ins (---)	1.095		00:00:12	18.81	0.587	11.041	461	440.036	366.997	0.83	95.5	23.9	22.1	26.5	9.17	2.6	90	4.9	16.27	4.07	15.05	5.17	20.9	0.07	117	29	108	37	NONE		24.4	51	39	736	764	3053	127.2	2.12	0	63.6	0	1729	1323
			Protokol	Hiçbiri		BTPS Eksp (---)	1.0199		00:00:14	21.43	0.642	13.757	411	574.593	472.605	0.82	103.1	27	21.3	25.9	11.97	3.4	89	6.5	16.06	4.21	14.89	5.25	20.9	0.07	115	30	107	38	NONE		24.4	50	39	736	764	3976	165.6	2.76	0	82.8	0	2408	1567
			Azami Efor	Onaylanmamış		#Adım sayısı	374		00:00:17	19.74	0.835	16.48	504	716.497	600.317	0.84	132.3	37.2	21.1	25.2	14.93	4.3	93	7.7	15.84	4.46	14.79	5.38	20.9	0.07	114	32	106	39	NONE		24.4	50	39	736	764	4975	207.3	3.45	1	103.6	0	2753	2222
			EKG Tepkisi	Yok		BSA (m2)	1.46861		00:00:21	16.26	0.639	10.39	564	418.176	353.25	0.84	103.6	26.6	22.1	26.2	8.71	2.5	96	4.4	16.21	4.16	15.08	5.17	20.9	0.07	116	30	108	37	NONE		24.4	50	39	736	764	2908	121.2	2.02	1	60.6	0	1541	1367
			Test sebebi	Yok		BMI (kg/m2)	19		00:00:23	40	0.151	6.04	445	85.6093	82.8887	0.97	29	2.6	37.8	39.1	1.78	0.5	100	0.9	19.21	1.72	18.64	2.1	20.9	0.07	138	12	134	15	NONE	Marker	24.4	50	39	736	764	612	25.5	0.43	1	12.8	0	66	546
			Testi durdurma sebebi	Yok		HR Maks.	203		00:00:26	16.13	0.73	11.774	182	521.875	427.246	0.82	115.1	32.4	20.4	24.9	10.87	3.1	101	5.2	15.77	4.44	14.43	5.53	20.9	0.07	113	32	103	40	NONE		24.5	51	39	736	764	3608	150.3	2.51	1	75.2	0	2233	1375
			Test Konumu	Tanımsız		Kullanıcı 1 (---)	-		00:00:27	49.59	0.369	18.298	428	579.674	471.284	0.81	63.6	11.7	25.6	31.5	12.08	3.5	101	5.7	17.24	3.17	15.79	4.36	20.9	0.07	124	23	113	31	NONE		24.5	51	39	736	764	4002	166.7	2.78	1	83.4	0	2554	1448
			Test Amacı	Yok		Kullanıcı 2 (---)	-		00:00:28	133.33	0.019	2.533	34	51.7143	53.9149	1.04	3.5	0.5	0	0	1.08	0.3	101	0.5	18.42	2.63	163.83	0.57	20.9	0.07	132	19	>75	4	NONE		24.5	51	39	736	764	376	15.7	0.26	1	7.8	0	0	376
						Kullanıcı 3 (---)	-		00:00:30	27.15	0.869	23.593	340	1235.32	960.491	0.78	129.4	43.2	17.6	22.6	25.74	7.4	101	12.2	14.89	4.97	13.69	5.87	20.9	0.07	107	36	98	42	NONE		24.5	51	39	736	764	8459	352.5	5.87	1	176.2	0	6423	2036
									00:00:31	46.15	1.049	48.415	630	2189.91	1681.66	0.77	164.9	44.6	20.6	26.9	45.62	13	109	20.1	15.72	4.25	14.41	5.25	20.9	0.07	113	30	103	38	NONE		24.5	51	39	736	764	14962	623.4	10.39	1	311.7	0	11852	3111
									00:00:34	20.91	0.163	3.408	738	13.2349	13.6503	1.03	33.3	0.9	146.9	142.4	0.28	0.1	127	0.1	20.43	0.55	20.12	0.69	20.9	0.07	146	4	144	5	NONE	Marker	24.5	51	39	736	764	96	4	0.07	1	2	0	0	96
									00:00:36	37.5	0.839	31.462	130	1658.63	1243.19	0.75	124.9	40.5	17.4	23.2	34.55	9.9	131	12.7	14.89	4.83	13.62	5.81	20.9	0.07	107	35	98	42	NONE		24.5	51	39	736	764	11284	470.2	7.84	2	235.1	0	9646	1638
									00:00:38	28.99	0.856	24.812	510	1342.85	955.77	0.71	126.5	40.3	17	23.8	27.98	8	136	9.9	14.78	4.71	13.49	5.72	20.9	0.07	106	34	97	41	NONE		24.5	51	39	736	764	9055	377.3	6.29	2	188.7	0	8909	147
									00:00:41	20.55	1.113	22.87	828	1223.11	877.576	0.72	165.2	52.2	17.5	24.4	25.48	7.3	135	9.1	14.84	4.69	13.53	5.82	20.9	0.07	106	34	97	42	NONE		24.5	51	39	736	764	8259	344.1	5.74	2	172.1	0	7963	296
									00:00:43	22.99	0.928	21.333	693	1184.56	858.273	0.72	135.5	45.6	16.7	23	24.68	7.1	133	8.9	14.6	4.91	13.36	5.96	20.9	0.07	105	35	96	43	NONE		24.5	51	39	736	764	8012	333.8	5.56	2	166.9	0	7532	480
									00:00:47	15.96	1.742	27.798	1361	1465.68	1143.64	0.78	258.6	87.5	18.2	23.3	30.53	8.7	130	11.3	14.85	5.02	13.64	6.09	20.9	0.07	106	36	98	44	NONE		24.6	51	39	736	764	10043	418.4	6.97	3	209.2	0	7531	2512
									00:00:50	24.49	0.955	23.388	836	1177.34	946.574	0.8	144.1	47.2	18.4	22.9	24.53	7	127	9.3	15.09	4.94	13.91	6.01	20.9	0.07	108	35	100	43	NONE		24.6	51	39	736	764	8111	338	5.63	3	169	0	5426	2685
									00:00:52	25.21	0.91	22.941	699	1161.7	943.671	0.81	136.9	45.7	18.2	22.4	24.2	6.9	129	9	15.04	5.02	13.81	6.18	20.9	0.07	108	36	99	44	NONE		24.6	52	39	736	764	8019	334.1	5.57	3	167.1	0	5137	2882
									00:00:55	18.46	1.026	18.942	754	1030.5	843.171	0.82	149.8	55.7	17.1	20.9	21.47	6.1	132	7.8	14.6	5.43	12.74	7.1	20.9	0.07	105	39	91	51	NONE		24.6	52	39	736	764	7123	296.8	4.95	3	148.4	0	4419	2704
									00:00:57	31.75	1.259	39.968	887	2123.05	1748.87	0.82	185.6	67.2	17.8	21.6	44.23	12.6	131	16.2	14.74	5.34	13.64	6.41	20.9	0.07	106	38	98	46	NONE		24.6	52	39	736	764	14693	612.2	10.2	4	306.1	0	8839	5855
									00:00:59	28.17	0.975	27.465	827	1334.93	1125.94	0.84	148.6	48.8	19.1	22.6	27.81	7.9	129	10.3	15.24	5.01	14.16	6.09	20.9	0.07	109	36	102	44	NONE		24.6	53	39	736	764	9280	386.7	6.44	4	193.3	0	4959	4322
									00:01:01	32.61	0.978	31.891	763	1469.54	1243.75	0.85	151.9	46.6	20.1	23.8	30.62	8.7	128	11.5	15.53	4.76	14.15	5.96	20.9	0.07	111	34	101	43	NONE		24.6	53	39	736	764	10223	426	7.1	4	213	0	5361	4862
									00:01:03	35.09	0.679	23.825	709	1000.23	860.573	0.86	108.6	30	21.4	24.8	20.84	6	129	7.8	15.99	4.42	14.62	5.79	20.9	0.07	115	32	105	42	NONE		24.6	53	39	736	764	6980	290.9	4.85	4	145.4	0	3327	3654
									00:01:05	22.73	1.385	31.477	709	1609.1	1450.59	0.9	206	77.8	18.6	20.6	33.52	9.6	132	12.2	14.87	5.62	13.67	6.7	20.9	0.07	107	40	98	48	NONE	Marker	24.6	52	39	736	764	11334	472.3	7.87	5	236.1	0	3811	7524
									00:01:07	41.96	1.464	61.427	831	2711.76	2508.82	0.93	229.4	73	21.6	23.3	56.49	16.1	134	20.2	15.67	4.99	14.47	6.1	20.9	0.07	112	36	104	44	NONE		24.7	52	39	736	764	19203	800.1	13.34	5	400.1	0	4905	14299
									00:01:08	41.96	1.28	53.706	824	2231.98	2063.66	0.92	204.5	60.1	22.7	24.6	46.5	13.3	137	16.3	15.98	4.7	14.8	5.83	20.9	0.07	115	34	106	42	NONE		24.7	51	39	736	764	15804	658.5	10.97	5	329.2	0	4067	11736
									00:01:09	49.59	1.185	58.76	748	2330.81	2190.35	0.94	191.8	54	23.7	25.2	48.56	13.9	140	16.6	16.19	4.56	15.03	5.59	20.9	0.07	116	33	108	40	NONE		24.7	51	39	736	764	16559	690	11.5	5	345	0	3406	13154
									00:01:11	50	1.399	69.95	797	2619.48	2526.43	0.96	229.8	61.8	25.4	26.3	54.57	15.6	142	18.4	16.43	4.42	15.44	5.33	20.9	0.07	118	32	111	38	NONE		24.7	51	39	736	764	18713	779.7	13	6	389.9	0	2269	16444
									00:01:12	51.72	1.185	61.293	778	2143.25	2100.05	0.98	198	49.7	26.9	27.5	44.65	12.8	144	14.9	16.71	4.19	15.63	5.11	20.9	0.07	120	30	112	37	NONE		24.7	51	39	736	764	15363	640.1	10.67	6	320.1	0	1057	14306
									00:01:13	55.05	1.228	67.596	719	2239.35	2192.38	0.98	207.9	48.8	28.5	29.1	46.65	13.3	148	15.1	16.93	3.97	15.77	5.02	20.9	0.07	121	28	113	36	NONE		24.7	51	39	736	764	16049	668.7	11.15	6	334.4	0	1149	14900
									00:01:14	54.55	1.395	76.091	751	2564.18	2579.58	1.01	234.9	57.9	28.2	28	53.42	15.3	150	17.1	16.84	4.15	15.88	5.03	20.9	0.07	121	30	114	36	NONE		24.7	51	39	736	764	18486	770.3	12.84	6	385.1	0	0	18486
									00:01:15	53.1	1.325	70.354	813	2193.12	2279.5	1.04	226.8	52.6	30.4	29.2	45.69	13.1	152	14.4	17.12	3.97	16.02	4.94	20.9	0.07	123	28	115	35	NONE	Marker	24.7	51	39	736	764	15927	663.6	11.06	7	331.8	0	0	15927
									00:01:17	40.54	1.037	42.041	801	1436.95	1464.27	1.02	173.9	44.2	27.3	26.8	29.94	8.6	156	9.2	16.77	4.26	15.78	5.28	20.9	0.07	120	31	113	38	NONE		24.7	50	39	736	764	10389	432.9	7.21	7	216.4	0	0	10389
									00:01:19	29.85	1.563	46.657	1019	1576	1649.4	1.05	262.5	67.6	28.3	27	32.83	9.4	159	9.9	16.79	4.33	15.94	5.33	20.9	0.07	120	31	114	38	NONE		24.7	50	39	736	764	11463	477.6	7.96	7	238.8	0	0	11463
									00:01:21	25	1.55	38.75	1094	1374.33	1491.68	1.09	256.6	72.9	26.9	24.8	28.63	8.2	160	8.6	16.55	4.7	15.64	5.8	20.9	0.07	119	34	112	42	NONE		24.7	51	39	736	764	10081	420	7	7	210	0	0	10081
									00:01:23	33.71	1.099	37.045	802	1365.36	1490.79	1.09	180	54	25.4	23.3	28.44	8.1	158	8.6	16.38	4.91	15.46	5.94	20.9	0.07	117	35	111	43	NONE		24.7	51	39	736	764	10029	417.9	6.96	8	208.9	0	0	10029
									00:01:25	31.75	1.258	39.937	851	1522.28	1649.01	1.08	204.2	63.4	24.8	22.9	31.71	9.1	156	9.8	16.23	5.04	15.19	6.26	20.9	0.07	116	36	109	45	NONE		24.7	51	39	736	764	11161	465	7.75	8	232.5	0	0	11161
									00:01:27	22.9	1.716	39.298	1150	1541.08	1718.14	1.11	275.7	91.5	24.5	21.9	32.11	9.2	151	10.2	16.07	5.33	15.07	6.56	20.9	0.07	115	38	108	47	NONE		24.8	51	39	736	764	11376	474	7.9	8	237	0	0	11376
									00:01:30	25.86	1.166	30.155	923	1251.33	1359.8	1.09	184.4	64.1	22.7	20.8	26.07	7.4	147	8.5	15.81	5.5	14.79	6.77	20.9	0.07	113	39	106	49	NONE		24.8	51	39	736	764	9181	382.6	6.38	8	191.3	0	0	9181
									00:01:32	31.25	1.171	36.594	898	1491.53	1614.44	1.08	186.3	63	23.1	21.3	31.07	8.9	146	10.2	15.91	5.38	14.84	6.63	20.9	0.07	114	39	106	48	NONE		24.8	51	39	736	764	10934	455.6	7.59	9	227.8	0	0	10934
									00:01:33	31.91	1.209	38.585	864	1569.09	1709.08	1.09	192.4	65.3	23.2	21.3	32.69	9.3	144	10.9	15.91	5.4	14.9	6.59	20.9	0.07	114	39	107	47	NONE		24.8	51	39	736	764	11519	480	8	9	240	0	0	11519
									00:01:35	31.09	1.403	43.617	908	1714.63	1867.93	1.09	225.6	73.3	24.2	22.2	35.72	10.2	143	12	16.08	5.22	14.99	6.54	20.9	0.07	115	37	107	47	NONE		24.8	51	39	736	764	12588	524.5	8.74	9	262.3	0	0	12588
									00:01:38	27.03	1.637	44.243	1103	1677.51	1862.79	1.11	265.7	84.1	25.2	22.7	34.95	10	143	11.7	16.23	5.14	15.32	6.31	20.9	0.07	116	37	110	45	NONE		24.8	51	39	736	764	12372	515.5	8.59	10	257.7	0	0	12372
									00:01:39	35.09	1.342	47.088	863	1735.13	1952.11	1.13	219.4	67.9	25.7	22.9	36.15	10.3	143	12.1	16.35	5.06	15.42	6.21	20.9	0.07	117	36	111	45	NONE		24.8	51	39	736	764	12837	534.9	8.91	10	267.4	0	0	12837
									00:01:41	32.26	1.114	35.935	866	1301.2	1477.34	1.14	182.9	55.9	25.9	22.8	27.11	7.7	144	9	16.42	5.02	15.41	6.24	20.9	0.07	118	36	110	45	NONE		24.8	51	39	736	764	9648	402	6.7	10	201	0	0	9648
									00:01:43	38.96	1.095	42.662	771	1526.67	1726.48	1.13	180.4	54.1	26.2	23.1	31.81	9.1	144	10.6	16.47	4.94	15.33	6.22	20.9	0.07	118	35	110	45	NONE		24.8	51	39	736	764	11309	471.2	7.85	10	235.6	0	0	11309
									00:01:44	40.82	1.066	43.51	724	1561.96	1761.9	1.13	175.5	52.7	26	23.1	32.54	9.3	144	10.8	16.46	4.94	15.47	6.03	20.9	0.07	118	35	111	43	NONE		24.8	51	39	736	764	11563	481.8	8.03	10	240.9	0	0	11563
									00:01:45	53.1	0.567	30.106	815	702.59	803.069	1.14	102.1	18.6	37.6	32.9	14.64	4.2	145	4.8	18.01	3.28	16.87	4.51	20.9	0.07	129	24	121	32	NONE	Marker	24.8	51	39	736	764	5218	217.4	3.62	10	108.7	0	0	5218
									00:01:46	63.16	1.379	87.095	408	3163.64	3795.96	1.2	225.4	73.3	26.1	21.8	65.91	18.8	146	21.7	16.35	5.32	15.31	6.16	20.9	0.07	117	38	110	44	NONE		24.8	51	39	736	764	23780	990.8	16.51	11	495.4	0	0	23780
									00:01:47	49.18	1.486	73.082	781	2431.25	2875.14	1.18	248.8	71.4	28.6	24.2	50.65	14.5	148	16.4	16.74	4.8	15.6	5.97	20.9	0.07	120	34	112	43	NONE		24.8	51	39	736	764	18208	758.7	12.64	11	379.3	0	0	18208
									00:01:49	57.69	1.492	86.077	780	2690.86	3238.38	1.2	253.3	68.6	30.5	25.3	56.06	16	149	18.1	16.98	4.6	15.9	5.61	20.9	0.07	122	33	114	40	NONE		24.9	50	39	736	764	20241	843.4	14.06	11	421.7	0	0	20241
									00:01:50	38.46	1.498	57.615	856	1652.44	2075.74	1.26	258.6	66	33.2	26.5	34.43	9.8	152	10.9	17.26	4.41	16.32	5.55	20.9	0.07	124	32	117	40	NONE		24.9	50	39	736	764	12568	523.7	8.73	11	261.8	0	0	12568
									00:01:51	47.24	1.264	59.717	861	1842.22	2206.72	1.2	215.3	57.1	30.6	25.6	38.38	11	153	12	17.03	4.52	16.08	5.48	20.9	0.07	122	32	115	39	NONE		24.9	50	39	736	764	13841	576.7	9.61	12	288.4	0	0	13841
									00:01:53	36.14	1.003	36.253	641	1321.65	1510.52	1.14	164.3	51	25.5	22.3	27.53	7.9	157	8.4	16.38	5.08	15.27	6.15	20.9	0.07	117	36	109	44	NONE		24.9	49	39	736	764	9815	409	6.82	12	204.5	0	0	9815
									00:01:54	48.39	1.444	69.871	814	2465.07	2825.88	1.15	238.6	71.3	27	23.5	51.36	14.7	158	15.6	16.52	4.94	15.5	5.94	20.9	0.07	118	35	111	43	NONE		24.9	49	39	736	764	18320	763.3	12.72	12	381.7	0	0	18320
									00:01:55	51.72	1.297	67.086	907	2163.47	2436.39	1.13	219.4	57.6	29.3	26	45.07	12.9	160	13.5	16.92	4.44	15.88	5.42	20.9	0.07	121	32	114	39	NONE		24.9	49	39	736	764	16009	667.1	11.12	12	333.5	0	0	16009
									00:01:57	48.39	1.484	71.806	906	2159.34	2474.98	1.15	254.8	62.6	31.7	27.6	44.99	12.9	161	13.4	17.17	4.22	16.19	5.2	20.9	0.07	123	30	116	37	NONE	Marker	24.9	50	39	736	764	16047	668.6	11.14	13	334.3	0	0	16047
									00:01:58	40.54	1.422	57.649	924	1791.46	2034.66	1.14	242.5	61.4	30.6	26.9	37.32	10.7	162	11.1	17.05	4.32	16.11	5.4	20.9	0.07	122	31	116	39	NONE		24.9	50	39	736	764	13284	553.5	9.22	13	276.7	0	0	13284
									00:02:00	34.48	1.371	47.276	957	1477.8	1677.22	1.13	233.5	59.5	30.4	26.7	30.79	8.8	162	9.1	17.03	4.34	16.11	5.44	20.9	0.07	122	31	116	39	NONE		24.9	50	39	736	764	10956	456.5	7.61	13	228.3	0	0	10956
									00:02:02	30.77	1.226	37.723	897	1292.53	1448.05	1.12	204.4	57.5	27.5	24.6	26.93	7.7	161	8	16.67	4.69	15.68	5.88	20.9	0.07	120	34	112	42	NONE		24.9	50	39	736	764	9553	398	6.63	13	199	0	0	9553
									00:02:04	31.09	1.271	39.513	992	1436.28	1575.87	1.1	208.9	61.9	26	23.7	29.92	8.5	159	9	16.44	4.87	15.5	5.96	20.9	0.07	118	35	111	43	NONE		24.9	50	39.1	736	764	10562	440.1	7.33	14	220	0	0	10562
									00:02:05	38.96	1.253	48.818	815	1730.25	1904.15	1.1	207.3	59.7	26.6	24.2	36.05	10.3	156	11.1	16.54	4.76	15.55	5.91	20.9	0.07	119	34	111	42	NONE		24.9	50	39.1	736	764	12733	530.6	8.84	14	265.3	0	0	12733
									00:02:07	36.14	1.037	37.482	799	1337.77	1464.72	1.09	171.3	49.5	26.1	23.9	27.87	8	154	8.7	16.52	4.77	15.37	6.02	20.9	0.07	118	34	110	43	NONE		24.9	50	39.1	736	764	9833	409.7	6.83	14	204.9	0	0	9833
									00:02:09	35.5	1.283	45.55	665	1938.52	2097.32	1.08	201.3	72	22.2	20.5	40.39	11.5	151	12.8	15.69	5.61	14.73	6.75	20.9	0.07	112	40	106	48	NONE		24.9	50	39.1	736	764	14209	592	9.87	14	296	0	0	14209
									00:02:11	31.41	1.661	52.178	1037	1994.16	2148.98	1.08	269.5	83.5	25.1	23.3	41.54	11.9	149	13.4	16.23	5.03	15.25	6.1	20.9	0.07	116	36	109	44	NONE		25	50	39	736	764	14603	608.5	10.14	15	304.2	0	0	14603
									00:02:12	35.5	1.197	42.497	896	1432.81	1559.3	1.09	200.7	53.7	27.9	25.7	29.85	8.5	146	9.8	16.77	4.49	15.69	5.64	20.9	0.07	120	32	112	40	NONE		25	49	39	736	764	10517	438.2	7.3	15	219.1	0	0	10517
									00:02:14	35.09	1.241	43.544	741	1683.9	1782.1	1.06	200.9	62	24.4	23.1	35.08	10	145	11.6	16.19	5	15.07	6.26	20.9	0.07	116	36	108	45	NONE		25	49	39	736	764	12280	511.7	8.53	15	255.8	0	0	12280
									00:02:16	25.21	1.766	44.521	1212	1613.05	1771.26	1.1	290.5	85.8	26.5	24.1	33.61	9.6	145	11.1	16.45	4.86	15.54	5.94	20.9	0.07	118	35	111	43	NONE		25	49	39	736	764	11865	494.4	8.24	15	247.2	0	0	11865
									00:02:18	36.14	1.284	46.41	802	1691.18	1825.89	1.08	211.1	61.7	25.9	24	35.23	10.1	141	12	16.44	4.81	15.5	5.88	20.9	0.07	118	34	111	42	NONE		25	48	39	736	764	12390	516.2	8.6	16	258.1	0	0	12390
									00:02:20	35.71	1.328	47.429	879	1698.46	1841.82	1.08	219.3	63	26.5	24.4	35.38	10.1	139	12.2	16.51	4.74	15.55	5.82	20.9	0.07	118	34	111	42	NONE		25	48	39	736	764	12456	519	8.65	16	259.5	0	0	12456
									00:02:21	34.48	1.343	46.31	864	1657.83	1783.73	1.08	221.9	63.2	26.5	24.6	34.54	9.9	138	12	16.52	4.71	15.51	5.89	20.9	0.07	118	34	111	42	NONE		25	48	39	736	764	12136	505.7	8.43	16	252.8	0	0	12136
									00:02:23	35.5	1.339	47.538	850	1746.03	1880.83	1.08	219.7	64.7	25.8	24	36.38	10.4	137	12.7	16.41	4.83	15.37	5.94	20.9	0.07	118	35	110	43	NONE		25	48	39	736	764	12785	532.7	8.88	16	266.4	0	0	12785
									00:02:25	33.33	1.392	46.4	909	1781.91	1925.5	1.08	225.5	70.5	24.7	22.9	37.12	10.6	137	13	16.2	5.06	15.36	5.95	20.9	0.07	116	36	110	43	NONE		25	48	39.1	736	764	13057	544	9.07	17	272	0	0	13057
									00:02:27	35.93	1.588	57.054	1020	1958.63	2154.9	1.1	264.9	73.3	27.8	25.3	40.8	11.7	136	14.4	16.68	4.62	15.83	5.56	20.9	0.07	120	33	114	40	NONE		25	48	39.1	736	764	14413	600.5	10.01	17	300.3	0	0	14413
									00:02:28	35.29	1.546	54.565	893	1784.95	2015.13	1.13	260.6	69.8	29.2	25.9	37.19	10.6	134	13.3	16.86	4.51	16.05	5.46	20.9	0.07	121	32	115	39	NONE		25	48	39.1	736	764	13216	550.7	9.18	17	275.3	0	0	13216
									00:02:30	34.68	1.438	49.873	960	1620.54	1841.17	1.14	242.7	64.9	29.3	25.8	33.76	9.6	132	12.3	16.88	4.51	16.1	5.4	20.9	0.07	121	32	115	39	NONE		25	48	39.1	736	764	12017	500.7	8.35	17	250.4	0	0	12017
									00:02:32	34.88	1.292	45.07	903	1383.86	1602.7	1.16	220.7	56.2	30.8	26.6	28.83	8.2	131	10.6	17.08	4.35	16.29	5.31	20.9	0.07	122	31	117	38	NONE		25	48	39.1	736	764	10310	429.6	7.16	18	214.8	0	0	10310
									00:02:34	30.77	1.349	41.508	881	1352.6	1576.27	1.17	227.2	62.6	29.1	25	28.18	8.1	129	10.5	16.84	4.64	16.03	5.59	20.9	0.07	121	33	115	40	NONE		25	48	39.1	736	764	10093	420.5	7.01	18	210.3	0	0	10093
									00:02:36	30.77	1.345	41.385	914	1323.98	1545.66	1.17	227.5	61.4	29.6	25.4	27.58	7.9	128	10.3	16.91	4.57	16.06	5.56	20.9	0.07	121	33	115	40	NONE		25	48	39.1	736	764	9884	411.8	6.86	18	205.9	0	0	9884
									00:02:38	23.81	1.265	30.119	829	1103.47	1264.4	1.15	206.9	64.8	25.8	22.5	22.99	6.6	128	8.6	16.36	5.12	15.53	6.05	20.9	0.07	117	37	111	43	NONE		25	48	39.1	736	764	8200	341.7	5.69	18	170.8	0	0	8200
									00:02:40	32.09	1.216	39.016	848	1363.1	1555.52	1.14	201.5	59.2	27	23.6	28.4	8.1	128	10.6	16.57	4.87	15.77	5.84	20.9	0.07	119	35	113	42	NONE		25	48	39.1	736	764	10119	421.6	7.03	18	210.8	0	0	10119
									00:02:42	32.26	1.472	47.484	957	1519.88	1768.16	1.16	249	67	29.8	25.6	31.66	9	125	12.2	16.92	4.55	16.17	5.48	20.9	0.07	121	33	116	39	NONE		25	48	39.1	736	764	11336	472.3	7.87	19	236.2	0	0	11336
									00:02:44	35.5	1.293	45.905	879	1388.38	1651.8	1.19	221.3	56.9	31.3	26.3	28.92	8.3	125	11.1	17.12	4.4	16.29	5.37	20.9	0.07	123	32	117	39	NONE		25	48	39.1	736	764	10414	433.9	7.23	19	217	0	0	10414
									00:02:45	32.97	1.294	42.659	847	1217.28	1492.74	1.23	223.9	55.4	33.1	27	25.36	7.2	123	9.9	17.3	4.28	16.47	5.28	20.9	0.07	124	31	118	38	NONE		25	48	39.1	736	764	9201	383.4	6.39	19	191.7	0	0	9201
									00:02:47	32.97	1.119	36.89	820	1047.04	1301.61	1.24	193.7	48.3	33	26.6	21.81	6.2	119	8.8	17.31	4.32	16.58	5.25	20.9	0.07	124	31	119	38	NONE		25	48	39.1	736	764	7942	330.9	5.52	19	165.5	0	0	7942
									00:02:49	30.15	1.093	32.955	787	926.191	1173.35	1.27	189.4	47.6	33.3	26.3	19.3	5.5	117	7.9	17.33	4.35	16.46	5.41	20.9	0.07	124	31	118	39	NONE		25	48	39.1	736	764	7060	294.2	4.9	19	147.1	0	0	7060
									00:02:51	32.61	1.148	37.435	831	1066.35	1373.65	1.29	198.2	51.5	33	25.6	22.22	6.3	115	9.3	17.26	4.49	16.48	5.46	20.9	0.07	124	32	118	39	NONE		25	48	39.1	736	764	8164	340.2	5.67	20	170.1	0	0	8164
									00:02:53	33.71	1.084	36.539	773	1019.7	1320.38	1.29	187.9	47.9	33.5	25.9	21.24	6.1	113	9	17.33	4.42	16.45	5.46	20.9	0.07	124	32	118	39	NONE		25.1	48	39.1	736	764	7818	325.8	5.43	20	162.9	0	0	7818
									00:02:55	32.97	1.079	35.571	772	987.489	1283.24	1.3	187.2	47.6	33.7	25.9	20.57	5.9	113	8.7	17.35	4.41	16.58	5.39	20.9	0.07	124	32	119	39	NONE		25.1	48	39.1	736	764	7578	315.8	5.26	20	157.9	0	0	7578
									00:02:57	30.93	1.113	34.423	773	975.436	1264.93	1.3	192.3	50	33.1	25.5	20.32	5.8	110	8.9	17.28	4.49	16.49	5.52	20.9	0.07	124	32	118	40	NONE		25.1	48	39.1	736	764	7482	311.7	5.2	20	155.9	0	0	7482
									00:02:58	33.71	1.245	41.966	839	1127.72	1507.71	1.34	217.1	54.7	35.1	26.3	23.49	6.7	109	10.3	17.44	4.39	16.7	5.29	20.9	0.07	125	32	120	38	NONE		25.1	48	39.1	736	764	8721	363.4	6.06	20	181.7	0	0	8721
									00:03:01	21.9	1.625	35.584	1250	908.964	1271.24	1.4	285.5	71	37.5	26.8	18.94	5.4	109	8.3	17.57	4.37	16.91	5.23	20.9	0.07	126	31	121	37	NONE		25.1	48	39.1	736	764	7118	296.6	4.94	21	148.3	0	0	7118
									00:03:03	27.65	1.125	31.106	820	749.312	1068.68	1.43	199.6	47.3	38.9	27.3	15.61	4.5	109	6.9	17.74	4.2	17.05	5.09	20.9	0.07	127	30	122	36	NONE		25.1	48	39.1	736	764	5901	245.9	4.1	21	122.9	0	0	5901
									00:03:05	28.3	1.084	30.679	775	776.025	1096.91	1.41	190.7	47.4	37	26.2	16.17	4.6	108	7.2	17.59	4.37	16.85	5.32	20.9	0.07	126	31	121	38	NONE		25.1	48	39.1	736	764	6096	254	4.23	21	127	0	0	6096
									00:03:08	25.97	1.042	27.065	786	680.384	964.155	1.42	183.5	45.4	37.1	26.2	14.17	4	107	6.4	17.61	4.36	16.87	5.33	20.9	0.07	126	31	121	38	NONE		25.1	48	39.1	736	764	5348	222.8	3.71	21	111.4	0	0	5348
									00:03:10	29.13	1.138	33.146	821	827.339	1169.09	1.41	200.7	49.1	37.6	26.6	17.24	4.9	105	7.9	17.64	4.31	16.86	5.27	20.9	0.07	126	31	121	38	NONE		25.1	48	39.1	736	764	6498	270.8	4.51	21	135.4	0	0	6498
									00:03:12	27.52	0.966	26.587	789	616.444	871.92	1.41	172.6	38.8	40	28.3	12.84	3.7	103	6	17.87	4.02	16.97	5.23	20.9	0.07	128	29	122	37	NONE		25.1	48	39.1	736	764	4843	201.8	3.36	21	100.9	0	0	4843
									00:03:14	27.03	0.869	23.486	684	600.151	846.504	1.41	152.6	38.3	36	25.5	12.5	3.6	102	5.9	17.56	4.41	16.76	5.44	20.9	0.07	126	32	120	39	NONE		25.1	48	39.1	736	764	4711	196.3	3.27	21	98.2	0	0	4711
									00:03:16	27.78	1.133	31.472	790	778.127	1085.03	1.39	200.3	47.8	37.9	27.2	16.21	4.6	102	7.6	17.68	4.22	16.86	5.33	20.9	0.07	127	30	121	38	NONE		25.1	48	39.1	736	764	6089	253.7	4.23	22	126.8	0	0	6089
									00:03:19	25.97	0.999	25.948	765	655.493	915.156	1.4	175.9	43.1	36.8	26.4	13.66	3.9	103	6.4	17.61	4.31	16.79	5.39	20.9	0.07	126	31	120	39	NONE		25.1	48	39.1	736	764	5131	213.8	3.56	22	106.9	0	0	5131
									00:03:21	28.85	0.948	27.346	726	696.984	954.875	1.37	166.8	40.5	36.3	26.5	14.52	4.1	102	6.8	17.59	4.27	16.69	5.43	20.9	0.07	126	31	120	39	NONE		25.1	48	39.1	736	764	5427	226.1	3.77	22	113.1	0	0	5427
									00:03:23	29.56	1.023	30.236	725	784.643	1072.89	1.37	179.4	44.4	35.9	26.3	16.35	4.7	101	7.8	17.54	4.34	16.82	5.3	20.9	0.07	126	31	121	38	NONE		25.1	48	39.1	736	764	6106	254.4	4.24	22	127.2	0	0	6106
									00:03:25	26.79	1.11	29.732	821	755.673	1046.63	1.39	195.3	47.8	36.9	26.6	15.74	4.5	101	7.5	17.59	4.31	16.84	5.26	20.9	0.07	126	31	121	38	NONE		25.1	48	39.1	736	764	5902	245.9	4.1	22	123	0	0	5902
									00:03:28	22.06	1.662	36.662	1260	819.68	1199.49	1.46	298.3	66.6	42.8	29.3	17.08	4.9	101	8.1	17.95	4.01	17.36	4.88	20.9	0.07	129	29	124	35	NONE		25.1	48	39.1	736	764	6503	271	4.52	22	135.5	0	0	6503
									00:03:30	26.32	1.071	28.184	778	627.033	926.121	1.48	192.3	43.1	42	28.4	13.06	3.7	101	6.2	17.96	4.02	17.34	4.88	20.9	0.07	129	29	124	35	NONE		25.1	48	39.1	736	764	4988	207.8	3.46	22	103.9	0	0	4988
									00:03:32	25.86	1.067	27.595	810	622.686	923.109	1.48	191.1	43.7	41.4	27.9	12.97	3.7	101	6.2	17.91	4.1	17.21	5.02	20.9	0.07	128	29	123	36	NONE		25.1	48	39.1	736	764	4959	206.6	3.44	23	103.3	0	0	4959
									00:03:35	25.32	1.073	27.165	781	607.358	897.233	1.48	192.5	43.4	41.8	28.3	12.65	3.6	98	6.2	17.94	4.04	17.22	5.05	20.9	0.07	129	29	123	36	NONE		25.1	48	39.1	736	764	4832	201.3	3.36	23	100.7	0	0	4832
									00:03:37	27.15	1.069	29.023	759	637.946	944.207	1.48	192.3	42.6	42.5	28.7	13.29	3.8	98	6.5	17.99	3.99	17.35	4.94	20.9	0.07	129	29	124	35	NONE		25.1	48	39.1	736	764	5078	211.6	3.53	23	105.8	0	0	5078
									00:03:39	25.75	1.113	28.661	761	632.032	956.986	1.51	199.9	45.5	42.5	28.1	13.17	3.8	99	6.4	17.96	4.09	17.3	4.99	20.9	0.07	129	29	124	36	NONE		25.1	48	39.1	736	764	5065	211.1	3.52	23	105.5	0	0	5065
									00:03:42	25.42	0.908	23.085	730	536.127	797.844	1.49	161.8	38.4	39.7	26.7	11.17	3.2	97	5.5	17.82	4.23	17.14	5.16	20.9	0.07	128	30	123	37	NONE		25.1	48	39.1	736	764	4275	178.1	2.97	23	89.1	0	0	4275
									00:03:44	26.79	1.094	29.304	815	652.665	984.601	1.51	196.2	45	42	27.9	13.6	3.9	98	6.7	17.93	4.11	17.24	5.06	20.9	0.07	129	29	124	36	NONE		25.1	48	39.1	736	764	5225	217.7	3.63	23	108.9	0	0	5225
									00:03:46	26.2	1.114	29.188	711	664.066	988.92	1.49	199.2	46.2	41.2	27.7	13.83	4	98	6.8	17.88	4.15	17.24	5.07	20.9	0.07	128	30	124	36	NONE		25.1	49	39.1	736	764	5296	220.7	3.68	23	110.3	0	0	5296
									00:03:49	24.9	1.033	25.718	782	570.854	847.753	1.49	185.5	41.7	42	28.3	11.89	3.4	97	5.9	17.96	4.04	17.36	4.94	20.9	0.07	129	29	124	35	NONE		25.1	49	39.1	736	764	4549	189.5	3.16	24	94.8	0	0	4549
									00:03:51	25.64	1.055	27.051	746	602.189	900.487	1.5	189.3	43	41.9	28	12.55	3.6	97	6.2	17.94	4.08	17.32	4.92	20.9	0.07	129	29	124	35	NONE		25.1	49	39.1	736	764	4808	200.3	3.34	24	100.2	0	0	4808
									00:03:53	24.9	0.957	23.826	703	521.152	770.235	1.48	172.3	37.9	42.4	28.7	10.86	3.1	96	5.4	18	3.96	17.28	4.95	20.9	0.07	129	28	124	35	NONE		25.1	49	39.1	736	764	4147	172.8	2.88	24	86.4	0	0	4147
									00:03:56	25.32	0.987	24.987	705	541.765	805.937	1.49	177.9	39	42.9	28.8	11.29	3.2	95	5.7	18.02	3.95	17.3	4.95	20.9	0.07	129	28	124	35	NONE		25.1	49	39.1	736	764	4319	180	3	24	90	0	0	4319
									00:03:58	28.99	1.033	29.942	672	649.671	962.909	1.48	186.2	40.7	43	29	13.53	3.9	95	6.8	18.03	3.94	17.37	4.8	20.9	0.07	129	28	125	34	NONE		25.1	49	39.1	736	764	5174	215.6	3.59	24	107.8	0	0	5174
									00:04:00	26.91	1.039	27.955	716	586.136	878.081	1.5	188.2	40	44.5	29.7	12.21	3.5	96	6.1	18.11	3.85	17.44	4.79	20.9	0.07	130	28	125	34	NONE		25.1	49	39.1	736	764	4683	195.1	3.25	24	97.6	0	0	4683
									00:04:03	22.06	1.148	25.324	786	533.197	808.324	1.52	207.7	44.9	44.6	29.4	11.11	3.2	96	5.6	18.09	3.91	17.43	4.83	20.9	0.07	130	28	125	35	NONE		25.1	49	39.1	736	764	4275	178.1	2.97	24	89.1	0	0	4275
									00:04:05	25.1	0.967	24.276	707	513.205	772.369	1.5	174.9	37.7	43.9	29.2	10.69	3.1	97	5.3	18.09	3.9	17.43	4.79	20.9	0.07	130	28	125	34	NONE		25.1	49	39.1	736	764	4106	171.1	2.85	24	85.5	0	0	4106
									00:04:08	23.26	0.882	20.512	618	441.52	652.859	1.48	159.2	34.4	42.8	28.9	9.2	2.6	96	4.6	18.05	3.9	17.31	4.92	20.9	0.07	129	28	124	35	NONE		25.1	48	39.1	736	764	3514	146.4	2.44	24	73.2	0	0	3514
									00:04:10	25.42	0.905	23.008	657	515.075	753.516	1.46	162.4	36.3	41.2	28.2	10.73	3.1	96	5.4	17.94	4.01	17.26	4.92	20.9	0.07	129	29	124	35	NONE		25.1	48	39.1	736	764	4086	170.3	2.84	25	85.1	0	0	4086
									00:04:12	25.64	0.907	23.256	633	527.487	762.053	1.44	162.5	36.4	40.7	28.2	10.99	3.1	96	5.5	17.92	4.01	17.23	4.98	20.9	0.07	128	29	124	36	NONE		25.1	48	39.1	736	764	4169	173.7	2.9	25	86.9	0	0	4169
									00:04:15	28.3	0.883	24.991	660	558.891	803.898	1.44	158.6	34.8	41.2	28.6	11.64	3.3	96	5.8	17.96	3.94	17.3	4.81	20.9	0.07	129	28	124	34	NONE		25.1	48	39.1	736	764	4412	183.8	3.06	25	91.9	0	0	4412
									00:04:17	26.32	1.081	28.447	725	620.942	906.281	1.46	194.8	42.2	42.8	29.4	12.94	3.7	97	6.4	18.02	3.9	17.43	4.74	20.9	0.07	129	28	125	34	NONE		25.1	48	39.1	736	764	4923	205.1	3.42	25	102.6	0	0	4923
									00:04:19	27.65	0.944	26.101	667	553.107	818.869	1.48	170.8	36.3	43.7	29.5	11.52	3.3	98	5.6	18.09	3.85	17.53	4.65	20.9	0.07	130	28	126	33	NONE		25.1	48	39.1	736	764	4403	183.5	3.06	25	91.7	0	0	4403
									00:04:21	26.79	0.925	24.777	653	523.208	780.223	1.49	167.4	35.7	43.8	29.4	10.9	3.1	97	5.4	18.1	3.86	17.44	4.75	20.9	0.07	130	28	125	34	NONE		25.1	48	39.1	736	764	4174	173.9	2.9	25	87	0	0	4174
									00:04:24	25.64	0.88	22.564	639	480.924	719.853	1.5	159	34.4	43.2	28.9	10.02	2.9	96	5	18.07	3.91	17.39	4.82	20.9	0.07	130	28	125	35	NONE		25.1	49	39.1	736	764	3841	160	2.67	25	80	0	0	3841
									00:04:26	26.32	0.876	23.053	641	478.998	716.99	1.5	158.9	33.4	44.3	29.6	9.98	2.9	97	4.9	18.14	3.81	17.47	4.75	20.9	0.07	130	27	125	34	NONE		25.1	49	39.1	736	764	3826	159.4	2.66	25	79.7	0	0	3826
									00:04:28	26.43	0.95	25.11	645	535.691	793.686	1.48	171.7	36.8	43.4	29.3	11.16	3.2	98	5.5	18.07	3.87	17.44	4.76	20.9	0.07	130	28	125	34	NONE		25.1	49	39.1	736	764	4266	177.7	2.96	25	88.9	0	0	4266
									00:04:30	27.91	0.925	25.814	655	543.404	808.245	1.49	167.5	35.5	43.9	29.5	11.32	3.2	98	5.5	18.11	3.84	17.48	4.76	20.9	0.07	130	28	125	34	NONE		25.1	49	39.1	736	764	4332	180.5	3.01	26	90.3	0	0	4332
									00:04:33	25.75	0.94	24.206	650	503.88	760.565	1.51	170.4	36.2	44.5	29.5	10.5	3	98	5.1	18.13	3.85	17.57	4.66	20.9	0.07	130	28	126	33	NONE		25.1	49	39.1	736	764	4035	168.1	2.8	26	84.1	0	0	4035
									00:04:35	25	0.897	22.425	660	450.137	678.76	1.51	163.5	33.3	45.9	30.5	9.38	2.7	97	4.6	18.23	3.71	17.6	4.65	20.9	0.07	131	27	126	33	NONE		25.1	49	39.1	736	764	3603	150.1	2.5	26	75.1	0	0	3603
									00:04:37	27.52	0.918	25.266	655	515.177	781.231	1.52	166.9	34.8	45.3	29.9	10.73	3.1	96	5.4	18.18	3.79	17.54	4.69	20.9	0.07	130	27	126	34	NONE		25.1	49	39.1	736	764	4131	172.1	2.87	26	86.1	0	0	4131
									00:04:39	28.17	0.895	25.211	643	488.417	755.478	1.55	163.8	32.9	47.6	30.8	10.18	2.9	96	5.1	18.3	3.68	17.71	4.53	20.9	0.07	131	26	127	32	NONE		25.1	49	39.1	736	764	3940	164.2	2.74	26	82.1	0	0	3940
									00:04:41	27.52	0.885	24.358	643	469.997	733.739	1.56	162	32.7	47.7	30.6	9.79	2.8	97	4.8	18.31	3.69	17.67	4.59	20.9	0.07	131	26	127	33	NONE		25.1	49	39.1	736	764	3802	158.4	2.64	26	79.2	0	0	3802
									00:04:44	25.75	0.864	22.249	647	429.257	676.12	1.58	158.1	32.2	47.6	30.2	8.94	2.6	97	4.4	18.3	3.73	17.67	4.62	20.9	0.07	131	27	127	33	NONE		25.1	49	39.1	736	764	3482	145.1	2.42	26	72.5	0	0	3482
									00:04:46	27.15	0.854	23.186	622	450.087	701.707	1.56	156.2	31.7	47.3	30.3	9.38	2.7	96	4.7	18.29	3.71	17.72	4.57	20.9	0.07	131	27	127	33	NONE		25.1	49	39.1	736	764	3639	151.6	2.53	26	75.8	0	0	3639
									00:04:58	19.93	0.786	15.668	592	312.853	477.891	1.53	143.3	29.4	45.6	29.9	6.52	1.9	102	3.1	18.23	3.74	17.48	4.8	20.9	0.07	131	27	125	34	NONE		25.1	48	39.1	736	764	2514	104.7	1.75	27	52.4	0	0	2514
									00:05:01	24.19	1.222	29.565	477	694.293	1036.29	1.49	217.3	52.4	40.1	26.9	14.46	4.1	103	6.7	17.78	4.29	17.23	4.98	20.9	0.07	127	31	124	36	NONE		25.1	48	39.1	736	764	5541	230.9	3.85	27	115.4	0	0	5541
									00:05:04	18.4	0.561	10.325	775	214.332	304.462	1.42	102	20.3	42.2	29.7	4.47	1.3	104	2.1	18.18	3.62	17.41	4.69	20.9	0.07	130	26	125	34	NONE		25.1	48	39.1	736	764	1686	70.2	1.17	27	35.1	0	0	1686
									00:05:07	20.48	0.564	11.549	601	262.079	357.428	1.36	101.3	21.4	38.6	28.3	5.46	1.6	103	2.5	17.96	3.79	17	5.03	20.9	0.07	129	27	122	36	NONE		25.1	48	39.1	736	764	2038	84.9	1.42	27	42.5	0	0	2038
									00:05:09	25.32	0.739	18.709	613	449.298	599.179	1.33	131.6	29	37.7	28.3	9.36	2.7	103	4.4	17.81	3.92	17.09	4.9	20.9	0.07	128	28	123	35	NONE		25.1	48	39.1	736	764	3472	144.7	2.41	27	72.3	0	0	3472
									00:05:11	29.85	0.711	21.224	549	490.953	657.374	1.34	127.4	27	39	29.1	10.23	2.9	102	4.8	17.92	3.8	17.22	4.75	20.9	0.07	128	27	123	34	NONE		25.1	48	39.1	736	764	3798	158.3	2.64	27	79.1	0	0	3798
									00:05:14	19.42	0.925	17.961	704	431.519	599.463	1.39	164.4	37.8	38.5	27.7	8.99	2.6	101	4.3	17.77	4.09	17.2	4.89	20.9	0.07	127	29	123	35	NONE		25.1	48	39.2	736	764	3373	140.5	2.34	27	70.3	0	0	3373
									00:05:16	28.04	0.821	23.019	629	521.949	720.496	1.38	147.4	31.5	40.3	29.2	10.87	3.1	101	5.2	17.95	3.84	17.33	4.71	20.9	0.07	129	28	124	34	NONE		25.1	48	39.1	736	764	4073	169.7	2.83	27	84.8	0	0	4073
									00:05:19	25.64	0.788	20.205	612	452.852	629.58	1.39	141.7	30.1	40.7	29.2	9.43	2.7	98	4.6	17.98	3.82	17.35	4.69	20.9	0.07	129	27	124	34	NONE		25.1	48	39.2	736	764	3540	147.5	2.46	28	73.8	0	0	3540
									00:05:21	26.09	0.847	22.096	650	480.622	672.152	1.4	153	31.6	42.2	30.2	10.01	2.9	96	5	18.06	3.73	17.48	4.56	20.9	0.07	130	27	125	33	NONE		25.1	48	39.1	736	764	3764	156.8	2.61	28	78.4	0	0	3764
									00:05:23	25.42	0.86	21.864	661	454.995	656.994	1.44	156.2	31.7	44.1	30.6	9.48	2.7	96	4.7	18.16	3.69	17.51	4.56	20.9	0.07	130	26	126	33	NONE		25.1	48	39.1	736	764	3596	149.8	2.5	28	74.9	0	0	3596
									00:05:26	25.75	0.819	21.09	620	436.988	636.112	1.46	148.8	30.3	44.1	30.3	9.1	2.6	95	4.6	18.17	3.7	17.58	4.52	20.9	0.07	130	27	126	32	NONE		25.1	48	39.2	736	764	3462	144.2	2.4	28	72.1	0	0	3462
									00:05:28	27.15	0.836	22.697	630	465.02	681.666	1.47	152.1	30.8	44.7	30.5	9.69	2.8	94	4.9	18.19	3.68	17.62	4.48	20.9	0.07	130	26	126	32	NONE		25.1	48	39.2	736	764	3691	153.8	2.56	28	76.9	0	0	3691
									00:05:31	22.47	0.785	17.64	582	352.692	520.077	1.47	143.3	28.4	45.6	30.9	7.35	2.1	93	3.8	18.25	3.62	17.59	4.51	20.9	0.07	131	26	126	32	NONE		25.1	48	39.1	736	764	2805	116.9	1.95	28	58.4	0	0	2805
									00:05:33	24.69	0.771	19.037	593	391.444	573.693	1.47	140.2	28.5	44.2	30.2	8.16	2.3	92	4.3	18.18	3.7	17.58	4.53	20.9	0.07	130	27	126	32	NONE		25.1	48	39.1	736	764	3107	129.5	2.16	28	64.7	0	0	3107
									00:05:35	25.21	0.8	20.168	603	407.125	593.699	1.46	145.9	28.9	45.2	31	8.48	2.4	91	4.5	18.24	3.61	17.59	4.53	20.9	0.07	131	26	126	32	NONE		25.1	49	39.1	736	764	3227	134.5	2.24	28	67.2	0	0	3227
									00:05:39	15.11	1.668	25.209	1189	466.447	722.566	1.55	307.2	58.7	51.8	33.4	9.72	2.8	90	5.2	18.42	3.52	17.9	4.27	20.9	0.07	132	25	128	31	NONE		25.1	49	39.2	736	764	3764	156.8	2.61	28	78.4	0	0	3764
									00:05:42	22.22	0.686	15.244	517	283.371	426.943	1.51	126.4	23.6	48.3	32.1	5.9	1.7	89	3.2	18.43	3.44	17.78	4.36	20.9	0.07	132	25	127	31	NONE		25.1	49	39.2	736	764	2268	94.5	1.57	28	47.2	0	0	2268
									00:05:45	21.82	0.68	14.836	523	302.338	444.635	1.47	123.8	25	44	29.9	6.3	1.8	88	3.4	18.21	3.68	17.63	4.54	20.9	0.07	131	26	126	33	NONE		25.1	48	39.2	736	764	2402	100.1	1.67	29	50	0	0	2402
									00:05:47	23.62	0.682	16.11	541	338.639	487.252	1.44	123.7	25.3	42.7	29.7	7.05	2	89	3.8	18.14	3.71	17.53	4.54	20.9	0.07	130	27	126	33	NONE		25.1	48	39.2	736	764	2674	111.4	1.86	29	55.7	0	0	2674
									00:05:50	26.67	0.694	18.507	494	404.842	560.937	1.39	125.3	25.8	41.1	29.7	8.43	2.4	88	4.6	18.05	3.72	17.42	4.57	20.9	0.07	129	27	125	33	NONE		25.1	48	39.2	736	764	3162	131.8	2.2	29	65.9	0	0	3162
									00:05:52	24.69	0.776	19.16	564	417.483	577.709	1.38	140.2	28.7	41.8	30.2	8.7	2.5	88	4.7	18.07	3.7	17.49	4.47	20.9	0.07	130	27	125	32	NONE		25.1	48	39.2	736	764	3260	135.8	2.26	29	67.9	0	0	3260
									00:05:55	22.81	0.64	14.601	499	316.387	431.313	1.36	115.8	23.2	41.1	30.1	6.59	1.9	86	3.7	18.09	3.62	17.42	4.5	20.9	0.07	130	26	125	32	NONE		25.1	48	39.1	736	764	2460	102.5	1.71	29	51.3	0	0	2460
									00:05:57	22.39	0.694	15.537	527	344.206	463.488	1.35	125.2	25.4	40.6	30.1	7.17	2	87	4	18.04	3.66	17.35	4.55	20.9	0.07	129	26	124	33	NONE		25.1	48	39.1	736	764	2667	111.1	1.85	29	55.6	0	0	2667
									00:06:00	23.62	0.644	15.213	509	331.62	434.755	1.31	116.6	22.6	40.9	31.2	6.91	2	87	3.8	18.11	3.51	17.45	4.45	20.9	0.07	130	25	125	32	NONE		25.1	48	39.1	736	764	2551	106.3	1.77	29	53.1	0	0	2551
									00:06:03	22.3	0.67	14.944	464	338.487	441.681	1.3	120.6	24.3	39.5	30.3	7.05	2	85	4	18	3.63	17.29	4.52	20.9	0.07	129	26	124	32	NONE		25.1	48	39.2	736	764	2601	108.4	1.81	29	54.2	0	0	2601
									00:06:05	21.2	0.617	13.081	506	306.432	387.005	1.26	110.6	22.4	37.8	30	6.38	1.8	85	3.6	17.93	3.63	17.26	4.52	20.9	0.07	129	26	124	32	NONE		25.1	48	39.2	736	764	2334	97.2	1.62	29	48.6	0	0	2334
									00:06:08	24.39	0.66	16.098	487	385.19	485.136	1.26	117.9	24.4	37.4	29.7	8.02	2.3	85	4.5	17.86	3.7	17.17	4.54	20.9	0.07	128	27	123	33	NONE		25.1	48	39.2	736	764	2932	122.2	2.04	29	61.1	0	0	2932
									00:06:10	22.9	0.63	14.427	484	343.87	425.458	1.24	112.7	22.8	37.3	30.1	7.16	2	85	4	17.89	3.62	17.25	4.46	20.9	0.07	128	26	124	32	NONE		25.1	48	39.2	736	764	2605	108.5	1.81	29	54.3	0	0	2605
									00:06:13	23.72	0.647	15.344	481	367.858	448.237	1.22	115.7	23.2	37.2	30.5	7.66	2.2	85	4.3	17.88	3.59	17.21	4.44	20.9	0.07	128	26	123	32	NONE		25.1	48	39.2	736	764	2776	115.7	1.93	29	57.8	0	0	2776
									00:06:15	25	0.636	15.9	449	373.778	456.059	1.22	114.1	22.4	37.9	31	7.79	2.2	85	4.4	17.94	3.52	17.22	4.42	20.9	0.07	129	25	123	32	NONE		25.1	48	39.2	736	764	2822	117.6	1.96	29	58.8	0	0	2822
									00:06:18	24.79	0.645	15.992	465	374.348	456.28	1.22	115.8	22.6	38.1	31.2	7.8	2.2	85	4.4	17.95	3.5	17.23	4.37	20.9	0.07	129	25	124	31	NONE		25.1	48	39.2	736	764	2825	117.7	1.96	30	58.9	0	0	2825
									00:06:20	25.42	0.635	16.144	453	374.091	455.353	1.22	114.2	22	38.4	31.5	7.79	2.2	86	4.3	17.98	3.46	17.34	4.3	20.9	0.07	129	25	124	31	NONE		25.1	48	39.2	736	764	2822	117.6	1.96	30	58.8	0	0	2822
									00:06:23	26.43	0.66	17.445	476	414.327	505.966	1.22	118.2	23.5	37.6	30.8	8.63	2.5	87	4.8	17.91	3.56	17.25	4.37	20.9	0.07	128	26	124	31	NONE		25.1	48	39.2	736	764	3128	130.3	2.17	30	65.2	0	0	3128
									00:06:25	23.17	0.644	14.919	483	340.44	414.795	1.22	116.1	22	39.1	32.1	7.09	2	86	4	18.03	3.42	17.31	4.33	20.9	0.07	129	24	124	31	NONE		25.1	48	39.2	736	764	2569	107	1.78	30	53.5	0	0	2569
									00:06:28	22.73	0.643	14.614	464	330.497	401.286	1.21	116.1	21.7	39.4	32.5	6.89	2	85	3.9	18.06	3.37	17.33	4.31	20.9	0.07	129	24	124	31	NONE		25.1	48	39.2	736	764	2492	103.8	1.73	30	51.9	0	0	2492
									00:06:31	21.2	0.546	11.576	424	265.591	319.167	1.2	98.4	18.5	38	31.6	5.53	1.6	84	3.2	18.02	3.39	17.2	4.37	20.9	0.07	129	24	123	31	NONE		25	49	39.2	736	764	1997	83.2	1.39	30	41.6	0	0	1997
									00:06:34	19.67	0.605	11.902	469	279.508	329.792	1.18	108.7	20.6	37.7	31.9	5.82	1.7	83	3.4	17.97	3.4	17.18	4.38	20.9	0.07	129	24	123	31	NONE		25	49	39.2	736	764	2092	87.2	1.45	30	43.6	0	0	2092
									00:06:37	20.48	0.585	11.98	424	294.374	340.13	1.16	104.4	20.4	35.8	31	6.13	1.8	83	3.5	17.85	3.49	17.08	4.43	20.9	0.07	128	25	122	32	NONE		25	49	39.2	736	764	2192	91.3	1.52	30	45.7	0	0	2192
									00:06:39	22.9	0.596	13.649	408	344.046	387.833	1.13	106	20.8	35	31.1	7.17	2	83	4.1	17.79	3.49	16.96	4.46	20.9	0.07	128	25	122	32	NONE		25	49	39.2	736	764	2546	106.1	1.77	30	53.1	0	0	2546
									00:06:42	22.73	0.612	13.909	416	358.651	396.008	1.1	108.5	21.4	34.3	31.1	7.47	2.1	85	4.2	17.73	3.5	16.91	4.45	20.9	0.07	127	25	121	32	NONE		25	49	39.2	736	764	2641	110.1	1.83	30	55	0	0	2641
									00:06:44	25	0.631	15.775	422	403.663	447.797	1.11	112	22	34.7	31.3	8.41	2.4	86	4.7	17.75	3.49	17.01	4.37	20.9	0.07	127	25	122	31	NONE		25	49	39.2	736	764	2976	124	2.07	30	62	0	0	2976
									00:06:47	23.08	0.614	14.169	447	358.353	398.241	1.11	109.2	21.2	35	31.5	7.47	2.1	87	4.1	17.79	3.45	17.02	4.33	20.9	0.07	128	25	122	31	NONE		25	49	39.2	736	764	2643	110.1	1.84	30	55.1	0	0	2643
									00:06:49	22.81	0.597	13.62	429	347.359	378.755	1.09	106.1	20.4	34.6	31.7	7.24	2.1	87	4	17.77	3.42	17	4.32	20.9	0.07	127	25	122	31	NONE		25	49	39.2	736	764	2551	106.3	1.77	30	53.1	0	0	2551
									00:06:52	23.81	0.646	15.381	458	405.675	444.066	1.09	114.1	22.9	33.8	30.9	8.45	2.4	90	4.5	17.66	3.54	16.96	4.35	20.9	0.07	127	25	122	31	NONE		25	49	39.2	736	764	2982	124.2	2.07	31	62.1	0	0	2982
									00:06:54	26.09	0.785	20.478	512	546.005	594.97	1.09	138.4	28	34.2	31.3	11.38	3.3	92	5.9	17.63	3.57	16.95	4.37	20.9	0.07	126	26	122	31	NONE		25	49	39.2	736	764	4009	167	2.78	31	83.5	0	0	4009
									00:06:57	22.9	0.641	14.679	518	356.244	396.744	1.11	114.8	21.3	36.7	33	7.42	2.1	93	3.8	17.91	3.32	17.21	4.15	20.9	0.07	128	24	123	30	NONE		25	49	39.2	736	764	2629	109.5	1.83	31	54.8	0	0	2629
									00:07:00	24.1	0.427	10.289	386	250.033	274.303	1.1	76.5	14	34.4	31.4	5.21	1.5	94	2.7	17.92	3.28	17.16	4.08	20.9	0.07	128	24	123	29	NONE		25	49	39.2	736	764	1839	76.6	1.28	31	38.3	0	0	1839
									00:07:00	56.6	0.146	8.264	38	219.125	253.864	1.16	25.7	5.5	19.6	16.9	4.57	1.3	94	2.3	17.6	3.77	17.03	4.04	20.9	0.07	126	27	122	29	NONE		25	49	39.2	736	764	1633	68	1.13	31	34	0	0	1633
									00:07:03	26.67	0.824	21.973	561	607.295	660.76	1.09	144.3	30.4	33.1	30.4	12.65	3.6	96	6.3	17.51	3.69	16.81	4.47	20.9	0.07	126	26	121	32	NONE		25	49	39.2	736	764	4457	185.7	3.1	31	92.9	0	0	4457
									00:07:06	21.82	0.627	13.68	496	379.223	407.162	1.07	109.8	22.9	32	29.8	7.9	2.3	98	3.9	17.51	3.65	16.85	4.48	20.9	0.07	126	26	121	32	NONE		24.9	49	39.2	736	764	2775	115.6	1.93	31	57.8	0	0	2775
									00:07:08	22.73	0.559	12.705	490	358.234	381.593	1.07	97.6	20.6	31	29.1	7.46	2.1	98	3.7	17.46	3.69	16.6	4.63	20.9	0.07	125	26	119	33	NONE		24.9	49	39.2	736	764	2616	109	1.82	31	54.5	0	0	2616
									00:07:10	25.75	0.502	12.927	405	390.025	398.974	1.02	86.6	19	28.5	27.9	8.13	2.3	98	4	17.25	3.78	16.38	4.68	20.9	0.07	124	27	117	34	NONE		24.9	49	39.2	736	764	2822	117.6	1.96	31	58.8	0	0	2822
									00:07:13	20.55	0.666	13.685	486	410.486	430.786	1.05	114.9	25.7	29.8	28.4	8.55	2.4	98	4.2	17.25	3.86	16.39	4.79	20.9	0.07	124	28	118	34	NONE		24.9	49	39.2	736	764	2988	124.5	2.07	31	62.2	0	0	2988
									00:07:16	24.1	0.644	15.518	513	473.979	485.459	1.02	110.8	24.7	29.2	28.5	9.87	2.8	98	4.8	17.2	3.84	16.47	4.7	20.9	0.07	123	27	118	34	NONE		24.9	49	39.2	736	764	3431	143	2.38	31	71.5	0	0	3431
									00:07:18	24.19	0.606	14.661	501	428.867	449.768	1.05	105.1	22.8	30.2	28.8	8.93	2.6	96	4.5	17.34	3.76	16.5	4.69	20.9	0.07	124	27	118	34	NONE		24.9	49	39.2	736	764	3121	130	2.17	31	65	0	0	3121
									00:07:21	24.39	0.656	16	513	460.584	487.167	1.06	114.1	24.5	31	29.3	9.6	2.7	94	4.9	17.39	3.73	16.68	4.58	20.9	0.07	125	27	120	33	NONE		24.9	49	39.2	736	764	3358	139.9	2.33	32	70	0	0	3358
									00:07:23	24.59	0.743	18.27	548	510.038	551.215	1.08	129.9	27.5	32.4	30	10.63	3	93	5.5	17.48	3.7	16.79	4.5	20.9	0.07	125	27	120	32	NONE		24.9	49	39.2	736	764	3737	155.7	2.6	32	77.9	0	0	3737
									00:07:26	23.44	0.651	15.258	504	412.146	448.741	1.09	114.5	23.5	33	30.3	8.59	2.5	92	4.5	17.59	3.61	16.88	4.46	20.9	0.07	126	26	121	32	NONE		24.8	49	39.2	736	764	3025	126.1	2.1	32	63	0	0	3025
									00:07:28	24	0.658	15.792	494	411.573	457.425	1.11	116.4	23.4	34.3	30.9	8.57	2.4	91	4.5	17.69	3.56	16.95	4.42	20.9	0.07	127	25	122	32	NONE		24.8	49	39.2	736	764	3036	126.5	2.11	32	63.2	0	0	3036
									00:07:31	22.9	0.636	14.565	522	372.66	421.55	1.13	112.8	22.6	34.8	30.7	7.76	2.2	91	4.1	17.74	3.55	17.07	4.38	20.9	0.07	127	25	122	31	NONE		24.8	49	39.2	736	764	2761	115	1.92	32	57.5	0	0	2761
									00:07:33	23.08	0.674	15.554	506	385.141	447.299	1.16	120.1	23.8	36.2	31.2	8.02	2.3	90	4.3	17.82	3.53	17.06	4.42	20.9	0.07	128	25	122	32	NONE		24.8	49	39.2	736	764	2871	119.6	1.99	32	59.8	0	0	2871
									00:07:36	22.39	0.622	13.925	521	339.37	397.422	1.17	111.1	21.8	36.4	31.1	7.07	2	89	3.8	17.86	3.5	17.14	4.37	20.9	0.07	128	25	123	31	NONE		24.8	49	39.2	736	764	2535	105.6	1.76	32	52.8	0	0	2535
									00:07:39	19.74	0.549	10.836	475	261.799	306.92	1.17	98.2	19.1	36.1	30.8	5.45	1.6	87	3	17.89	3.48	17.15	4.37	20.9	0.07	128	25	123	31	NONE		24.8	49	39.2	736	764	1956	81.5	1.36	32	40.8	0	0	1956
									00:07:42	19.11	0.602	11.503	434	279.303	326.722	1.17	107.6	21	36.4	31.1	5.82	1.7	86	3.2	17.87	3.49	17.07	4.45	20.9	0.07	128	25	122	32	NONE		24.8	49	39.2	736	764	2086	86.9	1.45	32	43.5	0	0	2086
									00:07:45	21.66	0.629	13.625	480	326.201	380.821	1.17	112.7	21.6	37.1	31.8	6.8	1.9	86	3.8	17.92	3.43	17.13	4.38	20.9	0.07	128	25	123	31	NONE		24.8	49	39.2	736	764	2435	101.5	1.69	32	50.7	0	0	2435
									00:07:48	21.66	0.555	12.022	435	292.641	338.558	1.16	99.2	19.2	35.9	31	6.1	1.7	85	3.4	17.87	3.46	17.15	4.35	20.9	0.07	128	25	123	31	NONE		24.8	49	39.2	736	764	2180	90.8	1.51	32	45.4	0	0	2180
									00:07:51	21.51	0.566	12.172	408	302.222	343.137	1.14	100.9	19.6	35.3	31.1	6.3	1.8	84	3.6	17.83	3.46	17.14	4.32	20.9	0.07	128	25	123	31	NONE		24.8	49	39.2	736	764	2241	93.4	1.56	33	46.7	0	0	2241
									00:07:54	20.62	0.536	11.052	429	268.045	307.077	1.15	95.9	18.3	35.8	31.3	5.58	1.6	83	3.2	17.89	3.41	17.12	4.32	20.9	0.07	128	24	123	31	NONE		24.8	49	39.2	736	764	1992	83	1.38	33	41.5	0	0	1992
									00:07:57	19.17	0.495	9.489	384	237.48	263.647	1.11	88.2	16.9	34.3	30.9	4.95	1.4	83	2.9	17.82	3.41	17.07	4.34	20.9	0.07	128	24	122	31	NONE		24.7	49	39.2	736	764	1751	73	1.22	33	36.5	0	0	1751
									00:08:00	18.58	0.551	10.235	406	262.775	287.288	1.09	97.8	19	34	31.1	5.47	1.6	83	3.2	17.75	3.45	16.89	4.41	20.9	0.07	127	25	121	32	NONE		24.7	49	39.2	736	764	1931	80.5	1.34	33	40.2	0	0	1931
									00:08:02	24.49	0.569	13.935	377	366.946	394.769	1.08	100.6	19.8	33.3	31	7.64	2.2	84	4.4	17.68	3.48	16.84	4.39	20.9	0.07	127	25	121	31	NONE		24.7	49	39.2	736	764	2686	111.9	1.87	33	56	0	0	2686
									00:08:06	19.29	0.46	8.875	382	230.771	241.682	1.05	81.6	15.4	32.6	31.1	4.81	1.4	84	2.7	17.74	3.35	16.81	4.39	20.9	0.07	127	24	121	31	NONE		24.7	49	39.2	736	764	1679	70	1.17	33	35	0	0	1679
									00:08:09	18.35	0.565	10.367	389	281.934	295.813	1.05	99.4	19.8	32.2	30.7	5.87	1.7	83	3.4	17.59	3.5	16.74	4.47	20.9	0.07	126	25	120	32	NONE		24.7	49	39.2	736	764	2052	85.5	1.42	33	42.7	0	0	2052
									00:08:12	22.39	0.469	10.5	384	280.017	285.918	1.02	82.9	15.7	31.9	31.2	5.83	1.7	84	3.3	17.68	3.35	16.83	4.35	20.9	0.07	127	24	121	31	NONE		24.7	49	39.2	736	764	2025	84.4	1.41	33	42.2	0	0	2025
									00:08:15	20.55	0.501	10.295	392	287.573	292.763	1.02	87.8	17.5	30.8	30.3	5.99	1.7	84	3.4	17.52	3.49	16.75	4.37	20.9	0.07	126	25	120	31	NONE		24.7	49	39.2	736	764	2079	86.6	1.44	33	43.3	0	0	2079
									00:08:18	19.11	0.474	9.057	377	247.103	247.148	1	83.5	15.9	31.2	31.2	5.15	1.5	82	3	17.62	3.35	16.66	4.4	20.9	0.07	126	24	119	32	NONE		24.7	49	39.2	736	764	1779	74.1	1.24	33	37.1	0	0	1779
									00:08:20	21.58	0.491	10.597	370	300.559	296.867	0.99	85.9	16.9	30.2	30.6	6.26	1.8	82	3.7	17.49	3.44	16.66	4.37	20.9	0.07	125	25	119	31	NONE		24.7	49	39.2	736	764	2158	89.9	1.5	33	45	0	90	2068
									00:08:23	20.76	0.523	10.858	396	315.288	309.328	0.98	91.1	18.3	29.8	30.4	6.57	1.9	83	3.8	17.42	3.5	16.52	4.43	20.9	0.07	125	25	118	32	NONE		24.6	49	39.2	736	764	2261	94.2	1.57	33	47.1	0	146	2115
									00:08:27	14.71	0.438	6.441	378	187.671	180.736	0.96	76.3	15.1	28.8	29.9	3.91	1.1	81	2.3	17.42	3.45	16.3	4.56	20.9	0.07	125	25	117	33	NONE		24.6	49	39.2	736	764	1340	55.8	0.93	33	27.9	0	169	1171
									00:08:31	18.4	0.595	10.951	444	342.292	325.43	0.95	102.2	21.7	28.2	29.7	7.13	2	80	4.3	17.18	3.65	16.26	4.57	20.9	0.07	123	26	117	33	NONE		24.6	49	39.2	736	764	2438	101.6	1.69	33	50.8	0	410	2028
									00:08:33	20.62	0.543	11.196	397	348.922	325.793	0.93	93.4	19.4	28	29.9	7.27	2.1	81	4.3	17.2	3.57	16.35	4.43	20.9	0.07	123	26	117	32	NONE		24.6	49	39.2	736	764	2476	103.2	1.72	33	51.6	0	560	1916
									00:08:36	23.53	0.553	13.012	388	388.197	361.876	0.93	96	18.9	29.3	31.4	8.09	2.3	82	4.7	17.36	3.42	16.5	4.34	20.9	0.07	124	25	118	31	NONE		24.6	49	39.2	736	764	2753	114.7	1.91	34	57.4	0	637	2116
									00:08:39	22.06	0.571	12.596	398	368.613	344.526	0.93	99.5	19.2	30	32.1	7.68	2.2	83	4.4	17.43	3.36	16.47	4.35	20.9	0.07	125	24	118	31	NONE		24.6	49	39.2	736	764	2616	109	1.82	34	54.5	0	583	2032
									00:08:42	20.48	0.541	11.078	411	320.529	306.586	0.96	94.4	18.4	30.1	31.5	6.68	1.9	83	3.9	17.45	3.4	16.56	4.3	20.9	0.07	125	24	119	31	NONE		24.6	49	39.2	736	764	2286	95.2	1.59	34	47.6	0	339	1946
									00:08:44	21.51	0.559	12.022	401	358.672	337.821	0.94	97	19.3	29.3	31.1	7.47	2.1	85	4.2	17.35	3.45	16.55	4.31	20.9	0.07	124	25	119	31	NONE		24.6	49	39.2	736	764	2549	106.2	1.77	34	53.1	0	506	2044
									00:08:47	20.76	0.555	11.522	415	334.202	319.284	0.96	96.8	18.9	30.1	31.5	6.96	2	85	3.9	17.44	3.41	16.61	4.3	20.9	0.07	125	24	119	31	NONE		24.5	49	39.2	736	764	2383	99.3	1.65	34	49.6	0	363	2020
									00:08:51	19.05	0.529	10.076	413	283.706	271.065	0.96	92.8	17.5	30.8	32.3	5.91	1.7	85	3.3	17.54	3.31	16.55	4.3	20.9	0.07	126	24	119	31	NONE		24.5	49	39.2	736	764	2023	84.3	1.4	34	42.1	0	308	1715
									00:08:53	20.27	0.509	10.318	386	292.176	278.595	0.95	89.2	16.9	30.5	31.9	6.09	1.7	84	3.5	17.52	3.32	16.57	4.27	20.9	0.07	126	24	119	31	NONE		24.5	49	39.2	736	764	2082	86.8	1.45	34	43.4	0	330	1752
									00:08:56	20.07	0.508	10.194	384	294.494	279.145	0.95	88.7	17.1	29.8	31.5	6.14	1.8	85	3.5	17.46	3.37	16.5	4.33	20.9	0.07	125	24	118	31	NONE		24.5	49	39.2	736	764	2096	87.3	1.46	34	43.7	0	373	1723
									00:08:59	22.39	0.471	10.545	358	313.758	293.313	0.93	81.8	16.1	28.6	30.6	6.54	1.9	85	3.7	17.37	3.42	16.46	4.33	20.9	0.07	125	25	118	31	NONE		24.5	49	39.2	736	764	2227	92.8	1.55	34	46.4	0	495	1731
									00:09:03	17.19	0.351	6.034	340	174.902	162.166	0.93	61.3	11.6	27.6	29.8	3.64	1	82	2.1	17.46	3.3	16.45	4.32	20.9	0.07	125	24	118	31	NONE		24.5	49	39.2	736	764	1239	51.6	0.86	34	25.8	0	308	931
									00:09:05	20.98	0.59	12.378	322	405.506	367.507	0.91	100.5	21.5	26.9	29.7	8.45	2.4	83	4.9	17.03	3.64	16.04	4.58	20.9	0.07	122	26	115	33	NONE		24.5	49	39.2	736	764	2859	119.1	1.99	34	59.6	0	915	1945
									00:09:09	19.23	0.786	15.115	592	455.069	416.168	0.91	136.3	26.6	30.3	33.1	9.48	2.7	85	5.4	17.34	3.38	16.46	4.31	20.9	0.07	124	24	118	31	NONE		24.4	49	39.2	736	764	3215	134	2.23	34	67	0	938	2277
									00:09:12	17.8	0.455	8.101	355	242.428	221.587	0.91	79	15.3	28.3	30.9	5.05	1.4	84	2.9	17.36	3.36	16.39	4.37	20.9	0.07	124	24	118	31	NONE		24.4	49	39.2	736	764	1712	71.4	1.19	35	35.7	0	502	1210
									00:09:15	17.8	0.444	7.905	346	241.329	218.741	0.91	76.8	15.1	27.6	30.4	5.03	1.4	83	2.9	17.3	3.4	16.22	4.42	20.9	0.07	124	24	116	32	NONE		24.4	49	39.2	736	764	1702	70.9	1.18	35	35.5	0	544	1158
									00:09:19	19.17	0.513	9.834	335	320.32	282.513	0.88	87.6	18.1	26.5	30.1	6.67	1.9	84	3.8	17.08	3.53	16.09	4.48	20.9	0.07	122	25	115	32	NONE		24.4	49	39.2	736	764	2246	93.6	1.56	35	46.8	0	905	1342
									00:09:22	18.13	0.425	7.704	356	241.772	210.853	0.87	73.2	14.3	26.6	30.5	5.04	1.4	83	2.9	17.22	3.36	16.03	4.46	20.9	0.07	123	24	115	32	NONE		24.4	49	39.2	736	764	1692	70.5	1.17	35	35.2	0	738	953
									00:09:25	21.05	0.499	10.505	354	347.31	299.942	0.86	85	17.5	26	30.1	7.24	2.1	83	4.2	17.03	3.51	16.02	4.48	20.9	0.07	122	25	115	32	NONE		24.4	49	39.2	736	764	2426	101.1	1.68	35	50.5	0	1129	1297
									00:09:27	21.2	0.509	10.792	380	352.631	307.224	0.87	86.9	17.8	26.4	30.3	7.35	2.1	84	4.2	17.07	3.5	16.02	4.43	20.9	0.07	122	25	115	32	NONE		24.4	49	39.2	736	764	2467	102.8	1.71	35	51.4	0	1084	1383
									00:09:30	22.22	0.632	14.044	346	481.18	412.723	0.86	106.8	22.8	26	30.3	10.02	2.9	85	5.7	16.9	3.61	15.96	4.49	20.9	0.07	121	26	114	32	NONE		24.4	49	39.2	736	764	3356	139.8	2.33	35	69.9	0	1630	1726
									00:09:33	20.41	0.55	11.224	422	364.782	318.978	0.87	94	19.2	26.9	30.7	7.6	2.2	86	4.2	17.09	3.49	16.18	4.36	20.9	0.07	123	25	116	31	NONE		24.3	49	39.2	736	764	2554	106.4	1.77	35	53.2	0	1094	1459
									00:09:36	18.35	0.478	8.771	387	267.704	234.207	0.87	82.8	15.7	28	32	5.58	1.6	84	3.2	17.32	3.28	16.24	4.32	20.9	0.07	124	24	116	31	NONE		24.3	49	39.2	736	764	1874	78.1	1.3	35	39.1	0	800	1074
									00:09:39	19.29	0.466	8.99	320	294.526	257.61	0.87	79.5	16.4	25.9	29.7	6.14	1.8	82	3.6	17.06	3.52	16.04	4.43	20.9	0.07	122	25	115	32	NONE		24.3	49	39.2	736	764	2062	85.9	1.43	35	43	0	882	1180
									00:09:43	19.35	0.494	9.561	349	316.763	274.202	0.87	84.1	17.4	25.9	29.9	6.6	1.9	83	3.8	17.02	3.52	16.18	4.36	20.9	0.07	122	25	116	31	NONE		24.3	49	39.2	736	764	2213	92.2	1.54	35	46.1	0	1015	1198
									00:09:46	19.54	0.502	9.811	384	314.436	271.919	0.86	86.1	17.1	26.9	31	6.55	1.9	83	3.8	17.15	3.41	16.15	4.37	20.9	0.07	123	24	116	31	NONE		24.3	49	39.2	736	764	2197	91.5	1.53	35	45.8	0	1014	1183
									00:09:58	20.62	0.48	9.897	356	329.179	280.279	0.85	81.7	16.7	25.7	30.2	6.86	2	84	3.9	17.02	3.48	16.02	4.41	20.9	0.07	122	25	115	32	NONE		24.3	49	39.2	736	764	2293	95.5	1.59	36	47.8	0	1162	1130
									00:10:00	21.66	0.555	12.022	369	396.361	342.087	0.86	94.6	19.4	26.5	30.7	8.26	2.4	84	4.7	17.05	3.5	16.06	4.4	20.9	0.07	122	25	115	32	NONE		24.3	49	39.2	736	764	2768	115.3	1.92	36	57.7	0	1294	1474
									00:10:03	19.8	0.498	9.861	378	324.842	280.49	0.86	84.9	17.4	26.1	30.2	6.77	1.9	83	3.9	17.05	3.49	16.18	4.37	20.9	0.07	122	25	116	31	NONE		24.2	49	39.2	736	764	2269	94.5	1.58	36	47.3	0	1057	1211
									00:10:06	20.07	0.491	9.853	354	316.609	270.986	0.86	84.2	16.6	26.7	31.2	6.6	1.9	84	3.8	17.15	3.38	16.2	4.3	20.9	0.07	123	24	116	31	NONE		24.2	49	39.2	736	764	2207	92	1.53	36	46	0	1086	1122
									00:10:09	20.34	0.419	8.522	323	269.754	229.893	0.85	72.1	13.9	26.3	30.9	5.62	1.6	84	3.2	17.21	3.32	16.19	4.29	20.9	0.07	123	24	116	31	NONE		24.2	49	39.2	736	764	1879	78.3	1.3	36	39.1	0	948	931
									00:10:13	19.05	0.466	8.876	372	282.546	240.092	0.85	80.1	15.5	26.7	31.4	5.89	1.7	83	3.4	17.19	3.33	16.27	4.25	20.9	0.07	123	24	117	30	NONE		24.2	49	39.2	736	764	1967	82	1.37	36	41	0	1009	958
									00:10:16	16.85	0.377	6.354	305	198.239	167.11	0.84	65.1	12.2	26.1	31	4.13	1.2	81	2.4	17.27	3.24	16.14	4.3	20.9	0.07	124	23	116	31	NONE		24.2	49	39.2	736	764	1378	57.4	0.96	36	28.7	0	738	640
									00:10:20	17.05	0.41	6.989	331	239.216	198.415	0.83	69.4	14.3	24.2	29.2	4.98	1.4	81	3	16.93	3.49	15.88	4.46	20.9	0.07	121	25	114	32	NONE		24.2	49	39.2	736	764	1658	69.1	1.15	36	34.5	0	965	693
									00:10:23	19.23	0.519	9.981	364	345.522	280.137	0.81	87.7	17.9	25	30.8	7.2	2.1	81	4.3	16.9	3.45	15.8	4.47	20.9	0.07	121	25	113	32	NONE		24.1	49	39.2	736	764	2384	99.3	1.66	36	49.7	0	1540	844
									00:10:26	17.05	0.403	6.869	359	227.115	185.738	0.82	68.8	13.4	25	30.6	4.73	1.4	80	2.8	17.07	3.33	15.83	4.41	20.9	0.07	122	24	114	32	NONE		24.1	49	39.2	736	764	1570	65.4	1.09	36	32.7	0	976	594
									00:10:29	20.41	0.458	9.347	317	309.385	250.545	0.81	78.2	15.1	25.6	31.6	6.45	1.8	81	3.8	17.07	3.3	15.91	4.33	20.9	0.07	122	24	114	31	NONE		24.1	49	39.2	736	764	2134	88.9	1.48	36	44.5	0	1385	749
									00:10:33	14.67	0.383	5.619	317	193.934	155.146	0.8	64.8	13	23.7	29.6	4.04	1.2	82	2.4	16.92	3.39	15.52	4.6	20.9	0.07	121	24	111	33	NONE		24.1	49	39.2	736	764	1335	55.6	0.93	37	27.8	0	911	424
									00:10:35	28.44	0.595	16.919	349	629.927	493.27	0.78	98.9	21.3	23.7	30.3	13.12	3.7	83	7.6	16.62	3.58	15.54	4.5	20.9	0.07	119	26	111	32	NONE		24.1	49	39.2	736	764	4319	180	3	37	90	0	3198	1121
									00:10:38	23.72	0.466	11.051	370	362.908	285.119	0.79	79.8	14.8	25.9	32.9	7.56	2.2	85	4.3	17.12	3.18	15.75	4.36	20.9	0.07	123	23	113	31	NONE		24.1	49	39.1	736	764	2490	103.7	1.73	37	51.9	0	1821	668
									00:10:45	12.24	1.322	16.188	1084	458.335	436.15	0.95	231.7	43.8	33.4	35.1	9.55	2.7	81	5.7	17.53	3.31	16.48	4.04	20.9	0.07	126	24	118	29	NONE		24	50	39.2	736	764	3265	136	2.27	37	68	0	539	2726
									00:10:48	11.21	0.432	4.845	263	163.681	137.857	0.84	73.3	15.1	24.8	29.4	3.41	1	81	2	16.97	3.5	15.91	4.51	20.9	0.07	122	25	114	32	NONE		24	50	39.2	736	764	1138	47.4	0.79	37	23.7	0	613	525
									00:10:51	19.42	0.402	7.806	294	264.56	219.664	0.83	68.2	13.9	24.4	29.3	5.51	1.6	81	3.3	16.97	3.46	15.8	4.52	20.9	0.07	122	25	113	32	NONE		24	48	39.2	736	764	1834	76.4	1.27	37	38.2	0	1062	772
									00:10:55	17	0.433	7.36	333	255.004	210.332	0.82	73.1	15.2	24.2	29.3	5.31	1.5	81	3.1	16.88	3.51	15.66	4.56	20.9	0.07	121	25	112	33	NONE		24	48	39.2	736	764	1765	73.6	1.23	37	36.8	0	1055	710
									00:10:58	20	0.481	9.62	344	341.728	275.169	0.81	80.8	16.9	24.1	29.9	7.12	2	82	4.2	16.8	3.51	15.77	4.47	20.9	0.07	120	25	113	32	NONE		24	49	39.2	736	764	2355	98.1	1.64	37	49.1	0	1565	790
									00:11:00	21.35	0.474	10.121	347	347.432	277.897	0.8	80.3	16	24.8	31	7.24	2.1	84	4.1	16.94	3.38	15.87	4.41	20.9	0.07	121	24	114	32	NONE		24	48	39.1	736	764	2391	99.6	1.66	37	49.8	0	1633	758
									00:11:04	19.67	0.491	9.659	389	337.584	272.178	0.81	82.8	17	24.5	30.4	7.03	2	83	4.1	16.86	3.46	15.92	4.39	20.9	0.07	121	25	114	31	NONE		23.9	49	39.1	736	764	2327	97	1.62	37	48.5	0	1539	788
									00:11:07	17.29	0.442	7.643	332	265.978	215.311	0.81	74.6	15.3	24.2	29.9	5.54	1.6	81	3.3	16.88	3.46	15.72	4.47	20.9	0.07	121	25	113	32	NONE		23.9	50	39.2	736	764	1835	76.4	1.27	37	38.2	0	1193	642
									00:11:10	19.48	0.432	8.416	341	286.884	229.74	0.8	73.3	14.5	24.6	30.7	5.98	1.7	83	3.5	16.97	3.36	15.94	4.34	20.9	0.07	122	24	114	31	NONE		23.9	49	39.2	736	764	1975	82.3	1.37	38	41.1	0	1343	632
									00:11:14	17.44	0.446	7.779	330	269.351	215.697	0.8	75.4	15.2	24.3	30.4	5.61	1.6	83	3.2	16.91	3.41	15.82	4.4	20.9	0.07	121	24	113	32	NONE		23.9	49	39.2	736	764	1854	77.3	1.29	38	38.6	0	1261	594
									00:11:16	21.58	0.452	9.755	356	326.895	261.452	0.8	77	14.9	25.2	31.5	6.81	1.9	83	3.9	17.04	3.3	15.89	4.32	20.9	0.07	122	24	114	31	NONE		23.9	49	39.2	736	764	2250	93.7	1.56	38	46.9	0	1537	713
									00:11:19	19.35	0.505	9.774	376	341.174	274.061	0.8	85.2	17.4	24.7	30.7	7.11	2	84	4.1	16.87	3.45	15.79	4.46	20.9	0.07	121	25	113	32	NONE		23.9	49	39.2	736	764	2350	97.9	1.63	38	49	0	1578	772
									00:11:22	21.35	0.412	8.797	335	303.25	244.97	0.81	69.7	14.1	24.1	29.8	6.32	1.8	83	3.7	16.92	3.42	15.92	4.37	20.9	0.07	121	25	114	31	NONE		23.9	50	39.2	736	764	2091	87.1	1.45	38	43.6	0	1372	719
									00:11:25	20.27	0.434	8.797	334	304.401	242.396	0.8	73.4	14.7	24.2	30.4	6.34	1.8	84	3.6	16.91	3.39	15.81	4.38	20.9	0.07	121	24	113	31	NONE		23.9	50	39.1	736	764	2093	87.2	1.45	38	43.6	0	1455	638
									00:11:28	18.58	0.468	8.693	353	296.555	237.198	0.8	79.4	15.7	24.9	31.2	6.18	1.8	83	3.6	16.97	3.35	15.68	4.49	20.9	0.07	122	24	112	32	NONE		23.9	49	39.1	736	764	2041	85	1.42	38	42.5	0	1394	647
									00:11:32	18.99	0.462	8.772	383	300.452	240.942	0.8	78.3	15.6	24.8	30.9	6.26	1.8	82	3.7	16.95	3.38	15.98	4.32	20.9	0.07	122	24	115	31	NONE		23.9	49	39.1	736	764	2069	86.2	1.44	38	43.1	0	1399	670
									00:11:35	18.07	0.477	8.62	357	293.081	233.675	0.8	81	15.9	25.1	31.5	6.11	1.7	83	3.5	16.98	3.33	15.76	4.42	20.9	0.07	122	24	113	32	NONE		23.8	49	39.1	736	764	2016	84	1.4	38	42	0	1395	621
									00:11:38	20.76	0.421	8.74	332	295.382	234.628	0.79	71.6	13.9	24.7	31.1	6.15	1.8	84	3.5	17.01	3.3	15.99	4.24	20.9	0.07	122	24	115	30	NONE		23.8	49	39.1	736	764	2031	84.6	1.41	38	42.3	0	1425	605
									00:11:41	17.09	0.42	7.179	330	248.723	198.874	0.8	71	14.3	24.1	30.1	5.18	1.5	83	3	16.9	3.4	15.74	4.43	20.9	0.07	121	24	113	32	NONE		23.8	49	39.1	736	764	1712	71.3	1.19	38	35.7	0	1171	541
									00:11:44	19.67	0.509	10.013	357	347.523	278.507	0.8	86	17.4	24.9	31	7.24	2.1	84	4.1	16.9	3.42	15.92	4.37	20.9	0.07	121	25	114	31	NONE		23.8	49	39.1	736	764	2393	99.7	1.66	38	49.9	0	1622	771
									00:11:47	21.51	0.433	9.312	320	334.408	264.322	0.79	72.6	15.1	23.3	29.5	6.97	2	84	4	16.77	3.49	15.98	4.29	20.9	0.07	120	25	115	31	NONE		23.8	49	39.1	736	764	2297	95.7	1.59	38	47.8	0	1643	654
									00:11:50	20	0.483	9.66	373	325.057	260.193	0.8	82.2	16	25.4	31.7	6.77	1.9	84	3.9	17.02	3.31	16.01	4.29	20.9	0.07	122	24	115	31	NONE		23.8	49	39.1	736	764	2238	93.2	1.55	38	46.6	0	1524	714
									00:11:53	19.87	0.458	9.099	331	304.49	247.209	0.81	78	15.3	25.3	31.2	6.34	1.8	84	3.6	17.03	3.34	15.91	4.31	20.9	0.07	122	24	114	31	NONE		23.8	50	39.1	736	764	2102	87.6	1.46	39	43.8	0	1349	752
									00:11:57	17.54	0.416	7.298	359	230.117	185.205	0.8	71.8	13	26.4	32.8	4.79	1.4	84	2.7	17.26	3.12	16.07	4.21	20.9	0.07	124	22	115	30	NONE		23.8	50	39.1	736	764	1586	66.1	1.1	39	33	0	1056	529
									00:12:00	18.13	0.42	7.613	296	245.991	198.847	0.81	72.1	13.5	25.8	31.9	5.12	1.5	83	3	17.17	3.21	15.89	4.32	20.9	0.07	123	23	114	31	NONE		23.8	50	39.1	736	764	1696	70.7	1.18	39	35.3	0	1110	587
									00:12:03	17.91	0.428	7.666	335	263.467	209.776	0.8	72.5	14.4	24.3	30.6	5.49	1.6	84	3.1	16.94	3.36	15.8	4.35	20.9	0.07	121	24	113	31	NONE		23.8	49	39.1	736	764	1812	75.5	1.26	39	37.7	0	1260	552
									00:12:07	18.81	0.41	7.712	338	259.778	204.87	0.79	69.8	13.4	24.6	31.2	5.41	1.5	83	3.1	17.02	3.27	16	4.2	20.9	0.07	122	23	115	30	NONE		23.7	49	39.1	736	764	1783	74.3	1.24	39	37.2	0	1287	497
									00:12:10	17.6	0.491	8.639	330	302.029	236.13	0.78	82.9	16.5	24.5	31.4	6.29	1.8	81	3.7	16.88	3.36	15.65	4.41	20.9	0.07	121	24	112	32	NONE		23.7	49	39.1	736	764	2070	86.3	1.44	39	43.1	0	1542	529
									00:12:13	18.69	0.326	6.093	315	203.93	159.479	0.78	55.6	10.5	23.5	30	4.25	1.2	82	2.5	17.06	3.22	16.06	4.15	20.9	0.07	122	23	115	30	NONE		23.7	49	39.1	736	764	1398	58.2	0.97	39	29.1	0	1040	358
									00:12:17	17.65	0.334	5.894	282	186.172	144.621	0.78	57.7	10.1	25	32.2	3.88	1.1	83	2.2	17.28	3.02	16.01	4.1	20.9	0.07	124	22	115	29	NONE		23.7	49	39.1	736	764	1275	53.1	0.89	39	26.6	0	971	304
									00:12:20	19.61	0.503	9.863	289	367.485	279.281	0.76	83.7	17.5	23.1	30.4	7.66	2.2	82	4.5	16.64	3.48	15.63	4.44	20.9	0.07	119	25	112	32	NONE		23.7	49	39.1	736	764	2506	104.4	1.74	39	52.2	0	2053	453
									00:12:23	18.63	0.454	8.46	349	304.437	231.885	0.76	76.2	15.3	23.5	30.9	6.34	1.8	83	3.7	16.78	3.37	15.45	4.45	20.9	0.07	120	24	111	32	NONE		23.7	49	39.1	736	764	2077	86.5	1.44	39	43.3	0	1689	388
									00:12:26	16.35	0.455	7.439	328	268.342	199.364	0.74	76.4	15	23.5	31.6	5.59	1.6	81	3.3	16.79	3.3	15.31	4.53	20.9	0.07	120	24	110	32	NONE		23.7	49	39.1	736	764	1823	76	1.27	39	38	0	1599	224
									00:12:30	18.29	0.418	7.646	313	277.43	205.229	0.74	70.1	13.8	22.9	31	5.78	1.7	83	3.3	16.77	3.3	15.53	4.4	20.9	0.07	120	24	111	32	NONE		23.7	49	39.1	736	764	1883	78.5	1.31	39	39.2	0	1673	210
									00:12:33	19.17	0.433	8.3	289	305.058	224.449	0.74	72.4	14.4	22.8	31	6.36	1.8	82	3.7	16.72	3.33	15.39	4.45	20.9	0.07	120	24	110	32	NONE		23.6	49	39.1	736	764	2069	86.2	1.44	39	43.1	0	1866	203
									00:12:36	17.05	0.448	7.636	321	282.587	206.51	0.73	74.8	14.9	22.8	31.2	5.89	1.7	81	3.5	16.7	3.33	15.45	4.42	20.9	0.07	120	24	111	32	NONE		23.6	49	39.1	736	764	1914	79.8	1.33	39	39.9	0	1759	155
									00:12:39	20.98	0.451	9.462	327	342.253	252.389	0.74	75.7	14.8	23.4	31.7	7.13	2	81	4.2	16.78	3.28	15.5	4.33	20.9	0.07	120	24	111	31	NONE		23.6	50	39.1	736	764	2322	96.7	1.61	40	48.4	0	2081	241
									00:12:42	22.22	0.575	12.778	346	468.887	343.263	0.73	96.2	19	23.9	32.7	9.77	2.8	82	5.7	16.73	3.3	15.59	4.28	20.9	0.07	120	24	112	31	NONE		23.6	49	39.1	736	764	3177	132.4	2.21	40	66.2	0	2905	272
									00:12:45	23.53	0.676	15.906	413	575.363	430.484	0.75	113.4	22.5	24.8	33.1	11.99	3.4	84	6.8	16.78	3.33	15.75	4.25	20.9	0.07	120	24	113	30	NONE		23.6	50	39.1	736	764	3913	163	2.72	40	81.5	0	3363	550
									00:12:48	19.42	0.525	10.194	368	356.209	274.712	0.77	88.7	17.4	24.8	32.2	7.42	2.1	85	4.2	16.9	3.31	15.95	4.18	20.9	0.07	121	24	114	30	NONE		23.6	50	39.1	736	764	2436	101.5	1.69	40	50.7	0	1902	534
									00:12:51	16.62	0.419	6.964	346	235.865	182.325	0.77	71.3	13.5	24.6	31.8	4.91	1.4	84	2.8	17.02	3.22	15.95	4.2	20.9	0.07	122	23	114	30	NONE		23.6	49	39.1	736	764	1613	67.2	1.12	40	33.6	0	1250	363
									00:12:54	20.07	0.503	10.094	324	355.104	277.492	0.78	84.8	17	24.5	31.3	7.4	2.1	85	4.2	16.86	3.38	15.78	4.3	20.9	0.07	121	24	113	31	NONE		23.6	49	39.1	736	764	2434	101.4	1.69	40	50.7	0	1815	618
									00:12:57	17.86	0.482	8.607	337	303.496	238.254	0.79	81.2	16.4	24.2	30.9	6.32	1.8	86	3.5	16.85	3.4	15.77	4.36	20.9	0.07	121	24	113	31	NONE		23.6	49	39.1	736	764	2082	86.7	1.45	40	43.4	0	1527	554
									00:13:01	19.93	0.445	8.87	327	307.734	238.236	0.77	75.3	14.7	24.3	31.4	6.41	1.8	83	3.7	16.92	3.3	15.81	4.26	20.9	0.07	121	24	113	31	NONE		23.6	49	39.1	736	764	2106	87.7	1.46	40	43.9	0	1623	483
									00:13:04	17.86	0.504	9	345	316.564	245.44	0.78	85	16.9	24.5	31.6	6.6	1.9	83	3.8	16.87	3.35	15.82	4.32	20.9	0.07	121	24	113	31	NONE		23.6	50	39.1	736	764	2167	90.3	1.5	40	45.1	0	1661	505
									00:13:07	19.35	0.488	9.445	339	335.74	259.774	0.77	82.1	16.5	24.1	31.1	6.99	2	86	3.9	16.82	3.38	15.72	4.32	20.9	0.07	121	24	113	31	NONE		23.6	50	39.1	736	764	2297	95.7	1.6	40	47.9	0	1774	523
									00:13:10	19.23	0.433	8.327	327	293.069	228.375	0.78	73	14.6	23.8	30.6	6.11	1.7	88	3.3	16.86	3.37	15.83	4.23	20.9	0.07	121	24	114	30	NONE		23.6	50	39.1	736	764	2008	83.7	1.39	40	41.8	0	1513	495
									00:13:14	18.07	0.384	6.94	318	239.173	183.606	0.77	65.1	12.5	23.7	30.9	4.98	1.4	86	2.8	16.95	3.26	15.76	4.31	20.9	0.07	122	23	113	31	NONE		23.6	50	39.1	736	764	1634	68.1	1.13	41	34	0	1296	338
									00:13:16	19.61	0.48	9.412	310	337.087	253.482	0.75	80.7	15.9	23.8	31.7	7.02	2	84	4	16.81	3.31	15.53	4.38	20.9	0.07	121	24	111	31	NONE		23.6	50	39.1	736	764	2295	95.6	1.59	41	47.8	0	1942	352
									00:13:19	20.83	0.527	10.979	331	402.638	301.633	0.75	88.1	17.8	23.6	31.6	8.39	2.4	85	4.7	16.72	3.38	15.46	4.4	20.9	0.07	120	24	111	32	NONE		23.6	49	39.1	736	764	2739	114.1	1.9	41	57.1	0	2345	394
									00:13:22	19.8	0.45	8.911	341	326.151	241.531	0.74	75.3	15	23.1	31.2	6.79	1.9	85	3.8	16.73	3.33	15.81	4.19	20.9	0.07	120	24	113	30	NONE		23.6	49	39.1	736	764	2214	92.3	1.54	41	46.1	0	1961	254
									00:13:26	17.39	0.516	8.974	330	318.001	237.463	0.75	87	16.8	24.4	32.7	6.63	1.9	81	3.9	16.86	3.26	15.65	4.36	20.9	0.07	121	23	112	31	NONE		23.6	49	39.1	736	764	2162	90.1	1.5	41	45	0	1869	293
									00:13:29	19.17	0.508	9.738	329	351.474	260.235	0.74	85.3	16.7	23.9	32.3	7.32	2.1	81	4.3	16.79	3.29	15.5	4.37	20.9	0.07	120	24	111	31	NONE		23.6	50	39.1	736	764	2386	99.4	1.66	41	49.7	0	2114	272
									00:13:32	19.8	0.514	10.178	318	370.796	275.334	0.74	86.1	17.1	23.7	31.9	7.72	2.2	83	4.5	16.75	3.33	15.67	4.32	20.9	0.07	120	24	112	31	NONE		23.6	50	39.1	736	764	2519	104.9	1.75	41	52.5	0	2213	306
									00:13:35	19.54	0.495	9.674	333	345.301	258.979	0.75	83.3	16.3	24.1	32.1	7.19	2.1	82	4.2	16.83	3.29	15.67	4.33	20.9	0.07	121	24	112	31	NONE		23.6	50	39.1	736	764	2349	97.9	1.63	41	48.9	0	2005	345
									00:13:38	20.55	0.554	11.384	366	410.537	307.418	0.75	93	18.4	24.2	32.4	8.55	2.4	83	4.9	16.79	3.32	15.76	4.26	20.9	0.07	120	24	113	31	NONE		23.6	50	39.1	736	764	2793	116.4	1.94	41	58.2	0	2394	399
									00:13:41	20	0.48	9.6	330	336.304	255.231	0.76	81.1	15.7	24.4	32.1	7.01	2	83	4.1	16.9	3.27	15.79	4.23	20.9	0.07	121	23	113	30	NONE		23.6	50	39.1	736	764	2293	95.5	1.59	41	47.8	0	1887	406
									00:13:44	19.54	0.475	9.283	341	324.02	247.847	0.76	80.3	15.6	24.4	31.9	6.75	1.9	83	3.9	16.91	3.28	15.8	4.23	20.9	0.07	121	24	113	30	NONE		23.5	49	39.1	736	764	2212	92.2	1.54	41	46.1	0	1775	437
									00:13:47	18.99	0.437	8.297	310	277.47	212.82	0.77	74.6	13.8	25.1	32.7	5.78	1.7	82	3.4	17.07	3.16	15.93	4.17	20.9	0.07	122	23	114	30	NONE		23.5	49	39.1	736	764	1895	79	1.32	41	39.5	0	1507	388
									00:13:50	18.93	0.458	8.669	320	300.115	227.637	0.76	77.6	14.8	24.5	32.3	6.25	1.8	82	3.7	16.94	3.23	15.93	4.16	20.9	0.07	121	23	114	30	NONE		23.5	49	39.1	736	764	2046	85.3	1.42	41	42.6	0	1686	360
									00:13:54	19.11	0.535	10.223	345	364.325	278.16	0.76	90	17.9	24.4	31.9	7.59	2.2	83	4.4	16.82	3.35	15.83	4.28	20.9	0.07	121	24	114	31	NONE		23.5	49	39.1	736	764	2487	103.6	1.73	42	51.8	0	2007	479
									00:13:57	17.96	0.475	8.533	358	298.53	232.292	0.78	80.2	15.9	24.4	31.3	6.22	1.8	85	3.5	16.88	3.35	15.81	4.24	20.9	0.07	121	24	113	30	NONE		23.5	49	39.1	736	764	2044	85.2	1.42	42	42.6	0	1548	496
									00:14:00	19.17	0.46	8.818	344	301.884	232.119	0.77	78.1	14.9	24.8	32.2	6.29	1.8	83	3.6	16.98	3.24	15.99	4.17	20.9	0.07	122	23	115	30	NONE		23.5	49	39.1	736	764	2063	86	1.43	42	43	0	1627	436
									00:14:04	16.95	0.427	7.237	320	258.066	198.521	0.77	71.8	14.4	23.4	30.5	5.38	1.5	84	3.1	16.81	3.37	15.86	4.26	20.9	0.07	121	24	114	31	NONE		23.5	49	39.1	736	764	1764	73.5	1.22	42	36.7	0	1389	375
									00:14:07	19.05	0.469	8.933	294	318.694	241.617	0.76	78.9	15.6	23.8	31.5	6.64	1.9	85	3.7	16.82	3.33	15.52	4.43	20.9	0.07	121	24	111	32	NONE		23.5	49	39.1	736	764	2173	90.5	1.51	42	45.3	0	1793	379
									00:14:10	17.39	0.47	8.174	328	300.2	227.82	0.76	78.5	16.1	23.2	30.5	6.25	1.8	84	3.6	16.7	3.43	15.59	4.38	20.9	0.07	120	25	112	31	NONE		23.5	49	39.1	736	764	2047	85.3	1.42	42	42.6	0	1684	363
									00:14:13	18.81	0.492	9.254	328	345.51	257.079	0.74	81.9	16.8	23	30.9	7.2	2.1	83	4.2	16.65	3.41	15.58	4.35	20.9	0.07	119	24	112	31	NONE		23.5	49	39.1	736	764	2348	97.8	1.63	42	48.9	0	2051	297
									00:14:17	19.17	0.503	9.642	355	346.104	261.888	0.76	84.5	16.8	24	31.7	7.21	2.1	83	4.2	16.8	3.34	15.65	4.33	20.9	0.07	120	24	112	31	NONE		23.5	49	39.1	736	764	2359	98.3	1.64	42	49.1	0	1959	400
									00:14:20	17.6	0.461	8.111	343	285.734	215.968	0.76	77.8	15.1	24.1	31.9	5.95	1.7	83	3.4	16.88	3.28	15.75	4.23	20.9	0.07	121	23	113	30	NONE		23.5	49	39.1	736	764	1947	81.1	1.35	42	40.6	0	1622	324
									00:14:23	18.46	0.486	8.972	307	332.654	250.867	0.75	81	16.7	23.1	30.6	6.93	2	82	4.1	16.67	3.44	15.53	4.37	20.9	0.07	120	25	111	31	NONE		23.5	49	39.1	736	764	2266	94.4	1.57	42	47.2	0	1901	364
									00:14:26	19.93	0.506	10.086	344	367.539	277.261	0.75	84.7	17.1	23.6	31.3	7.66	2.2	84	4.4	16.74	3.38	15.62	4.3	20.9	0.07	120	24	112	31	NONE		23.5	49	39.1	736	764	2503	104.3	1.74	42	52.2	0	2099	405
									00:14:29	18.81	0.512	9.63	337	347.885	261.549	0.75	85.9	17.1	23.9	31.8	7.25	2.1	84	4.1	16.78	3.34	15.66	4.33	20.9	0.07	120	24	112	31	NONE		23.5	49	39.1	736	764	2368	98.7	1.64	42	49.3	0	2006	362
									00:14:33	18.58	0.501	9.307	349	330.81	247.628	0.75	84.4	16.4	24.2	32.3	6.89	2	82	4	16.85	3.27	15.69	4.26	20.9	0.07	121	23	112	31	NONE		23.5	49	39.1	736	764	2250	93.8	1.56	43	46.9	0	1931	319
									00:14:36	17.86	0.447	7.982	335	274.93	210.431	0.77	75.8	14.5	24.5	32	5.73	1.6	84	3.3	16.96	3.24	15.76	4.27	20.9	0.07	122	23	113	31	NONE		23.5	49	39.1	736	764	1877	78.2	1.3	43	39.1	0	1503	374
									00:14:40	16.71	0.479	8.006	310	287.162	216.07	0.75	80.5	15.9	23.8	31.6	5.98	1.7	82	3.5	16.81	3.32	15.68	4.32	20.9	0.07	120	24	112	31	NONE		23.5	49	39.1	736	764	1955	81.5	1.36	43	40.7	0	1652	303
									00:14:43	17.8	0.474	8.439	310	304.356	225.788	0.74	79.6	15.6	23.6	31.9	6.34	1.8	82	3.7	16.79	3.29	15.52	4.37	20.9	0.07	120	24	111	31	NONE		23.5	49	39.1	736	764	2067	86.1	1.44	43	43.1	0	1821	246
									00:14:46	18.87	0.515	9.717	365	341.685	254.501	0.74	87	16.6	24.6	33	7.12	2	84	4.1	16.89	3.22	15.55	4.34	20.9	0.07	121	23	111	31	NONE		23.4	50	39.1	736	764	2322	96.8	1.61	43	48.4	0	2022	300
									00:14:59	18.02	0.545	9.82	368	350.552	263.677	0.75	91.7	18	24.4	32.5	7.3	2.1	87	4	16.83	3.3	15.68	4.31	20.9	0.07	121	24	112	31	NONE		23.4	50	39.1	736	764	2386	99.4	1.66	43	49.7	0	2018	368
									00:15:02	19.05	0.516	9.829	363	349.869	261.661	0.75	86.9	16.9	24.3	32.5	7.29	2.1	85	4.1	16.84	3.28	15.66	4.28	20.9	0.07	121	23	112	31	NONE		23.4	50	39.1	736	764	2379	99.1	1.65	43	49.6	0	2047	332
									00:15:05	19.35	0.53	10.258	337	364.548	272.154	0.75	89.3	17.3	24.4	32.7	7.59	2.2	84	4.3	16.85	3.26	15.6	4.34	20.9	0.07	121	23	112	31	NONE		23.4	50	39.1	736	764	2478	103.3	1.72	43	51.6	0	2144	335
									00:15:09	17.96	0.526	9.449	350	333.888	252.643	0.76	88.7	17.3	24.5	32.4	6.96	2	84	4	16.86	3.29	15.64	4.31	20.9	0.07	121	24	112	31	NONE		23.4	50	39.1	736	764	2275	94.8	1.58	44	47.4	0	1890	386
									00:15:12	17.49	0.551	9.638	349	342.409	258.836	0.76	92.8	18.2	24.6	32.5	7.13	2	84	4.1	16.84	3.3	15.68	4.3	20.9	0.07	121	24	112	31	NONE		23.4	50	39.1	736	764	2333	97.2	1.62	44	48.6	0	1943	390
									00:15:16	14.74	0.503	7.415	370	266.169	201.403	0.76	84.5	16.8	24	31.7	5.55	1.6	81	3.3	16.8	3.34	15.67	4.3	20.9	0.07	120	24	112	31	NONE		23.4	50	39.1	736	764	1814	75.6	1.26	44	37.8	0	1506	308
									00:15:19	19.05	0.608	11.581	369	416.509	314.436	0.75	102.1	20.3	24.6	32.6	8.68	2.5	83	5	16.79	3.34	15.71	4.31	20.9	0.07	120	24	113	31	NONE		23.4	50	39.1	736	764	2837	118.2	1.97	44	59.1	0	2373	464
									00:15:23	16.26	0.516	8.39	353	291.2	219.319	0.75	87.4	16.6	24.9	33.1	6.07	1.7	83	3.5	16.94	3.22	15.7	4.28	20.9	0.07	121	23	113	31	NONE		23.4	50	39.1	736	764	1983	82.6	1.38	44	41.3	0	1670	312
									00:15:27	15.67	0.484	7.582	331	282.322	211.592	0.75	80.6	16.6	23	30.7	5.88	1.7	81	3.5	16.65	3.43	15.55	4.34	20.9	0.07	119	25	111	31	NONE		23.4	50	39.1	736	764	1921	80	1.33	44	40	0	1642	278
									00:15:30	16.85	0.548	9.236	328	343.503	256.41	0.75	91.3	18.7	23.5	31.4	7.16	2	82	4.2	16.66	3.41	15.49	4.38	20.9	0.07	119	24	111	31	NONE		23.4	50	39.1	736	764	2335	97.3	1.62	44	48.7	0	2021	314
									00:15:34	18.75	0.535	10.031	345	365.373	272.939	0.75	89.6	17.9	23.9	31.9	7.61	2.2	83	4.4	16.75	3.35	15.65	4.24	20.9	0.07	120	24	112	30	NONE		23.4	50	39.1	736	764	2484	103.5	1.73	44	51.8	0	2145	339
									00:15:37	18.18	0.464	8.436	313	298.491	220.11	0.74	78.3	14.9	24	32.5	6.22	1.8	82	3.6	16.87	3.21	15.75	4.16	20.9	0.07	121	23	113	30	NONE		23.3	50	39.1	736	764	2025	84.4	1.41	44	42.2	0	1815	210
									00:15:40	19.11	0.548	10.471	312	397.478	290.701	0.73	90.9	18.7	23	31.4	8.28	2.4	84	4.7	16.59	3.41	15.43	4.38	20.9	0.07	119	24	111	31	NONE		23.4	50	39.1	736	764	2693	112.2	1.87	44	56.1	0	2469	224
									00:15:44	17.05	0.526	8.966	362	321.145	236.886	0.74	88.5	17.1	24.2	32.8	6.69	1.9	84	3.8	16.83	3.25	15.65	4.29	20.9	0.07	121	23	112	31	NONE		23.3	50	39.1	736	764	2179	90.8	1.51	44	45.4	0	1951	228
									00:15:47	19.05	0.481	9.162	373	310.65	227.237	0.73	82	14.7	25.2	34.5	6.47	1.8	82	3.8	17.05	3.06	15.91	4.09	20.9	0.07	122	22	114	29	NONE		23.3	50	39.1	736	764	2105	87.7	1.46	44	43.8	0	1929	176
									00:15:51	15.54	0.485	7.539	309	266.413	194.441	0.73	81.9	15.4	24.2	33.2	5.55	1.6	80	3.3	16.89	3.18	15.5	4.32	20.9	0.07	121	23	111	31	NONE		23.3	50	39.1	736	764	1804	75.2	1.25	45	37.6	0	1663	141
									00:15:55	15.67	0.451	7.065	349	250.367	183.262	0.73	76.1	14.4	23.8	32.6	5.22	1.5	81	3.1	16.87	3.19	15.66	4.23	20.9	0.07	121	23	112	30	NONE		23.3	50	39.1	736	764	1696	70.7	1.18	45	35.3	0	1552	145
									00:15:58	18.18	0.452	8.218	290	306.344	218.72	0.71	75.4	14.8	22.7	31.8	6.38	1.8	80	3.8	16.68	3.27	15.27	4.4	20.9	0.07	120	23	109	32	NONE		23.3	50	39.1	736	764	2067	86.1	1.44	45	43.1	0	2018	49
									00:16:01	16.48	0.544	8.967	329	343.695	245.326	0.71	90.1	18.3	22.7	31.8	7.16	2	78	4.4	16.56	3.36	15.09	4.5	20.9	0.07	119	24	108	32	NONE		23.3	50	39.1	736	764	2319	96.6	1.61	45	48.3	0	2265	54
									00:16:05	16.62	0.487	8.094	368	311.212	221.686	0.71	80.6	16.4	22.3	31.3	6.48	1.9	79	3.9	16.55	3.37	15.26	4.38	20.9	0.07	119	24	109	31	NONE		23.3	50	39	736	764	2099	87.5	1.46	45	43.7	0	2061	38
									00:16:08	20.76	0.459	9.529	333	354.651	253.114	0.71	76.6	15	22.8	31.9	7.39	2.1	78	4.5	16.69	3.27	15.48	4.27	20.9	0.07	120	23	111	31	NONE		23.3	50	39	736	764	2393	99.7	1.66	45	49.8	0	2338	55
									00:16:11	19.87	0.488	9.695	328	352.737	251.784	0.71	81.9	15.6	23.5	33	7.35	2.1	78	4.5	16.78	3.2	15.52	4.3	20.9	0.07	120	23	111	31	NONE		23.3	50	39.1	736	764	2380	99.2	1.65	45	49.6	0	2325	55
									00:16:14	19.11	0.537	10.261	329	379.164	276.539	0.73	89.7	17.8	23.5	32.3	7.9	2.3	79	4.8	16.7	3.31	15.47	4.32	20.9	0.07	120	24	111	31	NONE		23.3	50	39	736	764	2567	107	1.78	45	53.5	0	2372	196
									00:16:17	17.96	0.546	9.808	372	356.126	259.885	0.73	91.6	17.8	24	32.9	7.42	2.1	80	4.5	16.78	3.26	15.65	4.27	20.9	0.07	120	23	112	31	NONE		23.3	50	39	736	764	2412	100.5	1.67	45	50.2	0	2224	187
									00:16:21	18.93	0.447	8.461	325	295.06	216.746	0.73	75.7	14.1	24.2	32.9	6.15	1.8	79	3.7	16.94	3.15	15.86	4.14	20.9	0.07	121	23	114	30	NONE		23.3	50	39.1	736	764	2000	83.3	1.39	45	41.7	0	1812	188
									00:16:24	17.65	0.489	8.629	318	308.612	228.038	0.74	82.3	15.9	24	32.4	6.43	1.8	79	3.9	16.83	3.25	15.56	4.3	20.9	0.07	121	23	112	31	NONE		23.3	50	39	736	764	2094	87.3	1.45	45	43.6	0	1866	228
									00:16:28	17.24	0.386	6.655	336	232.888	172.274	0.74	65.3	12.3	23.4	31.6	4.85	1.4	82	2.8	16.92	3.19	15.75	4.14	20.9	0.07	121	23	113	30	NONE		23.3	50	39	736	764	1581	65.9	1.1	46	32.9	0	1404	177
									00:16:31	17.19	0.491	8.441	312	295.271	216.424	0.73	83.1	15.5	24.5	33.4	6.15	1.8	82	3.6	16.92	3.16	15.54	4.33	20.9	0.07	121	23	111	31	NONE		23.3	50	39	736	764	2001	83.4	1.39	46	41.7	0	1824	177
									00:16:34	17.14	0.46	7.886	317	282.576	207.572	0.73	77.4	14.9	23.7	32.2	5.89	1.7	82	3.4	16.83	3.24	15.53	4.32	20.9	0.07	121	23	111	31	NONE		23.3	50	39	736	764	1916	79.8	1.33	46	39.9	0	1735	180
									00:16:38	17.09	0.465	7.949	321	279.001	206.932	0.74	78.6	14.9	24.2	32.6	5.81	1.7	81	3.4	16.9	3.2	15.69	4.26	20.9	0.07	121	23	112	31	NONE		23.3	50	39.1	736	764	1895	78.9	1.32	46	39.5	0	1670	224
									00:16:42	16.57	0.415	6.878	325	239.515	176.345	0.74	70.3	13.1	23.9	32.4	4.99	1.4	82	2.9	16.94	3.16	15.72	4.19	20.9	0.07	121	23	113	30	NONE		23.3	50	39	736	764	1624	67.7	1.13	46	33.8	0	1462	162
									00:16:45	18.69	0.494	9.234	323	341.843	247.686	0.72	82.5	16.3	23.2	32	7.12	2	82	4.2	16.7	3.3	15.47	4.33	20.9	0.07	120	24	111	31	NONE		23.3	50	39	736	764	2312	96.3	1.61	46	48.2	0	2174	139
									00:16:48	18.07	0.456	8.241	322	300.999	218.865	0.73	76.4	14.9	23.2	31.9	6.27	1.8	83	3.6	16.75	3.27	15.57	4.27	20.9	0.07	120	23	112	31	NONE		23.3	50	39	736	764	2037	84.9	1.41	46	42.4	0	1897	140
									00:16:52	16.81	0.431	7.244	340	258.39	189.825	0.73	72.6	13.9	23.5	32	5.38	1.5	81	3.2	16.84	3.23	15.65	4.23	20.9	0.07	121	23	112	30	NONE		23.3	50	39	736	764	1752	73	1.22	46	36.5	0	1586	165
									00:16:55	17.14	0.422	7.234	299	254.954	186.592	0.73	71.3	13.4	23.7	32.3	5.31	1.5	82	3.1	16.9	3.18	15.57	4.24	20.9	0.07	121	23	112	30	NONE		23.3	50	39	736	764	1727	72	1.2	46	36	0	1581	147
									00:16:58	19.29	0.423	8.161	280	298	214.783	0.72	70.9	13.7	22.9	31.7	6.21	1.8	83	3.6	16.76	3.24	15.52	4.28	20.9	0.07	120	23	111	31	NONE		23.3	50	39	736	764	2014	83.9	1.4	46	42	0	1919	95
[truncated: 34 more columns]

## Sheet: Sonuçlar
Parametre	um	Pre	Bekl.	%Beklenen	Ex Sonrası	% Değişim	Normal	Sınıf
Parametre	um	Ölçüm	Dinlenme	Isınma	AT	RC	Maks	Bekl.	%Beklenen	Normal	Sınıf
Parametre	um	Ölçüm	Dinlenme	Isınma	AT	RC	Maks	Bekl.	%Beklenen	Normal	Sınıf
Parametre	um	Ölçüm	Dinlenme	Isınma	AT	RC	Maks	Bekl.	%Beklenen	Normal	Sınıf
Parametre	um	Ölçüm	Dinlenme	Isınma	AT	RC	Maks	Bekl.	%Beklenen	Normal	Sınıf
Parametre	um	Ölçüm	Dinlenme	Isınma	AT	RC	Maks	Bekl.	%Beklenen	Normal	Sınıf
