# Supplementary material for: Correction: The contribution of energy systems during 30-second lower body Wingate anaerobic test in combat sports athletes: Intermittent versus single forms and gender comparison
Source: PLoS One. 2024 Jun 27;19(6):e0306361. doi: 10.1371/journal.pone.0306361 (PMC11210755; doi:10.1371/journal.pone.0306361)
Supplement: S1 File — A) Descriptive characteristics of athletes including age range, height, weight; B) Wingate test outputs, including metrics such as peak power, mean power, and fatigue index; C) Oxygen Consumption (O2) Data for two different Wingate test protocols, providing comparative insights into athletes’ oxygen consumption during these tests. (ZIP) [file pone.0306361.s001.zip › S1 File/C. Oxygen consumption data for two Wingate tests/All Raw-Oxygen Data/13.xlsx]

## Sheet: Veri
			Test Tarihi	13122022		Barometrik basınç (mmHg)	756		t	Rf	VT	VE_ergo	IV	VO2	VCO2	RQ	O2eksp	CO2eksp	VE/VO2	VE/VCO2	VO2/Kg	METS	HR	VO2/HR	FeO2	FeCO2	FetO2	FetCO2	FiO2	FiCO2	PeO2	PeCO2	PetO2	PETCO2	Faz	İşaretleyici	Ortam Sıc.	RH Amb	Cihaz Sıcaklığı	Analizör Basıncı	PB	EEkc	EEh	EEm	EEtot	EEkg	PRO	YAĞ	CHO
			Test Süresi	00:12:54		Ortam Sıcaklığı (°C)	21		s	1/min	L(btps)	L/min	mL	mL/min	mL/min	---	mL	mL	---	---	mL/min/Kg	---	bpm	mL/beat	%	%	%	%	%	%	mmHg	mmHg	mmHg	mmHg	---	---	°C	%	°C	mmHg	mmHg	kcal/day	kcal/h	kcal/min	kcal	kcal/Kg/day	kcal/day	kcal/day	kcal/day
			Test Süresi	00:16:56		Ortam Görece Nem (%)	59
			Egzersiz Süresi	00:00:00		Flowmetre sıcaklığı (°C)	34		00:00:01	20.55	0.493	10.13	544	316.67	291.406	0.92	84.7	17.5	27.4	29.8	5.86	1.7	102	3.1	17.18	3.55	15.85	4.85	20.92	0.05	122	25	112	34	NONE		21.4	59	30.3	729	756	2240	93.3	1.56	0	41.5	0	610	1630
			Kişi (Hasta) Tipi	Healthy		Flowmetre Bağıl Nem (%)	100		00:00:04	20.27	0.445	9.02	439	296.412	272.873	0.92	75.6	16.6	25.6	27.9	5.49	1.6	102	2.9	16.99	3.73	15.66	4.98	20.92	0.05	120	26	111	35	NONE		21.4	59	30.3	728	756	2097	87.4	1.46	0	38.8	0	568	1529
			Test Türü	Azami		STPD (---)	0.822		00:00:06	24	1.069	25.656	786	890.433	833.785	0.94	179.1	42.8	26.9	28.8	16.49	4.7	102	8.7	16.75	4	15.85	4.82	20.92	0.05	119	28	112	34	NONE		21.4	59	30.4	728	756	6321	263.4	4.39	0	117.1	0	1373	4949
			Ergometre	Hiçbiri		BTPS Ins (---)	1.1074		00:00:08	26.55	0.623	16.54	339	482.008	444.92	0.92	108.6	20.7	30.5	33	8.93	2.6	100	4.8	17.43	3.32	16.22	4.46	20.92	0.05	124	24	115	32	NONE		21.4	58	30.4	729	756	3412	142.2	2.37	0	63.2	0	896	2516
			Protokol	Hiçbiri		BTPS Eksp (---)	1.0201		00:00:11	19.42	0.802	15.573	299	599.52	547.426	0.91	130.9	34.7	23.7	26	11.1	3.2	101	5.9	16.32	4.33	15.16	5.4	20.92	0.05	116	31	107	38	NONE		21.4	58	30.4	728	756	4234	176.4	2.94	0	78.4	0	1256	2978
			Azami Efor	Onaylanmamış		#Adım sayısı	432		00:00:14	23.53	0.508	11.953	501	368.478	333.54	0.91	87.6	17.5	28	30.9	6.82	1.9	99	3.7	17.24	3.44	15.6	4.96	20.92	0.05	122	24	111	35	NONE		21.5	59	30.4	729	756	2598	108.2	1.8	0	48.1	0	841	1757
			EKG Tepkisi	Yok		BSA (m2)	1.57905		00:00:17	19.67	0.942	18.531	585	698.753	648.881	0.93	154.5	40.6	24.5	26.4	12.94	3.7	98	7.1	16.4	4.31	15.5	5.14	20.92	0.05	116	31	110	36	NONE		21.5	59	30.4	729	756	4952	206.3	3.44	1	91.7	0	1206	3746
			Test sebebi	Yok		BMI (kg/m2)	20.1		00:00:19	30.93	0.74	22.887	637	820.759	750.697	0.91	123.1	29.9	25.2	27.6	15.2	4.3	100	8.2	16.64	4.04	15.54	4.83	20.92	0.05	118	29	110	34	NONE	Marker	21.5	59	30.4	729	756	5798	241.6	4.03	1	107.4	0	1689	4109
			Testi durdurma sebebi	Yok		HR Maks.	200		00:00:21	25.53	0.509	12.996	713	297.927	336.77	1.13	91.9	16.3	37.6	33.3	5.52	1.6	101	2.9	18.06	3.2	17.5	4.11	20.92	0.05	128	23	124	29	NONE		21.5	59	30.5	728	756	2207	91.9	1.53	1	40.9	0	0	2207
			Test Konumu	Tanımsız		Kullanıcı 1 (---)	-		00:00:22	95.24	0.795	75.714	300	1973.44	2200.14	1.11	140.5	28.5	35	31.4	36.55	10.4	101	19.5	17.67	3.58	17.09	4.39	20.92	0.05	125	25	121	31	NONE		21.5	59	30.5	728	756	14568	607	10.12	1	269.8	0	0	14568
			Test Amacı	Yok		Kullanıcı 2 (---)	-		00:00:22	90.91	0.958	87.091	456	1944.88	2333.25	1.2	173.3	31.7	41.5	34.6	36.02	10.3	101	19.3	18.09	3.31	17.48	4.21	20.92	0.05	128	23	124	30	NONE		21.5	59	30.5	728	756	14618	609.1	10.15	1	270.7	0	0	14618
						Kullanıcı 3 (---)	-		00:00:23	76.92	1.298	99.846	503	2508.46	2741.23	1.09	231.1	44	37.7	34.5	46.45	13.3	101	24.8	17.8	3.39	16.8	4.32	20.92	0.05	126	24	119	31	NONE		21.5	59	30.5	728	756	18430	767.9	12.8	1	341.3	0	0	18430
									00:00:24	103.45	0.967	100.034	564	1519.61	2221.15	1.46	182.7	26.6	61.1	41.8	28.14	8	101	15	18.89	2.75	18.49	3.43	20.92	0.05	134	20	131	24	NONE		21.5	59	30.5	728	756	12052	502.2	8.37	1	223.2	0	0	12052
									00:00:24	107.14	0.982	105.214	471	1564.04	2185.27	1.4	186.2	25.3	62.5	44.7	28.96	8.3	101	15.5	18.96	2.58	18.51	3.46	20.92	0.05	134	18	131	25	NONE		21.5	59	30.5	728	756	12245	510.2	8.5	1	226.8	0	0	12245
									00:00:25	122.45	0.953	116.694	376	1617.54	2337.88	1.45	181.8	23.7	66.8	46.2	29.95	8.6	101	16	19.08	2.49	18.68	3.34	20.92	0.05	135	18	132	24	NONE		21.6	59	30.5	728	756	12787	532.8	8.88	1	236.8	0	0	12787
									00:00:25	133.33	0.863	115.067	376	1305.48	2210.92	1.69	166.9	20.6	81	47.8	24.18	6.9	101	12.9	19.34	2.39	19.12	3.09	20.92	0.05	137	17	136	22	NONE		21.6	59	30.5	728	756	10834	451.4	7.52	1	200.6	0	0	10834
									00:00:26	153.85	0.602	92.615	345	712.87	1378.64	1.93	119.2	11.2	114.8	59.4	13.2	3.8	101	7.1	19.8	1.86	19.7	2.35	20.92	0.05	140	13	140	17	NONE		21.6	59	30.5	728	756	6187	257.8	4.3	2	114.6	0	0	6187
									00:00:26	166.67	0.572	95.333	283	695.302	1276.31	1.84	113.7	9.6	120.3	65.6	12.88	3.7	101	6.9	19.88	1.68	19.8	2.28	20.92	0.05	141	12	140	16	NONE		21.6	59	30.5	728	756	5926	246.9	4.12	2	109.7	0	0	5926
									00:00:26	214.29	0.498	106.714	251	634.371	1207.04	1.9	99.9	7.1	144.6	76	11.75	3.4	101	6.3	20.06	1.43	20	1.76	20.92	0.05	142	10	142	12	NONE		21.6	59	30.5	728	756	5475	228.1	3.8	2	101.4	0	0	5475
									00:00:26	272.73	0.309	84.273	141	387.906	615.605	1.59	62.7	2.9	168	105.9	7.18	2.1	102	3.8	20.29	0.94	20.17	1.1	20.92	0.05	144	7	143	8	NONE		21.6	59	30.5	729	756	3154	131.4	2.19	2	58.4	0	0	3154
									00:00:27	285.71	0.395	112.857	141	572.908	1128.18	1.97	79.7	5	162.1	82.3	10.61	3	102	5.6	20.18	1.27	20.11	1.55	20.92	0.05	143	9	143	11	NONE		21.6	59	30.5	728	756	5004	208.5	3.48	2	92.7	0	0	5004
									00:00:28	46.15	1.037	47.862	566	844.804	1130.01	1.34	193.1	30.3	52.8	39.5	15.64	4.5	105	8	18.62	2.92	18.32	3.7	20.92	0.05	132	21	130	26	NONE		21.6	58	30.5	728	756	6534	272.3	4.54	2	121	0	0	6534
									00:00:28	111.11	1.138	126.444	533	1454.65	2652.1	1.82	219.4	29.6	81.6	44.7	26.94	7.7	106	13.7	19.28	2.6	18.99	3.27	20.92	0.05	137	18	135	23	NONE		21.6	58	30.5	728	756	12370	515.4	8.59	2	229.1	0	0	12370
									00:00:29	130.43	0.862	112.435	424	982.885	1937.79	1.97	169.3	18.5	105.1	53.3	18.2	5.2	116	8.5	19.64	2.15	19.49	2.94	20.92	0.05	139	15	138	21	NONE		21.6	58	30.5	728	756	8589	357.9	5.96	2	159.1	0	0	8589
									00:00:29	139.53	0.863	120.419	376	1127.7	2118.79	1.88	168.9	18.9	98.1	52.2	20.88	6	121	9.3	19.57	2.19	19.41	2.93	20.92	0.05	139	16	138	21	NONE		21.6	58	30.5	728	756	9689	403.7	6.73	2	179.4	0	0	9689
									00:00:30	127.66	0.848	108.255	423	1018.76	1918.26	1.88	165.9	18.7	97.5	51.8	18.87	5.4	125	8.2	19.56	2.21	19.4	2.87	20.92	0.05	139	16	138	20	NONE		21.6	58	30.5	728	756	8760	365	6.08	2	162.2	0	0	8760
									00:00:30	122.45	0.921	112.776	407	1156.6	2158.45	1.87	179.1	21.9	90.1	48.3	21.42	6.1	128	9	19.45	2.38	19.27	3.02	20.92	0.05	138	17	137	21	NONE	Marker	21.6	58	30.5	728	756	9914	413.1	6.89	2	183.6	0	0	9914
									00:00:31	153.85	0.557	85.692	391	425.711	1065.32	2.5	112.1	8.7	176	70.3	7.88	2.3	131	3.2	20.13	1.56	20.06	1.97	20.92	0.05	143	11	142	14	NONE		21.6	58	30.5	728	756	4078	169.9	2.83	2	75.5	0	0	4078
									00:00:31	214.29	0.441	94.5	188	534.872	1141.62	2.13	88.5	6.7	148.6	69.6	9.91	2.8	134	4	20.07	1.52	20	1.96	20.92	0.05	142	11	142	14	NONE		21.6	58	30.5	729	756	4812	200.5	3.34	2	89.1	0	0	4812
									00:00:31	250	0.222	55.5	204	143.379	285.511	1.99	45.6	1.5	265	133.1	2.66	0.8	136	1.1	20.54	0.68	20.61	0.75	20.92	0.05	146	5	146	5	NONE		21.6	58	30.5	728	756	1257	52.4	0.87	2	23.3	0	0	1257
									00:00:32	89.55	1.157	103.612	158	1988.85	2666.67	1.34	213.1	36.8	48.9	36.5	36.83	10.5	139	14.3	18.42	3.18	17.53	4.01	20.92	0.05	131	23	124	28	NONE		21.6	58	30.5	728	756	15393	641.4	10.69	2	285.1	0	0	15393
									00:00:33	44.12	1.514	66.794	787	1566.48	1970.94	1.26	271.2	55.1	40.7	32.3	29.01	8.3	148	10.6	17.91	3.64	17.01	4.27	20.92	0.05	127	26	121	30	NONE		21.6	58	30.5	729	756	11919	496.6	8.28	2	220.7	0	0	11919
									00:00:36	24.69	2.033	50.198	1421	1261.65	1517.96	1.2	360.5	75.8	38.4	31.9	23.36	6.7	157	8	17.73	3.73	17.09	4.41	20.92	0.05	126	26	121	31	NONE		21.6	58	30.5	729	756	9490	395.4	6.59	3	175.7	0	0	9490
									00:00:38	32.79	1.14	37.377	809	1036.19	1221.77	1.18	198.6	45.9	33.9	28.7	19.19	5.5	160	6.5	17.42	4.03	16.38	5.03	20.92	0.05	124	29	116	36	NONE		21.6	59	30.5	728	756	7755	323.1	5.39	3	143.6	0	0	7755
									00:00:41	18.93	2.629	49.76	1655	1550.28	1843.59	1.19	446.4	119.8	31.2	26.3	28.71	8.2	160	9.7	16.98	4.56	16.1	5.54	20.92	0.05	120	32	114	39	NONE		21.7	59	30.5	728	756	11627	484.4	8.07	3	215.3	0	0	11627
									00:00:43	30.15	1.224	36.905	917	1308.24	1506.66	1.15	201.6	61.4	26.6	23.1	24.23	6.9	159	8.2	16.47	5.02	15.47	6.09	20.92	0.05	117	36	110	43	NONE		21.7	59	30.5	728	756	9734	405.6	6.76	3	180.3	0	0	9734
									00:00:45	30.15	1.339	40.372	999	1494.86	1708.47	1.14	218	69.6	25.6	22.4	27.68	7.9	158	9.5	16.28	5.2	15.22	6.28	20.92	0.05	115	37	108	45	NONE		21.7	59	30.5	729	756	11101	462.6	7.71	4	205.6	0	0	11101
									00:00:47	32.09	1.737	55.733	1122	2030.1	2358.86	1.16	283.8	90.3	26.3	22.7	37.59	10.7	157	12.9	16.34	5.2	15.37	6.15	20.92	0.05	116	37	109	44	NONE		21.7	59	30.5	729	756	15137	630.7	10.51	4	280.3	0	0	15137
									00:00:49	33.33	1.693	56.433	1016	1981.88	2393.69	1.21	278.7	88.2	27.3	22.6	36.7	10.5	155	12.8	16.46	5.21	15.46	6.16	20.92	0.05	117	37	110	44	NONE		21.7	59	30.6	729	756	14922	621.7	10.36	4	276.3	0	0	14922
									00:00:50	29.56	1.992	58.877	1183	1976.59	2449.33	1.24	331.3	101.8	28.7	23.2	36.6	10.5	155	12.8	16.63	5.11	15.69	6.13	20.92	0.05	118	36	111	43	NONE		21.7	59	30.6	728	756	14980	624.2	10.4	4	277.4	0	0	14980
									00:00:52	34.48	1.408	48.552	960	1566.83	1970.05	1.26	236.3	70.2	29.4	23.4	29.02	8.3	154	10.2	16.78	4.99	15.73	6.12	20.92	0.05	119	35	112	43	NONE		21.7	58	30.6	728	756	11920	496.7	8.28	5	220.7	0	0	11920
									00:00:54	34.88	1.813	63.244	1086	1961.23	2589.43	1.32	306.3	91.2	31	23.5	36.32	10.4	154	12.7	16.89	5.03	15.94	6.04	20.92	0.05	120	36	113	43	NONE		21.7	58	30.6	729	756	15116	629.8	10.5	5	279.9	0	0	15116
									00:00:56	31.25	1.588	49.625	1118	1467.18	2006.62	1.37	270.7	78.9	32.3	23.6	27.17	7.8	153	9.6	17.05	4.97	16.15	6.04	20.92	0.05	121	35	115	43	NONE		21.7	58	30.6	728	756	11418	475.8	7.93	5	211.4	0	0	11418
									00:00:57	36.36	1.593	57.927	1041	1577.15	2233.28	1.42	275.9	75.5	35.1	24.8	29.21	8.3	154	10.2	17.32	4.74	16.29	5.84	20.92	0.05	123	34	115	41	NONE		21.8	58	30.6	728	756	12395	516.4	8.61	6	229.5	0	0	12395
									00:00:59	39.22	1.631	63.961	1024	1667.85	2417.52	1.45	284.6	75.8	36.7	25.3	30.89	8.8	153	10.9	17.45	4.65	16.47	5.68	20.92	0.05	124	33	117	40	NONE		21.8	58	30.6	728	756	13196	549.8	9.16	6	244.4	0	0	13196
									00:01:00	44.12	1.612	71.118	1006	1622.16	2506.12	1.54	287.4	69.9	41.9	27.1	30.04	8.6	154	10.5	17.83	4.34	16.85	5.26	20.92	0.05	126	31	119	37	NONE	Marker	21.8	58	30.6	729	756	13080	545	9.08	6	242.2	0	0	13080
									00:01:02	41.96	1.361	57.105	818	1157.87	1973.88	1.7	246.2	57.9	46.8	27.4	21.44	6.1	154	7.5	18.09	4.25	17.44	5.33	20.92	0.05	128	30	124	38	NONE		21.8	58	30.6	728	756	9629	401.2	6.69	6	178.3	0	0	9629
									00:01:02	83.33	1.907	158.917	687	2967.03	5498.15	1.85	347.9	81.2	51.6	27.8	54.95	15.7	155	19.1	18.24	4.26	17.57	5.19	20.92	0.05	129	30	125	37	NONE		21.8	58	30.6	728	756	25372	1057.2	17.62	6	469.9	0	0	25372
									00:01:03	75.95	1.85	140.506	858	2324.76	4438.3	1.91	342.7	72	58.2	30.5	43.05	12.3	155	15	18.52	3.89	17.88	4.79	20.92	0.05	131	28	127	34	NONE		21.8	58	30.6	728	756	20086	836.9	13.95	6	372	0	0	20086
									00:01:04	89.55	1.66	148.657	701	2157.4	4467.19	2.07	311.4	61.5	66	31.9	39.95	11.4	156	13.8	18.76	3.7	18.23	4.56	20.92	0.05	133	26	129	32	NONE		21.8	58	30.6	728	756	19192	799.7	13.33	7	355.4	0	0	19192
									00:01:05	80	1.734	138.72	765	1954.17	4165.88	2.13	326	64.2	68.1	32	36.19	10.3	157	12.4	18.8	3.7	18.21	4.51	20.92	0.05	133	26	129	32	NONE		21.8	58	30.6	728	756	17573	732.2	12.2	7	325.4	0	0	17573
									00:01:05	85.71	1.559	133.629	766	1628.91	3623.94	2.22	297.1	52.2	78.4	35.2	30.17	8.6	157	10.4	19.06	3.35	18.6	4.23	20.92	0.05	135	24	132	30	NONE		21.8	58	30.6	728	756	14888	620.3	10.34	7	275.7	0	0	14888
									00:01:06	84.51	1.792	151.437	701	1957.22	4085.87	2.09	340.3	59.7	74.4	35.6	36.24	10.4	158	12.4	18.99	3.33	18.41	4.23	20.92	0.05	135	24	131	30	NONE		21.8	58	30.6	728	756	17464	727.7	12.13	7	323.4	0	0	17464
									00:01:07	81.08	1.719	139.378	795	1712.03	3696.03	2.16	327.7	56.3	78.1	36.2	31.7	9.1	158	10.8	19.06	3.28	18.61	4.09	20.92	0.05	135	23	132	29	NONE		21.8	58	30.6	728	756	15469	644.6	10.74	7	286.5	0	0	15469
									00:01:08	81.08	1.414	114.649	737	1317.76	2986.23	2.27	270.8	45.5	82.7	36.5	24.4	7	159	8.3	19.15	3.22	18.75	4.06	20.92	0.05	136	23	133	29	NONE		21.8	58	30.6	728	756	12131	505.4	8.42	7	224.6	0	0	12131
									00:01:08	85.71	1.632	139.886	718	1577.12	3473.36	2.2	313.4	50.1	84.9	38.5	29.21	8.3	159	9.9	19.2	3.07	18.74	3.93	20.92	0.05	136	22	133	28	NONE		21.8	58	30.6	728	756	14359	598.3	9.97	7	265.9	0	0	14359
									00:01:09	82.19	1.79	147.123	796	1695.55	3656.4	2.16	343.3	55	83.4	38.7	31.4	9	160	10.6	19.18	3.07	18.7	3.9	20.92	0.05	136	22	133	28	NONE		21.8	58	30.6	728	756	15314	638.1	10.63	8	283.6	0	0	15314
									00:01:10	86.96	1.689	146.87	717	1622.28	3550.25	2.19	325	50.5	86.8	39.7	30.04	8.6	160	10.1	19.24	2.99	18.81	3.76	20.92	0.05	136	21	133	27	NONE		21.8	58	30.6	728	756	14734	613.9	10.23	8	272.9	0	0	14734
									00:01:10	105.26	1.238	130.316	655	1099.7	2828.63	2.57	242.1	33.3	111.8	43.5	20.36	5.8	161	6.8	19.56	2.69	19.34	3.5	20.92	0.05	139	19	137	25	NONE		21.8	59	30.6	728	756	10656	444	7.4	8	197.3	0	0	10656
									00:01:11	113.21	1.238	140.151	577	1332.69	3097.9	2.32	240.7	33.9	99.2	42.7	24.68	7.1	161	8.3	19.44	2.74	19.19	3.62	20.92	0.05	138	19	136	26	NONE		21.8	59	30.6	728	756	12391	516.3	8.61	8	229.5	0	0	12391
									00:01:11	109.09	1.368	149.236	592	1547.47	3445.82	2.23	264.5	39.1	91.5	41.1	28.66	8.2	161	9.6	19.33	2.86	19.05	3.62	20.92	0.05	137	20	135	26	NONE		21.8	59	30.6	728	756	14149	589.5	9.83	8	262	0	0	14149
									00:01:12	120	1.15	138	606	1110.9	2863.9	2.58	225.6	29.6	116.7	45.3	20.57	5.9	162	6.9	19.62	2.57	19.4	3.39	20.92	0.05	139	18	138	24	NONE	Marker	21.8	59	30.6	728	756	10775	449	7.48	8	199.5	0	0	10775
									00:01:12	136.36	1.092	148.909	452	1213.9	3044.63	2.51	214.2	27.7	114.8	45.8	22.48	6.4	162	7.5	19.62	2.54	19.44	3.25	20.92	0.05	139	18	138	23	NONE		21.8	59	30.6	728	756	11640	485	8.08	8	215.6	0	0	11640
									00:01:13	95.24	1.576	150.095	530	2220.68	4104.05	1.85	296.3	53.2	64.6	34.9	41.12	11.7	163	13.6	18.8	3.38	18.21	4.1	20.92	0.05	133	24	129	29	NONE		21.8	59	30.6	729	756	18972	790.5	13.18	8	351.3	0	0	18972
									00:01:15	30.77	1.827	56.215	1029	1329.47	1927.23	1.45	324.7	77.1	40.7	28.1	24.62	7	165	8.1	17.77	4.22	17.06	4.97	20.92	0.05	126	30	121	35	NONE		21.8	59	30.6	729	756	10519	438.3	7.3	9	194.8	0	0	10519
									00:01:16	52.63	2.208	116.211	1036	2371.86	3651.88	1.54	400.9	85.5	47.4	30.8	43.92	12.5	166	14.3	18.16	3.87	17.35	4.54	20.92	0.05	129	27	123	32	NONE		21.8	59	30.6	728	756	19105	796	13.27	9	353.8	0	0	19105
									00:01:17	47.62	2.298	109.429	1131	2273.08	3427.57	1.51	416.5	88.7	46.7	31	42.09	12	167	13.6	18.12	3.86	17.32	4.6	20.92	0.05	129	27	123	33	NONE		21.8	59	30.7	728	756	18195	758.1	12.64	9	336.9	0	0	18195
									00:01:19	44.44	2.439	108.4	1272	2190.32	3445.01	1.57	443.1	95.5	48.1	30.6	40.56	11.6	167	13.1	18.17	3.92	17.41	4.6	20.92	0.05	129	28	123	33	NONE		21.8	59	30.7	729	756	17758	739.9	12.33	9	328.8	0	0	17758
									00:01:20	39.47	2.386	94.184	1194	2077.43	3229.32	1.55	427.7	100.7	44	28.3	38.47	11	168	12.4	17.93	4.22	17.18	4.9	20.92	0.05	127	30	122	35	NONE		21.9	59	30.7	729	756	16782	699.3	11.65	10	310.8	0	0	16782
									00:01:22	40.82	2.216	90.449	1242	1946.37	3097.07	1.59	398.4	93.4	45	28.3	36.04	10.3	168	11.6	17.98	4.21	17.18	4.91	20.92	0.05	127	30	122	35	NONE		21.9	59	30.7	729	756	15837	659.9	11	10	293.3	0	0	15837
									00:01:24	27.03	2.494	67.405	1521	1744.53	2734.27	1.57	433.9	124.3	37.6	24	32.31	9.2	167	10.4	17.4	4.98	16.65	5.67	20.92	0.05	123	35	118	40	NONE		21.9	59	30.7	729	756	14128	588.7	9.81	10	261.6	0	0	14128
									00:01:26	35.5	2.219	78.781	1253	1988.18	3102.48	1.56	388.1	107.4	38.4	24.6	36.82	10.5	167	11.9	17.49	4.84	16.65	5.59	20.92	0.05	124	34	118	40	NONE		21.9	59	30.7	729	756	16080	670	11.17	11	297.8	0	0	16080
									00:01:28	30	2.413	72.39	1394	1785.63	2986.77	1.67	422.2	122.3	39.4	23.5	33.07	9.4	167	10.7	17.5	5.07	16.73	5.69	20.92	0.05	124	36	119	40	NONE		21.9	59	30.7	729	756	14759	615	10.25	11	273.3	0	0	14759
									00:01:29	34.88	2.324	81.07	1232	2035.06	3256.25	1.6	406.3	114.7	38.6	24.1	37.69	10.8	166	12.3	17.48	4.94	16.69	5.69	20.92	0.05	124	35	118	40	NONE		21.9	58	30.7	729	756	16587	691.1	11.52	11	307.2	0	0	16587
									00:01:31	31.91	2.313	73.819	1306	1884.24	3044.87	1.62	402.8	117.2	38	23.5	34.89	10	166	11.4	17.41	5.07	16.67	5.74	20.92	0.05	123	36	118	41	NONE		21.9	58	30.7	729	756	15405	641.9	10.7	12	285.3	0	0	15405
									00:01:33	34.29	2.354	80.709	1307	1965.7	3219.76	1.64	413.4	115.4	39.8	24.3	36.4	10.4	165	11.9	17.56	4.9	16.77	5.72	20.92	0.05	125	35	119	41	NONE		21.9	58	30.8	729	756	16139	672.5	11.21	12	298.9	0	0	16139
									00:01:35	33.15	2.467	81.779	1353	1935.33	3234.15	1.67	435.1	119.9	41.1	24.6	35.84	10.2	164	11.8	17.64	4.86	16.91	5.56	20.92	0.05	125	34	120	39	NONE		21.9	58	30.8	729	756	15992	666.3	11.11	12	296.1	0	0	15992
									00:01:37	25.64	2.446	62.718	1516	1508.51	2529.26	1.68	430	121.2	40.4	24.1	27.94	8	164	9.2	17.58	4.96	16.95	5.72	20.92	0.05	125	35	120	41	NONE		21.9	58	30.8	729	756	12478	519.9	8.67	13	231.1	0	0	12478
									00:01:38	46.15	1.839	84.877	974	1734.77	3129.88	1.8	331.3	83.4	47.1	26.1	32.13	9.2	163	10.6	18.02	4.54	17.05	5.42	20.92	0.05	128	32	121	38	NONE		21.9	58	30.8	729	756	14700	612.5	10.21	13	272.2	0	0	14700
									00:01:40	48.39	1.707	82.597	959	1638.19	3029.36	1.85	308.6	77	48.4	26.1	30.34	8.7	164	10	18.08	4.51	17.21	5.35	20.92	0.05	128	32	122	38	NONE		21.9	58	30.8	729	756	13999	583.3	9.72	13	259.2	0	0	13999
									00:01:41	54.05	1.773	95.838	959	1707.87	3231.6	1.89	325.3	73.6	53.9	28.5	31.63	9	163	10.5	18.35	4.15	17.55	5.06	20.92	0.05	130	29	124	36	NONE		21.9	58	30.8	728	756	14710	612.9	10.22	13	272.4	0	0	14710
									00:01:42	60	1.814	108.84	896	1743.29	3403.56	1.95	337.1	69.9	60	30.7	32.28	9.2	163	10.7	18.58	3.85	17.8	4.78	20.92	0.05	132	27	126	34	NONE		21.9	58	30.8	729	756	15182	632.6	10.54	13	281.1	0	0	15182
									00:01:43	50	1.778	88.9	1113	1265.12	2458.83	1.94	335.1	60.7	67.5	34.7	23.43	6.7	164	7.7	18.85	3.41	18.26	4.46	20.92	0.05	134	24	129	32	NONE	Marker	21.9	58	30.8	728	756	11000	458.3	7.64	14	203.7	0	0	11000
									00:01:43	100	1.486	148.6	578	1643.87	3951.44	2.4	285	48.8	86.1	35.8	30.44	8.7	164	10	19.18	3.28	18.78	4.38	20.92	0.05	136	23	133	31	NONE		21.9	58	30.8	728	756	15491	645.5	10.76	14	286.9	0	0	15491
									00:01:44	109.09	1.47	160.364	560	1683.85	4275.55	2.54	282.7	48.4	90.7	35.7	31.18	8.9	164	10.3	19.23	3.29	18.87	4.34	20.92	0.05	136	23	134	31	NONE		22	58	30.8	728	756	16229	676.2	11.27	14	300.5	0	0	16229
									00:01:45	113.21	1.352	153.057	606	1397.85	3762.9	2.69	262.5	41.1	103.8	38.6	25.89	7.4	164	8.5	19.42	3.04	19.21	3.99	20.92	0.05	138	22	136	28	NONE		21.9	58	30.8	728	756	13811	575.4	9.59	14	255.8	0	0	13811
									00:01:45	115.38	1.411	162.808	545	1477.75	4107.63	2.78	273.8	44	104.7	37.7	27.37	7.8	164	9	19.4	3.12	19.17	4.07	20.92	0.05	138	22	136	29	NONE		22	58	30.8	728	756	14806	616.9	10.28	14	274.2	0	0	14806
									00:01:46	125	1.265	158.125	574	1278.1	3635.19	2.84	247.4	36	116.9	41.1	23.67	6.8	165	7.7	19.56	2.85	19.38	3.73	20.92	0.05	139	20	137	26	NONE		21.9	58	30.8	728	756	12936	539	8.98	14	239.6	0	0	12936
									00:01:46	120	1.353	162.36	528	1428.34	3959.05	2.77	263.2	40.8	107.8	38.9	26.45	7.6	165	8.7	19.45	3.02	19.21	3.95	20.92	0.05	138	21	136	28	NONE		21.9	58	30.8	728	756	14293	595.5	9.93	14	264.7	0	0	14293
									00:01:47	120	1.324	158.88	560	1332.02	3773.02	2.83	258.3	38.9	113	39.9	24.67	7	165	8.1	19.51	2.94	19.27	3.82	20.92	0.05	138	21	137	27	NONE		21.9	58	30.8	728	756	13457	560.7	9.35	14	249.2	0	0	13457
									00:01:47	113.21	1.398	158.264	559	1566.46	4114.47	2.63	269.9	44.9	96	36.5	29.01	8.3	165	9.5	19.31	3.21	18.99	4.17	20.92	0.05	137	23	135	30	NONE		22	58	30.8	728	756	15315	638.1	10.64	14	283.6	0	0	15315
									00:01:48	125	1.048	131	561	860.389	2711.06	3.15	207.1	26.9	142.1	45.1	15.93	4.6	165	5.2	19.76	2.57	19.61	3.38	20.92	0.05	140	18	139	24	NONE		21.9	58	30.8	728	756	9126	380.3	6.34	14	169	0	0	9126
									00:01:48	146.34	1.077	157.61	450	1199.76	3232.26	2.69	211.8	27.4	122.8	45.6	22.22	6.3	165	7.3	19.67	2.54	19.52	3.54	20.92	0.05	139	18	138	25	NONE		21.9	58	30.8	728	756	11858	494.1	8.23	14	219.6	0	0	11858
									00:01:48	157.89	0.917	144.789	435	880.622	2835.77	3.22	181.9	22.3	151.9	47.2	16.31	4.7	166	5.3	19.84	2.43	19.73	3.27	20.92	0.05	141	17	140	23	NONE		22	58	30.8	728	756	9437	393.2	6.55	14	174.8	0	0	9437
									00:01:49	176.47	0.858	151.412	358	874.98	2651.26	3.03	170.9	18.7	158.9	52.5	16.2	4.6	166	5.3	19.92	2.18	19.83	2.9	20.92	0.05	141	15	141	21	NONE		22	58	30.8	728	756	9113	379.7	6.33	15	168.8	0	0	9113
									00:01:49	127.66	0.961	122.681	576	790.709	2248.41	2.84	190.6	21.9	143.9	50.6	14.64	4.2	166	4.8	19.83	2.28	19.73	3.13	20.92	0.05	141	16	140	22	NONE		22	58	30.8	728	756	8002	333.4	5.56	15	148.2	0	0	8002
									00:01:49	181.82	0.916	166.545	326	1151.2	3026.2	2.63	181.3	20.7	133.6	50.8	21.32	6.1	167	6.9	19.79	2.26	19.69	3.07	20.92	0.05	140	16	140	22	NONE		22	58	30.8	728	756	11259	469.1	7.82	15	208.5	0	0	11259
									00:01:50	181.82	0.917	166.727	326	1299.77	3399.87	2.62	180.2	23.2	118.5	45.3	24.07	6.9	167	7.8	19.65	2.53	19.55	3.35	20.92	0.05	139	18	139	24	NONE		22	58	30.8	729	756	12685	528.5	8.81	15	234.9	0	0	12685
									00:01:50	181.82	0.844	153.455	326	1013.14	2717.64	2.68	167.4	18.6	138.9	51.8	18.76	5.4	167	6.1	19.83	2.2	19.75	2.91	20.92	0.05	141	16	140	21	NONE		22	58	30.8	728	756	9995	416.4	6.94	15	185.1	0	0	9995
									00:01:51	109.09	1.469	160.255	683	1668.82	3728.32	2.23	283.9	42.3	91.5	40.9	30.9	8.8	167	10	19.33	2.88	19.03	3.8	20.92	0.05	137	20	135	27	NONE		22	58	30.8	728	756	15278	636.6	10.61	15	282.9	0	0	15278
									00:01:51	130.43	1.236	161.217	512	1522.87	3505.07	2.3	240.5	33.3	99.9	43.4	28.2	8.1	167	9.1	19.46	2.69	19.27	3.54	20.92	0.05	138	19	137	25	NONE		22	58	30.8	728	756	14104	587.7	9.79	15	261.2	0	0	14104
									00:01:51	171.43	0.917	157.2	388	1149.24	3022.35	2.63	180.9	21.9	126.3	48	21.28	6.1	167	6.9	19.73	2.39	19.63	3.15	20.92	0.05	140	17	139	22	NONE		22	58	30.8	728	756	11242	468.4	7.81	15	208.2	0	0	11242
									00:01:52	142.86	1.047	149.571	482	1266.51	3145.27	2.48	204.9	27.3	110.2	44.4	23.45	6.7	168	7.5	19.57	2.61	19.42	3.41	20.92	0.05	139	18	138	24	NONE		22	58	30.8	728	756	12095	504	8.4	15	224	0	0	12095
									00:01:52	157.89	0.932	147.158	419	1120.36	2821.7	2.52	183.6	22.2	121.5	48.2	20.75	5.9	168	6.7	19.7	2.38	19.6	3.14	20.92	0.05	140	17	139	22	NONE		22	58	30.8	728	756	10761	448.4	7.47	15	199.3	0	0	10761
									00:01:53	107.14	1.499	160.607	605	1982.51	3995.09	2.02	286.3	46.1	77.2	38.3	36.71	10.5	168	11.8	19.1	3.08	18.73	4.02	20.92	0.05	135	22	133	29	NONE		22	58	30.8	728	756	17462	727.6	12.13	15	323.4	0	0	17462
									00:01:53	107.14	1.282	137.357	683	1476.3	3299.98	2.24	247.1	38.1	88	39.4	27.34	7.8	169	8.7	19.27	2.97	18.91	3.79	20.92	0.05	137	21	134	27	NONE	Marker	22	58	30.8	729	756	13518	563.3	9.39	15	250.3	0	0	13518
									00:01:54	111.11	1.297	144.111	575	1685.71	3421.44	2.03	248.9	38.1	80.9	39.8	31.22	8.9	169	10	19.19	2.94	18.83	3.76	20.92	0.05	136	21	134	27	NONE		22	58	30.8	729	756	14887	620.3	10.34	15	275.7	0	0	14887
									00:01:55	57.14	2.055	117.429	733	2477.33	3883.95	1.57	370.9	83.7	45.8	29.2	45.88	13.1	170	14.6	18.05	4.07	17.22	4.7	20.92	0.05	128	29	122	33	NONE		22	58	30.8	728	756	20065	836	13.93	16	371.6	0	0	20065
									00:01:57	37.27	1.706	63.578	1014	1427.22	1999.03	1.4	306.4	66.1	42.7	30.5	26.43	7.6	171	8.3	17.96	3.87	17.09	4.67	20.92	0.05	127	27	121	33	NONE		22	58	30.8	728	756	11182	465.9	7.77	16	207.1	0	0	11182
									00:01:58	46.51	2.126	98.884	1099	2181.4	3114.01	1.43	382.6	82.5	43.8	30.7	40.4	11.5	172	12.7	18	3.88	17.15	4.46	20.92	0.05	128	28	122	32	NONE		22	58	30.8	729	756	17183	716	11.93	16	318.2	0	0	17183
									00:01:59	50.42	1.781	89.798	959	1940.83	2744.48	1.41	321.7	67.1	44.4	31.4	35.94	10.3	172	11.3	18.06	3.77	17.06	4.73	20.92	0.05	128	27	121	34	NONE		22	58	30.8	729	756	15247	635.3	10.59	16	282.4	0	0	15247
									00:02:00	43.8	1.839	80.54	1102	1937.2	2764.51	1.43	326.1	77.7	40	28	35.87	10.2	172	11.3	17.73	4.23	16.75	5.01	20.92	0.05	126	30	119	36	NONE		22	58	30.8	728	756	15258	635.8	10.6	16	282.6	0	0	15258
									00:02:02	49.18	1.941	95.459	881	2468.13	3551.16	1.44	339.4	88.8	37.3	25.9	45.71	13.1	171	14.4	17.49	4.57	16.38	5.48	20.92	0.05	124	32	116	39	NONE		22	58	30.8	729	756	19486	811.9	13.53	17	360.9	0	0	19486
									00:02:03	43.8	2.003	87.723	1003	2421.63	3326.8	1.37	346.5	93.4	35	25.4	44.85	12.8	171	14.2	17.3	4.66	16.17	5.65	20.92	0.05	123	33	115	40	NONE		22	58	30.9	729	756	18870	786.2	13.1	17	349.4	0	0	18870
									00:02:04	51.28	1.965	100.769	991	2440.45	3525.34	1.44	347.8	84.6	39.8	27.6	45.19	12.9	171	14.3	17.7	4.31	16.64	5.04	20.92	0.05	125	31	118	36	NONE		22	58	30.9	729	756	19290	803.7	13.4	17	357.2	0	0	19290
									00:02:07	29.13	2.585	75.291	1282	1951.43	2761.07	1.41	452.2	116.6	37.5	26.5	36.14	10.3	169	11.5	17.49	4.51	16.74	5.23	20.92	0.05	124	32	119	37	NONE		22	58	30.9	729	756	15333	638.9	10.65	18	283.9	0	0	15333
									00:02:08	34.29	1.917	65.726	935	1907.06	2616.89	1.37	328.1	93.8	33.2	24.2	35.32	10.1	169	11.3	17.12	4.89	15.94	5.91	20.92	0.05	121	35	113	42	NONE		22	57	30.9	728	756	14855	619	10.32	18	275.1	0	0	14855
									00:02:09	41.38	2.316	95.834	1194	2501.44	3471.32	1.39	405	103.2	37.2	26.8	46.32	13.2	168	14.9	17.49	4.46	16.49	5.28	20.92	0.05	124	32	117	37	NONE		22	57	30.9	729	756	19547	814.4	13.57	18	362	0	0	19547
									00:02:11	38.22	2.421	92.522	1196	2346.57	3348.91	1.43	425.1	107.8	38.3	26.8	43.46	12.4	168	14	17.56	4.45	16.65	5.26	20.92	0.05	124	32	118	37	NONE		22	56	30.9	729	756	18483	770.1	12.84	19	342.3	0	0	18483
									00:02:13	40	2.048	81.92	1100	2050.65	2942.42	1.43	360.4	90.5	38.6	26.9	37.98	10.9	167	12.3	17.6	4.42	16.67	5.3	20.92	0.05	125	31	118	38	NONE		22	56	30.9	729	756	16177	674.1	11.23	19	299.6	0	0	16177
									00:02:14	37.5	2.138	80.175	1143	1979.52	2871.21	1.45	377	94.2	39.2	27	36.66	10.5	167	11.9	17.63	4.41	16.69	5.34	20.92	0.05	125	31	118	38	NONE		22	56	30.9	729	756	15665	652.7	10.88	19	290.1	0	0	15665
									00:02:16	38.46	2.066	79.462	1101	1915.71	2794.2	1.46	365.8	89.4	40.1	27.5	35.48	10.1	166	11.5	17.71	4.33	16.71	5.32	20.92	0.05	126	31	118	38	NONE		22	56	31	729	756	15185	632.7	10.54	20	281.2	0	0	15185
									00:02:17	41.67	1.892	78.833	1022	1863.89	2745.72	1.47	336	81.1	40.7	27.6	34.52	9.9	166	11.2	17.76	4.29	16.74	5.32	20.92	0.05	126	30	119	38	NONE		22	56	31	729	756	14817	617.4	10.29	20	274.4	0	0	14817
									00:02:19	37.97	1.941	73.709	1069	1752.45	2620.31	1.5	344.1	84.9	40.5	27.1	32.45	9.3	166	10.6	17.73	4.37	16.78	5.47	20.92	0.05	126	31	119	39	NONE		22	56	31	729	756	13992	583	9.72	20	259.1	0	0	13992
									00:02:20	38.96	1.924	74.961	1035	1747.38	2656.62	1.52	342	83.9	41.3	27.2	32.36	9.2	165	10.6	17.78	4.36	16.82	5.43	20.92	0.05	126	31	119	38	NONE		22	56	31	728	756	14021	584.2	9.74	20	259.7	0	0	14021
									00:02:22	40.82	2.021	82.49	1036	1855.47	2912.4	1.57	360.9	87.8	42.9	27.3	34.36	9.8	165	11.2	17.86	4.34	16.9	5.36	20.92	0.05	127	31	120	38	NONE		22	56	31	729	756	15034	626.4	10.44	21	278.4	0	0	15034
									00:02:23	39.22	1.909	74.863	1007	1673.47	2651.7	1.58	341.1	83.2	43.1	27.2	30.99	8.9	164	10.2	17.87	4.36	16.92	5.36	20.92	0.05	127	31	120	38	NONE		22	56	31	729	756	13599	566.6	9.44	21	251.8	0	0	13599
									00:02:25	37.04	1.867	69.148	1101	1530.09	2434.99	1.59	334.1	80.9	43.5	27.3	28.33	8.1	163	9.4	17.9	4.33	16.99	5.36	20.92	0.05	127	31	120	38	NONE		22.1	56	31	729	756	12450	518.7	8.65	21	230.6	0	0	12450
									00:02:28	23.26	2.826	65.721	1478	1526.53	2508.3	1.64	500.6	132.6	42	25.6	28.27	8.1	162	9.4	17.71	4.69	17.06	5.52	20.92	0.05	126	33	121	39	NONE		22.1	56	31	729	756	12546	522.8	8.71	22	232.3	0	0	12546
									00:02:30	29.27	1.445	42.293	968	972.348	1556.34	1.6	256.8	65.4	41.4	25.9	18.01	5.1	161	6	17.77	4.53	16.73	5.65	20.92	0.05	126	32	119	40	NONE		22.1	56	31	729	756	7926	330.2	5.5	22	146.8	0	0	7926
									00:02:31	36.59	1.638	59.927	996	1363.78	2186.16	1.6	291.6	73.5	42.1	26.2	25.26	7.2	161	8.5	17.8	4.49	16.85	5.54	20.92	0.05	126	32	119	39	NONE		22.1	56	31	729	756	11122	463.4	7.72	22	206	0	0	11122
									00:02:33	35.29	1.68	59.294	884	1363.18	2218.67	1.63	298.3	77.3	41.7	25.6	25.24	7.2	160	8.5	17.76	4.6	16.76	5.68	20.92	0.05	126	33	119	40	NONE		22.1	56	31	729	756	11170	465.4	7.76	22	206.9	0	0	11170
									00:02:34	37.97	1.778	67.519	1041	1485.73	2419.99	1.63	318.1	78.4	43.7	26.8	27.51	7.9	159	9.3	17.89	4.41	16.93	5.45	20.92	0.05	127	31	120	39	NONE		22.1	56	31	728	756	12177	507.4	8.46	22	225.5	0	0	12177
									00:02:36	39.47	1.736	68.526	976	1441.11	2396.13	1.66	312.6	74.7	45.6	27.4	26.69	7.6	158	9.1	18.01	4.3	17.08	5.3	20.92	0.05	128	31	121	38	NONE		22.1	57	31	729	756	11889	495.4	8.26	23	220.2	0	0	11889
									00:02:37	40.27	1.837	73.973	975	1490.87	2528.8	1.7	332.7	77.3	47.7	28.1	27.61	7.9	157	9.5	18.11	4.21	17.21	5.21	20.92	0.05	128	30	122	37	NONE		22.1	57	31	729	756	12378	515.8	8.6	23	229.2	0	0	12378
									00:02:39	38.96	1.78	69.351	971	1322.93	2313.09	1.75	324.6	73.1	50.4	28.8	24.5	7	156	8.5	18.24	4.11	17.37	5.11	20.92	0.05	129	29	123	36	NONE		22.1	57	31	729	756	11094	462.2	7.7	23	205.4	0	0	11094
									00:02:41	37.5	1.637	61.388	1000	1145.66	2043.58	1.78	299.2	67.1	51.3	28.8	21.22	6.1	155	7.4	18.28	4.1	17.42	5.11	20.92	0.05	130	29	124	36	NONE		22.1	57	31	729	756	9671	403	6.72	23	179.1	0	0	9671
									00:02:42	33.52	1.817	60.905	935	1094.81	2014.36	1.84	333.4	74	53.5	29.1	20.27	5.8	155	7.1	18.35	4.07	17.5	5.23	20.92	0.05	130	29	124	37	NONE		22.1	56	31.1	729	756	9339	389.1	6.49	23	172.9	0	0	9339
									00:02:44	44.12	1.686	74.382	959	1288.64	2428.75	1.88	310.6	67.8	55.3	29.4	23.86	6.8	154	8.4	18.42	4.02	17.55	4.92	20.92	0.05	131	29	124	35	NONE		22.1	56	31.1	729	756	11084	461.8	7.7	24	205.3	0	0	11084
									00:02:45	36.59	1.297	47.451	843	884.529	1634.9	1.85	236.7	55	50.8	27.5	16.38	4.7	153	5.8	18.25	4.24	17.42	5.16	20.92	0.05	129	30	124	37	NONE		22.1	56	31.1	729	756	7557	314.9	5.25	24	139.9	0	0	7557
									00:02:47	36.81	1.198	44.098	770	830.322	1507.2	1.82	218.5	50.4	50	27.5	15.38	4.4	153	5.4	18.24	4.21	17.33	5.43	20.92	0.05	129	30	123	38	NONE		22.1	56	31.1	729	756	7050	293.8	4.9	24	130.6	0	0	7050
									00:02:49	27.27	1.3	35.455	1084	693.465	1232.15	1.78	236	55.6	48.4	27.2	12.84	3.7	152	4.6	18.15	4.28	17.37	5.49	20.92	0.05	129	30	123	39	NONE		22.1	56	31.1	729	756	5846	243.6	4.06	24	108.3	0	0	5846
									00:02:51	37.97	1.784	67.747	890	1335.07	2460.57	1.84	322.9	79.7	48.8	26.5	24.72	7.1	151	8.8	18.1	4.47	17.3	5.43	20.92	0.05	128	32	123	38	NONE		22.1	56	31.1	729	756	11395	474.8	7.91	24	211	0	0	11395
									00:02:53	34.09	1.54	52.5	981	947.458	1772.29	1.87	282.2	64	52.9	28.3	17.55	5	150	6.3	18.32	4.16	17.48	5.26	20.92	0.05	130	29	124	37	NONE		22.1	56	31.1	729	756	8128	338.7	5.64	24	150.5	0	0	8128
									00:02:54	33.15	1.381	45.779	978	778.858	1472.03	1.89	255	54.7	55.8	29.5	14.42	4.1	150	5.2	18.46	3.96	17.57	5.15	20.92	0.05	131	28	125	37	NONE		22.1	56	31.1	729	756	6706	279.4	4.66	24	124.2	0	0	6706
									00:02:56	37.27	1.48	55.155	858	964.186	1834.16	1.9	272.2	60.6	54.5	28.6	17.86	5.1	149	6.5	18.39	4.09	17.56	5.15	20.92	0.05	130	29	125	37	NONE		22.1	56	31.1	729	756	8320	346.7	5.78	25	154.1	0	0	8320
									00:02:58	36.81	1.363	50.172	885	829.624	1613.69	1.95	252.3	54	57.4	29.5	15.36	4.4	149	5.6	18.51	3.96	17.61	5.07	20.92	0.05	131	28	125	36	NONE		22.1	56	31.1	729	756	7215	300.6	5.01	25	133.6	0	0	7215
									00:02:59	36.81	1.334	49.104	852	806.572	1589.92	1.97	247	53.2	57.7	29.3	14.94	4.3	147	5.5	18.52	3.99	17.64	5.07	20.92	0.05	131	28	125	36	NONE		22.1	56	31.1	729	756	7048	293.7	4.89	25	130.5	0	0	7048
									00:03:01	36.14	1.158	41.855	823	670.341	1308.22	1.95	215.2	44.6	58.7	30.1	12.41	3.5	146	4.6	18.58	3.85	17.63	5.07	20.92	0.05	132	27	125	36	NONE		22.1	56	31.1	729	756	5837	243.2	4.05	25	108.1	0	0	5837
									00:03:03	35.29	1.349	47.612	903	809.626	1559.05	1.93	248.9	54.4	55.8	29	14.99	4.3	145	5.6	18.45	4.03	17.6	5.09	20.92	0.05	131	29	125	36	NONE		22.1	56	31.1	729	756	7016	292.3	4.87	25	129.9	0	0	7016
									00:03:04	34.09	1.513	51.58	992	851.848	1671.78	1.96	280	60.4	57.7	29.4	15.77	4.5	145	5.9	18.51	3.99	17.79	4.94	20.92	0.05	131	28	126	35	NONE		22.1	56	31.1	729	756	7432	309.7	5.16	25	137.6	0	0	7432
									00:03:06	36.36	1.423	51.745	885	830.387	1632.1	1.97	264.3	55.3	59.2	30.1	15.38	4.4	145	5.7	18.57	3.89	17.8	4.9	20.92	0.05	132	28	126	35	NONE		22.1	56	31.1	729	756	7249	302	5.03	25	134.2	0	0	7249
									00:03:08	33.15	1.54	51.05	1015	840.821	1649.76	1.96	285.1	61.3	58	29.5	15.57	4.4	144	5.8	18.51	3.98	17.84	4.9	20.92	0.05	131	28	126	35	NONE		22.1	56	31.1	729	756	7335	305.6	5.09	26	135.8	0	0	7335
									00:03:10	31.41	1.547	48.597	995	800.141	1571.05	1.96	286.4	61.6	58	29.5	14.82	4.2	143	5.6	18.51	3.98	17.9	4.86	20.92	0.05	131	28	127	34	NONE		22.1	56	31.1	729	756	6982	290.9	4.85	26	129.3	0	0	6982
									00:03:12	32.09	1.456	46.717	996	758.14	1508.25	1.99	269.9	57.9	58.7	29.5	14.04	4	142	5.3	18.54	3.98	17.91	4.88	20.92	0.05	131	28	127	35	NONE		22.1	56	31.1	729	756	6647	276.9	4.62	26	123.1	0	0	6647
									00:03:14	31.75	1.427	45.302	1027	700.611	1409.14	2.01	266	54.7	61.5	30.6	12.97	3.7	142	4.9	18.64	3.83	17.94	4.76	20.92	0.05	132	27	127	34	NONE		22.1	56	31.1	729	756	6167	256.9	4.28	26	114.2	0	0	6167
									00:03:16	30.3	1.524	46.182	944	744.525	1498.36	2.01	282.6	60.9	59.2	29.4	13.79	3.9	142	5.2	18.54	4	17.91	4.89	20.92	0.05	131	28	127	35	NONE		22.1	56	31.1	729	756	6555	273.1	4.55	26	121.4	0	0	6555
									00:03:18	27.52	1.346	37.046	908	610.799	1193.18	1.95	249.2	53.4	57.5	29.4	11.31	3.2	141	4.3	18.51	3.97	17.79	4.87	20.92	0.05	131	28	126	35	NONE		22.1	56	31.1	729	756	5320	221.7	3.69	26	98.5	0	0	5320
									00:03:19	36.59	1.336	48.878	868	763.798	1495.97	1.96	249	50.4	60.6	31	14.14	4	141	5.4	18.64	3.77	17.86	4.79	20.92	0.05	132	27	127	34	NONE		22.1	56	31.1	729	756	6659	277.5	4.62	26	123.3	0	0	6659
									00:03:21	36.14	1.32	47.711	885	749.788	1475.21	1.97	245.8	50.3	60.3	30.6	13.88	4	141	5.3	18.62	3.81	17.89	4.77	20.92	0.05	132	27	127	34	NONE		22.1	56	31.1	729	756	6548	272.8	4.55	27	121.3	0	0	6548
									00:03:23	34.48	1.308	45.103	916	699.557	1370.69	1.96	244	49	61	31.1	12.95	3.7	140	5	18.65	3.75	17.93	4.75	20.92	0.05	132	27	127	34	NONE		22.1	56	31.2	729	756	6100	254.2	4.24	27	113	0	0	6100
									00:03:25	33.52	1.482	49.676	979	783.354	1547.74	1.98	275.8	56.9	60.4	30.6	14.51	4.1	139	5.6	18.61	3.84	17.96	4.67	20.92	0.05	132	27	127	33	NONE		22.1	56	31.2	729	756	6851	285.5	4.76	27	126.9	0	0	6851
									00:03:27	20.62	1.698	35.01	1145	583.658	1133.3	1.94	314	67.7	57.5	29.6	10.81	3.1	138	4.2	18.49	3.99	17.9	4.87	20.92	0.05	131	28	127	35	NONE		22.1	56	31.2	729	756	5073	211.4	3.52	27	93.9	0	0	5073
									00:03:30	21.66	1.347	29.177	864	522.805	976.416	1.87	247.1	55.5	52.9	28.3	9.68	2.8	137	3.8	18.34	4.12	17.54	5.17	20.92	0.05	130	29	124	37	NONE		22.1	56	31.2	729	756	4483	186.8	3.11	27	83	0	0	4483
									00:03:32	28.57	1.565	44.714	1114	738.801	1416.94	1.92	289.9	61.1	57.8	30.1	13.68	3.9	137	5.4	18.52	3.9	17.88	4.86	20.92	0.05	131	28	127	34	NONE		22.1	56	31.2	729	756	6394	266.4	4.44	27	118.4	0	0	6394
									00:03:34	32.61	1.476	48.13	934	739.757	1454.82	1.97	275.6	55	62	31.5	13.7	3.9	137	5.4	18.67	3.73	17.97	4.68	20.92	0.05	132	26	127	33	NONE		22.1	56	31.3	729	756	6459	269.1	4.49	27	119.6	0	0	6459
									00:03:37	25.21	1.383	34.866	982	593.971	1154.71	1.94	255	56.4	55.7	28.7	11	3.1	135	4.4	18.44	4.08	17.9	4.77	20.92	0.05	131	29	127	34	NONE		22.1	56	31.3	729	756	5165	215.2	3.59	28	95.6	0	0	5165
									00:03:39	25.64	1.252	32.103	803	569.401	1093.61	1.92	229.7	52.5	53.2	27.7	10.54	3	134	4.2	18.35	4.19	17.76	4.95	20.92	0.05	130	30	126	35	NONE		22.1	56	31.3	729	756	4930	205.4	3.42	28	91.3	0	0	4930
									00:03:42	22.99	1.408	32.368	982	581.59	1094.29	1.88	258.1	58.6	52.9	28.1	10.77	3.1	132	4.4	18.33	4.16	17.78	4.91	20.92	0.05	130	30	126	35	NONE		22.1	56	31.2	729	756	5000	208.3	3.47	28	92.6	0	0	5000
									00:03:46	13.3	2.014	26.794	1383	481.363	900.141	1.87	369.3	83.3	53.7	28.7	8.91	2.5	131	3.7	18.34	4.14	17.69	5.1	20.92	0.05	130	29	125	36	NONE		22.1	56	31.3	729	756	4129	172	2.87	28	76.5	0	0	4129
									00:03:48	31.75	1.35	42.857	919	715.265	1352.7	1.89	249.9	52.5	56.8	30	13.25	3.8	132	5.4	18.51	3.89	17.87	4.78	20.92	0.05	131	28	127	34	NONE		22.1	56	31.3	729	756	6160	256.7	4.28	28	114.1	0	0	6160
									00:03:50	33.15	1.339	44.387	886	691.339	1322.7	1.91	249.9	49.2	60.8	31.8	12.8	3.7	131	5.3	18.66	3.67	17.98	4.58	20.92	0.05	132	26	127	32	NONE		22.1	56	31.3	729	756	5978	249.1	4.15	28	110.7	0	0	5978
									00:03:52	31.41	1.306	41.026	886	612.003	1181.56	1.93	244.9	46.4	63.4	32.9	11.33	3.2	130	4.7	18.75	3.55	18.12	4.47	20.92	0.05	133	25	128	32	NONE		22.1	56	31.3	729	756	5309	221.2	3.69	29	98.3	0	0	5309
									00:03:54	31.58	1.232	38.905	808	582.694	1139.41	1.96	230.8	44.5	63	32.2	10.79	3.1	129	4.5	18.73	3.61	18.1	4.45	20.92	0.05	133	26	128	32	NONE		22.1	56	31.3	729	756	5077	211.6	3.53	29	94	0	0	5077
									00:03:55	31.75	1.333	42.317	888	631.682	1225.04	1.94	249.9	47.6	63.5	32.7	11.7	3.3	128	4.9	18.75	3.57	18.14	4.4	20.92	0.05	133	25	129	31	NONE		22.1	56	31.3	729	756	5488	228.7	3.81	29	101.6	0	0	5488
									00:03:57	31.75	1.162	36.889	825	516.313	1015.85	1.97	219.3	39.5	67.1	34.1	9.56	2.7	127	4.1	18.87	3.4	18.19	4.36	20.92	0.05	134	24	129	31	NONE		22.1	56	31.3	729	756	4509	187.9	3.13	29	83.5	0	0	4509
									00:03:59	36.59	1.26	46.098	809	657.297	1280.53	1.95	237.4	43.2	66.2	34	12.17	3.5	127	5.2	18.84	3.43	18.1	4.34	20.92	0.05	134	24	128	31	NONE		22.1	56	31.3	729	756	5720	238.3	3.97	29	105.9	0	0	5720
									00:04:01	34.88	1.232	42.977	839	629.506	1229.97	1.95	231.4	43.5	64.4	33	11.66	3.3	127	5	18.78	3.53	18.14	4.36	20.92	0.05	133	25	129	31	NONE		22.1	56	31.3	729	756	5484	228.5	3.81	29	101.5	0	0	5484
									00:04:02	40.27	1.05	42.282	742	568.556	1151.37	2.03	198.8	35.3	69.4	34.3	10.53	3	126	4.5	18.93	3.36	18.21	4.18	20.92	0.05	134	24	129	30	NONE		22.1	56	31.3	729	756	5017	209	3.48	29	92.9	0	0	5017
									00:04:04	34.29	0.903	30.96	476	439.561	804.761	1.83	170.6	29	65	35.5	8.14	2.3	125	3.5	18.89	3.21	18.09	4.4	20.92	0.05	134	23	128	31	NONE		22.1	56	31.3	729	756	3743	156	2.6	29	69.3	0	0	3743
									00:04:06	29.7	1.669	49.574	1029	781.927	1520.63	1.94	310.8	63.1	60.7	31.2	14.48	4.1	125	6.3	18.62	3.78	18.09	4.41	20.92	0.05	132	27	128	31	NONE		22.1	56	31.3	729	756	6800	283.3	4.72	29	125.9	0	0	6800
									00:04:08	32.79	1.088	35.672	825	554.796	1047.45	1.89	203.2	39.4	60.2	31.9	10.27	2.9	125	4.4	18.68	3.62	18.06	4.38	20.92	0.05	132	26	128	31	NONE		22.1	56	31.3	729	756	4775	199	3.32	30	88.4	0	0	4775
									00:04:10	32.97	1.083	35.703	793	563.822	1050.56	1.86	202	39.3	59.2	31.8	10.44	3	125	4.5	18.65	3.63	17.99	4.44	20.92	0.05	132	26	128	31	NONE		22.1	55	31.3	729	756	4831	201.3	3.35	30	89.5	0	0	4831
									00:04:11	33.52	1.007	33.754	809	508.272	945.192	1.86	188.9	34.8	61.8	33.2	9.41	2.7	124	4.1	18.76	3.46	17.96	4.48	20.92	0.05	133	25	127	32	NONE		22.1	55	31.3	729	756	4352	181.3	3.02	30	80.6	0	0	4352
									00:04:13	32.26	1.041	33.581	809	524.865	940.987	1.79	194.7	36	59.7	33.3	9.72	2.8	123	4.3	18.7	3.46	17.97	4.48	20.92	0.05	133	25	127	32	NONE		22.1	55	31.3	729	756	4438	184.9	3.08	30	82.2	0	0	4438
									00:04:15	34.29	1.058	36.274	793	555.62	1002.72	1.8	198.3	36.1	61	33.8	10.29	2.9	122	4.6	18.74	3.41	18.04	4.36	20.92	0.05	133	24	128	31	NONE		22.1	55	31.3	729	756	4709	196.2	3.27	30	87.2	0	0	4709
									00:04:17	35.93	1.072	38.515	776	583.193	1065.32	1.83	201.1	36.6	61.7	33.8	10.8	3.1	122	4.8	18.76	3.41	18.05	4.34	20.92	0.05	133	24	128	31	NONE		22.1	55	31.4	729	756	4963	206.8	3.45	30	91.9	0	0	4963
									00:04:18	32.26	1.096	35.355	792	541.403	993.308	1.83	205.3	38	61.1	33.3	10.03	2.9	122	4.4	18.73	3.47	18.08	4.34	20.92	0.05	133	25	128	31	NONE		22.1	55	31.4	729	756	4614	192.2	3.2	30	85.4	0	0	4614
									00:04:20	31.41	1.077	33.832	777	528.14	954.633	1.81	201.4	37.5	59.9	33.1	9.78	2.8	122	4.3	18.7	3.48	18.06	4.41	20.92	0.05	133	25	128	31	NONE		22.1	55	31.4	729	756	4478	186.6	3.11	30	82.9	0	0	4478
									00:04:22	31.58	1.081	34.137	793	519.163	946.626	1.82	202.7	37	61.5	33.7	9.61	2.7	122	4.3	18.75	3.42	18.05	4.35	20.92	0.05	133	24	128	31	NONE		22.1	55	31.4	729	756	4415	184	3.07	30	81.8	0	0	4415
									00:04:24	30	1.111	33.33	860	512.137	930.989	1.82	208.1	38.3	61	33.5	9.48	2.7	122	4.2	18.73	3.45	18.09	4.33	20.92	0.05	133	24	128	31	NONE		22.1	55	31.4	729	756	4351	181.3	3.02	30	80.6	0	0	4351
									00:04:26	34.88	1.068	37.256	761	543.469	1005.73	1.85	201.1	35.6	64.1	34.6	10.06	2.9	122	4.5	18.83	3.33	18.06	4.34	20.92	0.05	134	24	128	31	NONE		22.1	55	31.4	729	756	4645	193.5	3.23	30	86	0	0	4645
									00:04:28	33.9	1.031	34.949	746	523.196	963.897	1.84	193.6	35.1	62.3	33.8	9.69	2.8	121	4.3	18.78	3.4	18.09	4.3	20.92	0.05	133	24	128	30	NONE		22.1	55	31.4	729	756	4465	186	3.1	31	82.7	0	0	4465
									00:04:30	33.71	1.203	40.551	888	597.772	1100.21	1.84	226.3	40.3	63.9	34.7	11.07	3.2	121	4.9	18.81	3.35	18.17	4.17	20.92	0.05	133	24	129	30	NONE		22.1	55	31.4	729	756	5100	212.5	3.54	31	94.4	0	0	5100
									00:04:31	33.71	1.115	37.584	784	532.406	1001.67	1.88	210.5	36.7	66.2	35.2	9.86	2.8	121	4.4	18.88	3.29	18.26	4.1	20.92	0.05	134	23	129	29	NONE		22.1	55	31.4	729	756	4577	190.7	3.18	31	84.8	0	0	4577
									00:04:33	32.43	0.972	31.524	698	449.993	840.341	1.87	183.4	32	65	34.8	8.33	2.4	121	3.7	18.87	3.29	18.15	4.25	20.92	0.05	134	23	129	30	NONE		22.1	55	31.4	729	756	3858	160.8	2.68	31	71.4	0	0	3858
									00:04:35	26.43	0.829	21.912	648	326.978	584.266	1.79	155.9	27.3	61.4	34.3	6.06	1.7	121	2.7	18.81	3.29	18	4.53	20.92	0.05	133	23	128	32	NONE		22.1	55	31.5	729	756	2762	115.1	1.92	31	51.1	0	0	2762
									00:04:38	28.71	0.968	27.789	757	467.378	817.046	1.75	179.6	35.1	55.2	31.6	8.66	2.5	121	3.9	18.55	3.63	17.84	4.6	20.92	0.05	132	26	126	33	NONE		22.1	55	31.5	729	756	3919	163.3	2.72	31	72.6	0	0	3919
									00:04:39	33.33	1.065	35.5	746	580.642	1026.83	1.77	198.2	38	57.1	32.3	10.75	3.1	121	4.8	18.61	3.57	17.84	4.52	20.92	0.05	132	25	126	32	NONE		22.1	55	31.4	729	756	4887	203.6	3.39	31	90.5	0	0	4887
									00:04:41	31.25	1.023	31.969	777	511.182	880.971	1.72	191.1	34.8	58.3	33.8	9.47	2.7	121	4.2	18.68	3.4	17.95	4.37	20.92	0.05	132	24	127	31	NONE		22.1	55	31.5	729	756	4266	177.8	2.96	31	79	0	0	4266
									00:04:43	32.97	0.953	31.418	730	480.363	835.461	1.74	178.9	31.3	60.6	34.8	8.9	2.5	120	4	18.77	3.28	17.97	4.33	20.92	0.05	133	23	127	31	NONE		22.1	55	31.5	729	756	4021	167.5	2.79	31	74.5	0	0	4021
									00:04:45	34.09	0.984	33.545	743	535.232	930.776	1.74	183.8	33.7	58.2	33.5	9.91	2.8	119	4.5	18.68	3.42	17.91	4.38	20.92	0.05	132	24	127	31	NONE		22.1	55	31.5	729	756	4480	186.7	3.11	31	83	0	0	4480
									00:04:56	32.43	1.141	37.005	808	609.806	1046.06	1.72	212.4	39.8	57	33.2	11.29	3.2	119	5.1	18.62	3.49	17.97	4.3	20.92	0.05	132	25	127	30	NONE		22.1	55	31.5	729	756	5082	211.7	3.53	32	94.1	0	0	5082
									00:04:58	28.71	1.109	31.837	829	517.499	897.991	1.74	206.7	38.6	57.6	33.2	9.58	2.7	118	4.4	18.64	3.48	18.07	4.24	20.92	0.05	132	25	128	30	NONE		22.1	55	31.5	729	756	4329	180.4	3.01	32	80.2	0	0	4329
									00:05:00	31.41	1.036	32.545	777	522.821	903.495	1.73	193.4	35.5	58	33.6	9.68	2.8	118	4.4	18.67	3.43	18.1	4.21	20.92	0.05	132	24	128	30	NONE		22.1	55	31.5	729	756	4367	182	3.03	32	80.9	0	0	4367
									00:05:02	27.15	1.173	31.846	856	510.145	897.628	1.76	218.9	40.8	58.7	33.4	9.45	2.7	118	4.3	18.66	3.48	18.13	4.22	20.92	0.05	132	25	129	30	NONE		22.1	55	31.5	729	756	4287	178.6	2.98	32	79.4	0	0	4287
									00:05:05	26.67	1.218	32.48	906	510.684	909.682	1.78	227.7	42.1	59.9	33.7	9.46	2.7	117	4.4	18.69	3.46	18.16	4.19	20.92	0.05	133	25	129	30	NONE		22.1	55	31.5	729	756	4309	179.5	2.99	32	79.8	0	0	4309
									00:05:06	32.09	1.015	32.567	729	497.389	872.98	1.76	190.5	33.6	61	34.7	9.21	2.6	117	4.3	18.77	3.31	18.17	4.11	20.92	0.05	133	23	129	29	NONE		22.1	55	31.5	729	756	4176	174	2.9	33	77.3	0	0	4176
									00:05:08	30.93	1.037	32.072	698	487.07	861.546	1.77	194.7	34.4	61.4	34.7	9.02	2.6	117	4.2	18.78	3.32	18.12	4.2	20.92	0.05	133	24	128	30	NONE		22.1	55	31.5	729	756	4100	170.8	2.85	33	75.9	0	0	4100
									00:05:10	31.09	0.975	30.311	763	463.208	810.568	1.75	183	32.2	60.7	34.7	8.58	2.5	117	4	18.77	3.3	18.11	4.21	20.92	0.05	133	23	128	30	NONE		22.1	55	31.5	729	756	3885	161.9	2.7	33	72	0	0	3885
									00:05:12	27.15	1.048	28.452	857	442.53	785.185	1.77	196.2	35.7	60	33.8	8.2	2.3	117	3.8	18.72	3.41	18.13	4.2	20.92	0.05	133	24	129	30	NONE		22.1	55	31.5	729	756	3729	155.4	2.59	33	69.1	0	0	3729
									00:05:14	29.85	0.973	29.045	730	454.01	788.146	1.74	182.2	32.6	59.4	34.2	8.41	2.4	116	3.9	18.73	3.35	18.07	4.22	20.92	0.05	133	24	128	30	NONE		22.1	55	31.5	729	756	3798	158.3	2.64	33	70.3	0	0	3798
									00:05:17	28.17	1.007	28.366	762	452.542	775.771	1.71	188.2	34	58.3	34	8.38	2.4	115	3.9	18.69	3.38	18.07	4.19	20.92	0.05	133	24	128	30	NONE		22.1	55	31.5	729	756	3770	157.1	2.62	33	69.8	0	0	3770
									00:05:19	23.17	1.235	28.61	937	468.513	801.521	1.71	230.1	42.7	57.6	33.7	8.68	2.5	114	4.1	18.63	3.46	18.08	4.27	20.92	0.05	132	25	128	30	NONE		22.1	55	31.5	729	756	3901	162.5	2.71	33	72.2	0	0	3901
									00:05:21	33.52	0.859	28.793	730	427.303	729.495	1.71	161.9	26.9	61.9	36.3	7.91	2.3	114	3.7	18.85	3.13	18.17	4.04	20.92	0.05	134	22	129	29	NONE		22.1	55	31.6	729	756	3555	148.1	2.47	33	65.8	0	0	3555
									00:05:23	33.33	0.871	29.033	683	445.078	755.422	1.7	163.6	28	60	35.3	8.24	2.4	115	3.9	18.78	3.21	18.13	4.09	20.92	0.05	133	23	129	29	NONE		22.1	56	31.6	729	756	3696	154	2.57	33	68.4	0	0	3696
									00:05:25	33.9	0.897	30.407	698	461.72	779.011	1.69	168.7	28.4	60.7	36	8.55	2.4	115	4	18.81	3.17	18.15	4.05	20.92	0.05	133	22	129	29	NONE		22.1	56	31.6	729	756	3827	159.5	2.66	33	70.9	0	0	3827
									00:05:26	37.5	0.997	37.388	666	563.189	946.565	1.68	187.7	31.2	61.7	36.7	10.43	3	114	4.9	18.83	3.13	18.16	3.99	20.92	0.05	133	22	129	28	NONE		22.1	56	31.6	729	756	4662	194.3	3.24	33	86.3	0	0	4662
									00:05:28	31.58	0.944	29.811	711	468.611	795.202	1.7	176.8	31.1	58.9	34.7	8.68	2.5	114	4.1	18.73	3.29	18.1	4.09	20.92	0.05	133	23	128	29	NONE		22.1	56	31.6	729	756	3891	162.1	2.7	34	72.1	0	0	3891
									00:05:30	31.09	0.989	30.746	746	484.104	820.605	1.7	185.2	32.6	59	34.8	8.96	2.6	114	4.2	18.73	3.3	18.14	4.06	20.92	0.05	133	23	129	29	NONE		22.1	55	31.6	729	756	4019	167.4	2.79	34	74.4	0	0	4019
									00:05:32	29.13	0.935	27.233	746	422.003	716.784	1.7	175.4	30.4	59.7	35.1	7.81	2.2	114	3.7	18.76	3.25	18.14	4.09	20.92	0.05	133	23	129	29	NONE		22.1	55	31.6	729	756	3505	146.1	2.43	34	64.9	0	0	3505
									00:05:34	26.67	1.09	29.067	825	460.97	775.139	1.68	204	35.9	59	35.1	8.54	2.4	114	4	18.72	3.29	18.09	4.18	20.92	0.05	133	23	128	30	NONE		22.1	55	31.6	729	756	3817	159	2.65	34	70.7	0	0	3817
									00:05:36	29.41	0.929	27.324	731	426.993	714.208	1.67	174.2	30	59.2	35.4	7.91	2.3	113	3.8	18.75	3.23	18.11	4.13	20.92	0.05	133	23	128	29	NONE		22.1	55	31.6	729	756	3529	147.1	2.45	34	65.4	0	0	3529
									00:05:39	26.2	0.993	26.017	783	418.199	698.018	1.67	185.6	32.9	57.8	34.6	7.74	2.2	113	3.7	18.69	3.31	18.08	4.16	20.92	0.05	133	23	128	29	NONE		22.1	55	31.6	729	756	3454	143.9	2.4	34	64	0	0	3454
									00:05:42	17.91	1.802	32.275	1347	506.137	879.098	1.74	337.3	60.6	61.3	35.3	9.37	2.7	113	4.5	18.72	3.36	18.27	4.01	20.92	0.05	133	24	130	28	NONE		22	55	31.6	729	756	4235	176.5	2.94	34	78.4	0	0	4235
									00:05:45	18.07	0.685	12.38	320	200.053	323.278	1.62	128.1	22.1	55.6	34.4	3.7	1.1	113	1.8	18.7	3.23	18.11	4.05	20.92	0.05	133	23	128	29	NONE		22	55	31.6	729	756	1636	68.1	1.14	34	30.3	0	0	1636
									00:05:47	31.25	1.018	31.812	763	580.84	906.7	1.56	187.7	35.8	51	32.7	10.76	3.1	113	5.1	18.44	3.52	17.81	4.33	20.92	0.05	131	25	126	31	NONE		22	55	31.6	729	756	4698	195.8	3.26	34	87	0	0	4698
									00:05:49	30.46	1.055	32.132	761	573.317	873.202	1.52	195.3	35.4	52.3	34.4	10.62	3	114	5	18.51	3.36	17.87	4.17	20.92	0.05	131	24	127	30	NONE		22	55	31.6	729	756	4603	191.8	3.2	34	85.2	0	0	4603
									00:05:51	31.41	0.963	30.251	714	520.765	803.683	1.54	179	31.6	53.9	34.9	9.64	2.8	113	4.6	18.59	3.28	17.96	4.12	20.92	0.05	132	23	127	29	NONE		22	55	31.6	729	756	4198	174.9	2.92	35	77.7	0	0	4198
									00:05:54	26.09	1.02	26.609	721	475.352	733.281	1.54	188.7	34.7	52.1	33.8	8.8	2.5	112	4.2	18.5	3.4	17.9	4.15	20.92	0.05	131	24	127	29	NONE		22	55	31.6	729	756	3831	159.6	2.66	35	70.9	0	0	3831
									00:05:56	21.74	0.8	17.391	541	311.34	468.261	1.5	148.1	26.6	51	33.9	5.77	1.6	111	2.8	18.51	3.32	17.71	4.31	20.92	0.05	131	24	126	31	NONE		22	55	31.6	729	756	2490	103.8	1.73	35	46.1	0	0	2490
									00:05:59	24.19	1.088	26.323	865	493.146	750.986	1.52	200.1	38.3	49.9	32.8	9.13	2.6	111	4.4	18.39	3.52	17.81	4.26	20.92	0.05	130	25	126	30	NONE		22	55	31.6	729	756	3959	165	2.75	35	73.3	0	0	3959
									00:06:01	24.79	1.038	25.736	778	480.014	723.23	1.51	191.1	36	50	33.2	8.89	2.5	110	4.4	18.41	3.47	17.9	4.14	20.92	0.05	131	25	127	29	NONE		22	55	31.6	729	756	3841	160.1	2.67	35	71.1	0	0	3841
									00:06:03	27.65	0.904	24.995	702	440.116	673.96	1.53	167.6	30.1	52.4	34.2	8.15	2.3	110	4	18.54	3.33	17.92	4.13	20.92	0.05	131	24	127	29	NONE		22	55	31.6	729	756	3539	147.5	2.46	35	65.5	0	0	3539
									00:06:05	31.25	0.875	27.344	633	479.364	723.546	1.51	162.4	28.6	52.5	34.8	8.88	2.5	109	4.4	18.56	3.27	17.91	4.07	20.92	0.05	132	23	127	29	NONE		22	56	31.6	729	756	3838	159.9	2.67	35	71.1	0	0	3838
									00:06:08	19.87	1.399	27.795	1097	472.66	748.111	1.58	260.2	46.5	55.9	35.3	8.75	2.5	109	4.3	18.6	3.32	18.1	3.98	20.92	0.05	132	24	128	28	NONE		22	55	31.7	729	756	3839	160	2.67	35	71.1	0	0	3839
									00:06:14	10.81	1.679	18.151	1102	278.19	517.851	1.86	314.3	59.1	62.5	33.6	5.15	1.5	108	2.6	18.72	3.52	18.02	4.14	20.92	0.05	133	25	128	29	NONE		22	56	31.7	729	756	2383	99.3	1.65	35	44.1	0	0	2383
									00:06:17	17.7	0.913	16.159	724	320.024	466.264	1.46	166.9	32.5	46.6	32	5.93	1.7	109	2.9	18.28	3.56	17.66	4.38	20.92	0.05	130	25	125	31	NONE		22	55	31.7	729	756	2536	105.7	1.76	36	47	0	0	2536
									00:06:19	25.97	0.895	23.247	733	448.294	646.009	1.44	164.3	30.7	47.8	33.2	8.3	2.4	108	4.2	18.36	3.43	17.72	4.24	20.92	0.05	130	24	126	30	NONE		22	55	31.7	729	756	3541	147.5	2.46	36	65.6	0	0	3541
									00:06:22	25.42	0.906	23.034	693	443.038	636.387	1.44	166.4	30.9	48	33.4	8.2	2.3	106	4.2	18.37	3.41	17.78	4.16	20.92	0.05	130	24	126	29	NONE		22	55	31.7	729	756	3496	145.7	2.43	36	64.7	0	0	3496
									00:06:25	16.85	1.225	20.646	631	399.409	560.992	1.4	225	41.1	48.7	34.7	7.4	2.1	105	3.8	18.37	3.36	17.59	4.37	20.92	0.05	130	24	125	31	NONE		21.9	56	31.7	729	756	3132	130.5	2.17	36	58	0	0	3132
									00:06:28	25.97	0.885	22.987	648	465.813	641.835	1.38	161.6	30.5	45.4	33	8.63	2.5	105	4.4	18.26	3.45	17.55	4.33	20.92	0.05	129	24	124	31	NONE		21.9	56	31.7	729	756	3633	151.4	2.52	36	67.3	0	0	3633
									00:06:30	26.55	0.976	25.912	711	534.341	742.348	1.39	177.7	34.5	45	32.4	9.9	2.8	105	5.1	18.21	3.53	17.64	4.21	20.92	0.05	129	25	125	30	NONE		21.9	56	31.7	729	756	4177	174	2.9	36	77.3	0	0	4177
									00:06:32	24.1	0.837	20.169	696	399.921	552.331	1.38	153.3	28.3	46.2	33.5	7.41	2.1	105	3.8	18.32	3.38	17.73	4.16	20.92	0.05	130	24	126	29	NONE		21.9	56	31.7	729	756	3121	130	2.17	36	57.8	0	0	3121
									00:06:35	27.91	0.843	23.526	679	444.746	616.666	1.39	155.4	27.3	48.5	35	8.24	2.4	105	4.2	18.43	3.24	17.73	4.07	20.92	0.05	131	23	126	29	NONE		21.9	56	31.7	729	756	3474	144.8	2.41	36	64.3	0	0	3474
									00:06:37	28.57	0.828	23.657	662	440.69	615.084	1.4	152.9	26.6	49.1	35.2	8.16	2.3	105	4.2	18.47	3.21	17.76	4.06	20.92	0.05	131	23	126	29	NONE		21.9	56	31.8	729	756	3449	143.7	2.4	36	63.9	0	0	3449
									00:06:39	27.27	0.777	21.191	656	389.534	547.34	1.41	143.7	24.8	49.5	35.2	7.21	2.1	105	3.7	18.49	3.19	17.81	4.05	20.92	0.05	131	23	126	29	NONE		21.9	56	31.8	729	756	3055	127.3	2.12	36	56.6	0	0	3055
									00:06:41	28.99	0.839	24.319	605	459.551	645.315	1.4	154.6	27.5	48.5	34.5	8.51	2.4	105	4.4	18.43	3.28	17.78	4.11	20.92	0.05	131	23	126	29	NONE		21.9	56	31.8	729	756	3603	150.1	2.5	36	66.7	0	0	3603
									00:06:43	29.85	1.073	32.03	746	602.396	862.948	1.43	197.7	35.7	49.7	34.7	11.16	3.2	105	5.7	18.42	3.33	17.85	4.01	20.92	0.05	131	24	127	28	NONE		21.9	56	31.8	729	756	4750	197.9	3.3	37	88	0	0	4750
									00:06:45	28.71	0.953	27.359	762	479.523	699.168	1.46	177.1	30.1	52.9	36.3	8.88	2.5	106	4.5	18.58	3.16	17.99	3.92	20.92	0.05	132	22	128	28	NONE		21.9	56	31.8	729	756	3800	158.4	2.64	37	70.4	0	0	3800
									00:06:49	21.13	0.918	19.394	662	354.521	514.832	1.45	169.7	30.1	50.5	34.8	6.57	1.9	106	3.3	18.49	3.28	17.97	3.96	20.92	0.05	131	23	127	28	NONE		21.9	56	31.8	729	756	2806	116.9	1.95	37	52	0	0	2806
									00:06:51	21.74	0.877	19.065	656	363.639	510.455	1.4	161.4	29	48.2	34.4	6.73	1.9	107	3.4	18.4	3.31	17.72	4.09	20.92	0.05	130	23	126	29	NONE		21.9	56	31.8	729	756	2851	118.8	1.98	37	52.8	0	0	2851
									00:06:53	31.25	0.767	23.969	660	429.945	604.167	1.41	142.3	23.9	50.7	36.1	7.96	2.3	109	3.9	18.55	3.12	17.81	3.95	20.92	0.05	132	22	126	28	NONE		21.8	56	31.8	729	756	3372	140.5	2.34	37	62.4	0	0	3372
									00:06:55	29.56	0.743	21.961	597	403.002	559.569	1.39	137.5	23.4	49.4	35.5	7.46	2.1	108	3.7	18.51	3.15	17.76	4.06	20.92	0.05	131	22	126	29	NONE		21.8	56	31.8	729	756	3150	131.2	2.19	37	58.3	0	0	3150
									00:06:57	22.73	0.782	17.773	506	337.909	463.54	1.37	144.1	25.2	47.9	34.9	6.26	1.8	107	3.2	18.43	3.22	17.58	4.33	20.92	0.05	131	23	125	31	NONE		21.8	56	31.8	729	756	2632	109.7	1.83	37	48.7	0	0	2632
									00:07:00	25.64	0.583	14.949	568	270.874	362.748	1.34	108.2	17.5	48.6	36.3	5.02	1.4	107	2.5	18.56	3	17.6	4.1	20.92	0.05	132	21	125	29	NONE		21.8	56	31.8	729	756	2096	87.3	1.46	37	38.8	0	0	2096
									00:07:02	30.61	0.724	22.163	569	451.66	597.398	1.32	132.3	24.1	44.3	33.5	8.36	2.4	106	4.3	18.27	3.33	17.52	4.18	20.92	0.05	130	24	124	30	NONE		21.8	56	31.8	729	756	3483	145.1	2.42	37	64.5	0	0	3483
									00:07:04	26.79	0.663	17.759	581	352.199	468.345	1.33	121.6	21.6	45.1	33.9	6.52	1.9	105	3.4	18.34	3.26	17.59	4.15	20.92	0.05	130	23	125	29	NONE		21.8	56	31.8	729	756	2720	113.3	1.89	37	50.4	0	0	2720
									00:07:06	28.71	0.799	22.938	654	464.104	608.915	1.31	146.2	26.2	45.1	34.4	8.59	2.5	105	4.4	18.3	3.28	17.54	4.16	20.92	0.05	130	23	124	29	NONE		21.8	56	31.8	729	756	3571	148.8	2.48	37	66.1	0	0	3571
									00:07:08	28.44	0.731	20.787	540	401.677	529.132	1.32	134.6	23	46.8	35.5	7.44	2.1	105	3.8	18.41	3.15	17.57	4.18	20.92	0.05	131	22	125	30	NONE		21.8	56	31.8	729	756	3094	128.9	2.15	37	57.3	0	0	3094
									00:07:11	19.61	1.737	34.059	1304	656.165	908.057	1.38	319.4	57.2	49.8	36	12.15	3.5	105	6.2	18.39	3.29	17.91	3.91	20.92	0.05	130	23	127	28	NONE		21.8	56	31.8	729	756	5123	213.5	3.56	38	94.9	0	0	5123
									00:07:13	30	0.795	23.85	609	428.779	596.918	1.39	147.5	24.6	50.7	36.4	7.94	2.3	105	4.1	18.55	3.09	17.93	3.87	20.92	0.05	132	22	127	27	NONE		21.9	56	31.8	729	756	3354	139.7	2.33	38	62.1	0	0	3354
									00:07:15	28.3	0.775	21.934	630	398.554	554.055	1.39	143.6	24.2	50.1	36	7.38	2.1	106	3.8	18.53	3.12	17.88	3.93	20.92	0.05	131	22	127	28	NONE		21.8	56	31.8	729	756	3116	129.8	2.16	38	57.7	0	0	3116
									00:07:17	29.41	0.698	20.529	586	377.558	528.355	1.4	129.1	22.2	48.9	35	6.99	2	106	3.6	18.5	3.18	17.82	4	20.92	0.05	131	23	126	28	NONE		21.8	56	31.8	729	756	2957	123.2	2.05	38	54.8	0	0	2957
									00:07:19	28.85	0.811	23.394	615	449.18	621.198	1.38	149.2	26.6	47.6	34.4	8.32	2.4	107	4.2	18.4	3.28	17.81	4.01	20.92	0.05	130	23	126	28	NONE		21.9	56	31.8	729	756	3507	146.1	2.44	38	64.9	0	0	3507
									00:07:21	28.3	0.879	24.877	684	464.179	645.915	1.39	162.3	28.2	49.3	35.4	8.6	2.5	106	4.4	18.46	3.21	17.87	3.93	20.92	0.05	131	23	127	28	NONE		21.8	56	31.8	729	756	3630	151.2	2.52	38	67.2	0	0	3630
									00:07:23	29.13	0.783	22.806	616	421.852	591.65	1.4	144.7	25.1	49.2	35.1	7.81	2.2	106	4	18.48	3.21	17.88	3.95	20.92	0.05	131	23	127	28	NONE		21.8	56	31.8	729	756	3306	137.8	2.3	38	61.2	0	0	3306
									00:07:26	25.32	0.827	20.937	735	373.041	530.456	1.42	153.5	25.9	51.4	36.1	6.91	2	106	3.5	18.56	3.13	17.94	3.93	20.92	0.05	132	22	127	28	NONE		21.9	56	31.9	729	756	2935	122.3	2.04	38	54.4	0	0	2935
									00:07:31	10.77	1.81	19.497	836	382.773	544.593	1.42	331.6	62.4	49	34.4	7.09	2	104	3.7	18.32	3.45	17.46	4.46	20.92	0.05	130	24	124	32	NONE		21.8	56	31.9	729	756	3012	125.5	2.09	38	55.8	0	0	3012
									00:07:33	28.57	0.905	25.857	659	543.756	731.615	1.35	164.5	31.6	43.9	32.6	10.07	2.9	104	5.2	18.18	3.49	17.58	4.21	20.92	0.05	129	25	125	30	NONE		21.8	56	31.9	729	756	4213	175.5	2.93	38	78	0	0	4213
									00:07:36	28.17	0.866	24.394	693	488.219	652.287	1.34	158.6	28.6	45.9	34.4	9.04	2.6	104	4.7	18.31	3.3	17.7	4.09	20.92	0.05	130	23	125	29	NONE		21.8	56	31.9	729	756	3775	157.3	2.62	39	69.9	0	0	3775
									00:07:38	26.43	0.825	21.806	690	416.889	562.527	1.35	152	26.3	47.9	35.5	7.72	2.2	104	4	18.42	3.19	17.79	3.99	20.92	0.05	131	23	126	28	NONE		21.8	56	31.9	729	756	3232	134.7	2.24	39	59.9	0	0	3232
									00:07:40	26.67	0.794	21.173	660	397.383	541.562	1.36	146.6	25.1	48.6	35.6	7.36	2.1	104	3.8	18.46	3.16	17.84	3.93	20.92	0.05	131	22	126	28	NONE		21.8	56	31.9	729	756	3090	128.7	2.15	39	57.2	0	0	3090
									00:07:42	26.2	0.789	20.672	620	389.175	532.157	1.37	145.6	25.1	48.4	35.4	7.21	2.1	104	3.7	18.45	3.18	17.79	3.97	20.92	0.05	131	23	126	28	NONE		21.8	56	31.9	729	756	3029	126.2	2.1	39	56.1	0	0	3029
									00:07:45	25.75	0.723	18.618	616	347.937	470.792	1.35	133.6	22.6	48.3	35.7	6.44	1.8	103	3.4	18.48	3.13	17.81	3.95	20.92	0.05	131	22	126	28	NONE		21.8	56	31.9	729	756	2700	112.5	1.87	39	50	0	0	2700
									00:07:49	14.74	1.651	24.339	1266	437.908	626.282	1.43	306	52.5	53.2	37.2	8.11	2.3	102	4.3	18.53	3.18	18.06	3.81	20.92	0.05	131	23	128	27	NONE		21.8	57	31.9	729	756	3451	143.8	2.4	39	63.9	0	0	3451
									00:07:52	19.48	0.739	14.396	321	271.784	365.631	1.35	136.4	23.2	48	35.6	5.03	1.4	103	2.6	18.46	3.14	17.73	4.06	20.92	0.05	131	22	126	29	NONE		21.8	57	31.9	729	756	2106	87.7	1.46	39	39	0	0	2106
									00:07:54	24.9	0.764	19.021	654	391.584	518.189	1.32	139.4	25.7	44.1	33.3	7.25	2.1	103	3.8	18.25	3.36	17.63	4.16	20.92	0.05	129	24	125	29	NONE		21.8	57	32	729	756	3020	125.8	2.1	39	55.9	0	0	3020
									00:07:57	24.49	0.825	20.204	664	428.653	553.403	1.29	150	27.9	43.1	33.4	7.94	2.3	102	4.2	18.18	3.38	17.69	4.05	20.92	0.05	129	24	125	29	NONE		21.8	57	32	729	756	3284	136.8	2.28	39	60.8	0	0	3284
									00:07:59	25.86	0.698	18.052	550	359.439	462.448	1.29	128.1	22.1	45.2	35.1	6.66	1.9	100	3.6	18.35	3.17	17.71	3.96	20.92	0.05	130	22	126	28	NONE		21.8	57	32	729	756	2751	114.6	1.91	39	50.9	0	0	2751
									00:08:01	29.13	0.702	20.447	532	407.2	515.975	1.27	128.9	21.9	45.2	35.7	7.54	2.2	101	4	18.36	3.12	17.66	3.94	20.92	0.05	130	22	125	28	NONE		21.8	57	32	729	756	3104	129.3	2.16	39	57.5	0	0	3104
									00:08:03	26.79	0.768	20.571	555	415.993	528.837	1.27	140.7	24.4	44.9	35.4	7.7	2.2	101	4.1	18.32	3.18	17.66	3.98	20.92	0.05	130	23	125	28	NONE		21.8	57	32	729	756	3174	132.2	2.2	40	58.8	0	0	3174
									00:08:06	24.49	0.706	17.29	595	353.807	451.921	1.28	129.1	22.8	44	34.5	6.55	1.9	102	3.5	18.29	3.23	17.75	3.91	20.92	0.05	130	23	126	28	NONE		21.8	57	32	729	756	2703	112.6	1.88	40	50.1	0	0	2703
									00:08:08	24.39	0.64	15.61	534	314.037	402.624	1.28	117.3	20.4	44.3	34.5	5.82	1.7	101	3.1	18.33	3.19	17.67	3.99	20.92	0.05	130	23	125	28	NONE		21.8	57	32	729	756	2401	100.1	1.67	40	44.5	0	0	2401
									00:08:11	23.62	0.64	15.118	522	293.124	366.636	1.25	118	19.2	45.9	36.7	5.43	1.6	99	3	18.44	3	17.62	3.99	20.92	0.05	131	21	125	28	NONE		21.8	57	32	729	756	2227	92.8	1.55	40	41.2	0	0	2227
									00:08:13	24.59	0.612	15.049	517	306.146	381.944	1.25	112.1	19.2	43.5	34.9	5.67	1.6	99	3.1	18.32	3.14	17.53	4.04	20.92	0.05	130	22	124	29	NONE		21.8	57	32	729	756	2324	96.8	1.61	40	43	0	0	2324
									00:08:15	28.71	0.614	17.627	454	374.488	462.401	1.23	111.8	19.9	41.7	33.8	6.93	2	99	3.8	18.21	3.24	17.42	4.13	20.92	0.05	129	23	124	29	NONE		21.8	57	32	729	756	2836	118.1	1.97	40	52.5	0	0	2836
									00:08:18	21.28	0.819	17.426	614	394.581	484.334	1.23	147.7	28.1	40.4	32.9	7.31	2.1	99	4	18.03	3.43	17.43	4.18	20.92	0.05	128	24	124	30	NONE		21.8	56	32	729	756	2983	124.3	2.07	40	55.2	0	0	2983
									00:08:21	25.42	0.663	16.856	600	353.468	431.976	1.22	121	21	42.7	34.9	6.55	1.9	99	3.6	18.25	3.17	17.62	3.9	20.92	0.05	129	22	125	28	NONE		21.8	56	32	729	756	2669	111.2	1.85	40	49.4	0	0	2669
									00:08:25	17.19	0.839	14.424	590	314.052	381.317	1.21	152.3	27.4	42.1	34.7	5.82	1.7	99	3.2	18.15	3.27	17.49	4.04	20.92	0.05	129	23	124	29	NONE		21.8	56	32	729	756	2368	98.7	1.64	40	43.8	0	0	2368
									00:08:29	11.88	1.796	21.339	1314	468.634	568.47	1.21	325.6	59.1	43.8	36.1	8.68	2.5	102	4.6	18.13	3.29	17.71	3.82	20.92	0.05	129	23	126	27	NONE		21.8	56	32	729	756	3532	147.2	2.45	40	65.4	0	0	3532
									00:08:34	12.82	0.744	9.538	345	136.961	230.08	1.68	140.8	22.2	63.1	37.6	2.54	0.7	100	1.4	18.92	2.98	17.38	4.08	20.92	0.05	134	21	123	29	NONE		21.8	56	32	729	756	1134	47.2	0.79	40	21	0	0	1134
									00:08:38	16.76	0.952	15.955	500	392.427	430.177	1.1	170.1	31.7	37.7	34.4	7.27	2.1	99	4	17.87	3.33	16.98	4.35	20.92	0.05	127	24	120	31	NONE		21.8	57	32	729	756	2885	120.2	2	41	53.4	0	0	2885
									00:08:41	15.19	1.081	16.42	572	425.998	451.503	1.06	191.6	36.7	36	34	7.89	2.3	100	4.3	17.72	3.4	16.82	4.37	20.92	0.05	126	24	119	31	NONE		21.8	57	32	729	756	3108	129.5	2.16	41	57.5	0	0	3108
									00:08:45	18.35	1.168	21.431	568	580.021	608.083	1.05	205.5	40.9	34.7	33.1	10.74	3.1	98	5.9	17.59	3.5	16.78	4.38	20.92	0.05	125	25	119	31	NONE		21.7	57	32	729	756	4221	175.9	2.93	41	78.2	0	0	4221
									00:08:48	17.8	1.31	23.323	556	640.769	666.565	1.04	229.9	46.2	34.5	33.1	11.87	3.4	99	6.5	17.55	3.53	16.71	4.4	20.92	0.05	124	25	118	31	NONE		21.7	57	32	729	756	4654	193.9	3.23	41	86.2	0	0	4654
									00:08:51	17.6	1.8	31.672	1257	739.919	823.006	1.11	324.2	57.8	41.1	37	13.7	3.9	101	7.3	18.01	3.21	17.52	3.84	20.92	0.05	128	23	124	27	NONE		21.7	57	32	729	756	5459	227.5	3.79	41	101.1	0	0	5459
									00:08:54	23.26	0.705	16.395	397	325.86	366.049	1.12	130	19.5	45.3	40.3	6.03	1.7	102	3.2	18.44	2.77	17.6	3.72	20.92	0.05	131	20	125	26	NONE		21.7	57	32.1	729	756	2410	100.4	1.67	41	44.6	0	0	2410
									00:08:58	15.54	1.272	19.772	433	491.143	543.875	1.11	226.8	43.2	38	34.4	9.1	2.6	100	4.9	17.83	3.4	16.98	4.36	20.92	0.05	126	24	120	31	NONE		21.7	56	32.1	729	756	3620	150.8	2.51	41	67	0	0	3620
									00:09:00	27.91	0.958	26.735	827	604.589	665.759	1.1	173.5	29.5	41	37.2	11.2	3.2	100	6	18.11	3.08	17.3	3.86	20.92	0.05	128	22	123	27	NONE		21.7	56	32.1	729	756	4450	185.4	3.09	42	82.4	0	0	4450
									00:09:02	26.91	0.782	21.04	644	440.886	500.064	1.13	143.1	23	43.5	38.3	8.16	2.3	100	4.4	18.3	2.94	17.46	3.86	20.92	0.05	130	21	124	27	NONE		21.7	56	32.1	729	756	3268	136.2	2.27	42	60.5	0	0	3268
									00:09:04	30.46	0.621	18.914	473	381.617	437.887	1.15	114.2	17.8	44	38.3	7.07	2	99	3.9	18.39	2.87	17.49	3.78	20.92	0.05	130	20	124	27	NONE		21.7	56	32.1	729	756	2837	118.2	1.97	42	52.5	0	0	2837
									00:09:06	28.71	0.647	18.574	536	391.01	445.477	1.14	118.3	19.2	42.4	37.2	7.24	2.1	98	4	18.28	2.97	17.47	3.84	20.92	0.05	130	21	124	27	NONE		21.7	56	32.1	729	756	2902	120.9	2.01	42	53.7	0	0	2902
									00:09:10	16.13	0.682	11	263	261.21	291.149	1.11	122.5	22.3	37.8	33.9	4.84	1.4	99	2.6	17.96	3.27	17.37	3.99	20.92	0.05	127	23	123	28	NONE		21.7	56	32.1	729	756	1928	80.3	1.34	42	35.7	0	0	1928
									00:09:12	25	0.749	18.725	586	451.239	493.745	1.09	134.3	24.4	37.6	34.4	8.36	2.4	100	4.5	17.93	3.26	17.15	4.09	20.92	0.05	127	23	122	29	NONE		21.7	56	32.1	729	756	3316	138.2	2.3	42	61.4	0	0	3316
									00:09:15	24	0.676	16.224	582	371.622	407.638	1.1	122.2	21	39.1	35.7	6.88	2	99	3.8	18.08	3.11	17.34	3.99	20.92	0.05	128	22	123	28	NONE		21.7	56	32.1	729	756	2733	113.9	1.9	42	50.6	0	0	2733
									00:09:18	23.17	0.679	15.73	508	349.355	385.828	1.1	123.3	20.6	40.4	36.6	6.47	1.8	98	3.6	18.16	3.03	17.27	3.99	20.92	0.05	129	22	122	28	NONE		21.7	56	32.1	729	756	2573	107.2	1.79	42	47.7	0	0	2573
									00:09:24	9.16	2.255	20.656	1058	477.548	554.022	1.16	406.2	74.7	41.9	36.1	8.84	2.5	93	5.1	18.01	3.31	17.17	4.22	20.92	0.05	128	23	122	30	NONE		21.7	57	32.1	729	756	3559	148.3	2.47	42	65.9	0	0	3559
									00:09:27	22.3	0.875	19.517	272	494.973	534.702	1.08	155.6	29.6	36.3	33.6	9.17	2.6	93	5.3	17.78	3.38	16.88	4.33	20.92	0.05	126	24	120	31	NONE		21.7	57	32.1	729	756	3627	151.1	2.52	42	67.2	0	0	3627
									00:09:30	21.43	0.744	15.943	630	370.457	396.828	1.07	134.3	22.9	39	36.4	6.86	2	95	3.9	18.05	3.08	17.1	4.08	20.92	0.05	128	22	121	29	NONE		21.7	57	32.1	729	756	2709	112.9	1.88	43	50.2	0	0	2709
									00:09:32	25.42	1.29	32.797	571	896.432	943.687	1.05	226.5	45.8	34.6	32.9	16.6	4.7	97	9.2	17.56	3.55	16.94	4.19	20.92	0.05	124	25	120	30	NONE		21.7	56	32.1	729	756	6529	272	4.53	43	120.9	0	0	6529
									00:09:36	15.71	0.74	11.623	802	234.097	257.328	1.1	136.3	20.3	45	40.9	4.34	1.2	97	2.4	18.42	2.74	17.51	3.81	20.92	0.05	131	19	124	27	NONE		21.7	56	32.1	729	756	1722	71.8	1.2	43	31.9	0	0	1722
									00:09:38	25.97	0.621	16.13	579	324.569	356.348	1.1	114.4	17	44.1	40.2	6.01	1.7	99	3.3	18.42	2.74	17.4	3.82	20.92	0.05	131	19	123	27	NONE		21.7	56	32.1	729	756	2387	99.5	1.66	43	44.2	0	0	2387
									00:09:43	16.71	0.382	6.384	462	43.8561	130.68	2.98	75.4	9.7	118.9	39.9	0.81	0.2	101	0.4	19.74	2.54	17.6	3.63	20.92	0.05	140	18	125	26	NONE		21.7	56	32.1	729	756	453	18.9	0.31	43	8.4	0	0	453
									00:09:58	22.39	0.661	14.799	519	358.948	365.661	1.02	118.7	20.2	36.9	36.2	6.65	1.9	95	3.8	17.96	3.06	16.99	4.11	20.92	0.05	127	22	120	29	NONE		21.7	56	32.2	729	756	2595	108.1	1.8	43	48.1	0	0	2595
									00:10:01	18.69	0.957	17.888	801	430.655	458.206	1.06	171.8	30.3	38.5	36.2	7.98	2.3	94	4.6	17.95	3.17	17.21	3.99	20.92	0.05	127	22	122	28	NONE		21.7	56	32.2	729	756	3144	131	2.18	43	58.2	0	0	3144
									00:10:05	16.35	0.768	12.556	328	224.18	306.658	1.37	142.7	23.2	50.9	37.2	4.15	1.2	92	2.4	18.58	3.02	17.22	3.94	20.92	0.05	132	21	122	28	NONE		21.7	56	32.2	729	756	1745	72.7	1.21	43	32.3	0	0	1745
									00:10:07	21.74	0.705	15.326	530	394.271	404.706	1.03	125.3	23	35	34.1	7.3	2.1	93	4.2	17.77	3.26	17	4.11	20.92	0.05	126	23	121	29	NONE		21.7	56	32.2	729	756	2855	119	1.98	44	52.9	0	0	2855
									00:10:12	12.17	1.802	21.931	1337	460.21	564.271	1.23	328.8	57.3	45.8	37.4	8.52	2.4	92	5	18.25	3.18	17.62	3.68	20.92	0.05	129	23	125	26	NONE		21.7	56	32.2	729	756	3478	144.9	2.42	44	64.4	0	0	3478
									00:10:16	20	0.524	10.48	258	219.161	234.08	1.07	96.1	14.5	41.4	38.8	4.06	1.2	91	2.4	18.34	2.77	17.56	3.61	20.92	0.05	130	20	125	26	NONE		21.7	56	32.2	729	756	1602	66.7	1.11	44	29.7	0	0	1602
									00:10:20	14.89	0.693	10.318	322	256.703	262.555	1.02	123.9	21.8	36.1	35.3	4.75	1.4	91	2.8	17.88	3.15	16.85	4.23	20.92	0.05	127	22	119	30	NONE		21.7	56	32.2	729	756	1858	77.4	1.29	44	34.4	0	0	1858
									00:10:23	18.02	0.686	12.36	634	322.165	319.275	0.99	121.8	21.9	34.5	34.8	5.97	1.7	91	3.5	17.76	3.19	16.83	4.24	20.92	0.05	126	23	119	30	NONE		21.7	56	32.2	729	756	2315	96.5	1.61	44	42.9	0	71	2244
									00:10:25	22.47	0.637	14.315	520	370.07	363.552	0.98	113.3	20	34.4	35	6.85	2	91	4.1	17.79	3.14	16.93	4.08	20.92	0.05	126	22	120	29	NONE		21.7	56	32.2	729	756	2654	110.6	1.84	44	49.2	0	160	2495
									00:10:28	22.56	0.591	13.331	495	347.192	339.386	0.98	105	18.6	33.8	34.6	6.43	1.8	90	3.9	17.77	3.15	16.98	4.03	20.92	0.05	126	22	120	29	NONE		21.7	56	32.2	729	756	2487	103.6	1.73	44	46.1	0	191	2297
									00:10:32	15.71	0.784	12.314	508	271.578	331.946	1.22	142	26.1	41.3	33.8	5.03	1.4	94	2.9	18.11	3.33	16.98	4	20.92	0.05	128	24	120	28	NONE		21.7	56	32.3	729	756	2051	85.5	1.42	44	38	0	0	2051
									00:10:35	19.11	0.766	14.637	639	385.042	372.517	0.97	135.9	24.1	34.5	35.7	7.13	2	97	4	17.74	3.15	16.82	4.09	20.92	0.05	126	22	119	29	NONE		21.7	56	32.3	729	756	2752	114.7	1.91	44	51	0	306	2447
									00:10:37	24.1	0.711	17.133	606	443.141	430.692	0.97	126.5	22.1	34.9	35.9	8.21	2.3	97	4.6	17.79	3.11	16.94	3.98	20.92	0.05	126	22	120	28	NONE		21.7	56	32.3	729	756	3171	132.1	2.2	44	58.7	0	304	2867
									00:10:40	24.19	0.733	17.734	519	443.467	438.18	0.99	131.1	22.4	36.2	36.6	8.21	2.3	96	4.6	17.89	3.06	17.12	3.81	20.92	0.05	127	22	121	27	NONE		21.7	56	32.3	729	756	3185	132.7	2.21	45	59	0	130	3055
									00:10:43	21.98	0.566	12.44	484	314.059	307.425	0.98	101.1	17.3	34.7	35.5	5.82	1.7	97	3.2	17.86	3.06	16.98	4	20.92	0.05	127	22	120	28	NONE		21.6	57	32.3	729	756	2251	93.8	1.56	45	41.7	0	162	2088
									00:10:45	25.75	0.578	14.884	488	372.955	372.779	1	103.3	17.9	35.1	35.1	6.91	2	97	3.8	17.87	3.1	17.02	3.98	20.92	0.05	127	22	121	28	NONE		21.7	56	32.3	729	756	2685	111.9	1.86	45	49.7	0	4	2681
									00:10:47	25.42	0.6	15.254	484	361.516	363.632	1.01	108.2	17.7	37.3	37.1	6.69	1.9	97	3.7	18.03	2.95	17.11	3.92	20.92	0.05	128	21	121	28	NONE		21.6	57	32.3	729	756	2606	108.6	1.81	45	48.3	0	0	2606
									00:10:50	27.4	0.684	18.74	467	463.372	465.23	1	122.5	21	36.3	36.2	8.58	2.5	96	4.8	17.91	3.07	17.13	3.82	20.92	0.05	127	22	121	27	NONE		21.7	57	32.3	729	756	3339	139.1	2.32	45	61.8	0	0	3339
									00:10:52	24.79	0.67	16.612	543	387.983	390.587	1.01	121.1	19.5	38.3	38.1	7.18	2.1	96	4	18.07	2.91	17.23	3.84	20.92	0.05	128	21	122	27	NONE		21.6	57	32.3	729	756	2798	116.6	1.94	45	51.8	0	0	2798
									00:10:56	17.65	0.775	13.676	351	333.071	330.914	0.99	139.2	23.2	37.4	37.6	6.17	1.8	96	3.5	17.96	2.99	17.06	3.96	20.92	0.05	127	21	121	28	NONE		21.6	57	32.3	729	756	2395	99.8	1.66	45	44.3	0	53	2342
									00:10:58	21.51	0.745	16.022	600	439.115	431.812	0.98	131.1	24.8	33.1	33.6	8.13	2.3	96	4.6	17.6	3.33	16.92	4.01	20.92	0.05	125	24	120	28	NONE		21.6	57	32.3	729	756	3150	131.3	2.19	45	58.3	0	179	2971
									00:11:01	24.69	0.653	16.123	554	405.308	399.296	0.99	116.7	20	35.5	36.1	7.51	2.1	97	4.2	17.87	3.06	17.03	3.96	20.92	0.05	127	22	121	28	NONE		21.6	57	32.3	729	756	2909	121.2	2.02	45	53.9	0	147	2761
									00:11:03	23.17	0.649	15.035	504	366.548	359.433	0.98	116.6	19.2	36.6	37.3	6.79	1.9	97	3.8	17.97	2.96	17.11	3.88	20.92	0.05	127	21	121	28	NONE		21.6	56	32.3	729	756	2628	109.5	1.82	45	48.7	0	174	2454
									00:11:07	15.15	0.79	11.97	363	305.019	297.722	0.98	140.9	24.3	35.8	36.6	5.65	1.6	96	3.2	17.84	3.08	16.9	4.07	20.92	0.05	126	22	120	29	NONE		21.6	56	32.3	729	756	2185	91	1.52	45	40.5	0	178	2006
									00:11:11	16.35	1.653	27.025	1213	680.696	697.12	1.02	294.9	52.7	38	37.1	12.61	3.6	98	6.9	17.84	3.19	17.29	3.83	20.92	0.05	126	23	123	27	NONE		21.6	56	32.3	729	756	4927	205.3	3.42	46	91.2	0	0	4927
									00:11:14	22.99	0.514	11.816	459	255.966	263.478	1.03	93.9	14.2	39.9	38.7	4.74	1.4	97	2.6	18.27	2.76	17.42	3.71	20.92	0.05	130	20	124	26	NONE		21.6	56	32.3	729	756	1855	77.3	1.29	46	34.3	0	0	1855
									00:11:17	16.76	0.553	9.268	476	216.273	222.129	1.03	99.9	16.4	37.4	36.4	4.01	1.1	97	2.2	18.07	2.97	17.09	4	20.92	0.05	128	21	121	28	NONE		21.6	56	32.3	729	756	1566	65.3	1.09	46	29	0	0	1566
									00:11:20	23.08	0.618	14.262	472	361.51	364.04	1.01	110.2	19.5	35	34.7	6.69	1.9	98	3.7	17.83	3.16	17.05	4	20.92	0.05	126	22	121	28	NONE		21.6	56	32.3	729	756	2607	108.6	1.81	46	48.3	0	0	2607
									00:11:22	24.1	0.6	14.458	503	352.021	356.532	1.01	107.7	18.3	36.3	35.8	6.52	1.9	99	3.6	17.95	3.05	17.13	3.95	20.92	0.05	127	22	121	28	NONE		21.6	56	32.3	729	756	2542	105.9	1.77	46	47.1	0	0	2542
									00:11:25	19.93	0.526	10.485	452	262.818	262.772	1	94	16.3	34.6	34.6	4.87	1.4	97	2.7	17.87	3.1	17.06	3.98	20.92	0.05	127	22	121	28	NONE		21.6	56	32.3	729	756	1892	78.8	1.31	46	35	0	1	1891
									00:11:28	20.98	0.578	12.126	473	313.377	308.869	0.99	102.8	18.2	34	34.5	5.8	1.7	96	3.3	17.79	3.15	16.96	4.03	20.92	0.05	126	22	120	29	NONE		21.6	56	32.3	729	756	2249	93.7	1.56	46	41.7	0	110	2139
									00:11:31	22.47	0.613	13.775	508	360.779	352.689	0.98	108.8	19.4	33.8	34.6	6.68	1.9	96	3.8	17.75	3.16	16.94	4.03	20.92	0.05	126	22	120	29	NONE		21.6	56	32.3	729	756	2585	107.7	1.79	46	47.9	0	198	2387
									00:11:35	12.22	0.658	8.041	473	148.712	208.671	1.4	121.6	21.1	48.3	34.4	2.75	0.8	97	1.5	18.48	3.21	16.91	4.06	20.92	0.05	131	23	120	29	NONE		21.6	56	32.4	729	756	1166	48.6	0.81	46	21.6	0	0	1166
									00:11:38	25.86	0.775	20.043	618	551.71	518.96	0.94	136.5	24.8	33	35.1	10.22	2.9	99	5.6	17.61	3.2	16.81	4.03	20.92	0.05	125	23	119	29	NONE		21.6	56	32.4	729	756	3920	163.4	2.72	46	72.6	0	794	3126
									00:11:40	26.32	1.067	28.079	635	783.64	741.217	0.95	187.4	34.8	33.5	35.4	14.51	4.1	100	7.8	17.56	3.26	16.86	3.98	20.92	0.05	125	23	120	28	NONE		21.6	56	32.4	729	756	5575	232.3	3.87	46	103.2	0	1030	4545
									00:11:46	13.99	1.427	19.958	1142	454.059	472.36	1.04	258.7	41.8	41.8	40.2	8.41	2.4	98	4.6	18.13	2.93	17.5	3.65	20.92	0.05	129	21	124	26	NONE		21.6	56	32.4	729	756	3298	137.4	2.29	47	61.1	0	0	3298
									00:11:49	12.93	0.63	8.147	337	178.561	178.413	1	115	17.1	40.6	40.6	3.31	0.9	98	1.8	18.25	2.71	17.14	3.87	20.92	0.05	129	19	122	27	NONE		21.6	56	32.4	729	756	1285	53.6	0.89	47	23.8	0	4	1282
									00:11:51	26.91	0.437	11.758	385	242.921	236.235	0.97	80.5	10.9	40.6	41.8	4.5	1.3	98	2.5	18.42	2.49	17.18	3.71	20.92	0.05	131	18	122	26	NONE		21.6	56	32.4	729	756	1738	72.4	1.21	47	32.2	0	163	1575
									00:11:53	32.61	1.023	33.359	590	924.121	902.988	0.98	179.7	34.2	33.6	34.4	17.11	4.9	98	9.4	17.57	3.34	16.85	4.03	20.92	0.05	125	24	119	29	NONE		21.6	56	32.4	729	756	6620	275.8	4.6	47	122.6	0	517	6103
									00:11:55	32.09	0.624	20.021	624	451.748	453.323	1	113.4	17.5	39.3	39.2	8.37	2.4	98	4.6	18.17	2.8	17.33	3.57	20.92	0.05	129	20	123	25	NONE		21.6	56	32.4	729	756	3255	135.6	2.26	47	60.3	0	0	3255
									00:11:58	25.75	0.537	13.828	460	295.132	294.893	1	98.4	14.2	40.7	40.8	5.47	1.6	97	3	18.32	2.64	17.34	3.66	20.92	0.05	130	19	123	26	NONE		21.6	56	32.4	729	756	2125	88.5	1.48	47	39.3	0	6	2119
									00:12:00	23.17	0.483	11.189	399	232.177	227.717	0.98	88.9	12.2	41.2	42	4.3	1.2	97	2.4	18.41	2.53	17.26	3.73	20.92	0.05	130	18	122	26	NONE		21.6	56	32.4	729	756	1665	69.4	1.16	47	30.8	0	109	1555
									00:12:04	16.48	1.489	24.544	1119	583.722	617.269	1.06	267.9	46.3	40.1	37.9	10.81	3.1	98	6	17.99	3.11	17.49	3.72	20.92	0.05	128	22	124	26	NONE		21.6	56	32.4	729	756	4256	177.3	2.96	47	78.8	0	0	4256
									00:12:07	19.74	0.557	10.993	124	268.433	274.532	1.02	99.9	17.2	35.8	35	4.97	1.4	96	2.8	17.94	3.09	17.11	3.92	20.92	0.05	127	22	121	28	NONE		21.6	56	32.4	729	756	1942	80.9	1.35	47	36	0	0	1942
									00:12:09	27.4	0.402	11.014	547	197.545	200.412	1.01	75.3	9.1	46	45.4	3.66	1	97	2	18.73	2.26	17.72	3.33	20.92	0.05	133	16	126	24	NONE		21.6	56	32.4	729	756	1427	59.5	0.99	47	26.4	0	0	1427
									00:12:12	21.28	0.522	11.106	441	249.147	245.531	0.99	95	14.3	38.6	39.2	4.61	1.3	97	2.6	18.2	2.74	17.2	3.79	20.92	0.05	129	19	122	27	NONE		21.6	56	32.4	729	756	1788	74.5	1.24	47	33.1	0	89	1700
									00:12:15	19.8	0.504	9.98	447	230.921	227.033	0.98	91.3	14.2	37.2	37.9	4.28	1.2	96	2.4	18.12	2.82	17.15	3.85	20.92	0.05	128	20	122	27	NONE		21.6	56	32.5	729	756	1656	69	1.15	48	30.7	0	95	1561
									00:12:20	11.7	1.275	14.912	1215	340.627	354.404	1.04	231	37.5	41.4	39.8	6.31	1.8	93	3.7	18.12	2.94	17.4	3.75	20.92	0.05	128	21	123	27	NONE		21.6	56	32.5	729	756	2474	103.1	1.72	48	45.8	0	0	2474
									00:12:23	25.42	0.491	12.483	287	284.923	283.265	0.99	89.1	13.8	37.6	37.8	5.28	1.5	92	3.1	18.15	2.81	17.3	3.77	20.92	0.05	129	20	123	27	NONE		21.6	56	32.5	729	756	2049	85.4	1.42	48	37.9	0	41	2008
									00:12:26	18.07	0.48	8.675	442	196.549	195.497	0.99	87.2	13.4	37.7	37.9	3.64	1	93	2.1	18.17	2.79	17.18	3.86	20.92	0.05	129	20	122	27	NONE		21.6	56	32.5	729	756	1413	58.9	0.98	48	26.2	0	26	1388
									00:12:30	12.12	0.824	9.988	360	278.889	268.894	0.96	144.6	27.4	32.8	34	5.16	1.5	95	2.9	17.55	3.33	16.68	4.17	20.92	0.05	124	24	118	30	NONE		21.6	56	32.5	729	756	1992	83	1.38	48	36.9	0	244	1748
									00:12:33	26.43	0.636	16.811	518	433.108	403.714	0.93	113.4	18.9	34.5	37.1	8.02	2.3	95	4.6	17.83	2.97	16.71	4.08	20.92	0.05	126	21	118	29	NONE		21.6	56	32.5	729	756	3072	128	2.13	48	56.9	0	712	2360
									00:12:37	18.4	0.734	13.509	536	299.405	354.542	1.18	133	23.8	40.8	34.5	5.54	1.6	96	3.1	18.12	3.24	16.89	3.96	20.92	0.05	128	23	120	28	NONE		21.6	56	32.5	729	756	2243	93.5	1.56	48	41.5	0	0	2243
									00:12:39	19.17	0.867	16.62	613	466.453	434.354	0.93	152.2	28	32.8	35.2	8.64	2.5	98	4.8	17.55	3.23	16.79	3.95	20.92	0.05	124	23	119	28	NONE		21.6	56	32.5	729	756	3308	137.8	2.3	48	61.3	0	777	2531
									00:12:42	21.66	0.743	16.094	707	403.742	383.306	0.95	133	21.9	36.1	38	7.48	2.1	97	4.2	17.9	2.95	17.2	3.72	20.92	0.05	127	21	122	26	NONE		21.6	56	32.5	729	756	2875	119.8	2	48	53.2	0	497	2378
									00:12:45	20.98	0.51	10.699	450	264.479	252.543	0.95	91.5	14.9	34.9	36.6	4.9	1.4	95	2.8	17.94	2.92	17.08	3.76	20.92	0.05	127	21	121	27	NONE		21.6	56	32.5	729	756	1885	78.6	1.31	48	34.9	0	290	1595
									00:12:48	20.34	0.622	12.651	517	330.076	312.446	0.95	110.6	19	34	35.9	6.11	1.7	96	3.4	17.78	3.05	17.07	3.72	20.92	0.05	126	22	121	26	NONE		21.6	56	32.5	729	756	2349	97.9	1.63	48	43.5	0	428	1920
									00:12:50	25.32	0.511	12.937	440	317.875	300.583	0.95	91.8	14.7	35.1	37.1	5.89	1.7	97	3.3	17.96	2.88	17.09	3.78	20.92	0.05	127	20	121	27	NONE		21.6	56	32.5	729	756	2261	94.2	1.57	48	41.9	0	420	1841
									00:12:52	25.42	0.531	13.5	432	342.396	322.545	0.94	94.9	15.7	34.2	36.3	6.34	1.8	97	3.5	17.87	2.96	17.01	3.81	20.92	0.05	127	21	121	27	NONE		21.6	56	32.5	729	756	2434	101.4	1.69	49	45.1	0	482	1952
									00:12:55	20.83	0.6	12.5	464	328.629	306.526	0.93	106.6	18.2	33.6	36	6.09	1.7	96	3.4	17.77	3.03	17.07	3.82	20.92	0.05	126	22	121	27	NONE		21.6	56	32.5	729	756	2331	97.1	1.62	49	43.2	0	535	1796
									00:12:59	25.86	0.696	18	523	475.799	447.522	0.94	123.5	21.4	34	36.2	8.81	2.5	95	5	17.74	3.07	16.99	3.75	20.92	0.05	126	22	120	27	NONE		21.6	57	32.5	729	756	3381	140.9	2.35	49	62.6	0	686	2695
									00:13:04	9.97	1.114	11.103	974	291.735	285.455	0.98	197.6	35.4	35.7	36.5	5.4	1.5	97	3	17.74	3.18	16.95	3.99	20.92	0.05	126	23	120	28	NONE		21.6	57	32.5	729	756	2091	87.1	1.45	49	38.7	0	154	1937
									00:13:07	19.8	0.379	7.505	376	172.413	156.424	0.91	68.9	9.8	35.5	39.1	3.19	0.9	97	1.8	18.18	2.59	17	3.82	20.92	0.05	129	18	121	27	NONE		21.6	57	32.5	729	756	1216	50.7	0.84	49	22.5	0	385	831
									00:13:09	23.9	0.465	11.116	420	264.196	239.072	0.9	84.1	12.4	35.7	39.5	4.89	1.4	99	2.7	18.09	2.67	16.87	3.83	20.92	0.05	128	19	120	27	NONE		21.6	56	32.5	729	756	1862	77.6	1.29	49	34.5	0	604	1258
									00:13:11	32.79	0.496	16.262	392	430.936	375.99	0.87	88.2	14.2	32.4	37.1	7.98	2.3	99	4.4	17.78	2.86	16.58	3.83	20.92	0.05	126	20	118	27	NONE		21.6	56	32.5	729	756	3016	125.7	2.09	49	55.8	0	1312	1703
									00:13:13	31.41	1.183	37.162	500	1198.53	1058.85	0.88	202.2	41.6	29.2	33	22.2	6.3	101	11.9	17.09	3.52	16.36	4.12	20.92	0.05	121	25	116	29	NONE		21.6	56	32.5	729	756	8408	350.3	5.84	49	155.7	0	3344	5064
									00:13:17	17	0.755	12.833	753	322.695	299.296	0.93	135.2	21.8	36.1	38.9	5.98	1.7	102	3.2	17.91	2.89	16.74	4	20.92	0.05	127	20	119	28	NONE		21.6	56	32.5	729	756	2286	95.3	1.59	49	42.3	0	566	1721
									00:13:20	21.58	0.279	6.022	525	89.5545	82.6785	0.92	53.4	4.8	50.4	54.6	1.66	0.5	103	0.9	19.14	1.72	17.9	2.87	20.92	0.05	136	12	127	20	NONE		21.7	56	32.5	729	756	634	26.4	0.44	49	11.7	0	166	468
									00:13:21	33.33	0.538	17.933	74	585.195	518.676	0.89	91.7	19.2	26.7	30.1	10.84	3.1	104	5.6	17.04	3.57	16.29	4.2	20.92	0.05	121	25	115	30	NONE		21.7	56	32.6	729	756	4108	171.2	2.85	49	76.1	0	1594	2514
									00:13:27	11.56	0.457	5.283	583	11.4719	97.652	8.51	92.5	10.5	390	45.8	0.21	0.1	102	0.1	20.24	2.3	17.02	3.59	20.92	0.05	144	16	121	25	NONE		21.7	56	32.6	729	756	219	9.1	0.15	50	4.1	0	0	219
									00:13:36	6.45	1.529	9.865	1196	321.134	296.096	0.92	260.3	56.6	29.3	31.8	5.95	1.7	100	3.2	17.02	3.7	16.42	4.35	20.92	0.05	121	26	116	31	NONE		21.7	57	32.6	729	756	2273	94.7	1.58	50	42.1	0	605	1668
									00:13:40	14.78	0.667	9.857	535	218.898	254.714	1.16	120.9	21.3	40.3	34.6	4.05	1.2	100	2.2	18.13	3.19	16.63	4.06	20.92	0.05	129	23	118	29	NONE		21.7	57	32.6	729	756	1633	68	1.13	50	30.2	0	0	1633
									00:13:42	24	0.75	18	530	529.799	468.016	0.88	130.7	24.1	30.8	34.9	9.81	2.8	100	5.3	17.43	3.21	16.56	4.1	20.92	0.05	124	23	117	29	NONE		21.7	56	32.6	729	756	3717	154.9	2.58	50	68.8	0	1479	2237
									00:13:44	24.49	0.767	18.784	600	517.284	465.323	0.9	135.3	23.5	33	36.7	9.58	2.7	99	5.2	17.64	3.06	16.8	3.93	20.92	0.05	125	22	119	28	NONE		21.7	56	32.6	729	756	3642	151.8	2.53	50	67.4	0	1249	2394
									00:13:47	24.19	0.641	15.508	613	397.195	361.52	0.91	114.5	18.5	34.8	38.2	7.36	2.1	101	3.9	17.86	2.89	17.06	3.76	20.92	0.05	127	20	121	27	NONE		21.7	56	32.6	729	756	2803	116.8	1.95	50	51.9	0	859	1944
									00:13:56	14.22	1.719	24.441	1317	575.757	595.362	1.03	310	51.8	40.7	39.4	10.66	3	98	5.9	18.03	3.01	17.57	3.56	20.92	0.05	128	21	125	25	NONE		21.7	56	32.6	729	756	4177	174	2.9	50	77.3	0	0	4177
									00:13:59	7.87	0.7	5.512	546	155.39	144.006	0.93	122.8	22.6	31.9	34.4	2.88	0.8	100	1.6	17.54	3.23	16.74	4.05	20.92	0.05	124	23	119	29	NONE		21.7	56	32.6	729	756	1101	45.9	0.76	51	20.4	0	275	826
									00:14:01	25.75	0.601	15.476	501	423.51	385.217	0.91	106.1	18.5	32.3	35.5	7.84	2.2	100	4.2	17.65	3.08	16.84	3.93	20.92	0.05	125	22	119	28	NONE		21.6	56	32.6	729	756	2989	124.5	2.08	51	55.3	0	922	2066
									00:14:03	30.15	0.727	21.92	583	572.999	533.739	0.93	129.3	21.9	34.6	37.1	10.61	3	98	5.8	17.79	3.01	17.04	3.78	20.92	0.05	126	21	121	27	NONE		21.7	56	32.6	729	756	4063	169.3	2.82	51	75.2	0	950	3113
									00:14:06	20.07	0.425	8.528	241	210.38	191.126	0.91	76.4	11.8	33.9	37.3	3.9	1.1	99	2.1	17.98	2.78	16.76	3.84	20.92	0.05	127	20	119	27	NONE		21.6	56	32.6	729	756	1484	61.8	1.03	51	27.5	0	464	1021
									00:14:08	28.17	0.7	19.718	462	544.461	492.016	0.9	123.4	21.6	32.6	36.1	10.08	2.9	100	5.4	17.63	3.09	16.77	3.96	20.92	0.05	125	22	119	28	NONE		21.6	56	32.6	729	756	3837	159.9	2.66	51	71.1	0	1261	2576
									00:14:12	19.74	0.607	11.98	546	225.729	285.51	1.26	112.3	17.9	47	37.1	4.18	1.2	102	2.2	18.5	2.95	17.1	3.65	20.92	0.05	131	21	121	26	NONE		21.7	56	32.6	729	756	1720	71.7	1.19	51	31.9	0	0	1720
									00:14:14	20.34	0.65	13.22	503	351.96	322.237	0.92	115.3	19.6	33.5	36.6	6.52	1.9	102	3.5	17.74	3.02	16.95	3.86	20.92	0.05	126	21	120	27	NONE		21.6	56	32.6	729	756	2487	103.6	1.73	51	46.1	0	717	1770
									00:14:18	20.91	1.511	31.589	418	1036.72	944.157	0.91	256.9	55.7	29.1	31.9	19.2	5.5	98	10.6	17	3.69	16.22	4.3	20.92	0.05	121	26	115	30	NONE		21.6	56	32.6	729	756	7318	304.9	5.08	51	135.5	0	2230	5088
									00:14:20	24.1	0.315	7.59	578	129.639	115.717	0.89	59.5	6	45.5	51	2.4	0.7	98	1.3	18.89	1.9	18.12	2.58	20.92	0.05	134	14	128	18	NONE		21.6	56	32.6	729	756	911	38	0.63	51	16.9	0	334	577
									00:14:23	21.66	0.507	10.982	601	137.387	218.09	1.59	97.4	12.5	68.9	43.4	2.54	0.7	101	1.4	19.21	2.47	17.49	3.21	20.92	0.05	136	17	124	23	NONE		21.6	56	32.6	729	756	1117	46.5	0.78	51	20.7	0	0	1117
									00:14:25	24.79	0.536	13.289	441	303.996	285.965	0.94	97.4	14.3	38	40.4	5.63	1.6	101	3	18.17	2.67	17.27	3.59	20.92	0.05	129	19	122	25	NONE		21.6	56	32.6	729	756	2160	90	1.5	51	40	0	437	1723
									00:14:28	23.35	0.464	10.833	373	244.256	229.667	0.94	84.5	12.2	37.7	40.1	4.52	1.3	98	2.5	18.21	2.63	17.16	3.67	20.92	0.05	129	19	122	26	NONE		21.6	56	32.6	729	756	1736	72.3	1.21	52	32.1	0	354	1382
									00:14:35	18.35	0.64	11.743	512	296.445	277.208	0.94	114.5	18.7	35.3	37.7	5.49	1.6	95	3.1	17.89	2.92	16.93	3.85	20.92	0.05	127	21	120	27	NONE		21.6	56	32.6	729	756	2104	87.7	1.46	52	39	0	466	1638
									00:14:44	6.42	1.614	10.357	1094	257.407	263.71	1.02	288.6	50.8	38.5	37.6	4.77	1.4	99	2.6	17.88	3.15	17.12	3.74	20.92	0.05	127	22	121	27	NONE		21.6	56	32.7	729	756	1863	77.6	1.29	52	34.5	0	0	1863
									00:15:01	8.85	0.742	6.566	620	205.024	168.23	0.82	128.1	23.5	29	35.3	3.8	1.1	99	2.1	17.26	3.17	16.41	4.03	20.92	0.05	122	22	116	29	NONE		21.6	57	32.7	729	756	1418	59.1	0.98	52	26.3	0	868	549
									00:15:04	18.52	0.657	12.167	562	294.176	310.107	1.05	117.9	20.7	37	35.1	5.45	1.6	98	3	17.95	3.15	16.56	3.84	20.92	0.05	127	22	117	27	NONE		21.6	56	32.7	729	756	2143	89.3	1.49	52	39.7	0	0	2143
									00:15:07	20.34	0.52	10.576	429	291.422	239.72	0.82	92	14.6	31.4	38.2	5.4	1.5	95	3.1	17.69	2.81	16.51	3.88	20.92	0.05	125	20	117	28	NONE		21.6	56	32.7	729	756	2016	84	1.4	52	37.3	0	1221	795
									00:15:09	31.58	0.637	20.116	397	580.819	479.69	0.83	111.7	18.8	30.8	37.3	10.76	3.1	95	6.1	17.54	2.95	16.44	3.87	20.92	0.05	124	21	117	27	NONE		21.6	56	32.7	729	756	4022	167.6	2.79	52	74.5	0	2390	1632
									00:15:12	18.87	0.431	8.132	426	184.308	153.287	0.83	78.7	10.1	37	44.4	3.41	1	97	1.9	18.26	2.34	17.06	3.49	20.92	0.05	129	17	121	25	NONE		21.6	56	32.7	729	756	1278	53.2	0.89	52	23.7	0	734	544
									00:15:15	20.48	0.432	8.846	385	228.947	186.553	0.81	77.3	11.3	32.4	39.7	4.24	1.2	96	2.4	17.89	2.62	16.79	3.72	20.92	0.05	127	19	119	26	NONE		21.6	56	32.7	729	756	1581	65.9	1.1	53	29.3	0	999	582
									00:15:17	25.53	0.451	11.515	381	304.837	247.085	0.81	80.4	12	31.9	39.4	5.65	1.6	94	3.2	17.83	2.66	16.7	3.69	20.92	0.05	126	19	118	26	NONE		21.6	56	32.7	729	756	2103	87.6	1.46	53	39	0	1360	743
									00:15:20	24.9	0.495	12.324	377	359.005	291.64	0.81	86.7	14.5	29.5	36.3	6.65	1.9	94	3.8	17.52	2.93	16.47	3.82	20.92	0.05	124	21	117	27	NONE		21.6	56	32.8	729	756	2478	103.3	1.72	53	45.9	0	1587	891
									00:15:23	19.05	0.464	8.838	370	234.51	188.928	0.81	82.7	12.3	32	39.7	4.34	1.2	96	2.4	17.82	2.65	16.47	3.84	20.92	0.05	126	19	117	27	NONE		21.6	57	32.8	729	756	1616	67.3	1.12	53	29.9	0	1072	544
									00:15:26	24.9	0.515	12.822	416	371.586	291.429	0.78	90.4	14.5	29.8	38	6.88	2	96	3.9	17.55	2.82	16.44	3.79	20.92	0.05	124	20	117	27	NONE		21.6	56	32.8	729	756	2548	106.2	1.77	53	47.2	0	1876	672
									00:15:31	13.48	0.534	7.2	432	149.803	165.512	1.1	97.9	15.2	41.8	37.8	2.77	0.8	95	1.6	18.33	2.85	16.32	3.93	20.92	0.05	130	20	116	28	NONE		21.6	57	32.8	729	756	1103	46	0.77	53	20.4	0	0	1103
									00:15:37	10.6	1.031	10.929	595	346.63	276.057	0.8	177.6	32.2	29.4	36.9	6.42	1.8	96	3.6	17.23	3.12	16.07	4.07	20.92	0.05	122	22	114	29	NONE		21.6	57	32.8	729	756	2384	99.3	1.66	53	44.1	0	1657	727
									00:15:40	14.39	1.045	15.036	759	523.814	406.536	0.78	176.4	34.9	26.8	34.5	9.7	2.8	98	5.3	16.88	3.34	16.18	4.02	20.92	0.05	120	24	115	29	NONE		21.6	57	32.8	729	756	3586	149.4	2.49	53	66.4	0	2740	846
									00:15:43	23.62	0.577	13.63	413	409.453	318.622	0.78	100.6	16.7	29.2	37.6	7.58	2.2	99	4.1	17.44	2.89	16.22	3.95	20.92	0.05	124	21	115	28	NONE		21.6	57	32.8	729	756	2804	116.8	1.95	53	51.9	0	2123	681
									00:15:46	17.49	0.552	9.656	422	288.238	221.749	0.77	96.4	15.7	29.3	38	5.34	1.5	101	2.9	17.46	2.84	16.36	3.79	20.92	0.05	124	20	116	27	NONE		21.6	57	32.8	729	756	1970	82.1	1.37	53	36.5	0	1551	419
									00:15:52	12.12	1.207	14.63	408	426.948	410.459	0.96	210	41.8	32.3	33.6	7.91	2.3	100	4.3	17.4	3.46	15.85	4.19	20.92	0.05	123	25	112	30	NONE		21.6	57	32.8	729	756	3048	127	2.12	53	56.4	0	402	2646
									00:15:56	19.61	0.378	7.412	635	172.856	130.709	0.76	68.9	8.3	34.9	46.2	3.2	0.9	101	1.7	18.23	2.2	17.1	2.95	20.92	0.05	129	16	121	21	NONE		21.6	57	32.8	729	756	1178	49.1	0.82	54	21.8	0	980	198
									00:16:04	5.83	0.746	4.35	467	120.766	110.843	0.92	131.3	23.5	32.6	35.6	2.24	0.6	99	1.2	17.6	3.15	15.35	4.19	20.92	0.05	125	22	109	30	NONE		21.6	57	32.8	729	756	854	35.6	0.59	54	15.8	0	239	614
									00:16:07	20.27	0.795	16.115	771	558.124	408.19	0.73	134.7	24.9	26.3	36	10.34	3	100	5.6	16.94	3.13	16.05	4	20.92	0.05	120	22	114	28	NONE		21.6	57	32.8	729	756	3781	157.5	2.63	54	70	0	3467	314
									00:16:16	6.77	2.282	15.454	1504	443.777	387.178	0.87	399.8	70.7	33.8	38.7	8.22	2.3	94	4.7	17.52	3.1	16.64	3.92	20.92	0.05	124	22	118	28	NONE		21.6	57	32.8	729	756	3106	129.4	2.16	54	57.5	0	1352	1754
									00:16:21	15.71	0.63	9.895	329	272.94	227.017	0.83	111.4	17.9	32.2	38.7	5.05	1.4	100	2.7	17.68	2.84	16.61	3.83	20.92	0.05	125	20	118	27	NONE		21.6	57	32.8	729	756	1892	78.9	1.31	54	35	0	1087	806
									00:16:28	7.25	1.389	10.065	657	338.933	272.808	0.8	236	46.5	28.2	35	6.28	1.8	100	3.4	16.99	3.35	15.8	4.36	20.92	0.05	120	24	112	31	NONE		21.6	57	32.8	729	756	2336	97.3	1.62	54	43.3	0	1555	780
									00:16:36	7.26	2.605	18.923	1173	600.793	505.079	0.84	447.7	85.9	30.6	36.5	11.13	3.2	102	5.9	17.19	3.3	16.13	4.18	20.92	0.05	122	23	114	30	NONE		21.6	57	32.8	729	756	4174	173.9	2.9	55	77.3	0	2270	1905
									00:16:40	16.48	0.627	10.335	256	301.74	236.9	0.79	109.9	17.8	30.4	38.8	5.59	1.6	101	3	17.53	2.84	16.46	3.85	20.92	0.05	124	20	117	27	NONE		21.6	57	32.9	729	756	2070	86.2	1.44	55	38.3	0	1518	552
									00:16:44	13.16	0.951	12.513	526	414.562	322.529	0.78	162.4	30.3	28	35.9	7.68	2.2	101	4.1	17.08	3.19	16.09	4.1	20.92	0.05	121	23	114	29	NONE		21.6	58	32.9	729	756	2839	118.3	1.97	55	52.6	0	2151	688
									00:16:48	16.53	1.064	17.587	355	574.883	436.99	0.76	182.4	32.7	28.6	37.6	10.65	3	97	5.9	17.14	3.07	16.03	4.05	20.92	0.05	122	22	114	29	NONE		21.6	58	32.9	729	756	3921	163.4	2.72	55	72.6	0	3210	711
									00:16:52	14.67	1.039	15.242	451	499.196	375.934	0.75	178.1	31.7	28.5	37.8	9.24	2.6	99	5	17.14	3.05	15.94	4.06	20.92	0.05	122	22	113	29	NONE		21.6	58	32.9	729	756	3399	141.6	2.36	55	62.9	0	2864	535
									00:16:56	13.92	0.969	13.49	466	427.065	322.822	0.76	167.3	28.7	29.3	38.8	7.91	2.3	100	4.3	17.27	2.96	16.07	4.01	20.92	0.05	122	21	114	28	NONE		21.6	57	32.9	729	756	2910	121.2	2.02	55	53.9	0	2424	486
[truncated: 34 more columns]

## Sheet: Sonuçlar
Parametre	um	Pre	Bekl.	%Beklenen	Ex Sonrası	% Değişim	Normal	Sınıf
Parametre	um	Ölçüm	Dinlenme	Isınma	AT	RC	Maks	Bekl.	%Beklenen	Normal	Sınıf
Parametre	um	Ölçüm	Dinlenme	Isınma	AT	RC	Maks	Bekl.	%Beklenen	Normal	Sınıf
Parametre	um	Ölçüm	Dinlenme	Isınma	AT	RC	Maks	Bekl.	%Beklenen	Normal	Sınıf
Parametre	um	Ölçüm	Dinlenme	Isınma	AT	RC	Maks	Bekl.	%Beklenen	Normal	Sınıf
Parametre	um	Ölçüm	Dinlenme	Isınma	AT	RC	Maks	Bekl.	%Beklenen	Normal	Sınıf
