# Supplementary material for: Correction: The contribution of energy systems during 30-second lower body Wingate anaerobic test in combat sports athletes: Intermittent versus single forms and gender comparison
Source: PLoS One. 2024 Jun 27;19(6):e0306361. doi: 10.1371/journal.pone.0306361 (PMC11210755; doi:10.1371/journal.pone.0306361)
Supplement: S1 File — A) Descriptive characteristics of athletes including age range, height, weight; B) Wingate test outputs, including metrics such as peak power, mean power, and fatigue index; C) Oxygen Consumption (O2) Data for two different Wingate test protocols, providing comparative insights into athletes’ oxygen consumption during these tests. (ZIP) [file pone.0306361.s001.zip › S1 File/C. Oxygen consumption data for two Wingate tests/All Raw-Oxygen Data/14.xlsx]

## Sheet: Veri
			Test Tarihi	12012023		Barometrik basınç (mmHg)	764		t	Rf	VT	VE_ergo	IV	VO2	VCO2	RQ	O2eksp	CO2eksp	VE/VO2	VE/VCO2	VO2/Kg	METS	HR	VO2/HR	FeO2	FeCO2	FetO2	FetCO2	FiO2	FiCO2	PeO2	PeCO2	PetO2	PETCO2	Faz	İşaretleyici	Ortam Sıc.	RH Amb	Cihaz Sıcaklığı	Analizör Basıncı	PB	EEkc	EEh	EEm	EEtot	EEkg	PRO	YAĞ	CHO
			Test Süresi	00:12:42		Ortam Sıcaklığı (°C)	22		s	1/min	L(btps)	L/min	mL	mL/min	mL/min	---	mL	mL	---	---	mL/min/Kg	---	bpm	mL/beat	%	%	%	%	%	%	mmHg	mmHg	mmHg	mmHg	---	---	°C	%	°C	mmHg	mmHg	kcal/day	kcal/h	kcal/min	kcal	kcal/Kg/day	kcal/day	kcal/day	kcal/day
			Test Süresi	00:17:09		Ortam Görece Nem (%)	52
			Egzersiz Süresi	00:00:00		Flowmetre sıcaklığı (°C)	34		00:00:00	17.05	1.027	17.506	874	608.653	532.284	0.87	173.1	38	26.8	30.6	11.27	3.2	89	6.8	16.85	3.7	15.6	4.86	20.93	0.04	121	27	112	35	NONE		22.6	53	39	736	764	4261	177.6	2.96	0	78.9	0	1825	2436
			Kişi (Hasta) Tipi	Healthy		Flowmetre Bağıl Nem (%)	100		00:00:03	21.05	0.842	17.726	724	622.695	541.53	0.87	141.6	31.3	26.1	30	11.53	3.3	90	6.9	16.82	3.72	15.6	4.82	20.93	0.04	121	27	112	35	NONE		22.6	53	39	736	764	4355	181.5	3.02	0	80.6	0	1937	2418
			Test Türü	Azami		STPD (---)	0.8308		00:00:05	23.81	0.804	19.143	585	691.072	590.983	0.86	134.4	30.2	25.3	29.6	12.8	3.7	91	7.6	16.72	3.76	15.53	4.86	20.93	0.04	120	27	111	35	NONE		22.7	53	39	736	764	4817	200.7	3.35	0	89.2	0	2381	2436
			Ergometre	Hiçbiri		BTPS Ins (---)	1.103		00:00:08	24.69	0.782	19.309	650	715.957	615.104	0.86	129.8	30.3	24.6	28.6	13.26	3.8	93	7.7	16.6	3.87	15.47	4.87	20.93	0.04	119	28	111	35	NONE		22.7	53	39	736	764	4995	208.1	3.47	0	92.5	0	2401	2594
			Protokol	Hiçbiri		BTPS Eksp (---)	1.0199		00:00:10	23.81	0.826	19.667	694	709.56	606.633	0.85	138.1	31	25.4	29.7	13.14	3.8	98	7.2	16.72	3.75	15.5	4.86	20.93	0.04	120	27	111	35	NONE		22.7	53	39	736	764	4946	206.1	3.43	0	91.6	0	2449	2497
			Azami Efor	Onaylanmamış		#Adım sayısı	429		00:00:14	15.23	1.579	24.046	1345	849.101	768.796	0.91	264.7	61.4	27.1	29.9	15.72	4.5	102	8.3	16.76	3.89	15.73	4.87	20.93	0.04	120	28	113	35	NONE		22.7	53	39	736	764	5986	249.4	4.16	1	110.9	0	1932	4054
			EKG Tepkisi	Yok		BSA (m2)	1.58602		00:00:17	20.69	0.906	18.745	684	634.921	576.453	0.91	153.4	33.9	27.2	30	11.76	3.4	99	6.4	16.93	3.74	15.81	4.82	20.93	0.04	121	27	113	35	NONE		22.7	53	39	736	764	4479	186.6	3.11	1	82.9	0	1408	3071
			Test sebebi	Yok		BMI (kg/m2)	19.8		00:00:20	20.98	0.752	15.776	646	524.646	474.045	0.9	127.9	27.5	27.3	30.2	9.72	2.8	98	5.4	17.01	3.66	15.84	4.76	20.93	0.04	122	26	114	34	NONE		22.8	52	39	736	764	3697	154.1	2.57	1	68.5	0	1217	2480
			Testi durdurma sebebi	Yok		HR Maks.	204		00:00:23	18.46	0.941	17.372	758	595.111	540.232	0.91	158.9	35.6	27	29.8	11.02	3.1	98	6.1	16.89	3.78	15.63	4.95	20.93	0.04	121	27	112	35	NONE		22.8	52	39	736	764	4198	174.9	2.92	1	77.7	0	1321	2877
			Test Konumu	Tanımsız		Kullanıcı 1 (---)	-		00:00:26	19.29	0.787	15.183	682	527.173	475.783	0.9	132.5	30	26.2	29.1	9.76	2.8	96	5.5	16.84	3.81	15.59	4.98	20.93	0.04	121	27	112	36	NONE		22.8	52	39	736	764	3714	154.8	2.58	1	68.8	0	1236	2478
			Test Amacı	Yok		Kullanıcı 2 (---)	-		00:00:29	19.48	0.852	16.597	699	580.732	522.073	0.9	143.2	32.6	26.2	29.2	10.75	3.1	96	6	16.81	3.83	15.46	5.07	20.93	0.04	121	27	111	36	NONE		22.8	53	39	736	764	4088	170.3	2.84	1	75.7	0	1409	2679
						Kullanıcı 3 (---)	-		00:00:31	28.57	0.399	11.4	672	284.078	254.935	0.9	71.8	10.9	33.1	36.9	5.26	1.5	97	2.9	17.99	2.73	16.6	3.89	20.93	0.04	129	20	119	28	NONE	Marker	22.8	53	39	736	764	1999	83.3	1.39	2	37	0	700	1299
									00:00:33	45.8	0.036	1.649	362	4.61746	7.06341	1.53	7.4	0.2	0	0	0.09	0	97	0	20.56	0.56	20.73	0.2	20.93	0.04	147	4	149	1	NONE		22.8	53	39	736	764	37	1.5	0.03	2	0.7	0	0	37
									00:00:34	35.09	0.803	28.175	302	990.722	876.778	0.88	134.9	30.4	26	29.3	18.35	5.2	103	9.6	16.8	3.79	15.64	4.79	20.93	0.04	120	27	112	34	NONE		22.9	53	39	736	764	6953	289.7	4.83	2	128.8	0	2729	4224
									00:00:40	11.05	0.98	10.829	1173	429.671	359.906	0.84	159.9	39.6	23.4	27.9	7.96	2.3	127	3.4	16.32	4.04	14.93	5.12	20.93	0.04	117	29	107	37	NONE		22.9	53	39	736	764	2983	124.3	2.07	2	55.2	0	1653	1330
									00:00:41	46.15	1.178	54.369	799	1843.08	1584.63	0.86	199.9	41.8	27.7	32.3	34.13	9.8	130	14.2	16.97	3.55	15.63	4.69	20.93	0.04	122	25	112	34	NONE		22.9	53	39	736	764	12861	535.9	8.93	2	238.2	0	6155	6706
									00:00:42	47.24	1.57	74.173	631	2843.84	2440.11	0.86	258.3	62.8	24.9	29	52.66	15	135	21.1	16.45	4	15.31	4.97	20.93	0.04	118	29	110	36	NONE		22.9	53	39	736	764	19836	826.5	13.78	2	367.3	0	9611	10225
									00:00:44	39.74	1.379	54.795	904	1963.29	1671.88	0.85	231	51.2	26.5	31.1	36.36	10.4	140	14	16.75	3.71	15.62	4.68	20.93	0.04	120	27	112	34	NONE	Marker	22.9	53	39	736	764	13674	569.8	9.5	3	253.2	0	6927	6747
									00:00:46	30.77	1.418	43.631	1039	1544.91	1307.02	0.85	238.3	51.7	26.8	31.7	28.61	8.2	146	10.6	16.81	3.65	15.73	4.63	20.93	0.04	120	26	113	33	NONE		22.9	53	39	736	764	10747	447.8	7.46	3	199	0	5648	5099
									00:00:49	18.02	2.103	37.892	1896	1414.56	1268.73	0.9	347.7	85.6	25.9	28.9	26.2	7.5	152	9.3	16.53	4.07	15.45	5.08	20.93	0.04	119	29	111	36	NONE		23	53	39	736	764	9954	414.7	6.91	3	184.3	0	3502	6452
									00:00:52	24.69	1.289	31.827	1106	1326.65	1181.2	0.89	206.6	58.1	22.7	25.5	24.57	7	151	8.8	16.03	4.51	14.74	5.72	20.93	0.04	115	32	106	41	NONE		23	53	39	736	764	9321	388.4	6.47	4	172.6	0	3488	5834
									00:00:54	25.21	1.445	36.429	1285	1575.57	1426.72	0.91	228.7	68.7	22	24.3	29.18	8.3	150	10.5	15.83	4.75	14.49	6.01	20.93	0.04	113	34	104	43	NONE		23	53	39	736	764	11108	462.8	7.71	4	205.7	0	3582	7527
									00:00:56	26.43	1.271	33.595	1163	1581.32	1424.92	0.9	195.5	65.4	20.1	22.3	29.28	8.4	150	10.5	15.38	5.15	14.28	6.26	20.93	0.04	110	37	102	45	NONE		23	54	39	736	764	11138	464.1	7.73	4	206.3	0	3760	7378
									00:00:58	26.67	1.624	43.307	1295	1939.64	1828.83	0.94	253.4	83.2	21.4	22.7	35.92	10.3	150	12.9	15.6	5.12	14.42	6.32	20.93	0.04	112	37	103	45	NONE		23	54	39	736	764	13790	574.6	9.58	4	255.4	0	2689	11101
									00:01:01	28.3	1.3	36.792	1202	1528.74	1480.84	0.97	207.5	63.5	22.8	23.5	28.31	8.1	149	10.3	15.96	4.88	14.6	6.38	20.93	0.04	114	35	105	46	NONE		23	54	39	736	764	10931	455.5	7.59	5	202.4	0	1169	9762
									00:01:03	27.27	1.66	45.273	1090	2049.17	2049.12	1	257	91.1	21.2	21.2	37.95	10.8	149	13.8	15.48	5.49	14.19	6.9	20.93	0.04	111	39	102	49	NONE		23	54	39	736	764	14754	614.7	10.25	5	273.2	0	1	14753
									00:01:05	28.04	1.646	46.15	1357	1934.01	1976.27	1.02	261.1	85.5	22.8	22.4	35.82	10.2	149	13	15.86	5.19	14.69	6.47	20.93	0.04	114	37	105	46	NONE		23	53	39	736	764	13992	583	9.72	5	259.1	0	0	13992
									00:01:07	30.15	1.187	35.789	1197	1319.91	1373.35	1.04	195.3	55.3	25.5	24.5	24.44	7	148	8.9	16.45	4.66	15.14	6.15	20.93	0.04	118	33	109	44	NONE		23.1	53	39	736	764	9588	399.5	6.66	6	177.6	0	0	9588
									00:01:09	28.3	1.533	43.387	1125	1711.52	1831.42	1.07	247	78.5	24.2	22.6	31.69	9.1	146	11.7	16.11	5.12	14.84	6.58	20.93	0.04	116	37	106	47	NONE		23.1	53	39	736	764	12513	521.4	8.69	6	231.7	0	0	12513
									00:01:11	31.91	1.572	50.17	1199	1904.53	2080.73	1.09	255.8	79.1	25.2	23	35.27	10.1	145	13.1	16.27	5.03	15.1	6.35	20.93	0.04	117	36	108	46	NONE		23.1	53	39	736	764	13992	583	9.72	6	259.1	0	0	13992
									00:01:13	36.81	1.105	40.675	1273	1256.59	1430	1.14	189	47.2	30.3	26.6	23.27	6.6	145	8.7	17.1	4.27	15.94	5.41	20.93	0.04	123	31	114	39	NONE		23.1	53	39	736	764	9322	388.4	6.47	7	172.6	0	0	9322
									00:01:15	29.56	0.265	7.833	788	53.9681	73.5275	1.36	53.1	3.1	106.8	78.4	1	0.3	146	0.4	20.04	1.17	19.45	2.27	20.93	0.04	144	8	139	16	NONE	Marker	23.1	53	39	736	764	420	17.5	0.29	7	7.8	0	0	420
									00:01:15	80	2.004	160.32	331	6223.67	7397.81	1.19	322.1	112.1	24.9	20.9	115.25	32.9	146	42.6	16.07	5.59	14.86	6.56	20.93	0.04	115	40	107	47	NONE		23.1	53	39	736	764	46670	1944.6	32.41	7	864.3	0	0	46670
									00:01:16	53.57	1.757	94.125	1077	2895.46	3444.95	1.19	300.1	78.1	31.2	26.2	53.62	15.3	146	19.8	17.08	4.45	16	5.45	20.93	0.04	122	32	115	39	NONE		23.1	53	39	736	764	21718	904.9	15.08	7	402.2	0	0	21718
									00:01:17	56.6	2.064	116.83	1011	3198.3	3958.72	1.24	360.6	85	35.3	28.5	59.23	16.9	147	21.8	17.47	4.12	16.59	5.05	20.93	0.04	125	30	119	36	NONE		23.1	53	39	736	764	24232	1009.7	16.83	7	448.7	0	0	24232
									00:01:19	52.63	2.042	107.474	1088	2458.81	3244.07	1.32	367.4	75	42.2	32	45.53	13	149	16.5	17.99	3.67	17.2	4.62	20.93	0.04	129	26	123	33	NONE		23.1	53	39	736	764	18947	789.5	13.16	8	350.9	0	0	18947
									00:01:20	60	1.809	108.54	997	2216.13	3184.5	1.44	330.1	64.6	47.1	32.8	41.04	11.7	151	14.7	18.25	3.57	17.46	4.38	20.93	0.04	131	26	125	31	NONE		23.1	53	39	736	764	17490	728.8	12.15	8	323.9	0	0	17490
									00:01:21	53.1	2.01	106.726	1061	2139.05	3088.13	1.44	367.7	70.8	48.2	33.4	39.61	11.3	153	14	18.29	3.52	17.56	4.34	20.93	0.04	131	25	126	31	NONE		23.1	52	39	736	764	16905	704.4	11.74	8	313	0	0	16905
									00:01:22	58.82	2.034	119.647	995	2331.62	3430.49	1.47	373.3	71	49.5	33.7	43.18	12.3	154	15.1	18.35	3.49	17.64	4.29	20.93	0.04	132	25	126	31	NONE		23.2	52	39	736	764	18528	772	12.87	8	343.1	0	0	18528
									00:01:23	57.69	2.06	118.846	1108	2227	3210.6	1.44	380.4	67.8	51.6	35.8	41.24	11.8	156	14.3	18.47	3.29	17.81	4.08	20.93	0.04	132	24	128	29	NONE		23.2	52	39	736	764	17592	733	12.22	9	325.8	0	0	17592
									00:01:25	26.67	1.971	52.56	1196	1327.8	1803.84	1.36	348.1	82.2	38.2	28.1	24.59	7	160	8.3	17.66	4.17	16.83	4.93	20.93	0.04	127	30	121	35	NONE	Marker	23.2	52	39	736	764	10314	429.8	7.16	9	191	0	0	10314
									00:01:26	50.85	1.664	84.61	1017	2013.51	2722.25	1.35	297.1	65.1	40.3	29.8	37.29	10.7	161	12.5	17.85	3.91	17.05	4.77	20.93	0.04	128	28	122	34	NONE		23.2	52	39	736	764	15620	650.8	10.85	9	289.3	0	0	15620
									00:01:28	41.96	1.796	75.357	1103	1939	2485.01	1.28	317	72	37.3	29.1	35.91	10.3	163	11.9	17.65	4.01	16.86	4.92	20.93	0.04	127	29	121	35	NONE		23.2	52	39	736	764	14826	617.7	10.3	9	274.5	0	0	14826
									00:01:29	34.09	2.095	71.42	1371	1917.34	2443.39	1.27	366.9	87.1	36	28.3	35.51	10.1	165	11.6	17.51	4.16	16.73	5.04	20.93	0.04	126	30	120	36	NONE		23.2	53	39	736	764	14638	609.9	10.17	10	271.1	0	0	14638
									00:01:31	34.88	1.704	59.442	1213	1709.4	2133.73	1.25	294.6	74.3	33.3	26.7	31.66	9	166	10.3	17.29	4.36	16.41	5.39	20.93	0.04	124	31	118	39	NONE		23.2	53	39	736	764	12980	540.8	9.01	10	240.4	0	0	12980
									00:01:33	32.61	1.616	52.696	1151	1678.95	2022.6	1.2	273.6	75.3	30	24.9	31.09	8.9	165	10.2	16.93	4.66	15.9	5.91	20.93	0.04	121	33	114	42	NONE		23.2	54	39	736	764	12633	526.4	8.77	10	233.9	0	0	12633
									00:01:35	34.29	1.497	51.326	1260	1588.43	1922.88	1.21	255.1	68.1	30.8	25.4	29.42	8.4	165	9.6	17.04	4.55	15.89	5.88	20.93	0.04	122	33	114	42	NONE		23.2	54	39	736	764	11966	498.6	8.31	11	221.6	0	0	11966
									00:01:37	33.33	1.367	45.567	1119	1480.25	1779.5	1.2	230.4	64.8	29.2	24.3	27.41	7.8	165	9	16.85	4.74	15.58	6.24	20.93	0.04	121	34	112	45	NONE		23.2	54	39	736	764	11132	463.8	7.73	11	206.1	0	0	11132
									00:01:38	34.09	1.584	54	1088	1898.62	2290.51	1.21	261.6	81.5	27.2	22.5	35.16	10	164	11.6	16.52	5.15	15.32	6.6	20.93	0.04	118	37	110	47	NONE		23.3	54	39	736	764	14291	595.5	9.92	11	264.6	0	0	14291
									00:01:40	34.09	1.742	59.386	1134	2087.76	2478.49	1.19	288	88.2	27.3	23	38.66	11	163	12.8	16.53	5.06	15.19	6.73	20.93	0.04	119	36	109	48	NONE		23.3	54	39	736	764	15651	652.1	10.87	11	289.8	0	0	15651
									00:01:42	27.03	2.193	59.27	1591	2092.52	2564.95	1.23	361.4	115.1	27.4	22.4	38.75	11.1	162	12.9	16.48	5.25	15.44	6.58	20.93	0.04	118	38	111	47	NONE		23.3	53	39	736	764	15814	658.9	10.98	12	292.9	0	0	15814
									00:01:44	36.14	1.453	52.518	1165	1694.55	2093.74	1.24	244.9	70.3	29.5	23.9	31.38	9	161	10.5	16.85	4.84	15.71	6.23	20.93	0.04	121	35	113	45	NONE		23.3	53	39	736	764	12833	534.7	8.91	12	237.6	0	0	12833
									00:01:46	34.68	1.756	60.902	1040	2122.98	2639.49	1.24	290.1	92.3	27.5	22.2	39.31	11.2	160	13.3	16.52	5.26	15.41	6.67	20.93	0.04	118	38	110	48	NONE		23.3	54	39	736	764	16104	671	11.18	12	298.2	0	0	16104
									00:01:47	34.29	1.597	54.754	1244	1812.74	2263.6	1.25	267.3	80.1	28.9	23.1	33.57	9.6	159	11.4	16.74	5.02	15.64	6.38	20.93	0.04	120	36	112	46	NONE		23.3	54	39	736	764	13766	573.6	9.56	12	254.9	0	0	13766
									00:01:49	34.29	1.597	54.754	1212	1764.14	2229.42	1.26	268.9	78.9	29.7	23.5	32.67	9.3	158	11.2	16.84	4.94	15.78	6.23	20.93	0.04	121	35	113	45	NONE		23.3	54	39	736	764	13439	560	9.33	13	248.9	0	0	13439
									00:01:51	34.09	1.737	59.216	1182	1902.55	2427.62	1.28	292.5	86.4	29.9	23.4	35.23	10.1	156	12.2	16.84	4.97	15.85	6.21	20.93	0.04	121	36	114	45	NONE		23.3	54	39	736	764	14530	605.4	10.09	13	269.1	0	0	14530
									00:01:53	35.71	1.608	57.429	1195	1759.84	2248.01	1.28	273.8	76.4	31.2	24.4	32.59	9.3	156	11.3	17.03	4.75	16	5.99	20.93	0.04	122	34	115	43	NONE		23.4	54	39	736	764	13444	560.2	9.34	13	249	0	0	13444
									00:01:54	35.29	1.336	47.153	1308	1267.35	1688.13	1.33	233.4	58.1	35.3	26.5	23.47	6.7	155	8.2	17.47	4.35	16.52	5.5	20.93	0.04	125	31	118	39	NONE		23.4	54	39	736	764	9791	408	6.8	14	181.3	0	0	9791
									00:01:55	54.55	2.161	117.873	818	3523.44	4724.06	1.34	369	105.1	32.4	24.1	65.25	18.6	156	22.6	17.08	4.86	16.13	5.75	20.93	0.04	122	35	116	41	NONE	Marker	23.4	54	39	736	764	27271	1136.3	18.94	14	505	0	0	27271
									00:01:56	58.25	2.211	128.796	1167	3048.6	4313.35	1.41	394.3	90	40.9	28.9	56.46	16.1	156	19.5	17.83	4.07	16.98	4.87	20.93	0.04	128	29	122	35	NONE		23.4	54	39	736	764	23953	998.1	16.63	14	443.6	0	0	23953
									00:01:57	55.05	2.286	125.835	1122	2590.86	3859.64	1.49	416	85.3	47.1	31.6	47.98	13.7	156	16.6	18.2	3.73	17.35	4.71	20.93	0.04	130	27	124	34	NONE		23.4	54	39.1	736	764	20664	861	14.35	14	382.7	0	0	20664
									00:01:58	60	1.933	115.98	1150	2055.76	3326.71	1.62	358	67.5	54.4	33.6	38.07	10.9	157	13.1	18.52	3.49	17.74	4.4	20.93	0.04	133	25	127	32	NONE		23.4	54	39.1	736	764	16815	700.6	11.68	15	311.4	0	0	16815
									00:02:00	53.57	2.082	111.536	982	2032.79	3221.33	1.58	384.5	73.2	53	33.5	37.64	10.8	158	12.9	18.47	3.52	17.81	4.34	20.93	0.04	132	25	128	31	NONE		23.4	54	39.1	736	764	16519	688.3	11.47	15	305.9	0	0	16519
									00:02:01	60.61	2.142	129.818	1117	2101.73	3492.09	1.66	400.8	70.2	59.7	36	38.92	11.1	159	13.2	18.71	3.28	18.08	4.03	20.93	0.04	134	23	130	29	NONE		23.4	54	39	736	764	17335	722.3	12.04	15	321	0	0	17335
									00:02:02	63.83	2.155	137.553	1070	2148.87	3598.01	1.67	404.8	68.7	61.9	37	39.79	11.4	160	13.4	18.78	3.19	18.14	3.98	20.93	0.04	135	23	130	29	NONE		23.4	54	39	736	764	17767	740.3	12.34	15	329	0	0	17767
									00:02:02	62.5	2.139	133.688	1103	2070.72	3513.01	1.7	402	68.5	62.4	36.8	38.35	11	161	12.9	18.79	3.2	18.18	3.95	20.93	0.04	135	23	130	28	NONE		23.4	53	39	736	764	17194	716.4	11.94	15	318.4	0	0	17194
									00:02:03	64.52	2.166	139.742	1117	2161.01	3550.68	1.64	407.6	67.1	62.6	38.1	40.02	11.4	162	13.3	18.82	3.1	18.2	3.77	20.93	0.04	135	22	130	27	NONE		23.4	53	39	736	764	17761	740	12.33	16	328.9	0	0	17761
									00:02:05	32.61	1.751	57.098	1039	1161.94	1717.8	1.48	319.3	64.1	47.2	31.9	21.52	6.1	165	7	18.24	3.66	17.45	4.48	20.93	0.04	131	26	125	32	NONE		23.4	53	39	736	764	9246	385.3	6.42	16	171.2	0	0	9246
									00:02:06	56.6	2.135	120.849	1025	2549.5	3727.13	1.46	387.4	80.1	45.8	31.4	47.21	13.5	166	15.4	18.15	3.75	17.36	4.57	20.93	0.04	130	27	124	33	NONE	Marker	23.4	53	39	736	764	20222	842.6	14.04	16	374.5	0	0	20222
									00:02:08	48	1.848	88.704	1124	1975.04	2710.46	1.37	333.4	68.7	43.2	31.5	36.57	10.4	168	11.8	18.04	3.72	17.25	4.65	20.93	0.04	129	27	124	33	NONE		23.4	53	39	736	764	15385	641	10.68	16	284.9	0	0	15385
									00:02:09	46.51	1.764	82.047	1039	1952.91	2592.91	1.33	315.2	67.8	40.3	30.4	36.16	10.3	169	11.6	17.87	3.84	17.02	4.76	20.93	0.04	128	28	122	34	NONE		23.5	53	39	736	764	15075	628.1	10.47	17	279.2	0	0	15075
									00:02:10	40.54	1.675	67.905	1102	1745.89	2187.09	1.25	296	65.6	37.3	29.8	32.33	9.2	170	10.3	17.67	3.92	16.74	5.06	20.93	0.04	127	28	120	36	NONE		23.5	53	39.1	736	764	13269	552.9	9.21	17	245.7	0	0	13269
									00:02:12	40.54	1.521	61.662	1118	1662.14	2047.68	1.23	266.6	61.4	35.4	28.7	30.78	8.8	170	9.8	17.53	4.04	16.52	5.27	20.93	0.04	126	29	118	38	NONE		23.5	54	39.1	736	764	12578	524.1	8.73	17	232.9	0	0	12578
									00:02:13	39.47	1.253	49.461	912	1544.68	1866.11	1.21	213.1	57.4	30.2	25	28.61	8.2	169	9.1	17.01	4.58	15.92	5.67	20.93	0.04	122	33	114	41	NONE		23.5	54	39	736	764	11631	484.6	8.08	17	215.4	0	0	11631
									00:02:15	45.11	1.766	79.669	1070	2507.87	3047.08	1.22	299.7	82	30.5	25.1	46.44	13.3	169	14.8	16.97	4.64	15.96	5.71	20.93	0.04	122	33	114	41	NONE		23.5	53	39	736	764	18911	787.9	13.13	18	350.2	0	0	18911
									00:02:16	37.04	1.969	72.926	1182	2425.55	2908.37	1.2	330	95.3	29	24.2	44.92	12.8	169	14.4	16.76	4.84	15.82	5.85	20.93	0.04	120	35	113	42	NONE		23.5	53	39	736	764	18229	759.5	12.66	18	337.6	0	0	18229
									00:02:18	32.26	1.751	56.484	1294	1840.68	2122.66	1.15	295.6	79.9	29.5	25.5	34.09	9.7	168	11	16.88	4.56	15.81	5.79	20.93	0.04	121	33	113	42	NONE		23.5	54	39	736	764	13700	570.8	9.51	18	253.7	0	0	13700
									00:02:20	34.09	1.875	63.92	1335	2111.48	2434.47	1.15	315.5	86.7	29.1	25.3	39.1	11.2	167	12.6	16.83	4.62	15.86	5.71	20.93	0.04	121	33	114	41	NONE		23.5	54	39.1	736	764	15714	654.8	10.91	19	291	0	0	15714
									00:02:21	39.47	1.857	73.303	1087	2611.87	2976.5	1.14	306.7	91.5	27	23.7	48.37	13.8	166	15.7	16.52	4.93	15.42	6.14	20.93	0.04	118	35	111	44	NONE		23.6	52	39.1	736	764	19383	807.6	13.46	19	358.9	0	0	19383
									00:02:23	30.77	2.242	68.985	1434	2422.85	2822.41	1.16	371.2	111.3	27.6	23.7	44.87	12.8	164	14.8	16.56	4.96	15.61	6.03	20.93	0.04	119	36	112	43	NONE		23.6	52	39	736	764	18077	753.2	12.55	19	334.8	0	0	18077
									00:02:25	36.14	1.491	53.892	1222	1775.14	2012.14	1.13	251.3	67.6	28.9	25.5	32.87	9.4	164	10.8	16.85	4.53	15.7	5.79	20.93	0.04	121	33	113	42	NONE		23.6	50	39	736	764	13156	548.2	9.14	20	243.6	0	0	13156
									00:02:27	36.59	1.623	59.378	1081	2030.97	2317.77	1.14	270.9	76.9	28	24.5	37.61	10.7	163	12.5	16.69	4.74	15.52	6.05	20.93	0.04	120	34	111	43	NONE		23.6	51	39	736	764	15077	628.2	10.47	20	279.2	0	0	15077
									00:02:28	34.88	1.82	63.488	1084	2251.96	2587.36	1.15	300.8	90	27.1	23.6	41.7	11.9	162	13.9	16.53	4.95	15.47	6.15	20.93	0.04	119	35	111	44	NONE		23.6	51	39	736	764	16745	697.7	11.63	20	310.1	0	0	16745
									00:02:30	34.48	1.69	58.276	1276	1973.01	2266.88	1.15	282.7	79.8	28.3	24.6	36.54	10.4	160	12.3	16.73	4.72	15.6	5.96	20.93	0.04	120	34	112	43	NONE		23.6	51	39	736	764	14671	611.3	10.19	20	271.7	0	0	14671
									00:02:32	35.29	1.747	61.659	1143	2086.87	2433.93	1.17	292	83.7	28.4	24.3	38.65	11	159	13.1	16.71	4.79	15.63	5.98	20.93	0.04	120	34	112	43	NONE		23.6	51	39	736	764	15575	649	10.82	21	288.4	0	0	15575
									00:02:34	32.97	1.837	60.56	1229	2004.22	2384.78	1.19	308.4	87.8	29.1	24.4	37.12	10.6	157	12.8	16.79	4.78	15.79	5.89	20.93	0.04	120	34	113	42	NONE		23.6	51	39.1	736	764	15033	626.4	10.44	21	278.4	0	0	15033
									00:02:36	27.78	1.915	53.194	1369	1751.77	2137.94	1.22	321.4	93.4	29.3	24	32.44	9.3	154	11.4	16.78	4.88	15.83	5.95	20.93	0.04	120	35	114	43	NONE		23.6	51	39.1	736	764	13224	551	9.18	21	244.9	0	0	13224
									00:02:38	29.13	1.957	57	1372	1794.71	2214.71	1.23	331.8	92.3	30.6	24.8	33.24	9.5	152	11.8	16.95	4.72	15.99	5.88	20.93	0.04	122	34	115	42	NONE		23.6	51	39.1	736	764	13587	566.1	9.44	22	251.6	0	0	13587
									00:02:40	30.77	1.617	49.754	1226	1496.65	1849.71	1.24	277	73	31.8	25.7	27.72	7.9	149	10	17.13	4.51	16.1	5.81	20.93	0.04	123	32	115	42	NONE		23.6	49	39.1	736	764	11335	472.3	7.87	22	209.9	0	0	11335
									00:02:42	32.97	1.569	51.725	1182	1551.06	1938.54	1.25	268.8	71.4	31.9	25.5	28.72	8.2	147	10.6	17.13	4.55	16.08	5.73	20.93	0.04	123	33	115	41	NONE		23.6	49	39.1	736	764	11781	490.9	8.18	22	218.2	0	0	11781
									00:02:44	30.93	1.754	54.247	1198	1681.79	2094.25	1.25	298.3	82.2	31	24.9	31.14	8.9	145	11.6	17.01	4.69	15.98	5.94	20.93	0.04	122	34	115	43	NONE		23.7	49	39.1	736	764	12762	531.8	8.86	23	236.3	0	0	12762
									00:02:46	29.41	1.717	50.5	1260	1538.1	1925.98	1.25	293.1	79.5	31.5	25.2	28.48	8.1	144	10.7	17.07	4.63	16.03	5.9	20.93	0.04	122	33	115	42	NONE		23.7	49	39.1	736	764	11689	487	8.12	23	216.5	0	0	11689
									00:02:48	31.58	1.536	48.505	1128	1457.26	1825.78	1.25	263	70.2	31.8	25.4	26.99	7.7	141	10.3	17.12	4.57	16.15	5.69	20.93	0.04	123	33	116	41	NONE		23.7	49	39	736	764	11076	461.5	7.69	23	205.1	0	0	11076
									00:02:49	33.9	1.486	50.373	1120	1478.67	1884.41	1.27	255.5	67.5	32.5	25.5	27.38	7.8	140	10.6	17.19	4.54	16.3	5.57	20.93	0.04	123	33	117	40	NONE		23.7	49	39	736	764	11289	470.4	7.84	23	209.1	0	0	11289
									00:02:51	31.58	1.721	54.347	1198	1514.93	1986.54	1.31	298.7	76.4	34.4	26.2	28.05	8	138	11	17.36	4.44	16.45	5.53	20.93	0.04	124	32	118	40	NONE		23.7	49	39	736	764	11655	485.6	8.09	24	215.8	0	0	11655
									00:02:53	32.97	1.595	52.582	1121	1457.76	1930.07	1.32	277	71.1	34.5	26	27	7.7	136	10.7	17.37	4.46	16.48	5.59	20.93	0.04	125	32	118	40	NONE		23.7	49	39.1	736	764	11244	468.5	7.81	24	208.2	0	0	11244
									00:02:55	30.61	1.786	54.673	1198	1426.08	1953.07	1.37	313.4	77.5	36.8	26.9	26.41	7.5	136	10.5	17.55	4.34	16.64	5.51	20.93	0.04	126	31	119	40	NONE		23.7	49	39.1	736	764	11103	462.6	7.71	24	205.6	0	0	11103
									00:02:57	32.43	1.568	50.854	1216	1279.5	1794	1.4	276.7	67.2	38	27.1	23.69	6.8	135	9.5	17.65	4.29	16.79	5.33	20.93	0.04	127	31	120	38	NONE		23.7	49	39.1	736	764	10027	417.8	6.96	24	185.7	0	0	10027
									00:02:59	31.75	1.535	48.73	1136	1183.37	1701	1.44	272.3	65.1	39.3	27.3	21.91	6.3	134	8.8	17.74	4.24	16.9	5.32	20.93	0.04	127	30	121	38	NONE		23.7	49	39.1	736	764	9340	389.2	6.49	24	173	0	0	9340
									00:03:01	31.41	1.556	48.88	1121	1204.5	1743.01	1.45	275.2	67.4	38.8	26.8	22.31	6.4	133	9.1	17.69	4.33	16.86	5.44	20.93	0.04	127	31	121	39	NONE		23.7	49	39.1	736	764	9525	396.9	6.61	25	176.4	0	0	9525
									00:03:03	33.33	1.482	49.4	1105	1181.54	1739.56	1.47	263.3	63.4	39.8	27.1	21.88	6.3	132	9	17.77	4.28	16.97	5.35	20.93	0.04	127	31	122	38	NONE		23.7	49	39.1	736	764	9391	391.3	6.52	25	173.9	0	0	9391
									00:03:04	31.09	1.448	45.016	1089	1042.61	1560.75	1.5	258.5	61	41.1	27.4	19.31	5.5	130	8	17.85	4.21	16.95	5.43	20.93	0.04	128	30	122	39	NONE		23.7	49	39.1	736	764	8328	347	5.78	25	154.2	0	0	8328
									00:03:07	26.79	1.449	38.812	1092	952.321	1418.19	1.49	256.1	64.3	38.8	26	17.64	5	128	7.4	17.67	4.44	16.85	5.55	20.93	0.04	127	32	121	40	NONE		23.7	49	39.1	736	764	7595	316.4	5.27	25	140.6	0	0	7595
									00:03:09	31.58	1.666	52.611	1169	1262.59	1897.98	1.5	295.5	73	39.9	26.6	23.38	6.7	125	10.1	17.74	4.38	16.97	5.42	20.93	0.04	127	31	122	39	NONE		23.8	49	39.1	736	764	10097	420.7	7.01	26	187	0	0	10097
									00:03:11	31.09	1.586	49.306	1154	1112.63	1701.41	1.53	284.1	66.5	42.4	27.7	20.6	5.9	124	9	17.91	4.19	17.14	5.26	20.93	0.04	128	30	123	38	NONE		23.7	49	39.1	736	764	8944	372.6	6.21	26	165.6	0	0	8944
									00:03:12	31.25	1.641	51.281	1121	1135.98	1769.43	1.56	294.6	68.8	43.2	27.7	21.04	6	124	9.2	17.95	4.19	17.2	5.22	20.93	0.04	129	30	123	37	NONE		23.8	49	39.1	736	764	9182	382.6	6.38	26	170	0	0	9182
									00:03:15	28.85	1.43	41.25	1153	859.253	1345.32	1.57	259.2	56.7	45.7	29.2	15.91	4.5	124	6.9	18.13	3.97	17.23	5.31	20.93	0.04	130	28	124	38	NONE		23.8	49	39.1	736	764	6957	289.9	4.83	26	128.8	0	0	6957
									00:03:17	28.71	1.408	40.421	1154	871.85	1389.2	1.59	253.6	58.8	44.1	27.7	16.15	4.6	124	7	18.01	4.18	17.24	5.3	20.93	0.04	129	30	124	38	NONE		23.8	49	39.1	736	764	7097	295.7	4.93	26	131.4	0	0	7097
									00:03:19	30.77	1.421	43.723	1029	956.132	1519.48	1.59	255.4	60	43.5	27.4	17.71	5.1	123	7.8	17.97	4.22	17.18	5.36	20.93	0.04	129	30	123	38	NONE		23.8	49	39.1	736	764	7776	324	5.4	26	144	0	0	7776
									00:03:21	29.7	1.36	40.396	1091	885.829	1410.66	1.59	244.3	57.7	43.3	27.2	16.4	4.7	123	7.2	17.96	4.24	17.16	5.39	20.93	0.04	129	30	123	39	NONE		23.8	49	39.1	736	764	7209	300.4	5.01	27	133.5	0	0	7209
									00:03:23	27.27	1.464	39.927	1106	885.23	1409.88	1.59	262.5	62.8	42.9	27	16.39	4.7	122	7.3	17.93	4.29	17.18	5.29	20.93	0.04	129	31	123	38	NONE		23.8	49	39.1	736	764	7205	300.2	5	27	133.4	0	0	7205
									00:03:25	29.85	1.398	41.731	1128	914.331	1439.62	1.57	251.3	58.6	43.4	27.5	16.93	4.8	120	7.6	17.98	4.19	17.3	5.19	20.93	0.04	129	30	124	37	NONE		23.8	49	39.1	736	764	7415	309	5.15	27	137.3	0	0	7415
									00:03:27	29.85	1.455	43.433	1060	935.118	1471.3	1.57	262.3	59.9	44.2	28.1	17.32	4.9	119	7.9	18.03	4.12	17.27	5.16	20.93	0.04	129	30	124	37	NONE		23.8	49	39.1	736	764	7582	315.9	5.27	27	140.4	0	0	7582
									00:03:29	28.57	1.339	38.257	1079	816.36	1288.27	1.58	241.7	54.8	44.4	28.1	15.12	4.3	119	6.9	18.05	4.09	17.33	5.14	20.93	0.04	129	29	124	37	NONE		23.8	49	39.1	736	764	6625	276.1	4.6	27	122.7	0	0	6625
									00:03:31	30	1.429	42.87	1110	908.646	1436.54	1.58	258.2	58.2	44.9	28.4	16.83	4.8	118	7.7	18.07	4.07	17.36	5.08	20.93	0.04	130	29	124	36	NONE		23.8	49	39.1	736	764	7378	307.4	5.12	27	136.6	0	0	7378
									00:03:33	26.67	1.417	37.787	1092	792.411	1259.31	1.59	256.4	57.4	45.3	28.5	14.67	4.2	116	6.8	18.09	4.05	17.34	5.15	20.93	0.04	130	29	124	37	NONE		23.8	49	39.1	736	764	6445	268.5	4.48	28	119.4	0	0	6445
									00:03:35	29.27	1.336	39.102	1076	823.891	1305.13	1.58	241.6	54.2	45	28.4	15.26	4.4	115	7.2	18.08	4.06	17.34	5.11	20.93	0.04	130	29	124	37	NONE		23.8	49	39.1	736	764	6694	278.9	4.65	28	124	0	0	6694
									00:03:37	30.61	1.315	40.255	1063	825.84	1306.77	1.58	238.8	51.9	46.1	29.2	15.29	4.4	115	7.2	18.16	3.95	17.44	4.99	20.93	0.04	130	28	125	36	NONE		23.8	49	39.1	736	764	6708	279.5	4.66	28	124.2	0	0	6708
									00:03:39	29.41	1.365	40.147	1046	811.113	1301.47	1.6	248.3	53.8	47	29.3	15.02	4.3	114	7.1	18.19	3.94	17.46	4.97	20.93	0.04	130	28	125	36	NONE		23.8	49	39.1	736	764	6617	275.7	4.59	28	122.5	0	0	6617
									00:03:41	29.41	1.385	40.735	1093	816.122	1315.94	1.61	252.2	54.4	47.4	29.4	15.11	4.3	114	7.2	18.21	3.93	17.48	4.89	20.93	0.04	131	28	125	35	NONE		23.8	49	39.1	736	764	6668	277.8	4.63	28	123.5	0	0	6668
									00:03:43	28.17	1.377	38.789	1127	773.014	1251.05	1.62	250.9	54	47.6	29.4	14.32	4.1	114	6.8	18.22	3.92	17.53	4.86	20.93	0.04	131	28	126	35	NONE		23.8	49	39.1	736	764	6323	263.5	4.39	28	117.1	0	0	6323
									00:03:45	28.85	1.316	37.962	1077	742.39	1207.41	1.63	240.4	50.9	48.4	29.8	13.75	3.9	114	6.5	18.27	3.87	17.56	4.84	20.93	0.04	131	28	126	35	NONE		23.8	49	39.1	736	764	6082	253.4	4.22	29	112.6	0	0	6082
									00:03:48	26.67	1.348	35.947	1080	721.035	1164.64	1.62	245.4	53.1	47.3	29.3	13.35	3.8	113	6.4	18.2	3.94	17.51	4.94	20.93	0.04	131	28	126	35	NONE		23.9	49	39.1	736	764	5894	245.6	4.09	29	109.2	0	0	5894
									00:03:50	26.79	1.274	34.125	1034	696.925	1114.86	1.6	231.4	50.6	46.3	28.9	12.91	3.7	112	6.2	18.16	3.97	17.38	5.05	20.93	0.04	130	28	125	36	NONE		23.9	49	39.1	736	764	5680	236.7	3.94	29	105.2	0	0	5680
									00:03:52	29.27	1.333	39.015	1031	788.628	1249.22	1.58	242.6	51.9	46.9	29.6	14.6	4.2	112	7	18.2	3.89	17.46	4.98	20.93	0.04	130	28	125	36	NONE		23.9	49	39.1	736	764	6408	267	4.45	29	118.7	0	0	6408
									00:03:54	28.3	1.333	37.726	1033	750.831	1196.22	1.59	243.1	51.4	47.6	29.9	13.9	4	110	6.8	18.24	3.86	17.49	4.86	20.93	0.04	131	28	125	35	NONE		23.9	49	39.1	736	764	6111	254.6	4.24	29	113.2	0	0	6111
									00:03:56	27.52	1.332	36.661	1008	743.615	1177.03	1.58	242.3	52	46.7	29.5	13.77	3.9	110	6.8	18.19	3.9	17.52	4.84	20.93	0.04	130	28	126	35	NONE		23.9	49	39.1	736	764	6041	251.7	4.19	29	111.9	0	0	6041
									00:03:58	29.27	1.369	40.068	1025	805.38	1282.92	1.59	249.3	53.3	47.2	29.6	14.91	4.3	110	7.3	18.21	3.89	17.48	4.88	20.93	0.04	131	28	125	35	NONE		23.9	49	39.1	736	764	6555	273.1	4.55	29	121.4	0	0	6555
									00:04:00	30.15	1.297	39.106	1031	757.426	1227.13	1.62	237.3	49.5	48.8	30.1	14.03	4	111	6.8	18.3	3.82	17.59	4.78	20.93	0.04	131	27	126	34	NONE		23.9	49	39.1	736	764	6197	258.2	4.3	30	114.8	0	0	6197
									00:04:03	27.27	1.271	34.664	1033	661.342	1076.24	1.63	233	48	49.5	30.4	12.25	3.5	110	6	18.33	3.78	17.63	4.78	20.93	0.04	131	27	126	34	NONE		23.9	49	39.1	736	764	5419	225.8	3.76	30	100.3	0	0	5419
									00:04:05	30.46	1.304	39.716	1003	755.236	1224.33	1.62	239.2	48.9	49.8	30.7	13.99	4	110	6.9	18.34	3.75	17.68	4.7	20.93	0.04	132	27	127	34	NONE		23.9	49	39.1	736	764	6181	257.5	4.29	30	114.5	0	0	6181
									00:04:06	30.77	1.29	39.692	1021	737.082	1208.91	1.64	237.3	47.8	50.9	31.1	13.65	3.9	110	6.7	18.4	3.71	17.71	4.59	20.93	0.04	132	27	127	33	NONE		23.9	49	39.1	736	764	6054	252.3	4.2	30	112.1	0	0	6054
									00:04:09	27.91	1.315	36.698	1016	664.142	1105.5	1.66	242.6	48.2	52.3	31.4	12.3	3.5	108	6.1	18.45	3.67	17.77	4.61	20.93	0.04	132	26	127	33	NONE		23.9	49	39.1	736	764	5481	228.4	3.81	30	101.5	0	0	5481
									00:04:11	26.09	1.156	30.157	958	568.972	941.574	1.65	212.1	43.9	49.8	30.1	10.54	3	107	5.3	18.35	3.8	17.63	4.8	20.93	0.04	132	27	126	34	NONE		23.9	49	39.1	736	764	4687	195.3	3.25	30	86.8	0	0	4687
									00:04:13	29.7	1.273	37.812	984	711.495	1172.13	1.65	233.7	48	50.2	30.5	13.18	3.8	106	6.7	18.36	3.77	17.66	4.76	20.93	0.04	132	27	127	34	NONE		23.9	49	39.1	736	764	5852	243.9	4.06	30	108.4	0	0	5852
									00:04:15	28.04	1.294	36.28	1063	670.278	1110.86	1.66	238.1	48.2	51.2	30.9	12.41	3.5	106	6.3	18.4	3.72	17.75	4.65	20.93	0.04	132	27	127	33	NONE		23.9	49	39.1	736	764	5524	230.2	3.84	31	102.3	0	0	5524
									00:04:17	27.15	1.241	33.692	1018	619.008	1017.5	1.64	228.6	45.6	51.4	31.2	11.46	3.3	105	5.9	18.42	3.67	17.72	4.67	20.93	0.04	132	26	127	33	NONE		23.9	49	39.1	736	764	5088	212	3.53	31	94.2	0	0	5088
									00:04:19	28.57	1.181	33.743	984	626.572	1033.38	1.65	217.2	44	50.7	30.7	11.6	3.3	106	5.9	18.39	3.73	17.69	4.72	20.93	0.04	132	27	127	34	NONE		23.9	49	39.1	736	764	5156	214.8	3.58	31	95.5	0	0	5156
									00:04:22	28.3	1.253	35.462	1018	660.875	1081.75	1.64	230.4	46.5	50.7	31	12.24	3.5	106	6.2	18.39	3.71	17.74	4.64	20.93	0.04	132	27	127	33	NONE		23.9	49	39.1	736	764	5425	226	3.77	31	100.5	0	0	5425
									00:04:24	26.32	1.177	30.974	956	584.943	949.645	1.62	216.1	43.9	49.8	30.7	10.83	3.1	107	5.5	18.36	3.73	17.65	4.76	20.93	0.04	132	27	127	34	NONE		23.9	49	39.1	736	764	4789	199.6	3.33	31	88.7	0	0	4789
									00:04:26	29.85	1.194	35.642	1013	653.494	1074.56	1.64	220	43.8	51.3	31.2	12.1	3.5	108	6.1	18.43	3.67	17.74	4.65	20.93	0.04	132	26	127	33	NONE		23.9	49	39.1	736	764	5372	223.8	3.73	31	99.5	0	0	5372
									00:04:28	28.57	1.229	35.114	954	642.328	1047.17	1.63	226.6	44.6	51.6	31.6	11.89	3.4	107	6	18.44	3.63	17.76	4.58	20.93	0.04	132	26	127	33	NONE		23.9	49	39.1	736	764	5266	219.4	3.66	31	97.5	0	0	5266
									00:04:30	27.65	1.2	33.18	985	604.649	992.98	1.64	221.3	43.7	51.7	31.5	11.2	3.2	106	5.7	18.44	3.64	17.72	4.61	20.93	0.04	132	26	127	33	NONE		23.9	49	39.1	736	764	4969	207	3.45	31	92	0	0	4969
									00:04:32	29.41	1.212	35.647	971	669.657	1097.69	1.64	222.6	45.4	50.2	30.6	12.4	3.5	105	6.4	18.37	3.75	17.73	4.61	20.93	0.04	132	27	127	33	NONE		23.9	49	39.1	736	764	5500	229.1	3.82	32	101.8	0	0	5500
									00:04:34	26.67	1.148	30.613	897	568.829	918.247	1.61	211.3	41.9	50.5	31.3	10.53	3	105	5.4	18.41	3.65	17.57	4.83	20.93	0.04	132	26	126	35	NONE		24	49	39.1	736	764	4649	193.7	3.23	32	86.1	0	0	4649
									00:04:36	28.3	1.192	33.736	971	622.765	1004.71	1.61	219.6	43.2	51	31.6	11.53	3.3	104	6	18.42	3.62	17.69	4.64	20.93	0.04	132	26	127	33	NONE		24	49	39.1	736	764	5089	212	3.53	32	94.2	0	0	5089
									00:04:39	27.4	1.163	31.863	952	609.887	981.968	1.61	213.2	43.6	49.1	30.5	11.29	3.2	103	5.9	18.33	3.75	17.63	4.71	20.93	0.04	131	27	126	34	NONE		24	49	39.1	736	764	4981	207.5	3.46	32	92.2	0	0	4981
									00:04:41	29.85	1.224	36.537	987	676.401	1104.03	1.63	225.3	45	50.9	31.2	12.53	3.6	102	6.6	18.41	3.68	17.79	4.55	20.93	0.04	132	26	128	33	NONE		24	49	39.1	736	764	5547	231.1	3.85	32	102.7	0	0	5547
									00:04:43	28.57	1.172	33.486	937	606.586	985.984	1.63	216.4	42	51.9	31.9	11.23	3.2	101	6	18.46	3.58	17.77	4.53	20.93	0.04	132	26	127	32	NONE		24	49	39.1	736	764	4968	207	3.45	32	92	0	0	4968
									00:04:45	28.44	1.188	33.782	987	613.268	1007.15	1.64	219.2	43.1	51.8	31.6	11.36	3.2	101	6.1	18.45	3.63	17.85	4.5	20.93	0.04	132	26	128	32	NONE		24	49	39.1	736	764	5039	210	3.5	32	93.3	0	0	5039
									00:04:56	28.85	1.217	35.106	986	602.588	1011.82	1.68	226	42.7	54.9	32.7	11.16	3.2	102	5.9	18.57	3.51	17.92	4.46	20.93	0.04	133	25	128	32	NONE		24	49	39.1	736	764	4987	207.8	3.46	33	92.3	0	0	4987
									00:04:58	27.52	1.228	33.798	969	563.137	944.722	1.68	228.9	41.8	56.6	33.7	10.43	3	102	5.5	18.64	3.4	17.9	4.47	20.93	0.04	134	24	128	32	NONE		24	49	39.1	736	764	4659	194.1	3.24	33	86.3	0	0	4659
									00:05:00	25.86	1.223	31.629	921	557.833	928.584	1.66	226.4	43.7	53.5	32.1	10.33	3	101	5.5	18.51	3.57	17.8	4.58	20.93	0.04	133	26	128	33	NONE		24	49	39.1	736	764	4604	191.8	3.2	33	85.3	0	0	4604
									00:05:02	25.86	1.172	30.31	920	539.901	886.041	1.64	216.8	41.7	52.8	32.2	10	2.9	102	5.3	18.5	3.56	17.75	4.6	20.93	0.04	133	26	127	33	NONE		24	49	39.1	736	764	4436	184.8	3.08	33	82.1	0	0	4436
									00:05:05	26.79	1.182	31.661	971	576.681	946.53	1.64	218	43	51.7	31.5	10.68	3.1	101	5.7	18.44	3.64	17.72	4.65	20.93	0.04	132	26	127	33	NONE		24	49	39.1	736	764	4738	197.4	3.29	33	87.7	0	0	4738
									00:05:07	25	1.139	28.475	924	527.455	854.7	1.62	209.7	41.6	50.7	31.3	9.77	2.8	100	5.3	18.41	3.65	17.63	4.72	20.93	0.04	132	26	126	34	NONE		24	49	39.1	736	764	4316	179.8	3	34	79.9	0	0	4316
									00:05:09	26.67	1.085	28.933	875	537.281	858.976	1.6	199.8	39.2	50.4	31.5	9.95	2.8	97	5.5	18.41	3.61	17.68	4.65	20.93	0.04	132	26	127	33	NONE		24	49	39.1	736	764	4378	182.4	3.04	34	81.1	0	0	4378
									00:05:11	27.15	1.145	31.086	924	593.781	930.375	1.57	210.2	41.7	49.2	31.4	11	3.1	96	6.2	18.36	3.64	17.65	4.62	20.93	0.04	132	26	127	33	NONE		24	49	39.1	736	764	4808	200.3	3.34	34	89	0	0	4808
									00:05:14	25.75	1.212	31.21	939	596.254	943.939	1.58	222.4	44.6	49.3	31.2	11.04	3.2	97	6.1	18.35	3.68	17.68	4.6	20.93	0.04	132	26	127	33	NONE		24	49	39.1	736	764	4844	201.8	3.36	34	89.7	0	0	4844
									00:05:16	25.97	1.17	30.39	974	573.78	902.834	1.57	215.1	42.3	49.8	31.6	10.63	3	98	5.9	18.38	3.62	17.69	4.6	20.93	0.04	132	26	127	33	NONE		24	49	39.1	736	764	4652	193.9	3.23	34	86.2	0	0	4652
									00:05:18	27.65	1.257	34.756	986	631.204	994.744	1.58	232.3	43.8	52	33	11.69	3.3	97	6.5	18.48	3.48	17.72	4.52	20.93	0.04	133	25	127	32	NONE		24.1	49	39.1	736	764	5121	213.4	3.56	34	94.8	0	0	5121
									00:05:20	30.3	1.201	36.394	970	629.505	1010.19	1.6	223.2	40.6	54.4	33.9	11.66	3.3	96	6.6	18.58	3.38	17.93	4.26	20.93	0.04	133	24	129	31	NONE		24.1	49	39.1	736	764	5135	214	3.57	34	95.1	0	0	5135
									00:05:22	26.32	1.137	29.921	882	518.368	838.475	1.62	211.2	38.8	54.2	33.5	9.6	2.7	99	5.2	18.58	3.41	17.78	4.55	20.93	0.04	133	24	127	33	NONE		24.1	49	39.1	736	764	4239	176.6	2.94	34	78.5	0	0	4239
									00:05:25	29.7	1.164	34.574	922	606.203	990.559	1.63	215.8	40.6	53.6	32.8	11.23	3.2	100	6.1	18.54	3.49	17.93	4.4	20.93	0.04	133	25	129	32	NONE		24.1	49	39.1	736	764	4973	207.2	3.45	35	92.1	0	0	4973
									00:05:27	28.04	1.133	31.766	966	547.611	895.698	1.64	210.5	38.9	54.4	33.3	10.14	2.9	100	5.5	18.58	3.43	17.93	4.38	20.93	0.04	133	25	129	31	NONE		24.1	49	39.1	736	764	4494	187.3	3.12	35	83.2	0	0	4494
									00:05:29	26.55	1.21	32.124	1002	549.066	913.644	1.66	224.9	41.9	55.1	33.1	10.17	2.9	100	5.5	18.59	3.46	17.96	4.38	20.93	0.04	133	25	129	31	NONE		24.1	49	39.1	736	764	4531	188.8	3.15	35	83.9	0	0	4531
									00:05:31	28.04	1.128	31.626	938	543.282	895.746	1.65	209.6	38.9	54.6	33.1	10.06	2.9	100	5.4	18.58	3.45	17.97	4.37	20.93	0.04	133	25	129	31	NONE		24.1	49	39.1	736	764	4470	186.2	3.1	35	82.8	0	0	4470
									00:05:33	27.03	1.154	31.189	955	529.311	878.956	1.66	214.7	39.6	55.3	33.3	9.8	2.8	100	5.3	18.6	3.43	17.97	4.35	20.93	0.04	133	25	129	31	NONE		24.1	49	39.1	736	764	4365	181.9	3.03	35	80.8	0	0	4365
									00:05:35	27.15	1.21	32.851	923	573.961	941.079	1.64	224.4	42.2	53.9	32.9	10.63	3	99	5.8	18.55	3.49	17.85	4.48	20.93	0.04	133	25	128	32	NONE		24.1	49	39.1	736	764	4714	196.4	3.27	35	87.3	0	0	4714
									00:05:38	28.3	1.181	33.425	938	575.159	948.381	1.65	219.4	40.8	54.7	33.2	10.65	3	98	5.9	18.58	3.45	17.9	4.39	20.93	0.04	133	25	128	31	NONE		24.1	49	39.1	736	764	4732	197.2	3.29	35	87.6	0	0	4732
									00:05:40	27.91	1.106	30.865	884	510.087	840.769	1.65	206.5	36.7	56.7	34.4	9.45	2.7	96	5.3	18.67	3.32	18	4.29	20.93	0.04	134	24	129	31	NONE		24.1	49	39.1	736	764	4196	174.9	2.91	35	77.7	0	0	4196
									00:05:42	27.78	1.127	31.306	847	533.499	871.303	1.63	209.7	38.2	55	33.7	9.88	2.8	96	5.6	18.61	3.39	17.91	4.39	20.93	0.04	133	24	128	31	NONE		24.1	49	39.1	736	764	4376	182.3	3.04	35	81	0	0	4376
									00:05:44	30	1.131	33.93	969	550.606	911.057	1.65	211.6	37	57.8	34.9	10.2	2.9	95	5.8	18.71	3.27	18.05	4.18	20.93	0.04	134	23	129	30	NONE		24.1	49	39.1	736	764	4535	189	3.15	36	84	0	0	4535
									00:05:46	24.49	1.268	31.053	954	515.224	852.491	1.65	236.6	42.4	56.9	34.4	9.54	2.7	94	5.5	18.66	3.34	17.96	4.39	20.93	0.04	134	24	129	31	NONE		24.1	49	39.1	736	764	4244	176.8	2.95	36	78.6	0	0	4244
									00:05:49	26.43	1.16	30.661	1001	506.622	844.169	1.67	216.5	38.9	56.9	34.1	9.38	2.7	95	5.3	18.66	3.35	18.09	4.22	20.93	0.04	134	24	130	30	NONE		24.1	49	39.1	736	764	4182	174.3	2.9	36	77.5	0	0	4182
									00:05:51	24.9	1.168	29.079	922	483.292	799.2	1.65	217.9	39.1	56.6	34.2	8.95	2.6	95	5.1	18.66	3.35	18.03	4.23	20.93	0.04	134	24	129	30	NONE		24.1	49	39.1	736	764	3980	165.8	2.76	36	73.7	0	0	3980
									00:05:54	19.93	1.242	24.757	961	430.478	703.996	1.64	230.5	43	54.3	33.2	7.97	2.3	94	4.6	18.56	3.46	17.83	4.48	20.93	0.04	133	25	128	32	NONE		24.1	49	39.1	736	764	3533	147.2	2.45	36	65.4	0	0	3533
									00:05:57	21.13	1.176	24.845	922	449.934	718.508	1.6	217.3	41.4	51.9	32.5	8.33	2.4	94	4.8	18.48	3.52	17.77	4.55	20.93	0.04	132	25	127	33	NONE		24.1	49	39.1	736	764	3665	152.7	2.55	36	67.9	0	0	3665
									00:06:00	20.48	1.122	22.976	925	434.47	678.085	1.56	206.3	40.3	49.6	31.8	8.05	2.3	92	4.7	18.39	3.59	17.67	4.55	20.93	0.04	132	26	127	33	NONE		24.1	49	39.1	736	764	3514	146.4	2.44	36	65.1	0	0	3514
									00:06:02	23.44	0.933	21.867	794	411.617	619.811	1.51	171.9	32.2	49.1	32.6	7.62	2.2	93	4.4	18.42	3.45	17.66	4.5	20.93	0.04	132	25	127	32	NONE		24.1	49	39.1	736	764	3293	137.2	2.29	36	61	0	0	3293
									00:06:05	23.44	1.013	23.742	861	453.126	671.766	1.48	186.4	34.9	48.8	32.9	8.39	2.4	92	4.9	18.4	3.45	17.66	4.45	20.93	0.04	132	25	127	32	NONE		24.2	49	39.1	736	764	3609	150.4	2.51	36	66.8	0	0	3609
									00:06:07	27.03	1.191	32.189	941	605.283	907.795	1.5	219.5	40.9	50.1	33.4	11.21	3.2	92	6.6	18.43	3.43	17.82	4.26	20.93	0.04	132	25	128	31	NONE		24.2	49	39.1	736	764	4837	201.6	3.36	37	89.6	0	0	4837
									00:06:09	29.13	1.074	31.282	922	554.86	839.07	1.51	199.4	35.1	52.7	34.9	10.28	2.9	93	6	18.57	3.27	17.91	4.16	20.93	0.04	133	23	128	30	NONE		24.2	49	39.1	736	764	4445	185.2	3.09	37	82.3	0	0	4445
									00:06:11	27.52	1.103	30.358	923	534.339	806.338	1.51	205	35.7	53.2	35.3	9.9	2.8	94	5.7	18.59	3.24	17.89	4.17	20.93	0.04	133	23	128	30	NONE		24.2	49	39.1	736	764	4278	178.3	2.97	37	79.2	0	0	4278
									00:06:14	27.65	1.114	30.802	891	546.555	828.334	1.52	206.8	36.5	52.8	34.8	10.12	2.9	95	5.8	18.56	3.28	17.92	4.16	20.93	0.04	133	23	128	30	NONE		24.2	49	39.1	736	764	4382	182.6	3.04	37	81.1	0	0	4382
									00:06:16	27.03	1.031	27.865	848	484.063	734.069	1.52	191.9	33.1	53.7	35.4	8.96	2.6	95	5.1	18.61	3.21	17.95	4.09	20.93	0.04	133	23	129	29	NONE		24.2	49	39.1	736	764	3881	161.7	2.7	37	71.9	0	0	3881
									00:06:18	29.13	1.119	32.592	906	556.182	836.213	1.5	208.8	35	54.9	36.5	10.3	2.9	95	5.9	18.66	3.13	18.04	4.02	20.93	0.04	134	22	129	29	NONE		24.2	49	39.1	736	764	4448	185.3	3.09	37	82.4	0	0	4448
									00:06:20	26.91	1.075	28.924	922	495.536	754.977	1.52	200.4	34.2	54.6	35.8	9.18	2.6	95	5.2	18.64	3.18	17.97	4.12	20.93	0.04	134	23	129	30	NONE		24.2	49	39.1	736	764	3979	165.8	2.76	37	73.7	0	0	3979
									00:06:22	26.55	1.088	28.885	889	490.156	742.633	1.52	203.1	34.1	55.1	36.4	9.08	2.6	94	5.2	18.67	3.13	18.09	4	20.93	0.04	134	22	130	29	NONE		24.2	49	39.1	736	764	3929	163.7	2.73	37	72.8	0	0	3929
									00:06:24	27.91	1.132	31.591	868	539.135	824.28	1.53	211.1	36	55	36	9.98	2.9	95	5.7	18.65	3.18	17.99	4.08	20.93	0.04	134	23	129	29	NONE		24.2	49	39.1	736	764	4333	180.6	3.01	37	80.2	0	0	4333
									00:06:27	25.64	1.122	28.769	955	498.22	757.435	1.52	208.9	36	54.1	35.6	9.23	2.6	96	5.2	18.62	3.21	18.02	4.04	20.93	0.04	133	23	129	29	NONE		24.2	49	39.1	736	764	3998	166.6	2.78	38	74	0	0	3998
									00:06:29	25.53	0.991	25.302	834	445.907	668.341	1.5	184.2	31.9	52.7	35.2	8.26	2.4	98	4.6	18.59	3.22	17.89	4.14	20.93	0.04	133	23	128	30	NONE		24.2	49	39.1	736	764	3563	148.5	2.47	38	66	0	0	3563
									00:06:31	29.13	1.068	31.107	875	549.722	817.343	1.49	198.5	34.2	52.9	35.6	10.18	2.9	98	5.6	18.59	3.2	17.9	4.11	20.93	0.04	133	23	128	29	NONE		24.2	49	39.1	736	764	4382	182.6	3.04	38	81.1	0	0	4382
									00:06:33	26.43	1.137	30.053	923	514.264	771.873	1.5	212.1	35.6	54.8	36.5	9.52	2.7	98	5.2	18.65	3.13	17.94	4.08	20.93	0.04	134	22	129	29	NONE		24.2	49	39.1	736	764	4111	171.3	2.85	38	76.1	0	0	4111
									00:06:36	27.27	1.044	28.473	891	493.16	736.089	1.49	194.5	32.9	53.9	36.1	9.13	2.6	98	5	18.63	3.15	17.98	4.09	20.93	0.04	134	23	129	29	NONE		24.2	49	39.1	736	764	3936	164	2.73	38	72.9	0	0	3936
									00:06:38	25.21	1.041	26.244	845	453.022	678.35	1.5	194	32.8	54	36.1	8.39	2.4	98	4.6	18.64	3.15	17.92	4.12	20.93	0.04	134	23	128	30	NONE		24.2	49	39.1	736	764	3619	150.8	2.51	38	67	0	0	3619
									00:06:40	26.67	1.06	28.267	877	507.257	757.258	1.49	196.6	34.6	52	34.9	9.39	2.7	97	5.2	18.55	3.26	17.91	4.11	20.93	0.04	133	23	128	29	NONE		24.2	50	39.1	736	764	4048	168.7	2.81	38	75	0	0	4048
									00:06:43	26.91	1.06	28.52	878	505.234	746.162	1.48	197	33.8	52.7	35.7	9.36	2.7	96	5.3	18.58	3.19	17.96	4.05	20.93	0.04	133	23	129	29	NONE		24.2	50	39.1	736	764	4019	167.5	2.79	38	74.4	0	0	4019
									00:06:45	26.79	1.074	28.768	907	502.682	747.159	1.49	199.9	34	53.5	36	9.31	2.7	96	5.2	18.61	3.17	17.91	4.09	20.93	0.04	133	23	128	29	NONE		24.2	50	39.1	736	764	4007	166.9	2.78	38	74.2	0	0	4007
									00:06:47	27.27	1.073	29.264	846	509.887	756.22	1.48	199.8	33.8	53.6	36.2	9.44	2.7	95	5.4	18.62	3.15	17.99	3.96	20.93	0.04	134	23	129	28	NONE		24.2	49	39.1	736	764	4061	169.2	2.82	38	75.2	0	0	4061
									00:06:49	26.91	1.091	29.354	916	507.671	757.065	1.49	203.3	34.3	54.1	36.3	9.4	2.7	95	5.3	18.63	3.14	17.95	4.08	20.93	0.04	134	23	129	29	NONE		24.2	50	39.1	736	764	4050	168.8	2.81	39	75	0	0	4050
									00:06:51	27.03	1.145	30.946	907	526.195	795.924	1.51	213.7	35.9	55.2	36.5	9.74	2.8	95	5.5	18.66	3.14	18.11	3.9	20.93	0.04	134	22	130	28	NONE		24.2	50	39.1	736	764	4216	175.7	2.93	39	78.1	0	0	4216
									00:06:54	27.03	1.033	27.919	892	475.748	713.838	1.5	192.8	32.2	54.7	36.5	8.81	2.5	96	5	18.66	3.12	18.02	4	20.93	0.04	134	22	129	29	NONE		24.2	50	39.1	736	764	3803	158.4	2.64	39	70.4	0	0	3803
									00:06:56	24.79	1.027	25.463	829	415.455	630.173	1.52	192.6	31	57.1	37.7	7.69	2.2	95	4.4	18.75	3.02	17.95	4.1	20.93	0.04	134	22	129	29	NONE		24.3	50	39.1	736	764	3331	138.8	2.31	39	61.7	0	0	3331
									00:06:58	27.4	0.996	27.288	813	479.835	717.123	1.49	185.2	31.9	52.9	35.4	8.89	2.5	95	5.1	18.59	3.2	18.05	3.98	20.93	0.04	133	23	129	29	NONE		24.3	49	39.1	736	764	3831	159.6	2.66	39	70.9	0	0	3831
									00:07:01	25.64	1.036	26.564	858	452.109	677.205	1.5	193.4	32.2	54.8	36.6	8.37	2.4	95	4.8	18.67	3.11	17.97	4.03	20.93	0.04	134	22	129	29	NONE		24.3	49	39.1	736	764	3612	150.5	2.51	39	66.9	0	0	3612
									00:07:03	22.56	1.108	24.992	841	441.014	653.296	1.48	206	35.3	53.1	35.8	8.17	2.3	95	4.6	18.59	3.19	17.89	4.15	20.93	0.04	133	23	128	30	NONE		24.3	49	39.1	736	764	3512	146.3	2.44	39	65	0	0	3512
									00:07:06	27.03	1.109	29.973	892	528.689	782.769	1.48	206.2	35.3	53.1	35.9	9.79	2.8	95	5.6	18.59	3.18	17.9	4.09	20.93	0.04	133	23	128	29	NONE		24.3	49	39.1	736	764	4209	175.4	2.92	39	77.9	0	0	4209
									00:07:08	26.43	1.044	27.595	861	488.481	715.583	1.46	194.1	33	52.7	36	9.05	2.6	95	5.1	18.59	3.16	18.02	4	20.93	0.04	133	23	129	29	NONE		24.3	49	39.1	736	764	3877	161.5	2.69	39	71.8	0	0	3877
									00:07:10	26.2	0.962	25.205	812	442.354	642.558	1.45	179.1	29.9	52.8	36.4	8.19	2.3	94	4.7	18.62	3.11	17.94	4.02	20.93	0.04	133	22	129	29	NONE		24.3	49	39.1	736	764	3502	145.9	2.43	40	64.9	0	0	3502
									00:07:13	22.3	0.96	21.413	813	381.696	552.584	1.45	178.4	30.2	52	35.9	7.07	2	93	4.1	18.58	3.15	17.91	4.06	20.93	0.04	133	23	128	29	NONE		24.3	49	39.1	736	764	3019	125.8	2.1	40	55.9	0	0	3019
									00:07:15	23.81	0.884	21.048	768	400.369	568.699	1.42	163	29.1	48.4	34.1	7.41	2.1	91	4.4	18.44	3.29	17.82	4.11	20.93	0.04	132	24	128	29	NONE		24.3	49	39.1	736	764	3149	131.2	2.19	40	58.3	0	0	3149
									00:07:18	25.75	0.942	24.258	847	454.475	640.251	1.41	174.1	30.3	49.4	35.1	8.42	2.4	91	5	18.48	3.22	17.81	4.09	20.93	0.04	133	23	128	29	NONE		24.3	49	39.1	736	764	3566	148.6	2.48	40	66	0	0	3566
									00:07:20	27.03	0.936	25.297	813	470.443	658.554	1.4	173.2	29.7	49.8	35.5	8.71	2.5	92	5.1	18.5	3.17	17.74	4.15	20.93	0.04	133	23	127	30	NONE		24.3	49	39.1	736	764	3685	153.5	2.56	40	68.2	0	0	3685
									00:07:22	22.81	0.961	21.924	741	418.393	568.964	1.36	177.4	30.4	48.6	35.7	7.75	2.2	92	4.5	18.46	3.16	17.67	4.18	20.93	0.04	132	23	127	30	NONE		24.3	49	39.1	736	764	3251	135.5	2.26	40	60.2	0	0	3251
									00:07:25	23.08	1.035	23.885	737	471.803	638.236	1.35	190.2	33.7	47.2	34.9	8.74	2.5	92	5.1	18.38	3.26	17.56	4.28	20.93	0.04	132	23	126	31	NONE		24.3	49	39.1	736	764	3661	152.5	2.54	40	67.8	0	0	3661
									00:07:27	27.65	1.083	29.945	797	586.217	789.536	1.35	199.3	34.8	47.8	35.5	10.86	3.1	91	6.4	18.4	3.21	17.68	4.16	20.93	0.04	132	23	127	30	NONE		24.3	49	39.1	736	764	4543	189.3	3.15	40	84.1	0	0	4543
									00:07:29	27.4	1.03	28.219	892	530.864	732.733	1.38	190.4	32.6	49.5	35.9	9.83	2.8	91	5.8	18.49	3.17	17.79	4.04	20.93	0.04	133	23	128	29	NONE		24.3	49	39.1	736	764	4142	172.6	2.88	40	76.7	0	0	4142
									00:07:32	25.1	1.071	26.887	910	503.704	694.019	1.38	198.1	33.7	49.9	36.2	9.33	2.7	94	5.4	18.5	3.15	17.92	3.95	20.93	0.04	133	23	128	28	NONE		24.3	49	39.1	736	764	3928	163.7	2.73	40	72.7	0	0	3928
									00:07:34	26.43	0.93	24.581	812	435.655	604.568	1.39	173.2	27.9	52.2	37.6	8.07	2.3	95	4.6	18.62	3	17.85	4.01	20.93	0.04	134	22	128	29	NONE		24.3	49	39.1	736	764	3404	141.8	2.36	41	63	0	0	3404
									00:07:37	25.21	1.024	25.815	861	470.792	655.437	1.39	190	31.7	51.1	36.7	8.72	2.5	95	5	18.55	3.1	17.84	4.02	20.93	0.04	133	22	128	29	NONE		24.4	49	39.1	736	764	3682	153.4	2.56	41	68.2	0	0	3682
									00:07:39	24.19	1.054	25.5	908	465.289	652.891	1.4	195.5	32.9	51.2	36.5	8.62	2.5	95	4.9	18.55	3.12	17.84	4.03	20.93	0.04	133	22	128	29	NONE		24.4	49	39.1	736	764	3647	152	2.53	41	67.5	0	0	3647
									00:07:41	28.57	1.038	29.657	842	539.741	756.941	1.4	192.6	32.3	51.2	36.5	10	2.9	96	5.6	18.55	3.11	17.92	3.94	20.93	0.04	133	22	128	28	NONE		24.4	49	39.1	736	764	4230	176.3	2.94	41	78.3	0	0	4230
									00:07:45	17	2.116	35.966	1731	616.946	913.108	1.48	394.8	65.5	56.4	38.1	11.42	3.3	99	6.2	18.66	3.1	18.1	3.84	20.93	0.04	134	22	130	28	NONE		24.4	49	39.1	736	764	4911	204.6	3.41	41	90.9	0	0	4911
									00:07:47	24.19	0.954	23.081	781	375.993	555.202	1.48	179.1	28	56.9	38.5	6.96	2	100	3.8	18.77	2.94	18.11	3.83	20.93	0.04	135	21	130	27	NONE		24.4	49	39.1	736	764	2991	124.6	2.08	41	55.4	0	0	2991
									00:07:50	23.35	0.933	21.782	768	366.379	532.039	1.45	174.6	27.8	55	37.9	6.78	1.9	99	3.7	18.71	2.98	18.04	3.94	20.93	0.04	134	21	129	28	NONE		24.4	49	39.1	736	764	2900	120.8	2.01	41	53.7	0	0	2900
									00:07:53	20.34	1.125	22.881	814	404.65	575.433	1.42	209.4	34.5	53	37.3	7.49	2.1	98	4.1	18.61	3.07	17.83	4.09	20.93	0.04	133	22	128	29	NONE		24.4	49	39.1	736	764	3184	132.7	2.21	41	59	0	0	3184
									00:07:55	22.06	0.925	20.404	784	389.011	535.741	1.38	170.7	29.6	48.5	35.2	7.2	2.1	100	3.9	18.45	3.2	17.72	4.13	20.93	0.04	132	23	127	30	NONE		24.4	50	39.1	736	764	3033	126.4	2.11	41	56.2	0	0	3033
									00:07:58	26.79	0.981	26.277	812	503.522	694.557	1.38	180.9	31.6	48.5	35.1	9.32	2.7	101	5	18.44	3.22	17.79	4.08	20.93	0.04	132	23	128	29	NONE		24.4	50	39.1	736	764	3928	163.7	2.73	42	72.7	0	0	3928
									00:08:00	24.79	0.95	23.554	845	438.561	610.192	1.39	175.8	30	49.7	35.8	8.12	2.3	100	4.4	18.51	3.16	17.82	4.03	20.93	0.04	133	23	128	29	NONE		24.4	49	39.1	736	764	3429	142.9	2.38	42	63.5	0	0	3429
									00:08:03	21.13	1.027	21.697	850	414.83	575.584	1.39	189.4	33.2	48.7	35.1	7.68	2.2	97	4.3	18.44	3.23	17.9	3.96	20.93	0.04	132	23	128	28	NONE		24.4	49	39.1	736	764	3241	135.1	2.25	42	60	0	0	3241
									00:08:05	23.72	0.88	20.87	755	402.547	548.741	1.36	162.2	28.2	47.7	35	7.45	2.1	96	4.2	18.43	3.2	17.85	3.99	20.93	0.04	132	23	128	29	NONE		24.4	49	39.1	736	764	3130	130.4	2.17	42	58	0	0	3130
									00:08:08	24.29	0.921	22.372	801	420.958	575.869	1.37	170.3	28.9	49.1	35.9	7.8	2.2	95	4.4	18.49	3.14	17.79	4.01	20.93	0.04	133	22	128	29	NONE		24.4	49	39.1	736	764	3276	136.5	2.28	42	60.7	0	0	3276
									00:08:10	24.59	0.955	23.484	816	436.84	592.886	1.36	176.9	29.4	49.8	36.7	8.09	2.3	94	4.6	18.52	3.08	17.76	4.02	20.93	0.04	133	22	127	29	NONE		24.4	49	39.1	736	764	3392	141.4	2.36	42	62.8	0	0	3392
									00:08:12	27.27	0.925	25.227	781	464.168	628.377	1.35	171.6	28.1	50.2	37.1	8.6	2.5	93	5	18.55	3.04	17.91	3.88	20.93	0.04	133	22	128	28	NONE		24.4	49	39.1	736	764	3602	150.1	2.5	42	66.7	0	0	3602
									00:08:15	26.67	0.924	24.64	798	447.53	605.559	1.35	171.7	27.7	50.9	37.6	8.29	2.4	93	4.8	18.58	3	17.88	3.88	20.93	0.04	133	21	128	28	NONE		24.4	49	39.1	736	764	3473	144.7	2.41	42	64.3	0	0	3473
									00:08:17	25.86	0.904	23.379	782	425.768	578.865	1.36	167.9	27.3	50.7	37.3	7.88	2.3	94	4.5	18.57	3.02	17.93	3.86	20.93	0.04	133	22	129	28	NONE		24.4	49	39.1	736	764	3308	137.8	2.3	42	61.3	0	0	3308
									00:08:20	22.73	0.94	21.364	806	384.891	525.424	1.37	174.8	28.2	51.4	37.6	7.13	2	94	4.1	18.6	3	17.88	3.92	20.93	0.04	133	22	128	28	NONE		24.4	49	39.1	736	764	2994	124.7	2.08	42	55.4	0	0	2994
									00:08:22	24.69	0.867	21.407	755	396.643	536.552	1.35	160.7	26.5	49.6	36.7	7.35	2.1	95	4.2	18.54	3.06	17.87	3.9	20.93	0.04	133	22	128	28	NONE		24.4	49	39.1	736	764	3077	128.2	2.14	42	57	0	0	3077
									00:08:25	24.49	0.861	21.086	751	391.538	524.08	1.34	159.6	26.1	49.5	37	7.25	2.1	95	4.1	18.54	3.03	17.86	3.92	20.93	0.04	133	22	128	28	NONE		24.4	49	39.1	736	764	3029	126.2	2.1	43	56.1	0	0	3029
									00:08:27	23.81	0.927	22.071	783	409.245	544.608	1.33	171.9	27.9	49.9	37.5	7.58	2.2	95	4.3	18.54	3.01	17.86	3.87	20.93	0.04	133	22	128	28	NONE		24.5	49	39.1	736	764	3161	131.7	2.2	43	58.5	0	0	3161
									00:08:29	25.75	0.954	24.567	814	452.618	597.344	1.32	177.1	28.3	50.3	38.1	8.38	2.4	94	4.8	18.56	2.97	17.86	3.88	20.93	0.04	133	21	128	28	NONE		24.5	49	39.1	736	764	3488	145.3	2.42	43	64.6	0	0	3488
									00:08:32	23.81	1.009	24.024	769	420.873	553.849	1.32	188.5	28.4	53.1	40.4	7.79	2.2	95	4.4	18.68	2.81	17.76	3.97	20.93	0.04	134	20	127	28	NONE		24.5	49	39.1	736	764	3241	135	2.25	43	60	0	0	3241
									00:08:34	24.69	0.938	23.16	797	443.491	581.098	1.31	173.3	28.7	48.3	36.9	8.21	2.3	96	4.6	18.48	3.06	17.81	3.91	20.93	0.04	132	22	128	28	NONE		24.5	49	39.1	736	764	3411	142.1	2.37	43	63.2	0	0	3411
									00:08:37	23.35	0.859	20.054	784	379.757	491.86	1.3	159	25.7	48.5	37.5	7.03	2	94	4	18.51	2.99	17.84	3.89	20.93	0.04	133	21	128	28	NONE		24.5	49	39.1	736	764	2912	121.3	2.02	43	53.9	0	0	2912
									00:08:39	23.17	0.917	21.243	815	404.222	526.113	1.3	169.6	27.7	48.5	37.3	7.49	2.1	94	4.3	18.5	3.02	17.81	3.86	20.93	0.04	133	22	128	28	NONE		24.5	49	39.1	736	764	3103	129.3	2.16	43	57.5	0	0	3103
									00:08:42	23.08	0.933	21.531	750	401.572	514.377	1.28	173.1	27.2	49.6	38.7	7.44	2.1	94	4.3	18.55	2.92	17.77	3.9	20.93	0.04	133	21	127	28	NONE		24.5	49	39.1	736	764	3070	127.9	2.13	43	56.9	0	0	3070
									00:08:45	24	0.928	22.272	815	438.795	564.904	1.29	170.9	28.7	46.9	36.5	8.13	2.3	96	4.6	18.42	3.09	17.79	3.86	20.93	0.04	132	22	128	28	NONE		24.5	49	39.1	736	764	3359	140	2.33	43	62.2	0	0	3359
									00:08:47	23.9	0.829	19.817	752	382.933	489.951	1.28	153.1	25	47.4	37	7.09	2	96	4	18.47	3.02	17.79	3.86	20.93	0.04	132	22	128	28	NONE		24.5	49	39.1	736	764	2927	121.9	2.03	43	54.2	0	0	2927
									00:08:50	24.49	0.932	22.824	735	448.837	566.223	1.26	171.8	28.2	47	37.3	8.31	2.4	95	4.7	18.43	3.03	17.78	3.83	20.93	0.04	132	22	127	27	NONE		24.5	49	39.1	736	764	3418	142.4	2.37	43	63.3	0	0	3418
									00:08:52	25.21	0.872	21.983	736	436.468	543.579	1.25	160.6	26.3	46.3	37.2	8.08	2.3	95	4.6	18.42	3.02	17.67	3.9	20.93	0.04	132	22	127	28	NONE		24.5	49	39.1	736	764	3312	138	2.3	44	61.3	0	0	3312
									00:08:54	23.62	0.792	18.709	711	372.103	456.971	1.23	145.9	23.6	45.8	37.3	6.89	2	95	3.9	18.42	2.98	17.67	3.89	20.93	0.04	132	21	127	28	NONE		24.5	49	39.1	736	764	2814	117.2	1.95	44	52.1	0	0	2814
									00:08:57	24.49	0.864	21.159	751	419.613	517.938	1.23	159.2	25.8	46.3	37.5	7.77	2.2	95	4.4	18.43	2.99	17.68	3.89	20.93	0.04	132	21	127	28	NONE		24.5	49	39.1	736	764	3177	132.4	2.21	44	58.8	0	0	3177
									00:09:00	22.99	0.876	20.138	754	404.642	501.376	1.24	161.1	26.6	45.8	37	7.49	2.1	94	4.3	18.39	3.04	17.69	3.9	20.93	0.04	132	22	127	28	NONE		24.5	49	39.1	736	764	3067	127.8	2.13	44	56.8	0	0	3067
									00:09:02	23.62	0.913	21.567	729	424.295	524.716	1.24	168.4	27.1	46.9	38	7.86	2.2	94	4.5	18.44	2.97	17.74	3.79	20.93	0.04	132	21	127	27	NONE		24.5	49	39.1	736	764	3214	133.9	2.23	44	59.5	0	0	3214
									00:09:05	23.53	0.837	19.694	698	404.829	495.881	1.22	153.5	25.7	44.6	36.4	7.5	2.1	93	4.4	18.34	3.07	17.57	3.95	20.93	0.04	131	22	126	28	NONE		24.5	49	39.1	736	764	3059	127.5	2.12	44	56.6	0	0	3059
									00:09:07	24.29	0.772	18.753	691	382.549	462.008	1.21	141.8	23.2	44.6	36.9	7.08	2	93	4.1	18.37	3.01	17.61	3.89	20.93	0.04	132	22	126	28	NONE		24.5	49	39.1	736	764	2880	120	2	44	53.3	0	0	2880
									00:09:10	21.82	0.809	17.651	736	347.346	421.951	1.21	149.3	23.6	46.4	38.2	6.43	1.8	93	3.7	18.45	2.92	17.6	3.88	20.93	0.04	132	21	126	28	NONE		24.5	49	39.1	736	764	2619	109.1	1.82	44	48.5	0	0	2619
									00:09:12	24.49	0.762	18.661	533	394.21	453.645	1.15	139.5	22.6	43	37.4	7.3	2.1	92	4.3	18.31	2.97	17.47	3.98	20.93	0.04	131	21	125	29	NONE		24.5	49	39.1	736	764	2932	122.2	2.04	44	54.3	0	0	2932
									00:09:15	26.32	0.814	21.421	750	459.729	537.305	1.17	148.6	24.9	42.6	36.4	8.51	2.4	92	5	18.26	3.06	17.51	3.94	20.93	0.04	131	22	126	28	NONE		24.5	49	39.1	736	764	3433	143	2.38	44	63.6	0	0	3433
									00:09:17	25.21	0.87	21.933	782	471.95	547.772	1.16	158.8	26.5	42.7	36.8	8.74	2.5	94	5	18.25	3.05	17.55	3.89	20.93	0.04	131	22	126	28	NONE		24.5	49	39.1	736	764	3518	146.6	2.44	44	65.2	0	0	3518
									00:09:19	24	0.768	18.432	682	390.678	452.501	1.16	140.5	23	42.9	37	7.23	2.1	94	4.2	18.29	2.99	17.55	3.91	20.93	0.04	131	21	126	28	NONE		24.5	49	39.1	736	764	2911	121.3	2.02	45	53.9	0	0	2911
									00:09:22	23.62	1.034	24.425	768	502.466	578.707	1.15	190	29.9	45.3	39.3	9.3	2.7	93	5.4	18.38	2.89	17.5	3.96	20.93	0.04	132	21	125	28	NONE		24.5	49	39.1	736	764	3739	155.8	2.6	45	69.2	0	0	3739
									00:09:24	26.09	1.019	26.583	828	555.819	652.232	1.17	186.7	30.5	44.5	38	10.29	2.9	93	6	18.32	2.99	17.62	3.8	20.93	0.04	131	21	126	27	NONE		24.5	49	39.1	736	764	4155	173.1	2.89	45	76.9	0	0	4155
									00:09:27	25.21	0.997	25.134	831	518.545	620.024	1.2	182.9	30	45.1	37.7	9.6	2.7	94	5.5	18.35	3.01	17.69	3.77	20.93	0.04	132	22	127	27	NONE		24.5	49	39.1	736	764	3894	162.3	2.7	45	72.1	0	0	3894
									00:09:29	25.21	0.949	23.924	766	462.323	557.59	1.21	175.6	27	47.9	39.7	8.56	2.4	95	4.9	18.5	2.85	17.77	3.75	20.93	0.04	133	20	127	27	NONE		24.6	48	39.1	736	764	3480	145	2.42	45	64.4	0	0	3480
									00:09:32	22.06	0.868	19.147	815	393.115	473.823	1.21	159.3	26.2	44.8	37.2	7.28	2.1	96	4.1	18.35	3.02	17.64	3.87	20.93	0.04	132	22	126	28	NONE		24.6	48	39.1	736	764	2958	123.3	2.05	45	54.8	0	0	2958
									00:09:34	24.79	0.843	20.901	766	423.499	510.107	1.2	155	25.1	45.3	37.6	7.84	2.2	95	4.5	18.39	2.98	17.66	3.83	20.93	0.04	132	21	127	27	NONE		24.6	48	39.1	736	764	3186	132.8	2.21	45	59	0	0	3186
									00:09:36	30.15	0.754	22.734	569	426.521	508.492	1.19	140.1	20.6	48.4	40.6	7.9	2.3	96	4.4	18.58	2.73	17.82	3.61	20.93	0.04	133	20	128	26	NONE		24.6	48	39.1	736	764	3201	133.4	2.22	45	59.3	0	0	3201
									00:09:38	26.91	0.806	21.686	733	437.671	524.838	1.2	148.3	23.8	45.2	37.7	8.11	2.3	97	4.5	18.4	2.95	17.74	3.75	20.93	0.04	132	21	127	27	NONE		24.6	48	39.1	736	764	3289	137.1	2.28	45	60.9	0	0	3289
									00:09:41	27.27	0.783	21.355	686	419.461	502.746	1.2	144.6	22.5	46.4	38.7	7.77	2.2	98	4.3	18.47	2.87	17.74	3.76	20.93	0.04	132	21	127	27	NONE		24.6	48	39.1	736	764	3152	131.3	2.19	45	58.4	0	0	3152
									00:09:43	24.69	0.834	20.593	737	410.938	491.669	1.2	153.7	24.3	45.9	38.4	7.61	2.2	97	4.2	18.43	2.91	17.73	3.75	20.93	0.04	132	21	127	27	NONE		24.6	48	39.1	736	764	3087	128.6	2.14	45	57.2	0	0	3087
									00:09:56	23.62	0.957	22.606	726	457.171	542.027	1.19	176.1	28	45.8	38.7	8.47	2.4	95	4.8	18.4	2.93	17.46	3.99	20.93	0.04	132	21	125	29	NONE		24.6	49	39.1	736	764	3426	142.8	2.38	46	63.4	0	0	3426
									00:09:58	25.42	0.861	21.89	745	448.347	527.145	1.18	158.2	25.3	44.9	38.1	8.3	2.4	95	4.7	18.37	2.94	17.56	3.88	20.93	0.04	132	21	126	28	NONE		24.6	49	39.1	736	764	3353	139.7	2.33	46	62.1	0	0	3353
									00:10:01	24.69	0.891	22	769	461.497	548.642	1.19	163.1	27.1	43.9	36.9	8.55	2.4	97	4.8	18.31	3.04	17.59	3.88	20.93	0.04	131	22	126	28	NONE		24.6	49	39.1	736	764	3461	144.2	2.4	46	64.1	0	0	3461
									00:10:03	26.09	0.836	21.809	722	447.684	532.445	1.19	153.5	24.9	44.6	37.5	8.29	2.4	97	4.6	18.36	2.98	17.65	3.85	20.93	0.04	132	21	127	28	NONE		24.6	49	39.1	736	764	3358	139.9	2.33	46	62.2	0	0	3358
									00:10:06	24.59	0.94	23.115	767	469.202	564.383	1.2	172.8	28	45.6	37.9	8.69	2.5	96	4.9	18.38	2.98	17.68	3.82	20.93	0.04	132	21	127	27	NONE		24.6	49	39.1	736	764	3529	147	2.45	46	65.4	0	0	3529
									00:10:08	23.9	0.94	22.47	800	453.197	540.697	1.19	173	27.6	45.9	38.5	8.39	2.4	97	4.7	18.4	2.94	17.69	3.81	20.93	0.04	132	21	127	27	NONE		24.6	49	39.1	736	764	3402	141.7	2.36	46	63	0	0	3402
									00:10:11	21.66	0.969	20.989	852	445.432	536.53	1.2	177	30.2	43.7	36.3	8.25	2.4	98	4.5	18.27	3.12	17.65	3.83	20.93	0.04	131	22	127	27	NONE		24.6	49	39.1	736	764	3351	139.6	2.33	47	62.1	0	0	3351
									00:10:13	22.56	0.882	19.895	797	404.104	488.154	1.21	162.1	26.4	45.3	37.5	7.48	2.1	97	4.2	18.38	2.99	17.73	3.8	20.93	0.04	132	21	127	27	NONE		24.6	48	39.1	736	764	3043	126.8	2.11	47	56.3	0	0	3043
									00:10:16	22.47	0.972	21.843	758	417.589	504.325	1.21	180.1	27.4	48.5	40.2	7.73	2.2	96	4.3	18.53	2.82	17.61	3.88	20.93	0.04	133	20	126	28	NONE		24.6	48	39.1	736	764	3144	131	2.18	47	58.2	0	0	3144
									00:10:19	24.79	0.835	20.702	718	398.462	479.273	1.2	154.6	23.6	47.6	39.6	7.38	2.1	95	4.2	18.51	2.83	17.73	3.8	20.93	0.04	133	20	127	27	NONE		24.6	48	39.1	736	764	2997	124.9	2.08	47	55.5	0	0	2997
									00:10:22	17.8	0.819	14.582	690	283.719	342.783	1.21	151.4	23.5	47	38.9	5.25	1.5	94	3	18.49	2.87	17.63	3.86	20.93	0.04	133	21	126	28	NONE		24.6	48	39.1	736	764	2136	89	1.48	47	39.6	0	0	2136
									00:10:25	19.35	0.947	18.329	726	376.745	444.176	1.18	173.9	28	45.1	38.2	6.98	2	93	4.1	18.36	2.96	17.5	3.99	20.93	0.04	132	21	125	29	NONE		24.6	49	39.1	736	764	2819	117.5	1.96	47	52.2	0	0	2819
									00:10:28	24.1	0.946	22.795	638	481.874	561.004	1.16	173.1	28.4	43.8	37.6	8.92	2.5	93	5.2	18.3	3	17.52	3.92	20.93	0.04	131	22	126	28	NONE		24.6	49	39.1	736	764	3595	149.8	2.5	47	66.6	0	0	3595
									00:10:30	23.44	0.887	20.789	724	423.738	487.703	1.15	163.2	25.4	45.2	39.3	7.85	2.2	94	4.5	18.4	2.86	17.53	3.87	20.93	0.04	132	21	126	28	NONE		24.6	49	39.1	736	764	3152	131.3	2.19	47	58.4	0	0	3152
									00:10:33	28.71	0.798	22.909	641	442.419	507.588	1.15	147.9	21.6	47.2	41.2	8.19	2.3	94	4.7	18.53	2.71	17.7	3.66	20.93	0.04	133	19	127	26	NONE		24.6	49	39.1	736	764	3289	137	2.28	47	60.9	0	0	3289
									00:10:35	20.76	0.999	20.74	710	430.29	491.612	1.14	183.4	28.9	44.8	39.2	7.97	2.3	97	4.4	18.36	2.89	17.51	3.86	20.93	0.04	132	21	126	28	NONE		24.6	49	39.1	736	764	3195	133.1	2.22	47	59.2	0	0	3195
									00:10:38	24.39	1.001	24.415	648	507.474	581.582	1.15	183.7	29.1	44.7	39	9.4	2.7	98	5.2	18.35	2.91	17.51	3.9	20.93	0.04	132	21	126	28	NONE		24.6	48	39.1	736	764	3771	157.1	2.62	47	69.8	0	0	3771
									00:10:40	23.81	0.895	21.31	668	420.474	483.511	1.15	165.4	24.8	46.7	40.6	7.79	2.2	99	4.2	18.48	2.77	17.55	3.82	20.93	0.04	133	20	126	27	NONE		24.6	48	39.1	736	764	3127	130.3	2.17	48	57.9	0	0	3127
									00:10:43	22.64	0.947	21.442	683	439.063	498.903	1.14	174.2	26.9	45.2	39.8	8.13	2.3	99	4.4	18.39	2.84	17.56	3.84	20.93	0.04	132	20	126	28	NONE		24.6	48	39.1	736	764	3256	135.7	2.26	48	60.3	0	0	3256
									00:10:45	23.53	0.886	20.847	652	425.686	487.667	1.15	163	25.3	45.1	39.4	7.88	2.3	96	4.4	18.4	2.86	17.54	3.85	20.93	0.04	132	20	126	28	NONE		24.6	48	39.1	736	764	3163	131.8	2.2	48	58.6	0	0	3163
									00:10:48	22.47	0.951	21.371	703	452.585	506.335	1.12	174.2	27.5	43.7	39.1	8.38	2.4	96	4.7	18.32	2.89	17.44	3.91	20.93	0.04	131	21	125	28	NONE		24.6	48	39.1	736	764	3344	139.3	2.32	48	61.9	0	0	3344
									00:10:50	23.81	0.913	21.738	669	454.489	503.144	1.11	167.6	25.8	44.2	39.9	8.42	2.4	96	4.7	18.36	2.83	17.42	3.87	20.93	0.04	132	20	125	28	NONE		24.6	48	39.1	736	764	3349	139.6	2.33	48	62	0	0	3349
									00:10:53	24.1	0.931	22.434	666	475.723	523.075	1.1	170.6	26.5	43.6	39.7	8.81	2.5	96	5	18.32	2.85	17.4	3.89	20.93	0.04	131	20	125	28	NONE		24.6	48	39.1	736	764	3500	145.8	2.43	48	64.8	0	0	3500
									00:10:55	23.17	0.958	22.193	667	477.391	523.842	1.1	175.2	27.6	43.1	39.3	8.84	2.5	95	5	18.29	2.88	17.38	3.89	20.93	0.04	131	21	125	28	NONE		24.6	49	39.1	736	764	3511	146.3	2.44	48	65	0	0	3511
									00:10:58	23.62	0.932	22.016	649	472.999	516.694	1.09	170.5	26.7	43	39.4	8.76	2.5	94	5	18.29	2.86	17.43	3.84	20.93	0.04	131	21	125	28	NONE		24.6	49	39.1	736	764	3475	144.8	2.41	48	64.3	0	0	3475
									00:11:01	23.35	0.942	21.992	658	478.051	516.402	1.08	172.1	27	42.6	39.4	8.85	2.5	96	5	18.27	2.87	17.36	3.86	20.93	0.04	131	21	124	28	NONE		24.6	49	39.1	736	764	3503	145.9	2.43	48	64.9	0	0	3503
									00:11:03	23.81	0.901	21.452	632	470.116	509.169	1.08	164.4	26.1	42.1	38.9	8.71	2.5	96	4.9	18.25	2.9	17.38	3.85	20.93	0.04	131	21	125	28	NONE		24.6	49	39.1	736	764	3447	143.6	2.39	48	63.8	0	0	3447
									00:11:06	23.62	0.908	21.449	643	469.084	501.178	1.07	165.8	25.9	42.2	39.5	8.69	2.5	96	4.9	18.26	2.85	17.38	3.85	20.93	0.04	131	20	125	28	NONE		24.6	49	39.1	736	764	3428	142.8	2.38	49	63.5	0	0	3428
									00:11:08	23.17	0.889	20.595	603	454.783	485.875	1.07	162.1	25.6	41.7	39	8.42	2.4	96	4.7	18.23	2.88	17.32	3.88	20.93	0.04	131	21	124	28	NONE		24.6	49	39.1	736	764	3324	138.5	2.31	49	61.5	0	0	3324
									00:11:11	21.98	0.861	18.923	639	417.338	439.248	1.05	157.1	24.4	41.7	39.6	7.73	2.2	97	4.3	18.25	2.83	17.28	3.88	20.93	0.04	131	20	124	28	NONE		24.6	49	39.1	736	764	3040	126.6	2.11	49	56.3	0	0	3040
									00:11:14	22.64	0.792	17.932	545	404.465	419.165	1.04	144.1	22.6	40.4	39	7.49	2.1	95	4.3	18.19	2.85	17.12	3.96	20.93	0.04	130	20	123	28	NONE		24.6	49	39.1	736	764	2935	122.3	2.04	49	54.4	0	0	2935
									00:11:16	21.9	0.843	18.46	594	436.277	441.408	1.01	152.4	24.6	38.8	38.3	8.08	2.3	92	4.7	18.08	2.92	17.08	4	20.93	0.04	130	21	122	29	NONE		24.6	49	39.1	736	764	3149	131.2	2.19	49	58.3	0	0	3149
									00:11:19	20.34	0.739	15.031	552	345.351	348.167	1.01	134.2	20.9	39.4	39.1	6.4	1.8	89	3.9	18.16	2.83	17.12	3.9	20.93	0.04	130	20	123	28	NONE		24.6	49	39.1	736	764	2491	103.8	1.73	49	46.1	0	0	2491
									00:11:23	17.91	0.819	14.669	553	362.007	361.173	1	147.1	24.6	37.1	37.1	6.7	1.9	86	4.2	17.96	3	16.99	3.99	20.93	0.04	129	22	122	29	NONE		24.5	48	39.1	736	764	2605	108.5	1.81	49	48.2	0	20	2585
									00:11:26	17.44	0.737	12.855	572	331.829	321.765	0.97	131.5	22.5	35.1	36.2	6.14	1.8	83	4	17.84	3.05	16.89	4.06	20.93	0.04	128	22	121	29	NONE		24.5	48	39.1	736	764	2373	98.9	1.65	49	43.9	0	246	2128
									00:11:29	18.63	0.794	14.795	592	373.852	354.229	0.95	142.3	23.2	36.1	38.1	6.92	2	82	4.6	17.92	2.92	16.85	4.03	20.93	0.04	129	21	121	29	NONE		24.5	48	39.1	736	764	2661	110.9	1.85	49	49.3	0	477	2184
									00:11:33	17.86	0.782	13.964	589	359.915	339.54	0.94	139.7	23.2	35.3	37.4	6.67	1.9	81	4.4	17.86	2.97	16.85	4.02	20.93	0.04	128	21	121	29	NONE		24.6	48	39.1	736	764	2559	106.6	1.78	49	47.4	0	494	2065
									00:11:36	21.74	0.625	13.587	482	346.658	322.377	0.93	111.9	18.1	34.8	37.4	6.42	1.8	80	4.3	17.9	2.9	16.77	3.97	20.93	0.04	128	21	120	28	NONE		24.5	48	39.1	736	764	2457	102.4	1.71	50	45.5	0	587	1870
									00:11:38	21.58	0.636	13.727	449	362.275	328.94	0.91	113.3	18.6	33.7	37.1	6.71	1.9	81	4.5	17.81	2.92	16.66	4.06	20.93	0.04	128	21	119	29	NONE		24.5	48	39.1	736	764	2556	106.5	1.77	50	47.3	0	803	1753
									00:11:41	20.91	0.752	15.721	602	415.846	378.608	0.91	133.9	22.1	34.3	37.7	7.7	2.2	82	5.1	17.81	2.94	16.61	4.07	20.93	0.04	128	21	119	29	NONE		24.5	48	39.1	736	764	2935	122.3	2.04	50	54.4	0	897	2038
									00:11:44	21.43	0.769	16.479	558	429.363	389.731	0.91	137.3	22.2	34.9	38.4	7.95	2.3	82	5.2	17.85	2.89	16.69	3.99	20.93	0.04	128	21	120	29	NONE		24.5	48	39.1	736	764	3029	126.2	2.1	50	56.1	0	954	2075
									00:11:47	21.74	0.809	17.587	611	476.562	436.631	0.92	143.4	24.5	33.7	36.8	8.83	2.5	85	5.6	17.73	3.03	16.71	4	20.93	0.04	127	22	120	29	NONE		24.5	48	39.1	736	764	3368	140.3	2.34	50	62.4	0	963	2405
									00:11:50	18.69	0.779	14.561	581	385.271	350.761	0.91	138.7	22.9	34.4	37.8	7.13	2	87	4.4	17.8	2.94	16.72	4	20.93	0.04	128	21	120	29	NONE		24.5	48	39.1	736	764	2719	113.3	1.89	50	50.4	0	831	1888
									00:11:53	21.2	0.771	16.346	611	430.98	389.108	0.9	137.4	22.4	34.5	38.2	7.98	2.3	88	4.9	17.82	2.91	16.63	4.03	20.93	0.04	128	21	119	29	NONE		24.5	48	39.1	736	764	3037	126.5	2.11	50	56.2	0	1007	2030
									00:11:56	22.14	0.844	18.686	595	502.193	453.623	0.9	149.9	25	34.1	37.8	9.3	2.7	90	5.6	17.76	2.96	16.67	4	20.93	0.04	127	21	120	29	NONE		24.5	48	39.1	736	764	3539	147.5	2.46	50	65.5	0	1168	2371
									00:11:59	18.81	0.882	16.589	619	450.037	405.442	0.9	156.4	26.3	33.9	37.7	8.33	2.4	92	4.9	17.73	2.98	16.54	4.09	20.93	0.04	127	21	119	29	NONE		24.5	48	39.1	736	764	3170	132.1	2.2	50	58.7	0	1072	2098
									00:12:01	23.26	0.846	19.674	592	516.875	462.939	0.9	150.9	24.3	34.9	39	9.57	2.7	92	5.6	17.84	2.87	16.62	4.01	20.93	0.04	128	21	119	29	NONE		24.5	48	39.1	736	764	3636	151.5	2.53	50	67.3	0	1295	2341
									00:12:04	22.99	0.94	21.609	668	570.213	514.195	0.9	167.5	27.3	35.1	38.9	10.56	3	94	6.1	17.82	2.9	16.72	3.98	20.93	0.04	128	21	120	29	NONE		24.5	48	39.1	736	764	4017	167.4	2.79	51	74.4	0	1347	2670
									00:12:06	22.47	0.872	19.596	635	509.715	465.813	0.91	155.7	25.3	35.4	38.7	9.44	2.7	97	5.3	17.86	2.9	16.79	3.94	20.93	0.04	128	21	120	28	NONE		24.5	48	39.1	736	764	3600	150	2.5	51	66.7	0	1058	2542
									00:12:09	21.66	0.885	19.17	636	510.286	465.098	0.91	157.4	26.2	34.6	38	9.45	2.7	97	5.3	17.79	2.96	16.77	3.99	20.93	0.04	128	21	120	29	NONE		24.5	49	39.1	736	764	3602	150.1	2.5	51	66.7	0	1089	2514
									00:12:12	23.08	0.805	18.577	584	482.48	438.607	0.91	143.8	23.2	35.2	38.7	8.93	2.6	95	5.1	17.86	2.88	16.8	3.93	20.93	0.04	128	21	120	28	NONE		24.5	48	39.1	736	764	3404	141.8	2.36	51	63	0	1057	2348
									00:12:14	24.1	0.887	21.373	624	556.132	505.37	0.91	158.4	25.6	35.4	39	10.3	2.9	95	5.9	17.86	2.89	16.76	3.95	20.93	0.04	128	21	120	28	NONE		24.5	48	39.1	736	764	3924	163.5	2.72	51	72.7	0	1222	2701
									00:12:17	23.35	0.882	20.591	626	544.002	493.556	0.91	157.1	25.8	34.8	38.4	10.07	2.9	95	5.7	17.81	2.93	16.77	3.96	20.93	0.04	128	21	120	28	NONE		24.5	49	39.1	736	764	3837	159.9	2.66	51	71.1	0	1214	2623
									00:12:19	23.72	0.861	20.419	643	526.54	477.883	0.91	154	24.6	35.6	39.3	9.75	2.8	95	5.5	17.89	2.86	16.86	3.89	20.93	0.04	128	20	121	28	NONE		24.5	49	39.1	736	764	3714	154.8	2.58	51	68.8	0	1171	2543
									00:12:22	23.44	0.933	21.867	615	574.807	524.295	0.91	166.3	27.3	35.2	38.6	10.64	3	96	6	17.82	2.93	16.8	3.95	20.93	0.04	128	21	120	28	NONE		24.5	49	39.1	736	764	4059	169.1	2.82	51	75.2	0	1217	2841
									00:12:25	22.73	0.879	19.977	610	517.076	471.053	0.91	157.1	25.3	35.6	39	9.58	2.7	95	5.4	17.87	2.88	16.76	3.95	20.93	0.04	128	21	120	28	NONE		24.5	49	39.1	736	764	3650	152.1	2.53	51	67.6	0	1109	2541
									00:12:27	21.66	0.914	19.798	684	508.699	468.49	0.92	163.5	26.4	35.9	39	9.42	2.7	95	5.4	17.89	2.89	16.85	3.92	20.93	0.04	128	21	121	28	NONE		24.5	48	39.1	736	764	3599	150	2.5	52	66.6	0	971	2628
									00:12:30	22.81	0.92	20.989	645	527.538	493.387	0.94	165.1	26.4	36.8	39.3	9.77	2.8	94	5.6	17.95	2.87	16.92	3.89	20.93	0.04	129	21	121	28	NONE		24.5	48	39.1	736	764	3744	156	2.6	52	69.3	0	827	2917
									00:12:33	23.9	0.908	21.705	639	541.461	511.115	0.94	163.1	26.1	37	39.2	10.03	2.9	94	5.8	17.96	2.87	16.93	3.86	20.93	0.04	129	21	121	28	NONE		24.5	49	39.1	736	764	3850	160.4	2.67	52	71.3	0	737	3114
									00:12:35	24	0.87	20.88	604	503.259	479.568	0.95	157.1	24.4	38.2	40	9.32	2.7	94	5.4	18.06	2.8	17.03	3.82	20.93	0.04	129	20	122	27	NONE		24.5	49	39.1	736	764	3586	149.4	2.49	52	66.4	0	576	3010
									00:12:38	22.39	0.952	21.313	637	530.995	513.71	0.97	170.9	28	37.2	38.4	9.83	2.8	93	5.7	17.95	2.94	17.01	3.87	20.93	0.04	129	21	122	28	NONE		24.5	49	39.1	736	764	3796	158.2	2.64	52	70.3	0	422	3374
									00:12:40	23.62	0.835	19.724	604	467.556	452.669	0.97	151.1	23.4	38.6	39.9	8.66	2.5	93	5	18.1	2.8	17.09	3.81	20.93	0.04	130	20	123	27	NONE		24.5	49	39.1	736	764	3343	139.3	2.32	52	61.9	0	363	2980
									00:12:43	24	0.864	20.736	607	492.279	477.626	0.97	156.3	24.3	38.7	39.9	9.12	2.6	94	5.2	18.09	2.81	17.1	3.82	20.93	0.04	130	20	123	27	NONE		24.5	49	39.1	736	764	3521	146.7	2.45	52	65.2	0	358	3163
									00:12:45	23.81	0.879	20.929	599	504.169	493.499	0.98	158.6	25.3	38.2	39	9.34	2.7	95	5.3	18.04	2.88	17.09	3.83	20.93	0.04	129	21	123	27	NONE		24.5	49	39.1	736	764	3613	150.5	2.51	52	66.9	0	261	3352
									00:12:48	22.9	0.914	20.931	636	498.424	489.618	0.98	165.2	26.1	38.8	39.5	9.23	2.6	94	5.3	18.07	2.86	17.1	3.83	20.93	0.04	130	20	123	27	NONE		24.5	49	39.1	736	764	3575	148.9	2.48	52	66.2	0	216	3359
									00:12:51	21.43	0.912	19.543	628	469.992	459.936	0.98	164.6	26.2	38.4	39.2	8.7	2.5	95	4.9	18.05	2.87	17.04	3.88	20.93	0.04	129	21	122	28	NONE		24.4	48	39.1	736	764	3368	140.3	2.34	53	62.4	0	246	3122
									00:12:53	22.9	0.886	20.29	603	492.214	480.317	0.98	159.7	25.6	38	38.9	9.12	2.6	95	5.2	18.02	2.89	17.04	3.87	20.93	0.04	129	21	122	28	NONE		24.4	48	39.1	736	764	3525	146.9	2.45	53	65.3	0	291	3234
									00:12:56	24.49	0.844	20.669	589	485.827	473.295	0.97	152.9	23.6	39	40	9	2.6	94	5.2	18.12	2.8	17.08	3.81	20.93	0.04	130	20	122	27	NONE		24.4	48	39.1	736	764	3478	144.9	2.42	53	64.4	0	306	3172
									00:12:58	21.9	0.884	19.358	604	457.865	453.841	0.99	159.9	25.3	38.9	39.3	8.48	2.4	94	4.9	18.09	2.86	17.11	3.82	20.93	0.04	130	21	123	27	NONE		24.4	48	39.1	736	764	3290	137.1	2.28	53	60.9	0	99	3192
									00:13:01	25.1	0.893	22.418	639	524.506	520.228	0.99	161.8	25.3	39.4	39.7	9.71	2.8	94	5.6	18.12	2.83	17.17	3.78	20.93	0.04	130	20	123	27	NONE		24.4	48	39.1	736	764	3770	157.1	2.62	53	69.8	0	105	3665
									00:13:04	22.99	0.88	20.23	582	475.944	472.657	0.99	159.3	25.1	39.1	39.4	8.81	2.5	94	5.1	18.1	2.85	17.11	3.83	20.93	0.04	130	20	123	27	NONE		24.4	48	39.1	736	764	3422	142.6	2.38	53	63.4	0	81	3341
									00:13:06	22.9	0.807	18.481	557	420.32	412.426	0.98	146.9	22	40.2	40.9	7.78	2.2	93	4.5	18.2	2.73	17.21	3.75	20.93	0.04	131	20	123	27	NONE		24.4	48	39.1	736	764	3014	125.6	2.09	53	55.8	0	193	2821
									00:13:09	24	0.873	20.952	592	489.775	485.534	0.99	158.2	24.7	39.3	39.7	9.07	2.6	93	5.3	18.12	2.83	17.11	3.82	20.93	0.04	130	20	123	27	NONE		24.4	48	39.1	736	764	3520	146.7	2.44	53	65.2	0	104	3416
									00:13:11	24.79	0.826	20.479	581	485.389	477.252	0.98	149.4	23.5	38.6	39.3	8.99	2.6	93	5.2	18.09	2.85	17.11	3.83	20.93	0.04	130	20	123	27	NONE		24.4	48	39.1	736	764	3482	145.1	2.42	53	64.5	0	199	3283
									00:13:13	24.79	0.863	21.397	602	506.672	499.606	0.99	156.1	24.6	38.8	39.4	9.38	2.7	93	5.4	18.09	2.85	17.18	3.77	20.93	0.04	130	20	123	27	NONE		24.4	48	39.1	736	764	3637	151.5	2.53	53	67.3	0	173	3464
									00:13:16	24.59	0.869	21.369	592	484.505	481.163	0.99	158.2	23.9	40.6	40.8	8.97	2.6	93	5.2	18.2	2.75	17.23	3.74	20.93	0.04	131	20	124	27	NONE		24.4	48	39.1	736	764	3483	145.1	2.42	54	64.5	0	82	3401
									00:13:19	22.99	0.885	20.345	616	465.112	463.07	1	160.9	24.6	40.3	40.5	8.61	2.5	93	5	18.18	2.78	17.23	3.75	20.93	0.04	130	20	124	27	NONE		24.4	48	39.1	736	764	3346	139.4	2.32	54	62	0	50	3295
									00:13:21	20.69	0.855	17.69	557	402.724	396.341	0.98	155.6	23.4	40.3	41	7.46	2.1	93	4.3	18.2	2.74	17.07	3.86	20.93	0.04	130	20	122	28	NONE		24.4	48	39.1	736	764	2890	120.4	2.01	54	53.5	0	156	2733
									00:13:24	23.17	0.826	19.135	544	450.7	438.226	0.97	149.6	23.1	38.9	40	8.35	2.4	92	4.9	18.11	2.8	17.04	3.87	20.93	0.04	130	20	122	28	NONE		24.4	48	39.1	736	764	3225	134.4	2.24	54	59.7	0	305	2921
									00:13:27	23.44	0.847	19.852	565	469.024	458.777	0.98	153.3	23.9	38.8	39.7	8.69	2.5	92	5.1	18.1	2.82	17.06	3.84	20.93	0.04	130	20	122	28	NONE		24.4	49	39.1	736	764	3361	140	2.33	54	62.2	0	251	3110
									00:13:29	24.9	0.901	22.432	630	550.649	536.524	0.97	162.1	26.3	37.6	38.6	10.2	2.9	93	5.9	17.99	2.92	17.07	3.81	20.93	0.04	129	21	122	27	NONE		24.4	49	39.1	736	764	3942	164.3	2.74	54	73	0	345	3597
									00:13:31	23.62	1.056	24.945	723	598.278	592.239	0.99	190.6	30.6	38.9	39.3	11.08	3.2	96	6.2	18.05	2.9	17.12	3.81	20.93	0.04	129	21	123	27	NONE		24.4	49	39.1	736	764	4298	179.1	2.98	54	79.6	0	148	4150
									00:13:34	23.53	0.95	22.353	668	514.88	514.509	1	172.5	26.7	40.2	40.2	9.53	2.7	97	5.3	18.16	2.81	17.21	3.75	20.93	0.04	130	20	123	27	NONE		24.4	49	39.1	736	764	3707	154.4	2.57	54	68.6	0	9	3697
									00:13:37	23.08	0.822	18.969	537	430.18	430.825	1	149.6	22.8	40.3	40.3	7.97	2.3	94	4.6	18.2	2.77	17.15	3.77	20.93	0.04	130	20	123	27	NONE		24.4	48	39.1	736	764	3098	129.1	2.15	54	57.4	0	0	3098
									00:13:39	22.14	0.898	19.882	610	463.176	460.602	0.99	162.8	25.4	39.6	39.8	8.58	2.5	93	5	18.13	2.83	17.18	3.78	20.93	0.04	130	20	123	27	NONE		24.4	48	39.1	736	764	3331	138.8	2.31	54	61.7	0	63	3268
									00:13:42	23.53	0.858	20.188	593	469.39	466.357	0.99	155.6	24.2	39.5	39.8	8.69	2.5	96	4.9	18.14	2.82	17.21	3.77	20.93	0.04	130	20	123	27	NONE		24.4	48	39.1	736	764	3375	140.6	2.34	55	62.5	0	74	3300
									00:13:44	23.81	0.905	21.548	575	505.152	503.187	1	163.9	25.8	39.4	39.5	9.35	2.7	96	5.3	18.11	2.85	17.18	3.79	20.93	0.04	130	20	123	27	NONE		24.4	48	39	736	764	3634	151.4	2.52	55	67.3	0	48	3586
									00:13:47	24.1	0.909	21.904	593	512.719	507.214	0.99	164.7	25.7	39.4	39.9	9.49	2.7	95	5.4	18.12	2.83	17.14	3.81	20.93	0.04	130	20	123	27	NONE		24.4	49	39	736	764	3683	153.5	2.56	55	68.2	0	135	3548
									00:13:49	24.59	0.813	19.992	603	451.7	446.889	0.99	148.1	22.2	40.4	40.9	8.36	2.4	95	4.8	18.22	2.73	17.24	3.7	20.93	0.04	131	20	124	27	NONE		24.3	48	39	736	764	3245	135.2	2.25	55	60.1	0	118	3127
									00:13:52	23.26	0.918	21.349	635	497.806	495.249	0.99	166.4	26	39.6	39.8	9.22	2.6	97	5.1	18.13	2.83	17.14	3.79	20.93	0.04	130	20	123	27	NONE		24.3	48	39.1	736	764	3580	149.2	2.49	55	66.3	0	63	3517
									00:13:55	22.06	0.934	20.603	616	491.672	487.966	0.99	168.7	27	38.8	39.1	9.11	2.6	96	5.1	18.06	2.89	17.08	3.84	20.93	0.04	130	21	122	28	NONE		24.3	48	39.1	736	764	3534	147.3	2.45	55	65.4	0	91	3443
									00:13:57	22.56	0.931	21	653	494.599	491.5	0.99	168.5	26.6	39.3	39.5	9.16	2.6	95	5.2	18.1	2.86	17.15	3.77	20.93	0.04	130	20	123	27	NONE		24.3	48	39.1	736	764	3556	148.2	2.47	55	65.9	0	76	3480
									00:14:00	24	0.896	21.504	607	498.15	493.326	0.99	162.6	25.1	39.8	40.2	9.22	2.6	96	5.2	18.15	2.8	17.2	3.74	20.93	0.04	130	20	123	27	NONE		24.3	48	39.1	736	764	3579	149.1	2.49	55	66.3	0	118	3461
									00:14:02	23.44	0.877	20.555	601	472.347	472.177	1	159.3	24.6	40	40.1	8.75	2.5	95	5	18.16	2.81	17.25	3.73	20.93	0.04	130	20	124	27	NONE		24.3	48	39.1	736	764	3401	141.7	2.36	55	63	0	4	3396
									00:14:05	20.34	0.928	18.875	602	439.859	439.825	1	168.2	26.4	39.7	39.7	8.15	2.3	94	4.7	18.12	2.84	17.21	3.78	20.93	0.04	130	20	123	27	NONE		24.3	48	39.1	736	764	3167	132	2.2	56	58.6	0	1	3166
									00:14:08	21.9	0.845	18.504	607	432.696	430.475	0.99	153.1	24	39.2	39.4	8.01	2.3	95	4.6	18.12	2.84	17.18	3.76	20.93	0.04	130	20	123	27	NONE		24.3	48	39.1	736	764	3112	129.7	2.16	56	57.6	0	55	3057
									00:14:11	23.72	0.908	21.534	603	497.424	497.235	1	164.8	25.6	40	40	9.21	2.6	96	5.2	18.15	2.82	17.22	3.76	20.93	0.04	130	20	123	27	NONE		24.3	48	39.1	736	764	3581	149.2	2.49	56	66.3	0	5	3576
									00:14:13	21.9	0.924	20.234	616	465.056	459.007	0.99	167.9	25.6	40.2	40.7	8.61	2.5	96	4.8	18.17	2.77	17.22	3.74	20.93	0.04	130	20	123	27	NONE		24.3	49	39.1	736	764	3339	139.1	2.32	56	61.8	0	148	3191
									00:14:16	22.3	0.889	19.829	609	460.553	452.973	0.98	161.3	24.8	39.7	40.3	8.53	2.4	96	4.8	18.14	2.79	17.15	3.77	20.93	0.04	130	20	123	27	NONE		24.3	48	39.1	736	764	3304	137.7	2.29	56	61.2	0	186	3118
									00:14:19	22.47	0.892	20.045	603	456.211	452.611	0.99	162.3	24.6	40.5	40.8	8.45	2.4	97	4.7	18.2	2.76	17.26	3.71	20.93	0.04	130	20	124	27	NONE		24.3	48	39.1	736	764	3279	136.6	2.28	56	60.7	0	88	3191
									00:14:21	23.08	0.916	21.138	618	483.935	481.868	1	166.5	25.5	40.3	40.5	8.96	2.6	97	5	18.18	2.78	17.25	3.72	20.93	0.04	130	20	124	27	NONE		24.3	48	39.1	736	764	3481	145	2.42	56	64.5	0	51	3430
									00:14:24	22.22	0.922	20.489	626	477.535	469.513	0.98	167.2	25.8	39.6	40.3	8.84	2.5	96	5	18.13	2.8	17.12	3.8	20.93	0.04	130	20	123	27	NONE		24.3	48	39.1	736	764	3426	142.7	2.38	56	63.4	0	196	3229
									00:14:27	21.2	0.914	19.378	644	445.948	444.482	1	166	25.6	40.1	40.3	8.26	2.4	98	4.6	18.16	2.8	17.22	3.73	20.93	0.04	130	20	123	27	NONE		24.3	48	39.1	736	764	3209	133.7	2.23	56	59.4	0	36	3172
									00:14:30	22.56	0.918	20.707	619	481.456	476.605	0.99	166.5	25.8	39.7	40.1	8.92	2.5	98	4.9	18.14	2.81	17.15	3.76	20.93	0.04	130	20	123	27	NONE		24.3	49	39.1	736	764	3459	144.1	2.4	57	64.1	0	119	3340
									00:14:32	21.74	0.907	19.717	588	456.714	452.192	0.99	164.6	25.4	39.8	40.2	8.46	2.4	96	4.8	18.15	2.8	17.23	3.74	20.93	0.04	130	20	124	27	NONE		24.3	49	39	736	764	3281	136.7	2.28	57	60.8	0	111	3170
									00:14:35	23.26	0.776	18.047	538	405.295	399.74	0.99	141.5	21	40.5	41.1	7.51	2.1	95	4.3	18.23	2.71	17.27	3.65	20.93	0.04	131	19	124	26	NONE		24.3	49	39.1	736	764	2909	121.2	2.02	57	53.9	0	136	2773
									00:14:37	23.17	0.84	19.459	578	454.803	443.893	0.98	152.3	23.4	39.2	40.2	8.42	2.4	97	4.7	18.13	2.79	17.17	3.73	20.93	0.04	130	20	123	27	NONE		24.3	48	39	736	764	3257	135.7	2.26	57	60.3	0	267	2991
									00:14:40	21.98	0.906	19.912	625	477.091	468.122	0.98	163.6	26	38.5	39.2	8.84	2.5	97	4.9	18.06	2.87	17.14	3.76	20.93	0.04	129	21	123	27	NONE		24.3	48	39	736	764	3421	142.5	2.38	57	63.3	0	219	3201
									00:14:43	20.27	0.902	18.284	597	439.666	430.09	0.98	162.8	25.9	38.4	39.2	8.14	2.3	97	4.5	18.05	2.87	17.05	3.83	20.93	0.04	129	21	122	27	NONE		24.3	48	39	736	764	3150	131.3	2.19	57	58.3	0	234	2916
									00:14:57	21.9	0.926	20.277	619	488.765	475.363	0.97	167.1	26.5	38.4	39.4	9.05	2.6	97	5	18.05	2.86	17.05	3.79	20.93	0.04	129	21	122	27	NONE		24.2	49	39	736	764	3498	145.7	2.43	58	64.8	0	327	3171
									00:14:59	23.62	0.906	21.402	651	514.858	495.285	0.96	163.6	25.6	38.4	39.9	9.53	2.7	100	5.1	18.06	2.83	17.16	3.72	20.93	0.04	129	20	123	27	NONE		24.2	49	39	736	764	3676	153.2	2.55	58	68.1	0	477	3199
									00:15:02	21.98	0.902	19.824	627	481.81	464.496	0.96	162.6	25.8	38	39.4	8.92	2.5	98	4.9	18.03	2.86	17.07	3.79	20.93	0.04	129	21	122	27	NONE		24.2	49	39	736	764	3442	143.4	2.39	58	63.7	0	422	3020
									00:15:05	22.73	0.919	20.886	609	495.881	476.426	0.96	166.3	25.6	38.9	40.5	9.18	2.6	97	5.1	18.1	2.79	17.14	3.71	20.93	0.04	130	20	123	27	NONE		24.2	49	39	736	764	3540	147.5	2.46	58	65.5	0	474	3066
									00:15:07	21.66	0.964	20.881	625	506.354	491.535	0.97	173.8	27.7	38.2	39.4	9.38	2.7	100	5.1	18.03	2.87	17.06	3.81	20.93	0.04	129	21	122	27	NONE		24.2	49	39	736	764	3622	150.9	2.52	58	67.1	0	362	3260
									00:15:10	22.14	0.905	20.037	650	462.487	451.35	0.98	164.4	24.9	40	41	8.56	2.4	101	4.6	18.17	2.75	17.24	3.68	20.93	0.04	130	20	124	26	NONE		24.2	50	39	736	764	3312	138	2.3	58	61.3	0	272	3040
									00:15:13	23.08	0.924	21.323	619	499.798	483.719	0.97	167.5	25.6	39.4	40.7	9.26	2.6	100	5	18.13	2.77	17.13	3.73	20.93	0.04	130	20	123	27	NONE		24.2	50	39	736	764	3573	148.9	2.48	58	66.2	0	392	3181
									00:15:15	22.56	0.971	21.902	638	507.244	494.944	0.98	176.3	26.8	40.1	41.1	9.39	2.7	99	5.1	18.16	2.76	17.22	3.67	20.93	0.04	130	20	123	26	NONE		24.2	50	39	736	764	3633	151.4	2.52	58	67.3	0	301	3332
									00:15:18	21.98	0.984	21.626	662	502.908	494.942	0.98	178.5	27.5	39.9	40.6	9.31	2.7	101	5	18.14	2.79	17.18	3.73	20.93	0.04	130	20	123	27	NONE		24.2	49	39	736	764	3608	150.3	2.51	58	66.8	0	195	3413
									00:15:21	21.66	0.904	19.581	601	448.18	439.782	0.98	164.4	24.8	40.3	41.1	8.3	2.4	100	4.5	18.19	2.74	17.29	3.65	20.93	0.04	130	20	124	26	NONE		24.2	49	39	736	764	3214	133.9	2.23	59	59.5	0	206	3008
									00:15:24	22.39	0.914	20.463	596	479.826	471.216	0.98	165.6	25.7	39.4	40.1	8.89	2.5	98	4.9	18.12	2.81	17.14	3.75	20.93	0.04	130	20	123	27	NONE		24.2	49	39	736	764	3441	143.4	2.39	59	63.7	0	211	3230
									00:15:26	23.08	0.919	21.208	610	486.141	476.09	0.98	167.1	25.2	40.3	41.2	9	2.6	99	4.9	18.18	2.74	17.23	3.67	20.93	0.04	130	20	124	26	NONE		24.2	49	39	736	764	3484	145.2	2.42	59	64.5	0	246	3238
									00:15:29	22.06	0.951	20.978	642	479.361	469.513	0.98	173	26	40.5	41.4	8.88	2.5	102	4.7	18.19	2.73	17.12	3.76	20.93	0.04	130	20	123	27	NONE		24.2	49	39	736	764	3436	143.2	2.39	59	63.6	0	241	3195
									00:15:32	21.58	0.936	20.201	608	470.834	457.693	0.97	169.8	25.9	39.7	40.8	8.72	2.5	102	4.6	18.14	2.77	17.15	3.75	20.93	0.04	130	20	123	27	NONE		24.2	50	39	736	764	3369	140.4	2.34	59	62.4	0	321	3048
									00:15:35	20.83	0.897	18.688	606	443.115	429.955	0.97	162.3	25.2	38.9	40.1	8.21	2.3	99	4.5	18.09	2.81	17.22	3.73	20.93	0.04	130	20	123	27	NONE		24.2	49	39	736	764	3170	132.1	2.2	59	58.7	0	321	2848
									00:15:37	21.35	0.879	18.769	560	448.695	430.147	0.96	158.9	24.6	38.5	40.2	8.31	2.4	99	4.5	18.08	2.8	17.04	3.81	20.93	0.04	130	20	122	27	NONE		24.2	49	39	736	764	3201	133.4	2.22	59	59.3	0	452	2750
									00:15:40	22.81	0.924	21.08	606	508.87	485.779	0.95	166.8	26	38.3	40.1	9.42	2.7	101	5	18.05	2.81	17.13	3.75	20.93	0.04	129	20	123	27	NONE		24.2	49	39	736	764	3627	151.1	2.52	59	67.2	0	562	3066
									00:15:43	16.81	0.819	13.765	584	332.226	313.775	0.94	147.9	22.8	37.9	40.1	6.15	1.8	102	3.3	18.06	2.78	16.85	3.94	20.93	0.04	129	20	121	28	NONE		24.2	49	39	736	764	2363	98.5	1.64	59	43.8	0	448	1915
									00:15:47	19.42	1.032	20.039	687	521.785	495.036	0.95	184	31.1	35.8	37.7	9.66	2.8	103	5.1	17.83	3.01	16.85	3.95	20.93	0.04	128	22	121	28	NONE		24.2	49	39	736	764	3714	154.8	2.58	59	68.8	0	650	3065
									00:15:50	20.62	0.83	17.113	575	424.424	395.141	0.93	149.3	23.4	36.9	39.7	7.86	2.2	102	4.2	17.99	2.82	16.88	3.88	20.93	0.04	129	20	121	28	NONE		24.2	49	39	736	764	3009	125.4	2.09	60	55.7	0	709	2301
									00:15:53	18.87	0.981	18.509	600	470.974	446.86	0.95	175.6	28.9	36.5	38.5	8.72	2.5	99	4.8	17.9	2.95	16.87	3.93	20.93	0.04	128	21	121	28	NONE		24.2	49	39	736	764	3353	139.7	2.33	60	62.1	0	586	2767
									00:15:56	19.54	0.863	16.866	609	415.492	387.322	0.93	155.4	24.2	37.3	40	7.69	2.2	97	4.3	18.01	2.8	16.94	3.82	20.93	0.04	129	20	121	27	NONE		24.2	49	39	736	764	2947	122.8	2.05	60	54.6	0	682	2265
									00:15:59	20.07	0.97	19.465	664	488.38	458.656	0.94	174.1	27.9	37	39.4	9.04	2.6	96	5.1	17.95	2.88	16.94	3.85	20.93	0.04	129	21	121	28	NONE		24.2	49	39	736	764	3469	144.6	2.41	60	64.2	0	721	2749
									00:16:02	21.66	0.949	20.556	606	514.161	484.439	0.94	170.4	27.3	37	39.3	9.52	2.7	96	5.4	17.96	2.88	16.97	3.81	20.93	0.04	129	21	122	27	NONE		24.2	49	39	736	764	3655	152.3	2.54	60	67.7	0	721	2934
									00:16:05	20.55	0.902	18.534	598	443.28	420.612	0.95	163.1	25	38.6	40.6	8.21	2.3	95	4.7	18.08	2.77	17.02	3.78	20.93	0.04	130	20	122	27	NONE		24.2	49	39	736	764	3156	131.5	2.19	60	58.4	0	551	2605
									00:16:07	20.76	0.918	19.059	619	458.057	431.766	0.94	165.9	25.4	38.4	40.8	8.48	2.4	95	4.8	18.07	2.77	17.11	3.75	20.93	0.04	130	20	123	27	NONE		24.2	49	39	736	764	3256	135.7	2.26	60	60.3	0	638	2618
									00:16:10	19.93	0.955	19.037	646	464.748	442.462	0.95	172.1	27.1	38	39.9	8.61	2.5	96	4.8	18.02	2.84	17.14	3.75	20.93	0.04	129	20	123	27	NONE		24.2	49	39	736	764	3311	138	2.3	60	61.3	0	542	2769
									00:16:13	22.06	0.813	17.934	559	422.775	404.546	0.96	147.3	22.4	38.8	40.5	7.83	2.2	95	4.5	18.12	2.76	17.16	3.67	20.93	0.04	130	20	123	26	NONE		24.2	49	39	736	764	3015	125.6	2.09	60	55.8	0	444	2571
									00:16:16	20.27	0.888	18	576	432.362	415.025	0.96	160.4	25	38.4	40	8.01	2.3	94	4.6	18.06	2.82	17.03	3.78	20.93	0.04	130	20	122	27	NONE		24.2	49	39	736	764	3086	128.6	2.14	61	57.1	0	422	2663
									00:16:19	20.91	0.879	18.376	592	436.301	415.943	0.95	159.1	24.3	38.8	40.7	8.08	2.3	97	4.5	18.1	2.76	17.06	3.77	20.93	0.04	130	20	122	27	NONE		24.2	49	39	736	764	3109	129.5	2.16	61	57.6	0	495	2614
									00:16:22	19.23	0.931	17.904	615	435.823	419.03	0.96	167.8	26.6	38	39.5	8.07	2.3	95	4.6	18.02	2.86	17.02	3.79	20.93	0.04	129	20	122	27	NONE		24.2	49	39	736	764	3111	129.6	2.16	61	57.6	0	409	2702
									00:16:25	21.13	0.836	17.662	539	429.475	404.84	0.94	150.8	23.4	37.7	40	7.95	2.3	93	4.6	18.04	2.8	17.08	3.75	20.93	0.04	129	20	122	27	NONE		24.2	49	39	736	764	3053	127.2	2.12	61	56.5	0	598	2455
									00:16:28	21.35	0.84	17.936	563	427.806	402.038	0.94	152	23	38.4	40.9	7.92	2.3	95	4.5	18.1	2.74	17.07	3.73	20.93	0.04	130	20	122	27	NONE		24.2	49	39	736	764	3039	126.6	2.11	61	56.3	0	625	2415
									00:16:30	21.74	0.803	17.457	537	428.211	398.751	0.93	144.7	22.4	37.2	40	7.93	2.3	95	4.5	18.02	2.79	16.94	3.77	20.93	0.04	129	20	121	27	NONE		24.2	49	39	736	764	3036	126.5	2.11	61	56.2	0	713	2323
									00:16:33	21.82	0.818	17.847	570	439.285	410.968	0.94	147.3	23	37.2	39.7	8.13	2.3	95	4.6	18.01	2.81	17.03	3.74	20.93	0.04	129	20	122	27	NONE		24.2	49	39	736	764	3118	129.9	2.17	61	57.7	0	686	2432
									00:16:36	20.98	0.798	16.741	544	420.099	388.328	0.92	143.3	22.6	36.4	39.3	7.78	2.2	94	4.5	17.96	2.83	16.86	3.81	20.93	0.04	129	20	121	27	NONE		24.2	49	39	736	764	2974	123.9	2.07	61	55.1	0	768	2207
									00:16:39	22.14	0.774	17.137	497	427.672	387.923	0.91	139.2	21.4	36.4	40.2	7.92	2.3	93	4.6	17.98	2.76	16.92	3.76	20.93	0.04	129	20	121	27	NONE		24.2	49	39	736	764	3016	125.7	2.09	61	55.9	0	957	2059
									00:16:42	20.69	0.858	17.752	593	455.311	413.495	0.91	153.6	24.4	35.8	39.4	8.43	2.4	94	4.8	17.9	2.84	16.88	3.81	20.93	0.04	128	20	121	27	NONE		24.2	49	39	736	764	3212	133.8	2.23	62	59.5	0	1007	2205
									00:16:45	20.48	0.813	16.648	554	430.205	387.45	0.9	145.4	23.1	35.4	39.3	7.97	2.3	93	4.6	17.88	2.84	16.88	3.79	20.93	0.04	128	20	121	27	NONE		24.2	49	39	736	764	3030	126.2	2.1	62	56.1	0	1028	2002
									00:16:47	21.58	0.792	17.094	530	430.649	383.402	0.89	142.3	21.7	36.2	40.6	7.97	2.3	92	4.7	17.97	2.74	16.91	3.73	20.93	0.04	129	20	121	27	NONE		24.2	49	39	736	764	3026	126.1	2.1	62	56	0	1133	1893
									00:16:50	22.56	0.82	18.496	552	475.429	426.724	0.9	146.8	23.1	35.6	39.6	8.8	2.5	92	5.2	17.9	2.82	16.89	3.75	20.93	0.04	128	20	121	27	NONE		24.2	49	39	736	764	3346	139.4	2.32	62	62	0	1170	2176
									00:16:53	18.81	0.905	17.022	626	429.208	388.11	0.9	162.5	25.2	36.6	40.5	7.95	2.3	93	4.6	17.96	2.78	16.95	3.72	20.93	0.04	129	20	122	27	NONE		24.2	49	39	736	764	3025	126	2.1	62	56	0	989	2037
									00:16:56	20.76	0.726	15.073	493	369.801	329.595	0.89	131	19.4	36.8	41.3	6.85	2	92	4	18.04	2.67	16.9	3.68	20.93	0.04	129	19	121	26	NONE		24.2	49	39	736	764	2599	108.3	1.8	62	48.1	0	964	1635
									00:16:59	22.14	0.831	18.399	564	462.189	409.571	0.89	149.4	22.6	36.5	41.1	8.56	2.4	94	4.9	17.98	2.72	16.95	3.71	20.93	0.04	129	19	122	27	NONE		24.2	49	39	736	764	3244	135.2	2.25	62	60.1	0	1261	1984
									00:17:01	23.26	0.83	19.302	555	488.089	437.947	0.9	149	23	36.2	40.4	9.04	2.6	95	5.1	17.95	2.77	16.91	3.72	20.93	0.04	129	20	121	27	NONE		24.2	49	39	736	764	3435	143.1	2.39	62	63.6	0	1204	2231
									00:17:04	23.08	0.826	19.062	529	471.921	423.106	0.9	148.8	22.4	37	41.2	8.74	2.5	94	5	18.01	2.71	16.97	3.68	20.93	0.04	129	19	122	26	NONE		24.2	49	39	736	764	3321	138.4	2.31	62	61.5	0	1172	2148
									00:17:07	22.06	0.788	17.382	529	437.446	390.056	0.89	141.6	21.6	36.2	40.6	8.1	2.3	94	4.7	17.97	2.74	16.86	3.76	20.93	0.04	129	20	121	27	NONE		24.2	49	39	736	764	3075	128.1	2.14	62	56.9	0	1137	1938
									00:17:09	22.39	0.841	18.828	573	469.46	423.385	0.9	151.3	23.1	36.8	40.8	8.69	2.5	97	4.8	17.99	2.75	17.02	3.67	20.93	0.04	129	20	122	26	NONE		24.2	49	39	736	764	3307	137.8	2.3	62	61.2	0	1108	2199
[truncated: 34 more columns]

## Sheet: Sonuçlar
Parametre	um	Pre	Bekl.	%Beklenen	Ex Sonrası	% Değişim	Normal	Sınıf
Parametre	um	Ölçüm	Dinlenme	Isınma	AT	RC	Maks	Bekl.	%Beklenen	Normal	Sınıf
Parametre	um	Ölçüm	Dinlenme	Isınma	AT	RC	Maks	Bekl.	%Beklenen	Normal	Sınıf
Parametre	um	Ölçüm	Dinlenme	Isınma	AT	RC	Maks	Bekl.	%Beklenen	Normal	Sınıf
Parametre	um	Ölçüm	Dinlenme	Isınma	AT	RC	Maks	Bekl.	%Beklenen	Normal	Sınıf
Parametre	um	Ölçüm	Dinlenme	Isınma	AT	RC	Maks	Bekl.	%Beklenen	Normal	Sınıf
