# Supplementary material for: Correction: The contribution of energy systems during 30-second lower body Wingate anaerobic test in combat sports athletes: Intermittent versus single forms and gender comparison
Source: PLoS One. 2024 Jun 27;19(6):e0306361. doi: 10.1371/journal.pone.0306361 (PMC11210755; doi:10.1371/journal.pone.0306361)
Supplement: S1 File — A) Descriptive characteristics of athletes including age range, height, weight; B) Wingate test outputs, including metrics such as peak power, mean power, and fatigue index; C) Oxygen Consumption (O2) Data for two different Wingate test protocols, providing comparative insights into athletes’ oxygen consumption during these tests. (ZIP) [file pone.0306361.s001.zip › S1 File/C. Oxygen consumption data for two Wingate tests/All Raw-Oxygen Data/15.xlsx]

## Sheet: Veri
			Test Tarihi	18012023		Barometrik basınç (mmHg)	764		t	Rf	VT	VE_ergo	IV	VO2	VCO2	RQ	O2eksp	CO2eksp	VE/VO2	VE/VCO2	VO2/Kg	METS	HR	VO2/HR	FeO2	FeCO2	FetO2	FetCO2	FiO2	FiCO2	PeO2	PeCO2	PetO2	PETCO2	Faz	İşaretleyici	Ortam Sıc.	RH Amb	Cihaz Sıcaklığı	Analizör Basıncı	PB	EEkc	EEh	EEm	EEtot	EEkg	PRO	YAĞ	CHO
			Test Süresi	00:12:28		Ortam Sıcaklığı (°C)	21		s	1/min	L(btps)	L/min	mL	mL/min	mL/min	---	mL	mL	---	---	mL/min/Kg	---	bpm	mL/beat	%	%	%	%	%	%	mmHg	mmHg	mmHg	mmHg	---	---	°C	%	°C	mmHg	mmHg	kcal/day	kcal/h	kcal/min	kcal	kcal/Kg/day	kcal/day	kcal/day	kcal/day
			Test Süresi	00:17:29		Ortam Görece Nem (%)	49
			Egzersiz Süresi	00:00:00		Flowmetre sıcaklığı (°C)	34		00:00:00	10.99	1.555	17.088	1485	407.08	480.049	1.18	279.2	53.2	40.1	34	7.02	2	88	4.6	17.95	3.42	17.02	4.41	20.93	0.04	129	25	122	32	NONE		21.2	49	36.4	736	764	3047	126.9	2.12	0	52.5	0	0	3047
			Kişi (Hasta) Tipi	Healthy		Flowmetre Bağıl Nem (%)	100		00:00:06	9.52	2.006	19.105	1710	462.452	545.969	1.18	359.2	69.8	39.9	33.8	7.97	2.3	87	5.3	17.91	3.48	17.04	4.39	20.93	0.04	128	25	122	31	NONE		21.2	48	36.4	736	764	3462	144.2	2.4	0	59.7	0	0	3462
			Test Türü	Azami		STPD (---)	0.8308		00:00:12	11.24	1.718	19.303	1739	431.291	523.841	1.21	311.3	56.8	42.9	35.3	7.44	2.1	88	4.9	18.12	3.31	17.27	4.24	20.93	0.04	130	24	124	30	NONE		21.3	49	36.4	736	764	3252	135.5	2.26	0	56.1	0	0	3252
			Ergometre	Hiçbiri		BTPS Ins (---)	1.1096		00:00:19	8.81	2.18	19.207	1964	440.262	542.645	1.23	393.2	75	42.2	34.3	7.59	2.2	90	4.9	18.04	3.44	17.35	4.19	20.93	0.04	129	25	124	30	NONE		21.3	49	36.4	736	764	3332	138.8	2.31	1	57.4	0	0	3332
			Protokol	Hiçbiri		BTPS Eksp (---)	1.0199		00:00:25	8.88	1.616	14.343	1368	343.784	407.464	1.19	289.8	55.9	39.9	33.7	5.93	1.7	94	3.7	17.93	3.46	17.04	4.44	20.93	0.04	129	25	122	32	NONE		21.3	48	36.4	736	764	2576	107.3	1.79	1	44.4	0	0	2576
			Azami Efor	Onaylanmamış		#Adım sayısı	307		00:00:31	10.56	1.551	16.384	1334	408.733	473.754	1.16	276.5	54.6	38.3	33	7.05	2	92	4.4	17.83	3.52	16.77	4.56	20.93	0.04	128	25	120	33	NONE		21.3	48	36.4	736	764	3046	126.9	2.12	1	52.5	0	0	3046
			EKG Tepkisi	Yok		BSA (m2)	1.67782		00:00:37	11.05	1.523	16.829	1628	403.008	467.209	1.16	273.4	51.5	39.8	34.4	6.95	2	95	4.2	17.95	3.38	16.96	4.43	20.93	0.04	129	24	122	32	NONE		21.3	49	36.4	736	764	3003	125.1	2.09	1	51.8	0	0	3003
			Test sebebi	Yok		BMI (kg/m2)	19.8		00:00:43	8.85	2.3	20.354	2081	508.494	590.268	1.16	409.9	81.2	38.8	33.4	8.77	2.5	100	5.1	17.82	3.53	16.87	4.54	20.93	0.04	128	25	121	33	NONE		21.3	49	36.4	736	764	3791	157.9	2.63	1	65.4	0	0	3791
			Testi durdurma sebebi	Yok		HR Maks.	201		00:00:47	16.44	0.952	15.649	622	469.971	498.754	1.06	164.4	36.9	30.9	29.1	8.1	2.3	102	4.6	17.27	3.88	15.73	5.3	20.93	0.04	124	28	113	38	NONE		21.3	49	36.4	736	764	3429	142.9	2.38	2	59.1	0	0	3429
			Test Konumu	Tanımsız		Kullanıcı 1 (---)	-		00:00:52	11.21	1.858	20.837	2275	605.902	630.394	1.04	323.3	68.4	33.1	31.8	10.45	3	102	5.9	17.4	3.68	16.44	4.73	20.93	0.04	125	26	118	34	NONE		21.4	49	36.4	736	764	4401	183.4	3.06	2	75.9	0	0	4401
			Test Amacı	Yok		Kullanıcı 2 (---)	-		00:00:53	57.69	0.116	6.692	784	6.35115	16.9526	2.67	24.1	0.4	417.9	156.5	0.11	0	102	0.1	20.78	0.34	20.63	0.32	20.93	0.04	149	2	148	2	NONE	Marker	21.4	49	36.4	736	764	63	2.6	0.04	2	1.1	0	0	63
						Kullanıcı 3 (---)	-		00:00:54	125	0.261	32.625	294	187.27	248.808	1.33	52.7	2.5	127.5	96	3.23	0.9	102	1.8	20.19	0.96	20.06	1.26	20.93	0.04	145	7	144	9	NONE		21.4	49	36.4	736	764	1446	60.2	1	2	24.9	0	0	1446
									00:00:54	125	0.391	48.875	281	507.218	731.568	1.44	76.5	7.2	79.1	54.8	8.75	2.5	102	5	19.57	1.84	19.24	2.23	20.93	0.04	140	13	138	16	NONE		21.4	49	36.4	736	764	4007	167	2.78	2	69.1	0	0	4007
									00:00:55	96.77	0.594	57.484	295	1101.4	1379.97	1.25	109.9	17.4	46	36.7	18.99	5.4	102	10.8	18.5	2.93	17.7	3.61	20.93	0.04	133	21	127	26	NONE		21.4	49	36.4	736	764	8371	348.8	5.81	2	144.3	0	0	8371
									00:00:55	92.31	0.818	75.508	339	1527.81	1815.56	1.19	150.5	24	45.2	38	26.34	7.5	102	15	18.4	2.93	17.67	4.11	20.93	0.04	132	21	127	29	NONE		21.4	49	36.4	736	764	11456	477.3	7.96	2	197.5	0	0	11456
									00:00:56	115.38	0.744	85.846	416	1137.86	1984.9	1.74	142	21	68.3	39.2	19.62	5.6	102	11.2	19.09	2.82	18.09	3.75	20.93	0.04	137	20	130	27	NONE		21.4	49	36.4	736	764	9534	397.3	6.62	2	164.4	0	0	9534
									00:00:56	103.45	0.505	52.241	558	634.873	885.16	1.39	97.7	10.5	70.9	50.8	10.95	3.1	102	6.2	19.35	2.08	18.96	2.71	20.93	0.04	139	15	136	19	NONE		21.4	49	36.4	736	764	4968	207	3.45	2	85.6	0	0	4968
									00:00:57	122.45	0.884	108.245	187	2243.64	3199.44	1.43	161	31.8	44.4	31.2	38.68	11.1	102	22	18.21	3.6	17.21	4.6	20.93	0.04	131	26	123	33	NONE		21.4	48	36.4	736	764	17668	736.2	12.27	2	304.6	0	0	17668
									00:00:58	64.52	1.445	93.226	978	1837.89	2311.53	1.26	266.3	43.7	48.3	38.4	31.69	9.1	102	18	18.43	3.02	17.69	4.12	20.93	0.04	132	22	127	30	NONE		21.4	47	36.4	736	764	13983	582.6	9.71	2	241.1	0	0	13983
									00:00:58	105.26	1.081	113.789	554	1971.42	2769.73	1.4	201.8	32.1	54	38.4	33.99	9.7	102	19.3	18.67	2.97	17.94	3.82	20.93	0.04	134	21	129	27	NONE		21.4	47	36.4	736	764	15459	644.1	10.74	2	266.5	0	0	15459
									00:00:59	62.5	1.199	74.938	854	1225.52	1808.28	1.48	225	35.3	57.6	39	21.13	6	102	12	18.77	2.94	17.58	4.01	20.93	0.04	135	21	126	29	NONE		21.4	47	36.4	736	764	9747	406.1	6.77	3	168	0	0	9747
									00:01:00	66.67	1.533	102.2	854	1994.13	2563.9	1.29	282.7	46.9	48.9	38	34.38	9.8	103	19.4	18.44	3.06	17.57	3.98	20.93	0.04	132	22	126	29	NONE		21.4	47	36.4	736	764	15260	635.8	10.6	3	263.1	0	0	15260
									00:01:01	103.45	0.572	59.172	652	375.097	685.207	1.83	114.6	8.2	138.4	75.8	6.47	1.8	104	3.6	20.03	1.43	19.82	1.91	20.93	0.04	144	10	142	14	NONE		21.4	47	36.4	736	764	3192	133	2.22	3	55	0	0	3192
									00:01:02	82.19	1.738	142.849	357	3255.26	4166.07	1.28	313.3	61.7	42.1	32.9	56.13	16	108	30.1	18.03	3.55	17.01	4.35	20.93	0.04	129	25	122	31	NONE		21.4	47	36.4	736	764	24881	1036.7	17.28	3	429	0	0	24881
									00:01:03	47.24	1.799	84.992	1429	1480.59	2138.64	1.44	335.3	55.2	55.2	38.2	25.53	7.3	112	13.2	18.64	3.07	17.63	3.86	20.93	0.04	134	22	126	28	NONE		21.4	47	36.4	736	764	11703	487.6	8.13	3	201.8	0	0	11703
									00:01:04	65.22	1.104	72	728	1202.91	1634.23	1.36	207.2	30.6	56.1	41.3	20.74	5.9	123	9.8	18.77	2.77	17.88	3.7	20.93	0.04	135	20	128	27	NONE	Marker	21.4	47	36.4	736	764	9344	389.3	6.49	3	161.1	0	0	9344
									00:01:06	34.29	2.326	79.749	791	2122.84	2599.97	1.22	408.8	92.2	36.4	29.7	36.6	10.5	143	14.8	17.58	3.96	16.76	4.85	20.93	0.04	126	28	120	35	NONE		21.4	47	36.4	736	764	16040	668.3	11.14	4	276.6	0	0	16040
									00:01:10	13.36	2.639	35.265	2314	1126.72	1225.08	1.09	449	111.4	30.5	28	19.43	5.6	160	7	17.01	4.22	15.71	5.49	20.93	0.04	122	30	113	39	NONE		21.4	47	36.4	736	764	8268	344.5	5.74	4	142.6	0	0	8268
									00:01:13	17.75	1.774	31.491	1414	1488.43	1394.98	0.94	271.7	95.3	20.3	21.7	25.66	7.3	165	9	15.32	5.37	13.7	6.95	20.93	0.04	110	39	98	50	NONE		21.4	47	36.4	736	764	10569	440.4	7.34	4	182.2	0	2265	8304
									00:01:17	15.62	2.685	41.953	2084	2041.73	1985.15	0.97	405.6	154	20	20.6	35.2	10.1	160	12.8	15.11	5.74	13.59	7.26	20.93	0.04	108	41	97	52	NONE		21.4	49	36.3	736	764	14611	608.8	10.15	5	251.9	0	1382	13229
									00:01:21	18.07	2.665	48.163	2037	2331.58	2374.31	1.02	401.9	159.2	20.1	19.8	40.2	11.5	154	15.1	15.08	5.97	13.52	7.58	20.93	0.04	108	43	97	54	NONE		21.5	48	36.4	736	764	16855	702.3	11.7	6	290.6	0	0	16855
									00:01:24	17.09	2.861	48.906	2094	2413.45	2540.11	1.05	427	180	19.8	18.8	41.61	11.9	149	16.2	14.92	6.29	13.43	7.93	20.93	0.04	107	45	96	57	NONE		21.5	49	36.4	736	764	17577	732.4	12.21	6	303.1	0	0	17577
									00:01:28	17.65	2.863	50.524	2168	2281.39	2513.82	1.1	440.3	172.6	21.6	19.6	39.33	11.2	146	15.6	15.38	6.03	13.9	7.67	20.93	0.04	110	43	100	55	NONE		21.5	49	36.4	736	764	16794	699.8	11.66	7	289.6	0	0	16794
									00:01:31	18.87	2.775	52.358	2048	2160.01	2482.97	1.15	438.7	159.5	23.6	20.6	37.24	10.6	144	15	15.81	5.75	14.5	7.34	20.93	0.04	113	41	104	53	NONE		21.5	49	36.4	736	764	16064	669.3	11.16	8	277	0	0	16064
									00:01:33	21.43	2.512	53.829	2075	1972.1	2319.77	1.18	410.9	131.3	26.5	22.6	34	9.7	138	14.3	16.36	5.23	15.18	6.65	20.93	0.04	117	37	109	48	NONE	Marker	21.5	49	36.4	736	764	14750	614.6	10.24	8	254.3	0	0	14750
									00:01:35	45.8	1.175	53.817	1353	1271.9	1763.14	1.39	209.8	46.8	39.8	28.7	21.93	6.3	140	9.1	17.86	3.98	16.15	5.25	20.93	0.04	128	29	116	38	NONE		21.5	49	36.4	736	764	9936	414	6.9	8	171.3	0	0	9936
									00:01:36	77.92	1.372	106.909	479	2754.23	4367.28	1.59	239.4	68	36.8	23.2	47.49	13.6	142	19.4	17.45	4.96	15.33	6.59	20.93	0.04	125	36	110	47	NONE		21.5	49	36.4	736	764	22386	932.7	15.55	9	386	0	0	22386
									00:01:36	68.97	1.541	106.276	953	2697.66	4216.69	1.56	269.9	74.2	37.6	24.1	46.51	13.3	143	18.9	17.51	4.82	15.87	6.03	20.93	0.04	126	35	114	43	NONE		21.5	49	36.4	736	764	21829	909.6	15.16	9	376.4	0	0	21829
									00:01:38	50.85	1.805	91.78	1106	2317.96	3734.01	1.61	315.9	89.1	38.1	23.6	39.96	11.4	148	15.7	17.5	4.94	15.71	6.17	20.93	0.04	125	35	113	44	NONE		21.5	50	36.4	736	764	18932	788.8	13.15	9	326.4	0	0	18932
									00:01:39	56.6	0.747	42.283	1189	685.682	1599.32	2.33	137.7	34.3	55.9	24	11.82	3.4	150	4.6	18.43	4.59	16.24	5.62	20.93	0.04	132	33	116	40	NONE		21.5	50	36.4	736	764	6384	266	4.43	9	110.1	0	0	6384
									00:01:40	40.27	2.146	86.416	1217	1965.75	3260.43	1.66	382.3	98.3	42.5	25.6	33.89	9.7	152	12.9	17.81	4.58	16.28	5.6	20.93	0.04	128	33	117	40	NONE		21.5	50	36.4	736	764	16204	675.2	11.25	9	279.4	0	0	16204
									00:01:41	65.93	2.501	164.901	1155	3893.98	5588.01	1.44	445.9	103	41.2	28.7	67.14	19.2	155	25.1	17.83	4.12	16.77	5.02	20.93	0.04	128	30	120	36	NONE		21.5	50	36.4	736	764	30720	1280	21.33	10	529.7	0	0	30720
									00:01:42	55.56	2.246	124.778	1395	2725.99	3900.69	1.43	405.7	85.4	44.3	31	47	13.4	156	17.5	18.06	3.8	17.2	4.66	20.93	0.04	130	27	123	33	NONE		21.5	50	36.4	736	764	21488	895.3	14.92	10	370.5	0	0	21488
									00:01:43	76.92	0.621	47.769	1053	308.851	1390.53	4.5	121.6	22	137.2	30.5	5.33	1.5	158	2	19.58	3.54	16.82	5.07	20.93	0.04	140	25	121	36	NONE		21.5	50	36.4	736	764	3937	164	2.73	10	67.9	0	0	3937
									00:01:43	171.43	0.186	31.886	68	766.788	729.988	0.95	33.6	5.2	25.9	27.2	13.22	3.8	159	4.8	18.06	2.8	163.83	4.06	20.93	0.04	130	20	>75	29	NONE		21.5	50	36.4	736	764	5463	227.6	3.79	10	94.2	0	895	4568
									00:01:44	68.97	1.864	128.552	1237	2319.39	3785.28	1.63	344.3	66.8	53.3	32.7	39.99	11.4	161	14.4	18.47	3.58	17.46	4.47	20.93	0.04	132	26	125	32	NONE		21.5	50	36.4	736	764	19022	792.6	13.21	10	328	0	0	19022
									00:01:45	75	2.175	163.125	1051	3202.42	4700.64	1.47	398.8	76.3	49.3	33.6	55.21	15.8	162	19.8	18.34	3.51	17.46	4.47	20.93	0.04	131	25	125	32	NONE	Marker	21.5	50	36.4	736	764	25431	1059.6	17.66	10	438.5	0	0	25431
									00:01:46	63.83	2.573	164.234	1083	3585.13	5111.13	1.43	464.9	97.4	44.6	31.3	61.81	17.7	164	21.9	18.07	3.79	17.14	4.6	20.93	0.04	130	27	123	33	NONE		21.5	51	36.4	736	764	28230	1176.3	19.6	11	486.7	0	0	28230
									00:01:48	29.56	2.765	81.724	1774	2645.93	3310.22	1.25	465.3	135.9	30.1	24.1	45.62	13	168	15.7	16.83	4.92	15.92	5.91	20.93	0.04	121	35	114	42	NONE		21.5	51	36.4	736	764	20103	837.6	13.96	11	346.6	0	0	20103
									00:01:51	23.08	3.237	74.7	2215	2476.05	3140.79	1.27	541.1	165.1	29.5	23.3	42.69	12.2	171	14.5	16.72	5.1	15.62	6.49	20.93	0.04	120	37	112	47	NONE		21.5	51	36.3	736	764	18881	786.7	13.11	12	325.5	0	0	18881
									00:01:53	21.28	3.22	68.511	2158	2457.94	3217.66	1.31	525.9	183.3	27.3	20.8	42.38	12.1	174	14.1	16.33	5.69	15.09	7.3	20.93	0.04	117	41	108	52	NONE		21.5	50	36.4	736	764	18901	787.5	13.13	12	325.9	0	0	18901
									00:01:56	21.13	2.41	50.915	2178	1733.69	2382.71	1.37	397.9	136.7	28.5	20.7	29.89	8.5	174	10	16.51	5.67	15.15	7.48	20.93	0.04	118	41	109	54	NONE		21.5	51	36.4	736	764	13511	562.9	9.38	13	232.9	0	0	13511
									00:01:59	22.73	3.368	76.545	1714	3158.25	4327.29	1.37	524.7	230.5	23.7	17.3	54.45	15.6	171	18.5	15.58	6.84	14.37	8.42	20.93	0.04	112	49	103	60	NONE		21.5	51	36.4	736	764	24591	1024.6	17.08	14	424	0	0	24591
									00:02:01	23.72	3.07	72.806	2188	2588.1	3745.41	1.45	498.9	191.3	27.5	19	44.62	12.7	168	15.4	16.25	6.23	15.29	7.58	20.93	0.04	117	45	110	54	NONE		21.5	52	36.4	736	764	20467	852.8	14.21	14	352.9	0	0	20467
									00:02:04	26.32	3.187	83.868	1874	2606.24	3978.01	1.53	534.7	183.2	31.5	20.6	44.94	12.8	166	15.7	16.78	5.75	15.76	7.23	20.93	0.04	120	41	113	52	NONE		21.5	52	36.4	736	764	20938	872.4	14.54	15	361	0	0	20938
									00:02:06	21.28	3.297	70.149	2165	2202.98	3379.9	1.53	551.5	192.5	31.2	20.3	37.98	10.9	162	13.6	16.73	5.84	15.76	7.2	20.93	0.04	120	42	113	52	NONE		21.5	53	36.4	736	764	17726	738.6	12.31	15	305.6	0	0	17726
									00:02:10	19.23	3.393	65.25	2375	1961.42	3006.36	1.53	573.7	189.5	32.6	21.3	33.82	9.7	160	12.3	16.91	5.59	15.8	7.21	20.93	0.04	121	40	113	52	NONE		21.6	53	36.4	736	764	15777	657.4	10.96	16	272	0	0	15777
									00:02:12	20.48	3.513	71.939	2256	2301.23	3464.22	1.51	585.7	205	30.6	20.4	39.68	11.3	158	14.6	16.67	5.84	15.69	7.2	20.93	0.04	120	42	112	52	NONE		21.5	53	36.4	736	764	18411	767.1	12.79	17	317.4	0	0	18411
									00:02:14	30.15	2.946	88.824	2029	2196.55	3430.28	1.56	518.6	138.1	39.5	25.3	37.87	10.8	155	14.2	17.6	4.69	16.76	5.81	20.93	0.04	126	34	120	42	NONE		21.6	53	36.4	736	764	17769	740.4	12.34	17	306.4	0	0	17769
									00:02:16	43.8	2.626	115.007	1644	2527.34	4015.71	1.59	471.6	111.4	44.3	27.9	43.57	12.4	155	16.3	17.96	4.24	17.16	5.22	20.93	0.04	129	30	123	37	NONE	Marker	21.6	53	36.4	736	764	20554	856.4	14.27	17	354.4	0	0	20554
									00:02:16	88.24	1.795	158.382	986	2424.64	4742.5	1.96	336	65.4	62.8	32.1	41.8	11.9	156	15.5	18.72	3.64	17.88	4.73	20.93	0.04	134	26	128	34	NONE		21.6	53	36.4	736	764	21129	880.4	14.67	17	364.3	0	0	21129
									00:02:17	95.24	1.934	184.19	834	2923.24	6000.9	2.05	359.7	76.6	60.7	29.6	50.4	14.4	158	18.5	18.6	3.96	17.72	5.21	20.93	0.04	133	28	127	37	NONE		21.6	53	36.4	736	764	25922	1080.1	18	18	446.9	0	0	25922
									00:02:18	95.24	1.737	165.429	850	2504.65	5112.85	2.04	325	65.3	63.4	31.1	43.18	12.3	159	15.8	18.71	3.76	17.96	4.94	20.93	0.04	134	27	129	35	NONE		21.6	53	36.4	736	764	22165	923.5	15.39	18	382.2	0	0	22165
									00:02:18	90.91	1.822	165.636	851	2690.89	5331.11	1.98	338.4	71.3	59.2	29.9	46.39	13.3	159	16.9	18.57	3.91	17.93	4.72	20.93	0.04	133	28	129	34	NONE		21.6	53	36.4	736	764	23557	981.5	16.36	18	406.1	0	0	23557
									00:02:19	92.31	1.89	174.462	1013	2311.5	4889.51	2.12	358.4	64.5	72.7	34.4	39.85	11.4	160	14.4	18.96	3.41	18.32	4.4	20.93	0.04	136	24	131	32	NONE		21.6	53	36.4	736	764	20726	863.6	14.39	18	357.4	0	0	20726
									00:02:20	75.95	1.916	145.519	1086	2201.74	4470.42	2.03	358.6	71.6	63.7	31.4	37.96	10.8	161	13.7	18.72	3.74	18.13	4.54	20.93	0.04	134	27	130	33	NONE		21.6	53	36.4	736	764	19446	810.3	13.5	18	335.3	0	0	19446
									00:02:20	93.75	1.974	185.062	1013	2442.87	5306.09	2.17	374.1	68.9	73.1	33.6	42.12	12	162	15.1	18.95	3.49	18.42	4.18	20.93	0.04	136	25	132	30	NONE		21.6	53	36.4	736	764	22124	921.8	15.36	18	381.4	0	0	22124
									00:02:21	75.95	2.231	169.443	972	2553.76	5169.31	2.02	417.8	82.8	64.3	31.8	44.03	12.6	163	15.7	18.73	3.71	18.02	4.38	20.93	0.04	134	27	129	31	NONE		21.6	53	36.4	735	764	22530	938.8	15.65	19	388.5	0	0	22530
									00:02:22	59.41	2.314	137.465	1381	2222.35	4130.47	1.86	431.2	84.6	60	32.3	38.32	10.9	165	13.5	18.63	3.66	17.87	4.42	20.93	0.04	134	26	128	32	NONE		21.6	53	36.4	736	764	19023	792.6	13.21	19	328	0	0	19023
									00:02:23	92.31	1.679	154.985	1061	2084.77	4220.94	2.02	318.4	55.7	71.2	35.2	35.94	10.3	166	12.6	18.96	3.32	18.52	4.1	20.93	0.04	136	24	133	29	NONE		21.6	53	36.4	736	764	18394	766.4	12.77	19	317.1	0	0	18394
									00:02:24	100	1.594	159.4	923	1873.4	4284.77	2.29	305	52.2	81.3	35.6	32.3	9.2	167	11.2	19.13	3.27	18.54	4.04	20.93	0.04	137	23	133	29	NONE		21.6	53	36.4	736	764	17308	721.2	12.02	19	298.4	0	0	17308
									00:02:24	103.45	1.707	176.586	893	2351.05	4617.62	1.96	324.4	54.4	72	36.7	40.54	11.6	168	14	19	3.19	18.49	4	20.93	0.04	136	23	133	29	NONE		21.6	53	36.4	736	764	20518	854.9	14.25	19	353.8	0	0	20518
									00:02:25	81.08	1.905	154.459	959	2596.73	4678.33	1.8	353.7	70.2	57.3	31.8	44.77	12.8	169	15.4	18.57	3.69	17.85	4.2	20.93	0.04	133	26	128	30	NONE		21.6	53	36.4	736	764	21994	916.4	15.27	20	379.2	0	0	21994
									00:02:26	86.96	2.032	176.696	955	2760.33	5172.67	1.87	380.1	72.4	61.8	33	47.59	13.6	170	16.2	18.71	3.56	17.74	4.31	20.93	0.04	134	26	127	31	NONE		21.6	53	36.4	736	764	23696	987.3	16.46	20	408.5	0	0	23696
									00:02:26	78.95	2.145	169.342	1151	2793.55	4660.35	1.67	400.4	71.9	58.6	35.2	48.16	13.8	171	16.3	18.67	3.35	17.97	4.07	20.93	0.04	134	24	129	29	NONE	Marker	21.6	53	36.4	736	764	23071	961.3	16.02	20	397.8	0	0	23071
									00:02:27	69.77	2.289	159.698	1125	3021.59	4671.56	1.55	421	81.5	51.2	33.1	52.1	14.9	172	17.6	18.39	3.56	17.56	4.35	20.93	0.04	132	26	126	31	NONE		21.6	53	36.4	736	764	24369	1015.4	16.92	20	420.2	0	0	24369
									00:02:28	58.82	2.521	148.294	1100	3552.48	5082.74	1.43	448.4	105	40.6	28.4	61.25	17.5	173	20.5	17.79	4.17	16.8	5.05	20.93	0.04	128	30	120	36	NONE		21.6	53	36.4	736	764	28002	1166.7	19.45	20	482.8	0	0	28002
									00:02:30	37.04	3.04	112.593	1911	2607.25	3818.6	1.46	543.3	125.3	42.2	28.8	44.95	12.8	176	14.8	17.87	4.12	17	4.96	20.93	0.04	128	30	122	36	NONE		21.6	53	36.4	736	764	20691	862.1	14.37	21	356.7	0	0	20691
									00:02:31	52.17	2.299	119.948	1260	2731.38	3905.1	1.43	412.5	91	42.6	29.8	47.09	13.5	177	15.4	17.94	3.96	16.82	4.99	20.93	0.04	129	28	121	36	NONE		21.6	53	36.4	736	764	21525	896.9	14.95	21	371.1	0	0	21525
									00:02:33	37.5	2.754	103.275	1728	2561.41	3692.27	1.44	486.6	119.6	39.3	27.3	44.16	12.6	178	14.4	17.67	4.34	16.75	5.36	20.93	0.04	127	31	120	38	NONE		21.6	52	36.4	736	764	20233	843.1	14.05	22	348.9	0	0	20233
									00:02:34	33.15	2.81	93.149	1919	2539.7	3607.55	1.42	487.8	132.1	35.8	25.2	43.79	12.5	179	14.2	17.36	4.7	16.42	5.75	20.93	0.04	124	34	118	41	NONE		21.6	52	36.4	736	764	19977	832.4	13.87	22	344.4	0	0	19977
									00:02:36	45.8	2.346	107.45	1385	2734.92	3979.27	1.45	412.3	105.5	38.1	26.2	47.15	13.5	180	15.2	17.57	4.5	16.43	5.64	20.93	0.04	126	32	118	40	NONE		21.6	52	36.3	736	764	21662	902.6	15.04	22	373.5	0	0	21662
									00:02:37	42.55	2.143	91.191	1386	2432.61	3466.54	1.43	373.6	98.9	36.3	25.4	41.94	12	180	13.5	17.43	4.62	16.32	5.95	20.93	0.04	125	33	117	43	NONE		21.6	52	36.3	736	764	19153	798	13.3	23	330.2	0	0	19153
									00:02:39	41.96	2.156	90.462	1296	2842.25	4010.53	1.41	362.7	115.9	30.8	21.8	49	14	180	15.8	16.82	5.38	15.64	6.77	20.93	0.04	121	39	112	49	NONE		21.6	51	36.4	736	764	22315	929.8	15.5	23	384.7	0	0	22315
									00:02:41	29.13	3.252	94.718	2037	3080.42	4276.26	1.39	543	178	30.1	21.7	53.11	15.2	179	17.2	16.7	5.47	15.7	6.65	20.93	0.04	120	39	113	48	NONE		21.6	51	36.4	736	764	24073	1003.1	16.72	24	415.1	0	0	24073
									00:02:43	31.09	2.863	89.005	1742	2914.66	4059.45	1.39	477.1	158.3	29.8	21.4	50.25	14.4	177	16.5	16.66	5.53	15.65	6.83	20.93	0.04	119	40	112	49	NONE		21.6	51	36.4	736	764	22799	950	15.83	24	393.1	0	0	22799
									00:02:44	31.09	2.998	93.202	2012	3050.52	4355.14	1.43	498.8	169.8	29.8	20.9	52.6	15	176	17.3	16.64	5.66	15.61	6.9	20.93	0.04	119	41	112	49	NONE		21.6	50	36.4	736	764	24030	1001.3	16.69	25	414.3	0	0	24030
									00:02:46	31.91	2.968	94.723	1932	2963.21	4248.54	1.43	499.3	161.4	31.2	21.8	51.09	14.6	174	17	16.82	5.44	15.88	6.6	20.93	0.04	121	39	114	47	NONE		21.6	50	36.4	736	764	23371	973.8	16.23	25	402.9	0	0	23371
									00:02:48	30.61	2.951	90.337	1827	2620.21	3813.33	1.46	504.8	151.1	33.7	23.1	45.18	12.9	172	15.2	17.11	5.12	16.13	6.39	20.93	0.04	123	37	116	46	NONE		21.6	50	36.4	736	764	20755	864.8	14.41	26	357.9	0	0	20755
									00:02:50	28.71	3.043	87.359	1943	2569.61	3875.85	1.51	517.7	163.7	33.2	22	44.3	12.7	170	15.1	17.01	5.38	16.11	6.46	20.93	0.04	122	39	116	46	NONE		21.6	49	36.4	736	764	20570	857.1	14.28	26	354.7	0	0	20570
									00:02:53	27.27	2.678	73.036	1958	2128.75	3141.48	1.48	457.2	139.7	33.4	22.6	36.7	10.5	168	12.7	17.07	5.22	16.13	6.28	20.93	0.04	122	37	116	45	NONE		21.6	51	36.4	736	764	16931	705.5	11.76	27	291.9	0	0	16931
									00:02:55	25.1	2.991	75.088	1849	2259.78	3323.01	1.47	507	160.5	32.5	22.1	38.96	11.1	165	13.7	16.95	5.37	15.96	6.69	20.93	0.04	122	38	114	48	NONE		21.6	51	36.3	736	764	17955	748.1	12.47	27	309.6	0	0	17955
									00:02:58	22.47	2.717	61.056	1976	1834.54	2700.23	1.47	460.7	145.7	32.4	22	31.63	9	163	11.3	16.96	5.36	16.17	6.39	20.93	0.04	122	38	116	46	NONE		21.6	52	36.4	736	764	14580	607.5	10.12	28	251.4	0	0	14580
									00:03:00	33.15	2.68	88.84	1612	2413.28	3636.58	1.51	464	133.1	35.9	23.8	41.61	11.9	163	14.8	17.31	4.97	16.34	6.15	20.93	0.04	124	36	117	44	NONE		21.6	52	36.4	736	764	19313	804.7	13.41	28	333	0	0	19313
									00:03:02	29.13	2.679	78.029	1784	2016.36	3067	1.52	468.3	127.8	37.7	24.8	34.76	9.9	161	12.5	17.48	4.77	16.55	6.01	20.93	0.04	125	34	119	43	NONE		21.6	52	36.4	736	764	16182	674.2	11.24	28	279	0	0	16182
									00:03:04	31.41	2.236	70.241	1640	1804.47	2808.74	1.56	390.8	108.5	37.7	24.2	31.11	8.9	159	11.3	17.48	4.85	16.62	5.91	20.93	0.04	125	35	119	42	NONE		21.6	51	36.4	736	764	14583	607.6	10.13	29	251.4	0	0	14583
									00:03:06	21.82	2.912	63.535	2014	1660.13	2560.47	1.54	507.5	142.4	37.4	24.2	28.62	8.2	157	10.6	17.43	4.89	16.45	6.22	20.93	0.04	125	35	118	45	NONE		21.6	51	36.4	736	764	13379	557.5	9.29	29	230.7	0	0	13379
									00:03:09	22.64	3.03	68.604	1992	1880.95	2895.13	1.54	522.9	155.1	35.6	23.1	32.43	9.3	154	12.2	17.26	5.12	16.37	6.36	20.93	0.04	124	37	117	46	NONE		21.6	51	36.4	736	764	15149	631.2	10.52	30	261.2	0	0	15149
									00:03:11	23.35	3.155	73.658	2100	1863.6	2916.39	1.56	552.9	151.6	38.6	24.7	32.13	9.2	152	12.3	17.52	4.81	16.74	5.84	20.93	0.04	126	34	120	42	NONE		21.6	51	36.4	736	764	15086	628.6	10.48	30	260.1	0	0	15086
									00:03:14	23.17	2.867	66.417	2141	1569.57	2536.15	1.62	508	132.9	41.3	25.5	27.06	7.7	150	10.5	17.72	4.64	16.89	5.8	20.93	0.04	127	33	121	42	NONE		21.6	51	36.4	736	764	12832	534.7	8.91	30	221.2	0	0	12832
									00:03:17	24.1	2.758	66.458	1976	1538.47	2542.79	1.65	489.9	128.1	42.1	25.5	26.53	7.6	147	10.5	17.76	4.64	16.94	5.81	20.93	0.04	127	33	121	42	NONE		21.6	51	36.4	736	764	12668	527.8	8.8	31	218.4	0	0	12668
									00:03:19	21.28	2.975	63.298	2210	1471.33	2445.24	1.66	527.9	139.5	42	25.3	25.37	7.2	145	10.1	17.74	4.69	16.96	5.78	20.93	0.04	127	34	122	41	NONE		21.6	52	36.4	736	764	12136	505.7	8.43	31	209.2	0	0	12136
									00:03:22	25.75	2.724	70.146	1944	1601.06	2653.5	1.66	485	125.1	42.7	25.8	27.6	7.9	143	11.2	17.8	4.59	16.99	5.75	20.93	0.04	128	33	122	41	NONE		21.6	53	36.4	736	764	13195	549.8	9.16	32	227.5	0	0	13195
									00:03:24	30	2.244	67.32	1510	1495.08	2505.33	1.68	401.2	101.4	43.6	26	25.78	7.4	142	10.5	17.88	4.52	16.99	5.77	20.93	0.04	128	32	122	41	NONE		21.6	53	36.4	736	764	12365	515.2	8.59	32	213.2	0	0	12365
									00:03:25	36.81	1.705	62.761	1259	1304.09	2211.96	1.7	308	73	46.2	27.2	22.48	6.4	141	9.2	18.06	4.28	17.1	5.48	20.93	0.04	130	31	123	39	NONE		21.6	53	36.4	736	764	10828	451.1	7.52	32	186.7	0	0	10828
									00:03:28	25.32	2.431	61.544	1803	1352.27	2268.29	1.68	435.4	108.8	44.2	26.4	23.31	6.7	140	9.7	17.91	4.48	17.03	5.71	20.93	0.04	128	32	122	41	NONE		21.6	53	36.4	736	764	11187	466.1	7.77	32	192.9	0	0	11187
									00:03:29	33.9	1.867	63.288	1254	1336.75	2237.98	1.67	336.6	80.2	45.6	27.2	23.05	6.6	138	9.7	18.03	4.3	17.05	5.64	20.93	0.04	129	31	122	40	NONE		21.6	53	36.4	736	764	11052	460.5	7.68	33	190.6	0	0	11052
									00:03:31	29.56	1.925	56.897	1368	1292.87	2120.22	1.64	343.2	87.1	42.4	25.9	22.29	6.4	136	9.5	17.83	4.52	16.91	5.81	20.93	0.04	128	32	121	42	NONE		21.6	53	36.4	736	764	10619	442.5	7.37	33	183.1	0	0	10619
									00:03:34	23.72	2.571	60.972	1935	1363.34	2287.3	1.68	459.1	117.1	43.5	25.9	23.51	6.7	135	10.1	17.86	4.55	17.09	5.6	20.93	0.04	128	33	123	40	NONE		21.6	53	36.4	736	764	11280	470	7.83	33	194.5	0	0	11280
									00:03:36	33.52	1.837	61.575	1338	1248.92	2118.61	1.7	333.1	76.8	47.4	28	21.53	6.2	134	9.3	18.13	4.18	17.21	5.4	20.93	0.04	130	30	123	39	NONE		21.6	52	36.4	736	764	10370	432.1	7.2	33	178.8	0	0	10370
									00:03:38	23.62	3.199	75.567	2238	1502.3	2646.33	1.76	580.8	136.1	49.2	27.9	25.9	7.4	134	11.2	18.16	4.25	17.48	5.21	20.93	0.04	130	31	125	37	NONE		21.6	52	36.4	736	764	12629	526.2	8.77	34	217.7	0	0	12629
									00:03:41	24.59	2.714	66.738	1961	1358.75	2425.7	1.79	490.6	119.8	47.9	26.8	23.43	6.7	136	10	18.08	4.41	17.36	5.47	20.93	0.04	130	32	124	39	NONE		21.6	52	36.4	736	764	11473	478	7.97	34	197.8	0	0	11473
									00:03:44	20	3.091	61.82	2381	1241.18	2189.76	1.76	560.3	133	48.7	27.6	21.4	6.1	136	9.1	18.13	4.3	17.41	5.33	20.93	0.04	130	31	125	38	NONE		21.6	51	36.4	736	764	10439	435	7.25	35	180	0	0	10439
									00:03:47	20.13	2.91	58.591	2179	1157	2051.75	1.77	528.7	123.8	49.4	27.9	19.95	5.7	134	8.6	18.17	4.25	17.43	5.31	20.93	0.04	130	31	125	38	NONE		21.6	51	36.4	736	764	9748	406.2	6.77	35	168.1	0	0	9748
									00:03:50	20.91	2.806	58.662	2073	1195.49	2113.74	1.77	507.4	122.8	47.8	27.1	20.61	5.9	132	9.1	18.08	4.38	17.4	5.34	20.93	0.04	130	31	125	38	NONE		21.6	51	36.4	736	764	10062	419.3	6.99	35	173.5	0	0	10062
									00:03:53	20.55	2.755	56.61	2260	1094.4	1960.09	1.79	501.9	115.9	50.4	28.1	18.87	5.4	130	8.4	18.22	4.21	17.49	5.24	20.93	0.04	131	30	125	38	NONE		21.6	51	36.4	736	764	9251	385.5	6.42	36	159.5	0	0	9251
									00:03:56	17.19	2.912	50.063	2200	974.107	1757.64	1.8	529.8	124.2	50.2	27.8	16.79	4.8	128	7.6	18.19	4.27	17.5	5.19	20.93	0.04	130	31	125	37	NONE		21.5	53	36.4	736	764	8255	343.9	5.73	36	142.3	0	0	8255
									00:03:59	18.99	2.85	54.114	2218	1101.35	1906.85	1.73	516	122	47.9	27.7	18.99	5.4	129	8.5	18.11	4.28	17.44	5.24	20.93	0.04	130	31	125	38	NONE		21.5	53	36.4	736	764	9206	383.6	6.39	36	158.7	0	0	9206
									00:04:01	36.81	1.758	64.712	1163	1238.51	2122.62	1.71	321.4	70.1	50.2	29.3	21.35	6.1	128	9.7	18.28	3.99	17.52	4.88	20.93	0.04	131	29	126	35	NONE		21.5	53	36.4	736	764	10318	429.9	7.17	36	177.9	0	0	10318
									00:04:04	19.17	3.393	65.042	2243	1327.36	2294.39	1.73	614.1	145.4	48	27.8	22.89	6.5	128	10.4	18.1	4.29	17.52	5.14	20.93	0.04	130	31	126	37	NONE		21.5	53	36.4	736	764	11089	462	7.7	37	191.2	0	0	11089
									00:04:07	18.4	2.847	52.399	2031	1097.42	1894.26	1.73	513.2	125	46.6	27	18.92	5.4	129	8.5	18.03	4.39	17.41	5.31	20.93	0.04	129	31	125	38	NONE		21.5	52	36.4	736	764	9164	381.8	6.36	37	158	0	0	9164
									00:04:10	19.29	2.932	56.566	2230	1161.19	1989.88	1.71	530.4	125.3	47.6	27.7	20.02	5.7	127	9.1	18.09	4.27	17.39	5.31	20.93	0.04	130	31	125	38	NONE		21.5	52	36.4	736	764	9673	403.1	6.72	37	166.8	0	0	9673
									00:04:14	18.63	2.937	54.727	2328	1086.75	1894.01	1.74	533.6	123.5	49.2	28.2	18.74	5.4	126	8.6	18.17	4.2	17.49	5.19	20.93	0.04	130	30	125	37	NONE		21.5	54	36.4	736	764	9103	379.3	6.32	38	157	0	0	9103
									00:04:17	20.13	2.774	55.852	2086	1069.89	1912.13	1.79	506.1	115.4	50.9	28.5	18.45	5.3	125	8.6	18.24	4.16	17.51	5.2	20.93	0.04	131	30	126	37	NONE		21.5	56	36.4	736	764	9037	376.6	6.28	38	155.8	0	0	9037
									00:04:21	15.08	3.244	48.905	2575	910.779	1649.82	1.81	593.9	133	52.5	29	15.7	4.5	123	7.4	18.31	4.1	17.55	5.15	20.93	0.04	131	29	126	37	NONE		21.5	57	36.4	736	764	7728	322	5.37	39	133.2	0	0	7728
									00:04:25	15.19	2.957	44.916	2473	901.999	1596.89	1.77	535.9	127.7	48.6	27.5	15.55	4.4	120	7.5	18.12	4.32	17.46	5.27	20.93	0.04	130	31	125	38	NONE		21.5	55	36.4	736	764	7595	316.5	5.27	39	131	0	0	7595
									00:04:29	14.71	2.883	42.397	2360	860.051	1520.71	1.77	521.7	125.6	48.1	27.2	14.83	4.2	117	7.4	18.1	4.36	17.41	5.34	20.93	0.04	130	31	125	38	NONE		21.5	54	36.4	736	764	7239	301.6	5.03	39	124.8	0	0	7239
									00:04:32	16.9	3.012	50.907	2221	1007.93	1768.09	1.75	547.3	127.1	49.3	28.1	17.38	5	113	8.9	18.17	4.22	17.53	5.09	20.93	0.04	130	30	126	36	NONE		21.5	54	36.4	736	764	8461	352.5	5.88	40	145.9	0	0	8461
									00:04:35	20	2.394	47.88	2003	910.037	1584.48	1.74	437.8	96.3	51.1	29.3	15.69	4.5	112	8.1	18.29	4.02	17.56	5.01	20.93	0.04	131	29	126	36	NONE		21.5	55	36.4	736	764	7621	317.5	5.29	40	131.4	0	0	7621
									00:04:38	18.93	2.547	48.208	2034	899.124	1583.48	1.76	466.8	101.7	52.1	29.6	15.5	4.4	113	8	18.33	3.99	17.6	4.98	20.93	0.04	131	29	126	36	NONE		21.5	55	36.4	736	764	7558	314.9	5.25	40	130.3	0	0	7558
									00:04:49	24.9	2.282	56.813	1370	1050.59	1824.36	1.74	419	89.1	52.4	30.2	18.11	5.2	114	9.2	18.36	3.9	17.59	4.92	20.93	0.04	132	28	126	35	NONE		21.5	55	36.4	736	764	8790	366.2	6.1	41	151.5	0	0	8790
									00:04:52	18.52	2.937	54.389	2214	948.548	1680.74	1.77	543.1	110.4	56	31.6	16.35	4.7	115	8.2	18.49	3.76	17.81	4.75	20.93	0.04	133	27	128	34	NONE		21.5	55	36.4	736	764	7989	332.9	5.55	41	137.7	0	0	7989
									00:04:56	16.62	2.516	41.817	2113	793.553	1389.27	1.75	460.1	101.6	51.2	29.3	13.68	3.9	115	6.9	18.29	4.04	17.66	4.87	20.93	0.04	131	29	127	35	NONE		21.5	55	36.4	736	764	6657	277.4	4.62	42	114.8	0	0	6657
									00:04:59	21.05	1.729	36.4	1270	745.896	1233.42	1.65	313.4	71.2	46.8	28.3	12.86	3.7	115	6.5	18.13	4.12	17.44	5.09	20.93	0.04	130	30	125	36	NONE		21.5	55	36.4	736	764	6143	255.9	4.27	42	105.9	0	0	6143
									00:05:02	17.96	2.761	49.599	1987	1043.36	1697.12	1.63	498.8	114.8	46.3	28.5	17.99	5.1	116	9	18.07	4.16	17.54	4.87	20.93	0.04	130	30	126	35	NONE		21.5	55	36.4	736	764	8548	356.2	5.94	42	147.4	0	0	8548
									00:05:05	19.48	2.407	46.89	1880	919.987	1510.84	1.64	439.3	94.3	49.5	30.1	15.86	4.5	113	8.1	18.25	3.92	17.61	4.78	20.93	0.04	131	28	126	34	NONE		21.5	55	36.4	736	764	7560	315	5.25	43	130.3	0	0	7560
									00:05:08	19.87	2.657	52.788	1956	1006.79	1686.14	1.67	486.5	103.2	51.1	30.5	17.36	5	113	8.9	18.31	3.88	17.69	4.7	20.93	0.04	131	28	127	34	NONE		21.5	55	36.4	736	764	8325	346.9	5.78	43	143.5	0	0	8325
									00:05:12	17.6	2.827	49.742	2158	916.23	1594.66	1.74	519.3	110.2	52.9	30.4	15.8	4.5	113	8.1	18.37	3.9	17.77	4.71	20.93	0.04	132	28	127	34	NONE		21.5	55	36.4	736	764	7671	319.6	5.33	43	132.3	0	0	7671
									00:05:16	15.27	2.717	41.481	2414	793.7	1369	1.72	496.6	109	50.9	29.5	13.68	3.9	112	7.1	18.28	4.01	17.6	4.91	20.93	0.04	131	29	126	35	NONE		21.5	56	36.3	736	764	6626	276.1	4.6	43	114.2	0	0	6626
									00:05:19	15.75	3.049	48.016	2255	928.269	1597.5	1.72	556.5	123.3	50.5	29.4	16	4.6	111	8.4	18.25	4.04	17.61	4.9	20.93	0.04	131	29	126	35	NONE		21.5	57	36.4	736	764	7744	322.7	5.38	44	133.5	0	0	7744
									00:05:22	23.08	1.7	39.231	1240	762.132	1262.12	1.66	310.6	66.5	49.4	29.8	13.14	3.8	110	6.9	18.27	3.91	17.54	4.88	20.93	0.04	131	28	126	35	NONE		21.5	58	36.4	736	764	6279	261.6	4.36	44	108.3	0	0	6279
									00:05:24	27.65	1.448	40.037	1082	810.955	1300.86	1.6	263.3	57.2	47	29.3	13.98	4	109	7.4	18.18	3.95	17.39	5.03	20.93	0.04	130	28	125	36	NONE		21.5	58	36.3	736	764	6615	275.6	4.59	44	114	0	0	6615
									00:05:27	17.8	2.751	48.979	2266	937.611	1559.29	1.66	503.6	106.5	50.9	30.6	16.17	4.6	110	8.5	18.31	3.87	17.65	4.78	20.93	0.04	131	28	127	34	NONE		21.5	57	36.4	736	764	7736	322.3	5.37	44	133.4	0	0	7736
									00:05:31	16.9	2.459	41.561	2112	781.449	1325.98	1.7	450.9	95.4	51.7	30.5	13.47	3.8	108	7.2	18.34	3.88	17.65	4.78	20.93	0.04	131	28	127	34	NONE		21.5	56	36.3	736	764	6489	270.4	4.51	45	111.9	0	0	6489
									00:05:33	30.93	1.444	44.66	1092	816.252	1339.49	1.64	266.2	52.7	52.1	31.7	14.07	4	107	7.6	18.43	3.65	17.68	4.73	20.93	0.04	132	26	127	34	NONE		21.5	56	36.4	736	764	6706	279.4	4.66	45	115.6	0	0	6706
									00:05:36	20.98	2.663	55.867	2075	1003.36	1719.43	1.71	491.2	99.7	54.2	31.6	17.3	4.9	108	9.3	18.45	3.74	17.89	4.53	20.93	0.04	132	27	128	32	NONE		21.5	56	36.4	736	764	8358	348.3	5.8	45	144.1	0	0	8358
									00:05:38	22.39	2.059	46.097	1642	804.393	1391.08	1.73	381.1	75.6	55.4	32	13.87	4	110	7.3	18.51	3.67	17.81	4.63	20.93	0.04	133	26	128	33	NONE		21.5	57	36.4	736	764	6721	280	4.67	45	115.9	0	0	6721
									00:05:41	23.08	2.058	47.492	1455	849.104	1449.22	1.71	379.9	76.4	54	31.7	14.64	4.2	110	7.7	18.46	3.71	17.77	4.67	20.93	0.04	132	27	127	33	NONE		21.5	57	36.4	736	764	7064	294.3	4.91	46	121.8	0	0	7064
									00:05:45	15.83	3.071	48.617	2378	876.953	1529.52	1.74	565.7	117.5	54.2	31.1	15.12	4.3	110	8	18.42	3.83	17.82	4.64	20.93	0.04	132	27	128	33	NONE		21.5	57	36.4	736	764	7348	306.2	5.1	46	126.7	0	0	7348
									00:05:48	18.13	2.397	43.45	1806	856.928	1439.07	1.68	436.7	96.5	49.2	29.3	14.77	4.2	111	7.7	18.22	4.03	17.59	4.9	20.93	0.04	131	29	126	35	NONE		21.5	56	36.4	736	764	7092	295.5	4.92	46	122.3	0	0	7092
									00:05:51	24.29	1.633	39.668	1346	780.74	1272.57	1.63	298	63.7	48.6	29.8	13.46	3.8	110	7.1	18.25	3.9	17.44	4.91	20.93	0.04	131	28	125	35	NONE		21.5	55	36.4	736	764	6400	266.7	4.44	46	110.4	0	0	6400
									00:05:52	31.91	1.429	45.606	1076	890.224	1411.55	1.59	261.4	53.8	48.7	30.7	15.35	4.4	110	8.1	18.29	3.76	17.48	4.84	20.93	0.04	131	27	125	35	NONE		21.5	55	36.4	736	764	7235	301.5	5.02	46	124.7	0	0	7235
									00:05:56	18.87	2.511	47.377	1965	950.053	1530.09	1.61	457.2	98.6	48.5	30.1	16.38	4.7	109	8.7	18.21	3.93	17.59	4.8	20.93	0.04	131	28	126	34	NONE		21.5	55	36.4	736	764	7759	323.3	5.39	47	133.8	0	0	7759
									00:05:58	21.9	2.044	44.759	1567	882.478	1438.95	1.63	372.9	79.9	49	30	15.22	4.3	108	8.2	18.24	3.91	17.58	4.8	20.93	0.04	131	28	126	34	NONE		21.5	57	36.4	736	764	7235	301.5	5.02	47	124.7	0	0	7235
									00:06:03	14.08	2.739	38.577	2209	759.021	1256.98	1.66	499.5	108.5	49.5	29.9	13.09	3.7	108	7	18.24	3.96	17.61	4.79	20.93	0.04	131	28	126	34	NONE		21.5	57	36.4	736	764	6254	260.6	4.34	47	107.8	0	0	6254
									00:06:06	17.49	1.799	31.469	1540	644.411	1018.62	1.58	326.8	70.8	46.9	29.7	11.11	3.2	109	5.9	18.17	3.94	17.32	5.06	20.93	0.04	130	28	124	36	NONE		21.5	56	36.4	736	764	5233	218	3.63	48	90.2	0	0	5233
									00:06:08	32.61	1.514	49.37	1137	1011.56	1560.53	1.54	275.3	58.2	46.5	30.2	17.44	5	108	9.4	18.18	3.84	17.37	4.91	20.93	0.04	130	28	125	35	NONE		21.5	55	36.4	736	764	8153	339.7	5.66	48	140.6	0	0	8153
									00:06:11	19.67	2.413	47.469	1878	931.693	1504.41	1.61	440.7	93	49.5	30.6	16.06	4.6	109	8.5	18.26	3.85	17.64	4.69	20.93	0.04	131	28	126	34	NONE		21.5	55	36.4	736	764	7615	317.3	5.29	48	131.3	0	0	7615
									00:06:13	23.26	1.895	44.07	1467	842.868	1368.94	1.62	347.3	71.6	50.4	31	14.53	4.2	108	7.8	18.33	3.78	17.57	4.77	20.93	0.04	131	27	126	34	NONE		21.5	54	36.4	736	764	6902	287.6	4.79	48	119	0	0	6902
									00:06:16	21.66	2.73	59.134	1903	1040.05	1753.21	1.69	505.3	98.5	55.4	32.9	17.93	5.1	109	9.5	18.51	3.61	17.83	4.54	20.93	0.04	133	26	128	33	NONE		21.4	55	36.4	736	764	8618	359.1	5.98	48	148.6	0	0	8618
									00:06:20	17.91	2.737	49.021	1881	883.228	1530	1.73	504.4	103.9	54.1	31.2	15.23	4.4	109	8.1	18.43	3.8	17.8	4.63	20.93	0.04	132	27	128	33	NONE		21.5	56	36.4	736	764	7384	307.7	5.13	49	127.3	0	0	7384
									00:06:24	15.35	2.945	45.192	2397	790.858	1385.04	1.75	544.6	109.8	55.8	31.9	13.64	3.9	109	7.3	18.49	3.73	17.95	4.52	20.93	0.04	133	27	129	32	NONE		21.5	57	36.4	736	764	6635	276.5	4.61	49	114.4	0	0	6635
									00:06:28	14.96	3.088	46.204	2248	810.949	1415.69	1.75	570.9	115.1	55.7	31.9	13.98	4	108	7.5	18.49	3.73	17.92	4.55	20.93	0.04	133	27	128	33	NONE		21.4	57	36.4	736	764	6797	283.2	4.72	49	117.2	0	0	6797
									00:06:31	15.54	2.573	39.995	2271	687.887	1185.33	1.72	477.2	92.8	56.6	32.8	11.86	3.4	108	6.4	18.55	3.61	17.97	4.46	20.93	0.04	133	26	129	32	NONE		21.4	55	36.4	736	764	5741	239.2	3.99	50	99	0	0	5741
									00:06:35	15.71	2.528	39.707	2192	686.279	1186.23	1.73	468.5	91.9	56.3	32.5	11.83	3.4	106	6.5	18.53	3.64	17.94	4.46	20.93	0.04	133	26	129	32	NONE		21.4	55	36.4	736	764	5733	238.9	3.98	50	98.8	0	0	5733
									00:06:41	11.24	3.573	40.146	2588	752.913	1260.13	1.67	655.8	136.4	52.3	31.2	12.98	3.7	104	7.2	18.35	3.82	17.66	4.76	20.93	0.04	132	27	127	34	NONE		21.4	58	36.4	736	764	6224	259.4	4.32	50	107.3	0	0	6224
									00:06:45	13.22	3.178	42	2432	810.129	1327.97	1.64	581.5	122.2	50.7	30.9	13.97	4	103	7.9	18.3	3.85	17.76	4.59	20.93	0.04	131	28	127	33	NONE		21.4	59	36.4	736	764	6653	277.2	4.62	51	114.7	0	0	6653
									00:06:50	11.54	3.759	43.373	2633	792.005	1306.76	1.65	692.9	137.8	53.7	32.6	13.66	3.9	104	7.6	18.43	3.67	17.82	4.45	20.93	0.04	132	26	128	32	NONE		21.4	57	36.4	736	764	6518	271.6	4.53	51	112.4	0	0	6518
									00:06:56	10.62	3.741	39.727	2860	778.965	1246.86	1.6	683.6	142.8	50	31.3	13.43	3.8	104	7.5	18.27	3.82	17.61	4.65	20.93	0.04	131	27	126	33	NONE		21.4	56	36.4	736	764	6350	264.6	4.41	51	109.5	0	0	6350
									00:07:01	12.2	2.943	35.89	2630	701.64	1094.61	1.56	538.6	109.2	49.9	32	12.1	3.5	105	6.7	18.3	3.71	17.65	4.52	20.93	0.04	131	27	127	32	NONE		21.4	57	36.4	736	764	5674	236.4	3.94	52	97.8	0	0	5674
									00:07:06	12.61	3.24	40.84	2462	800.849	1239.09	1.55	592.9	119.6	49.9	32.2	13.81	3.9	104	7.7	18.3	3.69	17.77	4.37	20.93	0.04	131	26	127	31	NONE		21.4	57	36.3	736	764	6460	269.2	4.49	52	111.4	0	0	6460
									00:07:08	29.7	0.897	26.644	760	477.801	699.471	1.46	166.5	28.7	51.4	35.1	8.24	2.4	103	4.6	18.56	3.2	17.73	4.07	20.93	0.04	133	23	127	29	NONE		21.4	57	36.3	736	764	3791	158	2.63	52	65.4	0	0	3791
									00:07:12	15	2.546	38.19	2052	759.012	1126.48	1.48	465.8	91.4	48.9	33	13.09	3.7	104	7.3	18.3	3.59	17.63	4.43	20.93	0.04	131	26	126	32	NONE		21.4	56	36.4	736	764	6047	252	4.2	52	104.3	0	0	6047
									00:07:15	19.54	2.565	50.13	2116	970.108	1459.49	1.5	470.8	90.9	50.3	33.4	16.73	4.8	105	9.2	18.35	3.54	17.76	4.27	20.93	0.04	132	25	127	31	NONE		21.4	55	36.4	736	764	7760	323.3	5.39	53	133.8	0	0	7760
									00:07:19	13.22	2.933	38.762	2430	708.497	1094.03	1.54	542	100.8	53.4	34.6	12.22	3.5	107	6.6	18.48	3.44	17.91	4.2	20.93	0.04	132	25	128	30	NONE		21.5	56	36.4	736	764	5712	238	3.97	53	98.5	0	0	5712
									00:07:23	16.35	1.881	30.752	1316	635.986	932.529	1.47	342.3	69.4	46.6	31.7	10.97	3.1	106	6	18.2	3.69	17.31	4.79	20.93	0.04	130	26	124	34	NONE		21.5	57	36.4	736	764	5049	210.4	3.51	53	87	0	0	5049
									00:07:26	19.11	1.233	23.561	1021	517.751	711.393	1.37	222.9	45.3	42.9	31.2	8.93	2.6	105	4.9	18.08	3.67	17.1	4.81	20.93	0.04	130	26	123	34	NONE		21.5	57	36.4	736	764	4035	168.1	2.8	53	69.6	0	0	4035
									00:07:29	23.72	1.258	29.834	941	676.365	880.732	1.3	226.8	45.2	41.7	32	11.66	3.3	105	6.4	18.03	3.59	16.9	4.9	20.93	0.04	129	26	121	35	NONE		21.5	57	36.4	736	764	5194	216.4	3.61	54	89.5	0	0	5194
									00:07:32	15.92	2.221	35.347	1704	892.272	1155.89	1.3	393.2	88.3	38.4	29.6	15.38	4.4	105	8.5	17.7	3.98	16.92	4.92	20.93	0.04	127	29	121	35	NONE		21.5	55	36.4	736	764	6842	285.1	4.75	54	118	0	0	6842
									00:07:36	17.39	2.048	35.617	1817	811.804	1092.16	1.35	368.4	76.4	42.4	31.5	14	4	105	7.7	17.99	3.73	17.3	4.59	20.93	0.04	129	27	124	33	NONE		21.5	55	36.4	736	764	6289	262	4.37	54	108.4	0	0	6289
									00:07:40	16.39	2.303	37.754	1958	815.931	1128.91	1.38	417.3	83.8	44.9	32.4	14.07	4	107	7.6	18.12	3.64	17.43	4.49	20.93	0.04	130	26	125	32	NONE		21.5	55	36.4	736	764	6370	265.4	4.42	54	109.8	0	0	6370
									00:07:42	20.41	1.282	26.163	1086	535.457	717.056	1.34	234.5	42.8	46.2	34.5	9.23	2.6	108	5	18.29	3.34	17.22	4.67	20.93	0.04	131	24	123	33	NONE		21.5	57	36.4	736	764	4143	172.6	2.88	55	71.4	0	0	4143
									00:07:46	17.05	2.733	46.585	2084	954.586	1361.17	1.43	498.6	97.2	47.6	33.3	16.46	4.7	110	8.7	18.24	3.56	17.73	4.24	20.93	0.04	131	26	127	30	NONE		21.5	57	36.4	736	764	7517	313.2	5.22	55	129.6	0	0	7517
									00:07:50	16.44	2.182	35.868	1727	730.43	1050.72	1.44	398.3	77.8	47.5	33	12.59	3.6	110	6.6	18.25	3.57	17.5	4.5	20.93	0.04	131	26	125	32	NONE		21.5	56	36.4	736	764	5766	240.3	4	55	99.4	0	0	5766
									00:07:53	19.23	1.634	31.423	1362	650.054	917.924	1.41	297.8	58.1	46.3	32.8	11.21	3.2	109	6	18.23	3.56	17.44	4.49	20.93	0.04	131	25	125	32	NONE		21.5	56	36.3	736	764	5105	212.7	3.54	55	88	0	0	5105
									00:07:57	16.09	2.216	35.646	1804	746.61	1049.38	1.41	403.2	79.4	46.2	32.9	12.87	3.7	107	7	18.19	3.58	17.39	4.56	20.93	0.04	130	26	125	33	NONE		21.5	55	36.4	736	764	5855	244	4.07	56	101	0	0	5855
									00:08:01	14.25	2.818	40.162	2276	810.285	1170.84	1.44	515	100	48.3	33.4	13.97	4	106	7.6	18.28	3.55	17.63	4.37	20.93	0.04	131	25	126	31	NONE		21.5	55	36.4	736	764	6405	266.9	4.45	56	110.4	0	0	6405
									00:08:05	13.36	2.448	32.713	2122	639.303	940.691	1.47	449.1	85.7	49.7	33.8	11.02	3.1	106	6	18.35	3.5	17.7	4.32	20.93	0.04	132	25	127	31	NONE		21.5	55	36.4	736	764	5080	211.7	3.53	56	87.6	0	0	5080
									00:08:09	15.83	2.14	33.879	1745	696.892	1012.13	1.45	389.9	77.8	47	32.4	12.02	3.4	106	6.6	18.22	3.64	17.56	4.43	20.93	0.04	131	26	126	32	NONE		21.5	55	36.4	736	764	5517	229.9	3.83	56	95.1	0	0	5517
									00:08:13	15.15	2.042	30.939	1418	642.01	899.925	1.4	372.1	72.3	46.5	33.2	11.07	3.2	105	6.1	18.22	3.54	17.57	4.33	20.93	0.04	131	25	126	31	NONE		21.5	55	36.4	736	764	5031	209.6	3.49	57	86.7	0	0	5031
									00:08:16	17.49	1.637	28.636	1125	612.385	805.859	1.32	297.7	56.1	44.8	34	10.56	3	103	5.9	18.19	3.43	17.32	4.4	20.93	0.04	130	25	124	32	NONE		21.5	55	36.4	736	764	4716	196.5	3.27	57	81.3	0	0	4716
									00:08:20	18.24	1.526	27.83	1144	646.295	822.632	1.27	274.3	54.9	41.1	32.3	11.14	3.2	102	6.3	17.98	3.6	17.15	4.58	20.93	0.04	129	26	123	33	NONE		21.5	55	36.4	736	764	4933	205.5	3.43	57	85	0	0	4933
									00:08:23	20.62	1.429	29.464	1156	701.654	875.894	1.25	256	51.7	39.9	32	12.1	3.5	101	6.9	17.91	3.62	17.11	4.56	20.93	0.04	128	26	123	33	NONE		21.5	55	36.4	736	764	5328	222	3.7	57	91.9	0	0	5328
									00:08:26	17.7	2.44	43.186	1881	934.886	1223.88	1.31	443	84.2	44.9	34.3	16.12	4.6	102	9.2	18.16	3.45	17.53	4.16	20.93	0.04	130	25	126	30	NONE		21.5	56	36.4	736	764	7189	299.5	4.99	57	123.9	0	0	7189
									00:08:30	15.31	2.345	35.893	2072	746.685	1019.48	1.37	427.6	81.1	46.6	34.2	12.87	3.7	103	7.2	18.23	3.46	17.6	4.23	20.93	0.04	131	25	126	30	NONE		21.5	55	36.4	736	764	5808	242	4.03	58	100.1	0	0	5808
									00:08:34	16.26	1.973	32.081	1673	656.352	912.102	1.39	360.4	68.3	47.1	33.9	11.32	3.2	105	6.3	18.27	3.46	17.63	4.24	20.93	0.04	131	25	126	30	NONE		21.5	54	36.4	736	764	5131	213.8	3.56	58	88.5	0	0	5131
									00:08:37	17.05	2.067	35.233	1669	733.712	1005.19	1.37	376.8	71.8	46.4	33.9	12.65	3.6	105	7	18.23	3.47	17.53	4.3	20.93	0.04	131	25	126	31	NONE		21.5	54	36.4	736	764	5713	238	3.97	58	98.5	0	0	5713
									00:08:42	12.85	2.698	34.664	2359	676.125	964.208	1.43	495.7	91.4	49.9	35	11.66	3.3	106	6.4	18.37	3.39	17.81	4.07	20.93	0.04	132	24	128	29	NONE		21.5	55	36.4	736	764	5324	221.9	3.7	58	91.8	0	0	5324
									00:08:46	14.42	2.693	38.841	2104	766.303	1098.02	1.43	493.9	92.7	49.4	34.5	13.21	3.8	106	7.2	18.34	3.44	17.85	4.05	20.93	0.04	131	25	128	29	NONE		21.5	58	36.4	736	764	6043	251.8	4.2	59	104.2	0	0	6043
									00:08:51	13.61	2.53	34.422	1854	712.303	999.2	1.4	461.2	89.4	47	33.5	12.28	3.5	106	6.7	18.23	3.53	17.63	4.27	20.93	0.04	131	25	126	31	NONE		21.5	58	36.4	736	764	5583	232.6	3.88	59	96.3	0	0	5583
									00:08:55	13.45	2.257	30.363	1562	655.588	876.309	1.34	409.6	79.3	44.9	33.6	11.3	3.2	105	6.2	18.15	3.51	17.42	4.38	20.93	0.04	130	25	125	31	NONE		21.5	56	36.4	736	764	5070	211.2	3.52	59	87.4	0	0	5070
									00:09:00	11.26	3.467	39.028	2559	858.165	1170.23	1.36	626.9	126.5	44.6	32.7	14.8	4.2	107	8	18.08	3.65	17.46	4.37	20.93	0.04	130	26	125	31	NONE		21.5	56	36.4	736	764	6673	278	4.63	60	115.1	0	0	6673
									00:09:05	11.61	2.714	31.497	2408	653.546	891.134	1.36	495.1	93.5	47	34.4	11.27	3.2	108	6.1	18.24	3.45	17.62	4.2	20.93	0.04	131	25	126	30	NONE		21.5	58	36.4	736	764	5082	211.7	3.53	60	87.6	0	0	5082
									00:09:10	13.27	1.927	25.58	1384	568.183	731.565	1.29	348.7	67.1	43.4	33.7	9.8	2.8	108	5.3	18.1	3.48	17.32	4.4	20.93	0.04	130	25	124	32	NONE		21.5	58	36.4	736	764	4350	181.2	3.02	60	75	0	0	4350
									00:09:15	12.93	1.939	25.073	1366	616.132	738.362	1.2	346.1	69.5	39.2	32.7	10.62	3	106	5.8	17.85	3.58	16.93	4.57	20.93	0.04	128	26	121	33	NONE		21.5	58	36.4	736	764	4630	192.9	3.22	61	79.8	0	0	4630
									00:09:18	19.35	1.099	21.271	658	563.052	624.9	1.11	194.2	39.3	35.4	31.9	9.71	2.8	105	5.4	17.67	3.58	16.62	4.66	20.93	0.04	127	26	119	33	NONE		21.5	57	36.4	736	764	4152	173	2.88	61	71.6	0	0	4152
									00:09:21	16.39	1.776	29.115	1486	789.74	863.375	1.09	312.6	64.1	35.4	32.4	13.62	3.9	106	7.5	17.6	3.61	16.76	4.53	20.93	0.04	126	26	120	32	NONE		21.5	56	36.4	736	764	5803	241.8	4.03	61	100	0	0	5803
									00:09:25	15.27	1.873	28.595	1640	755.304	850.508	1.13	330.9	67.8	36.4	32.4	13.02	3.7	107	7.1	17.67	3.62	16.91	4.43	20.93	0.04	127	26	121	32	NONE		21.5	58	36.4	736	764	5589	232.9	3.88	61	96.4	0	0	5589
									00:09:28	20.2	1.515	30.606	1115	776.689	865.981	1.11	269.7	52.2	37.6	33.7	13.39	3.8	107	7.3	17.8	3.45	16.96	4.38	20.93	0.04	128	25	122	31	NONE		21.5	58	36.4	736	764	5734	238.9	3.98	61	98.9	0	0	5734
									00:09:32	14.08	2.85	40.141	2278	922.799	1126.46	1.22	514	97.4	42.4	34.8	15.91	4.5	110	8.4	18.04	3.42	17.41	4.12	20.93	0.04	129	25	125	30	NONE		21.5	58	36.4	736	764	6967	290.3	4.84	62	120.1	0	0	6967
									00:09:36	15.38	2.08	32	1639	719.049	889.254	1.24	376.3	70.4	43	34.8	12.4	3.5	111	6.5	18.09	3.38	17.33	4.25	20.93	0.04	130	24	124	30	NONE		21.5	58	36.4	736	764	5447	226.9	3.78	62	93.9	0	0	5447
									00:09:53	30.3	0.844	25.576	879	519.909	615.898	1.18	155.2	24.8	45.1	38.1	8.96	2.6	109	4.8	18.39	2.94	17.43	3.98	20.93	0.04	132	21	125	29	NONE		21.5	57	36.4	736	764	3895	162.3	2.71	63	67.2	0	0	3895
									00:09:55	22.14	1.095	24.244	833	568.061	656.005	1.15	197.3	36.1	39.9	34.6	9.79	2.8	109	5.2	18.02	3.3	17.18	4.26	20.93	0.04	129	24	123	31	NONE		21.5	57	36.4	736	764	4229	176.2	2.94	63	72.9	0	0	4229
									00:09:58	20	1.689	33.78	1412	835.043	974.159	1.17	301.5	59.3	38.8	33.2	14.4	4.1	111	7.5	17.85	3.51	17.09	4.32	20.93	0.04	128	25	123	31	NONE		21.5	57	36.4	736	764	6233	259.7	4.33	63	107.5	0	0	6233
									00:10:03	13.33	2.46	32.8	1976	802.084	953.996	1.19	439.6	87.1	39.7	33.4	13.83	4	112	7.2	17.87	3.54	17.24	4.24	20.93	0.04	128	25	124	30	NONE		21.5	57	36.4	736	764	6016	250.7	4.18	63	103.7	0	0	6016
									00:10:08	12.77	3.072	39.217	2431	873.522	1061.43	1.22	556.9	101.3	43.9	36.1	15.06	4.3	113	7.7	18.13	3.3	17.47	4.07	20.93	0.04	130	24	125	29	NONE		21.5	57	36.4	736	764	6587	274.5	4.57	64	113.6	0	0	6587
									00:10:10	21.74	1.67	36.304	1208	793.304	957.87	1.21	303.7	53.7	43.8	36.3	13.68	3.9	113	7	18.19	3.22	17.28	4.18	20.93	0.04	130	23	124	30	NONE		21.5	55	36.4	736	764	5972	248.9	4.15	64	103	0	0	5972
									00:10:14	18.46	1.611	29.742	1372	649.833	775.464	1.19	293.1	51.2	43.8	36.7	11.2	3.2	112	5.8	18.19	3.18	17.47	4.01	20.93	0.04	130	23	125	29	NONE		21.5	55	36.4	736	764	4878	203.2	3.39	64	84.1	0	0	4878
									00:10:17	19.54	2.072	40.495	1426	937.176	1111.85	1.19	373.7	69.3	41.7	35.2	16.16	4.6	111	8.4	18.04	3.34	17.31	4.2	20.93	0.04	129	24	124	30	NONE		21.5	54	36.4	736	764	7024	292.7	4.88	64	121.1	0	0	7024
									00:10:20	19.29	1.785	34.437	1336	789.921	921.455	1.17	322.6	58.2	41.9	35.9	13.62	3.9	111	7.1	18.07	3.26	17.31	4.1	20.93	0.04	130	23	124	29	NONE		21.5	55	36.4	736	764	5896	245.7	4.09	65	101.7	0	0	5896
									00:10:24	14.74	2.445	36.044	2197	827.478	989.946	1.2	441.4	81.8	42.3	35.4	14.27	4.1	110	7.5	18.05	3.35	17.34	4.11	20.93	0.04	129	24	124	29	NONE		21.5	56	36.4	736	764	6215	259	4.32	65	107.2	0	0	6215
									00:10:26	30.61	0.794	24.306	673	465.992	546.387	1.17	147.2	21.8	47.6	40.6	8.03	2.3	109	4.3	18.54	2.75	17.49	3.78	20.93	0.04	133	20	125	27	NONE		21.5	56	36.4	736	764	3482	145.1	2.42	65	60	0	0	3482
									00:10:28	27.03	1.088	29.405	752	664.306	753.702	1.13	197.3	34	41.4	36.5	11.45	3.3	109	6.1	18.13	3.12	17.09	4.19	20.93	0.04	130	22	123	30	NONE		21.5	56	36.4	736	764	4925	205.2	3.42	65	84.9	0	0	4925
									00:10:32	16.85	2.003	33.758	1599	844.617	952.179	1.13	357.3	68.8	38.6	34.2	14.56	4.2	109	7.7	17.84	3.43	17	4.33	20.93	0.04	128	25	122	31	NONE		21.5	55	36.4	736	764	6252	260.5	4.34	65	107.8	0	0	6252
									00:10:36	12.2	3.452	42.098	2575	1025.63	1193.78	1.16	617.8	119.2	40.2	34.5	17.68	5.1	110	9.3	17.9	3.45	17.32	4.05	20.93	0.04	128	25	124	29	NONE		21.5	55	36.4	736	764	7651	318.8	5.31	66	131.9	0	0	7651
									00:10:42	11.93	2.658	31.706	2317	714.216	858.641	1.2	481.2	87.7	43.2	36	12.31	3.5	111	6.4	18.1	3.3	17.51	3.97	20.93	0.04	130	24	126	28	NONE		21.5	56	36.4	736	764	5371	223.8	3.73	66	92.6	0	0	5371
									00:10:46	14.42	1.591	22.947	1175	578.605	647.855	1.12	283.5	54.7	37.9	33.9	9.98	2.9	111	5.2	17.82	3.44	17.02	4.32	20.93	0.04	128	25	122	31	NONE		21.5	56	36.4	736	764	4276	178.2	2.97	66	73.7	0	0	4276
									00:10:49	17.86	1.086	19.393	660	520.689	535.065	1.03	192	36.5	34.8	33.9	8.98	2.6	109	4.8	17.68	3.36	16.74	4.34	20.93	0.04	127	24	120	31	NONE		21.5	55	36.4	736	764	3772	157.2	2.62	67	65	0	0	3772
									00:10:53	17.14	1.8	30.857	1471	904.804	905.525	1	313.2	64.3	32.8	32.8	15.6	4.5	106	8.5	17.4	3.57	16.49	4.38	20.93	0.04	125	26	118	31	NONE		21.5	54	36.4	736	764	6516	271.5	4.52	67	112.3	0	0	6516
									00:10:56	20.2	1.972	39.838	1375	1098.7	1112.96	1.01	347.1	67.1	35	34.5	18.94	5.4	107	10.3	17.6	3.4	16.95	4.04	20.93	0.04	126	24	122	29	NONE		21.5	53	36.4	736	764	7933	330.6	5.51	67	136.8	0	0	7933
									00:10:59	19.54	1.322	25.837	1089	716.975	743.204	1.04	232.2	46.3	34.1	32.9	12.36	3.5	107	6.7	17.56	3.5	16.8	4.22	20.93	0.04	126	25	120	30	NONE		21.5	54	36.4	736	764	5204	216.8	3.61	67	89.7	0	0	5204
									00:11:01	21.58	1.794	38.719	1247	916.414	957.213	1.04	323.9	54.1	40.6	38.9	15.8	4.5	107	8.6	18.05	3.02	17.24	3.81	20.93	0.04	129	22	124	27	NONE		21.5	54	36.4	736	764	6663	277.6	4.63	67	114.9	0	0	6663
									00:11:04	20.41	1.354	27.633	1107	713.326	755.509	1.06	240.8	45.1	36.7	34.7	12.3	3.5	107	6.7	17.78	3.33	16.86	4.27	20.93	0.04	128	24	121	31	NONE		21.5	54	36.4	736	764	5203	216.8	3.61	68	89.7	0	0	5203
									00:11:09	13.57	2.391	32.457	1869	775.566	838.459	1.08	430.5	75.3	40.6	37.6	13.37	3.8	108	7.2	18.01	3.15	17.35	3.78	20.93	0.04	129	23	124	27	NONE		21.5	53	36.4	736	764	5684	236.8	3.95	68	98	0	0	5684
									00:11:12	17.49	1.329	23.248	1015	614.848	646.269	1.05	235.4	45	35.8	34.1	10.6	3	107	5.7	17.71	3.39	16.91	4.17	20.93	0.04	127	24	121	30	NONE		21.5	52	36.4	736	764	4477	186.5	3.11	68	77.2	0	0	4477
									00:11:16	14.71	2.05	30.147	1473	841.71	886.775	1.05	359.4	73.4	34.6	32.8	14.51	4.1	108	7.8	17.53	3.58	16.74	4.38	20.93	0.04	126	26	120	31	NONE		21.5	52	36.4	736	764	6132	255.5	4.26	68	105.7	0	0	6132
									00:11:19	21.13	0.992	20.958	893	534.859	547.687	1.02	177	31.6	36.4	35.6	9.22	2.6	109	4.9	17.84	3.19	16.89	4.16	20.93	0.04	128	23	121	30	NONE		21.5	52	36.5	736	764	3871	161.3	2.69	68	66.7	0	0	3871
									00:11:23	15.27	2.484	37.924	1852	1016.91	1073.17	1.06	438.8	85.6	36.2	34.3	17.53	5	111	9.2	17.67	3.45	17	4.16	20.93	0.04	127	25	122	30	NONE		21.5	51	36.4	736	764	7411	308.8	5.15	69	127.8	0	0	7411
									00:11:25	24.9	0.861	21.436	837	506.942	526.527	1.04	155.5	25.8	38.8	37.4	8.74	2.5	111	4.6	18.06	3	17.03	4.05	20.93	0.04	129	21	122	29	NONE		21.5	51	36.4	736	764	3681	153.4	2.56	69	63.5	0	0	3681
									00:11:29	16.9	2.147	36.287	1624	920.141	1003.19	1.09	382.6	72.3	38.2	35	15.86	4.5	113	8.1	17.82	3.37	17.09	4.13	20.93	0.04	128	24	123	30	NONE		21.5	51	36.5	736	764	6757	281.5	4.69	69	116.5	0	0	6757
									00:11:31	26.43	0.894	23.63	927	538.345	569.694	1.06	162.3	26.3	40.5	38.2	9.28	2.7	115	4.7	18.15	2.94	17.23	3.95	20.93	0.04	130	21	124	28	NONE		21.5	52	36.4	736	764	3926	163.6	2.73	69	67.7	0	0	3926
									00:11:33	42.55	1.147	48.809	762	1146.07	1238.86	1.08	207.1	35.5	40	37	19.76	5.6	116	9.9	18.06	3.1	17.2	3.85	20.93	0.04	129	22	123	28	NONE		21.5	52	36.4	736	764	8399	349.9	5.83	69	144.8	0	0	8399
									00:11:35	23.81	2.772	66	1774	1495.18	1730.75	1.16	502.1	88.6	43	37.2	25.78	7.4	120	12.5	18.11	3.2	17.56	3.83	20.93	0.04	130	23	126	27	NONE		21.5	52	36.4	736	764	11138	464.1	7.74	70	192	0	0	11138
									00:11:37	27.65	1.716	47.447	1234	966.877	1171.94	1.21	315.2	51.7	47.1	38.8	16.67	4.8	122	7.9	18.37	3.01	17.69	3.78	20.93	0.04	132	22	127	27	NONE		21.5	51	36.4	736	764	7286	303.6	5.06	70	125.6	0	0	7286
									00:11:42	12.79	3.422	43.778	2629	924.274	1206.79	1.31	623.7	114.9	46.4	35.5	15.94	4.6	124	7.5	18.23	3.36	17.7	4.01	20.93	0.04	131	24	127	29	NONE		21.5	52	36.5	736	764	7102	295.9	4.93	70	122.5	0	0	7102
									00:11:45	21.05	2.233	47.011	1684	884.945	1200.1	1.36	413	69.5	51.5	37.9	15.26	4.4	125	7.1	18.5	3.11	17.88	3.87	20.93	0.04	133	22	128	28	NONE		21.5	53	36.5	736	764	6871	286.3	4.77	70	118.5	0	0	6871
									00:11:48	17.29	2.382	41.187	2174	728.14	1055.23	1.45	443.1	74.4	54.9	37.9	12.55	3.6	126	5.8	18.6	3.12	18.03	3.85	20.93	0.04	133	22	129	28	NONE		21.5	53	36.5	736	764	5761	240	4	71	99.3	0	0	5761
									00:11:52	17	1.821	30.952	1390	542.22	787.663	1.45	339.1	56.5	54.9	37.8	9.35	2.7	125	4.3	18.62	3.1	17.85	4.09	20.93	0.04	134	22	128	29	NONE		21.5	52	36.4	736	764	4293	178.9	2.98	71	74	0	0	4293
									00:11:55	22.39	1.63	36.493	1378	709.838	984.943	1.39	299.9	53.6	49.2	35.5	12.24	3.5	125	5.7	18.4	3.29	17.78	4.02	20.93	0.04	132	24	127	29	NONE		21.5	52	36.4	736	764	5547	231.1	3.85	71	95.6	0	0	5547
									00:11:58	15.62	2.629	41.078	2034	763.836	1105.47	1.45	485.9	86.2	52.3	36.2	13.17	3.8	125	6.1	18.48	3.28	17.85	4.08	20.93	0.04	133	24	128	29	NONE		21.5	52	36.5	736	764	6041	251.7	4.19	71	104.2	0	0	6041
									00:12:03	13.7	3.198	43.808	2049	819.845	1217.01	1.48	590	108.2	52.3	35.2	14.14	4	122	6.7	18.45	3.38	17.79	4.16	20.93	0.04	132	24	128	30	NONE		21.5	52	36.5	736	764	6532	272.2	4.54	72	112.6	0	0	6532
									00:12:08	13.13	2.151	28.241	2420	467.954	718.256	1.53	402.5	66.7	58.4	38	8.07	2.3	120	3.9	18.71	3.1	18.13	3.85	20.93	0.04	134	22	130	28	NONE		21.5	53	36.5	736	764	3766	156.9	2.62	72	64.9	0	0	3766
									00:12:12	13.3	2.662	35.415	2045	667.918	980.895	1.47	490.8	89.8	51.6	35.2	11.52	3.3	118	5.7	18.44	3.37	17.97	3.98	20.93	0.04	132	24	129	29	NONE		21.5	52	36.5	736	764	5305	221	3.68	72	91.5	0	0	5305
									00:12:18	11.26	2.09	23.527	2400	403.097	605.776	1.5	389.8	65.6	56.4	37.5	6.95	2	117	3.4	18.65	3.14	18.08	3.89	20.93	0.04	134	23	130	28	NONE		21.5	52	36.5	736	764	3223	134.3	2.24	72	55.6	0	0	3223
									00:12:23	9.77	2.146	20.971	1803	418.904	584.129	1.39	393.3	72.8	48.4	34.7	7.22	2.1	115	3.6	18.33	3.39	17.57	4.27	20.93	0.04	131	24	126	31	NONE		21.5	52	36.5	736	764	3278	136.6	2.28	73	56.5	0	0	3278
									00:12:28	12.37	2.603	32.202	2007	679.653	914.407	1.35	473.9	90	46.1	34.3	11.72	3.3	114	6	18.21	3.46	17.7	4.08	20.93	0.04	131	25	127	29	NONE		21.5	52	36.5	736	764	5265	219.4	3.66	73	90.8	0	0	5265
									00:12:34	10.97	1.976	21.675	1774	453.736	592.487	1.31	360.6	65.8	46.1	35.3	7.82	2.2	111	4.1	18.25	3.33	17.58	4.12	20.93	0.04	131	24	126	30	NONE		21.5	52	36.5	736	764	3487	145.3	2.42	73	60.1	0	0	3487
									00:12:39	11.05	1.904	21.039	1526	455.798	572.32	1.26	346.2	63.1	44.5	35.4	7.86	2.2	109	4.2	18.18	3.31	17.5	4.09	20.93	0.04	130	24	125	29	NONE		21.5	52	36.5	736	764	3466	144.4	2.41	73	59.8	0	0	3466
									00:12:44	13.36	2.181	29.145	1958	615.831	759.741	1.23	398.3	69.3	45.8	37.1	10.62	3	110	5.6	18.26	3.18	17.59	3.93	20.93	0.04	131	23	126	28	NONE		21.5	53	36.5	736	764	4662	194.2	3.24	74	80.4	0	0	4662
									00:12:49	11.49	2.104	24.184	1847	528.905	637.548	1.21	382.6	67.6	44.2	36.7	9.12	2.6	110	4.8	18.18	3.21	17.58	3.92	20.93	0.04	130	23	126	28	NONE		21.5	53	36.5	736	764	3980	165.8	2.76	74	68.6	0	0	3980
									00:12:54	12.82	2.206	28.282	1715	632.179	757.544	1.2	399.9	72	43.3	36.1	10.9	3.1	109	5.8	18.13	3.26	17.53	3.92	20.93	0.04	130	23	126	28	NONE		21.5	52	36.5	736	764	4750	197.9	3.3	74	81.9	0	0	4750
									00:12:59	10.62	2.077	22.057	1715	496.907	576.762	1.16	376.5	66.2	42.9	37	8.57	2.4	106	4.7	18.13	3.19	17.41	3.95	20.93	0.04	130	23	125	28	NONE		21.5	51	36.5	736	764	3704	154.3	2.57	74	63.9	0	0	3704
									00:13:04	12.77	2.093	26.719	1596	615.83	707.059	1.15	378.2	67.5	41.9	36.5	10.62	3	105	5.9	18.07	3.23	17.48	3.87	20.93	0.04	130	23	125	28	NONE		21.5	52	36.5	736	764	4578	190.8	3.18	75	78.9	0	0	4578
									00:13:11	10.34	2.708	28.014	2220	602.709	711.811	1.18	494	83.9	45.3	38.3	10.39	3	103	5.9	18.24	3.1	17.65	3.74	20.93	0.04	131	22	127	27	NONE		21.5	52	36.5	736	764	4512	188	3.13	75	77.8	0	0	4512
									00:13:17	7.68	2.666	20.481	2282	490.201	547.863	1.12	479.3	86.9	40.7	36.4	8.45	2.4	105	4.7	17.98	3.26	17.39	3.9	20.93	0.04	129	23	125	28	NONE		21.5	51	36.5	736	764	3621	150.9	2.51	75	62.4	0	0	3621
									00:13:25	9.01	2.115	19.054	1652	491.895	525.843	1.07	376	71.1	37.5	35	8.48	2.4	104	4.7	17.78	3.36	17.09	4.04	20.93	0.04	127	24	123	29	NONE		21.5	53	36.5	736	764	3595	149.8	2.5	76	62	0	0	3595
									00:13:31	9.06	2.153	19.514	1731	549.625	550.729	1	377.6	74	34.3	34.3	9.48	2.7	106	5.2	17.54	3.44	16.92	4.05	20.93	0.04	126	25	121	29	NONE		21.5	53	36.5	736	764	3959	165	2.75	76	68.3	0	0	3959
									00:13:35	15.58	1.081	16.847	790	429.169	404.829	0.94	193.5	31.7	36.7	38.9	7.4	2.1	103	4.2	17.9	2.93	16.67	4.12	20.93	0.04	128	21	120	30	NONE		21.5	52	36.5	736	764	3051	127.1	2.12	76	52.6	0	591	2461
									00:13:40	12.17	3.016	36.706	2333	979.609	982.741	1	534.3	98.4	36.6	36.5	16.89	4.8	105	9.3	17.72	3.26	17.18	3.83	20.93	0.04	127	23	123	27	NONE		21.5	52	36.5	736	764	7058	294.1	4.9	76	121.7	0	0	7058
									00:13:46	8.89	2.232	19.84	1675	532.931	536.197	1.01	394.9	73.5	36.1	35.8	9.19	2.6	101	5.3	17.69	3.29	16.79	4.15	20.93	0.04	127	24	120	30	NONE		21.5	53	36.5	736	764	3842	160.1	2.67	77	66.2	0	0	3842
									00:13:50	16.26	1.916	31.154	1531	794.644	813.7	1.02	341.9	61	37.8	36.9	13.7	3.9	101	7.9	17.84	3.18	17.13	3.9	20.93	0.04	128	23	123	28	NONE		21.5	53	36.5	736	764	5752	239.7	3.99	77	99.2	0	0	5752
									00:13:55	13.99	1.665	23.287	1363	569.605	595.328	1.05	299	51.9	39.2	37.5	9.82	2.8	103	5.5	17.96	3.12	17.15	3.89	20.93	0.04	129	22	123	28	NONE		21.5	52	36.5	736	764	4142	172.6	2.88	77	71.4	0	0	4142
									00:14:00	10.45	2.5	26.132	2090	623.39	663.498	1.06	450.5	77.4	40.7	38.3	10.75	3.1	105	5.9	18.02	3.1	17.39	3.74	20.93	0.04	129	22	125	27	NONE		21.5	51	36.5	736	764	4552	189.7	3.16	77	78.5	0	0	4552
									00:14:06	9.76	2.781	27.132	1986	641.566	696.172	1.09	501.5	87	41.2	38	11.06	3.2	104	6.2	18.03	3.13	17.5	3.71	20.93	0.04	129	22	125	27	NONE		21.5	52	36.5	736	764	4706	196.1	3.27	78	81.1	0	0	4706
									00:14:11	12.45	2.134	26.564	1864	621.776	687.209	1.11	385.2	67.3	41.3	37.4	10.72	3.1	104	6	18.05	3.15	17.41	3.78	20.93	0.04	129	23	125	27	NONE		21.4	52	36.5	736	764	4580	190.9	3.18	78	79	0	0	4580
									00:14:17	9.97	2.616	26.073	2263	558.177	638.066	1.14	478.1	78.1	45.5	39.8	9.62	2.7	104	5.4	18.28	2.99	17.71	3.58	20.93	0.04	131	21	127	26	NONE		21.4	51	36.5	736	764	4145	172.7	2.88	78	71.5	0	0	4145
									00:14:23	10	2.482	24.82	2187	511.98	601.595	1.18	455.6	73.4	47.1	40.1	8.83	2.5	104	4.9	18.36	2.96	17.74	3.6	20.93	0.04	132	21	127	26	NONE		21.4	51	36.5	736	764	3828	159.5	2.66	79	66	0	0	3828
									00:14:30	8.89	2.467	21.929	2140	483.689	548.821	1.13	449	75.3	44.1	38.8	8.34	2.4	102	4.7	18.2	3.05	17.57	3.65	20.93	0.04	130	22	126	26	NONE		21.4	52	36.5	736	764	3586	149.4	2.49	79	61.8	0	0	3586
									00:14:37	8.97	2.406	21.578	2153	458.024	515.175	1.12	440.5	70.1	45.7	40.7	7.9	2.3	103	4.4	18.31	2.91	17.65	3.58	20.93	0.04	131	21	127	26	NONE		21.4	51	36.5	736	764	3388	141.2	2.35	79	58.4	0	0	3388
									00:14:57	8.84	2.844	25.131	2367	593.647	614.206	1.03	513.8	84.8	41.3	39.9	10.24	2.9	105	5.7	18.07	2.98	17.43	3.57	20.93	0.04	130	21	125	26	NONE		21.4	54	36.5	736	764	4307	179.5	2.99	80	74.3	0	0	4307
									00:15:04	9.51	2.091	19.883	1560	486.332	489.504	1.01	376	62.8	39.5	39.3	8.39	2.4	104	4.7	17.98	3	17.19	3.76	20.93	0.04	129	22	123	27	NONE		21.4	54	36.5	736	764	3507	146.1	2.44	80	60.5	0	0	3507
									00:15:10	9.9	2.411	23.871	1874	586.53	579.382	0.99	433.5	71.4	39.5	40	10.11	2.9	105	5.6	17.98	2.96	17.43	3.5	20.93	0.04	129	21	125	25	NONE		21.4	54	36.5	736	764	4212	175.5	2.92	81	72.6	0	175	4037
									00:15:15	11.24	2.33	26.18	1623	628.058	618.597	0.98	420.6	67.2	40.4	41	10.83	3.1	105	6	18.05	2.88	17.29	3.62	20.93	0.04	129	21	124	26	NONE		21.4	54	36.5	736	764	4507	187.8	3.13	81	77.7	0	232	4275
									00:15:21	10.34	2.525	26.121	2074	648.414	637.62	0.98	453.3	75.2	39.2	39.8	11.18	3.2	106	6.1	17.95	2.98	17.22	3.66	20.93	0.04	129	21	123	26	NONE		21.4	54	36.5	736	764	4651	193.8	3.23	81	80.2	0	264	4387
									00:15:26	10.85	1.939	21.038	1547	480.289	482.475	1	352.5	54.3	42.2	42	8.28	2.4	106	4.5	18.18	2.8	17.33	3.63	20.93	0.04	130	20	124	26	NONE		21.4	53	36.5	736	764	3462	144.2	2.4	81	59.7	0	0	3462
									00:15:31	11.61	1.901	22.062	1036	452.387	427.503	0.94	351.5	45.1	47	49.7	7.8	2.2	106	4.3	18.49	2.37	17.31	3.48	20.93	0.04	133	17	124	25	NONE		21.4	53	36.5	736	764	3218	134.1	2.23	82	55.5	0	604	2614
									00:15:37	10.4	2.596	26.995	2180	704.983	657.09	0.93	462.9	77.1	37.3	40	12.15	3.5	104	6.8	17.83	2.97	17.28	3.5	20.93	0.04	128	21	124	25	NONE		21.4	53	36.5	736	764	5000	208.3	3.47	82	86.2	0	1159	3841
									00:15:43	10.71	2.027	21.718	1611	559.797	524.184	0.94	362.2	59.7	37.5	40	9.65	2.8	102	5.5	17.87	2.95	17.15	3.63	20.93	0.04	128	21	123	26	NONE		21.5	53	36.6	736	764	3974	165.6	2.76	82	68.5	0	863	3111
									00:15:48	10.79	2.384	25.727	1962	631.289	603.781	0.96	429.2	68.3	39.6	41.4	10.88	3.1	103	6.1	18	2.86	17.27	3.55	20.93	0.04	129	21	124	25	NONE		21.5	52	36.6	736	764	4502	187.6	3.13	83	77.6	0	669	3832
									00:15:54	11.15	1.864	20.788	1479	508.054	486.004	0.96	335.8	53.2	39.4	41.2	8.76	2.5	105	4.8	18.02	2.85	17.31	3.54	20.93	0.04	129	20	124	25	NONE		21.4	51	36.5	736	764	3623	151	2.52	83	62.5	0	537	3086
									00:15:58	13.57	1.774	24.081	1201	647.886	602.109	0.93	314.7	54.1	35.7	38.4	11.17	3.2	105	6.2	17.74	3.05	17.1	3.65	20.93	0.04	127	22	123	26	NONE		21.5	53	36.6	736	764	4592	191.3	3.19	83	79.2	0	1107	3485
									00:16:04	10.66	1.708	18.202	1541	483.036	441.947	0.91	303.9	50.6	36.1	39.5	8.33	2.4	107	4.5	17.79	2.96	16.96	3.7	20.93	0.04	128	21	122	27	NONE		21.5	52	36.5	736	764	3413	142.2	2.37	83	58.8	0	991	2422
									00:16:09	10.93	3.049	33.322	2082	894.17	832.413	0.93	541.1	92.9	36.4	39.1	15.42	4.4	110	8.1	17.75	3.05	17.09	3.62	20.93	0.04	127	22	123	26	NONE		21.5	52	36.6	736	764	6340	264.2	4.4	84	109.3	0	1495	4846
									00:16:15	10.29	1.999	20.573	1530	577.548	534.377	0.93	351.9	63.3	34.4	37.2	9.96	2.8	108	5.3	17.6	3.17	16.82	3.83	20.93	0.04	126	23	121	27	NONE		21.5	54	36.6	736	764	4090	170.4	2.84	84	70.5	0	1043	3047
									00:16:21	11.54	1.564	18.046	1527	471.297	429.197	0.91	279.1	45.4	36.6	40.2	8.13	2.3	108	4.4	17.85	2.9	16.96	3.69	20.93	0.04	128	21	122	26	NONE		21.5	54	36.6	736	764	3327	138.6	2.31	84	57.4	0	1014	2312
									00:16:26	10.97	1.563	17.144	1294	460.068	414.393	0.9	277.7	46.1	35.6	39.5	7.93	2.3	107	4.3	17.77	2.95	16.84	3.73	20.93	0.04	127	21	121	27	NONE		21.5	53	36.6	736	764	3240	135	2.25	84	55.9	0	1098	2142
									00:16:32	9.3	1.586	14.753	1290	409.257	353.671	0.86	280.5	46.4	34.5	39.9	7.06	2	104	3.9	17.69	2.93	16.56	3.84	20.93	0.04	127	21	119	28	NONE		21.5	53	36.6	736	764	2859	119.1	1.99	85	49.3	0	1325	1533
									00:16:38	11.03	2.192	24.176	1667	689.023	596.702	0.87	385.7	66	34	39.2	11.88	3.4	103	6.7	17.6	3.01	16.9	3.65	20.93	0.04	126	22	121	26	NONE		21.5	52	36.6	736	764	4815	200.6	3.34	85	83	0	2202	2613
									00:16:42	13.04	1.514	19.748	1133	560.161	476.713	0.85	266.8	44.6	33.6	39.5	9.66	2.8	101	5.5	17.62	2.95	16.68	3.73	20.93	0.04	126	21	120	27	NONE		21.5	51	36.6	736	764	3901	162.5	2.71	85	67.3	0	1983	1918
									00:16:47	12.63	1.444	18.24	1079	518.476	429.417	0.83	254.6	41.5	33.5	40.4	8.94	2.6	104	5	17.63	2.87	16.52	3.76	20.93	0.04	126	21	118	27	NONE		21.5	51	36.6	736	764	3592	149.7	2.49	85	61.9	0	2106	1486
									00:16:52	11.67	1.56	18.21	1152	573.354	466.201	0.81	269.7	48.7	30.3	37.3	9.89	2.8	102	5.6	17.29	3.12	16.17	3.97	20.93	0.04	124	22	116	28	NONE		21.5	51	36.6	736	764	3958	164.9	2.75	85	68.2	0	2525	1434
									00:16:57	13.25	1.327	17.576	1105	484.037	386.962	0.8	235.6	35.7	34.4	43	8.35	2.4	102	4.7	17.75	2.69	16.69	3.61	20.93	0.04	127	19	120	26	NONE		21.5	51	36.6	736	764	3331	138.8	2.31	86	57.4	0	2280	1051
									00:17:03	9.9	2.489	24.644	1940	721.655	600.467	0.83	436.3	74	33.2	39.9	12.44	3.6	105	6.9	17.53	2.97	16.81	3.6	20.93	0.04	126	21	121	26	NONE		21.5	51	36.6	736	764	5004	208.5	3.47	86	86.3	0	2868	2136
									00:17:09	9.19	2.257	20.738	1773	600.758	512.928	0.85	396.1	68.1	33.4	39.2	10.36	3	102	5.9	17.55	3.02	16.88	3.61	20.93	0.04	126	22	121	26	NONE		21.5	51	36.6	736	764	4186	174.4	2.91	86	72.2	0	2089	2097
									00:17:16	9.01	2.524	22.739	1905	622.235	548.526	0.88	447.2	74.3	35.5	40.3	10.73	3.1	101	6.2	17.72	2.94	17.02	3.57	20.93	0.04	127	21	122	26	NONE		21.5	50	36.6	736	764	4363	181.8	3.03	87	75.2	0	1764	2599
									00:17:22	9.3	2.378	22.121	1496	605.531	526.648	0.87	421.5	69.1	35.5	40.8	10.44	3	104	5.8	17.72	2.91	16.68	3.77	20.93	0.04	127	21	120	27	NONE		21.6	50	36.6	736	764	4235	176.5	2.94	87	73	0	1883	2352
									00:17:29	8.65	2.461	21.277	1974	611.133	532.319	0.87	432.3	75.1	33.8	38.8	10.54	3	103	5.9	17.57	3.05	16.72	3.74	20.93	0.04	126	22	120	27	NONE		21.6	50	36.6	736	764	4275	178.1	2.97	87	73.7	0	1882	2394
[truncated: 35 more columns]

## Sheet: Sonuçlar
Parametre	um	Pre	Bekl.	%Beklenen	Ex Sonrası	% Değişim	Normal	Sınıf
Parametre	um	Ölçüm	Dinlenme	Isınma	AT	RC	Maks	Bekl.	%Beklenen	Normal	Sınıf
Parametre	um	Ölçüm	Dinlenme	Isınma	AT	RC	Maks	Bekl.	%Beklenen	Normal	Sınıf
Parametre	um	Ölçüm	Dinlenme	Isınma	AT	RC	Maks	Bekl.	%Beklenen	Normal	Sınıf
Parametre	um	Ölçüm	Dinlenme	Isınma	AT	RC	Maks	Bekl.	%Beklenen	Normal	Sınıf
Parametre	um	Ölçüm	Dinlenme	Isınma	AT	RC	Maks	Bekl.	%Beklenen	Normal	Sınıf
