# Supplementary material for: Correction: The contribution of energy systems during 30-second lower body Wingate anaerobic test in combat sports athletes: Intermittent versus single forms and gender comparison
Source: PLoS One. 2024 Jun 27;19(6):e0306361. doi: 10.1371/journal.pone.0306361 (PMC11210755; doi:10.1371/journal.pone.0306361)
Supplement: S1 File — A) Descriptive characteristics of athletes including age range, height, weight; B) Wingate test outputs, including metrics such as peak power, mean power, and fatigue index; C) Oxygen Consumption (O2) Data for two different Wingate test protocols, providing comparative insights into athletes’ oxygen consumption during these tests. (ZIP) [file pone.0306361.s001.zip › S1 File/C. Oxygen consumption data for two Wingate tests/All Raw-Oxygen Data/16.xlsx]

## Sheet: Veri
			Test Tarihi	12012023		Barometrik basınç (mmHg)	764		t	Rf	VT	VE_ergo	IV	VO2	VCO2	RQ	O2eksp	CO2eksp	VE/VO2	VE/VCO2	VO2/Kg	METS	HR	VO2/HR	FeO2	FeCO2	FetO2	FetCO2	FiO2	FiCO2	PeO2	PeCO2	PetO2	PETCO2	Faz	İşaretleyici	Ortam Sıc.	RH Amb	Cihaz Sıcaklığı	Analizör Basıncı	PB	EEkc	EEh	EEm	EEtot	EEkg	PRO	YAĞ	CHO
			Test Süresi	00:13:30		Ortam Sıcaklığı (°C)	24		s	1/min	L(btps)	L/min	mL	mL/min	mL/min	---	mL	mL	---	---	mL/min/Kg	---	bpm	mL/beat	%	%	%	%	%	%	mmHg	mmHg	mmHg	mmHg	---	---	°C	%	°C	mmHg	mmHg	kcal/day	kcal/h	kcal/min	kcal	kcal/Kg/day	kcal/day	kcal/day	kcal/day
			Test Süresi	00:17:01		Ortam Görece Nem (%)	51
			Egzersiz Süresi	00:00:00		Flowmetre sıcaklığı (°C)	34		00:00:00	21.28	1.039	22.106	934	842.577	740.174	0.88	170.8	42.5	24.5	27.9	11.23	3.2	100	8.4	16.44	4.09	15.22	5.19	20.91	0.06	118	29	109	37	NONE		23.7	52	38.8	736	764	5904	246	4.1	0	78.7	0	2449	3455
			Kişi (Hasta) Tipi	Healthy		Flowmetre Bağıl Nem (%)	100		00:00:03	16.57	0.752	12.464	599	477.825	408.227	0.85	123.6	30.1	23.7	27.7	6.37	1.8	98	4.9	16.44	4	15.15	5.17	20.91	0.06	118	29	109	37	NONE		23.7	52	38.8	736	764	3330	138.8	2.31	0	44.4	0	1655	1675
			Test Türü	Azami		STPD (---)	0.8308		00:00:07	16.13	1.219	19.661	991	777.456	666.833	0.86	198.6	50.5	23.8	27.8	10.37	3	102	7.6	16.29	4.14	14.77	5.52	20.91	0.06	117	30	106	40	NONE		23.7	51	38.8	736	764	5422	225.9	3.77	0	72.3	0	2633	2789
			Ergometre	Hiçbiri		BTPS Ins (---)	1.0977		00:00:10	20	0.678	13.56	826	414.252	353.772	0.85	117.6	21.7	29.4	34.4	5.52	1.6	102	4.1	17.35	3.2	16.06	4.34	20.91	0.06	124	23	115	31	NONE		23.7	51	38.8	736	764	2887	120.3	2	0	38.5	0	1438	1448
			Protokol	Hiçbiri		BTPS Eksp (---)	1.0199		00:00:13	19.87	1.016	20.185	715	788.462	668.261	0.85	166.2	41.1	23.8	28.1	10.51	3	102	7.7	16.36	4.05	15.04	5.21	20.91	0.06	117	29	108	37	NONE		23.7	51	38.8	736	764	5487	228.6	3.81	1	73.2	0	2855	2632
			Azami Efor	Onaylanmamış		#Adım sayısı	407		00:00:16	20.91	0.999	20.885	813	810.135	689.473	0.85	163.7	40.3	24	28.2	10.8	3.1	104	7.8	16.39	4.03	14.98	5.28	20.91	0.06	117	29	107	38	NONE		23.7	52	38.8	736	764	5642	235.1	3.92	1	75.2	0	2868	2774
			EKG Tepkisi	Yok		BSA (m2)	1.95803		00:00:19	20.98	0.697	14.622	948	485.554	409.227	0.84	118.8	23.9	27.1	32.1	6.47	1.8	104	4.7	17.04	3.43	15.57	4.65	20.91	0.06	122	25	112	33	NONE	Marker	23.7	52	38.8	736	764	3375	140.6	2.34	1	45	0	1811	1564
			Test sebebi	Yok		BMI (kg/m2)	22.6		00:00:20	56.07	1.082	60.673	753	1885	1614.11	0.86	187	35.3	30.1	35.2	25.13	7.2	105	18	17.28	3.26	16.02	4.3	20.91	0.06	124	23	115	31	NONE		23.7	52	38.8	736	764	13143	547.6	9.13	1	175.2	0	6446	6697
			Testi durdurma sebebi	Yok		HR Maks.	205		00:00:21	59.41	0.737	43.782	611	640.541	600.017	0.94	141.3	12.6	61.9	66	8.54	2.4	105	6.1	19.17	1.71	18.11	3.36	20.91	0.06	137	12	130	24	NONE		23.7	52	38.8	736	764	4548	189.5	3.16	1	60.6	0	982	3566
			Test Konumu	Tanımsız		Kullanıcı 1 (---)	-		00:00:22	73.17	0.813	59.488	484	1647.25	1502.17	0.91	143.4	25.2	33	36.2	21.96	6.3	105	15.7	17.64	3.1	16.05	4.45	20.91	0.06	126	22	115	32	NONE		23.7	52	38.8	736	764	11630	484.6	8.08	1	155.1	0	3496	8134
			Test Amacı	Yok		Kullanıcı 2 (---)	-		00:00:23	57.14	1.378	78.743	635	2732.33	2433.98	0.89	231.9	52.1	27.4	30.7	36.43	10.4	105	26	16.83	3.78	15.32	5.02	20.91	0.06	121	27	110	36	NONE		23.7	52	38.8	736	764	19200	800	13.33	1	256	0	7155	12045
						Kullanıcı 3 (---)	-		00:00:23	67.42	1.346	90.742	822	2678.95	2469.45	0.92	234.4	44.9	32.1	34.8	35.72	10.2	105	25.5	17.41	3.34	16.09	4.52	20.91	0.06	125	24	115	32	NONE		23.7	52	38.8	736	764	18957	789.9	13.16	1	252.8	0	5060	13897
									00:00:24	60.61	1.346	81.576	766	2416.21	2310.69	0.96	233.9	46.7	32	33.5	32.22	9.2	105	23	17.38	3.47	16.16	4.51	20.91	0.06	125	25	116	32	NONE		23.7	52	38.8	736	764	17230	717.9	11.96	2	229.7	0	2568	14661
									00:00:25	72.29	1.201	86.819	743	2047.68	2028.71	0.99	217.1	34.5	39.9	40.3	27.3	7.8	105	19.5	18.08	2.87	16.85	4.1	20.91	0.06	130	21	121	29	NONE		23.7	52	38.8	736	764	14713	613.1	10.22	2	196.2	0	465	14248
									00:00:26	62.5	1.657	103.562	884	2583.18	2690.08	1.04	296.3	52.8	38.4	36.9	34.44	9.8	105	24.6	17.88	3.19	16.61	4.26	20.91	0.06	128	23	119	31	NONE		23.7	52	38.8	736	764	18768	782	13.03	2	250.2	0	0	18768
									00:00:27	56.6	1.38	78.113	935	1689.01	1743.4	1.03	252.4	37.9	43.9	42.5	22.52	6.4	106	15.9	18.29	2.75	17.07	3.96	20.91	0.06	131	20	122	28	NONE		23.7	52	38.8	736	764	12247	510.3	8.5	2	163.3	0	0	12247
									00:00:28	64.52	1.415	91.29	765	2311.02	2505.97	1.08	252	47.6	37.5	34.6	30.81	8.8	109	21.2	17.81	3.36	16.82	4.14	20.91	0.06	128	24	121	30	NONE	Marker	23.7	52	38.8	736	764	16948	706.2	11.77	2	226	0	0	16948
									00:00:29	47.24	1.83	86.457	956	2361.45	2453.28	1.04	322	63.6	35.2	33.9	31.49	9	114	20.7	17.6	3.48	16.51	4.44	20.91	0.06	126	25	118	32	NONE		23.7	52	38.8	736	764	17148	714.5	11.91	3	228.6	0	0	17148
									00:00:31	33.33	2.111	70.367	1299	2050.81	2111.19	1.03	366.9	77.5	33.2	32.2	27.34	7.8	117	17.5	17.38	3.67	16.36	4.78	20.91	0.06	125	26	117	34	NONE		23.7	52	38.8	736	764	14861	619.2	10.32	3	198.2	0	0	14861
									00:00:34	27.15	2.049	55.629	1504	1681.35	1724.87	1.03	353.5	77.7	32	31.1	22.42	6.4	125	13.5	17.25	3.79	16.15	5	20.91	0.06	124	27	116	36	NONE		23.7	52	38.8	736	764	12175	507.3	8.45	3	162.3	0	0	12175
									00:00:36	29.27	2.081	60.907	1519	2074.55	2111.91	1.02	349.5	88.1	28.4	27.9	27.66	7.9	129	16.1	16.79	4.23	15.64	5.46	20.91	0.06	120	30	112	39	NONE		23.7	52	38.8	736	764	14996	624.8	10.41	4	199.9	0	0	14996
									00:00:38	25.64	1.99	51.026	1611	1934.92	1942.93	1	325.2	92.4	25.4	25.3	25.8	7.4	135	14.3	16.34	4.64	15.01	6.02	20.91	0.06	117	33	108	43	NONE		23.7	52	38.8	736	764	13944	581	9.68	4	185.9	0	0	13944
									00:00:40	26.43	1.958	51.753	1631	2269.85	2222.82	0.98	306.5	102.4	22	22.5	30.26	8.6	141	16.1	15.65	5.23	14.39	6.59	20.91	0.06	112	37	103	47	NONE		23.7	52	38.8	736	764	16268	677.9	11.3	4	216.9	0	1150	15118
									00:00:42	28.99	1.955	56.667	1598	2415.94	2377.44	0.98	308.8	99.9	22.6	23	32.21	9.2	142	17	15.8	5.11	14.37	6.63	20.91	0.06	113	37	103	48	NONE		23.7	52	38.8	736	764	17334	722.2	12.04	5	231.1	0	943	16391
									00:00:44	28.85	2.001	57.721	1426	2604.47	2573.85	0.99	310	108.6	21.4	21.6	34.73	9.9	146	17.8	15.49	5.43	14.12	6.92	20.91	0.06	111	39	101	50	NONE		23.7	53	38.8	736	764	18704	779.3	12.99	5	249.4	0	750	17953
									00:00:46	31.58	1.852	58.484	1441	2600.57	2591.8	1	288.2	99.9	21.6	21.7	34.67	9.9	148	17.6	15.56	5.39	14.14	6.91	20.91	0.06	112	39	101	50	NONE		23.7	53	38.8	736	764	18710	779.6	12.99	6	249.5	0	216	18495
									00:00:48	28.44	1.97	56.019	1580	2473.64	2521.2	1.02	306.8	107.9	21.8	21.4	32.98	9.4	155	16	15.57	5.48	14.19	6.99	20.91	0.06	112	39	102	50	NONE		23.7	53	38.8	736	764	17886	745.2	12.42	6	238.5	0	0	17886
									00:00:51	24.39	2.424	59.122	1866	2708.7	2862.21	1.06	371.6	142.7	21.2	20.1	36.12	10.3	156	17.4	15.33	5.89	14.27	7.15	20.91	0.06	110	42	102	51	NONE		23.7	54	38.8	736	764	19746	822.7	13.71	7	263.3	0	0	19746
									00:00:53	30.61	1.923	58.867	1421	2484.23	2669.17	1.07	302.9	106.1	22.8	21.3	33.12	9.5	157	15.8	15.75	5.52	14.55	6.9	20.91	0.06	113	40	104	49	NONE		23.7	54	38.8	736	764	18179	757.5	12.62	7	242.4	0	0	18179
									00:00:55	31.91	2.269	72.415	1520	2856.17	3214.84	1.13	363.9	122.6	24.6	21.8	38.08	10.9	157	18.2	16.04	5.4	14.92	6.65	20.91	0.06	115	39	107	48	NONE		23.7	54	38.8	736	764	21133	880.5	14.68	8	281.8	0	0	21133
									00:00:56	33.9	2.339	79.288	1645	2888.2	3323.37	1.15	383.3	119.4	26.6	23.1	38.51	11	157	18.4	16.39	5.1	15.31	6.29	20.91	0.06	117	37	110	45	NONE		23.7	54	38.8	736	764	21484	895.2	14.92	8	286.5	0	0	21484
									00:00:58	35.29	2.081	73.447	1517	2375.97	2895.94	1.22	350.4	100	29.9	24.5	31.68	9.1	158	15	16.84	4.81	15.75	6.1	20.91	0.06	121	34	113	44	NONE		23.7	53	38.8	736	764	17931	747.1	12.45	8	239.1	0	0	17931
									00:01:00	38.71	2.318	89.729	1361	3049.93	3827.8	1.26	384.8	120.4	28.5	22.7	40.67	11.6	158	19.3	16.6	5.19	15.57	6.24	20.91	0.06	119	37	112	45	NONE	Marker	23.7	53	38.8	736	764	23192	966.3	16.11	9	309.2	0	0	23192
									00:01:01	56.6	1.999	113.151	1199	3241.88	4265.94	1.32	344.5	91.9	33.7	25.6	43.23	12.4	160	20.3	17.23	4.6	16.02	5.89	20.91	0.06	124	33	115	42	NONE		23.7	53	38.8	736	764	24964	1040.2	17.34	9	332.8	0	0	24964
									00:01:02	60	1.984	119.04	1072	3308.04	4402.71	1.33	343.9	89.5	34.7	26.1	44.11	12.6	161	20.5	17.33	4.51	16.23	5.74	20.91	0.06	124	32	116	41	NONE		23.7	53	38.8	736	764	25552	1064.7	17.74	9	340.7	0	0	25552
									00:01:03	61.22	2.308	141.306	1097	3880.83	5220.36	1.35	400.8	104	35.3	26.2	51.74	14.8	161	24.1	17.37	4.51	16.32	5.67	20.91	0.06	125	32	117	41	NONE		23.7	53	38.8	736	764	30064	1252.7	20.88	10	400.9	0	0	30064
									00:01:04	60	2.124	127.44	1205	3231.73	4518.28	1.4	373.9	91.9	38.1	27.3	43.09	12.3	161	20.1	17.6	4.33	16.57	5.51	20.91	0.06	126	31	119	40	NONE		23.7	52	38.8	736	764	25306	1054.4	17.57	10	337.4	0	0	25306
									00:01:05	59.41	2.418	143.644	1265	3421.02	4928.91	1.44	429.9	101.3	40.8	28.3	45.61	13	163	21	17.78	4.19	16.89	5.2	20.91	0.06	127	30	121	37	NONE		23.7	52	38.8	736	764	27020	1125.8	18.76	10	360.3	0	0	27020
									00:01:06	62.5	2.502	156.375	1246	3506.53	5105.12	1.46	449.2	99.8	43.3	29.8	46.75	13.4	164	21.4	17.95	3.99	17.12	4.94	20.91	0.06	129	29	123	35	NONE		23.7	52	38.8	736	764	27779	1157.5	19.29	11	370.4	0	0	27779
									00:01:06	70.59	2.148	151.624	1086	3113.35	4728.39	1.52	390.3	81.9	47.1	31	41.51	11.9	166	18.8	18.17	3.81	17.39	4.69	20.91	0.06	130	27	125	34	NONE		23.7	52	38.8	736	764	24974	1040.6	17.34	11	333	0	0	24974
									00:01:07	66.67	2.736	182.4	1270	3546.84	5443.34	1.53	500.9	99.9	50.1	32.7	47.29	13.5	167	21.2	18.31	3.65	17.5	4.53	20.91	0.06	131	26	125	32	NONE		23.8	52	38.8	736	764	28541	1189.2	19.82	11	380.6	0	0	28541
									00:01:08	60.61	2.392	144.97	1246	2932.37	4263.8	1.45	436.4	86.1	48	33	39.1	11.2	169	17.4	18.24	3.6	17.49	4.49	20.91	0.06	131	26	125	32	NONE		23.8	52	38.8	736	764	23222	967.6	16.13	11	309.6	0	0	23222
									00:01:09	66.67	2.247	149.8	1213	2958.73	4290.6	1.45	411.4	78.8	49.1	33.8	39.45	11.3	171	17.3	18.31	3.51	17.5	4.44	20.91	0.06	131	25	125	32	NONE		23.7	52	38.8	736	764	23413	975.5	16.26	11	312.2	0	0	23413
									00:01:10	68.97	2.174	149.931	1128	3181.31	4458.19	1.4	394.4	79.1	45.6	32.5	42.42	12.1	174	18.3	18.14	3.64	17.45	4.46	20.91	0.06	130	26	125	32	NONE	Marker	23.8	52	38.8	736	764	24928	1038.7	17.31	12	332.4	0	0	24928
									00:01:11	65.93	2.5	164.835	1184	3541.13	4930.86	1.39	452.8	91.5	45.2	32.5	47.22	13.5	175	20.2	18.11	3.66	17.23	4.57	20.91	0.06	130	26	124	33	NONE		23.8	52	38.8	736	764	27697	1154.1	19.23	12	369.3	0	0	27697
									00:01:12	47.24	2.432	114.898	1406	2656.96	3546.45	1.33	436.1	91.8	42	31.5	35.43	10.1	178	14.9	17.93	3.77	17.07	4.77	20.91	0.06	129	27	122	34	NONE		23.8	52	38.8	736	764	20539	855.8	14.26	12	273.9	0	0	20539
									00:01:14	29.27	2.623	76.771	1869	1981.07	2632.03	1.33	461.4	109.8	37.7	28.4	26.41	7.5	181	10.9	17.59	4.19	16.72	5.35	20.91	0.06	126	30	120	38	NONE		23.8	52	38.8	736	764	15295	637.3	10.62	13	203.9	0	0	15295
									00:01:16	46.15	2.208	101.908	1187	2876.96	3768.86	1.31	381.8	99.6	34.3	26.2	38.36	11	183	15.7	17.29	4.51	16.23	5.65	20.91	0.06	124	32	116	41	NONE		23.8	52	38.8	736	764	22127	922	15.37	13	295	0	0	22127
									00:01:17	44.78	2.39	107.015	1325	3194.49	4150.83	1.3	408.5	113	32.5	25	42.59	12.2	184	17.4	17.09	4.73	15.98	5.92	20.91	0.06	123	34	115	42	NONE		23.8	52	38.9	736	764	24515	1021.5	17.02	13	326.9	0	0	24515
									00:01:18	45.8	2.403	110.061	1276	3447.01	4462.51	1.29	406.3	118.7	31	23.9	45.96	13.1	184	18.7	16.91	4.94	15.82	6.06	20.91	0.06	121	35	113	43	NONE		23.8	52	38.9	736	764	26427	1101.1	18.35	14	352.4	0	0	26427
									00:01:20	43.17	2.446	105.583	1416	3277.27	4301.61	1.31	414.1	121.4	31.3	23.8	43.7	12.5	185	17.7	16.93	4.96	15.87	6.06	20.91	0.06	121	36	114	43	NONE		23.8	52	38.9	736	764	25219	1050.8	17.51	14	336.3	0	0	25219
									00:01:21	41.67	2.322	96.75	1391	3063.4	4012.88	1.31	391.3	117.3	30.6	23.4	40.85	11.7	184	16.6	16.85	5.05	15.8	6.25	20.91	0.06	121	36	113	45	NONE		23.8	52	38.9	736	764	23560	981.7	16.36	15	314.1	0	0	23560
									00:01:23	42.25	2.265	95.704	1374	2979.23	3926.66	1.32	383.1	113.2	31.1	23.6	39.72	11.3	184	16.2	16.91	5	15.87	6.17	20.91	0.06	121	36	114	44	NONE		23.8	52	38.9	736	764	22951	956.3	15.94	15	306	0	0	22951
									00:01:24	43.17	2.139	92.331	1373	2778.91	3752.33	1.35	364.1	105.9	32.1	23.8	37.05	10.6	183	15.2	17.02	4.95	15.93	6.17	20.91	0.06	122	35	114	44	NONE		23.8	52	38.9	736	764	21550	897.9	14.97	15	287.3	0	0	21550
									00:01:25	42.86	2.099	89.957	1297	2730.82	3719.28	1.36	356.4	105.7	31.8	23.4	36.41	10.4	183	14.9	16.98	5.04	15.93	6.28	20.91	0.06	122	36	114	45	NONE		23.8	52	38.9	736	764	21228	884.5	14.74	16	283	0	0	21228
									00:01:27	35.71	2.128	76	1548	2341.75	3184.94	1.36	360.1	108.6	31.4	23.1	31.22	8.9	181	12.9	16.92	5.1	15.82	6.4	20.91	0.06	121	37	113	46	NONE		23.8	52	38.9	736	764	18196	758.2	12.64	16	242.6	0	0	18196
									00:01:28	43.48	2.224	96.696	1312	2875.36	3987.26	1.39	379	111.7	32.6	23.5	38.34	11	180	16	17.04	5.02	15.88	6.37	20.91	0.06	122	36	114	46	NONE		23.8	52	38.9	736	764	22464	936	15.6	16	299.5	0	0	22464
									00:01:30	33.71	2.58	86.966	1750	2425.61	3505.47	1.45	444.8	126.7	34.9	24.1	32.34	9.2	178	13.6	17.24	4.91	16.2	6.18	20.91	0.06	124	35	116	44	NONE		23.8	52	38.9	736	764	19175	799	13.32	17	255.7	0	0	19175
									00:01:32	40.82	2.062	84.163	1207	2441.13	3475.15	1.42	352.8	103.7	33.3	23.4	32.55	9.3	177	13.8	17.11	5.03	16.05	6.42	20.91	0.06	123	36	115	46	NONE		23.8	52	38.9	736	764	19214	800.6	13.34	17	256.2	0	0	19214
									00:01:33	41.96	2.365	99.231	1373	2925.07	4193.61	1.43	403	121.7	32.9	23	39	11.1	176	16.6	17.04	5.15	16.07	6.33	20.91	0.06	122	37	115	45	NONE		23.8	52	38.9	736	764	23070	961.2	16.02	18	307.6	0	0	23070
									00:01:35	34.48	2.203	75.966	1594	2219.02	3231.51	1.46	375.8	114.1	33.1	22.8	29.59	8.5	175	12.7	17.06	5.18	16.13	6.37	20.91	0.06	122	37	116	46	NONE		23.8	53	38.9	736	764	17581	732.5	12.21	18	234.4	0	0	17581
									00:01:36	42.86	2.263	96.986	1360	2704.51	3936.67	1.46	390	111.9	34.8	23.9	36.06	10.3	174	15.5	17.23	4.94	16.19	6.17	20.91	0.06	124	35	116	44	NONE		23.8	53	38.9	736	764	21424	892.7	14.88	18	285.7	0	0	21424
									00:01:38	35.71	2.756	98.429	1822	2492.45	3809.01	1.53	483	130	38.5	25.2	33.23	9.5	174	14.3	17.53	4.72	16.66	5.79	20.91	0.06	126	34	119	42	NONE		23.8	54	38.9	736	764	20031	834.6	13.91	19	267.1	0	0	20031
									00:01:39	41.96	2.518	105.65	1462	2695.01	4078.93	1.51	440.9	118.5	38.1	25.2	35.93	10.3	174	15.5	17.51	4.71	16.62	5.87	20.91	0.06	126	34	119	42	NONE		23.8	54	38.9	736	764	21596	899.8	15	19	287.9	0	0	21596
									00:01:41	41.96	2.391	100.322	1415	2518.78	3802.65	1.51	420	110.5	38.7	25.6	33.58	9.6	173	14.6	17.57	4.62	16.61	5.81	20.91	0.06	126	33	119	42	NONE	Marker	23.8	54	38.9	736	764	20169	840.4	14.01	19	268.9	0	0	20169
									00:01:41	85.71	0.951	81.514	1020	1158.03	2074.9	1.79	179.9	29.7	65.2	36.4	15.44	4.4	173	6.7	18.92	3.12	18.55	4.08	20.91	0.06	136	22	133	29	NONE		23.8	54	38.9	736	764	9790	407.9	6.8	19	130.5	0	0	9790
									00:01:42	84.51	2.219	187.521	618	4701.92	7462.61	1.59	388.8	107.6	38.6	24.3	62.69	17.9	173	27.2	17.52	4.85	16.62	5.91	20.91	0.06	126	35	119	42	NONE		23.8	54	38.9	736	764	38227	1592.8	26.55	20	509.7	0	0	38227
									00:01:43	60	2.394	143.64	1154	3545.26	5467.66	1.54	421.4	111.1	39.3	25.5	47.27	13.5	173	20.5	17.6	4.64	16.57	5.84	20.91	0.06	126	33	119	42	NONE		23.8	54	38.9	736	764	28571	1190.5	19.84	20	380.9	0	0	28571
									00:01:45	31.91	2.533	80.84	1328	2526.63	3738.8	1.48	424.8	142.5	31.1	21	33.69	9.6	174	14.5	16.77	5.63	15.96	6.5	20.91	0.06	120	40	114	47	NONE		23.8	54	38.9	736	764	20112	838	13.97	21	268.2	0	0	20112
									00:01:46	63.83	2.761	176.234	1396	4049.04	6425.63	1.59	491.6	122.8	42.4	26.7	53.99	15.4	175	23.1	17.81	4.45	16.91	5.48	20.91	0.06	128	32	121	39	NONE		23.8	54	38.9	736	764	32918	1371.6	22.86	21	438.9	0	0	32918
									00:01:47	68.18	2.819	192.205	1300	3881.11	6329.25	1.63	511.9	113.4	48.3	29.6	51.75	14.8	176	22.1	18.16	4.02	17.3	5.01	20.91	0.06	130	29	124	36	NONE		23.8	54	38.9	736	764	31822	1325.9	22.1	21	424.3	0	0	31822
									00:01:48	70.59	2.553	180.212	1225	3463.49	5699.74	1.65	466.8	98.7	50.6	30.8	46.18	13.2	177	19.6	18.28	3.87	17.51	4.85	20.91	0.06	131	28	126	35	NONE		23.8	54	38.9	736	764	28479	1186.6	19.78	22	379.7	0	0	28479
									00:01:49	63.16	2.684	169.516	1287	3303.81	5326.53	1.61	490.2	103.1	50	31	44.05	12.6	178	18.6	18.26	3.84	17.43	4.82	20.91	0.06	131	28	125	35	NONE		23.8	54	38.9	736	764	26991	1124.6	18.74	22	359.9	0	0	26991
									00:01:50	58.82	2.403	141.353	1295	2888.07	4470.57	1.55	436.6	92.9	47.5	30.7	38.51	11	179	16.1	18.17	3.87	17.37	4.8	20.91	0.06	130	28	125	34	NONE		23.8	54	38.9	736	764	23301	970.9	16.18	22	310.7	0	0	23301
									00:01:51	65.93	2.639	174	1288	3404.78	5227.83	1.54	482.7	97	49.7	32.4	45.4	13	180	18.9	18.29	3.68	17.45	4.67	20.91	0.06	131	26	125	33	NONE		23.8	54	38.9	736	764	27402	1141.8	19.03	23	365.4	0	0	27402
									00:01:52	63.83	2.513	160.404	1227	3285.37	4937.65	1.5	457	94.6	47.5	31.6	43.8	12.5	181	18.2	18.19	3.76	17.39	4.63	20.91	0.06	130	27	125	33	NONE		23.8	54	38.9	736	764	26272	1094.7	18.24	23	350.3	0	0	26272
									00:01:52	64.52	2.491	160.71	1178	3339.87	4841.27	1.45	452.7	91.8	46.8	32.3	44.53	12.7	182	18.4	18.17	3.69	17.22	4.71	20.91	0.06	130	26	123	34	NONE	Marker	23.8	54	38.9	736	764	26425	1101.1	18.35	23	352.3	0	0	26425
									00:01:54	50	2.568	128.4	1434	2922.36	4078.23	1.4	460.8	99.7	42.7	30.6	38.96	11.1	184	15.9	17.94	3.88	17.07	4.88	20.91	0.06	129	28	122	35	NONE		23.8	54	38.9	736	764	22872	953	15.88	23	305	0	0	22872
									00:01:55	45.11	2.538	114.496	1443	2931.15	3968.87	1.35	446.7	107.4	38	28.1	39.08	11.2	186	15.8	17.6	4.23	16.7	5.18	20.91	0.06	126	30	120	37	NONE		23.8	54	38.9	736	764	22748	947.8	15.8	24	303.3	0	0	22748
									00:01:57	37.97	2.255	85.633	1527	2318.08	3109.57	1.34	392.8	99.9	35.8	26.7	30.91	8.8	187	12.4	17.42	4.43	16.48	5.54	20.91	0.06	125	32	118	40	NONE		23.8	54	38.9	736	764	17944	747.7	12.46	24	239.3	0	0	17944
									00:01:58	41.38	2.294	94.924	1355	2840.64	3686.63	1.3	391.9	108.6	32.4	25	37.88	10.8	187	15.2	17.08	4.73	16.08	5.86	20.91	0.06	122	34	115	42	NONE		23.8	54	38.9	736	764	21793	908	15.13	24	290.6	0	0	21793
									00:02:00	40.82	2.477	101.102	1418	3201.93	4080.39	1.27	418.1	121.8	30.7	24.1	42.69	12.2	187	17.1	16.88	4.92	15.83	6.07	20.91	0.06	121	35	114	44	NONE		23.8	53	38.9	736	764	24445	1018.6	16.98	25	325.9	0	0	24445
									00:02:01	39.22	2.538	99.529	1453	3329.25	4218.95	1.27	422.8	131	29.1	22.9	44.39	12.7	188	17.7	16.66	5.16	15.62	6.34	20.91	0.06	119	37	112	45	NONE		23.8	53	38.9	736	764	25380	1057.5	17.62	25	338.4	0	0	25380
									00:02:02	42.25	2.528	106.817	1450	3547.43	4479.27	1.26	422	129.1	29.3	23.2	47.3	13.5	187	19	16.69	5.11	15.58	6.28	20.91	0.06	120	37	112	45	NONE		23.8	53	38.9	736	764	27018	1125.7	18.76	26	360.2	0	0	27018
									00:02:04	38.96	2.509	97.753	1509	3214.24	4101.49	1.28	419.6	128.2	29.6	23.2	42.86	12.2	185	17.4	16.72	5.11	15.66	6.36	20.91	0.06	120	37	112	46	NONE		23.8	53	38.9	736	764	24548	1022.8	17.05	26	327.3	0	0	24548
									00:02:06	38.22	2.545	97.261	1515	3173.54	4146.32	1.31	425.8	132.1	29.8	22.8	42.31	12.1	183	17.3	16.73	5.19	15.77	6.24	20.91	0.06	120	37	113	45	NONE		23.8	53	38.9	736	764	24390	1016.3	16.94	27	325.2	0	0	24390
									00:02:07	31.75	3.008	95.492	1889	2922.54	3914.46	1.34	510.3	150.2	31.9	23.8	38.97	11.1	182	16.1	16.96	4.99	15.95	6.25	20.91	0.06	122	36	114	45	NONE		23.8	52	38.9	736	764	22613	942.2	15.7	27	301.5	0	0	22613
									00:02:09	45.11	2.282	102.947	1245	3157.96	4270.76	1.35	386.7	115.3	31.6	23.4	42.11	12	181	17.4	16.95	5.05	15.82	6.39	20.91	0.06	121	36	113	46	NONE		23.8	52	38.9	736	763	24500	1020.8	17.01	28	326.7	0	0	24500
									00:02:10	37.5	2.156	80.85	1469	2648.52	3558.65	1.34	359.7	115.5	29.5	22	35.31	10.1	179	14.8	16.68	5.36	15.6	6.58	20.91	0.06	119	38	112	47	NONE		23.8	52	38.9	736	763	20511	854.6	14.24	28	273.5	0	0	20511
									00:02:12	37.27	2.37	88.323	1530	2714.3	3647.14	1.34	401.6	119.2	31.6	23.5	36.19	10.3	178	15.2	16.95	5.03	15.82	6.35	20.91	0.06	121	36	113	46	NONE		23.8	51	38.9	736	764	21021	875.9	14.6	28	280.3	0	0	21021
									00:02:13	42.55	2.423	103.106	1295	3339.74	4435.58	1.33	405.7	126.9	30	22.6	44.53	12.7	178	18.8	16.74	5.24	15.68	6.49	20.91	0.06	120	38	112	47	NONE		23.8	51	38.9	736	764	25782	1074.2	17.9	29	343.8	0	0	25782
									00:02:15	38.22	2.225	85.032	1421	2852.63	3809.5	1.34	369.1	121.3	28.9	21.6	38.04	10.9	177	16.1	16.59	5.45	15.53	6.62	20.91	0.06	119	39	111	47	NONE		23.8	51	38.9	736	764	22055	918.9	15.32	29	294.1	0	0	22055
									00:02:17	36.81	2.303	84.773	1456	2677.5	3511.82	1.31	388.3	116.2	30.7	23.4	35.7	10.2	175	15.3	16.86	5.05	15.7	6.48	20.91	0.06	121	36	113	46	NONE		23.8	51	38.9	736	764	20600	858.3	14.31	30	274.7	0	0	20600
									00:02:18	38.96	2.37	92.338	1357	2903.27	3874.42	1.33	399.6	121.1	30.9	23.1	38.71	11.1	173	16.8	16.86	5.11	15.77	6.49	20.91	0.06	121	37	113	47	NONE		23.8	51	38.9	736	764	22442	935.1	15.58	30	299.2	0	0	22442
									00:02:20	40.27	2.142	86.255	1283	2688.82	3604.15	1.34	361.8	109	31	23.2	35.85	10.2	171	15.7	16.89	5.09	15.77	6.38	20.91	0.06	121	36	113	46	NONE		23.8	50	38.9	736	764	20809	867.1	14.45	30	277.5	0	0	20809
									00:02:21	39.47	2.311	91.224	1406	2753.68	3798.7	1.38	392.6	117.2	32.1	23.3	36.72	10.5	168	16.4	16.99	5.07	15.95	6.32	20.91	0.06	122	36	114	45	NONE		23.8	50	38.9	736	764	21482	895.1	14.92	31	286.4	0	0	21482
									00:02:23	42.86	2.296	98.4	1249	2907.76	4053.42	1.39	391.7	115.2	32.8	23.5	38.77	11.1	167	17.4	17.06	5.02	16	6.27	20.91	0.06	122	36	115	45	NONE		23.8	50	38.9	736	764	22751	947.9	15.8	31	303.3	0	0	22751
									00:02:24	38.96	2.229	86.844	1362	2547.47	3566.45	1.4	380.8	111.5	33	23.6	33.97	9.7	166	15.3	17.08	5	16.03	6.25	20.91	0.06	122	36	115	45	NONE		23.8	49	38.9	736	764	19956	831.5	13.86	31	266.1	0	0	19956
									00:02:26	34.88	2.319	80.895	1457	2384.88	3356.88	1.41	395.6	117.2	32.9	23.4	31.8	9.1	164	14.5	17.06	5.05	16.08	6.34	20.91	0.06	122	36	115	45	NONE		23.8	50	38.9	736	764	18711	779.6	12.99	32	249.5	0	0	18711
									00:02:27	38.22	2.366	90.42	1439	2642.76	3765.64	1.42	404.1	120	33.2	23.3	35.24	10.1	163	16.2	17.08	5.07	16.08	6.23	20.91	0.06	122	36	115	45	NONE		23.7	50	38.9	736	764	20806	866.9	14.45	32	277.4	0	0	20806
									00:02:29	41.38	2.267	93.807	1344	2641.07	3842.1	1.45	389.9	113.1	34.4	23.7	35.21	10.1	161	16.4	17.2	4.99	16.24	6.07	20.91	0.06	123	36	116	44	NONE		23.7	50	38.9	736	764	20918	871.6	14.53	32	278.9	0	0	20918
									00:02:31	34.48	2.602	89.724	1621	2404.22	3562.79	1.48	451.7	125.9	36.3	24.5	32.06	9.2	160	15	17.36	4.84	16.45	6.05	20.91	0.06	124	35	118	43	NONE		23.7	50	38.9	736	764	19146	797.7	13.3	33	255.3	0	0	19146
									00:02:33	25.64	2.213	56.744	1374	1788.06	2654.23	1.48	370.3	125.9	30.7	20.7	23.84	6.8	161	11.1	16.73	5.69	15.89	6.74	20.91	0.06	120	41	114	48	NONE		23.7	50	38.9	736	764	14246	593.6	9.89	33	189.9	0	0	14246
									00:02:34	42.25	2.377	100.437	1342	2780.86	4159.76	1.5	409.6	119.9	35.1	23.4	37.08	10.6	161	17.3	17.23	5.04	16.17	6.33	20.91	0.06	124	36	116	45	NONE		23.7	50	38.9	736	764	22206	925.3	15.42	34	296.1	0	0	22206
									00:02:36	39.22	2.27	89.02	1438	2378.69	3585.81	1.51	393.9	111.4	36.3	24.1	31.72	9.1	161	14.8	17.35	4.91	16.39	6.05	20.91	0.06	124	35	118	43	NONE		23.7	50	38.9	736	764	19039	793.3	13.22	34	253.8	0	0	19039
									00:02:38	27.91	2.508	69.991	1785	1953.67	2991.39	1.53	430.8	130.5	34.8	22.7	26.05	7.4	158	12.4	17.18	5.2	16.32	6.41	20.91	0.06	123	37	117	46	NONE		23.7	50	38.9	736	764	15710	654.6	10.91	34	209.5	0	0	15710
									00:02:40	28.57	2.275	65	1741	1878.61	2861.75	1.52	387.9	121.9	33.5	22	25.05	7.2	155	12.1	17.05	5.36	16.13	6.59	20.91	0.06	122	38	116	47	NONE		23.7	50	38.9	736	764	15083	628.5	10.47	35	201.1	0	0	15083
									00:02:42	32.43	2.241	72.681	1661	1960.98	3071.18	1.57	387.2	115.3	35.9	22.9	26.15	7.5	153	12.8	17.28	5.15	16.33	6.31	20.91	0.06	124	37	117	45	NONE		23.7	50	38.9	736	764	15878	661.6	11.03	35	211.7	0	0	15878
									00:02:44	35.29	2.284	80.612	1457	2018.15	3218.25	1.59	400.2	111.1	38.7	24.3	26.91	7.7	152	13.3	17.52	4.86	16.51	6.18	20.91	0.06	126	35	118	44	NONE		23.7	50	38.9	736	764	16432	684.7	11.41	36	219.1	0	0	16432
									00:02:46	29.85	2.252	67.224	1676	1687.79	2759.61	1.64	393.8	112.6	38.6	23.6	22.5	6.4	152	11.1	17.49	5	16.61	6.24	20.91	0.06	125	36	119	45	NONE		23.7	50	38.9	736	764	13850	577.1	9.62	36	184.7	0	0	13850
									00:02:48	31.41	2.136	67.099	1516	1705.22	2791.05	1.64	372.6	108.2	38.1	23.3	22.74	6.5	151	11.3	17.44	5.07	16.52	6.32	20.91	0.06	125	36	118	45	NONE		23.7	50	38.9	736	764	13998	583.2	9.72	36	186.6	0	0	13998
									00:02:49	34.48	2.071	71.414	1459	1834.16	3001.82	1.64	360.5	106	37.6	23	24.46	7	150	12.2	17.41	5.12	16.5	6.29	20.91	0.06	125	37	118	45	NONE		23.7	50	38.9	736	764	15056	627.3	10.46	36	200.7	0	0	15056
									00:02:51	39.22	2.313	90.706	1385	2040.5	3461.29	1.7	411.9	107.6	43.1	25.4	27.21	7.8	148	13.8	17.81	4.65	16.9	5.84	20.91	0.06	128	33	121	42	NONE		23.7	50	38.9	736	764	16942	705.9	11.77	37	225.9	0	0	16942
									00:02:52	43.17	2.208	95.309	1282	2052.1	3607.75	1.76	395.4	101.9	45	25.6	27.36	7.8	148	13.9	17.91	4.62	17.05	5.67	20.91	0.06	128	33	122	41	NONE		23.6	50	38.9	736	764	17239	718.3	11.97	37	229.9	0	0	17239
									00:02:54	37.97	2.004	76.101	1283	1620.17	2900.08	1.79	359.2	93.1	45.3	25.3	21.6	6.2	148	10.9	17.92	4.65	17.09	5.75	20.91	0.06	129	33	123	41	NONE		23.7	50	38.9	736	764	13693	570.5	9.51	37	182.6	0	0	13693
									00:02:55	37.5	2.076	77.85	1317	1669.8	2965.31	1.78	371.8	96.4	45.1	25.4	22.26	6.4	147	11.4	17.91	4.64	17.05	5.85	20.91	0.06	128	33	122	42	NONE		23.6	50	38.9	736	764	14075	586.4	9.77	37	187.7	0	0	14075
									00:02:57	37.74	2.063	77.849	1316	1661.53	2962.26	1.78	369.7	95.7	45.3	25.4	22.15	6.3	146	11.4	17.92	4.64	17.07	5.8	20.91	0.06	128	33	122	42	NONE		23.7	49	38.9	736	764	14023	584.3	9.74	38	187	0	0	14023
									00:02:59	37.5	2.033	76.238	1380	1572.71	2857.07	1.82	366	92.9	46.8	25.8	20.97	6	145	10.8	18	4.57	17.15	5.7	20.91	0.06	129	33	123	41	NONE		23.6	50	38.9	736	764	13358	556.6	9.28	38	178.1	0	0	13358
									00:03:00	36.81	1.995	73.436	1268	1522.65	2789.89	1.83	358.7	92.4	46.5	25.4	20.3	5.8	143	10.6	17.98	4.63	17.14	5.81	20.91	0.06	129	33	123	42	NONE		23.6	50	38.9	736	764	12970	540.4	9.01	38	172.9	0	0	12970
									00:03:02	35.29	1.938	68.4	1380	1408.71	2599.77	1.85	348.7	89.8	46.8	25.4	18.78	5.4	143	9.9	17.99	4.63	17.16	5.8	20.91	0.06	129	33	123	42	NONE		23.6	50	38.9	736	764	12029	501.2	8.35	39	160.4	0	0	12029
									00:03:04	37.04	2.004	74.222	1311	1515.01	2810.04	1.85	361	92.5	47.3	25.5	20.2	5.8	142	10.7	18.01	4.62	17.15	5.78	20.91	0.06	129	33	123	41	NONE		23.6	50	39	736	764	12959	540	9	39	172.8	0	0	12959
									00:03:05	35.71	2.108	75.286	1302	1572.05	2891.83	1.84	378.5	98.7	46.3	25.2	20.96	6	142	11.1	17.96	4.68	17.18	5.8	20.91	0.06	129	34	123	42	NONE		23.6	50	39	736	764	13409	558.7	9.31	39	178.8	0	0	13409
									00:03:07	34.29	2.161	74.091	1474	1473.51	2772.42	1.88	390.6	98.6	48.7	25.9	19.65	5.6	141	10.5	18.07	4.56	17.33	5.67	20.91	0.06	130	33	124	41	NONE		23.6	50	38.9	736	764	12667	527.8	8.8	39	168.9	0	0	12667
									00:03:09	34.88	2.192	76.465	1473	1403.22	2710.1	1.93	400.5	94.8	52.8	27.3	18.71	5.3	140	10	18.27	4.32	17.54	5.42	20.91	0.06	131	31	126	39	NONE		23.6	50	38.9	736	764	12173	507.2	8.45	40	162.3	0	0	12173
									00:03:11	32.61	2.158	70.37	1443	1271.48	2477.01	1.95	395	92.7	53.5	27.5	16.95	4.8	141	9	18.3	4.3	17.58	5.44	20.91	0.06	131	31	126	39	NONE		23.6	50	38.9	736	764	11064	461	7.68	40	147.5	0	0	11064
									00:03:12	32.79	2.186	71.672	1411	1339.57	2618.15	1.95	398.1	97.4	51.8	26.5	17.86	5.1	142	9.4	18.21	4.46	17.51	5.57	20.91	0.06	131	32	126	40	NONE		23.6	50	38.9	736	764	11670	486.3	8.1	40	155.6	0	0	11670
									00:03:14	34.88	2.06	71.86	1332	1353.21	2608.04	1.93	375	91.2	51.3	26.6	18.04	5.2	142	9.5	18.2	4.43	17.47	5.59	20.91	0.06	131	32	125	40	NONE		23.6	50	38.9	736	764	11731	488.8	8.15	40	156.4	0	0	11731
									00:03:16	33.71	2.097	70.685	1427	1332.62	2564.32	1.92	381.7	92.8	51.3	26.6	17.77	5.1	141	9.5	18.2	4.43	17.44	5.53	20.91	0.06	131	32	125	40	NONE		23.6	50	38.9	736	764	11546	481.1	8.02	41	153.9	0	0	11546
									00:03:18	34.68	2.043	70.855	1364	1281.96	2480.85	1.94	374	87.3	53.4	27.6	17.09	4.9	140	9.2	18.31	4.27	17.57	5.41	20.91	0.06	131	31	126	39	NONE		23.6	50	38.9	736	764	11129	463.7	7.73	41	148.4	0	0	11129
									00:03:20	27.78	1.892	52.556	1398	956.089	1859.8	1.95	346	81.7	52.9	27.2	12.75	3.6	138	6.9	18.29	4.32	17.45	5.69	20.91	0.06	131	31	125	41	NONE		23.6	50	38.9	736	764	8315	346.5	5.77	41	110.9	0	0	8315
									00:03:22	25.42	1.835	46.653	1553	914.193	1724.02	1.89	332.4	82.7	49.1	26	12.19	3.5	137	6.7	18.11	4.51	17.22	5.93	20.91	0.06	130	32	123	43	NONE		23.6	50	38.9	736	764	7865	327.7	5.46	41	104.9	0	0	7865
									00:03:25	21.43	1.884	40.371	1583	930.422	1703.66	1.83	332.6	96.8	41.8	22.8	12.41	3.5	139	6.7	17.65	5.14	16.95	6.22	20.91	0.06	127	37	122	45	NONE		23.6	50	38.9	736	764	7924	330.2	5.5	41	105.7	0	0	7924
									00:03:27	31.09	2.095	65.13	1348	1394.2	2491.59	1.79	375.2	97.7	45.2	25.3	18.59	5.3	138	10.1	17.91	4.66	17.11	5.9	20.91	0.06	128	33	123	42	NONE		23.6	50	38.9	736	764	11776	490.7	8.18	42	157	0	0	11776
									00:03:29	29.7	2.182	64.812	1503	1311.77	2362.01	1.8	394.2	97	47.8	26.6	17.49	5	136	9.6	18.07	4.45	17.3	5.65	20.91	0.06	130	32	124	41	NONE		23.6	50	38.9	736	764	11108	462.8	7.71	42	148.1	0	0	11108
									00:03:31	30.61	1.943	59.48	1411	1169.99	2140.34	1.83	352.3	85.3	49	26.8	15.6	4.5	135	8.7	18.13	4.39	17.41	5.49	20.91	0.06	130	31	125	39	NONE		23.5	50	38.9	736	764	9961	415	6.92	42	132.8	0	0	9961
									00:03:33	25.21	1.861	46.916	1505	967.752	1772.04	1.83	334.9	85.7	46.7	25.5	12.9	3.7	133	7.3	18	4.61	17.27	5.69	20.91	0.06	129	33	124	41	NONE		23.5	50	38.9	736	764	8242	343.4	5.72	42	109.9	0	0	8242
									00:03:36	24	2.019	48.456	1693	1023.22	1848.63	1.81	362.2	93.9	45.7	25.3	13.64	3.9	131	7.8	17.94	4.65	17.19	5.8	20.91	0.06	129	33	123	42	NONE		23.5	50	38.9	736	764	8675	361.4	6.02	43	115.7	0	0	8675
									00:03:38	24.29	1.969	47.83	1656	1026.6	1813.13	1.77	352.7	91	44.9	25.4	13.69	3.9	129	8	17.91	4.62	17.15	5.75	20.91	0.06	128	33	123	41	NONE		23.5	50	38.9	736	764	8637	359.9	6	43	115.2	0	0	8637
									00:03:41	22.64	1.988	45.011	1552	882.251	1591.94	1.8	360.9	85.8	49.2	27.3	11.76	3.4	128	6.9	18.15	4.32	17.24	5.71	20.91	0.06	130	31	124	41	NONE		23.5	50	38.9	736	764	7476	311.5	5.19	43	99.7	0	0	7476
									00:03:43	24.79	1.88	46.612	1558	1014.12	1789.89	1.76	336	88	44.3	25.1	13.52	3.9	127	8	17.87	4.68	17.1	5.82	20.91	0.06	128	34	123	42	NONE		23.5	50	38.9	736	764	8530	355.4	5.92	43	113.7	0	0	8530
									00:03:46	22.81	1.906	43.483	1681	980.198	1680.78	1.71	339.1	89.8	42.7	24.9	13.07	3.7	127	7.7	17.79	4.71	17.09	5.78	20.91	0.06	128	34	123	41	NONE		23.5	50	38.9	736	764	8167	340.3	5.67	44	108.9	0	0	8167
									00:03:48	25.42	1.802	45.814	1589	1012.34	1726.5	1.71	321.8	82.8	43.5	25.5	13.5	3.9	126	8	17.86	4.59	17.11	5.69	20.91	0.06	128	33	123	41	NONE		23.5	50	38.9	736	764	8420	350.8	5.85	44	112.3	0	0	8420
									00:03:51	23.53	1.886	44.376	1637	956.765	1622.29	1.7	338.3	84.1	44.7	26.3	12.76	3.6	126	7.6	17.94	4.46	17.1	5.66	20.91	0.06	129	32	123	41	NONE		23.5	50	38.9	736	764	7943	331	5.52	44	105.9	0	0	7943
									00:03:53	23.81	1.989	47.357	1681	1032.02	1763.05	1.71	356	90.3	44.3	25.9	13.76	3.9	126	8.2	17.9	4.54	17.13	5.66	20.91	0.06	128	33	123	41	NONE		23.5	50	38.9	736	764	8588	357.9	5.96	44	114.5	0	0	8588
									00:03:56	23.35	2.005	46.809	1756	997.591	1713.05	1.72	360.1	89.5	45.3	26.4	13.3	3.8	127	7.9	17.96	4.46	17.27	5.54	20.91	0.06	129	32	124	40	NONE		23.5	50	38.9	736	764	8316	346.5	5.77	45	110.9	0	0	8316
									00:03:59	23.17	1.914	44.34	1790	927.786	1600.77	1.73	344.7	84.3	46	26.7	12.37	3.5	127	7.3	18.01	4.4	17.26	5.51	20.91	0.06	129	32	124	40	NONE		23.5	50	38.9	736	764	7746	322.8	5.38	45	103.3	0	0	7746
									00:04:01	22.06	1.893	41.757	1719	898.521	1555.66	1.73	339.3	86	44.8	25.8	11.98	3.4	125	7.2	17.92	4.54	17.2	5.55	20.91	0.06	129	33	123	40	NONE		23.4	50	38.9	736	764	7510	312.9	5.22	45	100.1	0	0	7510
									00:04:04	23.9	1.808	43.219	1552	898.618	1525.91	1.7	326.2	77.9	46.2	27.2	11.98	3.4	124	7.2	18.04	4.31	17.2	5.57	20.91	0.06	129	31	123	40	NONE		23.4	50	38.9	736	764	7464	311	5.18	45	99.5	0	0	7464
									00:04:06	27.65	1.802	49.825	1489	1012.54	1739.81	1.72	326.1	76.8	47.3	27.5	13.5	3.9	123	8.2	18.1	4.26	17.33	5.35	20.91	0.06	130	31	124	38	NONE		23.4	50	38.9	736	764	8442	351.8	5.86	46	112.6	0	0	8442
									00:04:08	27.15	1.854	50.335	1510	996.951	1716.64	1.72	336.8	77.2	48.6	28.2	13.29	3.8	122	8.2	18.17	4.16	17.36	5.35	20.91	0.06	130	30	124	38	NONE		23.4	50	38.9	736	764	8318	346.6	5.78	46	110.9	0	0	8318
									00:04:11	21.05	1.667	35.095	1579	745.043	1261.37	1.69	299.8	73.1	45.1	26.7	9.93	2.8	123	6.1	17.98	4.39	17.19	5.6	20.91	0.06	129	31	123	40	NONE		23.4	50	38.9	736	764	6182	257.6	4.29	46	82.4	0	0	6182
									00:04:14	22.9	1.649	37.763	1602	803.765	1355.18	1.69	296.5	72.2	45	26.7	10.72	3.1	122	6.6	17.98	4.38	17.13	5.57	20.91	0.06	129	31	123	40	NONE		23.4	50	38.9	736	764	6661	277.5	4.63	46	88.8	0	0	6661
									00:04:16	22.99	1.751	40.253	1576	864.797	1445.16	1.67	314.5	76.7	44.7	26.7	11.53	3.3	122	7.1	17.96	4.38	17.19	5.49	20.91	0.06	129	31	123	39	NONE		23.4	50	38.9	736	764	7146	297.7	4.96	46	95.3	0	0	7146
									00:04:19	25.97	1.088	28.26	948	641.581	1030.58	1.61	194	48.4	41.2	25.7	8.55	2.4	122	5.3	17.83	4.45	17.03	5.56	20.91	0.06	128	32	122	40	NONE		23.4	50	38.9	736	764	5236	218.1	3.64	47	69.8	0	0	5236
									00:04:21	25.32	1.588	40.203	1483	889.164	1439.97	1.62	284.3	69.4	43.2	26.7	11.86	3.4	122	7.3	17.9	4.37	17.05	5.59	20.91	0.06	128	31	122	40	NONE		23.4	50	38.9	736	764	7274	303.1	5.05	47	97	0	0	7274
									00:04:23	24.1	1.693	40.795	1508	880.145	1439.41	1.64	304.2	72.9	44.4	27.2	11.74	3.4	121	7.3	17.97	4.31	17.11	5.53	20.91	0.06	129	31	123	40	NONE		23.4	50	38.9	736	764	7223	301	5.02	47	96.3	0	0	7223
									00:04:26	24.59	1.662	40.869	1450	844.821	1379.37	1.63	300.7	68.5	46.3	28.4	11.26	3.2	120	7	18.09	4.12	17.18	5.46	20.91	0.06	130	30	123	39	NONE		23.3	50	38.9	736	764	6929	288.7	4.81	47	92.4	0	0	6929
									00:04:28	23.72	1.723	40.862	1550	838.703	1376.88	1.64	312	70.9	46.7	28.5	11.18	3.2	120	7	18.11	4.11	17.17	5.49	20.91	0.06	130	30	123	39	NONE		23.3	50	38.9	736	764	6891	287.1	4.79	47	91.9	0	0	6891
									00:04:31	24.9	1.749	43.544	1494	906.207	1480.28	1.63	316.1	72.6	46.1	28.2	12.08	3.5	121	7.5	18.07	4.15	17.15	5.48	20.91	0.06	130	30	123	39	NONE		23.3	50	38.9	736	764	7434	309.8	5.16	48	99.1	0	0	7434
									00:04:33	25.1	1.734	43.531	1498	906.09	1478.26	1.63	313.4	71.9	46.1	28.3	12.08	3.5	120	7.6	18.07	4.15	17.19	5.42	20.91	0.06	130	30	123	39	NONE		23.3	50	38.9	736	764	7430	309.6	5.16	48	99.1	0	0	7430
									00:04:37	16.09	2.542	40.89	2338	844.867	1427.3	1.69	459.2	108.3	47.1	27.9	11.26	3.2	119	7.1	18.06	4.26	17.27	5.42	20.91	0.06	130	31	124	39	NONE		23.3	50	38.9	736	764	7006	291.9	4.87	48	93.4	0	0	7006
									00:04:39	25.42	1.717	43.653	1277	897.952	1495.16	1.67	310.6	71.8	46.6	28	11.97	3.4	119	7.5	18.09	4.18	17.21	5.49	20.91	0.06	130	30	123	39	NONE		23.3	50	38.9	736	764	7411	308.8	5.15	48	98.8	0	0	7411
									00:04:42	27.15	1.546	41.973	1430	851.596	1413.95	1.66	280.3	63.6	47.1	28.3	11.35	3.2	120	7.1	18.13	4.11	17.24	5.4	20.91	0.06	130	29	124	39	NONE		23.3	50	38.9	736	764	7022	292.6	4.88	48	93.6	0	0	7022
									00:04:44	25.1	1.563	39.238	1387	812.022	1319.76	1.63	282.8	64.2	46.2	28.4	10.83	3.1	121	6.7	18.09	4.11	17.14	5.46	20.91	0.06	130	29	123	39	NONE		23.3	50	38.9	736	764	6651	277.1	4.62	49	88.7	0	0	6651
									00:04:57	28.04	1.557	43.654	1286	873.667	1404.12	1.61	283.3	61.2	47.7	29.7	11.65	3.3	119	7.3	18.2	3.93	17.29	5.24	20.91	0.06	130	28	124	38	NONE		23.3	50	38.9	736	764	7131	297.1	4.95	50	95.1	0	0	7131
									00:04:59	26.55	1.605	42.611	1353	857.927	1386.29	1.62	291.7	63.8	47.5	29.4	11.44	3.3	119	7.2	18.17	3.98	17.24	5.33	20.91	0.06	130	29	124	38	NONE		23.3	50	38.9	736	764	7014	292.3	4.87	50	93.5	0	0	7014
									00:05:02	25	1.565	39.125	1354	813.948	1305.92	1.6	283.1	63.8	45.9	28.6	10.85	3.1	118	6.9	18.09	4.08	17.19	5.41	20.91	0.06	130	29	123	39	NONE		23.2	50	38.9	736	764	6640	276.7	4.61	50	88.5	0	0	6640
									00:05:04	27.78	1.59	44.167	1334	914.512	1459.9	1.6	287.9	64.2	46.2	28.9	12.19	3.5	117	7.8	18.11	4.04	17.17	5.4	20.91	0.06	130	29	123	39	NONE		23.2	50	38.9	736	764	7448	310.3	5.17	50	99.3	0	0	7448
									00:05:06	28.44	1.644	46.749	1412	950.165	1519.73	1.6	298.5	65.3	47.1	29.5	12.67	3.6	116	8.2	18.16	3.97	17.27	5.23	20.91	0.06	130	28	124	37	NONE		23.2	50	38.8	736	764	7743	322.6	5.38	50	103.2	0	0	7743
									00:05:08	23.44	1.795	42.07	1659	838.533	1385.23	1.65	326.4	72.2	48.2	29.2	11.18	3.2	117	7.2	18.18	4.02	17.38	5.2	20.91	0.06	130	29	125	37	NONE		23.2	50	38.9	736	764	6903	287.6	4.79	51	92	0	0	6903
									00:05:11	25.32	1.62	41.013	1401	811.894	1349.12	1.66	294.8	65.1	48.3	29.1	10.83	3.1	118	6.9	18.2	4.02	17.34	5.29	20.91	0.06	130	29	124	38	NONE		23.2	50	38.9	736	764	6697	279	4.65	51	89.3	0	0	6697
									00:05:13	24.9	1.626	40.481	1370	814.345	1341.13	1.65	295.3	65.8	47.6	28.9	10.86	3.1	119	6.8	18.16	4.05	17.3	5.31	20.91	0.06	130	29	124	38	NONE		23.2	50	38.8	736	764	6698	279.1	4.65	51	89.3	0	0	6698
									00:05:16	25.32	1.535	38.861	1381	790.226	1282.86	1.62	278.5	61.9	46.9	28.9	10.54	3	118	6.7	18.14	4.03	17.24	5.33	20.91	0.06	130	29	124	38	NONE		23.2	50	38.9	736	764	6470	269.6	4.49	51	86.3	0	0	6470
									00:05:18	25.1	1.649	41.397	1377	834.239	1343.71	1.61	299.7	65.4	47.5	29.5	11.12	3.2	117	7.1	18.17	3.97	17.29	5.29	20.91	0.06	130	28	124	38	NONE		23.2	50	38.8	736	764	6814	283.9	4.73	51	90.8	0	0	6814
									00:05:20	24.1	1.694	40.819	1481	820.375	1331.26	1.62	307.9	67.5	47.7	29.4	10.94	3.1	117	7	18.18	3.98	17.3	5.27	20.91	0.06	130	29	124	38	NONE		23.2	50	38.9	736	764	6716	279.8	4.66	51	89.5	0	0	6716
									00:05:23	20.41	1.704	34.776	1618	704.616	1154.53	1.64	309.2	69.1	47.3	28.9	9.39	2.7	117	6	18.15	4.06	17.29	5.29	20.91	0.06	130	29	124	38	NONE		23.2	50	38.8	736	764	5786	241.1	4.02	52	77.1	0	0	5786
									00:05:26	24.49	1.591	38.963	1357	798.244	1289.13	1.61	288.4	64.3	46.7	28.9	10.64	3	116	6.9	18.13	4.04	17.23	5.31	20.91	0.06	130	29	124	38	NONE		23.2	50	38.8	736	764	6525	271.9	4.53	52	87	0	0	6525
									00:05:28	23.26	1.54	35.814	1403	712.312	1141.66	1.6	280.5	60	48	29.9	9.5	2.7	116	6.1	18.21	3.9	17.25	5.26	20.91	0.06	131	28	124	38	NONE		23.2	50	38.9	736	764	5809	242	4.03	52	77.4	0	0	5809
									00:05:31	22.56	1.728	38.977	1436	812.748	1292.65	1.59	312.6	70	46	28.9	10.84	3.1	115	7.1	18.09	4.05	17.23	5.28	20.91	0.06	130	29	124	38	NONE		23.2	50	38.8	736	764	6612	275.5	4.59	52	88.2	0	0	6612
									00:05:33	26.43	1.574	41.604	1343	854.468	1338.84	1.57	285.6	61.9	46.5	29.7	11.39	3.3	115	7.4	18.14	3.93	17.28	5.17	20.91	0.06	130	28	124	37	NONE		23.2	50	38.8	736	764	6919	288.3	4.81	52	92.3	0	0	6919
									00:05:36	24.49	1.655	40.531	1352	834.201	1316.83	1.58	300.1	65.7	46.5	29.5	11.12	3.2	115	7.3	18.13	3.97	17.32	5.16	20.91	0.06	130	28	124	37	NONE		23.2	50	38.9	736	764	6771	282.1	4.7	53	90.3	0	0	6771
									00:05:38	26.79	1.519	40.687	1306	813.732	1277.38	1.57	276.7	58.3	47.7	30.4	10.85	3.1	114	7.1	18.22	3.84	17.33	5.08	20.91	0.06	131	28	124	36	NONE		23.2	50	38.9	736	764	6593	274.7	4.58	53	87.9	0	0	6593
									00:05:40	26.09	1.601	41.765	1384	842.374	1329.7	1.58	291.2	62.3	47.4	30	11.23	3.2	114	7.4	18.19	3.89	17.34	5.06	20.91	0.06	130	28	124	36	NONE		23.2	50	38.8	736	764	6837	284.9	4.75	53	91.2	0	0	6837
									00:05:43	24.19	1.562	37.79	1386	755.712	1199.49	1.59	284.4	60.6	47.8	30.1	10.08	2.9	114	6.6	18.21	3.88	17.35	5.1	20.91	0.06	131	28	124	37	NONE		23.2	50	38.8	736	764	6144	256	4.27	53	81.9	0	0	6144
									00:05:45	22.81	1.496	34.129	1310	700.855	1093.9	1.56	271.5	58.6	46.4	29.7	9.34	2.7	113	6.2	18.15	3.92	17.24	5.2	20.91	0.06	130	28	124	37	NONE		23.2	50	38.8	736	764	5669	236.2	3.94	53	75.6	0	0	5669
									00:05:48	24.19	1.609	38.927	1419	825.32	1275.31	1.55	290.7	64.4	45.1	29.2	11	3.1	112	7.4	18.07	4	17.23	5.17	20.91	0.06	130	29	124	37	NONE		23.2	50	38.8	736	764	6655	277.3	4.62	54	88.7	0	0	6655
									00:05:51	21.28	1.642	34.936	1531	714.475	1105.28	1.55	298.3	63.5	46.8	30.3	9.53	2.7	113	6.3	18.17	3.87	17.26	5.16	20.91	0.06	130	28	124	37	NONE		23.1	50	38.8	736	764	5763	240.1	4	54	76.8	0	0	5763
									00:05:53	23.35	1.592	37.167	1389	770.035	1186.22	1.54	288.7	62.1	46.1	30	10.27	2.9	114	6.8	18.13	3.9	17.26	5.12	20.91	0.06	130	28	124	37	NONE		23.1	50	38.8	736	764	6203	258.5	4.31	54	82.7	0	0	6203
									00:05:56	24.1	1.539	37.084	1388	779.803	1186.92	1.52	278.6	60.2	45.4	29.8	10.4	3	114	6.8	18.1	3.91	17.24	5.09	20.91	0.06	130	28	124	36	NONE		23.1	50	38.8	736	764	6259	260.8	4.35	54	83.5	0	0	6259
									00:05:58	24.69	1.493	36.864	1372	764.334	1159.34	1.52	270.9	57.4	46	30.3	10.19	2.9	113	6.8	18.14	3.84	17.26	5.06	20.91	0.06	130	28	124	36	NONE		23.1	50	38.8	736	764	6129	255.4	4.26	54	81.7	0	0	6129
									00:06:01	24.79	1.622	40.215	1338	832.668	1269.67	1.52	294.3	62.6	46.2	30.3	11.1	3.2	113	7.4	18.14	3.86	17.3	5.04	20.91	0.06	130	28	124	36	NONE		23.1	50	38.8	736	764	6687	278.6	4.64	54	89.2	0	0	6687
									00:06:03	24.39	1.508	36.78	1371	756.414	1153.13	1.52	273.9	57.8	46.4	30.4	10.09	2.9	114	6.6	18.16	3.83	17.31	5.05	20.91	0.06	130	27	124	36	NONE		23.1	50	38.8	736	764	6075	253.1	4.22	55	81	0	0	6075
									00:06:06	20.69	1.817	37.593	1601	775.821	1195.05	1.54	329.7	70.6	46.6	30.2	10.34	3	114	6.8	18.15	3.89	17.29	5.1	20.91	0.06	130	28	124	37	NONE		23.1	50	38.8	736	764	6250	260.4	4.34	55	83.3	0	0	6250
									00:06:09	21.58	1.607	34.683	1389	714.161	1091.07	1.53	291.8	61.8	46.4	30.4	9.52	2.7	113	6.3	18.16	3.85	17.22	5.12	20.91	0.06	130	28	123	37	NONE		23.1	50	38.8	736	764	5739	239.1	3.99	55	76.5	0	0	5739
									00:06:11	24.49	1.6	39.184	1358	822.095	1236.07	1.5	289.9	61.7	45.6	30.3	10.96	3.1	112	7.3	18.12	3.86	17.25	5.06	20.91	0.06	130	28	124	36	NONE		23.1	50	38.8	736	764	6575	274	4.57	55	87.7	0	0	6575
									00:06:14	18.99	1.774	33.684	1524	693.725	1060.84	1.53	322.1	68.3	46.6	30.5	9.25	2.6	115	6	18.16	3.85	17.12	5.15	20.91	0.06	130	28	123	37	NONE		23.1	50	38.8	736	764	5576	232.3	3.87	55	74.4	0	0	5576
									00:06:17	23.72	1.741	41.289	1397	891.683	1333.26	1.5	314.1	68.7	44.4	29.7	11.89	3.4	117	7.6	18.04	3.95	17.22	5.08	20.91	0.06	129	28	123	36	NONE		23.1	50	38.8	736	764	7120	296.6	4.94	56	94.9	0	0	7120
									00:06:19	24.39	1.636	39.902	1509	828.218	1236.69	1.49	297	62	46.1	30.9	11.04	3.2	117	7.1	18.15	3.79	17.35	4.93	20.91	0.06	130	27	124	35	NONE		23.1	50	38.8	736	764	6610	275.4	4.59	56	88.1	0	0	6610
									00:06:22	23.17	1.681	38.942	1449	801.679	1210.67	1.51	305.4	63.9	46.6	30.8	10.69	3.1	117	6.9	18.17	3.8	17.35	4.95	20.91	0.06	130	27	124	35	NONE		23.1	50	38.8	736	764	6420	267.5	4.46	56	85.6	0	0	6420
									00:06:25	22.9	1.681	38.496	1496	783.994	1183.49	1.51	305.9	63.2	47.1	31.2	10.45	3	117	6.7	18.2	3.76	17.38	4.9	20.91	0.06	130	27	125	35	NONE		23.1	50	38.8	736	764	6278	261.6	4.36	56	83.7	0	0	6278
									00:06:27	22.99	1.638	37.655	1388	762.36	1154.13	1.51	298.3	61.4	47.3	31.2	10.16	2.9	116	6.6	18.21	3.75	17.36	4.91	20.91	0.06	131	27	124	35	NONE		23	50	38.8	736	764	6110	254.6	4.24	56	81.5	0	0	6110
									00:06:30	22.9	1.64	37.557	1433	762.3	1149.7	1.51	298.6	61.4	47.2	31.3	10.16	2.9	115	6.6	18.21	3.74	17.37	4.91	20.91	0.06	131	27	125	35	NONE		23	50	38.8	736	764	6102	254.3	4.24	57	81.4	0	0	6102
									00:06:32	23.44	1.654	38.766	1356	793.083	1186.22	1.5	300.9	61.9	46.8	31.3	10.57	3	114	7	18.19	3.74	17.35	4.9	20.91	0.06	130	27	124	35	NONE		23	50	38.8	736	764	6333	263.9	4.4	57	84.4	0	0	6333
									00:06:35	21.82	1.588	34.647	1403	707.855	1063.28	1.5	288.9	59.6	46.8	31.1	9.44	2.7	114	6.2	18.19	3.75	17.32	4.95	20.91	0.06	130	27	124	35	NONE		23	50	38.8	736	764	5660	235.8	3.93	57	75.5	0	0	5660
									00:06:38	22.39	1.553	34.769	1421	704.194	1048.66	1.49	283	57.3	47.1	31.7	9.39	2.7	114	6.2	18.22	3.69	17.33	4.91	20.91	0.06	131	26	124	35	NONE		23	50	38.8	736	764	5616	234	3.9	57	74.9	0	0	5616
									00:06:40	24.29	1.651	40.105	1404	840.623	1233.51	1.47	299.5	62.1	45.7	31.1	11.21	3.2	113	7.4	18.14	3.76	17.32	4.88	20.91	0.06	130	27	124	35	NONE		23	50	38.8	736	764	6675	278.1	4.64	57	89	0	0	6675
									00:06:43	23.17	1.668	38.641	1450	801.134	1174.23	1.47	303.1	62	46.2	31.5	10.68	3.1	114	7	18.17	3.72	17.34	4.87	20.91	0.06	130	27	124	35	NONE		23	50	38.8	736	764	6359	265	4.42	58	84.8	0	0	6359
									00:06:46	22.99	1.599	36.759	1404	760.351	1120.18	1.47	290.6	59.6	46.2	31.4	10.14	2.9	114	6.7	18.17	3.73	17.34	4.86	20.91	0.06	130	27	124	35	NONE		23	50	38.8	736	764	6045	251.9	4.2	58	80.6	0	0	6045
									00:06:48	22.56	1.652	37.263	1495	768.175	1130.4	1.47	300.4	61.3	46.5	31.6	10.24	2.9	112	6.9	18.18	3.71	17.39	4.8	20.91	0.06	130	27	125	34	NONE		23	50	38.8	736	764	6105	254.4	4.24	58	81.4	0	0	6105
									00:06:51	22.9	1.624	37.191	1467	758.689	1113.72	1.47	295.8	59.5	46.9	32	10.12	2.9	113	6.7	18.21	3.66	17.42	4.76	20.91	0.06	131	26	125	34	NONE		23	50	38.8	736	764	6025	251	4.18	58	80.3	0	0	6025
									00:06:53	23.44	1.554	36.422	1366	748.712	1101.69	1.47	282.7	57.5	46.5	31.6	9.98	2.9	113	6.6	18.19	3.7	17.38	4.8	20.91	0.06	130	27	125	34	NONE		23	50	38.8	736	764	5950	247.9	4.13	58	79.3	0	0	5950
									00:06:56	24.39	1.564	38.146	1357	788.245	1140.26	1.45	284.5	57.2	46.2	32	10.51	3	113	7	18.19	3.66	17.32	4.83	20.91	0.06	130	26	124	35	NONE		23	50	38.8	736	764	6233	259.7	4.33	58	83.1	0	0	6233
									00:06:58	23.35	1.596	37.261	1405	771.846	1108.54	1.44	290.3	58.1	46.2	32.1	10.29	2.9	114	6.8	18.19	3.64	17.3	4.83	20.91	0.06	130	26	124	35	NONE		23	50	38.8	736	764	6091	253.8	4.23	59	81.2	0	0	6091
									00:07:03	13.54	2.258	30.582	2110	657.152	971.777	1.48	407.9	87.7	45.1	30.5	8.76	2.5	113	5.8	18.06	3.88	17.24	4.98	20.91	0.06	130	28	124	36	NONE		22.9	50	38.8	736	764	5230	217.9	3.63	59	69.7	0	0	5230
									00:07:05	23.81	1.546	36.81	1278	795.518	1141.02	1.43	279.4	58.6	44.2	30.8	10.61	3	112	7.1	18.07	3.79	17.21	4.95	20.91	0.06	130	27	123	35	NONE		22.9	50	38.8	736	764	6275	261.5	4.36	59	83.7	0	0	6275
									00:07:08	23.17	1.627	37.691	1464	795.829	1132.34	1.42	295.2	59.8	45.3	31.9	10.61	3	113	7	18.14	3.68	17.26	4.88	20.91	0.06	130	26	124	35	NONE		22.9	50	38.8	736	764	6263	261	4.35	59	83.5	0	0	6263
									00:07:10	23.26	1.527	35.512	1355	753.353	1058.66	1.41	277	55.7	45	32	10.04	2.9	115	6.6	18.14	3.65	17.22	4.88	20.91	0.06	130	26	123	35	NONE		22.9	50	38.8	736	764	5908	246.2	4.1	59	78.8	0	0	5908
									00:07:13	24.79	1.605	39.793	1369	845.173	1187.43	1.4	291.1	58.6	45	32.1	11.27	3.2	115	7.3	18.14	3.65	17.25	4.81	20.91	0.06	130	26	124	34	NONE		22.9	50	38.8	736	764	6627	276.1	4.6	60	88.4	0	0	6627
									00:07:15	24.79	1.444	35.802	1291	755.949	1055.51	1.4	262.2	52.1	45.1	32.3	10.08	2.9	115	6.6	18.16	3.61	17.31	4.74	20.91	0.06	130	26	124	34	NONE		22.9	50	38.8	736	764	5917	246.6	4.11	60	78.9	0	0	5917
									00:07:18	23.72	1.409	33.415	1292	698.983	976.529	1.4	256.2	50.4	45.4	32.5	9.32	2.7	115	6.1	18.18	3.58	17.3	4.74	20.91	0.06	130	26	124	34	NONE		22.9	50	38.8	736	764	5472	228	3.8	60	73	0	0	5472
									00:07:20	22.81	1.419	32.373	1183	684.986	954.45	1.39	257.6	51.2	44.9	32.2	9.13	2.6	115	6	18.15	3.61	17.19	4.88	20.91	0.06	130	26	123	35	NONE		22.9	50	38.8	736	764	5359	223.3	3.72	60	71.4	0	0	5359
									00:07:23	24.39	1.495	36.463	1259	796.54	1096.49	1.38	270.2	55	43.6	31.7	10.62	3	114	7	18.07	3.68	17.14	4.88	20.91	0.06	130	26	123	35	NONE		22.9	50	38.8	736	764	6210	258.8	4.31	60	82.8	0	0	6210
									00:07:25	24.69	1.493	36.864	1315	800.827	1099.79	1.37	270.1	54.5	43.9	31.9	10.68	3.1	113	7.1	18.09	3.65	17.2	4.84	20.91	0.06	130	26	123	35	NONE		22.9	50	38.8	736	764	6240	260	4.33	60	83.2	0	0	6240
									00:07:28	23.9	1.378	32.94	1290	729.377	996.588	1.37	248.6	51	42.9	31.4	9.73	2.8	112	6.5	18.04	3.7	17.17	4.8	20.91	0.06	129	27	123	34	NONE		22.9	50	38.8	736	764	5675	236.4	3.94	61	75.7	0	0	5675
									00:07:30	28.99	1.387	40.203	1167	858.185	1167.35	1.36	251.7	49.3	44.5	32.7	11.44	3.3	112	7.7	18.15	3.55	17.22	4.71	20.91	0.06	130	25	123	34	NONE		22.9	50	38.8	736	764	6669	277.9	4.63	61	88.9	0	0	6669
									00:07:33	19.87	1.562	31.033	1355	682.471	940.38	1.38	282	57.9	43.4	31.5	9.1	2.6	112	6.1	18.05	3.71	17.18	4.86	20.91	0.06	129	27	123	35	NONE		22.9	50	38.8	736	764	5322	221.8	3.7	61	71	0	0	5322
									00:07:36	21.66	1.316	28.505	1219	634.77	858.715	1.35	237.3	48.5	42.5	31.4	8.46	2.4	113	5.6	18.03	3.69	17.14	4.84	20.91	0.06	129	26	123	35	NONE		22.9	50	38.8	736	764	4925	205.2	3.42	61	65.7	0	0	4925
									00:07:38	22.73	1.428	32.455	1326	719.47	971.492	1.35	257.7	52.3	42.9	31.8	9.59	2.7	113	6.4	18.05	3.66	17.12	4.82	20.91	0.06	129	26	123	35	NONE		22.9	50	38.8	736	764	5579	232.5	3.87	61	74.4	0	0	5579
									00:07:41	23.08	1.457	33.623	1262	747.515	1001.44	1.34	262.9	53.1	42.8	32	9.97	2.8	112	6.7	18.04	3.64	17.1	4.83	20.91	0.06	129	26	123	35	NONE		22.9	50	38.8	736	764	5784	241	4.02	61	77.1	0	0	5784
									00:07:44	23.08	1.428	32.954	1309	715.313	961.509	1.34	258.6	51	43.8	32.6	9.54	2.7	113	6.3	18.11	3.57	17.18	4.77	20.91	0.06	130	26	123	34	NONE		22.9	50	38.8	736	764	5540	230.8	3.85	62	73.9	0	0	5540
									00:07:47	16.39	1.311	21.492	1287	483.503	641.764	1.33	236.2	47.9	42.1	31.7	6.45	1.8	114	4.2	18.02	3.65	17.01	4.94	20.91	0.06	129	26	122	35	NONE		22.9	50	38.8	736	764	3732	155.5	2.59	62	49.8	0	0	3732
									00:07:50	24.49	1.455	35.633	1185	863.899	1144.17	1.32	258.9	57.1	39.3	29.6	11.52	3.3	115	7.5	17.79	3.92	17.08	4.8	20.91	0.06	128	28	122	34	NONE		22.9	50	38.8	736	764	6664	277.7	4.63	62	88.9	0	0	6664
									00:07:52	22.22	1.474	32.756	1328	762.369	993.694	1.3	264.3	54.7	40.9	31.4	10.16	2.9	113	6.7	17.93	3.71	17.08	4.76	20.91	0.06	129	27	122	34	NONE		22.9	50	38.8	736	764	5855	244	4.07	62	78.1	0	0	5855
									00:07:55	23.35	1.418	33.105	1286	747.868	974.775	1.3	255.5	51.1	42.1	32.3	9.97	2.8	110	6.8	18.02	3.6	17.14	4.68	20.91	0.06	129	26	123	34	NONE		22.9	50	38.8	736	764	5744	239.3	3.99	62	76.6	0	0	5744
									00:07:57	24.9	1.387	34.531	1232	760.228	994.366	1.31	250.9	48.9	43.1	33	10.14	2.9	109	7	18.09	3.53	17.22	4.62	20.91	0.06	130	25	123	33	NONE		22.9	50	38.8	736	764	5845	243.5	4.06	62	77.9	0	0	5845
									00:08:00	25.86	1.377	35.612	1247	769.012	1009.43	1.31	249.8	47.8	44	33.5	10.25	2.9	109	7.1	18.14	3.47	17.24	4.58	20.91	0.06	130	25	124	33	NONE		22.9	50	38.8	736	764	5918	246.6	4.11	63	78.9	0	0	5918
									00:08:02	23.35	1.408	32.872	1217	717.024	943.858	1.32	255	49.5	43.6	33.1	9.56	2.7	107	6.7	18.11	3.52	17.28	4.6	20.91	0.06	130	25	124	33	NONE		22.9	50	38.8	736	764	5522	230.1	3.83	63	73.6	0	0	5522
									00:08:05	19.74	1.409	27.809	1312	607.47	809.407	1.33	255	50.2	43.5	32.7	8.1	2.3	106	5.7	18.1	3.56	17.23	4.67	20.91	0.06	130	26	124	33	NONE		22.9	50	38.8	736	764	4694	195.6	3.26	63	62.6	0	0	4694
									00:08:08	22.47	1.473	33.101	1311	722.561	963.802	1.33	266.6	52.5	43.6	32.7	9.63	2.8	106	6.8	18.1	3.56	17.3	4.58	20.91	0.06	130	26	124	33	NONE		22.9	50	38.8	736	764	5585	232.7	3.88	63	74.5	0	0	5585
									00:08:11	21.51	1.357	29.183	1201	629.464	836.03	1.33	246.1	47.6	44	33.1	8.39	2.4	105	6	18.14	3.51	17.27	4.59	20.91	0.06	130	25	124	33	NONE		22.9	50	38.8	736	764	4859	202.5	3.37	63	64.8	0	0	4859
									00:08:14	20.34	1.287	26.176	1250	562.437	742.384	1.32	233.6	44.7	44	33.3	7.5	2.1	104	5.4	18.15	3.47	17.3	4.55	20.91	0.06	130	25	124	33	NONE		22.8	50	38.8	736	764	4335	180.6	3.01	64	57.8	0	0	4335
									00:08:17	21.05	1.39	29.263	1200	653.04	854.813	1.31	250.9	49.7	42.6	32.5	8.71	2.5	103	6.3	18.05	3.58	17.19	4.64	20.91	0.06	129	26	123	33	NONE		22.8	50	38.8	736	764	5021	209.2	3.49	64	67	0	0	5021
									00:08:19	23.72	1.39	32.964	1154	745.198	955.04	1.28	250.6	49.3	42	32.8	9.94	2.8	103	7.2	18.03	3.55	17.19	4.6	20.91	0.06	129	25	123	33	NONE		22.8	50	38.8	736	764	5698	237.4	3.96	64	76	0	0	5698
									00:08:22	24.69	1.376	33.975	1277	745	951.429	1.28	249.3	47.2	43.3	33.9	9.93	2.8	103	7.2	18.12	3.43	17.28	4.48	20.91	0.06	130	25	124	32	NONE		22.8	50	38.8	736	764	5691	237.1	3.95	64	75.9	0	0	5691
									00:08:24	22.22	1.45	32.222	1290	691.547	897.942	1.3	263.4	49.5	44.3	34.2	9.22	2.6	104	6.6	18.17	3.41	17.34	4.45	20.91	0.06	130	24	124	32	NONE		22.8	50	38.8	736	764	5306	221.1	3.68	64	70.7	0	0	5306
									00:08:27	20.98	1.462	30.671	1217	663.912	865.015	1.3	265.2	50.5	44	33.8	8.85	2.5	103	6.4	18.14	3.45	17.32	4.49	20.91	0.06	130	25	124	32	NONE		22.8	51	38.8	736	764	5099	212.4	3.54	64	68	0	0	5099
									00:08:30	20.69	1.189	24.6	1123	509.756	654.756	1.28	217.2	38.8	45.4	35.4	6.8	1.9	103	4.9	18.27	3.26	17.36	4.39	20.91	0.06	131	23	124	31	NONE		22.8	50	38.8	736	764	3900	162.5	2.71	64	52	0	0	3900
									00:08:33	23.62	1.368	32.315	1123	723.199	920.132	1.27	247.1	47.7	42.4	33.3	9.64	2.8	103	7	18.06	3.49	17.21	4.53	20.91	0.06	130	25	123	32	NONE		22.8	50	38.8	736	764	5519	230	3.83	65	73.6	0	0	5519
									00:08:35	22.22	1.392	30.933	1265	667.539	845.026	1.27	252.9	46.6	44	34.8	8.9	2.5	104	6.4	18.17	3.35	17.27	4.47	20.91	0.06	130	24	124	32	NONE		22.8	50	38.8	736	764	5087	212	3.53	65	67.8	0	0	5087
									00:08:38	20.69	1.29	26.69	1152	598.01	749.977	1.25	233.1	44.4	42.2	33.7	7.97	2.3	104	5.8	18.07	3.44	17.24	4.48	20.91	0.06	130	25	124	32	NONE		22.8	50	38.8	736	764	4546	189.4	3.16	65	60.6	0	0	4546
									00:08:41	20.91	1.377	28.787	1218	646.821	803.807	1.24	248.8	47.1	42.2	34	8.62	2.5	105	6.2	18.07	3.42	17.21	4.49	20.91	0.06	130	25	123	32	NONE		22.8	50	38.8	736	764	4906	204.4	3.41	65	65.4	0	0	4906
									00:08:44	21.28	1.266	26.936	1146	614.703	753.821	1.23	228.3	43.4	41.4	33.8	8.2	2.3	105	5.9	18.03	3.43	17.15	4.49	20.91	0.06	129	25	123	32	NONE		22.8	51	38.8	736	764	4646	193.6	3.23	65	61.9	0	0	4646
									00:08:47	21.82	1.256	27.404	1138	635.217	764.046	1.2	226.1	42.9	40.7	33.9	8.47	2.4	105	6	18	3.42	17.08	4.5	20.91	0.06	129	24	122	32	NONE		22.8	51	38.8	736	764	4778	199.1	3.32	65	63.7	0	0	4778
									00:08:50	18.69	1.137	21.252	1139	495.953	585.773	1.18	204.6	38.4	40.2	34	6.61	1.9	106	4.7	17.99	3.38	17.11	4.42	20.91	0.06	129	24	123	32	NONE		22.8	51	38.8	736	764	3713	154.7	2.58	66	49.5	0	0	3713
									00:08:52	23.53	1.081	25.435	859	650.695	730.202	1.12	191.9	38	36.6	32.6	8.68	2.5	107	6.1	17.75	3.52	16.76	4.62	20.91	0.06	127	25	120	33	NONE		22.8	51	38.8	736	764	4811	200.5	3.34	66	64.1	0	0	4811
									00:08:55	21.28	1.196	25.447	1045	657.396	724.47	1.1	212.1	41.7	36.4	33.1	8.77	2.5	106	6.2	17.73	3.49	16.68	4.66	20.91	0.06	127	25	120	33	NONE		22.8	52	38.8	736	764	4839	201.6	3.36	66	64.5	0	0	4839
									00:08:58	19.48	1.192	23.221	1109	602.002	660.113	1.1	211.3	41.5	36.3	33.1	8.03	2.3	103	5.8	17.73	3.48	16.65	4.63	20.91	0.06	127	25	119	33	NONE		22.8	52	38.8	736	764	4426	184.4	3.07	66	59	0	0	4426
									00:09:01	20.76	1.198	24.872	1060	646.338	698.269	1.08	212.4	41.2	36.2	33.5	8.62	2.5	101	6.4	17.73	3.44	16.65	4.59	20.91	0.06	127	25	119	33	NONE		22.8	52	38.8	736	764	4736	197.3	3.29	66	63.1	0	0	4736
									00:09:04	21.05	1.161	24.442	1077	636.644	683.967	1.07	205.8	39.8	36.1	33.6	8.49	2.4	100	6.4	17.73	3.43	16.72	4.51	20.91	0.06	127	25	120	32	NONE		22.8	52	38.8	736	764	4659	194.1	3.24	66	62.1	0	0	4659
									00:09:07	20.62	1.271	26.206	1109	697.496	742.392	1.06	224.5	44.1	35.5	33.4	9.3	2.7	101	6.9	17.66	3.47	16.69	4.54	20.91	0.06	127	25	120	33	NONE		22.8	52	38.8	736	764	5093	212.2	3.54	66	67.9	0	0	5093
									00:09:10	22.81	1.212	27.65	1093	727.601	776.612	1.07	214.5	41.7	35.8	33.5	9.7	2.8	100	7.3	17.7	3.44	16.76	4.47	20.91	0.06	127	25	120	32	NONE		22.8	51	38.8	736	764	5316	221.5	3.69	67	70.9	0	0	5316
									00:09:12	21.98	1.199	26.352	1119	651.082	708.142	1.09	214.4	39.5	38.1	35	8.68	2.5	100	6.5	17.88	3.29	16.9	4.39	20.91	0.06	128	24	121	31	NONE		22.8	51	38.7	736	764	4778	199.1	3.32	67	63.7	0	0	4778
									00:09:15	24.19	1.107	26.782	997	662.801	720.334	1.09	197.9	36.5	37.9	34.8	8.84	2.5	100	6.6	17.88	3.3	16.91	4.39	20.91	0.06	128	24	121	31	NONE		22.8	51	38.8	736	764	4863	202.6	3.38	67	64.8	0	0	4863
									00:09:17	22.99	1.207	27.747	1092	679.373	744.432	1.1	216.1	39.7	38.5	35.1	9.06	2.6	101	6.7	17.9	3.29	16.91	4.37	20.91	0.06	128	24	121	31	NONE		22.8	50	38.7	736	764	4995	208.1	3.47	67	66.6	0	0	4995
									00:09:20	23.72	1.207	28.625	1122	693.496	758.118	1.09	216.5	39.2	38.9	35.6	9.25	2.6	102	6.8	17.94	3.25	16.99	4.33	20.91	0.06	129	23	122	31	NONE		22.8	51	38.7	736	764	5096	212.3	3.54	67	67.9	0	0	5096
									00:09:23	20.07	1.193	23.94	1037	579.864	641.629	1.11	213.9	39.2	38.9	35.1	7.73	2.2	102	5.7	17.93	3.29	16.93	4.39	20.91	0.06	129	24	121	31	NONE		22.8	51	38.8	736	764	4273	178	2.97	67	57	0	0	4273
									00:09:26	20.62	1.141	23.526	1045	598.058	652.946	1.09	203	38.8	36.9	33.8	7.97	2.3	101	5.9	17.79	3.4	16.87	4.42	20.91	0.06	128	24	121	32	NONE		22.8	51	38.8	736	764	4393	183	3.05	68	58.6	0	0	4393
									00:09:29	22.06	1.227	27.066	1014	713.472	769.082	1.08	217	42.7	35.8	33.2	9.51	2.7	102	7	17.69	3.48	16.75	4.47	20.91	0.06	127	25	120	32	NONE		22.8	51	38.8	736	764	5225	217.7	3.63	68	69.7	0	0	5225
									00:09:32	19.17	1.303	24.978	1257	632.684	688.321	1.09	232	44	37.4	34.3	8.44	2.4	102	6.2	17.81	3.38	16.86	4.41	20.91	0.06	128	24	121	32	NONE		22.8	51	38.8	736	764	4643	193.5	3.22	68	61.9	0	0	4643
									00:09:36	13.67	0.953	13.025	934	370.924	387.532	1.04	166.3	34.7	32.5	31.1	4.95	1.4	104	3.6	17.45	3.64	16.52	4.57	20.91	0.06	125	26	118	33	NONE		22.8	51	38.8	736	764	2697	112.4	1.87	68	36	0	0	2697
									00:09:39	19.87	1.116	22.172	895	619.468	629.385	1.02	195.7	38.8	33.5	33	8.26	2.4	104	6	17.54	3.48	16.44	4.61	20.91	0.06	126	25	118	33	NONE		22.8	51	38.7	736	764	4476	186.5	3.11	68	59.7	0	0	4476
									00:09:42	20.13	1.165	23.456	1071	661.207	659.08	1	204.1	40.1	33.3	33.5	8.82	2.5	104	6.4	17.52	3.44	16.49	4.54	20.91	0.06	126	25	118	33	NONE		22.8	51	38.7	736	764	4757	198.2	3.3	68	63.4	0	52	4705
									00:09:45	19.54	1.319	25.779	1249	727.017	729.188	1	231	45.7	33.6	33.5	9.69	2.8	104	7	17.51	3.46	16.48	4.49	20.91	0.06	126	25	118	32	NONE		22.8	51	38.7	736	764	5238	218.2	3.64	69	69.8	0	0	5238
									00:10:00	21.58	1.066	23.007	943	671.132	642.994	0.96	185.8	36.5	32	33.4	8.95	2.6	103	6.5	17.43	3.42	16.28	4.53	20.91	0.06	125	25	117	32	NONE		22.8	51	38.7	736	764	4788	199.5	3.32	69	63.8	0	685	4102
									00:10:02	20.62	1.113	22.948	1030	669.386	632.623	0.95	194.1	37.6	32.1	34	8.93	2.6	102	6.6	17.44	3.38	16.21	4.55	20.91	0.06	125	24	116	33	NONE		22.8	51	38.7	736	764	4761	198.4	3.31	70	63.5	0	892	3869
									00:10:05	23.08	1.086	25.062	968	749.022	704.525	0.94	188.5	37.4	31.3	33.3	9.99	2.9	102	7.3	17.36	3.44	16.26	4.52	20.91	0.06	124	25	117	32	NONE		22.8	51	38.7	736	764	5322	221.8	3.7	70	71	0	1079	4243
									00:10:08	20.48	1.113	22.792	983	674.674	631.703	0.94	193.6	37.8	31.7	33.8	9	2.6	102	6.6	17.39	3.4	16.24	4.53	20.91	0.06	125	24	116	32	NONE		22.8	51	38.7	736	764	4790	199.6	3.33	70	63.9	0	1041	3748
									00:10:11	18.81	1.179	22.176	1078	679.976	643.667	0.95	203.5	41.9	30.7	32.4	9.07	2.6	101	6.7	17.26	3.55	16.25	4.55	20.91	0.06	124	25	117	33	NONE		22.8	51	38.7	736	764	4838	201.6	3.36	70	64.5	0	882	3957
									00:10:14	20.2	1.278	25.818	1047	782.311	735.661	0.94	221.2	44.6	31.2	33.2	10.43	3	100	7.8	17.31	3.49	16.19	4.58	20.91	0.06	124	25	116	33	NONE		22.8	51	38.7	736	764	5559	231.6	3.86	70	74.1	0	1131	4427
									00:10:18	16.17	0.923	14.927	1077	431.081	406.377	0.94	161.3	30.8	32	33.9	5.75	1.6	101	4.3	17.48	3.34	16.34	4.47	20.91	0.06	125	24	117	32	NONE		22.8	51	38.7	736	764	3065	127.7	2.13	70	40.9	0	599	2465
									00:10:21	17.91	1.363	24.412	1210	788.506	746.686	0.95	232.6	51	29.4	31	10.51	3	101	7.8	17.07	3.74	16.07	4.7	20.91	0.06	122	27	115	34	NONE		22.8	51	38.7	736	764	5611	233.8	3.9	71	74.8	0	1016	4595
									00:10:25	18.07	1.305	23.584	1193	712.695	677.386	0.95	225.9	45.9	31.3	32.9	9.5	2.7	102	7	17.31	3.52	16.22	4.6	20.91	0.06	124	25	116	33	NONE		22.8	51	38.7	736	764	5075	211.5	3.52	71	67.7	0	858	4217
									00:10:27	21.05	1.191	25.074	992	752.227	704.584	0.94	206.6	41	31.4	33.5	10.03	2.9	104	7.2	17.35	3.44	16.27	4.53	20.91	0.06	124	25	117	32	NONE		22.8	51	38.7	736	764	5341	222.5	3.71	71	71.2	0	1154	4186
									00:10:29	27.91	0.93	25.953	997	691.342	640.853	0.93	165.1	28.2	34.7	37.5	9.22	2.6	103	6.7	17.75	3.03	16.57	4.19	20.91	0.06	127	22	119	30	NONE		22.8	51	38.7	736	764	4898	204.1	3.4	71	65.3	0	1221	3677
									00:10:32	29.27	0.841	24.615	926	623.435	578.584	0.93	150.6	24.3	36.2	39	8.31	2.4	102	6.1	17.91	2.89	16.73	4.01	20.91	0.06	128	21	120	29	NONE		22.8	51	38.7	736	764	4418	184.1	3.07	71	58.9	0	1085	3333
									00:10:34	29.27	1.116	32.663	853	898.844	839.609	0.93	196.9	35.2	34.1	36.5	11.98	3.4	99	9.1	17.64	3.15	16.5	4.29	20.91	0.06	127	23	118	31	NONE		22.7	51	38.7	736	764	6378	265.7	4.43	71	85	0	1434	4943
									00:10:35	31.75	1.12	35.556	647	1043.5	971.281	0.93	195.2	37.5	31.9	34.3	13.91	4	99	10.5	17.43	3.35	16.32	4.46	20.91	0.06	125	24	117	32	NONE		22.8	50	38.7	736	764	7399	308.3	5.14	71	98.7	0	1748	5651
									00:10:37	35.5	0.822	29.183	723	755.599	708.073	0.94	146.6	24.5	35.3	37.7	10.07	2.9	99	7.6	17.83	2.98	16.61	4.1	20.91	0.06	128	21	119	29	NONE		22.8	50	38.7	736	764	5365	223.5	3.73	72	71.5	0	1152	4213
									00:10:40	18.81	0.952	17.906	1050	493.633	469.225	0.95	167.8	30.6	33.6	35.4	6.58	1.9	100	4.9	17.63	3.21	16.5	4.36	20.91	0.06	126	23	118	31	NONE		22.7	50	38.6	736	764	3515	146.5	2.44	72	46.9	0	593	2922
									00:10:43	19.48	1.036	20.182	943	584.864	553.138	0.95	180.9	34.8	32.2	34	7.8	2.2	101	5.8	17.46	3.36	16.39	4.44	20.91	0.06	125	24	118	32	NONE		22.7	51	38.7	736	764	4161	173.4	2.89	72	55.5	0	770	3390
									00:10:46	20.07	0.999	20.047	992	593.702	560.155	0.94	173.7	34.2	31.4	33.3	7.92	2.3	101	5.9	17.39	3.42	16.39	4.44	20.91	0.06	125	25	118	32	NONE		22.7	51	38.7	736	764	4222	175.9	2.93	72	56.3	0	814	3407
									00:10:49	19.67	0.734	14.439	653	445.109	409.543	0.92	126.7	25.5	29.3	31.9	5.93	1.7	101	4.4	17.26	3.47	16.29	4.44	20.91	0.06	124	25	117	32	NONE		22.7	51	38.7	736	764	3148	131.2	2.19	72	42	0	859	2290
									00:10:52	22.99	1.146	26.345	980	805.358	746.967	0.93	198.1	39.8	30.7	33.1	10.74	3.1	102	7.9	17.29	3.47	16.21	4.5	20.91	0.06	124	25	116	32	NONE		22.7	51	38.7	736	764	5706	237.8	3.96	72	76.1	0	1412	4294
									00:10:55	21.58	0.902	19.468	788	602.065	553.298	0.92	155.6	31.4	29.8	32.5	8.03	2.3	101	6	17.25	3.48	16.25	4.43	20.91	0.06	124	25	117	32	NONE		22.7	51	38.7	736	764	4258	177.4	2.96	72	56.8	0	1177	3081
									00:10:58	19.87	1.04	20.662	883	628.808	578.933	0.92	180	35.7	30.6	33.3	8.38	2.4	100	6.3	17.31	3.43	16.2	4.48	20.91	0.06	124	25	116	32	NONE		22.7	51	38.7	736	764	4448	185.4	3.09	73	59.3	0	1204	3244
									00:11:01	18.58	0.955	17.74	869	531.542	483.435	0.91	165.9	31.9	30.9	34	7.09	2	100	5.3	17.37	3.34	16.21	4.44	20.91	0.06	125	24	116	32	NONE		22.7	51	38.7	736	764	3751	156.3	2.6	73	50	0	1159	2592
									00:11:04	18.35	0.975	17.89	874	545.454	486.478	0.89	168.9	32.5	30.4	34.1	7.27	2.1	100	5.5	17.32	3.33	16.08	4.52	20.91	0.06	124	24	115	32	NONE		22.7	51	38.7	736	764	3834	159.7	2.66	73	51.1	0	1415	2419
									00:11:08	17.6	1.149	20.217	1094	656.74	581.914	0.89	196.4	40.5	28.9	32.6	8.76	2.5	100	6.6	17.09	3.52	15.99	4.59	20.91	0.06	123	25	115	33	NONE		22.7	51	38.7	736	764	4610	192.1	3.2	73	61.5	0	1793	2817
									00:11:11	18.52	1.074	19.889	977	627.462	553.139	0.88	184.8	36.6	29.6	33.6	8.37	2.4	99	6.3	17.21	3.41	16	4.55	20.91	0.06	123	24	115	33	NONE		22.7	51	38.6	736	764	4400	183.3	3.06	73	58.7	0	1779	2621
									00:11:15	16.04	1.032	16.556	926	571.855	500.847	0.88	174	38.2	27	30.8	7.62	2.2	101	5.7	16.86	3.7	15.9	4.59	20.91	0.06	121	27	114	33	NONE		22.7	51	38.7	736	764	4005	166.9	2.78	73	53.4	0	1697	2308
									00:11:18	22.47	1.087	24.427	906	783.025	680.407	0.87	186.5	37.1	29.2	33.6	10.44	3	104	7.5	17.16	3.41	15.95	4.53	20.91	0.06	123	24	114	32	NONE		22.7	51	38.7	736	764	5475	228.1	3.8	74	73	0	2449	3026
									00:11:20	21.66	1.109	24.022	1000	745.721	655.611	0.88	191.5	37.1	30.2	34.3	9.94	2.8	103	7.2	17.27	3.35	15.97	4.5	20.91	0.06	124	24	115	32	NONE		22.7	51	38.7	736	764	5226	217.8	3.63	74	69.7	0	2155	3071
									00:11:24	18.35	1.174	21.541	1030	675.18	594.402	0.88	202.3	39.7	30	34.1	9	2.6	103	6.6	17.23	3.38	16.07	4.47	20.91	0.06	124	24	115	32	NONE		22.7	51	38.6	736	764	4733	197.2	3.29	74	63.1	0	1933	2801
									00:11:27	18.81	1.154	21.705	1047	681.067	600.121	0.88	198.8	39.1	29.9	34	9.08	2.6	101	6.7	17.23	3.39	16.04	4.49	20.91	0.06	124	24	115	32	NONE		22.7	51	38.6	736	764	4775	199	3.32	74	63.7	0	1937	2838
									00:11:30	19.8	0.98	19.406	821	615.262	538.115	0.87	168.5	33.3	29.3	33.5	8.2	2.3	99	6.2	17.19	3.4	16.06	4.44	20.91	0.06	123	24	115	32	NONE		22.7	51	38.7	736	764	4308	179.5	2.99	74	57.4	0	1843	2464
									00:11:33	17.75	1.033	18.337	915	585.351	508.465	0.87	177.4	35.1	29.2	33.6	7.8	2.2	98	6	17.17	3.4	16.03	4.48	20.91	0.06	123	24	115	32	NONE		22.7	51	38.6	736	764	4093	170.5	2.84	74	54.6	0	1835	2258
									00:11:36	19.61	1.055	20.686	970	650.746	561.421	0.86	181.8	35.1	29.7	34.4	8.68	2.5	97	6.7	17.23	3.33	16.02	4.47	20.91	0.06	124	24	115	32	NONE		22.7	51	38.6	736	764	4544	189.3	3.16	75	60.6	0	2129	2415
									00:11:39	19.8	1.034	20.475	896	641.642	555.673	0.87	178.3	34.4	29.8	34.4	8.56	2.4	98	6.5	17.24	3.33	16.01	4.47	20.91	0.06	124	24	115	32	NONE		22.7	51	38.7	736	764	4484	186.8	3.11	75	59.8	0	2050	2433
									00:11:43	17.65	0.946	16.694	885	519.507	447.598	0.86	163.4	31.1	29.8	34.5	6.93	2	97	5.4	17.27	3.29	15.99	4.47	20.91	0.06	124	24	115	32	NONE		22.7	51	38.6	736	764	3627	151.1	2.52	75	48.4	0	1713	1913
									00:11:46	18.18	0.925	16.818	852	544.121	464.369	0.85	158.5	31.3	28.6	33.5	7.25	2.1	96	5.7	17.14	3.38	15.96	4.47	20.91	0.06	123	24	114	32	NONE		22.7	51	38.6	736	764	3791	158	2.63	75	50.6	0	1897	1895
									00:11:49	18.52	0.987	18.278	888	587.182	500.086	0.85	169.4	33.1	28.9	34	7.83	2.2	97	6.1	17.16	3.35	15.91	4.48	20.91	0.06	123	24	114	32	NONE		22.7	51	38.6	736	764	4090	170.4	2.84	75	54.5	0	2070	2019
									00:11:53	18.24	0.944	17.216	828	562.858	471.662	0.84	161.5	31.7	28.3	33.8	7.5	2.1	96	5.9	17.11	3.36	15.89	4.48	20.91	0.06	123	24	114	32	NONE		22.7	51	38.6	736	764	3908	162.8	2.71	75	52.1	0	2161	1747
									00:11:55	23.17	0.956	22.147	908	708.562	587.449	0.83	164.4	31.1	29	34.9	9.45	2.7	97	7.3	17.2	3.25	15.93	4.39	20.91	0.06	123	23	114	31	NONE		22.7	51	38.6	736	764	4910	204.6	3.41	75	65.5	0	2864	2046
									00:11:59	17.09	1.125	19.231	874	707.73	592.497	0.84	187.1	42.4	25.5	30.4	9.44	2.7	101	7	16.63	3.77	15.74	4.59	20.91	0.06	119	27	113	33	NONE		22.7	51	38.6	736	764	4913	204.7	3.41	76	65.5	0	2730	2183
									00:12:01	21.35	1.17	24.982	1065	827.033	693.499	0.84	199.6	39.8	28.4	33.9	11.03	3.2	104	8	17.06	3.4	15.93	4.46	20.91	0.06	122	24	114	32	NONE		22.8	51	38.6	736	764	5743	239.3	3.99	76	76.6	0	3165	2578
									00:12:05	18.52	1.02	18.889	912	607.359	512.085	0.84	175.1	33.9	29	34.4	8.1	2.3	102	6	17.17	3.32	15.99	4.44	20.91	0.06	123	24	115	32	NONE		22.8	51	38.6	736	764	4222	175.9	2.93	76	56.3	0	2260	1962
									00:12:08	19.29	1.005	19.389	896	632.817	530.427	0.84	172	33.7	28.5	34	8.44	2.4	99	6.4	17.11	3.35	15.89	4.47	20.91	0.06	123	24	114	32	NONE		22.8	51	38.6	736	764	4394	183.1	3.05	76	58.6	0	2427	1968
									00:12:11	20.48	0.934	19.126	831	621.622	512.699	0.82	160.1	30.7	28.5	34.5	8.29	2.4	98	6.3	17.14	3.29	15.75	4.52	20.91	0.06	123	24	113	32	NONE		22.8	51	38.6	736	764	4303	179.3	2.99	76	57.4	0	2573	1730
									00:12:13	23.35	1.039	24.257	894	832.917	676.376	0.81	176	35.5	27.2	33.4	11.11	3.2	99	8.4	16.94	3.42	15.64	4.52	20.91	0.06	121	24	112	32	NONE		22.8	51	38.6	736	764	5749	239.5	3.99	76	76.7	0	3688	2061
									00:12:16	21.82	0.988	21.556	873	737.864	589.154	0.8	167.6	33.1	27.1	34	9.84	2.8	99	7.5	16.96	3.35	15.62	4.49	20.91	0.06	122	24	112	32	NONE		22.8	51	38.6	736	764	5077	211.5	3.53	77	67.7	0	3492	1585
									00:12:19	20.69	1.007	20.834	921	723.326	573.95	0.79	170.3	34	26.8	33.8	9.64	2.8	99	7.3	16.91	3.38	15.62	4.52	20.91	0.06	121	24	112	32	NONE		22.8	51	38.6	736	764	4971	207.1	3.45	77	66.3	0	3504	1467
									00:12:22	18.99	0.977	18.551	933	631.056	501.775	0.8	166	32.4	27.3	34.3	8.41	2.4	98	6.4	16.99	3.32	15.59	4.5	20.91	0.06	122	24	112	32	NONE		22.8	51	38.6	736	764	4339	180.8	3.01	77	57.9	0	3034	1305
									00:12:25	18.93	0.998	18.89	916	654.933	522.006	0.8	168.8	33.8	26.8	33.6	8.73	2.5	98	6.7	16.91	3.39	15.58	4.51	20.91	0.06	121	24	112	32	NONE		22.8	51	38.6	736	764	4505	187.7	3.13	77	60.1	0	3121	1384
									00:12:28	19.54	0.972	18.997	876	657.587	521.403	0.79	164.5	32.7	26.8	33.8	8.77	2.5	97	6.8	16.92	3.36	15.6	4.48	20.91	0.06	121	24	112	32	NONE		22.8	51	38.6	736	764	4519	188.3	3.14	77	60.3	0	3194	1325
									00:12:31	20.55	1.009	20.733	879	720.025	573.413	0.8	170.6	34.2	26.8	33.6	9.6	2.7	97	7.4	16.91	3.39	15.56	4.53	20.91	0.06	121	24	112	32	NONE		22.8	51	38.6	736	764	4952	206.3	3.44	77	66	0	3441	1511
									00:12:35	18.07	1.003	18.127	947	640.129	510.387	0.8	168.9	34.6	26.3	33	8.54	2.4	97	6.6	16.84	3.45	15.64	4.5	20.91	0.06	121	25	112	32	NONE		22.8	51	38.6	736	764	4403	183.5	3.06	78	58.7	0	3046	1357
									00:12:38	18.99	0.936	17.772	830	593.122	473.775	0.8	159.7	30.6	27.7	34.7	7.91	2.3	98	6.1	17.06	3.27	15.82	4.38	20.91	0.06	122	23	113	31	NONE		22.8	51	38.6	736	764	4081	170.1	2.83	78	54.4	0	2803	1278
									00:12:41	18.24	0.935	17.052	870	588.893	468.696	0.8	158.3	31.5	26.8	33.7	7.85	2.2	99	5.9	16.93	3.37	15.67	4.47	20.91	0.06	121	24	112	32	NONE		22.8	51	38.6	736	764	4050	168.7	2.81	78	54	0	2821	1229
									00:12:44	21.28	0.974	20.723	821	730.438	581.747	0.8	164.1	33.5	26.3	33.1	9.74	2.8	98	7.5	16.85	3.44	15.66	4.47	20.91	0.06	121	25	112	32	NONE		22.8	51	38.6	736	764	5024	209.3	3.49	78	67	0	3490	1533
									00:12:47	19.23	0.937	18.019	906	619.332	494.216	0.8	158.8	31.5	26.9	33.7	8.26	2.4	100	6.2	16.95	3.36	15.67	4.48	20.91	0.06	122	24	112	32	NONE		22.8	51	38.6	736	764	4261	177.5	2.96	78	56.8	0	2938	1323
									00:12:50	21.13	1.044	22.056	866	775.094	619.033	0.8	176	35.9	26.5	33.2	10.33	3	101	7.7	16.86	3.44	15.63	4.51	20.91	0.06	121	25	112	32	NONE		22.8	51	38.6	736	764	5333	222.2	3.7	78	71.1	0	3665	1668
									00:12:53	19.17	0.948	18.173	885	631.388	500.491	0.79	160.3	32	26.7	33.6	8.42	2.4	101	6.3	16.91	3.38	15.64	4.48	20.91	0.06	121	24	112	32	NONE		22.8	51	38.6	736	764	4339	180.8	3.01	79	57.8	0	3070	1269
									00:12:56	19.42	0.984	19.107	864	661.615	525.978	0.79	166.5	33.2	26.8	33.7	8.82	2.5	100	6.6	16.92	3.37	15.6	4.47	20.91	0.06	121	24	112	32	NONE		22.8	51	38.6	736	764	4549	189.5	3.16	79	60.7	0	3183	1366
									00:12:59	22.06	0.959	21.154	901	712.419	559.316	0.79	163.4	31.1	27.5	35.1	9.5	2.7	100	7.1	17.04	3.24	15.72	4.39	20.91	0.06	122	23	113	31	NONE		22.8	51	38.6	736	764	4887	203.6	3.39	79	65.2	0	3584	1303
									00:13:02	20.91	1.111	23.226	830	830.579	655.273	0.79	186.6	38.4	26.2	33.2	11.07	3.2	100	8.3	16.8	3.46	15.54	4.52	20.91	0.06	120	25	111	32	NONE		22.8	51	38.6	736	764	5702	237.6	3.96	79	76	0	4108	1595
									00:13:05	20.2	1.061	21.434	923	763.5	600.149	0.79	178.4	36.4	26.2	33.4	10.18	2.9	99	7.7	16.81	3.43	15.6	4.47	20.91	0.06	121	25	112	32	NONE		22.8	51	38.6	736	764	5238	218.3	3.64	79	69.8	0	3825	1413
									00:13:07	21.35	1.023	21.843	897	753.352	595.708	0.79	173.3	34.2	27	34.2	10.04	2.9	100	7.5	16.94	3.34	15.64	4.43	20.91	0.06	121	24	112	32	NONE		22.8	51	38.6	736	764	5174	215.6	3.59	79	69	0	3696	1479
									00:13:11	15.42	0.973	15.008	813	567.624	448.64	0.79	161.1	35.6	24.5	31	7.57	2.2	103	5.5	16.56	3.66	15.44	4.59	20.91	0.06	119	26	111	33	NONE		22.8	51	38.6	736	764	3898	162.4	2.71	80	52	0	2789	1109
									00:13:14	18.93	0.967	18.303	896	643.464	506.572	0.79	163.1	32.8	26.4	33.5	8.58	2.5	103	6.2	16.87	3.39	15.59	4.52	20.91	0.06	121	24	112	32	NONE		22.8	51	38.6	736	764	4416	184	3.07	80	58.9	0	3206	1210
									00:13:17	20.55	1.032	21.205	904	751.116	595.365	0.79	173.7	35.5	26.3	33.2	10.01	2.9	102	7.4	16.83	3.44	15.61	4.49	20.91	0.06	121	25	112	32	NONE		22.8	51	38.6	736	764	5161	215.1	3.58	80	68.8	0	3653	1509
									00:13:20	21.58	0.967	20.871	875	717.966	568.676	0.79	163.9	32.3	27	34	9.57	2.7	101	7.1	16.95	3.34	15.69	4.43	20.91	0.06	122	24	112	32	NONE		22.8	51	38.6	736	764	4933	205.5	3.43	80	65.8	0	3501	1432
									00:13:23	20.34	0.979	19.912	851	686.959	545.922	0.79	165.8	32.9	26.9	33.9	9.16	2.6	101	6.8	16.94	3.36	15.67	4.47	20.91	0.06	121	24	112	32	NONE		22.8	51	38.6	736	764	4723	196.8	3.28	80	63	0	3309	1413
									00:13:26	19.74	0.981	19.362	828	650.077	523.187	0.8	167.1	32.5	27.7	34.4	8.67	2.5	100	6.5	17.03	3.31	15.68	4.47	20.91	0.06	122	24	112	32	NONE		22.8	51	38.6	736	764	4480	186.6	3.11	80	59.7	0	2984	1495
									00:13:29	20.34	0.938	19.078	853	643.74	517.62	0.8	159.6	31.2	27.4	34.1	8.58	2.5	99	6.5	17.01	3.33	15.73	4.43	20.91	0.06	122	24	113	32	NONE		22.8	51	38.6	736	764	4435	184.8	3.08	81	59.1	0	2966	1470
									00:13:32	20.48	1.011	20.703	844	707.658	569.739	0.81	171.5	34.1	27.2	33.8	9.44	2.7	99	7.1	16.96	3.37	15.67	4.49	20.91	0.06	122	24	112	32	NONE		22.8	51	38.6	736	764	4877	203.2	3.39	81	65	0	3244	1633
									00:13:35	21.28	0.974	20.723	883	706.419	571.149	0.81	165.3	32.9	27.2	33.7	9.42	2.7	99	7.1	16.97	3.38	15.83	4.41	20.91	0.06	122	24	114	32	NONE		22.8	51	38.6	736	764	4872	203	3.38	81	65	0	3184	1688
									00:13:38	20.34	1.015	20.644	881	702.755	569.218	0.81	172.3	34.3	27.3	33.8	9.37	2.7	100	7	16.98	3.38	15.86	4.41	20.91	0.06	122	24	114	32	NONE		22.8	51	38.6	736	764	4848	202	3.37	81	64.6	0	3144	1704
									00:13:41	20.55	0.966	19.849	862	654.476	536.314	0.82	165.1	32	28.1	34.3	8.73	2.5	99	6.6	17.09	3.31	15.87	4.39	20.91	0.06	123	24	114	31	NONE		22.8	51	38.6	736	764	4525	188.5	3.14	81	60.3	0	2788	1737
									00:13:44	19.67	0.955	18.787	859	610.975	502.125	0.82	163.7	31.3	28.5	34.7	8.15	2.3	99	6.2	17.14	3.28	15.93	4.36	20.91	0.06	123	23	114	31	NONE		22.8	51	38.6	736	764	4227	176.1	2.94	81	56.4	0	2570	1657
									00:13:47	19.61	0.974	19.098	881	612.158	501.926	0.82	167.5	31.4	29	35.3	8.16	2.3	99	6.2	17.2	3.22	15.99	4.31	20.91	0.06	123	23	115	31	NONE		22.8	51	38.6	736	764	4233	176.4	2.94	82	56.4	0	2601	1631
									00:13:50	18.87	0.886	16.717	811	543.688	444.629	0.82	151.9	28.9	28.3	34.6	7.25	2.1	97	5.6	17.14	3.26	15.94	4.36	20.91	0.06	123	23	114	31	NONE		22.8	51	38.6	736	764	3758	156.6	2.61	82	50.1	0	2337	1421
									00:13:53	18.58	0.888	16.495	811	534.905	433.095	0.81	152.4	28.6	28.4	35.1	7.13	2	97	5.5	17.16	3.22	15.84	4.38	20.91	0.06	123	23	114	31	NONE		22.8	51	38.6	736	764	3690	153.8	2.56	82	49.2	0	2397	1293
									00:13:56	20	0.989	19.78	831	687.76	553.342	0.8	167.1	33.9	26.7	33.2	9.17	2.6	98	7	16.9	3.43	15.72	4.47	20.91	0.06	121	25	113	32	NONE		22.9	51	38.6	736	764	4739	197.5	3.29	82	63.2	0	3161	1578
									00:13:59	18.63	0.999	18.615	911	656.919	527.825	0.8	168.2	34.7	26.4	32.8	8.76	2.5	98	6.7	16.84	3.47	15.68	4.49	20.91	0.06	121	25	112	32	NONE		22.9	51	38.6	736	764	4525	188.6	3.14	82	60.3	0	3035	1490
									00:14:03	19.05	0.935	17.81	846	604.734	483.199	0.8	158.9	31.1	27.2	34.1	8.06	2.3	98	6.2	16.99	3.33	15.75	4.42	20.91	0.06	122	24	113	32	NONE		22.9	51	38.6	736	764	4162	173.4	2.89	82	55.5	0	2854	1307
									00:14:06	19.87	0.964	19.152	846	659.895	525.165	0.8	163.3	32.4	26.9	33.8	8.8	2.5	99	6.7	16.94	3.36	15.69	4.46	20.91	0.06	121	24	112	32	NONE		22.9	51	38.6	736	764	4538	189.1	3.15	82	60.5	0	3162	1376
									00:14:09	18.69	0.994	18.579	838	657.008	518.641	0.79	167.4	34	26.3	33.3	8.76	2.5	99	6.6	16.84	3.42	15.6	4.49	20.91	0.06	121	25	112	32	NONE		22.9	50	38.6	736	764	4511	188	3.13	83	60.2	0	3243	1269
									00:14:12	18.29	0.966	17.671	883	611.784	483.516	0.79	163.5	32.4	26.8	33.9	8.16	2.3	96	6.4	16.93	3.35	15.65	4.47	20.91	0.06	121	24	112	32	NONE		22.9	51	38.6	736	764	4202	175.1	2.92	83	56	0	3007	1195
									00:14:16	16.85	0.955	16.096	862	550.668	434.378	0.79	162.1	31.6	27.1	34.3	7.34	2.1	98	5.6	16.97	3.31	15.69	4.43	20.91	0.06	122	24	112	32	NONE		22.9	51	38.6	736	764	3781	157.5	2.63	83	50.4	0	2725	1056
									00:14:19	19.17	0.861	16.505	815	580.701	456.734	0.79	145.2	29.2	26.1	33.2	7.74	2.2	99	5.9	16.86	3.39	15.66	4.43	20.91	0.06	121	24	112	32	NONE		22.9	50	38.6	736	764	3985	166	2.77	83	53.1	0	2903	1081
									00:14:22	20.13	0.923	18.584	796	653.37	512.55	0.78	155.7	31.2	26.3	33.5	8.71	2.5	98	6.7	16.87	3.38	15.65	4.45	20.91	0.06	121	24	112	32	NONE		22.9	50	38.6	736	764	4481	186.7	3.11	83	59.7	0	3296	1185
									00:14:25	19.42	0.871	16.913	819	604.286	470.611	0.78	146.4	29.7	25.7	33	8.06	2.3	97	6.2	16.81	3.41	15.63	4.44	20.91	0.06	121	24	112	32	NONE		22.9	50	38.6	736	764	4139	172.5	2.87	83	55.2	0	3125	1014
									00:14:28	20.91	0.931	19.463	806	704.91	545.999	0.77	156	32	25.5	33	9.4	2.7	98	7.2	16.76	3.44	15.54	4.48	20.91	0.06	120	25	111	32	NONE		22.9	50	38.6	736	764	4824	201	3.35	84	64.3	0	3711	1112
									00:14:31	19.11	0.926	17.694	836	640.196	495.923	0.77	155.2	31.8	25.5	33	8.54	2.4	101	6.3	16.76	3.43	15.57	4.48	20.91	0.06	120	25	112	32	NONE		22.9	50	38.6	736	764	4381	182.5	3.04	84	58.4	0	3369	1011
									00:14:34	18.81	0.969	18.226	886	650.824	506.497	0.78	162.9	33	26	33.4	8.68	2.5	99	6.6	16.81	3.41	15.56	4.47	20.91	0.06	121	24	112	32	NONE		22.9	51	38.6	736	764	4457	185.7	3.1	84	59.4	0	3374	1084
									00:14:37	19.87	0.957	19.013	855	669.516	515.319	0.77	161.5	31.8	26.3	34.2	8.93	2.6	98	6.8	16.88	3.32	15.57	4.43	20.91	0.06	121	24	112	32	NONE		22.9	51	38.6	736	764	4576	190.7	3.18	84	61	0	3597	979
									00:14:40	20.69	0.929	19.221	853	676.945	526.624	0.78	156.7	31.2	26.3	33.7	9.03	2.6	100	6.8	16.87	3.36	15.58	4.44	20.91	0.06	121	24	112	32	NONE		22.9	51	38.6	736	764	4636	193.2	3.22	84	61.8	0	3513	1122
									00:14:43	18.93	0.912	17.262	839	601.6	469.354	0.78	154.2	30.4	26.5	34	8.02	2.3	101	6	16.91	3.33	15.56	4.44	20.91	0.06	121	24	112	32	NONE		22.9	51	38.6	736	764	4122	171.8	2.86	84	55	0	3093	1029
									00:14:58	19.17	1.193	22.869	842	832.047	665.35	0.8	199.4	42.5	25.9	32.4	11.09	3.2	97	8.6	16.71	3.56	15.61	4.48	20.91	0.06	120	26	112	32	NONE		22.9	51	38.6	736	764	5727	238.6	3.98	85	76.4	0	3916	1811
									00:15:02	16.04	1.092	17.519	1132	597.49	489.683	0.82	185.2	37.4	27.4	33.5	7.97	2.3	99	6	16.96	3.42	15.91	4.34	20.91	0.06	122	25	114	31	NONE		23	51	38.6	736	764	4131	172.1	2.87	85	55.1	0	2544	1587
									00:15:05	17.14	0.886	15.189	862	484.68	398.282	0.82	152.5	28.5	28.9	35.1	6.46	1.8	99	4.9	17.21	3.22	16.07	4.2	20.91	0.06	123	23	115	30	NONE		23	50	38.6	736	764	3353	139.7	2.33	86	44.7	0	2040	1313
									00:15:08	22.47	0.831	18.674	697	606.675	496.573	0.82	142.5	27.1	28.2	34.4	8.09	2.3	99	6.1	17.15	3.26	16.02	4.22	20.91	0.06	123	23	115	30	NONE		23	50	38.6	736	764	4194	174.7	2.91	86	55.9	0	2598	1596
									00:15:11	18.29	0.876	16.024	784	524.623	426.604	0.81	150	28.6	28.1	34.6	6.99	2	99	5.3	17.12	3.26	15.89	4.32	20.91	0.06	123	23	114	31	NONE		23	50	38.6	736	764	3622	150.9	2.52	86	48.3	0	2310	1312
									00:15:14	19.67	0.898	17.666	788	595.395	481.434	0.81	152.8	30	27.4	33.8	7.94	2.3	99	6	17.02	3.34	15.81	4.39	20.91	0.06	122	24	113	31	NONE		23	50	38.6	736	764	4106	171.1	2.85	86	54.8	0	2682	1424
									00:15:19	16.67	1.038	17.3	794	545.259	496.751	0.91	178.4	36.5	29.6	32.5	7.27	2.1	98	5.6	17.19	3.52	15.68	4.46	20.91	0.06	123	25	112	32	NONE		23	50	38.6	736	764	3849	160.4	2.67	86	51.3	0	1169	2680
									00:15:22	14.71	1.003	14.75	967	518.446	412.871	0.8	169.1	34.4	26.5	33.2	6.91	2	98	5.3	16.86	3.43	15.62	4.46	20.91	0.06	121	25	112	32	NONE		23	50	38.6	736	764	3566	148.6	2.48	86	47.5	0	2478	1087
									00:15:25	19.87	0.857	17.026	853	570.061	448.655	0.79	146.2	27.7	27.4	34.9	7.6	2.2	99	5.8	17.06	3.23	15.86	4.28	20.91	0.06	122	23	114	31	NONE		23	50	38.5	736	764	3912	163	2.72	86	52.2	0	2844	1069
									00:15:27	23.08	0.837	19.315	744	641.83	507.944	0.79	143	27	27.6	34.8	8.56	2.4	98	6.5	17.08	3.23	15.91	4.23	20.91	0.06	122	23	114	30	NONE		23	50	38.6	736	764	4409	183.7	3.06	87	58.8	0	3139	1270
									00:15:32	15	0.94	14.1	733	503.784	404.158	0.8	157.8	33	25.9	32.3	6.72	1.9	100	5	16.79	3.51	15.64	4.46	20.91	0.06	120	25	112	32	NONE		23	50	38.6	736	764	3469	144.6	2.41	87	46.3	0	2342	1128
									00:15:35	17.91	0.949	16.997	807	588.61	466.126	0.79	160.6	31.9	26.7	33.8	7.85	2.2	103	5.7	16.92	3.36	15.7	4.4	20.91	0.06	121	24	113	32	NONE		23	50	38.6	736	764	4044	168.5	2.81	87	53.9	0	2872	1172
									00:15:38	18.81	0.925	17.398	766	609.896	481.917	0.79	156.1	31.4	26.4	33.4	8.13	2.3	102	6	16.88	3.39	15.61	4.44	20.91	0.06	121	24	112	32	NONE		23	50	38.6	736	764	4189	174.5	2.91	87	55.8	0	3000	1189
									00:15:41	19.93	0.816	16.266	776	567.101	438.956	0.77	138	27	26.2	33.9	7.56	2.2	100	5.7	16.91	3.31	15.64	4.37	20.91	0.06	121	24	112	31	NONE		23	50	38.5	736	764	3880	161.7	2.69	87	51.7	0	2992	888
									00:15:44	18.99	0.849	16.12	752	567.179	436.732	0.77	143.3	28.2	26.1	33.9	7.56	2.2	99	5.7	16.88	3.32	15.58	4.39	20.91	0.06	121	24	112	31	NONE		23	50	38.6	736	764	3877	161.5	2.69	87	51.7	0	3043	834
									00:15:48	17.6	0.989	17.402	918	617.405	475.102	0.77	166.6	33.1	26.2	34	8.23	2.4	100	6.2	16.85	3.35	15.53	4.42	20.91	0.06	121	24	111	32	NONE		23	50	38.5	736	764	4220	175.8	2.93	88	56.3	0	3320	900
									00:15:53	10.68	2.524	26.947	1993	1015.48	823.757	0.81	417.8	94.4	25.8	31.8	13.54	3.9	101	10.1	16.55	3.74	15.58	4.54	20.91	0.06	119	27	112	33	NONE		23	51	38.6	736	764	7008	292	4.87	88	93.4	0	4516	2492
									00:15:56	19.11	0.656	12.535	557	390.818	311.207	0.8	113.6	20	28.7	36	5.21	1.5	102	3.8	17.32	3.05	16.11	4.05	20.91	0.06	124	22	116	29	NONE		23.1	51	38.5	736	764	2688	112	1.87	88	35.8	0	1869	819
									00:16:00	18.46	0.745	13.754	647	447.198	353.527	0.79	127.9	23.5	27.9	35.2	5.96	1.7	104	4.3	17.17	3.15	15.81	4.26	20.91	0.06	123	23	113	31	NONE		23.1	51	38.5	736	764	3071	128	2.13	88	41	0	2196	876
									00:16:02	21.35	0.796	16.996	666	555.325	431.393	0.78	136.6	24.8	27.9	35.9	7.4	2.1	101	5.5	17.16	3.12	15.76	4.29	20.91	0.06	123	22	113	31	NONE		23.1	51	38.5	736	764	3802	158.4	2.64	88	50.7	0	2896	906
									00:16:05	20.2	0.789	15.939	626	566.637	431.71	0.76	132.9	26.2	25.6	33.6	7.56	2.2	98	5.8	16.84	3.32	15.56	4.38	20.91	0.06	121	24	112	31	NONE		23.1	51	38.5	736	764	3866	161.1	2.68	88	51.5	0	3142	724
									00:16:08	20.48	0.841	17.222	779	599.555	454.081	0.76	142.4	27.2	26.3	34.8	7.99	2.3	99	6.1	16.93	3.23	15.51	4.34	20.91	0.06	121	23	111	31	NONE		23.1	51	38.5	736	764	4086	170.3	2.84	88	54.5	0	3384	702
									00:16:11	19.74	0.838	16.539	668	583.508	437.676	0.75	141.5	27.2	26	34.6	7.78	2.2	99	5.9	16.89	3.25	15.5	4.37	20.91	0.06	121	23	111	31	NONE		23.1	51	38.5	736	764	3970	165.4	2.76	89	52.9	0	3387	584
									00:16:14	19.54	0.775	15.147	715	517.495	391.808	0.76	131.8	24.6	26.6	35.2	6.9	2	96	5.4	17.01	3.17	15.69	4.23	20.91	0.06	122	23	112	30	NONE		23.1	51	38.5	736	764	3527	147	2.45	89	47	0	2924	603
									00:16:17	19.74	0.809	15.967	697	550.423	416.652	0.76	137.3	25.9	26.5	35	7.34	2.1	94	5.9	16.97	3.2	15.6	4.3	20.91	0.06	122	23	112	31	NONE		23.1	51	38.5	736	764	3751	156.3	2.6	89	50	0	3111	640
									00:16:20	20.07	0.827	16.595	701	585.683	441.774	0.75	139.6	27	25.9	34.4	7.81	2.2	94	6.2	16.88	3.26	15.51	4.36	20.91	0.06	121	23	111	31	NONE		23.1	50	38.5	736	764	3989	166.2	2.77	89	53.2	0	3345	644
									00:16:23	20.41	0.783	15.98	678	557.668	422.613	0.76	132.5	25.4	26.1	34.4	7.44	2.1	94	5.9	16.92	3.24	15.63	4.27	20.91	0.06	121	23	112	31	NONE		23.1	50	38.5	736	764	3801	158.4	2.64	89	50.7	0	3142	659
									00:16:26	20.07	0.799	16.033	701	544.345	410.384	0.75	136.1	25.1	26.9	35.6	7.26	2.1	93	5.9	17.03	3.14	15.62	4.28	20.91	0.06	122	23	112	31	NONE		23.1	50	38.5	736	764	3707	154.5	2.57	89	49.4	0	3114	593
									00:16:30	19.61	0.763	14.961	653	519.828	389.945	0.75	129.3	24.4	26.1	34.8	6.93	2	92	5.7	16.95	3.2	15.6	4.27	20.91	0.06	122	23	112	31	NONE		23.1	51	38.5	736	764	3537	147.4	2.46	89	47.2	0	3016	521
									00:16:33	18.35	0.838	15.376	775	542.063	408.417	0.75	141.5	27.3	26	34.5	7.23	2.1	93	5.8	16.89	3.26	15.61	4.3	20.91	0.06	121	23	112	31	NONE		23.1	51	38.5	736	764	3691	153.8	2.56	90	49.2	0	3106	585
									00:16:36	18.46	0.733	13.532	616	472.205	353.623	0.75	124.1	23.5	25.9	34.6	6.3	1.8	94	5	16.93	3.21	15.73	4.17	20.91	0.06	121	23	113	30	NONE		23.1	51	38.5	736	764	3212	133.8	2.23	90	42.8	0	2753	459
									00:16:39	19.54	0.774	15.127	668	532.014	398.308	0.75	130.8	25	25.9	34.5	7.09	2	95	5.6	16.9	3.23	15.67	4.23	20.91	0.06	121	23	112	30	NONE		23.1	51	38.5	736	764	3619	150.8	2.51	90	48.2	0	3104	515
									00:16:42	19.05	0.813	15.486	695	552.605	414.719	0.75	136.9	26.7	25.6	34.1	7.37	2.1	97	5.7	16.84	3.28	15.61	4.29	20.91	0.06	121	24	112	31	NONE		23.1	51	38.5	736	764	3760	156.7	2.61	90	50.1	0	3202	558
									00:16:46	17.6	0.864	15.202	764	535.55	404.576	0.76	145.9	28.2	26.1	34.5	7.14	2	98	5.5	16.89	3.26	15.55	4.34	20.91	0.06	121	23	111	31	NONE		23.1	51	38.5	736	764	3648	152	2.53	90	48.6	0	3045	603
									00:16:49	19.23	0.819	15.75	668	557.439	417.051	0.75	138.2	26.6	25.8	34.5	7.43	2.1	98	5.7	16.87	3.25	15.61	4.29	20.91	0.06	121	23	112	31	NONE		23.1	51	38.5	736	764	3791	158	2.63	90	50.5	0	3259	533
									00:16:52	17.44	0.918	16.012	836	557.696	423.761	0.76	155.4	29.8	26.5	34.9	7.44	2.1	100	5.6	16.93	3.25	15.6	4.31	20.91	0.06	121	23	112	31	NONE		23.1	51	38.5	736	764	3803	158.5	2.64	90	50.7	0	3117	686
									00:16:55	20.48	0.854	17.488	723	605.088	459.052	0.76	144.8	27.5	26.5	35	8.07	2.3	99	6.1	16.96	3.22	15.66	4.24	20.91	0.06	122	23	112	30	NONE		23.1	51	38.5	736	764	4125	171.9	2.86	91	55	0	3398	727
									00:16:58	20.98	0.828	17.371	730	588.006	446.163	0.76	141.1	26.1	27	35.6	7.84	2.2	96	6.1	17.04	3.15	15.85	4.1	20.91	0.06	122	23	114	29	NONE		23.1	51	38.5	736	764	4009	167	2.78	91	53.5	0	3301	708
									00:17:01	21.13	0.771	16.289	684	554.611	421.827	0.76	131.2	24.5	26.7	35.1	7.39	2.1	98	5.7	17.02	3.18	15.87	4.08	20.91	0.06	122	23	114	29	NONE		23.1	51	38.5	736	764	3783	157.6	2.63	91	50.4	0	3091	692
[truncated: 35 more columns]

## Sheet: Sonuçlar
Parametre	um	Pre	Bekl.	%Beklenen	Ex Sonrası	% Değişim	Normal	Sınıf
Parametre	um	Ölçüm	Dinlenme	Isınma	AT	RC	Maks	Bekl.	%Beklenen	Normal	Sınıf
Parametre	um	Ölçüm	Dinlenme	Isınma	AT	RC	Maks	Bekl.	%Beklenen	Normal	Sınıf
Parametre	um	Ölçüm	Dinlenme	Isınma	AT	RC	Maks	Bekl.	%Beklenen	Normal	Sınıf
Parametre	um	Ölçüm	Dinlenme	Isınma	AT	RC	Maks	Bekl.	%Beklenen	Normal	Sınıf
Parametre	um	Ölçüm	Dinlenme	Isınma	AT	RC	Maks	Bekl.	%Beklenen	Normal	Sınıf
