# Supplementary material for: Correction: The contribution of energy systems during 30-second lower body Wingate anaerobic test in combat sports athletes: Intermittent versus single forms and gender comparison
Source: PLoS One. 2024 Jun 27;19(6):e0306361. doi: 10.1371/journal.pone.0306361 (PMC11210755; doi:10.1371/journal.pone.0306361)
Supplement: S1 File — A) Descriptive characteristics of athletes including age range, height, weight; B) Wingate test outputs, including metrics such as peak power, mean power, and fatigue index; C) Oxygen Consumption (O2) Data for two different Wingate test protocols, providing comparative insights into athletes’ oxygen consumption during these tests. (ZIP) [file pone.0306361.s001.zip › S1 File/C. Oxygen consumption data for two Wingate tests/All Raw-Oxygen Data/17.xlsx]

## Sheet: Veri
			Test Tarihi	16012023		Barometrik basınç (mmHg)	763		t	Rf	VT	VE_ergo	IV	VO2	VCO2	RQ	O2eksp	CO2eksp	VE/VO2	VE/VCO2	VO2/Kg	METS	HR	VO2/HR	FeO2	FeCO2	FetO2	FetCO2	FiO2	FiCO2	PeO2	PeCO2	PetO2	PETCO2	Faz	İşaretleyici	Ortam Sıc.	RH Amb	Cihaz Sıcaklığı	Analizör Basıncı	PB	EEkc	EEh	EEm	EEtot	EEkg	PRO	YAĞ	CHO
			Test Süresi	00:13:38		Ortam Sıcaklığı (°C)	20		s	1/min	L(btps)	L/min	mL	mL/min	mL/min	---	mL	mL	---	---	mL/min/Kg	---	bpm	mL/beat	%	%	%	%	%	%	mmHg	mmHg	mmHg	mmHg	---	---	°C	%	°C	mmHg	mmHg	kcal/day	kcal/h	kcal/min	kcal	kcal/Kg/day	kcal/day	kcal/day	kcal/day
			Test Süresi	00:17:13		Ortam Görece Nem (%)	57
			Egzersiz Süresi	00:00:00		Flowmetre sıcaklığı (°C)	34		00:00:04	12.45	1.503	18.71	1623	588.562	611.057	1.04	257	59.9	30.3	29.2	6.54	1.9	73	8.1	17.1	3.99	15.91	5.2	20.92	0.05	122	29	114	37	NONE		19.6	59	34.5	735	763	4273	178.1	2.97	0	47.5	0	0	4273
			Kişi (Hasta) Tipi	Healthy		Flowmetre Bağıl Nem (%)	100		00:00:07	18.58	1.265	23.498	992	764.514	782.646	1.02	214.8	51.4	29	28.4	8.49	2.4	69	11.1	16.98	4.06	15.85	5.22	20.92	0.05	122	29	113	37	NONE		19.6	59	34.5	735	763	5533	230.6	3.84	0	61.5	0	0	5533
			Test Türü	Azami		STPD (---)	0.8299		00:00:11	18.4	1.098	20.209	1155	607.38	639.258	1.05	189.5	42.4	31.2	29.6	6.75	1.9	68	8.9	17.26	3.86	16.13	4.97	20.92	0.05	124	28	115	36	NONE		19.6	58	34.5	735	763	4424	184.3	3.07	0	49.2	0	0	4424
			Ergometre	Hiçbiri		BTPS Ins (---)	1.1156		00:00:14	17.91	0.963	17.248	955	508.343	533.901	1.05	166.9	36.4	31.5	30	5.65	1.6	68	7.5	17.33	3.78	16.09	5.01	20.92	0.05	124	27	115	36	NONE		19.6	58	34.5	735	763	3701	154.2	2.57	0	41.1	0	0	3701
			Protokol	Hiçbiri		BTPS Eksp (---)	1.02		00:00:18	14.49	1.082	15.681	911	483.545	509.487	1.05	185.7	42.9	30.3	28.8	5.37	1.5	64	7.6	17.16	3.96	16.01	5.09	20.92	0.05	123	28	115	36	NONE		19.6	58	34.5	735	763	3523	146.8	2.45	1	39.1	0	0	3523
			Azami Efor	Onaylanmamış		#Adım sayısı	338		00:00:22	15.35	1.045	16.036	1045	491.986	509.124	1.03	179.7	40.5	30.4	29.4	5.47	1.6	63	7.8	17.2	3.88	15.99	5.06	20.92	0.05	123	28	114	36	NONE		19.6	58	34.5	735	763	3569	148.7	2.48	1	39.7	0	0	3569
			EKG Tepkisi	Yok		BSA (m2)	2.0989		00:00:25	17.8	1.151	20.493	1012	623.192	659.375	1.06	198.1	45.2	30.9	29.2	6.92	2	62	10.1	17.21	3.93	16.13	4.96	20.92	0.05	123	28	115	36	NONE		19.7	57	34.5	735	763	4544	189.3	3.16	1	50.5	0	0	4544
			Test sebebi	Yok		BMI (kg/m2)	27.8		00:00:29	15.79	1.4	22.105	1320	646.104	694.519	1.07	242.8	53.7	32.5	30.2	7.18	2.1	63	10.3	17.34	3.84	16.36	4.85	20.92	0.05	124	27	117	35	NONE		19.7	58	34.5	735	763	4729	197	3.28	1	52.5	0	0	4729
			Testi durdurma sebebi	Yok		HR Maks.	202		00:00:33	17.65	0.924	16.306	938	428.544	466.296	1.09	163.5	32.3	35.2	32.3	4.76	1.4	62	6.9	17.69	3.5	16.52	4.68	20.92	0.05	127	25	118	34	NONE		19.7	58	34.5	735	763	3145	131.1	2.18	1	34.9	0	0	3145
			Test Konumu	Tanımsız		Kullanıcı 1 (---)	-		00:00:34	30.93	0.761	23.536	810	570.318	629.372	1.1	136.5	24.9	37.5	34	6.34	1.8	62	9.2	17.94	3.27	16.75	4.28	20.92	0.05	128	23	120	31	NONE	Marker	19.7	58	34.5	735	763	4200	175	2.92	1	46.7	0	0	4200
			Test Amacı	Yok		Kullanıcı 2 (---)	-		00:00:35	60.61	0.842	51.03	517	1271.31	1432.49	1.13	150.2	28.9	36.8	32.7	14.13	4	62	20.5	17.84	3.43	16.66	4.44	20.92	0.05	128	25	119	32	NONE		19.7	58	34.5	735	763	9409	392	6.53	1	104.5	0	0	9409
						Kullanıcı 3 (---)	-		00:00:36	58.25	0.798	46.485	705	1037.94	1170.03	1.13	144.9	24.6	40.9	36.2	11.53	3.3	62	16.7	18.16	3.08	17.03	4.15	20.92	0.05	130	22	122	30	NONE		19.7	58	34.5	735	763	7682	320.1	5.33	2	85.4	0	0	7682
									00:00:37	61.22	0.755	46.224	610	1075.94	1190.16	1.11	136.3	23.8	39	35.2	11.95	3.4	62	17.4	18.05	3.15	16.97	4.21	20.92	0.05	129	23	122	30	NONE		19.7	58	34.5	735	763	7928	330.3	5.51	2	88.1	0	0	7928
									00:00:38	53.57	0.786	42.107	672	1042.4	1102.92	1.06	140.7	25.2	36.8	34.8	11.58	3.3	62	16.8	17.9	3.21	16.63	4.45	20.92	0.05	128	23	119	32	NONE		19.7	58	34.5	735	763	7601	316.7	5.28	2	84.5	0	0	7601
									00:00:39	60	0.77	46.2	614	1196.93	1255.59	1.05	136.8	25.6	35.1	33.5	13.3	3.8	62	19.3	17.77	3.32	16.46	4.51	20.92	0.05	127	24	118	32	NONE		19.7	58	34.5	735	763	8711	362.9	6.05	2	96.8	0	0	8711
									00:00:41	45.11	1.156	52.15	784	1638.53	1633.17	1	198.1	44.2	29.9	30	18.21	5.2	62	26.4	17.14	3.82	15.66	5.08	20.92	0.05	123	27	112	36	NONE		19.7	58	34.5	736	763	11789	491.2	8.19	2	131	0	132	11657
									00:00:42	41.38	1.181	48.869	1065	1457.38	1428.88	0.98	204.8	42.2	31.5	32.2	16.19	4.6	61	23.9	17.34	3.57	15.96	4.85	20.92	0.05	124	26	114	35	NONE		19.7	58	34.5	735	763	10448	435.3	7.26	2	116.1	0	697	9751
									00:00:44	34.68	1.573	54.555	1413	1547.2	1563.29	1.01	275.2	55.1	33.7	33.3	17.19	4.9	60	25.8	17.5	3.5	16.24	4.68	20.92	0.05	125	25	116	34	NONE		19.7	57	34.5	735	763	11165	465.2	7.75	2	124.1	0	0	11165
									00:00:46	37.04	1.528	56.593	1170	1681.91	1731.63	1.03	264.6	57.1	32.1	31.2	18.69	5.3	62	27.1	17.32	3.74	16.1	4.79	20.92	0.05	124	27	115	34	NONE	Marker	19.7	57	34.5	735	763	12188	507.9	8.46	3	135.4	0	0	12188
									00:00:49	19.87	2.279	45.278	2319	1530.11	1519.54	0.99	384.1	93.3	28.7	28.9	17	4.9	66	23.2	16.85	4.09	15.81	5.06	20.92	0.05	121	29	113	36	NONE		19.7	57	34.5	735	763	11000	458.3	7.64	3	122.2	0	259	10741
									00:00:52	17.34	3.434	59.549	2712	2216.07	2195.86	0.99	564.7	154.3	26.3	26.6	24.62	7	70	31.7	16.44	4.49	15.29	5.47	20.92	0.05	118	32	109	39	NONE		19.8	57	34.5	735	763	15924	663.5	11.06	4	176.9	0	496	15428
									00:00:56	17.34	2.933	50.861	2777	2049.83	2032.53	0.99	471.4	142.7	24.2	24.4	22.78	6.5	121	16.9	16.07	4.87	14.9	5.88	20.92	0.05	115	35	107	42	NONE		19.8	57	34.5	735	763	14731	613.8	10.23	4	163.7	0	424	14307
									00:00:59	18.46	2.708	49.994	2355	2273.34	2209.99	0.97	419	145.6	21.4	22	25.26	7.2	129	17.6	15.47	5.38	14.25	6.5	20.92	0.05	111	38	102	47	NONE		19.8	58	34.5	735	763	16268	677.8	11.3	5	180.8	0	1547	14721
									00:01:02	18.29	2.449	44.799	2460	2069.83	2039.95	0.99	376.4	135.6	21	21.3	23	6.6	130	15.9	15.37	5.54	14.06	6.77	20.92	0.05	110	40	101	48	NONE		19.8	59	34.5	735	763	14855	619	10.32	5	165.1	0	732	14124
									00:01:06	16.81	3.008	50.555	2713	2286.72	2341.82	1.02	464.5	169.4	21.6	21.1	25.41	7.3	128	17.9	15.44	5.63	14.24	6.84	20.92	0.05	111	40	102	49	NONE		19.8	59	34.5	735	763	16552	689.7	11.49	6	183.9	0	0	16552
									00:01:09	16.22	2.756	44.692	2636	2026.9	2145.53	1.06	424.1	160.8	21.5	20.3	22.52	6.4	127	16	15.39	5.83	14.31	6.93	20.92	0.05	110	42	102	50	NONE		19.8	59	34.5	735	763	14782	615.9	10.26	7	164.2	0	0	14782
									00:01:12	20.27	2.189	44.372	1965	2097.9	2188.72	1.04	332.1	131.2	20.5	19.6	23.31	6.7	125	16.8	15.17	5.99	13.94	7.3	20.92	0.05	109	43	100	52	NONE		19.8	59	34.5	735	763	15249	635.4	10.59	7	169.4	0	0	15249
									00:01:15	24.79	2.184	54.149	1911	2315.96	2417.9	1.04	343.3	118.6	22.6	21.7	25.73	7.4	124	18.7	15.72	5.43	14.51	6.77	20.92	0.05	113	39	104	48	NONE		19.8	59	34.5	736	763	16836	701.5	11.69	8	187.1	0	0	16836
									00:01:16	43.48	2.024	88	1380	3459.48	3622.34	1.05	326.6	101.4	24.6	23.5	38.44	11	123	28.1	16.14	5.01	14.67	6.22	20.92	0.05	116	36	105	45	NONE	Marker	19.8	59	34.5	736	763	25166	1048.6	17.48	8	279.6	0	0	25166
									00:01:17	46.51	1.945	90.465	1201	3264.64	3544.68	1.09	320.8	92.8	26.7	24.6	36.27	10.4	123	26.5	16.49	4.77	15.11	6.09	20.92	0.05	118	34	108	44	NONE		19.8	59	34.5	736	763	23949	997.9	16.63	8	266.1	0	0	23949
									00:01:19	49.59	2.133	105.769	1216	3409.22	4034.59	1.18	360.2	99.1	30	25.4	37.88	10.8	124	27.5	16.89	4.65	15.64	5.85	20.92	0.05	121	33	112	42	NONE		19.8	59	34.5	736	763	25537	1064	17.73	9	283.7	0	0	25537
									00:01:20	43.17	2.25	97.122	1354	2919.39	3570.99	1.22	385.4	100.8	32.2	26.4	32.44	9.3	124	23.5	17.13	4.48	16.05	5.62	20.92	0.05	123	32	115	40	NONE		19.8	59	34.5	736	763	22052	918.8	15.31	9	245	0	0	22052
									00:01:21	45.45	2.206	100.273	1356	2689.54	3410.38	1.27	386.2	91.5	36.1	28.5	29.88	8.5	124	21.7	17.51	4.15	16.38	5.34	20.92	0.05	125	30	117	38	NONE		19.8	59	34.5	736	763	20507	854.4	14.24	9	227.9	0	0	20507
									00:01:23	31.58	2.065	65.211	1399	1811.93	2358.08	1.3	358.5	91	34.8	26.7	20.13	5.8	123	14.7	17.36	4.41	16.27	5.5	20.92	0.05	124	32	116	39	NONE		19.9	59	34.5	735	763	13911	579.6	9.66	10	154.6	0	0	13911
									00:01:24	52.63	2.571	135.316	1194	3427.58	4613.72	1.35	453.7	106.9	38.4	28.5	38.08	10.9	123	27.9	17.65	4.16	16.54	5.14	20.92	0.05	126	30	118	37	NONE		19.9	59	34.5	736	763	26557	1106.6	18.44	10	295.1	0	0	26557
									00:01:26	41.67	2.467	102.792	1508	2568.16	3266.92	1.27	437.6	95.7	38.9	30.6	28.54	8.2	123	20.9	17.74	3.88	16.66	5.02	20.92	0.05	127	28	119	36	NONE		19.9	59	34.5	736	763	19598	816.6	13.61	11	217.8	0	0	19598
									00:01:27	50	2.767	138.35	1295	3411.96	4449.47	1.3	491.4	108.6	39.5	30.3	37.91	10.8	123	27.7	17.76	3.92	16.75	4.9	20.92	0.05	127	28	120	35	NONE	Marker	19.9	59	34.5	735	763	26210	1092.1	18.2	11	291.2	0	0	26210
									00:01:29	33.33	2.911	97.033	1740	2653.72	3335	1.26	507.9	122	35.7	28.4	29.49	8.4	124	21.4	17.45	4.19	16.45	5.21	20.92	0.05	125	30	118	37	NONE		19.9	59	34.5	735	763	20186	841.1	14.02	11	224.3	0	0	20186
									00:01:32	20.2	3.588	72.485	2437	2270.74	2733.13	1.2	609.4	164.8	31.3	26	25.23	7.2	132	17.2	16.98	4.59	15.84	5.79	20.92	0.05	122	33	113	41	NONE		19.9	59	34.5	735	763	17082	711.7	11.86	12	189.8	0	0	17082
									00:01:34	24.59	3.03	74.508	2068	2803.55	3232.44	1.15	492.1	159.9	26	22.5	31.15	8.9	146	19.2	16.24	5.28	15.01	6.55	20.92	0.05	116	38	107	47	NONE		19.9	59	34.6	735	763	20865	869.4	14.49	12	231.8	0	0	20865
									00:01:37	20.2	2.902	58.626	2477	2336.58	2723.76	1.17	462.9	163.9	24.5	21	25.96	7.4	156	15	15.95	5.65	14.74	6.99	20.92	0.05	114	40	106	50	NONE		19.9	59	34.5	735	763	17437	726.5	12.11	13	193.7	0	0	17437
									00:01:40	23.08	2.774	64.015	2039	2540.27	3005.36	1.18	442.6	158.3	24.6	20.8	28.23	8.1	155	16.4	15.96	5.71	14.62	7.21	20.92	0.05	114	41	105	52	NONE		19.9	59	34.6	735	763	19027	792.8	13.21	14	211.4	0	0	19027
									00:01:42	22.99	2.681	61.632	1898	2679.4	3128.27	1.17	415.5	165.3	22.4	19.2	29.77	8.5	149	18	15.5	6.17	14.2	7.69	20.92	0.05	111	44	102	55	NONE		19.9	59	34.6	735	763	20003	833.4	13.89	14	222.3	0	0	20003
									00:01:45	20.34	3.013	61.281	2364	2551.06	3082.32	1.21	472.6	184.1	23.5	19.4	28.35	8.1	145	17.6	15.69	6.11	14.64	7.4	20.92	0.05	112	44	105	53	NONE		19.9	59	34.5	735	763	19209	800.4	13.34	15	213.4	0	0	19209
									00:01:48	24.19	2.765	66.895	2080	2748.75	3337.65	1.21	435.4	167.6	23.7	19.5	30.54	8.7	143	19.2	15.75	6.06	14.55	7.41	20.92	0.05	113	43	104	53	NONE		20	59	34.5	735	763	20724	863.5	14.39	16	230.3	0	0	20724
									00:01:50	23.53	2.914	68.565	2240	2721.03	3314.88	1.22	463.9	171.2	24.6	20.2	30.23	8.6	143	19	15.92	5.88	14.81	7.18	20.92	0.05	114	42	106	51	NONE		20	59	34.6	735	763	20532	855.5	14.26	16	228.1	0	0	20532
									00:01:53	25.21	3.039	76.613	2142	2761.62	3447.86	1.25	496.9	166.3	27.1	21.7	30.68	8.8	143	19.3	16.35	5.47	15.25	6.78	20.92	0.05	117	39	109	49	NONE		20	59	34.6	735	763	20971	873.8	14.56	17	233	0	0	20971
									00:01:55	27.27	2.898	79.036	1984	2676.68	3412.41	1.27	481.2	152.2	28.8	22.6	29.74	8.5	142	18.8	16.6	5.25	15.45	6.63	20.92	0.05	119	38	111	47	NONE		20	59	34.6	735	763	20438	851.6	14.19	17	227.1	0	0	20438
									00:01:57	29.85	2.847	84.985	1891	2830.61	3651.39	1.29	474.4	148.8	29.3	22.7	31.45	9	142	19.9	16.66	5.23	15.54	6.5	20.92	0.05	119	37	111	47	NONE	Marker	20	59	34.6	736	763	21680	903.4	15.06	18	240.9	0	0	21680
									00:01:58	47.62	2.854	135.905	1642	3695.82	5081.78	1.38	496.2	130	35.9	26.1	41.06	11.7	143	25.8	17.39	4.56	16.21	5.58	20.92	0.05	124	33	116	40	NONE		20	59	34.6	736	763	28805	1200.2	20	18	320.1	0	0	28805
									00:01:59	55.05	2.349	129.303	1264	3251.7	4830.6	1.49	413	106.9	38.6	26	36.13	10.3	144	22.6	17.58	4.55	16.49	5.61	20.92	0.05	126	33	118	40	NONE		20	59	34.6	735	763	25913	1079.7	18	18	287.9	0	0	25913
									00:02:00	52.17	2.611	136.226	1388	3087.17	4871.81	1.58	466.3	113.8	42.9	27.2	34.3	9.8	146	21.1	17.86	4.36	16.81	5.49	20.92	0.05	128	31	120	39	NONE		20	59	34.6	736	763	25055	1043.9	17.4	19	278.4	0	0	25055
									00:02:02	50.42	2.498	125.95	1486	2756.45	4337.93	1.57	448.8	104.9	44.4	28.2	30.63	8.8	147	18.8	17.97	4.2	17	5.25	20.92	0.05	129	30	122	38	NONE		20	59	34.6	736	763	22351	931.3	15.52	19	248.3	0	0	22351
									00:02:03	50.42	2.737	138	1371	2823.8	4563.15	1.62	496.4	110.4	47.6	29.5	31.38	9	149	19	18.14	4.03	17.15	5.13	20.92	0.05	130	29	123	37	NONE		20	59	34.6	736	763	23086	961.9	16.03	19	256.5	0	0	23086
									00:02:04	54.55	2.469	134.673	1449	2580.43	4227.22	1.64	451.9	94.6	50.7	31	28.67	8.2	150	17.2	18.3	3.83	17.39	4.88	20.92	0.05	131	27	125	35	NONE		20	59	34.6	736	763	21188	882.8	14.71	20	235.4	0	0	21188
									00:02:05	56.07	2.431	136.318	1277	2610.2	4295.44	1.65	444.9	93.5	50.7	30.8	29	8.3	151	17.3	18.3	3.85	17.4	4.77	20.92	0.05	131	28	125	34	NONE		20	59	34.6	736	763	21463	894.3	14.9	20	238.5	0	0	21463
									00:02:06	54.55	2.446	133.418	1294	2700.91	4137.11	1.53	445.4	92.6	48	31.3	30.01	8.6	153	17.7	18.21	3.79	17.29	4.81	20.92	0.05	130	27	124	34	NONE		20	59	34.6	736	763	21722	905.1	15.08	20	241.4	0	0	21722
									00:02:07	53.57	2.487	133.232	1341	2687.21	4097.88	1.52	453.2	93.4	48.2	31.6	29.86	8.5	156	17.2	18.22	3.76	17.27	4.69	20.92	0.05	130	27	124	34	NONE		20.1	58	34.6	736	763	21582	899.3	14.99	20	239.8	0	0	21582
									00:02:08	56.07	2.581	144.729	1235	3174.55	4626.89	1.46	465.2	100.7	44.4	30.4	35.27	10.1	157	20.2	18.02	3.9	17.02	4.9	20.92	0.05	129	28	122	35	NONE	Marker	20.1	58	34.6	736	763	25157	1048.2	17.47	21	279.5	0	0	25157
									00:02:10	45.45	2.813	127.864	1403	3109.66	4217.71	1.36	499.9	113.2	40.1	29.6	34.55	9.9	159	19.6	17.77	4.02	16.78	5.03	20.92	0.05	127	29	120	36	NONE		20.1	58	34.6	736	763	24145	1006	16.77	21	268.3	0	0	24145
									00:02:12	26.67	3.357	89.52	2043	2513.8	3296.12	1.31	581.3	150.6	34.9	26.6	27.93	8	162	15.5	17.32	4.49	16.42	5.48	20.92	0.05	124	32	118	39	NONE		20.1	58	34.6	735	763	19339	805.8	13.43	22	214.9	0	0	19339
									00:02:14	27.65	2.976	82.286	1939	2534.64	3151.14	1.24	506.5	138.8	31.7	25.5	28.16	8	164	15.5	17.02	4.66	15.95	5.86	20.92	0.05	122	33	114	42	NONE		20.1	58	34.6	736	763	19226	801.1	13.35	22	213.6	0	0	19226
									00:02:16	28.57	2.825	80.714	1691	2782.03	3367.02	1.21	468.5	143.4	28.3	23.4	30.91	8.8	165	16.9	16.58	5.08	15.39	6.47	20.92	0.05	119	36	110	46	NONE		20.1	57	34.6	735	763	20957	873.2	14.55	23	232.9	0	0	20957
									00:02:18	28.44	2.982	84.796	1764	2924.61	3556.91	1.22	494.3	152.2	28.3	23.3	32.5	9.3	164	17.8	16.58	5.1	15.35	6.5	20.92	0.05	119	37	110	47	NONE		20.1	57	34.6	735	763	22059	919.1	15.32	23	245.1	0	0	22059
									00:02:21	23.08	2.792	64.431	1943	2600.65	3076.05	1.18	443.1	162	24.2	20.4	28.9	8.3	161	16.2	15.87	5.8	14.61	7.29	20.92	0.05	114	42	105	52	NONE		20.1	57	34.6	735	763	19478	811.6	13.53	24	216.4	0	0	19478
									00:02:23	26.09	2.684	70.017	1802	2727	3175.31	1.16	431.2	148	25	21.5	30.3	8.7	157	17.4	16.07	5.51	14.73	7.08	20.92	0.05	115	39	105	51	NONE		20.2	57	34.6	735	763	20344	847.7	14.13	24	226	0	0	20344
									00:02:26	23.44	3.276	76.781	2125	3080.45	3728.3	1.21	520	193.3	24.4	20.2	34.23	9.8	153	20.1	15.87	5.9	14.59	7.43	20.92	0.05	114	42	104	53	NONE		20.2	56	34.6	735	763	23205	966.9	16.11	25	257.8	0	0	23205
									00:02:28	22.9	2.769	63.412	2069	2662.8	3123.1	1.17	434.1	165.7	23.2	19.8	29.59	8.5	150	17.8	15.68	5.98	14.53	7.28	20.92	0.05	112	43	104	52	NONE		20.2	56	34.6	735	763	19901	829.2	13.82	26	221.1	0	0	19901
									00:02:31	24.39	3.125	76.22	1991	2992.94	3543.29	1.18	500.2	176.6	24.9	21	33.25	9.5	145	20.6	16.01	5.65	14.79	7.06	20.92	0.05	115	40	106	51	NONE		20.2	57	34.6	735	763	22421	934.2	15.57	26	249.1	0	0	22421
									00:02:34	21.98	3.166	69.582	2164	2653.6	3232.65	1.22	510.2	178.8	25.6	21	29.48	8.4	140	19	16.11	5.65	14.9	7.02	20.92	0.05	115	40	107	50	NONE		20.2	57	34.6	736	763	20023	834.3	13.9	27	222.5	0	0	20023
									00:02:36	20.55	2.823	58.007	2274	2100.03	2639.84	1.26	460.8	156.2	26.9	21.4	23.33	6.7	133	15.8	16.32	5.53	15.17	6.92	20.92	0.05	117	40	109	50	NONE		20.2	57	34.6	736	763	15975	665.6	11.09	27	177.5	0	0	15975
									00:02:40	18.63	2.916	54.335	2401	1947	2503	1.29	476.6	163.3	27.2	21.2	21.63	6.2	129	15.1	16.34	5.6	15.23	6.96	20.92	0.05	117	40	109	50	NONE		20.2	57	34.6	736	763	14899	620.8	10.35	28	165.5	0	0	14899
									00:02:43	21.05	2.551	53.705	2036	1933.92	2483.41	1.28	416.4	143.4	27	21	21.49	6.1	126	15.3	16.32	5.62	15.07	7.12	20.92	0.05	117	40	108	51	NONE		20.2	57	34.6	735	763	14795	616.4	10.27	29	164.4	0	0	14795
									00:02:45	20.55	2.772	56.959	2145	2111.17	2657.33	1.26	449.4	157.2	26.3	20.9	23.46	6.7	122	17.3	16.21	5.67	15.04	7.06	20.92	0.05	116	41	108	51	NONE		20.2	57	34.6	736	763	16066	669.4	11.16	29	178.5	0	0	16066
									00:02:49	18.52	2.992	55.407	2290	1998.22	2542.29	1.27	488.5	166.9	27.1	21.3	22.2	6.3	119	16.8	16.33	5.58	15.16	6.99	20.92	0.05	117	40	109	50	NONE		20.3	56	34.6	736	763	15249	635.4	10.59	30	169.4	0	0	15249
									00:02:52	20.13	2.751	55.389	2336	1865.39	2430.24	1.3	456.8	146.8	28.9	22.2	20.73	5.9	117	15.9	16.6	5.34	15.48	6.72	20.92	0.05	119	38	111	48	NONE		20.3	56	34.6	736	763	14326	596.9	9.95	30	159.2	0	0	14326
									00:02:55	16.44	3.428	56.351	2589	1810.86	2469.37	1.36	574.3	182.7	30.5	22.4	20.12	5.7	116	15.6	16.75	5.33	15.71	6.61	20.92	0.05	120	38	112	47	NONE		20.3	56	34.6	736	763	14081	586.7	9.78	31	156.5	0	0	14081
									00:02:58	20.55	2.623	53.897	2008	1726.67	2368.75	1.37	439.6	140.2	30.4	22.1	19.19	5.5	116	14.9	16.76	5.35	15.56	6.91	20.92	0.05	120	38	111	49	NONE		20.3	56	34.6	736	763	13449	560.4	9.34	31	149.4	0	0	13449
									00:03:01	18.93	2.65	50.158	2357	1612.4	2230.44	1.38	443.5	143.3	30.3	21.9	17.92	5.1	115	14	16.74	5.41	15.72	6.74	20.92	0.05	120	39	113	48	NONE		20.3	56	34.6	736	763	12588	524.5	8.74	32	139.9	0	0	12588
									00:03:04	23.81	2.805	66.786	1968	1921.95	2756.82	1.43	480.7	140.9	33.9	23.6	21.35	6.1	113	17	17.14	5.02	16.18	6.32	20.92	0.05	123	36	116	45	NONE		20.3	56	34.6	735	763	15160	631.7	10.53	32	168.4	0	0	15160
									00:03:07	22.47	2.687	60.382	1818	1693.13	2534.07	1.5	461.9	137.2	34.7	23.2	18.81	5.4	110	15.4	17.19	5.11	16.17	6.5	20.92	0.05	123	37	116	47	NONE		20.3	56	34.6	735	763	13523	563.4	9.39	33	150.3	0	0	13523
									00:03:09	21.28	2.433	51.766	2211	1323.29	2069.53	1.56	425.2	118.4	38	24.3	14.7	4.2	109	12.1	17.48	4.87	16.52	6.21	20.92	0.05	125	35	118	44	NONE		20.3	56	34.6	736	763	10710	446.2	7.44	33	119	0	0	10710
									00:03:12	21.13	2.66	56.197	1881	1453.94	2354.62	1.62	462.8	135.6	37.6	23.2	16.15	4.6	106	13.7	17.4	5.1	16.48	6.36	20.92	0.05	125	36	118	46	NONE		20.3	56	34.6	735	763	11895	495.6	8.26	33	132.2	0	0	11895
									00:03:15	21.51	2.56	55.054	2116	1318.42	2221.01	1.68	451.1	125.7	40.6	24.1	14.65	4.2	104	12.7	17.62	4.91	16.79	6.04	20.92	0.05	126	35	120	43	NONE		20.3	56	34.6	735	763	10922	455.1	7.58	34	121.4	0	0	10922
									00:03:18	17.75	2.426	43.065	2034	1025.23	1766.54	1.72	427.4	121.1	40.8	23.7	11.39	3.3	102	10.1	17.62	4.99	16.62	6.39	20.92	0.05	126	36	119	46	NONE		20.3	56	34.6	735	763	8556	356.5	5.94	34	95.1	0	0	8556
									00:03:22	18.13	2.362	42.816	2100	1057	1795.35	1.7	413.6	120.5	39.3	23.1	11.74	3.4	102	10.4	17.51	5.1	16.58	6.42	20.92	0.05	125	37	119	46	NONE		20.4	56	34.6	735	763	8780	365.8	6.1	35	97.6	0	0	8780
									00:03:25	20	2.554	51.08	2116	1201.43	2067.27	1.72	451	125.8	41.4	24	13.35	3.8	102	11.8	17.66	4.93	16.8	6.14	20.92	0.05	126	35	120	44	NONE		20.4	56	34.6	736	763	10022	417.6	6.96	35	111.4	0	0	10022
									00:03:28	20.91	2.773	57.972	2211	1239.78	2214.56	1.79	496.9	129	45.6	25.5	13.78	3.9	103	12	17.92	4.65	17.11	5.83	20.92	0.05	128	33	123	42	NONE		20.4	55	34.6	736	763	10470	436.3	7.27	35	116.3	0	0	10470
									00:03:31	15.96	3.303	52.707	2634	1132.84	2078.96	1.84	590.5	158.6	45.5	24.8	12.59	3.6	106	10.7	17.88	4.8	17.14	5.87	20.92	0.05	128	34	123	42	NONE		20.4	55	34.6	736	763	9655	402.3	6.7	36	107.3	0	0	9655
									00:03:34	20.2	2.457	49.636	2038	1082.19	1968.25	1.82	438.4	118.6	44.6	24.5	12.02	3.4	109	9.9	17.84	4.83	17.02	5.95	20.92	0.05	128	35	122	43	NONE		20.4	55	34.6	736	763	9195	383.1	6.39	36	102.2	0	0	9195
									00:03:37	20.07	2.509	50.348	2129	1082.16	1957.98	1.81	448.9	118.8	45.2	25	12.02	3.4	110	9.8	17.89	4.73	17.12	5.87	20.92	0.05	128	34	123	42	NONE		20.4	55	34.6	736	763	9179	382.5	6.37	36	102	0	0	9179
									00:03:40	20.62	2.437	50.247	2084	1046.68	1909.74	1.82	438.1	112.8	46.6	25.6	11.63	3.3	109	9.6	17.98	4.63	17.26	5.68	20.92	0.05	129	33	124	41	NONE		20.4	55	34.6	735	763	8903	371	6.18	37	98.9	0	0	8903
									00:03:43	19.67	2.625	51.639	2164	1050.17	1949.56	1.86	473.3	120.7	47.9	25.8	11.67	3.3	108	9.7	18.03	4.6	17.29	5.69	20.92	0.05	129	33	124	41	NONE		20.5	55	34.6	736	763	8986	374.4	6.24	37	99.8	0	0	8986
									00:03:46	21.13	2.59	54.718	2023	1059.8	2022.14	1.91	469.9	116.6	50.2	26.3	11.78	3.4	108	9.8	18.14	4.5	17.42	5.58	20.92	0.05	130	32	125	40	NONE		20.5	55	34.6	736	763	9155	381.5	6.36	37	101.7	0	0	9155
									00:03:49	20.83	2.55	53.125	2070	967.072	1911.4	1.98	466.1	111.8	53.4	27	10.75	3.1	107	9	18.28	4.38	17.55	5.47	20.92	0.05	131	31	126	39	NONE		20.5	55	34.6	736	763	8459	352.4	5.87	37	94	0	0	8459
									00:03:52	18.75	2.706	50.738	2353	926.07	1854.47	2	494.1	120.5	53.4	26.7	10.29	2.9	108	8.6	18.26	4.45	17.57	5.49	20.92	0.05	131	32	126	39	NONE		20.5	55	34.6	736	763	8138	339.1	5.65	38	90.4	0	0	8138
									00:03:55	21.28	2.472	52.596	1986	953.991	1917.44	2.01	451.7	109.8	53.6	26.7	10.6	3	109	8.8	18.27	4.44	17.58	5.49	20.92	0.05	131	32	126	39	NONE		20.5	55	34.6	735	763	8395	349.8	5.83	38	93.3	0	0	8395
									00:03:58	20.83	2.637	54.938	2131	960.313	1945.25	2.03	484.2	113.8	55.7	27.5	10.67	3	108	8.9	18.36	4.32	17.67	5.35	20.92	0.05	131	31	127	38	NONE		20.5	55	34.6	735	763	8474	353.1	5.88	38	94.2	0	0	8474
									00:04:01	22.3	2.258	50.364	1866	904.154	1826.94	2.02	413.1	99.8	54	26.7	10.05	2.9	109	8.3	18.29	4.42	17.57	5.48	20.92	0.05	131	32	126	39	NONE		20.5	55	34.6	736	763	7972	332.2	5.54	39	88.6	0	0	7972
									00:04:04	20.27	2.432	49.297	2082	890.661	1761.46	1.98	445	105.9	53.8	27.2	9.9	2.8	109	8.2	18.3	4.35	17.64	5.37	20.92	0.05	131	31	126	38	NONE		20.6	55	34.6	736	763	7792	324.7	5.41	39	86.6	0	0	7792
									00:04:06	20.62	2.378	49.031	1999	899.62	1775.07	1.97	434.2	104.9	52.9	26.8	10	2.9	109	8.3	18.26	4.41	17.61	5.38	20.92	0.05	131	32	126	39	NONE		20.6	55	34.6	736	763	7864	327.7	5.46	39	87.4	0	0	7864
									00:04:09	20.91	2.154	45.031	1914	810.089	1591.77	1.96	394.5	92.8	53.8	27.4	9	2.6	108	7.5	18.31	4.31	17.59	5.39	20.92	0.05	131	31	126	39	NONE		20.6	55	34.6	736	763	7071	294.6	4.91	39	78.6	0	0	7071
									00:04:13	16.9	2.613	44.163	2238	803.534	1604.94	2	477.4	115.7	53.5	26.8	8.93	2.6	107	7.5	18.27	4.43	17.55	5.49	20.92	0.05	131	32	126	39	NONE		20.6	55	34.6	736	763	7055	294	4.9	40	78.4	0	0	7055
									00:04:16	19.8	2.368	46.891	2005	881.101	1711.42	1.94	431.2	105.3	51.6	26.6	9.79	2.8	105	8.4	18.21	4.45	17.53	5.47	20.92	0.05	130	32	126	39	NONE		20.6	55	34.7	736	763	7659	319.1	5.32	40	85.1	0	0	7659
									00:04:19	21.35	2.127	45.416	1845	842.239	1599.4	1.9	388.5	91.3	52.1	27.5	9.36	2.7	104	8.1	18.27	4.29	17.56	5.36	20.92	0.05	131	31	126	38	NONE		20.6	55	34.7	736	763	7263	302.6	5.04	40	80.7	0	0	7263
									00:04:21	22.3	2.207	49.227	1846	899.415	1723.7	1.92	403.8	94.2	53	27.7	9.99	2.9	103	8.7	18.3	4.27	17.55	5.34	20.92	0.05	131	31	126	38	NONE		20.6	55	34.7	736	763	7781	324.2	5.4	40	86.5	0	0	7781
									00:04:25	19.11	2.4	45.86	1957	845.945	1636.94	1.94	438.3	104.4	52.6	27.2	9.4	2.7	103	8.2	18.26	4.35	17.54	5.35	20.92	0.05	131	31	126	38	NONE		20.7	55	34.6	736	763	7344	306	5.1	41	81.6	0	0	7344
									00:04:29	14.71	1.98	29.118	2056	571.164	1062.15	1.86	359	88	49.2	26.4	6.35	1.8	102	5.6	18.13	4.44	17.33	5.62	20.92	0.05	130	32	124	40	NONE		20.7	55	34.7	736	763	4890	203.8	3.4	41	54.3	0	0	4890
									00:04:32	17.86	2.194	39.179	1817	811.949	1470.48	1.81	394.9	100.3	46.7	25.8	9.02	2.6	99	8.2	18	4.57	17.26	5.63	20.92	0.05	129	33	124	40	NONE		20.7	55	34.7	736	763	6889	287	4.78	41	76.5	0	0	6889
									00:04:35	20.55	2.227	45.76	1885	885.297	1616.74	1.83	405	95.9	50.1	27.4	9.84	2.8	97	9.1	18.19	4.31	17.52	5.32	20.92	0.05	130	31	125	38	NONE		20.7	55	34.7	736	763	7533	313.9	5.23	41	83.7	0	0	7533
									00:04:38	17.91	2.254	40.37	1855	773.849	1432.81	1.85	410.2	97.5	50.5	27.3	8.6	2.5	98	7.9	18.2	4.33	17.45	5.42	20.92	0.05	130	31	125	39	NONE		20.7	55	34.7	736	763	6616	275.6	4.59	42	73.5	0	0	6616
									00:04:42	17.8	2.247	40.006	1935	757.783	1406.62	1.86	409.6	96.3	51.1	27.6	8.42	2.4	98	7.7	18.23	4.29	17.49	5.38	20.92	0.05	131	31	125	39	NONE		20.7	55	34.7	736	763	6484	270.2	4.5	42	72	0	0	6484
									00:04:56	17.6	2.067	36.37	1660	713.068	1305.26	1.83	375.1	90.4	49.3	26.9	7.92	2.3	100	7.1	18.15	4.37	17.38	5.43	20.92	0.05	130	31	124	39	NONE		20.8	54	34.7	736	763	6072	253	4.22	43	67.5	0	0	6072
									00:04:59	19.29	2.37	45.723	2009	841.343	1534.43	1.82	434.2	97	52.7	28.9	9.35	2.7	99	8.5	18.32	4.09	17.64	5.06	20.92	0.05	131	29	126	36	NONE		20.8	54	34.7	735	763	7156	298.1	4.97	43	79.5	0	0	7156
									00:05:03	13.99	3.238	45.287	2822	757.704	1468.42	1.94	599.3	128.1	58.5	30.2	8.42	2.4	100	7.6	18.51	3.96	17.85	4.97	20.92	0.05	133	28	128	36	NONE		20.8	54	34.7	736	763	6581	274.2	4.57	44	73.1	0	0	6581
									00:05:06	23.08	1.918	44.262	1488	753.325	1431.74	1.9	354.5	75.7	56.6	29.8	8.37	2.4	99	7.6	18.48	3.95	17.79	5.03	20.92	0.05	132	28	127	36	NONE		20.8	54	34.7	736	763	6499	270.8	4.51	44	72.2	0	0	6499
									00:05:09	20.91	2.1	43.902	1737	791.512	1488.1	1.88	385.3	86.8	53.6	28.5	8.79	2.5	99	8	18.35	4.13	17.73	5.08	20.92	0.05	131	30	127	36	NONE		20.8	54	34.7	735	763	6802	283.4	4.72	44	75.6	0	0	6802
									00:05:11	23.81	1.939	46.167	1584	797.407	1494.77	1.87	357.9	76.6	55.8	29.8	8.86	2.5	99	8.1	18.46	3.95	17.77	4.98	20.92	0.05	132	28	127	36	NONE		20.8	54	34.7	736	763	6846	285.2	4.75	44	76.1	0	0	6846
									00:05:14	23.72	1.84	43.636	1617	752.977	1399.28	1.86	339.8	72	55.7	30	8.37	2.4	98	7.7	18.47	3.91	17.8	4.94	20.92	0.05	132	28	127	35	NONE		20.8	54	34.7	736	763	6445	268.5	4.48	44	71.6	0	0	6445
									00:05:16	22.47	1.847	41.506	1570	721.01	1338.9	1.86	340.8	72.7	55.4	29.8	8.01	2.3	97	7.4	18.45	3.94	17.73	4.97	20.92	0.05	132	28	127	36	NONE		20.8	54	34.7	736	763	6170	257.1	4.28	45	68.6	0	0	6170
									00:05:19	20	1.862	37.24	1590	667.573	1239.64	1.86	342.1	75.6	53.7	28.9	7.42	2.1	95	7	18.37	4.06	17.66	5.1	20.92	0.05	132	29	126	37	NONE		20.9	54	34.7	736	763	5713	238	3.97	45	63.5	0	0	5713
									00:05:22	19.67	1.771	34.839	1624	641.787	1171.07	1.82	324.4	72.6	52.1	28.6	7.13	2	95	6.8	18.32	4.1	17.63	5.15	20.92	0.05	131	29	126	37	NONE		20.9	54	34.7	736	763	5459	227.5	3.79	45	60.7	0	0	5459
									00:05:25	21.58	2.073	44.741	1721	828.567	1506.04	1.82	379.5	85.1	52.2	28.7	9.21	2.6	95	8.7	18.31	4.11	17.65	5.06	20.92	0.05	131	29	126	36	NONE		20.9	54	34.7	736	763	7039	293.3	4.89	45	78.2	0	0	7039
									00:05:28	20.41	2.02	41.224	1875	708.602	1319.51	1.86	373.2	78.9	56.2	30.2	7.87	2.2	96	7.4	18.48	3.91	17.85	4.89	20.92	0.05	132	28	128	35	NONE		20.9	54	34.7	736	763	6070	252.9	4.22	45	67.4	0	0	6070
									00:05:31	18.87	2.021	38.132	1782	663.689	1248.11	1.88	372.6	80.7	55.5	29.5	7.37	2.1	98	6.8	18.44	3.99	17.75	4.98	20.92	0.05	132	29	127	36	NONE		20.9	54	34.7	736	763	5704	237.7	3.96	46	63.4	0	0	5704
									00:05:34	19.29	2.08	40.129	1730	719.552	1323.77	1.84	382.3	83.7	53.9	29.3	8	2.3	100	7.2	18.38	4.02	17.71	4.99	20.92	0.05	132	29	127	36	NONE		20.9	54	34.7	736	763	6138	255.7	4.26	46	68.2	0	0	6138
									00:05:37	20.27	1.892	38.351	1683	693.517	1262.87	1.82	347.5	76	53.3	29.2	7.71	2.2	102	6.8	18.37	4.02	17.7	5	20.92	0.05	132	29	127	36	NONE		20.9	54	34.7	736	763	5895	245.6	4.09	46	65.5	0	0	5895
									00:05:40	19.8	1.972	39.05	1693	714.378	1285.63	1.8	361.8	79.2	52.7	29.3	7.94	2.3	103	6.9	18.35	4.02	17.66	5	20.92	0.05	131	29	126	36	NONE		20.9	54	34.7	736	763	6048	252	4.2	46	67.2	0	0	6048
									00:05:43	20.41	2.003	40.878	1714	738.241	1316.25	1.78	368.3	78.7	53.4	30	8.2	2.3	102	7.2	18.39	3.93	17.7	4.93	20.92	0.05	132	28	127	35	NONE		21	54	34.7	736	763	6231	259.6	4.33	46	69.2	0	0	6231
									00:05:47	18.24	1.893	34.523	1685	638.956	1145.27	1.79	346.8	76.6	52	29	7.1	2	104	6.1	18.32	4.05	17.61	5.06	20.92	0.05	131	29	126	36	NONE		21	54	34.7	736	763	5402	225.1	3.75	47	60	0	0	5402
									00:05:51	14.93	2.014	30.06	1964	569.708	1015.83	1.78	367.8	83	50.9	28.6	6.33	1.8	104	5.5	18.26	4.12	17.52	5.18	20.92	0.05	131	30	125	37	NONE		21	54	34.7	736	763	4809	200.4	3.34	47	53.4	0	0	4809
									00:05:54	17.44	1.949	33.994	1673	676.149	1168.75	1.73	353.9	81.7	48.5	28	7.51	2.1	102	6.6	18.16	4.19	17.41	5.27	20.92	0.05	130	30	125	38	NONE		21	54	34.7	736	763	5649	235.4	3.92	47	62.8	0	0	5649
									00:05:57	20.98	1.904	39.944	1624	778.908	1334.76	1.71	346.9	77.6	49.4	28.8	8.65	2.5	101	7.7	18.22	4.08	17.5	5.09	20.92	0.05	130	29	125	36	NONE		21	54	34.7	736	763	6489	270.4	4.51	47	72.1	0	0	6489
									00:06:00	20.07	1.769	35.498	1635	673.72	1152.92	1.71	323.6	70.1	50.6	29.6	7.49	2.1	101	6.7	18.29	3.96	17.6	5	20.92	0.05	131	28	126	36	NONE		21	54	34.7	736	763	5610	233.7	3.9	48	62.3	0	0	5610
									00:06:03	21.51	1.931	41.527	1641	805.801	1378.71	1.71	352.1	78.2	49.7	29	8.95	2.6	102	7.9	18.23	4.05	17.63	4.93	20.92	0.05	131	29	126	35	NONE		21	54	34.7	736	763	6709	279.6	4.66	48	74.5	0	0	6709
									00:06:06	20.83	2.116	44.083	1647	815.31	1436.07	1.76	388	84.1	52.3	29.7	9.06	2.6	101	8.1	18.34	3.97	17.72	4.87	20.92	0.05	131	28	127	35	NONE		21	54	34.7	736	763	6854	285.6	4.76	48	76.2	0	0	6854
									00:06:09	17.96	2.209	39.683	2026	684.127	1249.54	1.83	408.3	84.9	56.2	30.8	7.6	2.2	102	6.7	18.48	3.84	17.81	4.82	20.92	0.05	132	28	128	35	NONE		21	54	34.7	736	763	5821	242.6	4.04	48	64.7	0	0	5821
									00:06:13	15.87	2.61	41.429	2290	681.687	1296.47	1.9	484.5	99.7	59.1	31.1	7.57	2.2	104	6.6	18.56	3.82	17.91	4.75	20.92	0.05	133	27	128	34	NONE		21	54	34.7	736	763	5882	245.1	4.08	48	65.4	0	0	5882
									00:06:16	19.61	1.829	35.863	1515	638.784	1173.28	1.84	336.5	73	54	29.4	7.1	2	103	6.2	18.4	3.99	17.73	4.93	20.92	0.05	132	29	127	35	NONE		21.1	54	34.7	736	763	5446	226.9	3.78	49	60.5	0	0	5446
									00:06:20	15.87	1.802	28.603	1644	533.614	947.334	1.78	329.9	72.8	51.5	29	5.93	1.7	100	5.3	18.31	4.04	17.6	5.04	20.92	0.05	131	29	126	36	NONE		21.1	54	34.7	736	763	4497	187.4	3.12	49	50	0	0	4497
									00:06:23	17	1.913	32.516	1672	618.002	1075.72	1.74	349.6	77.2	50.7	29.1	6.87	2	98	6.3	18.27	4.04	17.56	5.01	20.92	0.05	131	29	126	36	NONE		21.1	54	34.7	736	763	5175	215.6	3.59	49	57.5	0	0	5175
									00:06:26	19.54	2.062	40.3	1745	732.075	1269.76	1.73	379.3	79.3	53.2	30.7	8.13	2.3	97	7.5	18.39	3.85	17.76	4.75	20.92	0.05	132	28	127	34	NONE		21.1	54	34.7	736	763	6123	255.1	4.25	49	68	0	0	6123
									00:06:29	20.55	2.016	41.425	1633	761.253	1340.5	1.76	370	79.6	52.5	29.8	8.46	2.4	98	7.8	18.35	3.95	17.89	4.64	20.92	0.05	131	28	128	33	NONE		21.1	54	34.7	736	763	6399	266.6	4.44	49	71.1	0	0	6399
									00:06:32	22.3	2.043	45.569	1658	746.802	1353.04	1.81	380.2	74.1	58.9	32.5	8.3	2.4	100	7.5	18.61	3.63	18.04	4.49	20.92	0.05	133	26	129	32	NONE		21.1	54	34.7	736	763	6337	264.1	4.4	50	70.4	0	0	6337
									00:06:34	22.64	1.818	41.162	1589	666.432	1219.59	1.83	338.7	65.8	59.4	32.5	7.4	2.1	102	6.5	18.63	3.62	18	4.55	20.92	0.05	133	26	129	33	NONE		21.1	54	34.7	735	763	5675	236.4	3.94	50	63.1	0	0	5675
									00:06:37	20.07	2.088	41.9	1736	681.866	1260.23	1.85	388.6	76.7	59.4	32.1	7.58	2.2	103	6.6	18.61	3.67	17.97	4.58	20.92	0.05	133	26	129	33	NONE		21.1	54	34.8	736	763	5826	242.7	4.05	50	64.7	0	0	5826
									00:06:42	14.35	2.251	32.311	2083	557.159	1014.86	1.82	416.1	86.3	56.2	30.8	6.19	1.8	102	5.5	18.49	3.83	17.81	4.73	20.92	0.05	132	27	128	34	NONE		21.1	54	34.8	736	763	4737	197.4	3.29	50	52.6	0	0	4737
									00:06:45	19.61	1.784	34.98	1673	603.556	1056.45	1.75	330.3	65.8	55.7	31.8	6.71	1.9	100	6	18.51	3.69	17.87	4.61	20.92	0.05	133	26	128	33	NONE		21.1	54	34.8	736	763	5063	211	3.52	51	56.3	0	0	5063
									00:06:47	21.28	1.765	37.553	1469	676.37	1151.81	1.7	325.3	66.1	53.3	31.3	7.52	2.1	100	6.8	18.43	3.75	17.79	4.66	20.92	0.05	132	27	127	33	NONE		21.1	54	34.8	736	763	5623	234.3	3.9	51	62.5	0	0	5623
									00:06:50	22.47	1.647	37.011	1489	653.039	1101.97	1.69	304.5	59.9	54.3	32.2	7.26	2.1	101	6.5	18.49	3.64	17.83	4.59	20.92	0.05	132	26	128	33	NONE		21.2	54	34.8	736	763	5413	225.5	3.76	51	60.1	0	0	5413
									00:06:53	20.13	1.911	38.477	1562	689.797	1168.97	1.69	352.5	70.9	53.7	31.7	7.66	2.2	101	6.8	18.45	3.71	17.78	4.65	20.92	0.05	132	27	127	33	NONE		21.2	54	34.8	736	763	5726	238.6	3.98	51	63.6	0	0	5726
									00:06:56	19.67	1.932	38.007	1605	695.431	1169.73	1.68	355.5	72.6	52.7	31.3	7.73	2.2	101	6.9	18.4	3.76	17.69	4.7	20.92	0.05	132	27	127	34	NONE		21.2	54	34.8	736	763	5758	239.9	4	51	64	0	0	5758
									00:06:59	21.13	1.821	38.472	1543	711.679	1169.5	1.64	334.9	67.6	52	31.6	7.91	2.3	101	7	18.39	3.71	17.75	4.62	20.92	0.05	132	27	127	33	NONE		21.2	54	34.8	736	763	5849	243.7	4.06	51	65	0	0	5849
									00:07:03	14.42	2.103	30.332	2103	553.426	926.026	1.67	387.2	78.4	53	31.7	6.15	1.8	101	5.5	18.41	3.73	17.75	4.64	20.92	0.05	132	27	127	33	NONE		21.2	54	34.8	736	763	4575	190.6	3.18	52	50.8	0	0	4575
									00:07:06	18.4	2.079	38.264	1800	690.353	1145.19	1.66	383.5	76	53.6	32.3	7.67	2.2	100	6.9	18.45	3.66	17.82	4.53	20.92	0.05	132	26	128	32	NONE		21.2	54	34.8	736	763	5691	237.1	3.95	52	63.2	0	0	5691
									00:07:10	17.65	2.157	38.065	1837	668.778	1122.37	1.68	399.1	77.7	55.1	32.8	7.43	2.1	101	6.6	18.5	3.6	17.85	4.53	20.92	0.05	132	26	128	32	NONE		21.2	54	34.8	735	763	5534	230.6	3.84	52	61.5	0	0	5534
									00:07:13	20.98	1.664	34.909	1422	629.729	1040.8	1.65	307	60.6	53.1	32.1	7	2	99	6.4	18.45	3.64	17.79	4.55	20.92	0.05	132	26	127	33	NONE		21.2	54	34.8	736	763	5185	216	3.6	52	57.6	0	0	5185
									00:07:15	21.74	1.439	31.283	1422	550.07	882.034	1.6	266.7	49.6	54.1	33.7	6.11	1.7	95	5.8	18.53	3.45	17.85	4.4	20.92	0.05	133	25	128	32	NONE		21.2	54	34.8	736	763	4486	186.9	3.12	52	49.8	0	0	4486
									00:07:18	21.35	1.56	33.31	1273	602.466	962.746	1.6	288.1	55.1	52.8	33	6.69	1.9	91	6.6	18.47	3.53	17.77	4.49	20.92	0.05	132	25	127	32	NONE		21.2	54	34.8	736	763	4908	204.5	3.41	53	54.5	0	0	4908
									00:07:21	21.74	1.509	32.804	1343	583.981	930.121	1.59	279.3	52.3	53.6	33.6	6.49	1.9	90	6.5	18.51	3.47	17.79	4.41	20.92	0.05	133	25	127	32	NONE		21.2	54	34.8	736	763	4753	198	3.3	53	52.8	0	0	4753
									00:07:24	18.87	1.434	27.057	1316	499.663	782.8	1.57	264.3	50.7	51.5	32.9	5.55	1.6	89	5.6	18.43	3.54	17.73	4.49	20.92	0.05	132	25	127	32	NONE		21.2	54	34.8	736	763	4046	168.6	2.81	53	45	0	0	4046
									00:07:27	20.48	1.53	31.331	1338	588.736	908.263	1.54	281.5	54.2	50.8	32.9	6.54	1.9	87	6.8	18.4	3.54	17.69	4.47	20.92	0.05	132	25	127	32	NONE		21.3	54	34.8	736	763	4745	197.7	3.3	53	52.7	0	0	4745
									00:07:30	20.13	1.7	34.228	1438	643.247	990.205	1.54	312.8	60.1	51	33.1	7.15	2	85	7.6	18.4	3.54	17.73	4.41	20.92	0.05	132	25	127	32	NONE		21.3	54	34.8	736	763	5181	215.9	3.6	53	57.6	0	0	5181
									00:07:33	21.28	1.466	31.191	1375	559.609	863.018	1.54	271.4	49.6	53.1	34.4	6.22	1.8	86	6.5	18.51	3.38	17.81	4.31	20.92	0.05	133	24	128	31	NONE		21.3	54	34.8	736	763	4510	187.9	3.13	53	50.1	0	0	4510
									00:07:36	23.26	1.481	34.442	1216	622.678	960.527	1.54	273.9	50.5	52.7	34.2	6.92	2	87	7.2	18.49	3.41	17.79	4.33	20.92	0.05	132	24	127	31	NONE		21.3	54	34.8	735	763	5018	209.1	3.49	54	55.8	0	0	5018
									00:07:38	24.39	1.501	36.61	1311	629.598	968.713	1.54	279.4	48.6	55.4	36	7	2	86	7.3	18.61	3.24	17.91	4.13	20.92	0.05	133	23	128	30	NONE		21.3	54	34.8	736	763	5070	211.3	3.52	54	56.3	0	0	5070
									00:07:41	20.55	1.506	30.945	1386	542.803	838.239	1.54	279.6	49.9	54.4	35.2	6.03	1.7	88	6.2	18.57	3.31	17.84	4.26	20.92	0.05	133	24	128	31	NONE		21.3	54	34.8	736	763	4376	182.3	3.04	54	48.6	0	0	4376
									00:07:44	22.22	1.408	31.289	1248	566.414	852.1	1.5	260.6	46.9	52.5	34.9	6.29	1.8	90	6.3	18.51	3.33	17.76	4.31	20.92	0.05	133	24	127	31	NONE		21.3	54	34.8	736	763	4531	188.8	3.15	54	50.3	0	0	4531
									00:07:47	20.76	1.116	23.17	1278	399.938	602.143	1.51	207.8	35.5	54.3	36.1	4.44	1.3	89	4.5	18.62	3.18	17.78	4.21	20.92	0.05	133	23	127	30	NONE		21.3	54	34.8	736	763	3200	133.3	2.22	54	35.6	0	0	3200
									00:07:51	14.15	1.719	24.325	1250	560.241	790.953	1.41	307.8	68.2	41.7	29.5	6.22	1.8	92	6.1	17.91	3.97	17.32	4.67	20.92	0.05	128	28	124	33	NONE		21.3	54	34.8	736	763	4399	183.3	3.05	54	48.9	0	0	4399
									00:07:55	13.33	3.193	42.573	2828	787.304	1185.33	1.51	589.3	108.7	52.9	35.1	8.75	2.5	97	8.1	18.46	3.4	17.79	4.24	20.92	0.05	132	24	127	30	NONE		21.4	53	34.8	736	763	6299	262.5	4.37	55	70	0	0	6299
									00:07:58	23.17	1.279	29.629	1125	562.191	812.604	1.45	235.6	42.9	49.8	34.5	6.25	1.8	99	5.7	18.42	3.35	17.72	4.31	20.92	0.05	132	24	127	31	NONE		21.4	53	34.8	736	763	4444	185.2	3.09	55	49.4	0	0	4444
									00:08:00	24.29	1.171	28.445	1138	544.435	772.516	1.42	215.6	38.9	49.1	34.6	6.05	1.7	99	5.5	18.41	3.32	17.66	4.31	20.92	0.05	132	24	126	31	NONE		21.4	53	34.8	736	763	4281	178.4	2.97	55	47.6	0	0	4281
									00:08:03	22.99	1.434	32.966	1247	663.607	928.915	1.4	262.3	49.4	47.3	33.8	7.37	2.1	99	6.7	18.29	3.44	17.55	4.38	20.92	0.05	131	25	126	31	NONE		21.4	53	34.8	736	763	5198	216.6	3.61	55	57.8	0	0	5198
									00:08:05	23.44	1.465	34.336	1294	694.819	960.369	1.38	267.9	50.1	47.1	34	7.72	2.2	100	6.9	18.29	3.42	17.58	4.33	20.92	0.05	131	24	126	31	NONE		21.4	53	34.8	736	763	5423	226	3.77	55	60.3	0	0	5423
									00:08:09	19.05	1.485	28.286	1402	546.175	766.108	1.4	273.2	49.2	49.3	35.2	6.07	1.7	101	5.4	18.4	3.31	17.63	4.25	20.92	0.05	132	24	126	30	NONE		21.4	53	34.8	736	763	4281	178.4	2.97	55	47.6	0	0	4281
									00:08:11	23.17	1.607	37.228	1151	794.724	1074.78	1.35	291.8	56.7	44.8	33.1	8.83	2.5	102	7.8	18.16	3.53	17.39	4.47	20.92	0.05	130	25	125	32	NONE		21.4	53	34.8	736	763	6166	256.9	4.28	55	68.5	0	0	6166
									00:08:14	22.56	1.373	30.97	1387	619.141	838.998	1.36	251.7	45.5	47.5	35	6.88	2	102	6.1	18.33	3.31	17.55	4.29	20.92	0.05	131	24	126	31	NONE		21.4	53	34.8	736	763	4806	200.3	3.34	56	53.4	0	0	4806
									00:08:17	22.64	1.426	32.287	1327	644.637	879.254	1.36	261.4	47.5	47.6	34.9	7.16	2	102	6.3	18.33	3.33	17.62	4.25	20.92	0.05	131	24	126	30	NONE		21.4	53	34.8	736	763	5013	208.9	3.48	56	55.7	0	0	5013
									00:08:19	20.91	1.452	30.355	1317	622.524	844.596	1.36	265.2	49.4	46.4	34.2	6.92	2	102	6.1	18.26	3.4	17.57	4.28	20.92	0.05	131	24	126	31	NONE		21.4	53	34.8	736	763	4834	201.4	3.36	56	53.7	0	0	4834
									00:08:22	19.29	1.653	31.891	1407	673.949	912.318	1.35	300.6	57.8	45.3	33.5	7.49	2.1	102	6.6	18.19	3.5	17.48	4.38	20.92	0.05	130	25	125	31	NONE		21.4	53	34.8	736	763	5230	217.9	3.63	56	58.1	0	0	5230
									00:08:25	21.13	1.466	30.972	1384	637.609	865.671	1.36	267.6	50.1	46.3	34.1	7.08	2	101	6.3	18.25	3.42	17.53	4.3	20.92	0.05	131	24	126	31	NONE		21.4	53	34.8	736	763	4952	206.3	3.44	56	55	0	0	4952
									00:08:28	23.62	1.343	31.724	1289	636.225	861.284	1.35	246.1	44.6	47.3	34.9	7.07	2	102	6.2	18.32	3.32	17.56	4.27	20.92	0.05	131	24	126	31	NONE		21.4	53	34.8	736	763	4937	205.7	3.43	56	54.9	0	0	4937
									00:08:31	20.76	1.49	30.934	1314	634.333	864.273	1.36	272.1	50.9	46.5	34.1	7.05	2	102	6.2	18.26	3.42	17.52	4.31	20.92	0.05	131	24	125	31	NONE		21.4	53	34.8	736	763	4931	205.5	3.42	57	54.8	0	0	4931
									00:08:34	21.58	1.367	29.504	1217	606.429	813.582	1.34	249.7	46.1	46.2	34.4	6.74	1.9	102	5.9	18.27	3.37	17.49	4.32	20.92	0.05	131	24	125	31	NONE		21.4	53	34.8	736	763	4694	195.6	3.26	57	52.2	0	0	4694
									00:08:36	22.22	1.457	32.378	1373	652.228	884.817	1.36	266.8	48.7	47.3	34.8	7.25	2.1	102	6.4	18.31	3.34	17.58	4.27	20.92	0.05	131	24	126	31	NONE		21.4	53	34.8	736	763	5064	211	3.52	57	56.3	0	0	5064
									00:08:39	23.72	1.532	36.332	1390	701.557	978.975	1.4	281.9	50.5	49.4	35.4	7.8	2.2	101	6.9	18.4	3.3	17.67	4.19	20.92	0.05	132	24	127	30	NONE		21.4	53	34.8	736	763	5491	228.8	3.81	57	61	0	0	5491
									00:08:42	20.98	1.353	28.385	1295	544.249	759.614	1.4	249.2	44.3	49.5	35.4	6.05	1.7	100	5.4	18.42	3.27	17.65	4.23	20.92	0.05	132	23	126	30	NONE		21.4	53	34.8	736	763	4260	177.5	2.96	57	47.3	0	0	4260
									00:08:45	20.07	1.39	27.893	1328	540.964	756.26	1.4	255.6	46.1	49	35	6.01	1.7	99	5.5	18.39	3.32	17.6	4.27	20.92	0.05	132	24	126	31	NONE		21.4	53	34.8	736	763	4236	176.5	2.94	57	47.1	0	0	4236
									00:08:48	17.86	1.379	24.625	1368	499.133	690.847	1.38	252.1	47.3	46.8	33.8	5.55	1.6	99	5	18.28	3.43	17.53	4.37	20.92	0.05	131	25	126	31	NONE		21.4	53	34.8	736	763	3897	162.4	2.71	58	43.3	0	0	3897
									00:08:52	16.04	1.447	23.214	1286	508.53	681.445	1.34	261.8	51.9	43.4	32.4	5.65	1.6	97	5.2	18.09	3.59	17.31	4.52	20.92	0.05	130	26	124	32	NONE		21.4	53	34.8	736	763	3935	164	2.73	58	43.7	0	0	3935
									00:08:55	18.46	1.359	25.089	1193	542.793	702.106	1.29	246.7	46.5	43.8	33.9	6.03	1.7	95	5.7	18.15	3.42	17.28	4.49	20.92	0.05	130	24	124	32	NONE		21.4	53	34.8	736	763	4160	173.4	2.89	58	46.2	0	0	4160
									00:08:59	14.96	1.414	21.157	1315	481.922	618.371	1.28	254.7	50.5	41.7	32.5	5.35	1.5	94	5.1	18.01	3.57	17.11	4.55	20.92	0.05	129	26	123	33	NONE		21.4	53	34.8	736	763	3686	153.6	2.56	58	41	0	0	3686
									00:09:03	14.46	1.313	18.983	1318	436.864	544.11	1.25	236.4	46	41.1	33	4.85	1.4	92	4.7	18	3.5	17.13	4.5	20.92	0.05	129	25	123	32	NONE		21.4	53	34.8	736	763	3315	138.1	2.3	58	36.8	0	0	3315
									00:09:07	15.54	1.375	21.373	1166	513.851	625.867	1.22	246	49.2	39.5	32.4	5.71	1.6	90	5.7	17.89	3.58	17.01	4.55	20.92	0.05	128	26	122	33	NONE		21.3	54	34.8	736	763	3877	161.5	2.69	58	43.1	0	0	3877
									00:09:10	18.13	1.469	26.628	1203	634.856	765.261	1.21	263.3	51.6	39.9	33.1	7.05	2	90	7.1	17.92	3.51	17.07	4.49	20.92	0.05	128	25	122	32	NONE		21.3	54	34.8	736	763	4778	199.1	3.32	59	53.1	0	0	4778
									00:09:14	18.99	1.431	27.171	1356	606.78	746.736	1.23	259	48.1	42.6	34.6	6.74	1.9	91	6.7	18.1	3.36	17.27	4.3	20.92	0.05	130	24	124	31	NONE		21.3	54	34.8	736	763	4591	191.3	3.19	59	51	0	0	4591
									00:09:17	17.86	1.392	24.857	1285	546.077	684.796	1.25	252.4	46.9	43.2	34.5	6.07	1.7	92	5.9	18.13	3.37	17.3	4.29	20.92	0.05	130	24	124	31	NONE		21.3	53	34.8	736	763	4151	173	2.88	59	46.1	0	0	4151
									00:09:20	17.65	1.283	22.641	1143	496.315	623.345	1.26	232.7	43.2	43.1	34.3	5.51	1.6	89	5.6	18.14	3.37	17.31	4.31	20.92	0.05	130	24	124	31	NONE		21.3	53	34.8	736	763	3775	157.3	2.62	59	41.9	0	0	3775
									00:09:24	18.46	1.3	24	1140	529.947	659.644	1.24	235.6	43.7	42.8	34.4	5.89	1.7	87	6.1	18.12	3.36	17.28	4.32	20.92	0.05	130	24	124	31	NONE		21.3	53	34.8	736	763	4021	167.5	2.79	59	44.7	0	0	4021
									00:09:27	18.24	1.32	24.073	1155	538.062	660.551	1.23	238.9	44.3	42.4	34.5	5.98	1.7	86	6.3	18.1	3.36	17.27	4.35	20.92	0.05	130	24	124	31	NONE		21.3	53	34.8	736	763	4068	169.5	2.83	59	45.2	0	0	4068
									00:09:30	20.48	1.455	29.795	1179	645.865	806.854	1.25	264.4	48.2	43.9	35.2	7.18	2.1	86	7.5	18.17	3.31	17.37	4.25	20.92	0.05	130	24	124	30	NONE		21.3	53	34.8	736	763	4905	204.4	3.41	60	54.5	0	0	4905
									00:09:33	21.2	1.248	26.459	1111	558.5	696.411	1.25	227.7	40.2	44.7	35.9	6.21	1.8	88	6.3	18.25	3.22	17.44	4.18	20.92	0.05	131	23	125	30	NONE		21.3	53	34.8	736	763	4240	176.7	2.94	60	47.1	0	0	4240
									00:09:36	19.93	1.325	26.412	1230	545.881	695.495	1.27	242.3	42.7	45.8	36	6.07	1.7	90	6.1	18.29	3.22	17.5	4.13	20.92	0.05	131	23	125	30	NONE		21.3	53	34.8	736	763	4167	173.6	2.89	60	46.3	0	0	4167
									00:09:38	20.91	1.298	27.136	1309	544.544	698.425	1.28	238.3	40.9	47.1	36.8	6.05	1.7	92	5.9	18.36	3.15	17.59	4.08	20.92	0.05	131	23	126	29	NONE		21.3	53	34.8	736	763	4164	173.5	2.89	60	46.3	0	0	4164
									00:09:41	19.93	1.308	26.073	1133	522.623	684.062	1.31	240	42	47.2	36.1	5.81	1.7	93	5.6	18.35	3.21	17.6	4.06	20.92	0.05	131	23	126	29	NONE		21.3	53	34.8	736	763	4019	167.4	2.79	60	44.7	0	0	4019
									00:09:54	18.81	1.33	25.016	1261	556.031	676.494	1.22	241	44	42.6	35	6.18	1.8	95	5.9	18.12	3.31	17.29	4.24	20.92	0.05	130	24	124	30	NONE		21.3	53	34.8	736	763	4194	174.8	2.91	61	46.6	0	0	4194
									00:09:57	19.54	1.231	24.059	1133	534.158	642.097	1.2	223.2	40.2	42.5	35.3	5.94	1.7	95	5.6	18.13	3.27	17.29	4.23	20.92	0.05	130	23	124	30	NONE		21.3	53	34.8	736	763	4017	167.4	2.79	61	44.6	0	0	4017
									00:10:00	21.51	1.117	24.022	1070	520.57	623.663	1.2	203.3	35.5	43.3	36.1	5.78	1.7	94	5.5	18.2	3.18	17.33	4.16	20.92	0.05	130	23	124	30	NONE		21.2	53	34.8	736	763	3911	163	2.72	61	43.5	0	0	3911
									00:10:03	21.98	1.149	25.253	1105	552.023	657.142	1.19	208.9	36.6	43	36.1	6.13	1.8	93	5.9	18.18	3.19	17.33	4.14	20.92	0.05	130	23	124	30	NONE		21.2	53	34.8	736	763	4141	172.5	2.88	61	46	0	0	4141
									00:10:06	17.65	1.272	22.447	1140	508.332	605.837	1.19	230	42	41.7	35	5.65	1.6	93	5.5	18.08	3.3	17.21	4.24	20.92	0.05	129	24	123	30	NONE		21.2	53	34.8	736	763	3814	158.9	2.65	61	42.4	0	0	3814
									00:10:10	17.7	1.269	22.46	1173	518.99	606.172	1.17	228.9	41.9	40.9	35	5.77	1.6	94	5.5	18.04	3.3	17.15	4.25	20.92	0.05	129	24	123	30	NONE		21.2	53	34.8	736	763	3875	161.5	2.69	61	43.1	0	0	3875
									00:10:13	18.63	1.293	24.093	1155	564.676	651.904	1.15	232.8	42.8	40.4	35	6.27	1.8	93	6.1	18	3.31	17.13	4.25	20.92	0.05	129	24	123	30	NONE		21.2	53	34.8	736	763	4204	175.2	2.92	62	46.7	0	0	4204
									00:10:16	18.63	1.25	23.292	1141	534.883	624.403	1.17	225.7	41	41.1	35.2	5.94	1.7	92	5.8	18.06	3.28	17.23	4.18	20.92	0.05	129	23	123	30	NONE		21.2	53	34.8	736	763	3993	166.4	2.77	62	44.4	0	0	3993
									00:10:19	18.46	1.326	24.48	1203	566.044	657.894	1.16	239.2	43.6	41	35.2	6.29	1.8	93	6.1	18.04	3.29	17.24	4.18	20.92	0.05	129	24	123	30	NONE		21.2	53	34.8	736	763	4221	175.9	2.93	62	46.9	0	0	4221
									00:10:22	19.29	1.302	25.119	1172	566.189	666.89	1.18	235.7	42.3	42	35.6	6.29	1.8	94	6	18.1	3.25	17.26	4.17	20.92	0.05	130	23	124	30	NONE		21.2	53	34.8	736	763	4236	176.5	2.94	62	47.1	0	0	4236
									00:10:26	19.05	1.357	25.848	1218	580.109	684.862	1.18	245.8	44	42.3	35.8	6.45	1.8	94	6.2	18.11	3.24	17.3	4.14	20.92	0.05	130	23	124	30	NONE		21.2	53	34.8	736	763	4343	180.9	3.02	62	48.3	0	0	4343
									00:10:29	17.05	1.325	22.585	1237	505.317	604.615	1.2	240	43.4	42.3	35.4	5.61	1.6	95	5.3	18.11	3.28	17.27	4.18	20.92	0.05	130	23	124	30	NONE		21.2	53	34.8	736	763	3796	158.1	2.64	62	42.2	0	0	3796
									00:10:32	18.63	1.27	23.665	1140	534.11	633.531	1.19	229.8	41.6	41.9	35.3	5.93	1.7	94	5.7	18.09	3.28	17.25	4.18	20.92	0.05	130	23	124	30	NONE		21.1	53	34.8	736	763	4003	166.8	2.78	62	44.5	0	0	4003
									00:10:35	20.27	1.207	24.466	1109	541.49	639.237	1.18	219.1	38.6	42.6	36.1	6.02	1.7	93	5.8	18.15	3.2	17.27	4.14	20.92	0.05	130	23	124	30	NONE		21.1	53	34.8	736	763	4054	168.9	2.81	63	45	0	0	4054
									00:10:38	20	1.223	24.46	1106	538.957	640.543	1.19	222.1	39.2	42.8	36	5.99	1.7	92	5.9	18.16	3.21	17.31	4.11	20.92	0.05	130	23	124	29	NONE		21.1	53	34.8	736	763	4041	168.4	2.81	63	44.9	0	0	4041
									00:10:41	18.87	1.199	22.623	1159	494.725	587.247	1.19	218	38.1	43.1	36.3	5.5	1.6	91	5.4	18.18	3.18	17.34	4.09	20.92	0.05	130	23	124	29	NONE		21.1	53	34.8	736	763	3709	154.5	2.58	63	41.2	0	0	3709
									00:10:45	17.8	1.192	21.223	1138	468.571	557.146	1.19	216.4	38.3	42.6	35.9	5.21	1.5	92	5.1	18.15	3.21	17.33	4.09	20.92	0.05	130	23	124	29	NONE		21.1	53	34.8	736	763	3514	146.4	2.44	63	39	0	0	3514
									00:10:48	20.07	1.209	24.261	1108	526.898	621.148	1.18	220.1	37.9	43.4	36.8	5.85	1.7	91	5.8	18.21	3.13	17.28	4.1	20.92	0.05	130	22	124	29	NONE		21.1	53	34.8	736	763	3943	164.3	2.74	63	43.8	0	0	3943
									00:10:51	20.07	1.2	24.08	1065	527.681	619.557	1.17	218.2	37.8	43	36.6	5.86	1.7	91	5.8	18.18	3.15	17.34	4.08	20.92	0.05	130	23	124	29	NONE		21.1	53	34.8	736	763	3945	164.4	2.74	63	43.8	0	0	3945
									00:10:54	19.8	1.19	23.564	1102	513.416	608.175	1.18	216.5	37.6	43.2	36.5	5.7	1.6	91	5.6	18.19	3.16	17.35	4.05	20.92	0.05	130	23	124	29	NONE		21.1	53	34.8	736	763	3847	160.3	2.67	63	42.7	0	0	3847
									00:10:57	19.05	1.149	21.886	1047	474.933	560.035	1.18	209.2	36	43.3	36.7	5.28	1.5	91	5.2	18.21	3.13	17.35	4.05	20.92	0.05	130	22	124	29	NONE		21	53	34.8	736	763	3554	148.1	2.47	64	39.5	0	0	3554
									00:11:00	19.23	1.246	23.962	1125	529.683	626.894	1.18	226.2	39.9	42.7	36.1	5.89	1.7	92	5.8	18.15	3.2	17.37	4.05	20.92	0.05	130	23	124	29	NONE		21	53	34.9	736	763	3968	165.3	2.76	64	44.1	0	0	3968
									00:11:04	14.93	1.242	18.537	1180	410.842	485.331	1.18	225.4	39.8	42.6	36	4.56	1.3	93	4.4	18.15	3.2	17.25	4.15	20.92	0.05	130	23	124	30	NONE		21	53	34.9	736	763	3076	128.2	2.14	64	34.2	0	0	3076
									00:11:08	16.95	1.173	19.881	1025	466.712	534.736	1.15	211.2	38.6	40.1	35	5.19	1.5	94	5	18.01	3.29	17.14	4.2	20.92	0.05	129	24	123	30	NONE		21	53	34.9	736	763	3468	144.5	2.41	64	38.5	0	0	3468
									00:11:11	16.85	1.165	19.635	1021	463.596	521.992	1.13	209.7	37.9	39.8	35.4	5.15	1.5	92	5	18	3.25	17.04	4.21	20.92	0.05	129	23	122	30	NONE		21	53	34.9	736	763	3430	142.9	2.38	64	38.1	0	0	3430
									00:11:15	17.54	1.201	21.07	1078	513.878	566.389	1.1	215.2	39.5	38.6	35	5.71	1.6	92	5.6	17.92	3.29	17.03	4.19	20.92	0.05	128	24	122	30	NONE		21	53	34.9	736	763	3783	157.6	2.63	64	42	0	0	3783
									00:11:18	20.41	1.223	24.959	1046	602.61	656.978	1.09	219.6	39.4	39	35.8	6.7	1.9	92	6.6	17.96	3.22	17.03	4.14	20.92	0.05	129	23	122	30	NONE		21	53	34.9	736	763	4425	184.4	3.07	64	49.2	0	0	4425
									00:11:21	20.48	1.111	22.751	1108	524.787	576.897	1.1	200.9	34.5	40.6	37	5.83	1.7	92	5.7	18.08	3.11	17.23	4	20.92	0.05	129	22	123	29	NONE		21	53	34.9	736	763	3861	160.9	2.68	65	42.9	0	0	3861
									00:11:24	18.24	1.08	19.696	1032	448.221	500.388	1.12	195.6	33.6	41.1	36.8	4.98	1.4	92	4.9	18.11	3.11	17.21	4.03	20.92	0.05	130	22	123	29	NONE		21	53	34.8	736	763	3310	137.9	2.3	65	36.8	0	0	3310
									00:11:28	14.6	1.598	23.328	1355	568.337	637.313	1.12	286.2	53.4	39.2	35	6.31	1.8	93	6.1	17.91	3.34	17.09	4.16	20.92	0.05	128	24	122	30	NONE		21	53	34.9	736	763	4201	175.1	2.92	65	46.7	0	0	4201
									00:11:31	18.52	1.153	21.352	1038	486.285	535.21	1.1	208.9	35.4	41.2	37.5	5.4	1.5	93	5.2	18.12	3.07	17.11	4.07	20.92	0.05	130	22	123	29	NONE		20.9	54	34.9	736	763	3579	149.1	2.49	65	39.8	0	0	3579
									00:11:35	16.9	1.131	19.115	992	453.927	497.043	1.09	203.6	36	39.5	36.1	5.04	1.4	94	4.8	18	3.18	17.05	4.16	20.92	0.05	129	23	122	30	NONE		20.9	54	34.9	736	763	3337	139	2.32	65	37.1	0	0	3337
									00:11:39	15.71	1.218	19.131	1089	472.837	512.181	1.08	217.9	39.9	38.1	35.2	5.25	1.5	93	5.1	17.89	3.28	16.99	4.18	20.92	0.05	128	23	122	30	NONE		20.9	54	34.9	736	763	3467	144.4	2.41	65	38.5	0	0	3467
									00:11:42	18.07	1.062	19.193	980	465.652	495.99	1.07	190.7	33.6	38.5	36.1	5.17	1.5	90	5.2	17.96	3.16	17.02	4.12	20.92	0.05	129	23	122	29	NONE		20.9	54	34.9	736	763	3401	141.7	2.36	65	37.8	0	0	3401
									00:11:45	18.13	1.055	19.124	966	462.103	490.019	1.06	189.6	33.1	38.6	36.4	5.13	1.5	89	5.2	17.97	3.14	17.02	4.08	20.92	0.05	129	22	122	29	NONE		20.9	54	34.9	736	763	3371	140.5	2.34	66	37.5	0	0	3371
									00:11:49	18.07	0.981	17.729	955	417.522	438.1	1.05	177.1	29.7	39.4	37.6	4.64	1.3	89	4.7	18.05	3.03	17.03	4.06	20.92	0.05	129	22	122	29	NONE		20.9	54	34.9	736	763	3039	126.6	2.11	66	33.8	0	0	3039
									00:11:52	17.6	1.236	21.748	1036	546.481	570.701	1.04	220.8	39.7	37.5	35.9	6.07	1.7	89	6.1	17.86	3.21	16.96	4.13	20.92	0.05	128	23	121	30	NONE		20.8	54	34.9	736	763	3973	165.5	2.76	66	44.1	0	0	3973
									00:11:55	17.09	1.136	19.419	1051	478.252	501.243	1.05	203.6	35.9	38.1	36.4	5.31	1.5	88	5.4	17.92	3.16	17.03	4.06	20.92	0.05	128	23	122	29	NONE		20.8	54	34.9	736	763	3480	145	2.42	66	38.7	0	0	3480
									00:11:59	18.07	1.101	19.898	995	484.534	507.693	1.05	197.7	34.4	38.5	36.7	5.38	1.5	88	5.5	17.96	3.12	17.05	4.04	20.92	0.05	129	22	122	29	NONE		20.8	54	34.9	736	763	3525	146.9	2.45	66	39.2	0	0	3525
									00:12:02	18.13	1.095	19.849	981	490.245	510.775	1.04	196.2	34.5	37.9	36.4	5.45	1.6	88	5.6	17.92	3.15	16.99	4.07	20.92	0.05	128	23	122	29	NONE		20.8	54	34.9	736	763	3562	148.4	2.47	66	39.6	0	0	3562
									00:12:05	18.46	1.093	20.178	981	491.68	511.026	1.04	196.3	33.9	38.4	37	5.46	1.6	88	5.6	17.96	3.1	16.98	4.06	20.92	0.05	129	22	122	29	NONE		20.8	54	34.9	736	763	3571	148.8	2.48	66	39.7	0	0	3571
									00:12:09	17.09	1.093	18.684	986	465.566	481.683	1.03	195.6	34.5	37.6	36.3	5.17	1.5	87	5.4	17.9	3.16	16.91	4.12	20.92	0.05	128	23	121	29	NONE		20.8	54	34.9	736	763	3378	140.7	2.35	67	37.5	0	0	3378
									00:12:12	18.58	1.013	18.817	960	454.594	471.641	1.04	182.2	31.1	38.5	37.1	5.05	1.4	86	5.3	17.99	3.07	16.93	4.07	20.92	0.05	129	22	121	29	NONE		20.8	54	34.9	736	763	3300	137.5	2.29	67	36.7	0	0	3300
									00:12:16	16.67	1.033	17.217	981	432.607	441.006	1.02	184.7	32.4	37.1	36.4	4.81	1.4	88	4.9	17.88	3.14	16.88	4.1	20.92	0.05	128	22	121	29	NONE		20.8	54	34.9	736	763	3128	130.3	2.17	67	34.8	0	0	3128
									00:12:19	18.02	1.064	19.171	972	489.191	494.474	1.01	189.8	33.6	36.6	36.2	5.44	1.6	89	5.5	17.84	3.16	16.86	4.09	20.92	0.05	128	23	121	29	NONE		20.8	54	34.9	736	763	3531	147.1	2.45	67	39.2	0	0	3531
									00:12:22	18.81	1.05	19.749	916	517.959	516.28	1	186.5	33.6	35.6	35.7	5.76	1.6	88	5.9	17.76	3.2	16.77	4.12	20.92	0.05	127	23	120	29	NONE		20.7	54	34.9	736	763	3727	155.3	2.59	67	41.4	0	41	3685
									00:12:26	17.7	0.951	16.832	927	423.459	424.858	1	170.1	29.4	36.8	36.7	4.71	1.3	88	4.8	17.89	3.09	16.82	4.09	20.92	0.05	128	22	120	29	NONE		20.7	54	34.9	736	763	3051	127.1	2.12	67	33.9	0	0	3051
									00:12:29	18.87	1.085	20.472	965	543.676	533.284	0.98	192.4	34.6	35.2	35.9	6.04	1.7	89	6.1	17.73	3.19	16.75	4.13	20.92	0.05	127	23	120	30	NONE		20.7	54	34.9	736	763	3898	162.4	2.71	67	43.3	0	254	3644
									00:12:32	17.86	1.153	20.589	971	542.144	536.817	0.99	204.7	36.8	35.7	36	6.02	1.7	90	6	17.75	3.19	16.72	4.16	20.92	0.05	127	23	120	30	NONE		20.7	54	34.9	736	763	3895	162.3	2.7	67	43.3	0	131	3764
									00:12:36	14.18	0.996	14.128	1063	371.499	366.119	0.99	176.9	31.6	35.4	35.9	4.13	1.2	90	4.1	17.76	3.17	16.69	4.18	20.92	0.05	127	23	120	30	NONE		20.7	54	34.9	736	763	2666	111.1	1.85	68	29.6	0	132	2534
									00:12:40	14.71	0.893	13.132	946	340.715	328.946	0.97	159.1	27.4	35.5	36.8	3.79	1.1	88	3.9	17.82	3.07	16.66	4.17	20.92	0.05	128	22	119	30	NONE		20.7	54	34.9	736	763	2435	101.4	1.69	68	27.1	0	287	2147
									00:12:44	16.62	1.054	17.518	834	494.535	464.448	0.94	185.1	34.2	33.1	35.2	5.49	1.6	88	5.6	17.56	3.24	16.45	4.27	20.92	0.05	126	23	118	31	NONE		20.7	54	34.9	736	763	3513	146.4	2.44	68	39	0	729	2784
									00:12:48	15.79	1.217	19.216	1031	555.952	522.709	0.94	212.7	40.5	32.6	34.6	6.18	1.8	88	6.3	17.48	3.33	16.44	4.26	20.92	0.05	125	24	118	31	NONE		20.7	54	34.9	736	763	3950	164.6	2.74	68	43.9	0	806	3144
									00:12:51	19.87	0.984	19.55	874	527.424	493.108	0.93	174.3	30.4	34.4	36.8	5.86	1.7	88	6	17.71	3.09	16.59	4.13	20.92	0.05	127	22	119	30	NONE		20.7	54	34.9	736	763	3743	156	2.6	68	41.6	0	831	2912
									00:12:54	18.75	1.141	21.394	1067	570.853	541.954	0.95	202.4	35.4	35.2	37.1	6.34	1.8	89	6.4	17.74	3.1	16.74	4.05	20.92	0.05	127	22	120	29	NONE		20.7	54	34.9	736	763	4064	169.3	2.82	68	45.2	0	702	3362
									00:12:58	14.15	1.462	20.689	1565	513.672	519.892	1.01	262	45	38.3	37.9	5.71	1.6	92	5.6	17.92	3.08	16.92	4.01	20.92	0.05	128	22	121	29	NONE		20.6	54	34.9	736	763	3708	154.5	2.58	68	41.2	0	0	3708
									00:13:02	17.7	0.962	17.027	817	429.075	424.774	0.99	172.1	29.4	36.8	37.2	4.77	1.4	90	4.8	17.89	3.06	16.83	4.06	20.92	0.05	128	22	121	29	NONE		20.6	54	34.9	736	763	3083	128.4	2.14	69	34.3	0	105	2977
									00:13:06	15.54	1.069	16.617	851	453.893	444.6	0.98	188.6	35	34.2	34.9	5.04	1.4	90	5	17.64	3.27	16.6	4.26	20.92	0.05	126	23	119	31	NONE		20.6	54	34.9	736	763	3253	135.6	2.26	69	36.1	0	227	3026
									00:13:09	18.07	1.038	18.759	969	494.545	485.652	0.98	184.3	32.9	35.4	36	5.49	1.6	91	5.4	17.76	3.17	16.71	4.14	20.92	0.05	127	23	120	30	NONE		20.6	54	34.9	736	763	3547	147.8	2.46	69	39.4	0	218	3329
									00:13:12	17.24	1.015	17.5	880	458.76	443.452	0.97	180.5	31.5	35.5	36.7	5.1	1.5	90	5.1	17.78	3.1	16.67	4.14	20.92	0.05	127	22	119	30	NONE		20.6	54	34.9	736	763	3279	136.6	2.28	69	36.4	0	373	2905
									00:13:16	17.7	1.011	17.894	866	486.103	465.534	0.96	178.7	32.2	34.3	35.8	5.4	1.5	86	5.7	17.68	3.18	16.67	4.12	20.92	0.05	127	23	119	29	NONE		20.6	54	34.9	736	763	3467	144.5	2.41	69	38.5	0	501	2967
									00:13:19	18.69	1.043	19.495	909	519.522	497.596	0.96	185	32.6	35	36.5	5.77	1.6	85	6.1	17.74	3.13	16.72	4.05	20.92	0.05	127	22	120	29	NONE		20.6	54	34.9	736	763	3706	154.4	2.57	69	41.2	0	534	3172
									00:13:22	19.42	0.934	18.136	902	470.116	448.506	0.95	166.5	28.3	35.7	37.4	5.22	1.5	86	5.5	17.83	3.03	16.81	3.99	20.92	0.05	128	22	120	29	NONE		20.6	54	34.9	736	763	3351	139.6	2.33	69	37.2	0	526	2825
									00:13:25	20	0.953	19.06	859	494.032	478.405	0.97	169.8	29.3	35.7	36.9	5.49	1.6	85	5.8	17.82	3.07	16.8	4.01	20.92	0.05	128	22	120	29	NONE		20.6	54	34.9	736	763	3532	147.2	2.45	70	39.2	0	381	3151
									00:13:28	18.99	0.952	18.076	874	468.833	454.19	0.97	169.6	29.3	35.7	36.9	5.21	1.5	83	5.6	17.82	3.08	16.8	4	20.92	0.05	128	22	120	29	NONE		20.6	54	34.9	736	763	3352	139.7	2.33	70	37.2	0	357	2995
									00:13:31	19.17	0.974	18.671	874	479.363	466.323	0.97	173.8	29.8	36.2	37.2	5.33	1.5	84	5.7	17.84	3.06	16.87	3.97	20.92	0.05	128	22	121	28	NONE		20.6	54	34.9	736	763	3431	142.9	2.38	70	38.1	0	319	3112
									00:13:34	19.29	0.942	18.174	898	458.381	453.571	0.99	168.5	28.8	36.7	37.1	5.09	1.5	86	5.3	17.89	3.06	16.91	3.95	20.92	0.05	128	22	121	28	NONE		20.6	54	34.9	736	763	3293	137.2	2.29	70	36.6	0	118	3175
									00:13:37	19.54	0.948	18.528	838	465.069	461.055	0.99	169.7	28.9	36.9	37.2	5.17	1.5	85	5.5	17.9	3.05	16.92	3.98	20.92	0.05	128	22	121	28	NONE		20.6	54	34.9	736	763	3342	139.3	2.32	70	37.1	0	98	3244
									00:13:41	18.99	0.938	17.81	834	446.493	438.546	0.98	168	28.3	36.9	37.6	4.96	1.4	84	5.3	17.91	3.02	16.9	3.97	20.92	0.05	128	22	121	28	NONE		20.5	54	34.9	736	763	3202	133.4	2.22	70	35.6	0	195	3008
									00:13:44	17.49	1.034	18.087	902	469.676	459.944	0.98	184.1	32.2	35.9	36.7	5.22	1.5	85	5.5	17.8	3.11	16.83	4.04	20.92	0.05	127	22	121	29	NONE		20.5	54	34.9	736	763	3366	140.3	2.34	70	37.4	0	238	3128
									00:13:47	18.07	0.887	16.03	843	402.255	390.795	0.97	158.9	26.5	36.7	37.8	4.47	1.3	86	4.7	17.91	2.99	16.85	3.99	20.92	0.05	128	21	121	29	NONE		20.5	54	34.9	736	763	2878	119.9	2	70	32	0	280	2598
									00:13:51	17.44	0.929	16.203	785	421.432	402.91	0.96	165.5	28.3	35.6	37.2	4.68	1.3	83	5.1	17.81	3.05	16.71	4.09	20.92	0.05	128	22	120	29	NONE		20.5	54	34.9	736	763	3005	125.2	2.09	71	33.4	0	451	2554
									00:13:54	17.6	0.871	15.326	852	388.975	373.294	0.96	155.8	26	36.2	37.8	4.32	1.2	81	4.8	17.89	2.99	16.8	3.99	20.92	0.05	128	21	120	29	NONE		20.5	54	34.9	736	763	2776	115.7	1.93	71	30.8	0	382	2394
									00:13:58	18.24	0.964	17.581	835	472.61	446.741	0.95	170.8	30	34.5	36.5	5.25	1.5	83	5.7	17.72	3.11	16.7	4.05	20.92	0.05	127	22	120	29	NONE		20.5	54	34.9	736	763	3362	140.1	2.33	71	37.4	0	628	2734
									00:14:00	20.2	0.909	18.364	814	480.923	455.099	0.95	161.8	27.6	35.2	37.2	5.34	1.5	84	5.7	17.8	3.04	16.76	3.99	20.92	0.05	127	22	120	29	NONE		20.5	54	34.9	736	763	3422	142.6	2.38	71	38	0	627	2795
									00:14:04	19.8	0.923	18.277	836	473.238	449.26	0.95	164.6	27.8	35.7	37.6	5.26	1.5	84	5.6	17.83	3.01	16.76	3.98	20.92	0.05	128	22	120	28	NONE		20.5	54	34.9	736	763	3369	140.4	2.34	71	37.4	0	583	2787
									00:14:07	19.74	0.923	18.217	823	472.114	446.143	0.94	164.6	27.7	35.7	37.7	5.25	1.5	85	5.6	17.83	3	16.75	3.97	20.92	0.05	128	21	120	28	NONE		20.5	54	34.9	736	763	3358	139.9	2.33	71	37.3	0	630	2728
									00:14:10	19.05	0.942	17.943	837	465.067	438.316	0.94	168	28.2	35.7	37.9	5.17	1.5	86	5.4	17.83	2.99	16.76	3.98	20.92	0.05	128	21	120	28	NONE		20.5	54	35	736	763	3306	137.8	2.3	71	36.7	0	649	2657
									00:14:13	16.95	0.921	15.61	820	411.472	385.954	0.94	163.8	27.9	35.1	37.4	4.57	1.3	86	4.8	17.79	3.03	16.73	4.02	20.92	0.05	127	22	120	29	NONE		20.5	54	34.9	736	763	2922	121.8	2.03	71	32.5	0	618	2304
									00:14:17	18.13	0.882	15.988	788	424.62	395.013	0.93	156.7	26.7	34.7	37.3	4.72	1.3	85	5	17.77	3.03	16.67	4.01	20.92	0.05	127	22	119	29	NONE		20.5	54	34.9	736	763	3010	125.4	2.09	71	33.4	0	716	2294
									00:14:20	19.29	0.864	16.669	774	446.181	414.155	0.93	153.3	26.3	34.3	37	4.96	1.4	84	5.3	17.74	3.04	16.63	4	20.92	0.05	127	22	119	29	NONE		20.4	55	34.9	736	763	3162	131.7	2.2	72	35.1	0	775	2387
									00:14:23	18.13	0.878	15.915	777	427.407	389.021	0.91	155.8	26.3	34.3	37.6	4.75	1.4	85	5	17.74	3	16.6	4.02	20.92	0.05	127	21	119	29	NONE		20.4	55	34.9	736	763	3017	125.7	2.09	72	33.5	0	925	2092
									00:14:26	18.87	0.866	16.34	773	458.834	411.278	0.9	152.5	26.7	32.7	36.5	5.1	1.5	85	5.4	17.61	3.08	16.51	4.06	20.92	0.05	126	22	118	29	NONE		20.4	55	34.9	736	763	3228	134.5	2.24	72	35.9	0	1142	2086
									00:14:30	17.44	0.885	15.436	800	436.076	388.739	0.89	155.7	27.3	32.6	36.6	4.85	1.4	85	5.1	17.59	3.08	16.36	4.12	20.92	0.05	126	22	117	29	NONE		20.4	55	34.9	736	763	3065	127.7	2.13	72	34.1	0	1135	1929
									00:14:33	17.05	0.859	14.642	770	413.433	364.526	0.88	151.2	26.2	32.5	36.9	4.59	1.3	82	5	17.6	3.05	16.38	4.08	20.92	0.05	126	22	117	29	NONE		20.4	55	34.9	736	763	2899	120.8	2.01	72	32.2	0	1171	1729
									00:14:37	16.71	1.113	18.602	842	574.19	504.056	0.88	192.5	36.9	30.4	34.6	6.38	1.8	84	6.8	17.3	3.32	16.24	4.2	20.92	0.05	124	24	116	30	NONE		20.4	55	34.9	736	763	4023	167.6	2.79	72	44.7	0	1677	2346
									00:14:42	10.97	1.748	19.174	1771	551.722	502.704	0.91	306.2	56.1	33.4	36.6	6.13	1.8	88	6.3	17.52	3.21	16.48	4.08	20.92	0.05	125	23	118	29	NONE		20.4	55	34.9	736	763	3895	162.3	2.7	72	43.3	0	1181	2714
									00:14:54	20.62	0.837	17.258	847	465.219	417.176	0.9	148.5	24.8	34	37.9	5.17	1.5	84	5.5	17.74	2.96	16.53	4	20.92	0.05	127	21	118	29	NONE		20.4	55	34.9	736	763	3273	136.4	2.27	73	36.4	0	1154	2120
									00:14:57	20.41	0.845	17.245	797	482.49	424.702	0.88	149	25.5	32.8	37.2	5.36	1.5	83	5.8	17.63	3.02	16.47	4.01	20.92	0.05	126	22	118	29	NONE		20.4	55	34.9	736	763	3382	140.9	2.35	73	37.6	0	1383	2000
									00:15:00	20.48	0.856	17.529	703	514.428	449.847	0.87	149.6	26.9	31.3	35.8	5.72	1.6	83	6.2	17.48	3.14	16.36	4.05	20.92	0.05	125	23	117	29	NONE		20.4	55	34.9	736	763	3602	150.1	2.5	73	40	0	1543	2058
									00:15:03	18.58	0.855	15.882	754	454.95	392.655	0.86	150.2	25.9	32.1	37.1	5.05	1.4	84	5.4	17.57	3.03	16.36	4.08	20.92	0.05	126	22	117	29	NONE		20.3	55	34.9	736	763	3177	132.4	2.21	73	35.3	0	1485	1692
									00:15:07	18.29	0.902	16.5	785	477.977	413.638	0.87	158.1	27.7	31.8	36.8	5.31	1.5	84	5.7	17.53	3.07	16.28	4.11	20.92	0.05	125	22	117	29	NONE		20.3	55	34.9	736	763	3340	139.1	2.32	73	37.1	0	1534	1805
									00:15:10	18.99	0.927	17.601	810	508.226	438.601	0.86	162.6	28.3	32	37.1	5.65	1.6	85	6	17.54	3.05	16.35	4.07	20.92	0.05	126	22	117	29	NONE		20.3	55	34.9	736	763	3549	147.9	2.46	74	39.4	0	1659	1890
									00:15:13	20.62	0.853	17.588	796	500.701	434.141	0.87	150	25.8	32.2	37.2	5.56	1.6	86	5.8	17.58	3.02	16.43	4	20.92	0.05	126	22	118	29	NONE		20.3	55	35	736	763	3500	145.8	2.43	74	38.9	0	1588	1912
									00:15:15	22.39	0.737	16.5	712	452.514	392.59	0.87	130.5	21.5	33	38	5.03	1.4	85	5.3	17.71	2.92	16.55	3.9	20.92	0.05	127	21	118	28	NONE		20.3	55	34.9	736	763	3163	131.8	2.2	74	35.1	0	1430	1734
									00:15:18	20.55	0.894	18.37	724	536.554	468.115	0.87	156.4	27.9	31.6	36.2	5.96	1.7	84	6.4	17.49	3.12	16.38	4.07	20.92	0.05	125	22	117	29	NONE		20.3	55	34.9	736	763	3755	156.4	2.61	74	41.7	0	1635	2120
									00:15:22	18.99	0.743	14.108	747	388.042	336.06	0.87	131.5	21.7	32.9	38	4.31	1.2	83	4.7	17.7	2.92	16.54	3.97	20.92	0.05	127	21	118	28	NONE		20.3	55	34.9	736	763	2712	113	1.88	74	30.1	0	1240	1472
									00:15:25	19.48	0.766	14.922	664	419.425	365.619	0.87	135	23	32.3	37.1	4.66	1.3	80	5.2	17.62	3	16.42	4	20.92	0.05	126	21	118	29	NONE		20.3	55	34.9	736	763	2935	122.3	2.04	74	32.6	0	1285	1650
									00:15:28	18.87	0.824	15.547	752	442.298	384.982	0.87	144.9	25	32.2	37	4.91	1.4	81	5.5	17.58	3.03	16.42	4.04	20.92	0.05	126	22	118	29	NONE		20.3	55	34.9	736	763	3094	128.9	2.15	74	34.4	0	1368	1725
									00:15:31	18.07	0.833	15.054	741	428.632	370.179	0.86	146.5	25.1	32.2	37.3	4.76	1.4	81	5.3	17.59	3.01	16.37	4.05	20.92	0.05	126	22	117	29	NONE		20.3	55	35	736	763	2994	124.7	2.08	74	33.3	0	1393	1600
									00:15:34	18.69	0.8	14.953	751	416.72	364.509	0.87	141.2	23.9	32.7	37.4	4.63	1.3	81	5.1	17.65	2.99	16.44	3.99	20.92	0.05	126	21	118	29	NONE		20.3	55	34.9	736	763	2918	121.6	2.03	74	32.4	0	1248	1670
									00:15:38	18.75	0.836	15.675	726	448.779	385.592	0.86	146.9	25.2	32	37.2	4.99	1.4	82	5.5	17.57	3.01	16.37	4.06	20.92	0.05	126	22	117	29	NONE		20.3	55	34.9	736	763	3131	130.5	2.17	75	34.8	0	1505	1626
									00:15:41	17.54	0.809	14.193	770	401.795	349.34	0.87	142.4	24.4	32.3	37.1	4.46	1.3	82	4.9	17.6	3.02	16.44	4.01	20.92	0.05	126	22	118	29	NONE		20.3	55	34.9	736	763	2810	117.1	1.95	75	31.2	0	1252	1558
									00:15:44	19.17	0.755	14.473	720	398.781	343.957	0.86	133.6	22	32.9	38.2	4.43	1.3	81	4.9	17.7	2.91	16.51	3.96	20.92	0.05	127	21	118	28	NONE		20.2	55	34.9	736	763	2784	116	1.93	75	30.9	0	1306	1478
									00:15:47	19.87	0.759	15.079	684	420.677	363.047	0.86	134	22.4	32.5	37.7	4.67	1.3	80	5.3	17.65	2.95	16.45	3.99	20.92	0.05	126	21	118	29	NONE		20.2	55	35	736	763	2938	122.4	2.04	75	32.6	0	1373	1564
									00:15:50	18.52	0.737	13.648	659	380.856	329.345	0.86	130.1	21.8	32.4	37.5	4.23	1.2	79	4.8	17.65	2.96	16.41	3.99	20.92	0.05	126	21	117	29	NONE		20.2	55	35	736	763	2661	110.9	1.85	75	29.6	0	1228	1432
									00:15:54	17.75	0.733	13.012	694	365.168	312.785	0.86	129.3	21.6	32.2	37.6	4.06	1.2	78	4.7	17.64	2.95	16.35	4.02	20.92	0.05	126	21	117	29	NONE		20.2	55	35	736	763	2546	106.1	1.77	75	28.3	0	1247	1300
									00:15:57	17.65	0.789	13.924	721	400.884	336.89	0.84	138.6	23.4	31.7	37.7	4.45	1.3	78	5.1	17.57	2.97	16.3	4.05	20.92	0.05	126	21	117	29	NONE		20.2	55	35	736	763	2785	116	1.93	75	30.9	0	1517	1268
									00:16:00	18.46	0.757	13.975	711	387.166	328.174	0.85	133.9	21.8	32.8	38.6	4.3	1.2	78	5	17.69	2.88	16.32	3.99	20.92	0.05	127	21	117	29	NONE		20.2	55	35	736	763	2694	112.3	1.87	75	29.9	0	1401	1293
									00:16:03	19.23	0.986	18.962	938	571.025	478.854	0.84	171.7	30.5	30.8	36.8	6.34	1.8	81	7	17.41	3.09	16.31	4.04	20.92	0.05	125	22	117	29	NONE		20.2	55	34.9	736	763	3965	165.2	2.75	75	44.1	0	2185	1781
									00:16:06	22.47	1.111	24.966	830	759.642	651.641	0.86	192.9	35.5	30.8	35.9	8.44	2.4	86	8.8	17.36	3.2	16.35	4.05	20.92	0.05	124	23	117	29	NONE		20.2	55	35	736	763	5298	220.8	3.68	76	58.9	0	2571	2727
									00:16:09	23.35	0.873	20.381	650	595.264	512.692	0.86	152.8	26.9	31.5	36.6	6.61	1.9	90	6.6	17.5	3.08	16.42	4	20.92	0.05	125	22	118	29	NONE		20.2	55	35	736	763	4155	173.1	2.89	76	46.2	0	1967	2188
									00:16:12	21.2	0.862	18.276	831	510.508	444.576	0.87	152.1	25.7	32.9	37.8	5.67	1.6	92	5.5	17.65	2.98	16.46	3.97	20.92	0.05	126	21	118	28	NONE		20.2	55	34.9	736	763	3571	148.8	2.48	76	39.7	0	1574	1997
									00:16:15	20.13	0.773	15.564	726	420.623	367.806	0.87	137.2	22.4	33.7	38.5	4.67	1.3	93	4.5	17.75	2.9	16.52	3.94	20.92	0.05	127	21	118	28	NONE		20.2	55	35	736	763	2945	122.7	2.05	76	32.7	0	1262	1683
									00:16:18	19.29	0.744	14.354	697	394.469	341.455	0.87	131.7	21.7	33	38.1	4.38	1.3	92	4.3	17.7	2.92	16.43	3.98	20.92	0.05	127	21	118	28	NONE		20.2	55	34.9	736	763	2756	114.8	1.91	76	30.6	0	1264	1492
									00:16:21	18.35	0.801	14.697	870	406.297	347.15	0.85	141.7	23.2	33	38.6	4.51	1.3	89	4.6	17.69	2.9	16.36	4.04	20.92	0.05	127	21	117	29	NONE		20.2	55	35	736	763	2832	118	1.97	76	31.5	0	1407	1425
									00:16:24	19.42	1.015	19.709	809	606.904	520.336	0.86	175.8	32.8	30.2	35.3	6.74	1.9	87	7	17.32	3.23	16.18	4.18	20.92	0.05	124	23	116	30	NONE		20.2	55	35	736	763	4233	176.4	2.94	76	47	0	2061	2172
									00:16:27	21.51	0.917	19.72	854	576.254	495.071	0.86	160.5	28.2	31.6	36.8	6.4	1.8	89	6.5	17.5	3.08	16.3	4.09	20.92	0.05	125	22	117	29	NONE		20.2	55	35	736	763	4020	167.5	2.79	76	44.7	0	1933	2087
									00:16:30	19.87	0.984	19.55	856	577.81	499.682	0.86	171.8	30.8	31.4	36.3	6.42	1.8	92	6.3	17.46	3.13	16.33	4.1	20.92	0.05	125	22	117	29	NONE		20.2	55	34.9	736	763	4036	168.2	2.8	77	44.8	0	1863	2174
									00:16:33	18.69	0.731	13.664	833	367.717	324.718	0.88	129.8	21.3	33.6	38	4.09	1.2	91	4	17.76	2.91	16.56	3.93	20.92	0.05	127	21	119	28	NONE		20.2	55	34.9	736	763	2579	107.5	1.79	77	28.7	0	1029	1550
									00:16:36	18.69	0.747	13.963	718	381.907	333.898	0.87	132.3	21.9	33.1	37.9	4.24	1.2	89	4.3	17.71	2.93	16.48	3.99	20.92	0.05	127	21	118	29	NONE		20.2	55	35	736	763	2674	111.4	1.86	77	29.7	0	1147	1527
									00:16:40	18.81	0.963	18.113	751	547.108	473.217	0.86	167.4	30.8	30.7	35.5	6.08	1.7	89	6.1	17.38	3.2	16.24	4.18	20.92	0.05	124	23	116	30	NONE		20.2	55	35	736	763	3822	159.3	2.65	77	42.5	0	1762	2060
									00:16:43	17	0.809	13.751	769	396.701	344.095	0.87	141.9	24.8	31.7	36.5	4.41	1.3	89	4.5	17.54	3.07	16.29	4.1	20.92	0.05	126	22	117	29	NONE		20.2	55	35	736	763	2773	115.5	1.93	77	30.8	0	1255	1518
									00:16:46	18.02	0.862	15.532	837	459.056	389.779	0.85	150.6	26.5	31.1	36.6	5.1	1.5	85	5.4	17.47	3.07	16.28	4.09	20.92	0.05	125	22	117	29	NONE		20.2	55	35	736	763	3195	133.1	2.22	77	35.5	0	1646	1550
									00:16:49	20.76	1.02	21.176	853	630.053	540.797	0.86	177.9	31.9	31.3	36.5	7	2	86	7.3	17.44	3.13	16.28	4.1	20.92	0.05	125	22	117	29	NONE		20.2	55	35	736	763	4395	183.1	3.05	77	48.8	0	2125	2270
									00:16:52	20.48	0.802	16.423	756	459.992	395.924	0.86	141.5	23.7	32.6	37.9	5.11	1.5	89	5.2	17.64	2.96	16.42	4	20.92	0.05	126	21	118	29	NONE		20.2	55	34.9	736	763	3210	133.8	2.23	77	35.7	0	1526	1684
									00:16:55	18.63	0.87	16.211	836	464.778	409.226	0.88	152.7	26.9	32.1	36.4	5.16	1.5	90	5.2	17.55	3.09	16.43	4.01	20.92	0.05	126	22	118	29	NONE		20.2	55	35	736	763	3258	135.8	2.26	78	36.2	0	1329	1929
									00:16:59	18.99	0.843	16.006	765	461.227	399.873	0.87	147.9	25.8	31.8	36.7	5.12	1.5	89	5.2	17.54	3.06	16.45	4	20.92	0.05	126	22	118	29	NONE		20.2	55	35	736	763	3224	134.3	2.24	78	35.8	0	1464	1760
									00:17:02	17.39	0.683	11.878	745	307.708	270.724	0.88	122.1	19.1	34.6	39.4	3.42	1	86	3.6	17.88	2.8	16.62	3.87	20.92	0.05	128	20	119	28	NONE		20.2	55	35	736	763	2157	89.9	1.5	78	24	0	885	1272
									00:17:06	15.92	0.724	11.523	786	308.823	263.318	0.85	128.8	20.3	33.7	39.5	3.43	1	84	3.7	17.79	2.8	16.45	3.99	20.92	0.05	127	20	118	29	NONE		20.2	55	34.9	736	763	2151	89.6	1.49	78	23.9	0	1082	1069
									00:17:09	17.14	1.087	18.634	760	610.169	515.769	0.85	185.9	36.8	28.6	33.8	6.78	1.9	84	7.3	17.1	3.39	16.03	4.27	20.92	0.05	122	24	115	31	NONE		20.1	55	35	736	763	4244	176.8	2.95	78	47.2	0	2241	2003
									00:17:13	15.87	0.799	12.683	635	389.255	320.076	0.82	138.7	24.7	29.7	36.2	4.33	1.2	82	4.7	17.36	3.09	16.03	4.22	20.92	0.05	124	22	115	30	NONE		20.2	55	34.9	736	763	2693	112.2	1.87	78	29.9	0	1633	1060
[truncated: 34 more columns]

## Sheet: Sonuçlar
Parametre	um	Pre	Bekl.	%Beklenen	Ex Sonrası	% Değişim	Normal	Sınıf
Parametre	um	Ölçüm	Dinlenme	Isınma	AT	RC	Maks	Bekl.	%Beklenen	Normal	Sınıf
Parametre	um	Ölçüm	Dinlenme	Isınma	AT	RC	Maks	Bekl.	%Beklenen	Normal	Sınıf
Parametre	um	Ölçüm	Dinlenme	Isınma	AT	RC	Maks	Bekl.	%Beklenen	Normal	Sınıf
Parametre	um	Ölçüm	Dinlenme	Isınma	AT	RC	Maks	Bekl.	%Beklenen	Normal	Sınıf
Parametre	um	Ölçüm	Dinlenme	Isınma	AT	RC	Maks	Bekl.	%Beklenen	Normal	Sınıf
