# Supplementary material for: Correction: The contribution of energy systems during 30-second lower body Wingate anaerobic test in combat sports athletes: Intermittent versus single forms and gender comparison
Source: PLoS One. 2024 Jun 27;19(6):e0306361. doi: 10.1371/journal.pone.0306361 (PMC11210755; doi:10.1371/journal.pone.0306361)
Supplement: S1 File — A) Descriptive characteristics of athletes including age range, height, weight; B) Wingate test outputs, including metrics such as peak power, mean power, and fatigue index; C) Oxygen Consumption (O2) Data for two different Wingate test protocols, providing comparative insights into athletes’ oxygen consumption during these tests. (ZIP) [file pone.0306361.s001.zip › S1 File/C. Oxygen consumption data for two Wingate tests/All Raw-Oxygen Data/18.xlsx]

## Sheet: Veri
			Test Tarihi	2012023		Barometrik basınç (mmHg)	774		t	Rf	VT	VE_ergo	IV	VO2	VCO2	RQ	O2eksp	CO2eksp	VE/VO2	VE/VCO2	VO2/Kg	METS	HR	VO2/HR	FeO2	FeCO2	FetO2	FetCO2	FiO2	FiCO2	PeO2	PeCO2	PetO2	PETCO2	Faz	İşaretleyici	Ortam Sıc.	RH Amb	Cihaz Sıcaklığı	Analizör Basıncı	PB	EEkc	EEh	EEm	EEtot	EEkg	PRO	YAĞ	CHO
			Test Süresi	00:14:55		Ortam Sıcaklığı (°C)	20		s	1/min	L(btps)	L/min	mL	mL/min	mL/min	---	mL	mL	---	---	mL/min/Kg	---	bpm	mL/beat	%	%	%	%	%	%	mmHg	mmHg	mmHg	mmHg	---	---	°C	%	°C	mmHg	mmHg	kcal/day	kcal/h	kcal/min	kcal	kcal/Kg/day	kcal/day	kcal/day	kcal/day
			Test Süresi	00:17:03		Ortam Görece Nem (%)	60
			Egzersiz Süresi	00:00:00		Flowmetre sıcaklığı (°C)	34		00:00:05	11.03	2.168	23.912	1933	611.663	727.677	1.19	385.3	79.2	37.8	31.8	9.41	2.7	79	7.7	17.77	3.65	16.97	4.53	20.93	0.04	129	27	123	33	NONE		20.1	59	36	747	774	4588	191.2	3.19	0	70.6	0	0	4588
			Kişi (Hasta) Tipi	Healthy		Flowmetre Bağıl Nem (%)	100		00:00:08	18.02	1.025	18.468	596	476.875	564.385	1.18	181.9	37.6	36.1	30.5	7.34	2.1	76	6.3	17.75	3.67	16.95	4.53	20.93	0.04	129	27	123	33	NONE		20.2	60	36	747	774	3572	148.8	2.48	0	55	0	0	3572
			Test Türü	Azami		STPD (---)	0.8422		00:00:11	19.93	1.399	27.887	517	771.692	895.53	1.16	245.3	53.9	34.3	29.6	11.87	3.4	74	10.4	17.53	3.85	16.79	4.7	20.93	0.04	127	28	122	34	NONE		20.2	61	36	747	774	5752	239.7	3.99	0	88.5	0	0	5752
			Ergometre	Hiçbiri		BTPS Ins (---)	1.1129		00:00:14	21.9	1.094	23.956	784	640.929	757.333	1.18	192.9	41.5	35	29.6	9.86	2.8	74	8.7	17.63	3.79	16.51	4.95	20.93	0.04	128	28	120	36	NONE		20.3	61	36	747	774	4799	200	3.33	0	73.8	0	0	4799
			Protokol	Hiçbiri		BTPS Eksp (---)	1.0198		00:00:18	13.57	2.495	33.869	2099	871.792	1065.62	1.22	442.4	94.2	37.8	30.9	13.41	3.8	74	11.8	17.73	3.78	17.01	4.53	20.93	0.04	129	27	124	33	NONE		20.3	60	35.9	747	774	6584	274.3	4.57	1	101.3	0	0	6584
			Azami Efor	Onaylanmamış		#Adım sayısı	363		00:00:20	27.27	0.533	14.536	837	284.516	358.044	1.26	98.5	15.8	44.4	35.3	4.38	1.3	74	3.8	18.48	2.96	17.23	4.12	20.93	0.04	134	22	125	30	NONE	Marker	20.4	59	36	747	774	2165	90.2	1.5	1	33.3	0	0	2165
			EKG Tepkisi	Yok		BSA (m2)	1.82779		00:00:22	32.79	0.096	3.148	610	0	4.46464	0	20.1	0.2	0	190.9	0	0	76	0	20.94	0.21	20.8	0.21	20.93	0.04	152	2	151	2	NONE		20.4	59	36	747	774	0	0	0	1	0	0	0	0
			Test sebebi	Yok		BMI (kg/m2)	20.1		00:00:24	28.85	0.654	18.865	362	237.423	331.372	1.4	126.3	13.9	71	50.8	3.65	1	77	3.1	19.31	2.13	17.96	3.74	20.93	0.04	140	15	131	27	NONE		20.4	59	36	747	774	1858	77.4	1.29	1	28.6	0	0	1858
			Testi durdurma sebebi	Yok		HR Maks.	198		00:00:25	122.45	0.089	10.898	108	70.6997	140.734	1.99	17.8	1.4	32.9	16.5	1.09	0.3	79	0.9	20	1.57	19.86	1.12	20.93	0.04	145	11	144	8	NONE		20.4	59	36	747	774	620	25.8	0.43	1	9.5	0	0	620
			Test Konumu	Tanımsız		Kullanıcı 1 (---)	-		00:00:26	50.85	0.332	16.881	255	233.96	341.228	1.46	63.5	8.1	56.9	39	3.6	1	84	2.8	19.13	2.44	18.65	3.29	20.93	0.04	139	18	136	24	NONE		20.5	59	36	747	774	1854	77.3	1.29	1	28.5	0	0	1854
			Test Amacı	Yok		Kullanıcı 2 (---)	-		00:00:26	83.33	0.431	35.917	174	715.454	921.421	1.29	79.4	13.3	42	32.6	11.01	3.1	85	8.4	18.42	3.09	17.54	4.32	20.93	0.04	134	22	128	31	NONE		20.5	59	36	747	774	5478	228.2	3.8	1	84.3	0	0	5478
						Kullanıcı 3 (---)	-		00:00:27	73.17	0.144	10.537	368	72.6829	119.718	1.65	28.8	2	74.5	45.2	1.12	0.3	87	0.8	20	1.39	19.56	1.88	20.93	0.04	145	10	142	14	NONE		20.5	59	36	747	774	598	24.9	0.42	1	9.2	0	0	598
									00:00:28	105.26	0.218	22.947	158	190.238	267.123	1.4	43.3	3.1	81.9	58.3	2.93	0.8	87	2.2	19.86	1.42	19.19	2.72	20.93	0.04	144	10	140	20	NONE		20.5	59	36	747	774	1492	62.1	1.04	1	22.9	0	0	1492
									00:00:29	78.95	0.173	13.658	165	97.3903	174.952	1.8	34.5	2.7	83.5	46.5	1.5	0.4	90	1.1	19.94	1.56	19.75	1.86	20.93	0.04	145	11	144	14	NONE		20.5	59	36	747	774	824	34.3	0.57	1	12.7	0	0	824
									00:00:30	74.07	0.669	49.556	46	1631.05	1892.4	1.16	113	30.6	27.2	23.4	25.09	7.2	94	17.4	16.89	4.57	15.67	5.49	20.93	0.04	123	33	114	40	NONE		20.5	59	36	746	774	12158	506.6	8.44	1	187	0	0	12158
									00:00:30	54.55	1.046	57.055	206	2276.72	2291.48	1.01	169.3	50.3	23.4	23.2	35.03	10	99	23	16.19	4.81	15.06	5.85	20.93	0.04	118	35	109	43	NONE		20.6	59	36	747	774	16416	684	11.4	1	252.6	0	0	16416
									00:00:32	50.85	1.22	62.034	934	2197.45	2163.1	0.98	204.2	51	26.6	27	33.81	9.7	104	21.1	16.74	4.18	15.65	5.1	20.93	0.04	122	30	114	37	NONE	Marker	20.6	59	36	747	774	15767	657	10.95	1	242.6	0	841	14926
									00:00:33	41.38	1.798	74.4	654	2841.88	2870.95	1.01	294.6	83.1	25.2	24.9	43.72	12.5	111	25.6	16.38	4.62	15.48	5.47	20.93	0.04	119	34	113	40	NONE		20.6	59	36	747	774	20508	854.5	14.24	2	315.5	0	0	20508
									00:00:35	27.91	1.652	46.102	1472	1526.59	1561.55	1.02	280.5	67.1	28.9	28.3	23.49	6.7	140	10.9	16.98	4.06	16.06	4.91	20.93	0.04	123	30	117	36	NONE		20.6	59	36	747	774	11047	460.3	7.67	2	170	0	0	11047
									00:00:37	30.46	1.47	44.772	934	1404.64	1405.97	1	252.9	55.4	30.4	30.3	21.61	6.2	158	8.9	17.2	3.77	15.82	5.11	20.93	0.04	125	27	115	37	NONE		20.7	59	36	747	774	10116	421.5	7.02	2	155.6	0	0	10116
									00:00:39	28.17	1.431	40.31	1235	1440.61	1450.19	1.01	238.7	61.7	26.6	26.4	22.16	6.3	167	8.6	16.68	4.31	15.6	5.43	20.93	0.04	121	31	113	39	NONE		20.7	59	36	747	774	10388	432.8	7.21	2	159.8	0	0	10388
									00:00:41	35.93	1.296	46.563	870	1605.52	1633.42	1.02	218	54.5	27.4	27	24.7	7.1	170	9.4	16.82	4.21	15.3	5.63	20.93	0.04	122	31	111	41	NONE		20.7	59	36	747	774	11604	483.5	8.06	3	178.5	0	0	11604
									00:00:44	19.29	2.892	55.794	1718	2328.94	2465.61	1.06	460.2	152.9	23.4	22.1	35.83	10.2	170	13.7	15.91	5.29	15	6.29	20.93	0.04	116	38	109	46	NONE		20.8	59	36	747	774	16985	707.7	11.8	3	261.3	0	0	16985
									00:00:47	21.28	2.463	52.404	1646	2145.44	2374.64	1.11	393.1	133.5	23.7	21.4	33.01	9.4	166	12.9	15.96	5.42	15.03	6.44	20.93	0.04	116	39	109	47	NONE		20.8	58	36	746	774	15810	658.8	10.98	4	243.2	0	0	15810
									00:00:50	23.72	2.57	60.949	1685	2359.55	2737.91	1.16	415.8	138.1	25.1	21.7	36.3	10.4	164	14.4	16.18	5.37	15.29	6.35	20.93	0.04	118	39	111	46	NONE		20.8	57	36	747	774	17588	732.8	12.21	4	270.6	0	0	17588
									00:00:52	26.32	2.058	54.158	1559	1955.27	2348.94	1.2	338.8	106.8	26.8	22.3	30.08	8.6	163	12	16.46	5.19	15.41	6.37	20.93	0.04	120	38	112	46	NONE		20.9	56	36	747	774	14702	612.6	10.21	5	226.2	0	0	14702
									00:00:54	25	2.59	64.75	1947	2126.91	2667.13	1.25	435.7	127.7	29.6	23.6	32.72	9.3	163	13	16.82	4.93	15.92	5.94	20.93	0.04	122	36	116	43	NONE		20.9	56	36	747	774	16169	673.7	11.23	5	248.8	0	0	16169
									00:00:56	29.13	2.385	69.466	1481	2255.36	2927.84	1.3	401.5	120.3	29.9	23	34.7	9.9	162	13.9	16.83	5.04	16.02	5.99	20.93	0.04	122	37	116	44	NONE		20.9	56	36	747	774	17304	721	12.02	5	266.2	0	0	17304
									00:00:58	32.09	1.67	53.583	1352	1622.83	2200.72	1.36	285	82.1	31.6	23.3	24.97	7.1	163	10	17.07	4.92	16.09	6.06	20.93	0.04	124	36	117	44	NONE		20.9	57	36	747	774	12600	525	8.75	6	193.8	0	0	12600
									00:01:00	41.1	1.229	50.507	1294	1216.42	1776.06	1.46	218.7	51.8	39.2	26.8	18.71	5.3	164	7.4	17.79	4.21	16.52	5.53	20.93	0.04	129	31	120	40	NONE		21	57	36	747	774	9645	401.9	6.7	6	148.4	0	0	9645
									00:01:01	51.72	1.181	61.086	454	1847.39	2549.86	1.38	201.4	59	31.1	22.5	28.42	8.1	165	11.2	17.05	5	15.86	6.35	20.93	0.04	124	36	115	46	NONE		21	57	36	747	774	14414	600.6	10.01	6	221.8	0	0	14414
									00:01:04	20	0.855	17.1	1984	430.884	637.763	1.48	150.8	38.2	36.4	24.6	6.63	1.9	168	2.6	17.64	4.47	16.33	5.8	20.93	0.04	128	32	119	42	NONE	Marker	21	57	36	747	774	3430	142.9	2.38	6	52.8	0	0	3430
									00:01:04	85.71	1.862	159.6	132	5188.85	7823.06	1.51	310.2	109.1	29.6	19.6	79.83	22.8	169	30.7	16.66	5.86	15.81	6.96	20.93	0.04	121	43	115	51	NONE		21	57	36	746	774	41532	1730.5	28.84	6	639	0	0	41532
									00:01:05	64.52	1.413	91.161	884	2286.04	3420.05	1.5	249.3	63.5	37.9	25.3	35.17	10	169	13.5	17.64	4.49	16.66	5.88	20.93	0.04	128	33	121	43	NONE		21.1	57	36	746	774	18256	760.7	12.68	7	280.9	0	0	18256
									00:01:06	60.61	1.863	112.909	871	3139.58	4704.43	1.5	322	92.9	34.6	23.1	48.3	13.8	171	18.4	17.28	4.99	16.52	5.9	20.93	0.04	126	36	120	43	NONE		21.1	57	36	746	774	25084	1045.2	17.42	7	385.9	0	0	25084
									00:01:07	57.69	1.809	104.365	1068	2570.52	3944.79	1.53	319.8	81.9	39	25.4	39.55	11.3	172	14.9	17.68	4.53	16.85	5.61	20.93	0.04	129	33	122	41	NONE		21.1	58	36	746	774	20685	861.9	14.36	7	318.2	0	0	20685
									00:01:08	59.41	1.881	111.743	976	2664.61	4035.48	1.51	334.7	81.4	40.4	26.7	40.99	11.7	173	15.4	17.79	4.33	17.09	5.29	20.93	0.04	129	31	124	38	NONE		21.1	58	36	746	774	21357	889.9	14.83	8	328.6	0	0	21357
									00:01:09	58.82	2.128	125.176	974	2871.11	4441.94	1.55	380.8	90.5	42.2	27.3	44.17	12.6	174	16.5	17.89	4.25	17.16	5.16	20.93	0.04	130	31	125	38	NONE		21.1	58	36	746	774	23160	965	16.08	8	356.3	0	0	23160
									00:01:11	55.05	1.811	99.688	1133	2033.76	3179.6	1.56	330	69.3	47.1	30.1	31.29	8.9	176	11.6	18.22	3.83	17.52	4.76	20.93	0.04	132	28	127	35	NONE		21.2	57	36	746	774	16458	685.8	11.43	8	253.2	0	0	16458
									00:01:11	69.77	0.966	67.395	946	970.269	1663.93	1.71	183.2	28.7	64.4	37.6	14.93	4.3	177	5.5	18.96	2.97	18.51	3.85	20.93	0.04	138	22	135	28	NONE		21.2	57	36	747	774	8085	336.9	5.61	8	124.4	0	0	8085
									00:01:12	77.92	1.01	78.701	608	1206.53	2087	1.73	190.2	32.2	60.7	35.1	18.56	5.3	179	6.7	18.83	3.19	18.21	4.16	20.93	0.04	137	23	132	30	NONE		21.2	57	36	746	774	10082	420.1	7	8	155.1	0	0	10082
									00:01:13	61.22	1.579	96.673	687	2158.15	3298.88	1.53	284	64.6	42.8	28	33.2	9.5	180	12	17.99	4.09	17.24	4.97	20.93	0.04	131	30	125	36	NONE		21.2	57	36	746	774	17346	722.7	12.05	9	266.9	0	0	17346
									00:01:14	56.07	1.95	109.346	901	2781.81	4029.84	1.45	343.7	86.1	37.9	26.2	42.8	12.2	182	15.3	17.63	4.42	16.82	5.23	20.93	0.04	128	32	122	38	NONE	Marker	21.2	57	36	747	774	22006	916.9	15.28	9	338.6	0	0	22006
									00:01:15	49.18	1.871	92.016	932	2535.81	3560.5	1.4	325.2	86.7	34.9	24.9	39.01	11.1	185	13.7	17.38	4.63	16.5	5.6	20.93	0.04	126	34	120	41	NONE		21.3	57	36	747	774	19881	828.4	13.81	9	305.9	0	0	19881
									00:01:17	35.71	2.681	95.75	1534	2419.7	3481.35	1.44	473.3	116.8	38.5	26.8	37.23	10.6	187	12.9	17.65	4.36	16.81	5.28	20.93	0.04	128	32	122	38	NONE		21.3	57	36	746	774	19103	796	13.27	9	293.9	0	0	19103
									00:01:18	43.8	2.317	101.474	1272	2495.26	3569.88	1.43	411.2	97.7	39.4	27.6	38.39	11	189	13.2	17.75	4.22	16.81	5.15	20.93	0.04	129	31	122	37	NONE		21.3	57	36	746	774	19668	819.5	13.66	10	302.6	0	0	19668
									00:01:20	42.25	2.51	106.056	1408	2499.88	3654.99	1.46	448.3	103.7	41.2	28.2	38.46	11	190	13.2	17.86	4.13	16.97	4.99	20.93	0.04	130	30	123	36	NONE		21.4	57	36	747	774	19829	826.2	13.77	10	305.1	0	0	19829
									00:01:22	28.71	3.267	93.789	1865	2283.67	3373.1	1.48	579.9	140.8	40.2	27.2	35.13	10	192	11.9	17.75	4.31	16.95	5.34	20.93	0.04	129	31	123	39	NONE		21.4	57	36	747	774	18168	757	12.62	11	279.5	0	0	18168
									00:01:24	23.72	2.429	57.605	1797	1545.02	2311.76	1.5	423	116.7	36.2	24.2	23.77	6.8	193	8	17.41	4.8	16.46	5.79	20.93	0.04	127	35	120	42	NONE		21.4	57	36	747	774	12339	514.1	8.57	11	189.8	0	0	12339
									00:01:26	41.96	2.454	102.965	1470	2536.01	3913.01	1.54	433.7	111.7	39.4	25.6	39.02	11.1	194	13.1	17.67	4.55	16.7	5.55	20.93	0.04	128	33	121	40	NONE		21.4	57	36	747	774	20440	851.7	14.19	11	314.5	0	0	20440
									00:01:28	29.41	3.016	88.706	1864	2122.08	3480.65	1.64	534.1	141.7	40.8	24.9	32.65	9.3	193	11	17.71	4.7	16.89	5.61	20.93	0.04	129	34	123	41	NONE		21.5	57	36	747	774	17431	726.3	12.1	12	268.2	0	0	17431
									00:01:29	39.74	2.171	86.265	1381	2050.28	3301.2	1.61	385.3	99.5	40.7	25.3	31.54	9	192	10.7	17.75	4.58	16.84	5.62	20.93	0.04	129	33	122	41	NONE		21.5	57	36	747	774	16743	697.6	11.63	12	257.6	0	0	16743
									00:01:31	38.22	2.426	92.713	1566	2179.5	3632.11	1.67	430.6	113.8	41.3	24.8	33.53	9.6	191	11.4	17.75	4.69	16.9	5.6	20.93	0.04	129	34	123	41	NONE		21.5	56	36	747	774	17993	749.7	12.5	12	276.8	0	0	17993
									00:01:33	40	2.486	99.44	1470	2192.53	3743.55	1.71	445.6	112.1	44.1	25.8	33.73	9.6	190	11.5	17.92	4.51	17.06	5.49	20.93	0.04	130	33	124	40	NONE		21.5	56	36.1	747	774	18243	760.1	12.67	13	280.7	0	0	18243
									00:01:34	38.46	2.298	88.385	1455	1931.53	3284.5	1.7	412.6	102.3	44.4	26.1	29.72	8.5	190	10.2	17.95	4.45	17.13	5.5	20.93	0.04	131	32	125	40	NONE		21.6	56	36.1	746	774	16050	668.8	11.15	13	246.9	0	0	16050
									00:01:36	29.41	3.258	95.824	2000	1937.47	3592.32	1.85	589.7	146.3	48.4	26.1	29.81	8.5	189	10.3	18.1	4.49	17.31	5.41	20.93	0.04	132	33	126	39	NONE		21.6	56	36.1	747	774	16571	690.5	11.51	13	254.9	0	0	16571
									00:01:38	34.09	2.371	80.83	1616	1454.65	3071.37	2.11	433.8	107.9	53.9	25.5	22.38	6.4	189	7.7	18.3	4.55	17.3	5.46	20.93	0.04	133	33	126	40	NONE		21.6	56	36.1	747	774	13034	543.1	9.05	14	200.5	0	0	13034
									00:01:40	36.36	2.385	86.727	1599	1599.43	3202.41	2	436	105.5	52.6	26.3	24.61	7	189	8.5	18.28	4.42	17.32	5.44	20.93	0.04	133	32	126	40	NONE		21.6	56	36.1	747	774	14055	585.6	9.76	14	216.2	0	0	14055
									00:01:41	42.25	2.449	103.479	1470	1742.32	3802.13	2.18	451.5	107.8	57.7	26.4	26.8	7.7	188	9.3	18.44	4.4	17.43	5.3	20.93	0.04	134	32	127	39	NONE		21.7	56	36.1	747	774	15807	658.6	10.98	14	243.2	0	0	15807
									00:01:43	35.5	2.553	90.639	1695	1726.36	3312.99	1.92	465.5	111.8	51.1	26.6	26.56	7.6	189	9.1	18.23	4.38	17.49	5.33	20.93	0.04	133	32	127	39	NONE		21.7	56	36.1	747	774	14943	622.6	10.38	15	229.9	0	0	14943
									00:01:44	38.96	2.196	85.558	1919	1428.37	2806.77	1.97	407.3	86.4	58	29.5	21.97	6.3	188	7.6	18.55	3.93	18.01	4.65	20.93	0.04	135	29	131	34	NONE	Marker	21.7	56	36.1	747	774	12468	519.5	8.66	15	191.8	0	0	12468
									00:01:45	51.28	2.085	106.923	951	2016.13	3916.6	1.94	380.5	91.5	51.3	26.4	31.02	8.9	189	10.7	18.25	4.39	17.76	5.07	20.93	0.04	133	32	129	37	NONE		21.7	56	36.1	747	774	17526	730.3	12.17	15	269.6	0	0	17526
									00:01:47	51.72	1.656	85.655	1140	1371.28	2811.97	2.05	308.2	65.2	59.8	29.2	21.1	6	189	7.3	18.61	3.94	17.98	4.97	20.93	0.04	135	29	131	36	NONE		21.7	55	36.1	746	774	12155	506.5	8.44	15	187	0	0	12155
									00:01:47	63.83	2.069	132.064	851	2270.6	4660.24	2.05	381.5	87.5	56.2	27.4	34.93	10	189	12	18.44	4.23	17.73	5.19	20.93	0.04	134	31	129	38	NONE		21.8	54	36.1	746	774	20133	838.9	13.98	15	309.7	0	0	20133
									00:01:48	58.25	2.044	119.068	1054	2093.01	4096.46	1.96	376.6	84.3	54.9	28.1	32.2	9.2	190	11	18.42	4.12	17.75	5.02	20.93	0.04	134	30	129	36	NONE		21.8	54	36.1	746	774	18243	760.1	12.67	15	280.7	0	0	18243
									00:01:49	63.83	1.986	126.766	989	2139.41	4264.12	1.99	367.6	80.1	57.2	28.7	32.91	9.4	190	11.3	18.51	4.03	17.83	4.93	20.93	0.04	135	29	130	36	NONE		21.8	54	36.1	746	774	18769	782.1	13.03	16	288.8	0	0	18769
									00:01:50	64.52	2.232	144	1048	2391.82	4712.21	1.97	414.2	87.6	58.3	29.6	36.8	10.5	190	12.6	18.56	3.92	17.9	4.79	20.93	0.04	135	29	130	35	NONE		21.8	54	36.1	746	774	20897	870.7	14.51	16	321.5	0	0	20897
									00:01:51	61.22	2.206	135.061	1035	2324.56	4451.67	1.92	408	87.2	56.3	29.4	35.76	10.2	191	12.2	18.5	3.95	17.8	4.8	20.93	0.04	134	29	129	35	NONE		21.8	54	36.1	746	774	20106	837.8	13.96	16	309.3	0	0	20106
									00:01:52	60.61	2.304	139.636	1064	2431.46	4404.65	1.81	426.5	87.2	55.7	30.7	37.41	10.7	191	12.7	18.51	3.78	17.86	4.64	20.93	0.04	135	28	130	34	NONE		21.9	54	36.1	746	774	20632	859.7	14.33	16	317.4	0	0	20632
									00:01:53	68.97	0.979	67.517	1128	785.105	1586.47	2.02	188.5	27.7	79.8	39.5	12.08	3.5	192	4.1	19.25	2.83	18.8	3.8	20.93	0.04	140	21	137	28	NONE		21.9	54	36.1	746	774	6922	288.4	4.81	17	106.5	0	0	6922
									00:01:54	66.67	2.098	139.867	560	2836.6	4765.42	1.68	381.4	85.7	47.7	28.4	43.64	12.5	192	14.8	18.18	4.08	17.56	4.84	20.93	0.04	132	30	128	35	NONE		21.9	54	36.1	746	774	23479	978.3	16.3	17	361.2	0	0	23479
									00:01:55	55.56	2.523	140.167	1174	2733.7	4552.86	1.67	461.5	98.3	49.9	29.9	42.06	12	193	14.2	18.29	3.9	17.64	4.6	20.93	0.04	133	28	128	33	NONE	Marker	21.9	55	36.1	746	774	22564	940.2	15.67	17	347.1	0	0	22564
									00:01:56	50.85	2.422	123.153	1111	2628.31	4172.99	1.59	438	98.4	45.5	28.7	40.44	11.6	194	13.5	18.08	4.06	17.35	4.86	20.93	0.04	131	30	126	35	NONE		22	55	36.1	746	774	21371	890.4	14.84	17	328.8	0	0	21371
									00:01:58	43.8	3.068	134.365	1433	2719.8	4322.52	1.59	559.3	118.4	48.3	30.4	41.84	12	195	13.9	18.23	3.86	17.53	4.55	20.93	0.04	133	28	127	33	NONE		22	55	36.1	747	774	22121	921.7	15.36	18	340.3	0	0	22121
									00:01:59	39.47	2.579	101.803	1394	1956.75	3104.47	1.59	473.7	94.4	50.6	31.9	30.1	8.6	195	10	18.37	3.66	17.58	4.48	20.93	0.04	134	27	128	33	NONE		22	55	36.1	747	774	15907	662.8	11.05	18	244.7	0	0	15907
									00:02:01	39.47	2.456	96.947	1363	2184.65	3268.98	1.5	441.5	99.3	43.1	28.8	33.61	9.6	195	11.2	17.98	4.04	17.24	4.82	20.93	0.04	131	29	125	35	NONE		22	55	36.1	747	774	17447	727	12.12	18	268.4	0	0	17447
									00:02:02	38.22	2.511	95.962	1536	2134	3202.79	1.5	452.3	100.5	43.7	29.1	32.83	9.4	195	10.9	18.01	4	17.21	4.8	20.93	0.04	131	29	125	35	NONE		22.1	54	36.1	747	774	17058	710.7	11.85	19	262.4	0	0	17058
									00:02:04	38.46	2.308	88.769	1429	2202.26	3235.65	1.47	408.4	100.8	39.1	26.6	33.88	9.7	196	11.2	17.69	4.37	16.88	5.17	20.93	0.04	129	32	123	38	NONE		22.1	54	36.1	747	774	17493	728.9	12.15	19	269.1	0	0	17493
									00:02:06	31.25	3.256	101.75	1828	2360.57	3729.85	1.58	580.9	143	42.2	26.7	36.32	10.4	196	12	17.84	4.39	16.89	5.38	20.93	0.04	130	32	123	39	NONE		22.1	54	36.1	747	774	19165	798.5	13.31	19	294.8	0	0	19165
									00:02:07	36.14	2.361	85.337	1496	2133.06	3134.47	1.47	417.2	103.9	38.8	26.4	32.82	9.4	195	10.9	17.67	4.4	16.68	5.52	20.93	0.04	128	32	121	40	NONE		22.2	54	36.1	747	774	16944	706	11.77	20	260.7	0	0	16944
									00:02:09	30.93	3.42	105.773	1898	2605.43	3934.53	1.51	605.1	152.4	39.8	26.3	40.08	11.5	194	13.4	17.69	4.46	16.94	5.32	20.93	0.04	129	32	123	39	NONE		22.2	54	36.1	747	774	20864	869.3	14.49	20	321	0	0	20864
									00:02:11	37.04	2.855	105.741	1581	2452.78	3826.57	1.56	509.7	123.8	42.1	27	37.74	10.8	194	12.6	17.85	4.34	16.97	5.26	20.93	0.04	130	32	123	38	NONE		22.2	52	36.1	747	774	19836	826.5	13.78	20	305.2	0	0	19836
									00:02:13	28.3	3.388	95.887	2075	2089.96	3345.74	1.6	610.4	141.7	44.9	28.1	32.15	9.2	193	10.8	18.02	4.18	17.24	5.13	20.93	0.04	131	30	125	37	NONE		22.3	52	36.1	747	774	17037	709.9	11.83	21	262.1	0	0	17037
									00:02:15	36.14	2.47	89.277	1614	1951.36	3139.3	1.61	444.7	104.1	44.5	27.6	30.02	8.6	191	10.2	18	4.21	17.15	5.12	20.93	0.04	131	31	125	37	NONE		22.3	52	36.1	747	774	15932	663.8	11.06	21	245.1	0	0	15932
									00:02:16	39.74	2.457	97.629	1441	2042.9	3290.67	1.61	445.4	99.3	46.4	28.8	31.43	9	191	10.7	18.13	4.04	17.22	5.02	20.93	0.04	132	29	125	36	NONE		22.3	52	36.1	747	774	16685	695.2	11.59	21	256.7	0	0	16685
									00:02:18	41.1	2.496	102.575	1488	2169.8	3496.29	1.61	451.7	102	45.9	28.5	33.38	9.5	190	11.4	18.1	4.09	17.17	5.11	20.93	0.04	132	30	125	37	NONE		22.3	52	36.1	747	774	17724	738.5	12.31	22	272.7	0	0	17724
									00:02:20	28.85	3.498	100.904	2114	2143.86	3477.06	1.62	632.4	144.5	46.1	28.4	32.98	9.4	189	11.3	18.08	4.13	17.36	5.02	20.93	0.04	131	30	126	36	NONE		22.3	52	36.1	747	774	17548	731.1	12.19	22	270	0	0	17548
									00:02:22	32.09	2.887	92.631	1787	1856	3103.9	1.67	525.9	116	48.7	29.1	28.55	8.2	188	9.9	18.22	4.02	17.45	4.93	20.93	0.04	132	29	127	36	NONE		22.3	52	36.1	747	774	15340	639.2	10.65	23	236	0	0	15340
									00:02:23	35.71	2.677	95.607	1594	1931.41	3279.98	1.7	486.7	110.1	48.2	28.4	29.71	8.5	187	10.3	18.18	4.11	17.4	5.07	20.93	0.04	132	30	126	37	NONE		22.4	51	36.1	747	774	16042	668.4	11.14	23	246.8	0	0	16042
									00:02:25	38.71	2.349	90.929	1521	1834.96	3106.12	1.69	427.2	96.2	48.1	28.4	28.23	8.1	187	9.8	18.19	4.1	17.36	5.08	20.93	0.04	132	30	126	37	NONE		22.4	51	36.1	747	774	15225	634.4	10.57	23	234.2	0	0	15225
									00:02:27	34.68	2.399	83.202	1446	1775.62	2992.69	1.69	432.6	103.4	45.5	27	27.32	7.8	186	9.5	18.03	4.31	17.21	5.38	20.93	0.04	131	31	125	39	NONE		22.4	51	36.1	747	774	14712	613	10.22	24	226.3	0	0	14712
									00:02:29	27.65	3.221	89.06	2025	1759.28	3184.12	1.81	585.8	138	49.5	27.4	27.07	7.7	186	9.5	18.19	4.28	17.44	5.09	20.93	0.04	132	31	127	37	NONE		22.4	51	36.1	747	774	14924	621.8	10.36	24	229.6	0	0	14924
									00:02:31	33.52	2.49	83.464	1602	1584.83	2922.47	1.84	455.1	104.5	51.2	27.8	24.38	7	185	8.6	18.28	4.2	17.45	5.07	20.93	0.04	133	31	127	37	NONE		22.4	51	36.1	747	774	13530	563.7	9.4	24	208.1	0	0	13530
									00:02:34	26.67	3.335	88.933	2041	1762.65	3139.51	1.78	606.7	141.1	49.4	27.7	27.12	7.7	184	9.6	18.19	4.23	17.47	5.14	20.93	0.04	132	31	127	37	NONE		22.4	51	36.1	747	774	14872	619.7	10.33	25	228.8	0	0	14872
									00:02:35	24.59	2.422	59.557	1514	1233.52	2179.7	1.77	437.8	106.2	46.9	26.5	18.98	5.4	184	6.7	18.08	4.38	17.27	5.33	20.93	0.04	131	32	126	39	NONE		22.4	51	36.1	747	774	10380	432.5	7.21	25	159.7	0	0	10380
									00:02:37	30.3	2.372	71.879	1587	1512.24	2671.29	1.77	427.7	105.6	46.1	26.1	23.27	6.6	183	8.3	18.03	4.45	17.31	5.32	20.93	0.04	131	32	126	39	NONE		22.4	51	36.2	747	774	12724	530.2	8.84	25	195.8	0	0	12724
									00:02:40	27.4	3.181	87.151	2025	1704.78	3060.79	1.8	579.6	133.9	50	27.8	26.23	7.5	183	9.3	18.22	4.21	17.57	5.04	20.93	0.04	132	31	128	37	NONE		22.4	51	36.2	747	774	14422	600.9	10.02	26	221.9	0	0	14422
									00:02:41	31.25	2.643	82.594	1633	1438.99	2873.08	2	487.1	110.2	55.9	28	22.14	6.3	181	8	18.43	4.17	17.59	5.07	20.93	0.04	134	30	128	37	NONE		22.4	51	36.2	747	774	12632	526.3	8.77	26	194.3	0	0	12632
									00:02:44	28.71	3.045	87.416	1993	1562.01	2949.83	1.89	560.7	123.2	54.7	29	24.03	6.9	181	8.6	18.41	4.05	17.78	4.89	20.93	0.04	134	29	129	36	NONE		22.4	51	36.2	747	774	13445	560.2	9.34	26	206.8	0	0	13445
									00:02:45	34.48	2.437	84.034	1462	1449.39	2789.24	1.92	450.5	97	56.3	29.3	22.3	6.4	180	8.1	18.49	3.98	17.9	4.83	20.93	0.04	134	29	130	35	NONE		22.4	51	36.2	747	774	12558	523.2	8.72	26	193.2	0	0	12558
									00:02:47	32.26	2.26	72.903	1650	1257.51	2442.75	1.94	417.6	90.8	56.2	28.9	19.35	5.5	179	7	18.48	4.02	17.74	4.95	20.93	0.04	134	29	129	36	NONE		22.4	51	36.2	747	774	10932	455.5	7.59	27	168.2	0	0	10932
									00:02:49	29.7	2.229	66.208	1574	1215.88	2294.59	1.89	408.9	92.6	52.7	27.9	18.71	5.3	178	6.8	18.34	4.15	17.63	5.18	20.93	0.04	133	30	128	38	NONE		22.4	51	36.2	747	774	10463	436	7.27	27	161	0	0	10463
									00:02:51	29.13	2.298	66.932	1560	1308.67	2448.09	1.87	417.9	100.7	49.6	26.5	20.13	5.8	177	7.4	18.19	4.38	17.51	5.31	20.93	0.04	132	32	127	39	NONE		22.4	51	36.2	747	774	11227	467.8	7.8	27	172.7	0	0	11227
									00:02:53	29.56	1.752	51.783	1418	987.588	1822.45	1.85	320	73.9	50.3	27.3	15.19	4.3	176	5.6	18.26	4.22	17.43	5.41	20.93	0.04	133	31	127	39	NONE		22.4	51	36.2	747	774	8433	351.4	5.86	27	129.7	0	0	8433
									00:02:56	23.72	2.569	60.925	1977	1215.55	2258.83	1.86	465.9	114.1	48.8	26.2	18.7	5.3	174	7	18.14	4.44	17.55	5.29	20.93	0.04	132	32	128	38	NONE		22.4	51	36.2	747	774	10404	433.5	7.23	28	160.1	0	0	10404
									00:02:58	28.99	1.938	56.174	1419	1129.64	2115.04	1.87	350.9	87.4	47.9	25.6	17.38	5	172	6.6	18.11	4.51	17.51	5.32	20.93	0.04	132	33	127	39	NONE		22.4	51	36.2	747	774	9694	403.9	6.73	28	149.1	0	0	9694
									00:03:00	33.15	1.881	62.354	1295	1196.99	2279.89	1.9	342.7	82.4	50.2	26.3	18.42	5.3	171	7	18.22	4.38	17.54	5.33	20.93	0.04	132	32	128	39	NONE		22.5	50	36.2	747	774	10334	430.6	7.18	28	159	0	0	10334
									00:03:02	26.91	2.499	67.238	1871	1230.29	2404.71	1.95	457.9	107.1	53.1	27.2	18.93	5.4	170	7.2	18.32	4.29	17.73	5.14	20.93	0.04	133	31	129	37	NONE		22.5	51	36.3	747	774	10718	446.6	7.44	28	164.9	0	0	10718
									00:03:04	35.5	2.053	72.888	1279	1253.13	2493.57	1.99	379.1	84.2	56.2	28.2	19.28	5.5	169	7.4	18.47	4.1	17.76	5.08	20.93	0.04	134	30	129	37	NONE		22.5	51	36.3	747	774	10987	457.8	7.63	29	169	0	0	10987
									00:03:05	34.09	2.218	75.614	1433	1273.01	2602.15	2.04	410.2	91.5	57.5	28.1	19.58	5.6	169	7.5	18.49	4.13	17.89	4.93	20.93	0.04	134	30	130	36	NONE		22.5	51	36.3	747	774	11271	469.6	7.83	29	173.4	0	0	11271
									00:03:08	23.26	3.067	71.326	2195	1047.1	2381.67	2.27	574.2	122.8	66.6	29.3	16.11	4.6	169	6.2	18.72	4	18.11	4.79	20.93	0.04	136	29	132	35	NONE		22.5	51	36.3	747	774	9653	402.2	6.7	29	148.5	0	0	9653
									00:03:10	31.09	2.181	67.803	1468	997.992	2182.19	2.19	408.9	84.2	65.8	30.1	15.35	4.4	168	5.9	18.75	3.86	18.15	4.66	20.93	0.04	136	28	132	34	NONE		22.5	51	36.3	747	774	9061	377.6	6.29	29	139.4	0	0	9061
									00:03:12	36.81	1.969	72.479	1279	1061.2	2332.19	2.2	369.3	76	65.9	30	16.33	4.7	168	6.3	18.76	3.86	18.12	4.73	20.93	0.04	136	28	132	34	NONE		22.5	50	36.3	747	774	9654	402.2	6.7	30	148.5	0	0	9654
									00:03:13	32.26	2.38	76.774	1622	1080.92	2398.03	2.22	448.2	89.2	68.9	31.1	16.63	4.8	168	6.4	18.83	3.75	18.24	4.56	20.93	0.04	137	27	133	33	NONE		22.5	50	36.3	747	774	9869	411.2	6.85	30	151.8	0	0	9869
									00:03:16	27.65	2.834	78.359	1934	957.97	2428.6	2.54	538.8	105.4	79.8	31.5	14.74	4.2	167	5.7	19.01	3.72	18.37	4.45	20.93	0.04	138	27	134	32	NONE		22.5	50	36.3	747	774	9227	384.5	6.41	30	142	0	0	9227
									00:03:17	32.79	2.069	67.836	1511	755.198	2073.51	2.75	395.7	75.9	86.8	31.6	11.62	3.3	166	4.5	19.13	3.67	18.37	4.38	20.93	0.04	139	27	134	32	NONE		22.5	50	36.3	747	774	7526	313.6	5.23	30	115.8	0	0	7526
									00:03:20	25	2.84	71	1965	962.238	2170.5	2.26	536.7	104.2	72	31.9	14.8	4.2	166	5.8	18.9	3.67	18.35	4.51	20.93	0.04	137	27	133	33	NONE		22.5	50	36.3	747	774	8842	368.4	6.14	30	136	0	0	8842
									00:03:22	30	1.638	49.14	1280	698.839	1552.81	2.22	308.1	62.1	67.3	30.3	10.75	3.1	165	4.2	18.81	3.79	18.25	4.59	20.93	0.04	137	28	133	33	NONE		22.5	50	36.3	747	774	6384	266	4.43	31	98.2	0	0	6384
									00:03:24	33.9	1.876	63.593	1185	936.518	2074.54	2.22	351.5	73.4	65.4	29.5	14.41	4.1	164	5.7	18.74	3.91	18.11	4.73	20.93	0.04	136	28	132	34	NONE		22.5	51	36.3	747	774	8546	356.1	5.93	31	131.5	0	0	8546
									00:03:26	27.52	1.22	33.578	999	555.889	1194.29	2.15	225.6	52	56.9	26.5	8.55	2.4	163	3.4	18.49	4.26	17.83	5.02	20.93	0.04	134	31	130	36	NONE		22.5	51	36.3	747	774	5014	208.9	3.48	31	77.1	0	0	5014
									00:03:28	32.61	1.865	60.815	1229	986.077	2067.14	2.1	346.2	76	59.4	28.3	15.17	4.3	163	6	18.56	4.08	17.94	4.95	20.93	0.04	135	30	130	36	NONE		22.5	51	36.3	747	774	8812	367.2	6.12	31	135.6	0	0	8812
									00:03:29	33.15	1.875	62.155	1432	956.96	2045.45	2.14	350	74	62.5	29.3	14.72	4.2	163	5.9	18.67	3.95	18.05	4.78	20.93	0.04	136	29	131	35	NONE		22.5	51	36.3	747	774	8614	358.9	5.98	31	132.5	0	0	8614
									00:03:31	30.61	1.967	60.214	1357	906.943	1918.9	2.12	368.3	75.2	64	30.3	13.95	4	163	5.6	18.72	3.82	18.11	4.69	20.93	0.04	136	28	132	34	NONE		22.5	51	36.3	747	774	8133	338.9	5.65	31	125.1	0	0	8133
									00:03:33	29.41	1.882	55.353	1403	856.373	1794.94	2.1	351.4	73.2	62.2	29.7	13.17	3.8	161	5.3	18.67	3.89	18.05	4.8	20.93	0.04	136	28	131	35	NONE		22.5	51	36.3	747	774	7653	318.9	5.31	32	117.7	0	0	7653
									00:03:35	33.15	1.804	59.801	1294	789.572	1909.45	2.42	340.9	69.1	72.8	30.1	12.15	3.5	161	4.9	18.9	3.83	18.07	4.78	20.93	0.04	137	28	131	35	NONE		22.5	51	36.3	747	774	7459	310.8	5.18	32	114.8	0	0	7459
									00:03:37	32.26	2.015	65	1388	962.944	2078.62	2.16	377.7	77.3	65.2	30.2	14.81	4.2	160	6	18.74	3.84	18.13	4.67	20.93	0.04	136	28	132	34	NONE		22.5	51	36.3	747	774	8700	362.5	6.04	32	133.9	0	0	8700
									00:03:39	27.52	2.088	57.468	1459	856.126	1840.06	2.15	391.2	80.2	64.9	30.2	13.17	3.8	159	5.4	18.74	3.84	18.18	4.56	20.93	0.04	136	28	132	33	NONE		22.5	51	36.3	747	774	7723	321.8	5.36	32	118.8	0	0	7723
									00:03:41	28.3	1.701	48.142	1298	697.436	1478.6	2.12	319.9	62.7	66.2	31.2	10.73	3.1	158	4.4	18.81	3.69	18.15	4.67	20.93	0.04	137	27	132	34	NONE		22.5	51	36.3	747	774	6259	260.8	4.35	32	96.3	0	0	6259
									00:03:44	27.52	1.635	45	1343	686.946	1447.79	2.11	305.7	63.1	62.7	29.8	10.57	3	156	4.4	18.7	3.86	18.1	4.79	20.93	0.04	136	28	132	35	NONE		22.5	51	36.3	747	774	6151	256.3	4.27	32	94.6	0	0	6151
									00:03:46	27.52	1.791	49.294	1244	772.531	1606.31	2.08	334	70	61.3	29.5	11.89	3.4	155	5	18.65	3.91	18	4.83	20.93	0.04	136	28	131	35	NONE		22.5	51	36.3	747	774	6883	286.8	4.78	33	105.9	0	0	6883
									00:03:48	31.09	1.256	39.047	988	621.531	1264.8	2.03	234	48.8	59.3	29.2	9.56	2.7	154	4	18.63	3.89	17.88	4.97	20.93	0.04	135	28	130	36	NONE		22.5	51	36.3	747	774	5494	228.9	3.82	33	84.5	0	0	5494
									00:03:50	28.57	1.937	55.343	1421	931.262	1875.48	2.01	358.5	78.7	57.3	28.4	14.33	4.1	153	6.1	18.51	4.06	17.96	4.84	20.93	0.04	135	30	131	35	NONE		22.5	51	36.3	747	774	8201	341.7	5.69	33	126.2	0	0	8201
									00:03:53	20.55	2.854	58.644	2138	913.725	1892.89	2.07	532.7	110.5	62.6	30.2	14.06	4	152	6	18.67	3.87	18.12	4.67	20.93	0.04	136	28	132	34	NONE		22.5	51	36.3	747	774	8130	338.7	5.65	33	125.1	0	0	8130
									00:03:56	20.69	1.727	35.731	1300	619.514	1244.54	2.01	318.4	72.1	55.3	27.5	9.53	2.7	153	4	18.44	4.17	18.01	4.82	20.93	0.04	134	30	131	35	NONE		22.5	51	36.3	747	774	5451	227.1	3.79	33	83.9	0	0	5451
									00:03:58	30.77	1.814	55.815	1279	885.811	1849.97	2.09	337.7	72.1	60.6	29	13.63	3.9	153	5.8	18.62	3.97	18.09	4.67	20.93	0.04	135	29	132	34	NONE		22.5	51	36.3	747	774	7905	329.4	5.49	34	121.6	0	0	7905
									00:03:59	31.25	1.621	50.656	1247	771.655	1583.44	2.05	303.5	60.8	62.8	30.6	11.87	3.4	153	5	18.72	3.75	18.17	4.55	20.93	0.04	136	27	132	33	NONE		22.5	51	36.3	747	774	6842	285.1	4.75	34	105.3	0	0	6842
									00:04:01	30	1.856	55.68	1372	830.562	1722.43	2.07	348.2	68.9	64.5	31.1	12.78	3.7	152	5.5	18.76	3.71	18.23	4.47	20.93	0.04	136	27	133	32	NONE		22.5	51	36.3	747	774	7393	308	5.13	34	113.7	0	0	7393
									00:04:03	32.09	1.896	60.834	1310	907.486	1882.28	2.07	355.7	70.4	64.6	31.1	13.96	4	152	6	18.76	3.71	18.27	4.4	20.93	0.04	136	27	133	32	NONE		22.5	51	36.3	747	774	8078	336.6	5.61	34	124.3	0	0	8078
									00:04:05	28.57	2.05	58.571	1348	847.748	1782.95	2.1	385.7	74.9	66.7	31.7	13.04	3.7	151	5.6	18.81	3.65	18.28	4.41	20.93	0.04	137	27	133	32	NONE		22.5	51	36.3	747	774	7585	316	5.27	34	116.7	0	0	7585
									00:04:09	19.54	3.13	61.173	2182	786.33	1701.47	2.16	595.7	104.6	76.1	35.1	12.1	3.5	151	5.2	19.03	3.34	18.56	4.07	20.93	0.04	138	24	135	30	NONE		22.5	51	36.3	747	774	7111	296.3	4.94	35	109.4	0	0	7111
									00:04:11	26.91	1.347	36.242	769	487.344	1041.71	2.14	255.3	46.5	70.5	33	7.5	2.1	151	3.2	18.95	3.45	18.34	4.44	20.93	0.04	138	25	133	32	NONE		22.5	51	36.3	747	774	4387	182.8	3.05	35	67.5	0	0	4387
									00:04:14	21.05	1.423	29.958	1154	468.493	977.702	2.09	265.4	55.7	60.8	29.1	7.21	2.1	151	3.1	18.65	3.91	18.11	4.72	20.93	0.04	136	28	132	34	NONE		22.5	51	36.4	747	774	4180	174.2	2.9	35	64.3	0	0	4180
									00:04:16	22.06	1.667	36.772	1216	608.165	1217.72	2	309.3	66.2	57.9	28.9	9.36	2.7	149	4.1	18.55	3.97	18.09	4.66	20.93	0.04	135	29	132	34	NONE		22.5	51	36.3	747	774	5344	222.7	3.71	35	82.2	0	0	5344
									00:04:20	17.49	3.028	52.968	2329	765.048	1548.52	2.02	570.7	106.3	67.6	33.4	11.77	3.4	148	5.2	18.85	3.51	18.42	4.18	20.93	0.04	137	26	134	30	NONE		22.6	51	36.4	747	774	6749	281.2	4.69	35	103.8	0	0	6749
									00:04:22	23.9	1.781	42.574	1259	640.278	1290.49	2.02	334.2	64.8	63.9	31.7	9.85	2.8	148	4.3	18.76	3.64	18.41	4.24	20.93	0.04	136	26	134	31	NONE		22.5	51	36.4	747	774	5640	235	3.92	35	86.8	0	0	5640
									00:04:24	26.79	1.489	39.884	1243	576.527	1157.6	2.01	280.7	51.9	65.9	32.8	8.87	2.5	147	3.9	18.85	3.49	18.34	4.27	20.93	0.04	137	25	133	31	NONE		22.6	51	36.4	747	774	5071	211.3	3.52	35	78	0	0	5071
									00:04:27	26.2	1.564	40.978	1249	603.049	1184.63	1.96	294.5	54.3	64.9	33	9.28	2.7	146	4.1	18.83	3.47	18.34	4.21	20.93	0.04	137	25	133	31	NONE		22.6	51	36.3	747	774	5263	219.3	3.65	36	81	0	0	5263
									00:04:29	24.39	1.574	38.39	1173	608.761	1168.43	1.92	294.1	57.5	60.3	31.4	9.37	2.7	146	4.2	18.68	3.65	18.16	4.42	20.93	0.04	136	27	132	32	NONE		22.6	51	36.4	747	774	5270	219.6	3.66	36	81.1	0	0	5270
									00:04:32	25.32	1.549	39.215	1257	628.501	1191.68	1.9	289.2	56.5	59.6	31.4	9.67	2.8	145	4.3	18.67	3.65	18.12	4.43	20.93	0.04	136	27	132	32	NONE		22.6	51	36.4	747	774	5417	225.7	3.76	36	83.3	0	0	5417
									00:04:34	26.55	1.542	40.938	1256	657.959	1236.32	1.88	287.9	55.9	59.4	31.6	10.12	2.9	144	4.6	18.67	3.63	18.19	4.36	20.93	0.04	136	26	132	32	NONE		22.6	51	36.4	747	774	5653	235.6	3.93	36	87	0	0	5653
									00:04:36	25.1	1.402	35.197	1189	552.224	1039.15	1.88	262.5	49.7	60.6	32.2	8.5	2.4	143	3.9	18.72	3.54	18.11	4.39	20.93	0.04	136	26	132	32	NONE		22.6	51	36.4	747	774	4747	197.8	3.3	36	73	0	0	4747
									00:04:39	23.44	1.507	35.32	1249	598.55	1097.64	1.83	279.8	56.2	56.3	30.7	9.21	2.6	143	4.2	18.57	3.73	18.14	4.33	20.93	0.04	135	27	132	31	NONE		22.6	51	36.4	747	774	5100	212.5	3.54	36	78.5	0	0	5100
									00:04:43	13.95	1.702	23.749	1140	429.612	753.635	1.75	313.9	64.8	53	30.2	6.61	1.9	141	3	18.44	3.81	17.57	4.85	20.93	0.04	134	28	128	35	NONE		22.6	50	36.4	747	774	3606	150.3	2.5	37	55.5	0	0	3606
									00:04:55	28.44	1.252	35.602	1085	590.282	1013.18	1.72	233.7	42.8	56.9	33.2	9.08	2.6	138	4.3	18.67	3.42	18.06	4.3	20.93	0.04	136	25	131	31	NONE		22.6	50	36.4	747	774	4920	205	3.42	37	75.7	0	0	4920
									00:04:57	28.99	1.321	38.29	1082	644.075	1122.43	1.74	246	46.5	56.3	32.3	9.91	2.8	137	4.7	18.62	3.52	18.01	4.34	20.93	0.04	135	26	131	32	NONE		22.6	50	36.4	747	774	5395	224.8	3.75	37	83	0	0	5395
									00:04:59	26.91	1.238	33.309	1054	573.346	985.988	1.72	230	44	54.8	31.9	8.82	2.5	137	4.2	18.58	3.55	17.97	4.4	20.93	0.04	135	26	131	32	NONE		22.7	50	36.5	747	774	4782	199.2	3.32	37	73.6	0	0	4782
									00:05:03	14.67	2.595	38.068	2250	625.469	1127.74	1.8	484	92.3	59.2	32.8	9.62	2.7	135	4.6	18.65	3.56	18.18	4.26	20.93	0.04	136	26	132	31	NONE		22.7	50	36.5	747	774	5299	220.8	3.68	38	81.5	0	0	5299
									00:05:06	20	1.615	32.3	1002	533.838	954.448	1.79	301.1	57.3	57.9	32.4	8.21	2.3	135	4	18.64	3.55	17.89	4.53	20.93	0.04	136	26	130	33	NONE		22.7	51	36.5	747	774	4510	187.9	3.13	38	69.4	0	0	4510
									00:05:08	28.17	1.42	40	1021	696.782	1210.89	1.74	263.3	51.6	54.6	31.4	10.72	3.1	136	5.1	18.54	3.63	17.9	4.54	20.93	0.04	135	26	130	33	NONE		22.7	51	36.5	747	774	5831	243	4.05	38	89.7	0	0	5831
									00:05:11	24.1	1.518	36.578	1219	629.73	1093.88	1.74	281.9	54.5	55.4	31.9	9.69	2.8	137	4.6	18.57	3.59	18.03	4.4	20.93	0.04	135	26	131	32	NONE		22.7	50	36.5	747	774	5269	219.6	3.66	38	81.1	0	0	5269
									00:05:13	24.49	1.464	35.853	1250	608.596	1062.68	1.75	272.3	52.1	56.1	32.1	9.36	2.7	136	4.5	18.6	3.56	18.03	4.37	20.93	0.04	135	26	131	32	NONE		22.7	50	36.5	747	774	5101	212.5	3.54	38	78.5	0	0	5101
									00:05:16	25.75	1.394	35.897	1177	622.437	1074.63	1.73	258.7	50.1	54.8	31.7	9.58	2.7	136	4.6	18.56	3.59	17.98	4.43	20.93	0.04	135	26	131	32	NONE		22.7	50	36.5	747	774	5198	216.6	3.61	38	80	0	0	5198
									00:05:20	13.61	3.274	44.544	2314	723.128	1289.2	1.78	611.8	113.8	60.3	33.8	11.13	3.2	137	5.3	18.69	3.48	18.17	4.25	20.93	0.04	136	25	132	31	NONE		22.7	50	36.5	747	774	6103	254.3	4.24	39	93.9	0	0	6103
									00:05:22	24.79	1.286	31.884	1038	530.951	933.241	1.76	239.7	45.2	56.8	32.3	8.17	2.3	136	3.9	18.64	3.51	18.06	4.32	20.93	0.04	136	26	131	31	NONE		22.7	50	36.5	747	774	4460	185.8	3.1	39	68.6	0	0	4460
									00:05:25	24.79	1.549	38.405	1240	637.817	1112.74	1.74	288.9	53.9	57.5	33	9.81	2.8	136	4.7	18.65	3.48	18.11	4.26	20.93	0.04	136	25	132	31	NONE		22.7	50	36.5	747	774	5345	222.7	3.71	39	82.2	0	0	5345
									00:05:27	26.67	1.322	35.253	1178	559.855	985.459	1.76	247.8	44.4	59.6	33.9	8.61	2.5	136	4.1	18.74	3.36	18.15	4.19	20.93	0.04	136	24	132	30	NONE		22.7	50	36.5	747	774	4705	196	3.27	39	72.4	0	0	4705
									00:05:30	24.1	1.452	34.988	1147	577.785	1017.29	1.76	270.9	50.7	57.6	32.7	8.89	2.5	135	4.3	18.66	3.49	18.16	4.2	20.93	0.04	136	25	132	31	NONE		22.7	50	36.5	747	774	4856	202.3	3.37	39	74.7	0	0	4856
									00:05:32	25.21	1.477	37.235	1285	602.297	1055.6	1.75	276.3	50.3	58.9	33.6	9.27	2.6	134	4.5	18.71	3.41	18.15	4.18	20.93	0.04	136	25	132	30	NONE		22.7	50	36.5	747	774	5055	210.6	3.51	39	77.8	0	0	5055
									00:05:36	13.42	3.365	45.168	2349	653.978	1212.7	1.85	636.1	108.6	67.6	36.5	10.06	2.9	133	4.9	18.9	3.23	18.45	3.88	20.93	0.04	137	23	134	28	NONE		22.7	50	36.5	747	774	5594	233.1	3.88	40	86.1	0	0	5594
									00:05:39	22.9	1.254	28.718	1070	463.129	817.881	1.77	234.6	42.9	58.5	33.2	7.13	2	133	3.5	18.71	3.42	18.16	4.25	20.93	0.04	136	25	132	31	NONE		22.8	51	36.5	747	774	3896	162.4	2.71	40	59.9	0	0	3896
									00:05:42	22.3	1.031	22.996	1022	377.391	655.479	1.74	192.6	35.3	56.8	32.7	5.81	1.7	133	2.8	18.68	3.42	18.09	4.27	20.93	0.04	136	25	132	31	NONE		22.7	51	36.5	747	774	3158	131.6	2.19	40	48.6	0	0	3158
									00:05:44	25.97	0.824	21.403	654	391.531	649.153	1.66	152.1	30	50	30.2	6.02	1.7	132	3	18.46	3.64	17.77	4.61	20.93	0.04	134	26	129	34	NONE		22.8	51	36.5	747	774	3227	134.5	2.24	40	49.6	0	0	3227
									00:05:47	22.81	1.369	31.232	1078	596.542	971.448	1.63	251.4	51.1	49.7	30.5	9.18	2.6	130	4.6	18.36	3.73	17.79	4.56	20.93	0.04	134	27	129	33	NONE		22.8	51	36.5	747	774	4889	203.7	3.4	40	75.2	0	0	4889
									00:05:49	23.9	1.074	25.673	942	487.62	782.667	1.61	197.5	39.3	49.2	30.7	7.5	2.1	129	3.8	18.39	3.66	17.73	4.6	20.93	0.04	134	27	129	33	NONE		22.8	51	36.5	747	774	3978	165.8	2.76	40	61.2	0	0	3978
									00:05:52	18.75	1.626	30.487	1285	586.092	956.302	1.63	298.3	61.2	49.8	30.5	9.02	2.6	127	4.6	18.35	3.76	17.85	4.44	20.93	0.04	133	27	130	32	NONE		22.8	51	36.5	747	774	4806	200.3	3.34	40	73.9	0	0	4806
									00:05:56	15.08	3.535	53.291	2296	909.182	1519.84	1.67	658.2	121.1	57.5	34.4	13.99	4	127	7.2	18.62	3.43	18.19	4.01	20.93	0.04	135	25	132	29	NONE		22.8	51	36.5	747	774	7513	313.1	5.22	41	115.6	0	0	7513
									00:05:58	47.24	0.408	19.276	214	244.133	407.377	1.67	78.4	10.4	65.4	39.2	3.76	1.1	127	1.9	19.22	2.55	18.47	3.6	20.93	0.04	140	19	134	26	NONE		22.8	51	36.5	747	774	2016	84	1.4	41	31	0	0	2016
									00:06:00	21.2	1.516	32.141	974	555.598	912.461	1.64	282	51.7	55.2	33.6	8.55	2.4	128	4.3	18.6	3.41	17.76	4.52	20.93	0.04	135	25	129	33	NONE		22.8	51	36.5	747	774	4566	190.2	3.17	41	70.2	0	0	4566
									00:06:03	27.78	1.52	42.222	1112	759.801	1246.93	1.64	281.3	53.9	53	32.3	11.69	3.3	129	5.9	18.51	3.55	17.92	4.39	20.93	0.04	135	26	130	32	NONE		22.8	51	36.5	747	774	6242	260.1	4.33	41	96	0	0	6242
									00:06:05	26.79	1.435	38.438	1206	654.313	1079.07	1.65	267.4	48.4	55.9	33.9	10.07	2.9	130	5	18.63	3.37	18.11	4.14	20.93	0.04	135	25	132	30	NONE		22.8	50	36.5	747	774	5384	224.3	3.74	41	82.8	0	0	5384
									00:06:07	26.32	1.517	39.921	1239	643.931	1083.8	1.68	284.3	49.5	59.1	35.1	9.91	2.8	130	5	18.74	3.26	18.24	4	20.93	0.04	136	24	133	29	NONE		22.8	50	36.5	747	774	5333	222.2	3.7	41	82	0	0	5333
									00:06:11	16.95	2.895	49.068	2249	695.928	1232.71	1.77	549.3	87.5	68.8	38.8	10.71	3.1	131	5.3	18.97	3.02	18.52	3.68	20.93	0.04	138	22	135	27	NONE		22.8	51	36.5	747	774	5861	244.2	4.07	42	90.2	0	0	5861
									00:06:13	28.44	1.292	36.739	1025	528.537	945.743	1.79	244.7	40	65.7	36.7	8.13	2.3	130	4.1	18.94	3.1	18.39	3.83	20.93	0.04	138	23	134	28	NONE		22.8	51	36.5	747	774	4466	186.1	3.1	42	68.7	0	0	4466
									00:06:15	31.58	1.185	37.421	942	534.1	958.31	1.79	224.6	36.5	65.9	36.7	8.22	2.3	130	4.1	18.95	3.08	18.37	3.84	20.93	0.04	138	22	134	28	NONE		22.8	52	36.5	747	774	4517	188.2	3.14	42	69.5	0	0	4517
									00:06:17	27.65	1.354	37.438	1127	542.288	965.596	1.78	256.3	42	65.5	36.8	8.34	2.4	130	4.2	18.93	3.1	18.39	3.88	20.93	0.04	138	23	134	28	NONE		22.8	53	36.5	747	774	4575	190.6	3.18	42	70.4	0	0	4575
									00:06:20	16.53	2.787	46.066	2218	614.402	1138.71	1.85	531.3	82.9	73.1	39.4	9.45	2.7	128	4.8	19.06	2.97	18.63	3.58	20.93	0.04	139	22	135	26	NONE		22.8	53	36.5	747	774	5254	218.9	3.65	42	80.8	0	0	5254
									00:06:26	10.81	1.645	17.784	1182	284.145	501.237	1.76	308.1	55.7	59.9	34	4.37	1.2	123	2.3	18.73	3.39	17.89	4.47	20.93	0.04	136	25	130	32	NONE		22.8	53	36.5	747	774	2390	99.6	1.66	42	36.8	0	0	2390
									00:06:29	23.26	1.612	37.488	1327	625.983	1068.7	1.71	300.7	55.2	57.3	33.6	9.63	2.8	124	5	18.65	3.42	18.18	4.03	20.93	0.04	136	25	132	29	NONE		22.8	53	36.5	747	774	5208	217	3.62	42	80.1	0	0	5208
									00:06:31	22.22	1.596	35.467	1143	630.774	1045.65	1.66	295.7	56.5	53.8	32.4	9.7	2.8	124	5.1	18.53	3.54	18.05	4.18	20.93	0.04	135	26	131	30	NONE		22.8	53	36.6	747	774	5199	216.6	3.61	43	80	0	0	5199
									00:06:34	22.39	1.223	27.381	993	474.778	771.501	1.62	227.5	41.4	54.4	33.5	7.3	2.1	124	3.8	18.6	3.39	18.14	4.07	20.93	0.04	135	25	132	30	NONE		22.8	53	36.6	747	774	3888	162	2.7	43	59.8	0	0	3888
									00:06:36	26.91	1.224	32.933	833	600.912	954.367	1.59	226.4	42.6	51.7	32.5	9.24	2.6	125	4.8	18.5	3.48	17.93	4.22	20.93	0.04	134	25	130	31	NONE		22.8	52	36.6	747	774	4886	203.6	3.39	43	75.2	0	0	4886
									00:06:38	25.97	0.886	23.013	917	414.901	642.035	1.55	164.3	29.7	51.1	33	6.38	1.8	125	3.3	18.54	3.35	17.91	4.19	20.93	0.04	135	24	130	30	NONE		22.8	52	36.6	747	774	3347	139.5	2.32	43	51.5	0	0	3347
									00:06:41	28.17	0.706	19.887	379	357.496	527.157	1.47	131.2	22.5	50.1	34	5.5	1.6	125	2.9	18.58	3.19	17.73	4.32	20.93	0.04	135	23	129	31	NONE		22.9	52	36.6	747	774	2843	118.4	1.97	43	43.7	0	0	2843
									00:06:43	22.99	1.156	26.575	976	536.297	790.755	1.47	211.5	41.3	46.6	31.6	8.25	2.4	124	4.3	18.3	3.57	17.69	4.39	20.93	0.04	133	26	129	32	NONE		22.8	52	36.6	747	774	4264	177.7	2.96	43	65.6	0	0	4264
									00:06:45	26.32	1.213	31.921	948	656.876	957.897	1.46	221.4	43.7	45.8	31.4	10.11	2.9	123	5.3	18.25	3.6	17.7	4.27	20.93	0.04	133	26	129	31	NONE		22.8	51	36.6	747	774	5206	216.9	3.62	43	80.1	0	0	5206
									00:06:48	22.39	1.135	25.41	1040	506.613	730.654	1.44	208.2	39.2	47.1	32.6	7.79	2.2	123	4.1	18.34	3.45	17.68	4.31	20.93	0.04	133	25	129	31	NONE		22.9	52	36.6	747	774	4002	166.8	2.78	43	61.6	0	0	4002
									00:06:50	25.42	1.174	29.847	1012	582.382	840.099	1.44	216	39.7	48.2	33.4	8.96	2.6	123	4.7	18.4	3.38	17.74	4.24	20.93	0.04	134	25	129	31	NONE		22.9	52	36.6	747	774	4601	191.7	3.2	44	70.8	0	0	4601
									00:06:53	26.79	1.177	31.527	964	623.274	905.385	1.45	216.1	40.6	47.6	32.8	9.59	2.7	123	5.1	18.36	3.45	17.83	4.15	20.93	0.04	133	25	130	30	NONE		22.9	52	36.6	747	774	4934	205.6	3.43	44	75.9	0	0	4934
									00:06:55	28.85	1.039	29.971	880	560.196	816.009	1.46	192.2	34	49.9	34.3	8.62	2.5	122	4.6	18.5	3.27	17.79	4.2	20.93	0.04	134	24	129	31	NONE		22.9	53	36.6	747	774	4439	184.9	3.08	44	68.3	0	0	4439
									00:06:57	26.79	1.062	28.446	912	543.059	791.358	1.46	195.9	35.5	48.9	33.6	8.35	2.4	122	4.5	18.45	3.34	17.85	4.1	20.93	0.04	134	24	130	30	NONE		22.9	53	36.6	747	774	4303	179.3	2.99	44	66.2	0	0	4303
									00:06:59	26.2	1.261	33.039	1073	603.624	895.915	1.48	233.8	41.1	51.7	34.8	9.29	2.7	121	5	18.54	3.26	17.89	4.1	20.93	0.04	135	24	130	30	NONE		22.9	52	36.6	747	774	4809	200.4	3.34	44	74	0	0	4809
									00:07:02	22.14	1.11	24.576	1062	434.049	651.894	1.5	206.6	35.4	53	35.3	6.68	1.9	121	3.6	18.61	3.19	17.96	4.05	20.93	0.04	135	23	131	29	NONE		22.9	51	36.6	747	774	3470	144.6	2.41	44	53.4	0	0	3470
									00:07:04	25.86	1.157	29.922	880	548.693	826.423	1.51	214.3	38.4	51.2	34	8.44	2.4	120	4.6	18.52	3.32	17.86	4.17	20.93	0.04	135	24	130	30	NONE		22.9	51	36.6	747	774	4391	182.9	3.05	44	67.5	0	0	4391
									00:07:06	40.54	0.606	24.568	398	450.89	667.847	1.48	112.3	19.8	48.2	32.5	6.94	2	120	3.8	18.53	3.27	17.68	4.23	20.93	0.04	135	24	129	31	NONE		22.9	51	36.6	747	774	3590	149.6	2.49	44	55.2	0	0	3590
									00:07:11	12.32	3.354	41.322	2244	729.08	1136.96	1.56	623.5	110.9	55.5	35.6	11.22	3.2	122	6	18.59	3.31	18	4.07	20.93	0.04	135	24	131	30	NONE		22.9	51	36.6	747	774	5895	245.6	4.09	45	90.7	0	0	5895
									00:07:13	23.81	0.952	22.667	892	403.286	618.084	1.53	176.9	31.2	52.1	34	6.2	1.8	123	3.3	18.58	3.28	17.96	4.09	20.93	0.04	135	24	131	30	NONE		22.9	51	36.6	747	774	3244	135.2	2.25	45	49.9	0	0	3244
									00:07:16	26.2	0.823	21.563	734	380.028	573.159	1.51	153.2	26.3	51.9	34.4	5.85	1.7	122	3.1	18.61	3.2	17.88	4.2	20.93	0.04	135	23	130	31	NONE		22.9	51	36.6	747	774	3042	126.8	2.11	45	46.8	0	0	3042
									00:07:18	21.74	0.876	19.043	783	362.746	531.928	1.47	161.6	29.4	48.3	32.9	5.58	1.6	121	3	18.45	3.36	17.77	4.26	20.93	0.04	134	24	129	31	NONE		22.9	51	36.6	747	774	2880	120	2	45	44.3	0	0	2880
									00:07:21	22.3	1.096	24.446	927	482.498	707.568	1.47	201.2	38.1	47.4	32.3	7.42	2.1	121	4	18.36	3.48	17.7	4.34	20.93	0.04	133	25	129	32	NONE		22.9	51	36.6	747	774	3830	159.6	2.66	45	58.9	0	0	3830
									00:07:24	20.62	1.264	26.062	997	516.288	758.848	1.47	231.9	44.2	47.7	32.4	7.94	2.3	121	4.3	18.35	3.5	17.68	4.34	20.93	0.04	133	25	129	32	NONE		22.9	51	36.6	747	774	4101	170.9	2.85	45	63.1	0	0	4101
									00:07:27	21.13	1.17	24.718	938	492.263	723.056	1.47	214.5	41.1	47.2	32.1	7.57	2.2	122	4	18.33	3.51	17.75	4.27	20.93	0.04	133	26	129	31	NONE		22.9	51	36.6	747	774	3910	162.9	2.72	45	60.2	0	0	3910
									00:07:31	17.24	1.562	26.931	1208	548.287	802.736	1.46	285.5	55.9	46.9	32	8.44	2.4	122	4.5	18.28	3.58	17.75	4.26	20.93	0.04	133	26	129	31	NONE		22.9	52	36.6	747	774	4351	181.3	3.02	45	66.9	0	0	4351
									00:07:34	15.54	1.35	20.984	933	427.918	613.527	1.43	246.9	47.4	46.5	32.4	6.58	1.9	123	3.5	18.29	3.51	17.64	4.33	20.93	0.04	133	26	128	31	NONE		22.9	51	36.6	747	774	3375	140.6	2.34	46	51.9	0	0	3375
									00:07:36	41.1	0.655	26.918	257	530.74	738.612	1.39	120.5	21.6	45.3	32.5	8.17	2.3	122	4.4	18.4	3.3	17.48	4.32	20.93	0.04	134	24	127	31	NONE		22.9	51	36.6	747	774	4151	172.9	2.88	46	63.9	0	0	4151
									00:07:42	9.54	2.907	27.73	2229	549.615	803.771	1.46	533.4	101.2	49.2	33.7	8.46	2.4	121	4.5	18.35	3.48	17.74	4.23	20.93	0.04	133	25	129	31	NONE		22.8	51	36.6	747	774	4360	181.7	3.03	46	67.1	0	0	4360
									00:07:45	21.82	1.023	22.32	878	476.213	677.959	1.42	185.9	37.3	43.7	30.7	7.33	2.1	121	3.9	18.17	3.65	17.57	4.39	20.93	0.04	132	27	128	32	NONE		22.8	51	36.6	747	774	3748	156.2	2.6	46	57.7	0	0	3748
									00:07:48	17.14	1.334	22.869	1145	468.215	666.617	1.42	243.9	46.7	46.3	32.5	7.2	2.1	121	3.9	18.28	3.5	17.64	4.31	20.93	0.04	133	25	128	31	NONE		22.8	50	36.6	747	774	3685	153.6	2.56	46	56.7	0	0	3685
									00:07:49	48.78	0.393	19.171	126	361.122	511.247	1.42	72.7	12.6	43.6	30.8	5.56	1.6	120	3	18.5	3.21	17.7	4.05	20.93	0.04	134	23	129	29	NONE		22.8	50	36.6	747	774	2838	118.2	1.97	46	43.7	0	0	2838
									00:07:53	18.29	1.338	24.476	1115	519.247	728.25	1.4	243.5	47.8	44.7	31.9	7.99	2.3	120	4.3	18.2	3.57	17.59	4.31	20.93	0.04	132	26	128	31	NONE		22.8	50	36.6	747	774	4070	169.6	2.83	46	62.6	0	0	4070
									00:07:59	10.12	3.726	37.7	2099	743.368	1090.11	1.47	684.1	129.4	49.8	33.9	11.44	3.3	120	6.2	18.36	3.47	17.71	4.25	20.93	0.04	133	25	129	31	NONE		22.8	51	36.6	747	774	5901	245.9	4.1	47	90.8	0	0	5901
									00:08:04	12.37	1.717	21.241	1218	440.152	650.365	1.48	312.9	63.1	46.3	31.3	6.77	1.9	120	3.7	18.22	3.68	17.77	4.25	20.93	0.04	132	27	129	31	NONE		22.8	51	36.6	747	774	3502	145.9	2.43	47	53.9	0	0	3502
									00:08:04	57.14	0.183	10.457	60	208.121	294.891	1.42	33.6	6.2	31	21.9	3.2	0.9	119	1.7	18.36	3.39	17.77	3.99	20.93	0.04	133	25	129	29	NONE		22.8	51	36.6	747	774	1636	68.2	1.14	47	25.2	0	0	1636
									00:08:10	10.53	3.019	31.779	2247	616.488	906.078	1.47	555.5	103.4	50.4	34.3	9.48	2.7	120	5.1	18.4	3.42	17.88	4.05	20.93	0.04	134	25	130	29	NONE		22.8	51	36.6	747	774	4897	204.1	3.4	47	75.3	0	0	4897
									00:08:14	16.57	1.452	24.066	828	499.009	709.475	1.42	265	51.4	45.9	32.3	7.68	2.2	121	4.1	18.25	3.54	17.68	4.29	20.93	0.04	133	26	129	31	NONE		22.8	51	36.6	747	774	3926	163.6	2.73	47	60.4	0	0	3926
									00:08:16	23.44	1.107	25.945	857	536.401	755.249	1.41	202.2	38.7	45.3	32.2	8.25	2.4	121	4.4	18.27	3.5	17.64	4.26	20.93	0.04	133	25	128	31	NONE		22.8	51	36.6	747	774	4209	175.4	2.92	48	64.7	0	0	4209
									00:08:19	25.64	1.14	29.231	858	591.986	828.128	1.4	208.9	38.8	46.3	33.1	9.11	2.6	121	4.9	18.32	3.4	17.71	4.2	20.93	0.04	133	25	129	31	NONE		22.8	51	36.6	747	774	4636	193.2	3.22	48	71.3	0	0	4636
									00:08:21	21.82	1.256	27.404	1062	542.694	766.294	1.41	230.8	42.2	47.7	33.8	8.35	2.4	120	4.5	18.38	3.36	17.86	4.01	20.93	0.04	134	24	130	29	NONE		22.8	51	36.6	747	774	4262	177.6	2.96	48	65.6	0	0	4262
									00:08:24	22.47	1.209	27.169	1029	523.015	749.864	1.43	222.9	40.1	48.9	34.1	8.05	2.3	120	4.4	18.44	3.32	17.93	4	20.93	0.04	134	24	130	29	NONE		22.8	51	36.6	747	774	4125	171.9	2.86	48	63.5	0	0	4125
									00:08:27	24.69	1.103	27.235	891	517.933	741.616	1.43	203.7	36.1	49.2	34.4	7.97	2.3	120	4.3	18.47	3.27	17.98	3.95	20.93	0.04	134	24	131	29	NONE		22.8	51	36.6	747	774	4083	170.1	2.84	48	62.8	0	0	4083
									00:08:29	21.05	1.153	24.274	972	448.736	653.253	1.46	213.6	37.3	50.8	34.9	6.9	2	119	3.8	18.53	3.24	17.94	3.99	20.93	0.04	135	24	130	29	NONE		22.8	51	36.6	747	774	3555	148.1	2.47	48	54.7	0	0	3555
									00:08:32	23.9	1.041	24.884	820	465.771	672.17	1.44	192.6	33.8	49.8	34.5	7.17	2	119	3.9	18.5	3.25	17.89	4.03	20.93	0.04	135	24	130	29	NONE		22.8	51	36.6	747	774	3680	153.4	2.56	48	56.6	0	0	3680
									00:08:37	11.58	3.352	38.826	2114	662.008	1007.45	1.52	626.3	104.6	57.4	37.7	10.18	2.9	119	5.6	18.68	3.12	18.21	3.76	20.93	0.04	136	23	132	27	NONE		22.8	51	36.6	747	774	5314	221.4	3.69	49	81.7	0	0	5314
									00:08:40	18.93	1.709	32.347	725	626.383	923.346	1.47	314.5	58.6	49.5	33.6	9.64	2.8	121	5.2	18.4	3.43	17.85	4.13	20.93	0.04	134	25	130	30	NONE		22.8	50	36.6	747	774	4980	207.5	3.46	49	76.6	0	0	4980
									00:08:44	17.05	1.707	29.097	1334	539.27	814.324	1.51	315.7	57.4	51.7	34.3	8.3	2.4	123	4.4	18.49	3.36	17.97	4	20.93	0.04	134	24	131	29	NONE		22.8	50	36.6	747	774	4318	179.9	3	49	66.4	0	0	4318
									00:08:46	25.32	0.935	23.671	762	447.338	642.41	1.44	172.8	30.5	49	34.1	6.88	2	124	3.6	18.48	3.26	17.84	4.08	20.93	0.04	134	24	130	30	NONE		22.8	50	36.6	747	774	3530	147.1	2.45	49	54.3	0	0	3530
									00:08:52	10.4	3.554	36.957	2290	657.062	988.689	1.5	660.9	114.3	55.1	36.6	10.11	2.9	123	5.3	18.6	3.22	18.07	3.86	20.93	0.04	135	23	131	28	NONE		22.8	50	36.6	747	774	5256	219	3.65	49	80.9	0	0	5256
									00:08:54	24.29	0.992	24.097	552	428.084	613.889	1.43	184.8	30.4	52.3	36.5	6.59	1.9	123	3.5	18.63	3.06	17.93	3.93	20.93	0.04	135	22	130	29	NONE		22.7	51	36.6	747	774	3377	140.7	2.34	49	51.9	0	0	3377
									00:08:57	23.35	0.938	21.899	743	433.93	608.121	1.4	172.4	31.3	46.7	33.3	6.68	1.9	123	3.5	18.38	3.34	17.81	4.1	20.93	0.04	134	24	129	30	NONE		22.7	51	36.6	747	774	3400	141.7	2.36	50	52.3	0	0	3400
									00:08:59	25.75	0.906	23.33	788	458.209	634.162	1.38	166.8	29.6	47	33.9	7.05	2	121	3.8	18.41	3.27	17.8	4.03	20.93	0.04	134	24	129	29	NONE		22.7	51	36.6	747	774	3578	149.1	2.48	50	55	0	0	3578
									00:09:02	21.28	1.095	23.298	962	470.377	644.478	1.37	200.9	36.4	46.4	33.8	7.24	2.1	120	3.9	18.35	3.32	17.76	4.05	20.93	0.04	133	24	129	29	NONE		22.7	51	36.6	747	774	3662	152.6	2.54	50	56.3	0	0	3662
									00:09:05	21.51	1.062	22.839	863	458.54	628.099	1.37	195	35.1	46.5	34	7.05	2	121	3.8	18.36	3.31	17.8	4	20.93	0.04	133	24	129	29	NONE		22.7	51	36.7	747	774	3570	148.8	2.48	50	54.9	0	0	3570
									00:09:08	20.62	1.044	21.526	879	440.774	600.586	1.36	191.2	35	45.6	33.4	6.78	1.9	121	3.6	18.31	3.35	17.78	4.01	20.93	0.04	133	24	129	29	NONE		22.7	51	36.6	747	774	3427	142.8	2.38	50	52.7	0	0	3427
									00:09:11	20.34	1.101	22.393	916	456.007	621.175	1.36	201.8	36.7	46	33.8	7.02	2	121	3.8	18.33	3.33	17.72	4.06	20.93	0.04	133	24	129	30	NONE		22.7	51	36.6	747	774	3545	147.7	2.46	50	54.5	0	0	3545
									00:09:14	21.74	0.93	20.217	833	402.645	538.843	1.34	171.1	29.8	46.4	34.7	6.19	1.8	120	3.4	18.4	3.2	17.71	4.06	20.93	0.04	134	23	129	30	NONE		22.7	50	36.6	747	774	3115	129.8	2.16	50	47.9	0	0	3115
									00:09:17	19.17	1.137	21.796	883	469.634	630.426	1.34	206.8	39.5	43.6	32.4	7.23	2.1	120	3.9	18.19	3.47	17.63	4.12	20.93	0.04	132	25	128	30	NONE		22.7	50	36.7	747	774	3636	151.5	2.53	50	55.9	0	0	3636
									00:09:20	18.4	1.053	19.38	769	423.83	560.848	1.32	191.2	36.6	42.7	32.3	6.52	1.9	120	3.5	18.16	3.48	17.56	4.19	20.93	0.04	132	25	128	30	NONE		22.6	50	36.6	747	774	3269	136.2	2.27	51	50.3	0	0	3269
									00:09:25	12.27	1.752	21.497	923	486.987	633.509	1.3	316.6	62	42.4	32.6	7.49	2.1	119	4.1	18.07	3.54	17.38	4.33	20.93	0.04	131	26	126	31	NONE		22.6	50	36.6	747	774	3738	155.8	2.6	51	57.5	0	0	3738
									00:09:29	14.93	2.759	41.179	2207	777.713	1077.34	1.39	510.6	86.8	51.6	37.3	11.96	3.4	120	6.5	18.51	3.15	18	3.73	20.93	0.04	135	23	131	27	NONE		22.6	50	36.7	747	774	6074	253.1	4.22	51	93.4	0	0	6074
									00:09:32	21.28	1.024	21.787	682	381.971	519.538	1.36	191.4	29.4	53.1	39.1	5.88	1.7	121	3.2	18.69	2.87	17.88	3.86	20.93	0.04	136	21	130	28	NONE		22.6	50	36.7	747	774	2968	123.7	2.06	51	45.7	0	0	2968
									00:09:35	20.83	1.61	33.542	1106	669.985	920.484	1.37	295.8	53.1	47.9	34.9	10.31	2.9	121	5.5	18.37	3.3	17.83	3.95	20.93	0.04	134	24	130	29	NONE		22.6	50	36.7	747	774	5221	217.5	3.63	51	80.3	0	0	5221
									00:09:37	22.22	1.353	30.067	989	570.71	802.219	1.41	250.1	43.4	50	35.5	8.78	2.5	122	4.7	18.48	3.21	17.93	3.94	20.93	0.04	134	23	130	29	NONE		22.6	50	36.7	747	774	4476	186.5	3.11	51	68.9	0	0	4476
									00:09:40	20	1.556	31.12	961	608.462	853.712	1.4	286.5	51.3	48.8	34.8	9.36	2.7	123	4.9	18.41	3.3	17.88	3.94	20.93	0.04	134	24	130	29	NONE		22.5	50	36.7	747	774	4769	198.7	3.31	52	73.4	0	0	4769
									00:09:56	25.21	0.958	24.151	768	504.15	662.856	1.31	175.2	31.6	44.4	33.8	7.76	2.2	121	4.2	18.29	3.3	17.69	3.97	20.93	0.04	133	24	129	29	NONE		22.5	50	36.7	747	774	3881	161.7	2.7	52	59.7	0	0	3881
									00:09:59	21.9	1.007	22.051	851	455.905	592.002	1.3	184.5	32.5	45	34.7	7.01	2	120	3.8	18.32	3.23	17.72	3.98	20.93	0.04	133	23	129	29	NONE		22.4	50	36.7	747	774	3498	145.8	2.43	52	53.8	0	0	3498
									00:10:01	25.53	0.917	23.413	762	480.583	622.207	1.29	168.2	29.3	45	34.8	7.39	2.1	120	4	18.34	3.2	17.72	3.93	20.93	0.04	133	23	129	29	NONE		22.4	50	36.7	747	774	3685	153.5	2.56	53	56.7	0	0	3685
									00:10:03	25.75	0.95	24.464	765	501.175	648.951	1.29	174.3	30.3	45.2	34.9	7.71	2.2	120	4.2	18.35	3.19	17.7	3.93	20.93	0.04	133	23	129	29	NONE		22.4	50	36.7	747	774	3843	160.1	2.67	53	59.1	0	0	3843
									00:10:06	26.91	0.897	24.135	724	482.606	617.342	1.28	165.2	27.6	46.1	36	7.42	2.1	119	4.1	18.42	3.08	17.71	3.95	20.93	0.04	134	22	129	29	NONE		22.4	50	36.7	747	774	3688	153.7	2.56	53	56.7	0	0	3688
									00:10:08	28.3	0.835	23.632	662	476.719	609.44	1.28	153.6	25.9	45.4	35.5	7.33	2.1	119	4	18.4	3.1	17.66	3.98	20.93	0.04	134	23	128	29	NONE		22.4	49	36.7	747	774	3643	151.8	2.53	53	56	0	0	3643
									00:10:10	27.91	0.954	26.623	772	537.338	684.436	1.27	175.5	29.5	45.9	36	8.27	2.4	118	4.6	18.4	3.09	17.74	3.88	20.93	0.04	134	22	129	28	NONE		22.4	49	36.7	747	774	4102	170.9	2.85	53	63.1	0	0	4102
									00:10:12	29.41	0.82	24.118	654	473.156	606.239	1.28	151.4	24.8	46.6	36.4	7.28	2.1	118	4	18.46	3.02	17.75	3.84	20.93	0.04	134	22	129	28	NONE		22.4	49	36.7	747	774	3618	150.7	2.51	53	55.7	0	0	3618
									00:10:17	11.98	3.195	38.263	2228	670.941	921.195	1.37	597	92.6	55.8	40.6	10.32	2.9	119	5.6	18.69	2.9	18.11	3.57	20.93	0.04	136	21	132	26	NONE		22.3	50	36.7	747	774	5227	217.8	3.63	53	80.4	0	0	5227
									00:10:20	18.93	1.137	21.521	575	399.384	537.977	1.35	211.1	34.2	50.6	37.5	6.14	1.8	120	3.3	18.57	3.01	17.96	3.76	20.93	0.04	135	22	131	27	NONE		22.3	51	36.7	747	774	3095	129	2.15	53	47.6	0	0	3095
									00:10:22	26.67	0.918	24.48	488	465.219	607.177	1.31	170.1	27.4	48.6	37.2	7.16	2	120	3.9	18.53	2.98	17.74	3.95	20.93	0.04	135	22	129	29	NONE		22.3	51	36.7	747	774	3574	148.9	2.48	54	55	0	0	3574
									00:10:25	27.03	0.892	24.108	616	483.897	629.277	1.3	164.1	28	45.9	35.3	7.44	2.1	120	4	18.4	3.14	17.71	3.94	20.93	0.04	134	23	129	29	NONE		22.3	51	36.7	747	774	3714	154.8	2.58	54	57.1	0	0	3714
									00:10:27	27.78	0.857	23.806	581	477.439	607.306	1.27	157.8	26.3	45.8	36	7.35	2.1	119	4	18.41	3.07	17.67	3.98	20.93	0.04	134	22	128	29	NONE		22.3	51	36.7	747	774	3643	151.8	2.53	54	56.1	0	0	3643
									00:10:31	14.71	1.603	23.574	903	502.797	633.669	1.26	292.7	51.8	44.8	35.6	7.74	2.2	118	4.3	18.26	3.23	17.57	4.02	20.93	0.04	133	23	128	29	NONE		22.3	51	36.7	747	774	3827	159.5	2.66	54	58.9	0	0	3827
									00:10:35	15.75	1.047	16.488	830	345.908	425.525	1.23	191.8	32.5	44.5	36.2	5.32	1.5	119	2.9	18.32	3.1	17.53	4	20.93	0.04	133	23	127	29	NONE		22.3	51	36.7	747	774	2617	109	1.82	54	40.3	0	0	2617
									00:10:42	8.15	3.407	27.774	1654	650.985	800.863	1.23	613.7	118	41.8	34	10.02	2.9	115	5.7	18.01	3.46	17.35	4.16	20.93	0.04	131	25	126	30	NONE		22.2	50	36.7	747	774	4924	205.2	3.42	54	75.8	0	0	4924
									00:10:45	20.48	1.434	29.365	728	676.461	809.365	1.2	259.3	47.5	41.3	34.5	10.41	3	117	5.8	18.08	3.31	17.42	4.08	20.93	0.04	131	24	127	30	NONE		22.2	50	36.7	747	774	5081	211.7	3.53	55	78.2	0	0	5081
									00:10:48	20.62	0.864	17.814	642	383.924	452.461	1.18	157.9	26.4	42.6	36.2	5.91	1.7	117	3.3	18.28	3.06	17.44	4	20.93	0.04	133	22	127	29	NONE		22.2	50	36.7	747	774	2873	119.7	2	55	44.2	0	0	2873
									00:10:52	13.57	1.645	22.33	736	562.392	655.604	1.17	293.4	58	38	32.6	8.65	2.5	116	4.8	17.84	3.53	17.14	4.25	20.93	0.04	130	26	125	31	NONE		22.2	50	36.7	747	774	4197	174.9	2.91	55	64.6	0	0	4197
									00:10:58	9.98	3.26	32.546	2116	733.262	886.229	1.21	591.3	106.7	43.4	35.9	11.28	3.2	117	6.3	18.14	3.27	17.45	4	20.93	0.04	132	24	127	29	NONE		22.1	50	36.7	747	774	5522	230.1	3.83	55	85	0	0	5522
									00:11:01	20.27	1.077	21.831	681	474.517	557.75	1.18	196.6	33.1	43	36.6	7.3	2.1	117	4.1	18.25	3.07	17.41	4.04	20.93	0.04	133	22	127	29	NONE		22.1	50	36.7	747	774	3548	147.8	2.46	55	54.6	0	0	3548
									00:11:04	22.81	0.871	19.871	488	417.41	479.437	1.15	159.9	25.3	43.8	38.1	6.42	1.8	117	3.6	18.36	2.9	17.37	3.98	20.93	0.04	133	21	126	29	NONE		22.1	51	36.7	747	774	3104	129.3	2.16	55	47.7	0	0	3104
									00:11:07	18.18	1.135	20.636	762	479.764	547.396	1.14	205.3	36.2	40.4	35.4	7.38	2.1	117	4.1	18.09	3.19	17.23	4.14	20.93	0.04	132	23	125	30	NONE		22.1	51	36.7	747	774	3561	148.4	2.47	56	54.8	0	0	3561
									00:11:12	14.08	1.787	25.169	1012	619.1	705.646	1.14	320.3	60.2	39.1	34.3	9.52	2.7	117	5.3	17.92	3.37	17.19	4.15	20.93	0.04	130	24	125	30	NONE		22.1	51	36.7	747	774	4595	191.4	3.19	56	70.7	0	0	4595
									00:11:17	11.76	2.107	24.788	1001	632.798	728.86	1.15	375.1	74.4	37.9	32.9	9.74	2.8	118	5.4	17.8	3.53	17.19	4.16	20.93	0.04	129	26	125	30	NONE		22	51	36.7	747	774	4708	196.2	3.27	56	72.4	0	0	4708
									00:11:23	9.16	3.565	32.656	2176	709.425	853.115	1.2	650.3	112	45.1	37.5	10.91	3.1	118	6	18.24	3.14	17.37	4.03	20.93	0.04	133	23	126	29	NONE		22	51	36.7	747	774	5335	222.3	3.71	56	82.1	0	0	5335
									00:11:28	13.22	1.457	19.256	723	433.521	513.335	1.18	264.5	46.7	42.3	35.7	6.67	1.9	119	3.6	18.15	3.21	17.45	4	20.93	0.04	132	23	127	29	NONE		22	50	36.7	747	774	3248	135.3	2.26	57	50	0	0	3248
									00:11:32	13.76	1.795	24.702	899	625.26	721.881	1.15	320	63	38	32.9	9.62	2.7	118	5.3	17.83	3.51	17.16	4.22	20.93	0.04	130	26	125	31	NONE		22	50	36.7	747	774	4655	194	3.23	57	71.6	0	0	4655
									00:11:35	24.39	0.793	19.341	531	439.929	494.718	1.12	144	24.4	40.1	35.6	6.77	1.9	117	3.8	18.16	3.08	17.25	4.05	20.93	0.04	132	22	125	29	NONE		22	50	36.7	747	774	3254	135.6	2.26	57	50.1	0	0	3254
									00:11:38	19.61	1.086	21.294	545	529.114	588.996	1.11	194.5	36.1	37.7	33.8	8.14	2.3	117	4.5	17.91	3.32	17.11	4.17	20.93	0.04	130	24	124	30	NONE		21.9	50	36.7	747	774	3904	162.7	2.71	57	60.1	0	0	3904
									00:11:41	18.02	1.274	22.955	687	586.793	643.287	1.1	227.2	42.9	37	33.7	9.03	2.6	116	5.1	17.83	3.37	17.05	4.19	20.93	0.04	130	24	124	30	NONE		21.9	50	36.7	747	774	4314	179.8	3	57	66.4	0	0	4314
									00:11:47	10.05	3.877	38.965	1991	887.911	1019.57	1.15	703.3	122	43.1	37.5	13.66	3.9	116	7.7	18.14	3.15	17.38	3.94	20.93	0.04	132	23	126	29	NONE		21.9	50	36.7	747	774	6602	275.1	4.58	58	101.6	0	0	6602
									00:11:50	19.05	1.228	23.39	692	534.045	612.974	1.15	222.7	38.7	41.3	36	8.22	2.3	118	4.5	18.14	3.15	17.46	3.88	20.93	0.04	132	23	127	28	NONE		21.9	50	36.7	747	774	3970	165.4	2.76	58	61.1	0	0	3970
									00:11:54	17.54	1.449	25.421	728	582.826	669.664	1.15	262.6	45.9	41.5	36.1	8.97	2.6	118	4.9	18.12	3.17	17.39	3.97	20.93	0.04	132	23	126	29	NONE		21.9	50	36.7	747	774	4334	180.6	3.01	58	66.7	0	0	4334
									00:12:00	9.12	2.981	27.182	2067	556.792	671.304	1.21	548.3	88.6	47.7	39.5	8.57	2.4	118	4.7	18.39	2.97	17.72	3.74	20.93	0.04	134	22	129	27	NONE		21.9	50	36.7	747	774	4190	174.6	2.91	58	64.5	0	0	4190
									00:12:03	25.21	0.838	21.126	343	427.461	504.603	1.18	154.5	24.1	45.3	38.4	6.58	1.9	118	3.6	18.44	2.88	17.64	3.8	20.93	0.04	134	21	128	28	NONE		21.8	50	36.7	747	774	3200	133.3	2.22	58	49.2	0	0	3200
									00:12:05	20.13	1.229	24.745	597	556.133	647.938	1.17	223.3	38.7	42	36	8.56	2.4	118	4.7	18.17	3.15	17.4	3.97	20.93	0.04	132	23	126	29	NONE		21.8	50	36.7	747	774	4150	172.9	2.88	59	63.8	0	0	4150
									00:12:11	13.04	1.901	24.796	830	620.834	713.413	1.15	339.6	65.7	38.5	33.5	9.55	2.7	117	5.3	17.86	3.46	17.14	4.18	20.93	0.04	130	25	125	30	NONE		21.8	50	36.7	747	774	4617	192.4	3.21	59	71	0	0	4617
									00:12:15	12.3	1.39	17.09	1232	419.967	477.84	1.14	249.2	46.7	38.6	34	6.46	1.8	118	3.6	17.93	3.36	17.26	4.03	20.93	0.04	130	24	125	29	NONE		21.8	51	36.7	747	774	3115	129.8	2.16	59	47.9	0	0	3115
									00:12:18	17.34	0.82	14.22	647	334.601	370.563	1.11	148.2	25.7	38.9	35.1	5.15	1.5	115	2.9	18.07	3.13	17.25	4.01	20.93	0.04	131	23	125	29	NONE		21.8	51	36.7	747	774	2466	102.8	1.71	59	37.9	0	0	2466
									00:12:23	13.64	0.859	11.714	508	284.513	307.294	1.08	154.6	27.1	37.8	35	4.38	1.3	112	2.5	18	3.15	17.11	4.09	20.93	0.04	131	23	124	30	NONE		21.8	51	36.7	747	774	2085	86.9	1.45	59	32.1	0	0	2085
									00:12:29	9.12	3.696	33.702	1874	856.708	941.723	1.1	659.7	124.1	38.6	35.1	13.18	3.8	111	7.7	17.85	3.36	17.18	4	20.93	0.04	130	24	125	29	NONE		21.7	52	36.7	747	774	6303	262.6	4.38	60	97	0	0	6303
									00:12:32	20.41	1.194	24.367	655	561.417	614.009	1.09	216.6	36.2	40.9	37.4	8.64	2.5	112	5	18.14	3.03	17.31	3.92	20.93	0.04	132	22	126	28	NONE		21.7	52	36.7	747	774	4126	171.9	2.86	60	63.5	0	0	4126
									00:12:35	19.93	1.114	22.206	672	537.211	590.195	1.1	200.5	35.6	38.7	35.3	8.26	2.4	114	4.7	18	3.2	17.26	4	20.93	0.04	131	23	125	29	NONE		21.7	52	36.7	747	774	3952	164.7	2.74	60	60.8	0	0	3952
									00:12:38	22.14	1.054	23.336	753	547.208	605.632	1.11	190.6	32.9	39.8	36	8.42	2.4	115	4.8	18.08	3.12	17.34	3.91	20.93	0.04	131	23	126	28	NONE		21.7	52	36.7	747	774	4032	168	2.8	60	62	0	0	4032
									00:12:41	20.55	1.035	21.267	738	494.943	546.632	1.1	187.4	32	40.1	36.3	7.61	2.2	115	4.3	18.11	3.09	17.41	3.9	20.93	0.04	132	22	127	28	NONE		21.7	52	36.7	747	774	3645	151.9	2.53	60	56.1	0	0	3645
									00:12:44	21.66	0.91	19.711	675	458.145	505.996	1.1	164.8	28.1	39.7	36	7.05	2	115	4	18.11	3.09	17.31	3.95	20.93	0.04	132	22	126	29	NONE		21.7	52	36.7	747	774	3374	140.6	2.34	60	51.9	0	0	3374
									00:12:46	22.64	0.914	20.694	678	464.541	513.623	1.11	166.4	27.3	41.1	37.2	7.15	2	114	4.1	18.21	2.99	17.33	3.91	20.93	0.04	132	22	126	28	NONE		21.7	52	36.7	747	774	3422	142.6	2.38	60	52.7	0	0	3422
									00:12:49	23.26	0.996	23.163	590	549.778	605.262	1.1	179.8	31.3	39.2	35.6	8.46	2.4	115	4.8	18.05	3.14	17.23	3.99	20.93	0.04	131	23	125	29	NONE		21.7	52	36.7	747	774	4046	168.6	2.81	60	62.3	0	0	4046
									00:12:52	20.27	0.935	18.953	692	443.944	492.126	1.11	169.1	29.2	39.5	35.6	6.83	2	114	3.9	18.09	3.12	17.35	3.92	20.93	0.04	131	23	126	28	NONE		21.7	52	36.7	747	774	3273	136.4	2.27	61	50.3	0	0	3273
									00:12:58	10.31	3.43	35.361	2049	769.359	885.034	1.15	626.5	103.3	45	39.1	11.84	3.4	115	6.7	18.27	3.01	17.66	3.62	20.93	0.04	133	22	128	26	NONE		21.6	52	36.7	747	774	5723	238.4	3.97	61	88	0	0	5723
									00:13:02	13.86	1.588	22.005	932	465.311	537.615	1.16	291.2	46.7	45.2	39.1	7.16	2	117	4	18.34	2.94	17.67	3.65	20.93	0.04	133	21	128	27	NONE		21.6	52	36.7	747	774	3465	144.4	2.41	61	53.3	0	0	3465
									00:13:05	17.8	1.325	23.591	954	507.797	597.873	1.18	242.2	40.4	44	37.4	7.81	2.2	119	4.3	18.28	3.05	17.7	3.71	20.93	0.04	133	22	129	27	NONE		21.6	52	36.7	747	774	3799	158.3	2.64	61	58.4	0	0	3799
									00:13:09	17	1.254	21.314	830	462.573	541.116	1.17	229	38.3	43.5	37.2	7.12	2	119	3.9	18.26	3.05	17.55	3.81	20.93	0.04	133	22	128	28	NONE		21.6	52	36.7	747	774	3455	144	2.4	61	53.2	0	0	3455
									00:13:12	20	1.064	21.28	698	467.029	536.92	1.15	194.1	32.3	42.6	37	7.19	2.1	119	3.9	18.24	3.04	17.5	3.82	20.93	0.04	133	22	127	28	NONE		21.6	52	36.7	747	774	3473	144.7	2.41	61	53.4	0	0	3473
									00:13:15	21.58	0.905	19.532	598	427.563	487.858	1.14	165.2	27.2	42.1	36.9	6.58	1.9	119	3.6	18.25	3.01	17.51	3.78	20.93	0.04	133	22	127	27	NONE		21.6	52	36.7	747	774	3174	132.2	2.2	62	48.8	0	0	3174
									00:13:21	10.45	3.138	32.801	2191	635.697	773.395	1.22	581.3	89.1	50.4	41.5	9.78	2.8	116	5.5	18.52	2.84	18.1	3.32	20.93	0.04	135	21	132	24	NONE		21.6	52	36.7	747	774	4795	199.8	3.33	62	73.8	0	0	4795
									00:13:24	16.71	1.176	19.655	566	380.79	453.685	1.19	218	32.7	48.5	40.7	5.86	1.7	116	3.3	18.54	2.78	17.94	3.48	20.93	0.04	135	20	130	25	NONE		21.6	52	36.7	747	774	2857	119	1.98	62	44	0	0	2857
									00:13:27	23.53	0.801	18.847	389	334.079	390.003	1.17	150.2	20	51.5	44.1	5.14	1.5	116	2.9	18.75	2.5	17.92	3.44	20.93	0.04	136	18	130	25	NONE		21.6	52	36.7	747	774	2494	103.9	1.73	62	38.4	0	0	2494
									00:13:29	22.56	0.707	15.947	385	300.526	332.787	1.11	131.8	17.8	47.8	43.2	4.62	1.3	115	2.6	18.64	2.52	17.65	3.58	20.93	0.04	136	18	128	26	NONE		21.6	52	36.6	747	774	2215	92.3	1.54	62	34.1	0	0	2215
									00:13:34	11.76	1.464	17.224	642	421.104	454.944	1.08	263.2	46.5	38.9	36	6.48	1.9	114	3.7	17.98	3.18	17.21	3.91	20.93	0.04	131	23	125	28	NONE		21.6	52	36.7	747	774	3086	128.6	2.14	62	47.5	0	0	3086
									00:13:39	12.55	1.235	15.502	862	377.783	395.446	1.05	222.4	37.9	38.7	37	5.81	1.7	112	3.4	18.01	3.07	17.26	3.79	20.93	0.04	131	22	125	28	NONE		21.6	52	36.7	747	774	2748	114.5	1.91	62	42.3	0	0	2748
									00:13:45	10.24	2.428	24.86	869	687.419	706.497	1.03	428	82.9	35.1	34.2	10.58	3	112	6.1	17.63	3.41	16.97	4.07	20.93	0.04	128	25	123	30	NONE		21.5	52	36.7	747	774	4980	207.5	3.46	63	76.6	0	0	4980
									00:13:51	9.46	3.2	30.284	2104	701.76	751.783	1.07	580.4	95.6	42.2	39.4	10.8	3.1	114	6.2	18.14	2.99	17.64	3.52	20.93	0.04	132	22	128	26	NONE		21.5	52	36.7	747	774	5132	213.8	3.56	63	79	0	0	5132
									00:13:56	14.39	1.432	20.604	611	498.763	531.11	1.06	258	44.4	39.3	36.9	7.67	2.2	116	4.3	18.02	3.1	17.48	3.68	20.93	0.04	131	23	127	27	NONE		21.5	52	36.7	747	774	3642	151.8	2.53	63	56	0	0	3642
									00:14:03	13.36	1.271	16.984	814	405.434	432.083	1.07	229.5	38.9	39.6	37.1	6.24	1.8	114	3.6	18.06	3.06	17.38	3.78	20.93	0.04	131	22	126	27	NONE		21.5	52	36.7	747	774	2961	123.4	2.06	64	45.6	0	0	2961
									00:14:06	9.8	1.63	15.98	771	419.571	417.367	0.99	290.4	51.2	36.5	36.6	6.45	1.8	114	3.7	17.82	3.14	17.04	3.94	20.93	0.04	130	23	124	29	NONE		21.5	52	36.7	747	774	3017	125.7	2.1	64	46.4	0	54	2963
									00:14:09	17.86	1.159	20.696	1015	506.981	511.885	1.01	208.8	34.5	38.4	38	7.8	2.2	115	4.4	18.02	2.98	17.19	3.82	20.93	0.04	131	22	125	28	NONE		21.5	52	36.7	747	774	3658	152.4	2.54	64	56.3	0	0	3658
									00:14:16	9.22	3.272	30.157	2026	700.478	748.228	1.07	593.3	97.7	42.1	39.4	10.78	3.1	118	5.9	18.13	2.99	17.5	3.6	20.93	0.04	132	22	127	26	NONE		21.5	52	36.6	747	774	5119	213.3	3.55	64	78.8	0	0	5119
									00:14:19	23.26	0.611	14.209	476	260.689	267.462	1.03	114.5	13.9	48.3	47	4.01	1.1	120	2.2	18.74	2.27	17.76	3.28	20.93	0.04	136	17	129	24	NONE		21.5	52	36.6	747	774	1888	78.7	1.31	64	29	0	0	1888
									00:14:22	18.4	1.255	23.098	722	594.397	618.453	1.04	224	40.4	36.7	35.3	9.14	2.6	116	5.1	17.85	3.22	17.21	3.83	20.93	0.04	130	23	125	28	NONE		21.5	52	36.6	747	774	4318	179.9	3	64	66.4	0	0	4318
									00:14:24	23.17	0.882	20.432	694	501.122	512.098	1.02	158.8	26.6	37.5	36.7	7.71	2.2	115	4.4	18	3.02	17.26	3.76	20.93	0.04	131	22	125	27	NONE		21.5	52	36.6	747	774	3625	151.1	2.52	65	55.8	0	0	3625
									00:14:27	24	0.797	19.128	636	465.72	472.602	1.01	143.7	23.7	37.5	36.9	7.16	2	115	4	18.03	2.97	17.21	3.79	20.93	0.04	131	22	125	28	NONE		21.5	52	36.6	747	774	3364	140.2	2.34	65	51.8	0	0	3364
									00:14:30	20.98	0.866	18.168	720	444.795	451.497	1.02	156	25.9	37.5	37	6.84	2	117	3.8	18.01	2.99	17.28	3.76	20.93	0.04	131	22	126	27	NONE		21.5	52	36.7	747	774	3213	133.9	2.23	65	49.4	0	0	3213
									00:14:33	19.23	1.167	22.442	886	545.277	567.412	1.04	210.3	35.5	38.7	37.2	8.39	2.4	118	4.6	18.02	3.04	17.32	3.73	20.93	0.04	131	22	126	27	NONE		21.5	52	36.6	747	774	3961	165	2.75	65	60.9	0	0	3961
									00:14:36	23.26	0.984	22.884	499	531.382	542.663	1.02	178.7	28.1	40	39.2	8.18	2.3	117	4.5	18.16	2.86	17.37	3.69	20.93	0.04	132	21	126	27	NONE		21.5	52	36.6	747	774	3844	160.2	2.67	65	59.1	0	0	3844
									00:14:39	16.9	1.125	19.014	590	451.035	456.214	1.01	203.7	32.5	39.5	39.1	6.94	2	117	3.9	18.11	2.89	17.19	3.77	20.93	0.04	132	21	125	27	NONE		21.5	52	36.7	747	774	3256	135.7	2.26	65	50.1	0	0	3256
									00:15:01	11.3	1.868	21.107	756	619.082	597.171	0.96	326.4	63.5	32.8	34	9.52	2.7	112	5.5	17.47	3.4	16.83	4.01	20.93	0.04	127	25	122	29	NONE		21.5	52	36.6	747	774	4423	184.3	3.07	66	68	0	534	3888
									00:15:07	11.3	1.435	16.215	890	456.347	433.234	0.95	252.9	46.1	33.8	35.6	7.02	2	114	4	17.62	3.21	16.78	3.98	20.93	0.04	128	23	122	29	NONE		21.5	52	36.6	747	774	3249	135.4	2.26	66	50	0	562	2687
									00:15:10	16.76	0.983	16.475	721	459.798	430.594	0.94	173.6	30.9	33.3	35.5	7.07	2	114	4	17.66	3.14	16.75	3.98	20.93	0.04	128	23	122	29	NONE		21.5	52	36.6	747	774	3264	136	2.27	67	50.2	0	708	2557
									00:15:13	18.75	1.129	21.169	684	595.59	556.601	0.93	199.1	35.7	33.3	35.7	9.16	2.6	114	5.2	17.64	3.16	16.83	3.93	20.93	0.04	128	23	122	29	NONE		21.5	52	36.6	747	774	4226	176.1	2.94	67	65	0	944	3282
									00:15:16	19.54	0.861	16.827	720	452.077	423.924	0.94	153.1	26.1	34.2	36.5	6.96	2	114	4	17.78	3.03	16.91	3.86	20.93	0.04	129	22	123	28	NONE		21.5	52	36.6	747	774	3210	133.8	2.23	67	49.4	0	682	2528
									00:15:19	19.8	0.893	17.683	663	465.064	442.651	0.95	159.3	26.9	35	36.8	7.15	2	113	4.1	17.84	3.01	16.97	3.82	20.93	0.04	130	22	123	28	NONE		21.5	52	36.6	747	774	3313	138	2.3	67	51	0	545	2768
									00:15:23	18.52	0.963	17.833	604	485.951	463.432	0.95	170.7	30.1	34	35.7	7.48	2.1	112	4.3	17.73	3.13	16.95	3.88	20.93	0.04	129	23	123	28	NONE		21.5	52	36.6	747	774	3463	144.3	2.4	67	53.3	0	548	2915
									00:15:25	21.28	0.834	17.745	561	455	434.825	0.96	149.4	24.6	35.7	37.4	7	2	112	4.1	17.91	2.95	16.97	3.85	20.93	0.04	130	21	123	28	NONE		21.5	52	36.6	747	774	3244	135.2	2.25	67	49.9	0	491	2753
									00:15:28	22.22	0.787	17.489	579	453.168	435.789	0.96	140.7	23.6	35.2	36.6	6.97	2	112	4	17.88	3	17.03	3.8	20.93	0.04	130	22	124	28	NONE		21.5	52	36.6	747	774	3235	134.8	2.25	67	49.8	0	423	2812
									00:15:32	16.04	1.396	22.396	620	646.35	623.421	0.96	244.7	46.7	32.9	34.1	9.94	2.8	111	5.8	17.53	3.35	16.88	3.94	20.93	0.04	127	24	123	29	NONE		21.5	52	36.6	747	774	4617	192.4	3.21	67	71	0	559	4058
									00:15:38	10.42	3.032	31.583	2135	743.866	769.283	1.03	549.2	88.9	41.5	40.1	11.44	3.3	113	6.6	18.11	2.93	17.63	3.41	20.93	0.04	132	21	128	25	NONE		21.5	52	36.6	747	774	5396	224.8	3.75	68	83	0	0	5396
									00:15:47	6.6	3.144	20.752	1534	468.709	503.902	1.08	572.4	91.9	43.3	40.3	7.21	2.1	113	4.1	18.21	2.92	17.46	3.63	20.93	0.04	132	21	127	26	NONE		21.6	52	36.6	747	774	3430	142.9	2.38	68	52.8	0	0	3430
									00:15:51	13.39	1.199	16.058	775	387.713	397.271	1.02	216.4	35.7	39	38.1	5.96	1.7	116	3.3	18.05	2.98	17.31	3.7	20.93	0.04	131	22	126	27	NONE		21.6	52	36.6	747	774	2807	116.9	1.95	68	43.2	0	0	2807
									00:15:55	18.46	0.991	18.295	732	467.806	477.393	1.02	177.2	31.1	36.3	35.6	7.2	2.1	116	4	17.88	3.14	17.28	3.7	20.93	0.04	130	23	126	27	NONE		21.6	52	36.6	747	774	3383	141	2.35	69	52.1	0	0	3383
									00:15:56	38.96	0.303	11.805	122	255.13	261.811	1.03	55.6	8.1	35.6	34.7	3.93	1.1	115	2.2	18.35	2.67	17.32	3.51	20.93	0.04	133	19	126	26	NONE		21.6	52	36.6	747	774	1848	77	1.28	69	28.4	0	0	1848
									00:15:59	18.75	1.103	20.681	683	567.167	555.197	0.98	195.1	35.6	34.1	34.9	8.73	2.5	115	4.9	17.69	3.23	17.1	3.83	20.93	0.04	129	23	124	28	NONE		21.6	52	36.6	747	774	4065	169.4	2.82	69	62.5	0	293	3772
									00:16:02	21.13	0.795	16.796	600	436.914	423.147	0.97	142	24.1	35.1	36.2	6.72	1.9	115	3.8	17.86	3.03	16.98	3.83	20.93	0.04	130	22	123	28	NONE		21.6	52	36.6	747	774	3124	130.2	2.17	69	48.1	0	336	2788
									00:16:05	19.35	0.842	16.297	550	435.012	415.059	0.95	149.8	25.8	34.3	36	6.69	1.9	114	3.8	17.79	3.06	16.87	3.91	20.93	0.04	129	22	123	28	NONE		21.6	52	36.6	747	774	3100	129.2	2.15	69	47.7	0	485	2615
									00:16:08	19.42	0.656	12.738	585	303.355	291.701	0.96	118.9	18.1	37.5	39	4.67	1.3	113	2.7	18.12	2.76	16.97	3.87	20.93	0.04	132	20	123	28	NONE		21.7	51	36.6	747	774	2166	90.2	1.5	69	33.3	0	284	1882
									00:16:11	19.23	0.639	12.288	552	314.749	292.241	0.93	114.6	18.3	34.8	37.4	4.84	1.4	113	2.8	17.93	2.86	16.91	3.82	20.93	0.04	130	21	123	28	NONE		21.7	51	36.6	747	774	2231	92.9	1.55	69	34.3	0	544	1686
									00:16:15	18.18	1.204	21.891	644	614.771	574.493	0.93	212.4	38	33.5	35.9	9.46	2.7	112	5.5	17.64	3.16	16.9	3.83	20.93	0.04	128	23	123	28	NONE		21.7	51	36.6	747	774	4363	181.8	3.03	69	67.1	0	976	3387
									00:16:22	7.97	3.713	29.586	2066	722.096	726.205	1.01	669.4	109.7	40.2	40	11.11	3.2	116	6.2	18.03	2.95	17.27	3.64	20.93	0.04	131	21	126	26	NONE		21.7	51	36.6	747	774	5206	216.9	3.61	70	80.1	0	0	5206
									00:16:26	17.65	1.221	21.547	591	535.34	530.757	0.99	219.6	36.2	37.9	38.3	8.24	2.4	117	4.6	17.99	2.96	17.31	3.67	20.93	0.04	131	22	126	27	NONE		21.8	51	36.6	747	774	3847	160.3	2.67	70	59.2	0	112	3735
									00:16:28	26.2	0.497	13.022	225	250.091	238.339	0.95	92.8	11	44.7	46.9	3.85	1.1	115	2.2	18.67	2.21	17.51	3.23	20.93	0.04	136	16	127	23	NONE		21.8	51	36.6	747	774	1782	74.3	1.24	70	27.4	0	286	1496
									00:16:31	22.81	0.494	11.27	305	276.752	257.502	0.93	89.2	13.6	35	37.6	4.26	1.2	111	2.5	18.06	2.75	17.05	3.73	20.93	0.04	131	20	124	27	NONE		21.8	51	36.6	747	774	1962	81.8	1.36	70	30.2	0	466	1496
									00:16:33	22.22	0.607	13.489	373	366.182	328.578	0.9	107.9	17.8	32.6	36.3	5.63	1.6	110	3.3	17.78	2.93	16.57	3.99	20.93	0.04	129	21	120	29	NONE		21.8	51	36.6	747	774	2577	107.4	1.79	70	39.6	0	903	1674
									00:16:36	26.09	0.617	16.096	385	449.598	394.418	0.88	109.2	18.2	31.7	36.2	6.92	2	110	4.1	17.7	2.95	16.59	3.96	20.93	0.04	129	21	121	29	NONE		21.8	51	36.6	747	774	3150	131.2	2.19	70	48.5	0	1319	1830
									00:16:39	20.2	1.046	21.131	781	658.786	578.135	0.88	181.2	34.4	29.9	34.1	10.14	2.9	109	6	17.32	3.29	16.61	3.9	20.93	0.04	126	24	121	28	NONE		21.8	51	36.6	747	774	4616	192.3	3.21	70	71	0	1928	2687
									00:16:44	10.47	1.623	16.995	726	501.871	442.248	0.88	284.2	50.8	32.4	36.8	7.72	2.2	109	4.6	17.51	3.13	16.48	4.03	20.93	0.04	127	23	120	29	NONE		21.8	51	36.6	747	774	3519	146.6	2.44	70	54.1	0	1427	2092
									00:16:51	9.06	2.85	25.831	2234	666.134	616.44	0.93	510.6	81.9	37.8	40.9	10.25	2.9	108	6.2	17.92	2.87	17.2	3.54	20.93	0.04	130	21	125	26	NONE		21.9	51	36.6	747	774	4717	196.6	3.28	71	72.6	0	1201	3516
									00:16:54	20.76	0.721	14.969	358	384.688	351.641	0.91	129.3	20.4	35.1	38.4	5.92	1.7	109	3.5	17.93	2.83	17.1	3.6	20.93	0.04	130	21	124	26	NONE		21.9	51	36.6	747	774	2717	113.2	1.89	71	41.8	0	797	1921
									00:16:57	17.65	1.236	21.812	556	620.957	572.264	0.92	217.6	39	33.1	36	9.55	2.7	111	5.6	17.61	3.16	17	3.75	20.93	0.04	128	23	124	27	NONE		21.9	51	36.6	747	774	4394	183.1	3.05	71	67.6	0	1176	3218
									00:17:01	16.57	1.112	18.431	469	499.451	450.234	0.9	197.7	32.7	34.6	38.4	7.68	2.2	111	4.5	17.78	2.94	16.82	3.77	20.93	0.04	129	21	122	27	NONE		21.9	51	36.6	747	774	3518	146.6	2.44	71	54.1	0	1183	2335
									00:17:03	24.49	0.743	18.196	330	457.767	400.166	0.87	133.9	19.7	36	41.2	7.04	2	110	4.2	18.02	2.65	17	3.58	20.93	0.04	131	19	124	26	NONE		21.9	51	36.6	747	774	3205	133.5	2.23	71	49.3	0	1376	1828
[truncated: 34 more columns]

## Sheet: Sonuçlar
Parametre	um	Pre	Bekl.	%Beklenen	Ex Sonrası	% Değişim	Normal	Sınıf
Parametre	um	Ölçüm	Dinlenme	Isınma	AT	RC	Maks	Bekl.	%Beklenen	Normal	Sınıf
Parametre	um	Ölçüm	Dinlenme	Isınma	AT	RC	Maks	Bekl.	%Beklenen	Normal	Sınıf
Parametre	um	Ölçüm	Dinlenme	Isınma	AT	RC	Maks	Bekl.	%Beklenen	Normal	Sınıf
Parametre	um	Ölçüm	Dinlenme	Isınma	AT	RC	Maks	Bekl.	%Beklenen	Normal	Sınıf
Parametre	um	Ölçüm	Dinlenme	Isınma	AT	RC	Maks	Bekl.	%Beklenen	Normal	Sınıf
