# Supplementary material for: Correction: The contribution of energy systems during 30-second lower body Wingate anaerobic test in combat sports athletes: Intermittent versus single forms and gender comparison
Source: PLoS One. 2024 Jun 27;19(6):e0306361. doi: 10.1371/journal.pone.0306361 (PMC11210755; doi:10.1371/journal.pone.0306361)
Supplement: S1 File — A) Descriptive characteristics of athletes including age range, height, weight; B) Wingate test outputs, including metrics such as peak power, mean power, and fatigue index; C) Oxygen Consumption (O2) Data for two different Wingate test protocols, providing comparative insights into athletes’ oxygen consumption during these tests. (ZIP) [file pone.0306361.s001.zip › S1 File/C. Oxygen consumption data for two Wingate tests/All Raw-Oxygen Data/19.xlsx]

## Sheet: Veri
			Test Tarihi	4012023		Barometrik basınç (mmHg)	767		t	Rf	VT	VE_ergo	IV	VO2	VCO2	RQ	O2eksp	CO2eksp	VE/VO2	VE/VCO2	VO2/Kg	METS	HR	VO2/HR	FeO2	FeCO2	FetO2	FetCO2	FiO2	FiCO2	PeO2	PeCO2	PetO2	PETCO2	Faz	İşaretleyici	Ortam Sıc.	RH Amb	Cihaz Sıcaklığı	Analizör Basıncı	PB	EEkc	EEh	EEm	EEtot	EEkg	PRO	YAĞ	CHO
			Test Süresi	00:13:15		Ortam Sıcaklığı (°C)	17		s	1/min	L(btps)	L/min	mL	mL/min	mL/min	---	mL	mL	---	---	mL/min/Kg	---	bpm	mL/beat	%	%	%	%	%	%	mmHg	mmHg	mmHg	mmHg	---	---	°C	%	°C	mmHg	mmHg	kcal/day	kcal/h	kcal/min	kcal	kcal/Kg/day	kcal/day	kcal/day	kcal/day
			Test Süresi	00:17:10		Ortam Görece Nem (%)	60
			Egzersiz Süresi	00:00:00		Flowmetre sıcaklığı (°C)	34		00:00:02	10.53	0.968	10.189	910	437.919	389.14	0.89	153.9	44.7	21.6	24.3	7.55	2.2	98	4.5	15.9	4.62	14.75	5.61	20.93	0.04	114	33	106	40	NONE		17.3	61	33.6	740	767	3076	128.2	2.14	0	53	0	1169	1906
			Kişi (Hasta) Tipi	Healthy		Flowmetre Bağıl Nem (%)	100		00:00:07	10.02	0.735	7.362	608	323.435	280.826	0.87	116.2	33.9	20.6	23.7	5.58	1.6	97	3.3	15.81	4.61	14.62	5.63	20.93	0.04	114	33	105	41	NONE		17.3	60	33.6	739	767	2261	94.2	1.57	0	39	0	1017	1245
			Test Türü	Azami		STPD (---)	0.8343		00:00:11	13.39	1.022	13.688	725	572.682	506.042	0.88	163.9	45.7	22.3	25.2	9.87	2.8	95	6	16.04	4.47	14.91	5.52	20.93	0.04	115	32	107	40	NONE		17.4	59	33.6	740	767	4018	167.4	2.79	0	69.3	0	1596	2422
			Ergometre	Hiçbiri		BTPS Ins (---)	1.1256		00:00:16	12.63	1.58	19.958	1226	701.38	698.366	1	264.2	66.9	27.2	27.3	12.09	3.5	94	7.5	16.72	4.23	15.85	5.1	20.93	0.04	120	30	114	37	NONE		17.4	60	33.5	740	767	5045	210.2	3.5	0	87	0	74	4971
			Protokol	Hiçbiri		BTPS Eksp (---)	1.0199		00:00:19	18.18	0.825	15	683	483.307	498.614	1.03	140.6	33.2	28.4	27.5	8.33	2.4	93	5.2	17.04	4.02	16.04	5.06	20.93	0.04	123	29	115	36	NONE		17.4	61	33.6	739	767	3504	146	2.43	1	60.4	0	0	3504
			Azami Efor	Onaylanmamış		#Adım sayısı	383		00:00:25	10.99	1.174	12.901	951	440.932	477.036	1.08	196.8	52.5	27.5	25.4	7.6	2.2	100	4.4	16.76	4.47	15.79	5.45	20.93	0.04	121	32	114	39	NONE		17.4	59	33.6	740	767	3232	134.7	2.24	1	55.7	0	0	3232
			EKG Tepkisi	Yok		BSA (m2)	1.62774		00:00:30	12.58	0.679	8.541	682	300.964	307.785	1.02	113.3	29.6	25.5	24.9	5.19	1.5	105	2.9	16.69	4.36	15.49	5.56	20.93	0.04	120	31	112	40	NONE		17.4	59	33.6	740	767	2178	90.7	1.51	1	37.5	0	0	2178
			Test sebebi	Yok		BMI (kg/m2)	21.6		00:00:32	22.3	0.598	13.338	640	426.304	430.999	1.01	102.2	23.4	27.6	27.3	7.35	2.1	106	4	17.09	3.91	15.72	5.05	20.93	0.04	123	28	113	36	NONE	Marker	17.4	59	33.6	740	767	3077	128.2	2.14	1	53	0	0	3077
			Testi durdurma sebebi	Yok		HR Maks.	199		00:00:33	61.22	0.335	20.51	119	540.199	549.927	1.02	59.5	10.9	30	29.5	9.31	2.7	106	5.1	17.76	3.25	16.62	4.66	20.93	0.04	128	23	120	34	NONE		17.4	61	33.6	739	767	3905	162.7	2.71	1	67.3	0	0	3905
			Test Konumu	Tanımsız		Kullanıcı 1 (---)	-		00:00:35	31.75	0.883	28.032	643	935.33	909.689	0.97	149.7	34.7	27.6	28.4	16.13	4.6	106	8.8	16.95	3.93	15.36	5.41	20.93	0.04	122	28	111	39	NONE		17.4	61	33.6	740	767	6694	278.9	4.65	1	115.4	0	626	6067
			Test Amacı	Yok		Kullanıcı 2 (---)	-		00:00:37	31.25	1.273	39.781	874	1442.89	1405.02	0.97	211.4	54.4	26.1	26.8	24.88	7.1	106	13.6	16.61	4.27	15.53	5.42	20.93	0.04	120	31	112	39	NONE		17.5	61	33.6	740	767	10329	430.4	7.17	1	178.1	0	925	9403
						Kullanıcı 3 (---)	-		00:00:39	36.59	1.114	40.756	1035	1350.56	1323.3	0.98	189.1	43.8	28.3	28.9	23.29	6.7	106	12.7	16.97	3.93	16.11	4.83	20.93	0.04	122	28	116	35	NONE		17.5	61	33.6	739	767	9681	403.4	6.72	2	166.9	0	667	9014
									00:00:40	38.22	1.299	49.643	953	1439.41	1536.23	1.07	226.1	48.7	32.6	30.6	24.82	7.1	127	11.3	17.41	3.75	16.5	4.73	20.93	0.04	125	27	119	34	NONE		17.5	61	33.6	740	767	10517	438.2	7.3	2	181.3	0	0	10517
									00:00:42	35.5	1.206	42.817	969	1199.01	1289.03	1.08	211.3	44	33.6	31.3	20.67	5.9	141	8.5	17.52	3.65	16.63	4.6	20.93	0.04	126	26	120	33	NONE		17.5	61	33.6	740	767	8775	365.6	6.09	2	151.3	0	0	8775
									00:00:44	30.61	1.862	57	856	1737.76	1881.2	1.08	320.5	74.4	31.6	29.2	29.96	8.6	154	11.3	17.21	4	16.39	4.84	20.93	0.04	124	29	118	35	NONE	Marker	17.5	61	33.6	740	767	12739	530.8	8.85	2	219.6	0	0	12739
									00:00:47	19.11	1.611	30.783	1407	1070.57	1118.44	1.04	269.4	70.8	27.5	26.3	18.46	5.3	171	6.3	16.72	4.39	15.71	5.29	20.93	0.04	120	32	113	38	NONE		17.5	61	33.6	740	767	7784	324.3	5.41	3	134.2	0	0	7784
									00:00:50	20.83	1.65	34.375	1442	1414.11	1396.4	0.99	264.2	81	23.3	23.6	24.38	7	177	8	16.01	4.91	14.89	5.96	20.93	0.04	115	35	107	43	NONE		17.5	61	33.6	740	767	10154	423.1	7.05	3	175.1	0	434	9720
									00:00:53	22.73	1.454	33.045	1310	1571.39	1530.51	0.97	221.9	81.3	20	20.6	27.09	7.7	178	8.8	15.26	5.59	13.94	6.9	20.93	0.04	110	40	100	50	NONE		17.5	60	33.6	740	767	11249	468.7	7.81	3	194	0	999	10251
									00:00:56	20.07	1.745	35.017	1371	1799.85	1769.63	0.98	258.1	106.4	18.7	19	31.03	8.9	177	10.2	14.79	6.1	13.16	7.69	20.93	0.04	106	44	95	55	NONE		17.5	60	33.6	740	767	12911	538	8.97	4	222.6	0	740	12171
									00:00:59	18.29	2.275	41.616	1872	2054.5	2093.75	1.02	341	138.1	19.6	19.3	35.42	10.1	173	11.9	14.99	6.07	13.65	7.56	20.93	0.04	108	44	98	54	NONE		17.6	59	33.6	740	767	14855	618.9	10.32	4	256.1	0	0	14855
									00:01:01	25	1.582	39.55	1263	1943.5	2066.34	1.06	236.7	99.7	19.4	18.3	33.51	9.6	170	11.4	14.96	6.3	13.63	7.78	20.93	0.04	108	45	98	56	NONE		17.6	60	33.6	740	767	14188	591.2	9.85	5	244.6	0	0	14188
									00:01:03	27.65	1.601	44.267	1293	2092.81	2287.51	1.09	242.6	99.8	20.2	18.5	36.08	10.3	168	12.5	15.15	6.23	14.09	7.54	20.93	0.04	109	45	101	54	NONE		17.6	59	33.6	740	767	15377	640.7	10.68	5	265.1	0	0	15377
									00:01:06	27.65	1.68	46.452	1358	2029.82	2386.04	1.18	260.4	104.1	21.9	18.7	35	10	167	12.2	15.5	6.2	14.51	7.45	20.93	0.04	112	45	104	54	NONE		17.6	59	33.6	740	767	15179	632.5	10.54	5	261.7	0	0	15179
									00:01:08	23.81	1.642	39.095	1359	1659.59	2051.01	1.24	256	103.9	22.6	18.2	28.61	8.2	166	10	15.59	6.33	14.56	7.72	20.93	0.04	112	46	105	56	NONE		17.6	59	33.6	740	767	12569	523.7	8.73	6	216.7	0	0	12569
									00:01:10	27.4	1.779	48.74	1453	1884.16	2475.44	1.31	284.5	109	24.9	18.9	32.49	9.3	166	11.4	15.99	6.13	15.15	7.24	20.93	0.04	115	44	109	52	NONE		17.6	59	33.6	740	767	14503	604.3	10.07	6	250	0	0	14503
									00:01:12	32.43	1.707	55.362	1310	1898.69	2636.25	1.39	281.4	98.1	28	20.1	32.74	9.4	165	11.5	16.49	5.75	15.61	6.99	20.93	0.04	119	41	112	50	NONE		17.6	59	33.6	740	767	14839	618.3	10.3	6	255.8	0	0	14839
									00:01:14	34.88	2.009	70.081	1357	2167.28	3128.9	1.44	339.1	108.3	31.2	21.6	37.37	10.7	166	13.1	16.88	5.39	16.1	6.52	20.93	0.04	122	39	116	47	NONE	Marker	17.6	59	33.6	740	767	17128	713.7	11.89	7	295.3	0	0	17128
									00:01:15	52.17	1.484	77.426	1014	1995.28	3152.22	1.58	259.2	73	37	23.4	34.4	9.8	167	11.9	17.47	4.92	16.46	6.15	20.93	0.04	126	35	119	44	NONE		17.6	59	33.6	740	767	16199	674.9	11.25	7	279.3	0	0	16199
									00:01:16	50.85	1.721	87.508	915	2183.98	3708.79	1.7	301.2	88.1	38.4	22.6	37.65	10.8	167	13.1	17.5	5.12	16.59	6.18	20.93	0.04	126	37	119	44	NONE		17.6	59	33.6	740	767	18140	755.8	12.6	7	312.8	0	0	18140
									00:01:17	53.1	1.698	90.159	1030	2113.36	3634.06	1.72	300.5	82.7	40.9	23.8	36.44	10.4	169	12.5	17.7	4.87	16.91	5.72	20.93	0.04	127	35	122	41	NONE		17.6	59	33.6	740	767	17625	734.4	12.24	7	303.9	0	0	17625
									00:01:18	53.1	1.999	106.142	1119	2164.88	3841.42	1.77	361.6	87.5	47.3	26.7	37.33	10.7	170	12.7	18.09	4.38	17.34	5.32	20.93	0.04	130	32	125	38	NONE		17.6	59	33.6	740	767	18243	760.1	12.67	8	314.5	0	0	18243
									00:01:19	55.56	1.863	103.5	1084	1898.85	3484.06	1.83	341.8	75.9	52.5	28.6	32.74	9.4	170	11.2	18.35	4.07	17.67	4.99	20.93	0.04	132	29	127	36	NONE		17.6	59	33.6	740	767	16183	674.3	11.24	8	279	0	0	16183
									00:01:20	61.22	1.859	113.816	989	1908.26	3599.56	1.89	344.8	71.2	57.4	30.4	32.9	9.4	172	11.1	18.55	3.83	17.79	4.77	20.93	0.04	134	28	128	34	NONE		17.6	59	33.6	740	767	16418	684.1	11.4	8	283.1	0	0	16418
									00:01:21	61.22	1.724	105.551	975	1766.35	3219.13	1.82	320.3	63.7	57.3	31.5	30.45	8.7	173	10.2	18.58	3.69	17.8	4.68	20.93	0.04	134	27	128	34	NONE		17.6	59	33.6	740	767	15019	625.8	10.43	8	258.9	0	0	15019
									00:01:23	53.1	1.787	94.885	911	1775.3	3012.18	1.7	328.1	68.7	51.4	30.3	30.61	8.7	174	10.2	18.36	3.84	17.61	4.83	20.93	0.04	132	28	127	35	NONE		17.6	59	33.6	740	767	14741	614.2	10.24	8	254.2	0	0	14741
									00:01:24	60.61	1.86	112.727	1019	2109.87	3431.57	1.63	342.1	68.6	51.4	31.6	36.38	10.4	175	12.1	18.39	3.69	17.6	4.61	20.93	0.04	132	27	127	33	NONE		17.6	59	33.6	739	767	17285	720.2	12	9	298	0	0	17285
									00:01:25	59.41	1.834	108.95	975	2088.67	3299.67	1.58	336.6	67.3	50.2	31.8	36.01	10.3	177	11.8	18.35	3.67	17.55	4.6	20.93	0.04	132	26	126	33	NONE	Marker	17.7	59	33.6	740	767	16957	706.5	11.78	9	292.4	0	0	16957
									00:01:26	45.8	2.082	95.359	1022	2081.43	3193.73	1.53	375.2	84.4	44.3	28.9	35.89	10.3	178	11.7	18.02	4.05	17.22	5.04	20.93	0.04	130	29	124	36	NONE		17.7	59	33.6	740	767	16748	697.8	11.63	9	288.8	0	0	16748
									00:01:28	31.41	1.908	59.937	1272	1698.68	2328.52	1.37	329.5	89.6	34	24.8	29.29	8.4	180	9.4	17.27	4.7	16.49	5.65	20.93	0.04	124	34	119	41	NONE		17.7	59	33.6	740	767	13228	551.2	9.19	9	228.1	0	0	13228
									00:01:30	33.33	1.928	64.267	1337	1969.41	2595.72	1.32	328	94.1	31.4	23.9	33.96	9.7	182	10.8	17.01	4.88	16.15	5.94	20.93	0.04	122	35	116	43	NONE		17.7	59	33.6	740	767	15172	632.2	10.54	10	261.6	0	0	15172
									00:01:31	31.91	1.962	62.617	1243	2165.2	2817.76	1.3	324.2	106.6	27.9	21.4	37.33	10.7	183	11.8	16.52	5.43	15.51	6.75	20.93	0.04	119	39	112	49	NONE		17.7	59	33.6	740	767	16623	692.6	11.54	10	286.6	0	0	16623
									00:01:34	25.32	1.93	48.861	1487	1797.48	2387.56	1.33	313	113.8	26.2	19.7	30.99	8.9	183	9.8	16.22	5.9	15.12	7.37	20.93	0.04	117	42	109	53	NONE		17.7	59	33.6	740	767	13877	578.2	9.64	10	239.3	0	0	13877
									00:01:36	29.27	2.082	60.937	1341	2309.76	3134.87	1.36	334.1	129.2	25.5	18.8	39.82	11.4	184	12.6	16.05	6.21	14.96	7.65	20.93	0.04	116	45	108	55	NONE		17.7	59	33.6	740	767	17937	747.4	12.46	11	309.3	0	0	17937
									00:01:38	29.7	2.205	65.495	1502	2317.83	3262.03	1.41	360	132.5	27.4	19.4	39.96	11.4	183	12.7	16.33	6.01	15.47	7.35	20.93	0.04	118	43	111	53	NONE		17.7	59	33.6	740	767	18184	757.7	12.63	11	313.5	0	0	18184
									00:01:40	34.29	2.042	70.011	1191	2198.1	3352.44	1.53	342.1	118	30.8	20.2	37.9	10.8	182	12.1	16.75	5.78	15.8	7.15	20.93	0.04	121	42	114	51	NONE		17.7	59	33.6	740	767	17655	735.6	12.26	12	304.4	0	0	17655
									00:01:41	35.29	1.959	69.141	1308	2083.92	3272.4	1.57	330.8	111.9	32	20.4	35.93	10.3	182	11.5	16.89	5.71	15.98	6.96	20.93	0.04	122	41	115	50	NONE		17.7	59	33.6	740	767	16887	703.6	11.73	12	291.2	0	0	16887
									00:01:43	30.93	2.143	66.278	1352	1946.49	3190.86	1.64	363	124.5	32.9	20.1	33.56	9.6	181	10.8	16.94	5.81	16.16	7	20.93	0.04	122	42	116	50	NONE		17.7	59	33.6	740	767	15986	666.1	11.1	12	275.6	0	0	15986
									00:01:45	31.25	1.826	57.062	1374	1628.22	2703.29	1.66	311.1	104.4	33.7	20.3	28.07	8	181	9	17.04	5.72	16.21	6.94	20.93	0.04	123	41	117	50	NONE		17.7	59	33.6	740	767	13426	559.4	9.32	13	231.5	0	0	13426
									00:01:47	31.75	1.786	56.698	1277	1662.68	2767.82	1.66	302.3	105.2	32.8	19.7	28.67	8.2	180	9.2	16.93	5.89	16.13	7.12	20.93	0.04	122	42	116	51	NONE		17.8	58	33.6	740	767	13722	571.7	9.53	13	236.6	0	0	13722
									00:01:50	24.19	1.817	43.96	1184	1424.91	2389.71	1.68	299.7	119.1	29.7	17.7	24.57	7	179	8	16.49	6.55	15.68	7.72	20.93	0.04	119	47	113	56	NONE		17.8	58	33.6	740	767	11788	491.2	8.19	13	203.2	0	0	11788
									00:01:51	30.93	2.071	64.052	1309	1907.97	3204.53	1.68	349	125	32.4	19.3	32.9	9.4	179	10.7	16.85	6.04	16.09	7.28	20.93	0.04	121	43	116	52	NONE		17.8	58	33.6	740	767	15791	658	10.97	13	272.3	0	0	15791
									00:01:53	30.93	2.082	64.392	1404	1686.32	2969.6	1.76	360	115.9	36.9	21	29.07	8.3	179	9.4	17.29	5.57	16.53	6.83	20.93	0.04	124	40	119	49	NONE		17.8	58	33.6	740	767	14174	590.6	9.84	14	244.4	0	0	14174
									00:01:55	37.27	2.25	83.851	1323	2051.05	3678.83	1.79	394	119.2	39.6	22.1	35.36	10.1	179	11.5	17.51	5.3	16.86	6.35	20.93	0.04	126	38	121	46	NONE	Marker	17.8	58	33.6	739	767	17346	722.7	12.05	14	299.1	0	0	17346
									00:01:56	53.57	1.919	102.804	1134	1920.64	3837.02	2	349.7	86.6	51.6	25.8	33.11	9.5	178	10.8	18.22	4.51	17.44	5.57	20.93	0.04	131	32	126	40	NONE		17.8	58	33.6	739	767	16864	702.7	11.71	14	290.8	0	0	16864
									00:01:57	59.41	1.941	115.307	1052	1956.46	4105.79	2.1	357.7	83.6	56.8	27.1	33.73	9.6	179	10.9	18.43	4.31	17.7	5.32	20.93	0.04	133	31	127	38	NONE		17.8	58	33.6	740	767	17491	728.8	12.15	15	301.6	0	0	17491
									00:01:58	64.52	1.748	112.774	988	1718.13	3784.82	2.2	325.9	71	63	28.6	29.62	8.5	179	9.6	18.64	4.06	17.94	5.01	20.93	0.04	134	29	129	36	NONE		17.8	58	33.6	739	767	15644	651.8	10.86	15	269.7	0	0	15644
									00:01:59	65.22	1.884	122.87	1001	1868.78	4046.12	2.17	351.6	75.1	63.3	29.2	32.22	9.2	179	10.4	18.66	3.99	17.98	4.92	20.93	0.04	134	29	129	35	NONE		17.8	58	33.6	739	767	16904	704.3	11.74	15	291.5	0	0	16904
									00:02:00	61.86	2.022	125.072	985	1902.34	4082.47	2.15	377.5	79.9	63.5	29.6	32.8	9.4	179	10.6	18.67	3.95	17.95	4.91	20.93	0.04	134	28	129	35	NONE		17.8	58	33.6	740	767	17150	714.6	11.91	15	295.7	0	0	17150
									00:02:01	61.86	2.035	125.876	1002	1910.16	3984.1	2.09	380.5	78	63.6	30.5	32.93	9.4	179	10.7	18.7	3.83	18.07	4.7	20.93	0.04	135	28	130	34	NONE		17.8	58	33.6	739	767	17038	709.9	11.83	15	293.8	0	0	17038
									00:02:02	62.5	1.899	118.688	1049	1768.17	3574.68	2.02	356.3	69.3	64.7	32	30.49	8.7	180	9.8	18.76	3.65	18.09	4.54	20.93	0.04	135	26	130	33	NONE		17.8	58	33.6	740	767	15592	649.7	10.83	16	268.8	0	0	15592
									00:02:03	63.83	1.871	119.426	955	1827.73	3603.37	1.97	350.3	68.4	62.9	31.9	31.51	9	180	10.2	18.72	3.66	18.03	4.48	20.93	0.04	135	26	130	32	NONE		17.8	58	33.6	740	767	15972	665.5	11.09	16	275.4	0	0	15972
									00:02:04	60	1.913	114.78	1005	1920.44	3481.4	1.81	355.5	70.3	57.6	31.8	33.11	9.5	181	10.6	18.58	3.67	17.87	4.49	20.93	0.04	134	26	129	32	NONE		17.8	58	33.6	740	767	16300	679.2	11.32	16	281	0	0	16300
									00:02:05	60.61	1.926	116.727	1067	2084.92	3480.83	1.67	356.1	69.6	54	32.3	35.95	10.3	181	11.5	18.49	3.61	17.77	4.47	20.93	0.04	133	26	128	32	NONE		17.8	59	33.6	739	767	17223	717.6	11.96	16	296.9	0	0	17223
									00:02:06	63.83	1.884	120.255	988	2171.81	3453.79	1.59	348.5	65.6	53.3	33.5	37.44	10.7	182	11.9	18.5	3.48	17.73	4.34	20.93	0.04	133	25	128	31	NONE		17.8	59	33.6	740	767	17668	736.2	12.27	16	304.6	0	0	17668
									00:02:07	60.61	1.966	119.152	989	2354.91	3662.02	1.56	359.5	73.2	48.8	31.4	40.6	11.6	183	12.9	18.29	3.72	17.52	4.52	20.93	0.04	132	27	126	33	NONE	Marker	17.9	59	33.6	740	767	19026	792.7	13.21	17	328	0	0	19026
									00:02:08	36.36	2.07	75.273	1121	1958.83	2681.33	1.37	363.7	89.2	37.1	27.1	33.77	9.6	184	10.6	17.57	4.31	16.68	5.41	20.93	0.04	127	31	120	39	NONE		17.9	59	33.6	740	767	15248	635.3	10.59	17	262.9	0	0	15248
									00:02:11	28.85	2.409	69.49	1586	2042.55	2655.64	1.3	414	111.3	33	25.4	35.22	10.1	185	11	17.19	4.62	16.33	5.67	20.93	0.04	124	33	118	41	NONE		17.9	59	33.6	740	767	15678	653.2	10.89	17	270.3	0	0	15678
									00:02:12	34.48	1.65	56.897	1277	1924.66	2343.11	1.22	275.4	82.1	28.3	23.3	33.18	9.5	186	10.3	16.69	4.98	15.75	5.98	20.93	0.04	120	36	113	43	NONE		17.9	59	33.6	740	767	14520	605	10.08	17	250.4	0	0	14520
									00:02:14	37.5	1.887	70.762	1193	2436.14	2926.87	1.2	313.8	94.3	28	23.3	42	12	186	13.1	16.63	5	15.55	6.25	20.93	0.04	120	36	112	45	NONE		17.9	60	33.6	739	767	18318	763.2	12.72	18	315.8	0	0	18318
									00:02:16	33.33	1.78	59.333	1325	2143.72	2644.6	1.23	291.7	95.8	26.6	21.6	36.96	10.6	186	11.5	16.39	5.38	15.34	6.66	20.93	0.04	118	39	110	48	NONE		17.9	60	33.6	740	767	16228	676.2	11.27	18	279.8	0	0	16228
									00:02:18	28.04	2.014	56.467	1275	2222.46	2727.53	1.23	322	117.4	24.5	20	38.32	10.9	185	12	15.99	5.83	14.83	7.29	20.93	0.04	115	42	107	52	NONE		17.9	60	33.6	740	767	16802	700.1	11.67	19	289.7	0	0	16802
									00:02:20	32.79	1.862	61.049	1195	2474.62	2977.84	1.2	295.4	109.6	23.7	19.7	42.67	12.2	185	13.4	15.86	5.89	14.9	7.13	20.93	0.04	114	42	107	51	NONE		17.9	59	33.6	739	767	18614	775.6	12.93	19	320.9	0	0	18614
									00:02:21	36.81	1.847	67.988	1307	2414.74	3008.67	1.25	303.9	98.7	27.1	21.7	41.63	11.9	184	13.1	16.45	5.34	15.61	6.38	20.93	0.04	118	38	112	46	NONE		17.9	59	33.6	740	767	18327	763.6	12.73	19	316	0	0	18327
									00:02:23	41.1	2.024	83.178	1207	2921.49	3792.08	1.3	333.1	111.4	27.5	21.2	50.37	14.4	184	15.9	16.46	5.5	15.54	6.61	20.93	0.04	118	40	112	48	NONE		18	58	33.6	740	767	22414	933.9	15.57	20	386.4	0	0	22414
									00:02:25	27.27	1.875	51.136	1356	1750.47	2338.17	1.34	310.1	103.5	28.1	21.1	30.18	8.6	183	9.6	16.54	5.52	15.64	6.72	20.93	0.04	119	40	113	48	NONE		18	58	33.6	740	767	13534	563.9	9.4	20	233.4	0	0	13534
									00:02:27	30.46	1.822	55.492	1292	1967.63	2624.4	1.33	298.5	104	27.1	20.3	33.92	9.7	182	10.8	16.38	5.71	15.46	6.95	20.93	0.04	118	41	111	50	NONE		18	58	33.6	740	767	15207	633.6	10.56	20	262.2	0	0	15207
									00:02:29	33.52	1.91	64.022	1309	2201.52	2968.44	1.35	315.3	106.9	28	20.8	37.96	10.8	182	12.1	16.51	5.6	15.65	6.77	20.93	0.04	119	40	113	49	NONE		18	58	33.6	740	767	17066	711.1	11.85	21	294.2	0	0	17066
									00:02:30	35.09	1.812	63.579	1276	2012.26	2839.15	1.41	304.6	97.7	30.4	21.5	34.69	9.9	181	11.1	16.81	5.39	15.92	6.58	20.93	0.04	121	39	115	47	NONE		18	58	33.6	740	767	15798	658.3	10.97	21	272.4	0	0	15798
									00:02:32	30.46	1.751	53.33	1259	1705.94	2452.37	1.44	293.2	97.2	30	20.9	29.41	8.4	180	9.5	16.74	5.55	15.84	6.84	20.93	0.04	121	40	114	49	NONE		18	57	33.6	740	767	13465	561	9.35	21	232.2	0	0	13465
									00:02:34	30.77	1.994	61.354	1341	1926.33	2834.48	1.47	334.9	111.2	30.7	20.9	33.21	9.5	179	10.8	16.8	5.58	15.93	6.81	20.93	0.04	121	40	115	49	NONE		18	57	33.6	740	767	15308	637.8	10.63	22	263.9	0	0	15308
									00:02:36	31.91	2.012	64.213	1341	1887.21	2883.93	1.53	342.4	109.1	32.8	21.5	32.54	9.3	178	10.6	17.02	5.42	16.19	6.61	20.93	0.04	123	39	117	48	NONE		18	57	33.6	740	767	15167	631.9	10.53	22	261.5	0	0	15167
									00:02:38	27.78	1.738	48.278	1486	1382.84	2190.47	1.58	296.8	95.2	33.5	21.2	23.84	6.8	177	7.8	17.08	5.48	16.28	6.67	20.93	0.04	123	39	117	48	NONE		18	57	33.6	740	767	11236	468.2	7.8	22	193.7	0	0	11236
									00:02:41	26.09	1.768	46.122	1357	1316.21	2113.48	1.61	301.9	97.8	33.7	21	22.69	6.5	176	7.5	17.08	5.53	16.11	6.92	20.93	0.04	123	40	116	50	NONE		18	57	33.6	740	767	10740	447.5	7.46	23	185.2	0	0	10740
									00:02:43	30.93	1.845	57.062	1357	1600.27	2566.81	1.6	316.3	100.2	34.3	21.4	27.59	7.9	176	9.1	17.14	5.43	16.37	6.58	20.93	0.04	123	39	118	47	NONE		18	57	33.6	739	767	13053	543.9	9.06	23	225.1	0	0	13053
									00:02:44	33.71	1.762	59.393	1212	1578.12	2581.91	1.64	305.2	92.5	36.1	22.1	27.21	7.8	175	9	17.32	5.25	16.58	6.3	20.93	0.04	125	38	119	45	NONE		18	57	33.6	739	767	12952	539.7	8.99	23	223.3	0	0	12952
									00:02:46	34.68	1.857	64.405	1245	1594.39	2695.97	1.69	325.6	93.9	38.9	23	27.49	7.9	175	9.1	17.53	5.06	16.79	6.08	20.93	0.04	126	36	121	44	NONE		18	57	33.6	739	767	13225	551	9.18	23	228	0	0	13225
									00:02:49	30.93	1.667	51.557	1374	1171.77	2070.62	1.77	296.2	80.9	42.2	23.9	20.2	5.8	174	6.7	17.77	4.85	17.13	5.68	20.93	0.04	128	35	123	41	NONE		18	57	33.6	739	767	9861	410.9	6.85	24	170	0	0	9861
									00:02:50	26.79	2.149	57.562	1057	1419.68	2504.24	1.76	376.1	112.9	39.2	22.2	24.48	7	174	8.2	17.5	5.25	16.79	6.19	20.93	0.04	126	38	121	45	NONE		18	57	33.6	739	767	11940	497.5	8.29	24	205.9	0	0	11940
									00:02:52	27.91	1.889	52.716	1310	1189.93	2164.39	1.82	335.5	93.7	42.7	23.5	20.52	5.9	173	6.9	17.76	4.96	16.98	6.17	20.93	0.04	128	36	122	44	NONE		18	57	33.6	740	767	10111	421.3	7.02	24	174.3	0	0	10111
									00:02:55	24.29	1.811	43.992	1267	1095.75	1945.42	1.78	316.2	96.7	38.6	21.7	18.89	5.4	172	6.4	17.46	5.34	16.6	6.69	20.93	0.04	126	38	120	48	NONE		18.1	57	33.6	739	767	9235	384.8	6.41	25	159.2	0	0	9235
									00:02:57	28.71	1.769	50.785	1338	1246.98	2172.56	1.74	310.1	91.4	39.1	22.5	21.5	6.1	171	7.3	17.53	5.17	16.7	6.43	20.93	0.04	126	37	120	46	NONE		18.1	57	33.6	740	767	10444	435.2	7.25	25	180.1	0	0	10444
									00:02:59	31.75	1.92	60.952	1357	1343.74	2422.07	1.8	342.6	92.2	43.7	24.2	23.17	6.6	170	7.9	17.84	4.8	17.1	5.93	20.93	0.04	128	35	123	43	NONE		18.1	57	33.6	739	767	11383	474.3	7.9	25	196.3	0	0	11383
									00:03:01	35.09	1.778	62.386	1228	1272.11	2374.21	1.87	320.8	81.8	47.1	25.2	21.93	6.3	169	7.5	18.04	4.6	17.35	5.65	20.93	0.04	130	33	125	41	NONE		18.1	57	33.6	739	767	10905	454.4	7.57	25	188	0	0	10905
									00:03:03	29.41	1.777	52.265	1206	1039.11	2009.8	1.93	321.3	82.6	48.3	25	17.92	5.1	169	6.1	18.08	4.65	17.34	5.77	20.93	0.04	130	33	125	42	NONE		18.1	57	33.6	740	767	9019	375.8	6.26	26	155.5	0	0	9019
									00:03:05	27.65	1.68	46.452	1303	935.584	1802.62	1.93	303.2	78.8	47.6	24.7	16.13	4.6	168	5.6	18.05	4.69	17.3	5.86	20.93	0.04	130	34	125	42	NONE		18.1	57	33.6	739	767	8110	337.9	5.63	26	139.8	0	0	8110
									00:03:07	28.3	1.592	45.057	1244	936.535	1798.73	1.92	285.9	76.8	46	23.9	16.15	4.6	168	5.6	17.96	4.82	17.27	5.87	20.93	0.04	129	35	124	42	NONE		18.1	57	33.6	740	767	8109	337.9	5.63	26	139.8	0	0	8109
									00:03:09	27.03	1.612	43.568	1278	888.097	1685.95	1.9	290.6	75.4	46.9	24.7	15.31	4.4	167	5.3	18.03	4.68	17.33	5.85	20.93	0.04	130	34	125	42	NONE		18.1	57	33.6	740	767	7658	319.1	5.32	26	132	0	0	7658
									00:03:11	29.56	1.655	48.916	1213	982.927	1917.32	1.95	298.6	78.4	47.7	24.4	16.95	4.8	166	5.9	18.04	4.74	17.36	5.74	20.93	0.04	130	34	125	41	NONE		18.1	57	33.6	739	767	8557	356.5	5.94	26	147.5	0	0	8557
									00:03:13	30.3	1.607	48.697	1274	938.256	1811.97	1.93	292	72.3	49.6	25.7	16.18	4.6	165	5.7	18.17	4.5	17.53	5.55	20.93	0.04	131	32	126	40	NONE		18.1	57	33.6	740	767	8139	339.1	5.65	26	140.3	0	0	8139
									00:03:15	30.61	1.58	48.367	1197	902.012	1789.88	1.98	288.1	70.7	51.2	25.8	15.55	4.4	165	5.5	18.23	4.47	17.56	5.52	20.93	0.04	131	32	126	40	NONE		18.1	57	33.6	739	767	7901	329.2	5.49	27	136.2	0	0	7901
									00:03:17	28.3	1.607	45.481	1267	904.49	1732.46	1.92	290.7	74	48.1	25.1	15.59	4.5	164	5.5	18.09	4.6	17.43	5.64	20.93	0.04	130	33	125	41	NONE		18.1	57	33.6	739	767	7824	326	5.43	27	134.9	0	0	7824
									00:03:19	31.41	1.798	56.482	1275	1023.02	2023.18	1.98	329.3	77.9	53.1	26.8	17.64	5	163	6.3	18.31	4.33	17.71	5.3	20.93	0.04	132	31	128	38	NONE		18.1	57	33.6	740	767	8950	372.9	6.22	27	154.3	0	0	8950
									00:03:21	29.85	1.705	50.896	1244	892.05	1788.95	2.01	313.5	72.5	54.7	27.3	15.38	4.4	162	5.5	18.39	4.25	17.75	5.28	20.93	0.04	132	31	128	38	NONE		18.1	57	33.6	739	767	7843	326.8	5.45	27	135.2	0	0	7843
									00:03:23	32.97	1.739	57.33	1293	989.155	1989.09	2.01	320.4	73	55.6	27.7	17.05	4.9	161	6.1	18.42	4.2	17.86	5.06	20.93	0.04	133	30	129	36	NONE		18.1	57	33.6	740	767	8706	362.7	6.05	27	150.1	0	0	8706
									00:03:26	25.64	1.889	48.436	1323	815.468	1689.15	2.07	348.7	79.7	57.2	27.6	14.06	4	162	5	18.46	4.22	17.79	5.25	20.93	0.04	133	30	128	38	NONE		18.1	57	33.6	739	767	7255	302.3	5.04	28	125.1	0	0	7255
									00:03:28	23.9	1.7	40.637	1348	688.243	1364.8	1.98	314.2	69.1	56.6	28.5	11.87	3.4	161	4.3	18.48	4.06	17.81	5.11	20.93	0.04	133	29	128	37	NONE		18.1	57	33.6	739	767	6027	251.1	4.19	28	103.9	0	0	6027
									00:03:31	22.22	1.733	38.511	1260	704.267	1389.05	1.97	317	75.6	52.5	26.6	12.14	3.5	160	4.4	18.29	4.36	17.6	5.35	20.93	0.04	132	31	127	39	NONE		18.2	56	33.6	739	767	6155	256.5	4.27	28	106.1	0	0	6155
									00:03:33	21.05	1.784	37.558	1301	781.878	1384.06	1.77	321.7	79.5	46.2	26.1	13.48	3.9	159	4.9	18.03	4.46	17.29	5.61	20.93	0.04	130	32	124	40	NONE		18.2	57	33.6	739	767	6583	274.3	4.57	28	113.5	0	0	6583
									00:03:36	28.17	1.604	45.183	1279	879.511	1597.41	1.82	291.9	68.6	49.1	27.1	15.16	4.3	157	5.6	18.2	4.28	17.5	5.3	20.93	0.04	131	31	126	38	NONE		18.2	56	33.6	739	767	7470	311.2	5.19	28	128.8	0	0	7470
									00:03:38	27.03	1.61	43.514	1261	835.978	1514.55	1.81	293.6	67.8	49.8	27.5	14.41	4.1	156	5.4	18.24	4.21	17.58	5.22	20.93	0.04	131	30	127	38	NONE		18.2	56	33.6	740	767	7094	295.6	4.93	29	122.3	0	0	7094
									00:03:40	28.99	1.704	49.391	1294	908.949	1666.93	1.83	312.5	69.6	52.1	28.4	15.67	4.5	155	5.9	18.34	4.08	17.68	5.07	20.93	0.04	132	29	127	37	NONE		18.2	56	33.6	739	767	7745	322.7	5.38	29	133.5	0	0	7745
									00:03:42	27.78	1.596	44.333	1229	793.527	1480.27	1.87	293.6	64.5	53.4	28.6	13.68	3.9	153	5.2	18.4	4.04	17.73	5.05	20.93	0.04	132	29	128	36	NONE		18.2	56	33.6	739	767	6801	283.4	4.72	29	117.3	0	0	6801
									00:03:45	21.51	1.555	33.441	1237	651.311	1196.55	1.84	282.8	67.3	49	26.7	11.23	3.2	151	4.3	18.19	4.33	17.44	5.37	20.93	0.04	131	31	126	39	NONE		18.2	57	33.6	739	767	5553	231.4	3.86	29	95.7	0	0	5553
									00:03:47	23.81	1.578	37.571	1222	768.994	1344.42	1.75	285.5	68.3	46.7	26.7	13.26	3.8	150	5.1	18.09	4.33	17.39	5.37	20.93	0.04	130	31	125	39	NONE		18.2	57	33.6	739	767	6448	268.7	4.48	29	111.2	0	0	6448
									00:03:50	25	1.542	38.55	1273	769.398	1332.67	1.73	280.2	64.5	47.8	27.6	13.27	3.8	150	5.1	18.17	4.18	17.46	5.24	20.93	0.04	131	30	126	38	NONE		18.2	57	33.6	739	767	6432	268	4.47	30	110.9	0	0	6432
									00:03:52	22.99	1.599	36.759	1204	744.438	1290.23	1.73	289.9	67.9	47.2	27.2	12.84	3.7	149	5	18.13	4.25	17.46	5.21	20.93	0.04	131	31	126	38	NONE		18.3	57	33.6	740	767	6224	259.4	4.32	30	107.3	0	0	6224
									00:03:56	16.67	1.79	29.833	1327	603.621	1051.17	1.74	324.5	76.3	47.5	27.3	10.41	3	148	4.1	18.13	4.26	17.33	5.29	20.93	0.04	131	31	125	38	NONE		18.3	57	33.6	739	767	5055	210.6	3.51	30	87.2	0	0	5055
									00:03:59	19.74	1.607	31.717	1389	693.305	1097.77	1.58	289.1	67.3	43.8	27.6	11.95	3.4	148	4.7	17.99	4.19	17.08	5.44	20.93	0.04	130	30	123	39	NONE		18.3	57	33.6	739	767	5632	234.7	3.91	30	97.1	0	0	5632
									00:04:01	25.32	1.773	44.886	1314	957.121	1539.8	1.61	320	73.6	45	28	16.5	4.7	146	6.6	18.05	4.15	17.37	5.1	20.93	0.04	130	30	125	37	NONE		18.3	57	33.6	740	767	7814	325.6	5.43	30	134.7	0	0	7814
									00:04:04	27.03	1.594	43.081	1262	856.777	1419.94	1.66	290.4	63.6	48.1	29	14.77	4.2	146	5.9	18.22	3.99	17.56	4.94	20.93	0.04	131	29	126	36	NONE		18.3	56	33.6	739	767	7061	294.2	4.9	31	121.7	0	0	7061
									00:04:06	24	1.589	38.136	1277	728.004	1236.92	1.7	290.9	62.4	50.1	29.5	12.55	3.6	145	5	18.31	3.93	17.56	4.99	20.93	0.04	132	28	126	36	NONE		18.3	56	33.6	739	767	6048	252	4.2	31	104.3	0	0	6048
									00:04:08	25.21	1.669	42.076	1240	803.543	1368.04	1.7	305.5	65.7	50.2	29.5	13.85	4	143	5.6	18.3	3.94	17.61	4.92	20.93	0.04	132	28	127	35	NONE		18.3	56	33.6	739	767	6680	278.3	4.64	31	115.2	0	0	6680
									00:04:11	24.39	1.476	36	1269	673.534	1162.31	1.73	270.8	57.7	50.9	29.5	11.61	3.3	142	4.7	18.35	3.91	17.61	4.93	20.93	0.04	132	28	127	35	NONE		18.3	57	33.6	739	767	5624	234.3	3.91	31	97	0	0	5624
									00:04:13	25.97	1.474	38.286	1185	721.218	1231.29	1.71	270.3	57.4	50.6	29.6	12.43	3.6	141	5.1	18.34	3.89	17.65	4.9	20.93	0.04	132	28	127	35	NONE		18.3	56	33.6	739	767	6001	250	4.17	31	103.5	0	0	6001
									00:04:28	21.82	1.47	32.073	1194	616.629	1059.81	1.72	268.7	58.8	49.5	28.8	10.63	3	137	4.5	18.28	4	17.6	4.92	20.93	0.04	132	29	127	35	NONE		18.4	56	33.6	739	767	5142	214.2	3.57	32	88.7	0	0	5142
									00:04:30	23.17	1.425	33.012	1172	628.487	1065.7	1.7	261	55.7	49.9	29.5	10.84	3.1	137	4.6	18.32	3.91	17.58	4.91	20.93	0.04	132	28	127	35	NONE		18.4	56	33.6	739	767	5218	217.4	3.62	32	90	0	0	5218
									00:04:33	25.86	1.321	34.164	1107	656.601	1084.87	1.65	241.9	50.8	49.3	29.8	11.32	3.2	136	4.8	18.31	3.85	17.64	4.85	20.93	0.04	132	28	127	35	NONE		18.4	56	33.6	739	767	5406	225.2	3.75	32	93.2	0	0	5406
									00:04:35	26.09	1.376	35.896	1136	673.825	1135.19	1.68	252.6	52.7	50.6	30	11.62	3.3	136	5	18.36	3.83	17.68	4.8	20.93	0.04	132	28	127	35	NONE		18.4	56	33.6	739	767	5582	232.6	3.88	33	96.2	0	0	5582
									00:04:37	26.67	1.445	38.533	1123	724.29	1222.1	1.69	265.2	55.5	50.6	30	12.49	3.6	135	5.4	18.35	3.84	17.7	4.77	20.93	0.04	132	28	127	34	NONE		18.4	56	33.6	739	767	6003	250.1	4.17	33	103.5	0	0	6003
									00:04:39	26.55	1.46	38.761	1170	704.376	1209.92	1.72	269	55.2	52.4	30.5	12.14	3.5	135	5.2	18.42	3.78	17.78	4.69	20.93	0.04	133	27	128	34	NONE		18.4	56	33.6	739	767	5872	244.7	4.08	33	101.2	0	0	5872
									00:04:42	25	1.395	34.875	1139	617.938	1071.05	1.73	257.8	51.9	53.6	30.9	10.65	3	135	4.6	18.48	3.72	17.79	4.67	20.93	0.04	133	27	128	34	NONE		18.4	56	33.6	739	767	5167	215.3	3.59	33	89.1	0	0	5167
									00:04:45	22.39	1.348	30.179	1107	563.231	963.231	1.71	247.5	52.1	50.8	29.7	9.71	2.8	134	4.2	18.36	3.86	17.68	4.81	20.93	0.04	132	28	127	35	NONE		18.4	56	33.6	739	767	4689	195.4	3.26	33	80.8	0	0	4689
									00:04:47	24.39	1.407	34.317	1074	654.899	1111.98	1.7	257.6	55.2	49.8	29.3	11.29	3.2	133	4.9	18.31	3.92	17.63	4.84	20.93	0.04	132	28	127	35	NONE		18.4	56	33.6	739	767	5439	226.6	3.78	33	93.8	0	0	5439
									00:04:49	25.1	1.433	35.975	1139	674.384	1127.57	1.67	263.2	54.4	50.7	30.3	11.63	3.3	132	5.1	18.37	3.8	17.68	4.78	20.93	0.04	132	27	127	34	NONE		18.4	56	33.6	739	767	5573	232.2	3.87	33	96.1	0	0	5573
									00:04:52	27.27	1.36	37.091	1148	662.927	1120.94	1.69	251.3	49.8	53.1	31.4	11.43	3.3	131	5.1	18.48	3.66	17.79	4.61	20.93	0.04	133	26	128	33	NONE		18.5	56	33.6	739	767	5499	229.1	3.82	34	94.8	0	0	5499
									00:04:54	25	1.401	35.025	1072	626.785	1073.08	1.71	258.7	52	53.1	31	10.81	3.1	131	4.8	18.47	3.71	17.79	4.68	20.93	0.04	133	27	128	34	NONE		18.5	56	33.6	739	767	5220	217.5	3.62	34	90	0	0	5220
									00:04:56	24.9	1.406	35.004	1139	625.967	1066.51	1.7	259.7	51.9	53.1	31.2	10.79	3.1	130	4.8	18.47	3.69	17.78	4.65	20.93	0.04	133	27	128	33	NONE		18.5	56	33.6	739	767	5205	216.9	3.61	34	89.7	0	0	5205
									00:04:59	24.69	1.282	31.654	1102	570.33	957.791	1.68	236.7	47	52.5	31.2	9.83	2.8	130	4.4	18.46	3.67	17.78	4.66	20.93	0.04	133	26	128	34	NONE		18.5	56	33.6	739	767	4720	196.7	3.28	34	81.4	0	0	4720
									00:05:01	23.44	1.415	33.164	1105	607.825	1035.24	1.7	260.5	53.5	51.9	30.5	10.48	3	130	4.7	18.41	3.78	17.69	4.77	20.93	0.04	133	27	127	34	NONE		18.5	56	33.6	739	767	5053	210.6	3.51	34	87.1	0	0	5053
									00:05:04	24.19	1.381	33.411	1123	612.761	1016.41	1.66	254.5	50.9	51.8	31.2	10.56	3	129	4.8	18.43	3.69	17.74	4.7	20.93	0.04	133	27	128	34	NONE		18.5	56	33.6	739	767	5051	210.5	3.51	34	87.1	0	0	5051
									00:05:07	20.2	1.483	29.96	1073	555.76	935.694	1.68	272.7	56.1	51.4	30.5	9.58	2.7	129	4.3	18.39	3.78	17.61	4.79	20.93	0.04	132	27	127	34	NONE		18.5	56	33.6	739	767	4603	191.8	3.2	35	79.4	0	0	4603
									00:05:10	20.48	1.28	26.212	1156	520.989	831.941	1.6	233.6	49.2	47.6	29.8	8.98	2.6	129	4	18.25	3.84	17.46	4.89	20.93	0.04	131	28	126	35	NONE		18.5	56	33.6	739	767	4244	176.8	2.95	35	73.2	0	0	4244
									00:05:13	19.42	1.274	24.738	1087	525.355	813.2	1.55	230.5	50.7	44.5	28.7	9.06	2.6	128	4.1	18.09	3.98	17.35	4.99	20.93	0.04	130	29	125	36	NONE		18.5	56	33.6	739	767	4239	176.6	2.94	35	73.1	0	0	4239
									00:05:16	18.4	1.294	23.816	1075	503.546	770.668	1.53	234.4	50.7	44.7	29.2	8.68	2.5	127	4	18.11	3.92	17.27	4.98	20.93	0.04	130	28	124	36	NONE		18.5	56	33.6	739	767	4049	168.7	2.81	35	69.8	0	0	4049
									00:05:19	23.08	1.386	31.985	1091	688.517	1040.68	1.51	250.5	54.6	44.1	29.2	11.87	3.4	127	5.4	18.07	3.94	17.32	4.88	20.93	0.04	130	28	125	35	NONE		18.6	56	33.6	739	767	5515	229.8	3.83	35	95.1	0	0	5515
									00:05:21	25.42	1.353	34.398	1155	699.263	1055.58	1.51	246.7	50.3	46.6	30.9	12.06	3.4	127	5.5	18.23	3.72	17.51	4.67	20.93	0.04	131	27	126	34	NONE		18.6	56	33.6	739	767	5599	233.3	3.89	35	96.5	0	0	5599
									00:05:25	15.79	2.258	35.653	1842	624.326	1052.66	1.69	418.4	80.8	55.3	32.8	10.76	3.1	128	4.9	18.53	3.58	18	4.31	20.93	0.04	133	26	130	31	NONE		18.6	56	33.6	739	767	5174	215.6	3.59	36	89.2	0	0	5174
									00:05:27	23.44	1.214	28.453	971	544.801	874.473	1.61	222.7	45.2	49.2	30.7	9.39	2.7	128	4.3	18.34	3.72	17.64	4.68	20.93	0.04	132	27	127	34	NONE		18.6	56	33.6	739	767	4445	185.2	3.09	36	76.6	0	0	4445
									00:05:30	25.75	1.284	33.064	1088	619.205	1001.02	1.62	236.2	47.1	50.5	31.2	10.68	3.1	128	4.8	18.4	3.67	17.69	4.61	20.93	0.04	132	26	127	33	NONE		18.6	56	33.6	739	767	5063	211	3.52	36	87.3	0	0	5063
									00:05:32	23.62	1.324	31.276	1072	586.061	941.595	1.61	243.6	48.3	50.5	31.5	10.1	2.9	128	4.6	18.4	3.65	17.69	4.6	20.93	0.04	132	26	127	33	NONE		18.6	56	33.6	739	767	4783	199.3	3.32	36	82.5	0	0	4783
									00:05:35	25	1.324	33.1	1083	626.076	994.433	1.59	243.4	48.2	50.1	31.5	10.79	3.1	128	4.9	18.38	3.64	17.72	4.57	20.93	0.04	132	26	128	33	NONE		18.6	56	33.6	739	767	5091	212.1	3.54	36	87.8	0	0	5091
									00:05:39	12.96	1.538	19.931	1123	401.687	636.737	1.59	280.2	59.5	47.4	29.9	6.93	2	127	3.2	18.22	3.87	17.47	4.82	20.93	0.04	131	28	126	35	NONE		18.6	56	33.6	739	767	3264	136	2.27	36	56.3	0	0	3264
									00:05:43	19.29	1.617	31.196	1096	728	1043.99	1.43	289.1	65.5	41	28.6	12.55	3.6	128	5.7	17.88	4.05	17.01	5.13	20.93	0.04	129	29	122	37	NONE		18.7	56	33.6	739	767	5742	239.3	3.99	36	99	0	0	5742
									00:05:45	23.17	1.376	31.876	1285	668.309	965.515	1.44	250.2	50.5	45.3	31.3	11.52	3.3	128	5.2	18.18	3.67	17.53	4.56	20.93	0.04	131	26	126	33	NONE		18.7	56	33.6	739	767	5283	220.1	3.67	37	91.1	0	0	5283
									00:05:47	26.55	1.462	38.814	1116	752.275	1136.76	1.51	268.4	51.9	49.1	32.5	12.97	3.7	128	5.9	18.36	3.55	17.73	4.43	20.93	0.04	132	26	128	32	NONE		18.7	56	33.6	739	767	6025	251.1	4.18	37	103.9	0	0	6025
									00:05:50	24.69	1.516	37.432	1177	677.764	1071.23	1.58	280.4	52.6	52.7	33.3	11.69	3.3	127	5.3	18.5	3.47	17.89	4.35	20.93	0.04	133	25	129	31	NONE		18.7	56	33.6	739	767	5503	229.3	3.82	37	94.9	0	0	5503
									00:05:52	25.42	1.348	34.271	1090	618.71	1000.48	1.62	249.2	47.7	52.5	32.5	10.67	3	126	4.9	18.49	3.54	17.88	4.36	20.93	0.04	133	25	129	31	NONE		18.7	56	33.7	739	767	5059	210.8	3.51	37	87.2	0	0	5059
									00:05:54	24.19	1.397	33.798	1123	609.829	983.975	1.61	258.3	49.3	52.6	32.6	10.51	3	126	4.8	18.49	3.53	17.85	4.47	20.93	0.04	133	25	129	32	NONE		18.7	56	33.6	739	767	4983	207.6	3.46	37	85.9	0	0	4983
									00:05:57	25.1	1.519	38.134	1170	676.483	1099.61	1.63	281.4	53.1	53.8	33.1	11.66	3.3	125	5.4	18.53	3.5	17.9	4.4	20.93	0.04	133	25	129	32	NONE		18.7	56	33.6	739	767	5541	230.9	3.85	37	95.5	0	0	5541
									00:05:59	26.43	1.499	39.621	1187	679.51	1124.84	1.66	278.7	51.6	55.6	33.6	11.72	3.3	125	5.4	18.59	3.44	18.02	4.27	20.93	0.04	134	25	130	31	NONE		18.7	57	33.6	739	767	5598	233.2	3.89	38	96.5	0	0	5598
									00:06:04	13.54	1.685	22.822	1148	401.113	675	1.68	312.1	60.4	54.5	32.4	6.92	2	124	3.2	18.52	3.58	17.94	4.37	20.93	0.04	133	26	129	31	NONE		18.7	57	33.6	739	767	3322	138.4	2.31	38	57.3	0	0	3322
									00:06:07	16.53	1.495	24.711	1212	494.199	748.931	1.52	273.2	54.9	47.7	31.4	8.52	2.4	125	4	18.27	3.67	17.61	4.61	20.93	0.04	132	26	127	33	NONE		18.7	56	33.6	739	767	3962	165.1	2.75	38	68.3	0	0	3962
									00:06:10	21.82	1.508	32.902	1131	679.405	1001.23	1.47	274.6	55.6	46.2	31.3	11.71	3.3	125	5.4	18.21	3.69	17.42	4.71	20.93	0.04	131	27	125	34	NONE		18.8	55	33.6	739	767	5401	225.1	3.75	38	93.1	0	0	5401
									00:06:13	22.22	1.312	29.156	1103	618.821	904.406	1.46	238	49.3	44.6	30.5	10.67	3	124	5	18.14	3.76	17.5	4.6	20.93	0.04	131	27	126	33	NONE		18.8	55	33.6	739	767	4908	204.5	3.41	38	84.6	0	0	4908
									00:06:16	20.62	1.381	28.474	1060	599.986	876.514	1.46	250.8	51.5	45.1	30.8	10.34	3	122	4.9	18.16	3.73	17.45	4.61	20.93	0.04	131	27	126	33	NONE		18.8	55	33.6	739	767	4758	198.2	3.3	38	82	0	0	4758
									00:06:18	21.58	1.413	30.496	1076	651.351	949.687	1.46	256.1	53.3	44.5	30.5	11.23	3.2	121	5.4	18.12	3.77	17.42	4.64	20.93	0.04	130	27	125	33	NONE		18.8	55	33.6	739	767	5162	215.1	3.58	39	89	0	0	5162
									00:06:21	22.39	1.273	28.5	1127	599.082	881.56	1.47	231.2	47.7	45	30.6	10.33	3	121	5	18.16	3.75	17.59	4.5	20.93	0.04	131	27	127	32	NONE		18.8	55	33.6	739	767	4761	198.4	3.31	39	82.1	0	0	4761
									00:06:24	22.73	1.01	22.955	662	496.952	712.958	1.43	182.8	38	43	30	8.57	2.4	121	4.1	18.1	3.76	17.38	4.65	20.93	0.04	130	27	125	33	NONE		18.8	55	33.6	739	767	3920	163.3	2.72	39	67.6	0	0	3920
									00:06:27	21.74	1.21	26.304	832	575.576	811.106	1.41	218.8	45.2	43.1	30.6	9.92	2.8	121	4.8	18.08	3.74	17.27	4.73	20.93	0.04	130	27	124	34	NONE		18.8	56	33.6	739	767	4517	188.2	3.14	39	77.9	0	0	4517
									00:06:31	11.98	1.595	19.102	1205	463.237	624.161	1.35	284.1	63.1	39.4	29.3	7.99	2.3	121	3.8	17.81	3.96	17.09	4.85	20.93	0.04	128	28	123	35	NONE		18.8	55	33.6	739	767	3590	149.6	2.49	39	61.9	0	0	3590
									00:06:34	21.9	1.412	30.92	1237	721.958	976.328	1.35	253.1	54	40.7	30.1	12.45	3.6	121	6	17.92	3.82	17.25	4.64	20.93	0.04	129	28	124	33	NONE		18.8	55	33.6	739	767	5601	233.4	3.89	39	96.6	0	0	5601
									00:06:37	21.13	1.406	29.704	1190	645.824	901.456	1.4	254.6	51.7	43.7	31.3	11.13	3.2	121	5.3	18.11	3.68	17.43	4.57	20.93	0.04	130	26	125	33	NONE		18.8	56	33.6	739	767	5055	210.6	3.51	40	87.2	0	0	5055
									00:06:40	22.22	1.408	31.289	1140	647.031	938.923	1.45	256.5	51.2	46	31.7	11.16	3.2	120	5.4	18.22	3.64	17.6	4.45	20.93	0.04	131	26	127	32	NONE		18.8	56	33.6	739	767	5121	213.4	3.56	40	88.3	0	0	5121
									00:06:43	22.47	1.405	31.573	1107	622.532	932.628	1.5	257.4	50.3	48.2	32.2	10.73	3.1	119	5.2	18.32	3.58	17.67	4.42	20.93	0.04	132	26	127	32	NONE		18.8	56	33.6	739	767	4973	207.2	3.45	40	85.7	0	0	4973
									00:06:45	20.98	1.503	31.531	1125	601.837	919.003	1.53	276.4	53.1	50	32.7	10.38	3	118	5.1	18.39	3.53	17.71	4.43	20.93	0.04	132	25	128	32	NONE		18.8	56	33.6	739	767	4836	201.5	3.36	40	83.4	0	0	4836
									00:06:49	16.04	1.401	22.476	1214	449.183	696.623	1.55	255.8	52.6	47.5	30.7	7.74	2.2	117	3.8	18.26	3.75	17.61	4.57	20.93	0.04	131	27	127	33	NONE		18.9	55	33.6	739	767	3626	151.1	2.52	40	62.5	0	0	3626
									00:06:53	17.09	1.518	25.949	1226	556.679	848.576	1.52	274.4	60.1	44.5	29.2	9.6	2.7	117	4.8	18.08	3.96	17.6	4.61	20.93	0.04	130	29	127	33	NONE		18.9	55	33.6	739	767	4470	186.3	3.1	40	77.1	0	0	4470
									00:06:55	22.39	1.26	28.209	1042	569.94	864.851	1.52	229.9	46.8	46.7	30.8	9.83	2.8	116	4.9	18.25	3.71	17.68	4.46	20.93	0.04	131	27	127	32	NONE		18.9	55	33.6	739	767	4571	190.4	3.17	40	78.8	0	0	4571
									00:06:58	23.9	1.419	33.92	1076	647.872	991.972	1.53	260.9	50.3	49.8	32.5	11.17	3.2	116	5.6	18.39	3.54	17.81	4.35	20.93	0.04	132	26	128	31	NONE		18.9	55	33.6	739	767	5210	217.1	3.62	41	89.8	0	0	5210
									00:07:01	20.2	1.314	26.545	1026	539.86	828.928	1.54	239.4	49.7	46.6	30.3	9.31	2.7	116	4.7	18.22	3.78	17.77	4.39	20.93	0.04	131	27	128	32	NONE		18.9	55	33.6	739	767	4345	181	3.02	41	74.9	0	0	4345
									00:07:04	19.48	1.238	24.117	892	473.466	728.296	1.54	226.7	45.3	48.1	31.2	8.16	2.3	115	4.1	18.31	3.66	17.76	4.43	20.93	0.04	132	26	128	32	NONE		18.9	55	33.6	739	767	3813	158.9	2.65	41	65.7	0	0	3813
									00:07:07	18.58	1.478	27.455	1143	534.497	820.086	1.53	271	53.5	48.9	31.9	9.22	2.6	115	4.6	18.34	3.62	17.64	4.48	20.93	0.04	132	26	127	32	NONE		18.9	55	33.6	739	767	4301	179.2	2.99	41	74.2	0	0	4301
									00:07:10	21.05	1.35	28.421	1091	539.98	817.901	1.51	248.5	47.1	49.9	32.9	9.31	2.7	115	4.7	18.41	3.49	17.66	4.45	20.93	0.04	133	25	127	32	NONE		18.9	55	33.6	739	767	4328	180.3	3.01	41	74.6	0	0	4328
									00:07:12	22.9	1.246	28.534	1059	530.987	804.507	1.52	230	42.6	50.7	33.5	9.15	2.6	117	4.5	18.46	3.42	17.74	4.35	20.93	0.04	133	25	128	31	NONE		18.9	55	33.6	739	767	4256	177.3	2.96	41	73.4	0	0	4256
									00:07:15	23.17	1.274	29.514	1043	547.709	834.874	1.52	235.2	43.7	50.9	33.4	9.44	2.7	117	4.7	18.46	3.43	17.8	4.29	20.93	0.04	133	25	128	31	NONE		18.9	55	33.6	739	767	4398	183.3	3.05	41	75.8	0	0	4398
									00:07:18	19.17	1.239	23.751	977	446.338	676.665	1.52	228.4	42.8	50.2	33.1	7.7	2.2	117	3.8	18.43	3.45	17.63	4.47	20.93	0.04	133	25	127	32	NONE		18.9	55	33.6	739	767	3578	149.1	2.49	42	61.7	0	0	3578
									00:07:21	19.35	1.252	24.232	1043	468.442	702.507	1.5	230	44	48.8	32.6	8.08	2.3	117	4	18.37	3.51	17.68	4.37	20.93	0.04	132	25	127	31	NONE		18.9	55	33.6	739	767	3744	156	2.6	42	64.5	0	0	3744
									00:07:25	14.67	1.088	15.961	931	339.876	483.072	1.42	197.5	39.9	43.9	30.9	5.86	1.7	115	3	18.15	3.67	17.38	4.65	20.93	0.04	131	26	125	33	NONE		18.9	55	33.6	739	767	2674	111.4	1.86	42	46.1	0	0	2674
									00:07:28	20.41	1.275	26.02	1027	576.307	796.76	1.38	230.3	47.3	42.7	30.9	9.94	2.8	114	5.1	18.06	3.71	17.34	4.58	20.93	0.04	130	27	125	33	NONE		18.9	55	33.6	739	767	4499	187.4	3.12	42	77.6	0	0	4499
									00:07:33	13.99	1.481	20.713	1109	457.245	634.928	1.39	267.6	55	43.2	31.1	7.88	2.3	115	4	18.07	3.71	17.22	4.67	20.93	0.04	130	27	124	34	NONE		19	55	33.6	739	767	3574	148.9	2.48	42	61.6	0	0	3574
									00:07:36	18.69	1.24	23.178	1162	506.45	689.408	1.36	224.6	44.7	43.2	31.7	8.73	2.5	116	4.4	18.11	3.6	17.41	4.45	20.93	0.04	130	26	125	32	NONE		19	55	33.6	739	767	3936	164	2.73	42	67.9	0	0	3936
									00:07:40	15.11	1.613	24.378	1322	531.134	734.62	1.38	292.1	58.9	43.9	31.7	9.16	2.6	117	4.5	18.11	3.65	17.37	4.55	20.93	0.04	130	26	125	33	NONE		19	55	33.6	739	767	4146	172.8	2.88	43	71.5	0	0	4146
									00:07:43	19.42	1.347	26.155	1040	560.266	780.299	1.39	244.5	48.7	44.3	31.8	9.66	2.8	117	4.8	18.15	3.62	17.49	4.46	20.93	0.04	131	26	126	32	NONE		19	55	33.6	739	767	4382	182.6	3.04	43	75.6	0	0	4382
									00:07:46	21.35	1.464	31.26	1193	667.496	926.7	1.39	265.9	52.6	44.6	32.1	11.51	3.3	117	5.7	18.16	3.59	17.54	4.38	20.93	0.04	131	26	126	32	NONE		19	55	33.6	739	767	5217	217.4	3.62	43	89.9	0	0	5217
									00:07:48	22.56	1.445	32.594	1100	649.97	937.705	1.44	264.7	50.4	47.7	33.1	11.21	3.2	118	5.5	18.32	3.49	17.68	4.27	20.93	0.04	132	25	127	31	NONE		19	55	33.6	739	767	5136	214	3.57	43	88.5	0	0	5136
									00:07:51	25.75	1.316	33.888	1124	622.254	927.669	1.49	243.5	43.7	51.6	34.6	10.73	3.1	118	5.3	18.5	3.32	17.89	4.11	20.93	0.04	133	24	129	30	NONE		19	55	33.6	739	767	4964	206.8	3.45	43	85.6	0	0	4964
									00:07:53	25.86	1.282	33.155	1068	576.376	886.651	1.54	238.6	41.6	54.4	35.4	9.94	2.8	118	4.9	18.61	3.24	18.04	4.03	20.93	0.04	134	23	130	29	NONE		19	55	33.6	739	767	4641	193.4	3.22	43	80	0	0	4641
									00:07:56	19.61	1.326	26	1024	452.892	714.488	1.58	246.5	44.2	54.4	34.5	7.81	2.2	118	3.8	18.59	3.33	18.05	4.04	20.93	0.04	134	24	130	29	NONE		19	55	33.6	739	767	3675	153.1	2.55	43	63.4	0	0	3675
									00:07:58	25.42	1.334	33.915	1010	597.722	934.828	1.56	247.7	44.6	53.8	34.4	10.31	2.9	117	5.1	18.57	3.34	17.9	4.17	20.93	0.04	134	24	129	30	NONE		19	55	33.6	739	767	4838	201.6	3.36	44	83.4	0	0	4838
									00:08:01	23.26	1.377	32.023	1058	561.104	893.595	1.59	255.7	46.6	54.2	34	9.67	2.8	118	4.8	18.57	3.38	17.94	4.17	20.93	0.04	134	24	129	30	NONE		19	55	33.7	739	767	4567	190.3	3.17	44	78.7	0	0	4567
									00:08:06	13.07	1.321	17.268	1041	309.453	554.898	1.79	243.4	51.4	52.8	29.5	5.34	1.5	117	2.6	18.43	3.89	17.53	4.6	20.93	0.04	133	28	126	33	NONE		19	55	33.6	739	767	2617	109	1.82	44	45.1	0	0	2617
									00:08:08	22.3	1.234	27.524	1045	565.477	813.428	1.44	225.1	44.2	45.9	31.9	9.75	2.8	117	4.8	18.24	3.58	17.6	4.43	20.93	0.04	131	26	127	32	NONE		19	56	33.6	739	767	4464	186	3.1	44	77	0	0	4464
									00:08:11	22.39	1.336	29.91	1047	600.358	875.483	1.46	244.4	47.4	47.2	32.4	10.35	3	116	5.2	18.29	3.55	17.7	4.3	20.93	0.04	132	26	127	31	NONE		19	56	33.6	739	767	4758	198.3	3.3	44	82	0	0	4758
									00:08:13	24.29	1.251	30.389	1043	584.943	853.315	1.46	230.2	42.6	49	33.6	10.09	2.9	115	5.1	18.4	3.41	17.79	4.16	20.93	0.04	132	25	128	30	NONE		19	56	33.6	739	767	4637	193.2	3.22	44	79.9	0	0	4637
									00:08:16	21.05	1.176	24.758	946	472.669	701.423	1.48	216.5	40.4	49.3	33.2	8.15	2.3	114	4.1	18.41	3.44	17.76	4.23	20.93	0.04	133	25	128	30	NONE		19	56	33.6	739	767	3766	156.9	2.61	44	64.9	0	0	3766
									00:08:19	20.76	1.335	27.716	1030	544.862	798.015	1.46	244.9	46.6	48.2	32.9	9.39	2.7	114	4.8	18.34	3.49	17.68	4.29	20.93	0.04	132	25	127	31	NONE		19	56	33.6	739	767	4324	180.2	3	45	74.6	0	0	4324
									00:08:22	21.82	1.247	27.207	1077	525.377	771.924	1.47	229.3	42.9	48.9	33.3	9.06	2.6	115	4.6	18.39	3.44	17.78	4.2	20.93	0.04	132	25	128	30	NONE		19.1	56	33.6	739	767	4173	173.9	2.9	45	72	0	0	4173
									00:08:24	23.72	1.278	30.308	1027	552.503	822.975	1.49	236.7	42.1	51.9	34.8	9.53	2.7	116	4.8	18.52	3.29	17.94	4.06	20.93	0.04	133	24	129	29	NONE		19.1	56	33.6	739	767	4406	183.6	3.06	45	76	0	0	4406
									00:08:27	22.14	1.275	28.229	1059	514.659	770.183	1.5	236.1	42.2	51.8	34.6	8.87	2.5	116	4.4	18.52	3.31	17.9	4.13	20.93	0.04	133	24	129	30	NONE		19.1	57	33.6	739	767	4110	171.3	2.85	45	70.9	0	0	4110
									00:08:30	24.19	1.239	29.976	986	533.165	813.644	1.53	230	40.8	53	34.8	9.19	2.6	115	4.6	18.56	3.29	18	4.04	20.93	0.04	134	24	130	29	NONE		19.1	57	33.6	739	767	4283	178.5	2.97	45	73.8	0	0	4283
									00:08:32	25.1	1.259	31.607	994	555.01	846.21	1.52	234.1	40.9	53.8	35.3	9.57	2.7	115	4.8	18.59	3.25	18.02	4	20.93	0.04	134	23	130	29	NONE		19.1	56	33.6	739	767	4457	185.7	3.1	45	76.9	0	0	4457
									00:08:34	25.32	1.177	29.797	1010	501.061	775.886	1.55	219.9	37.2	55.9	36.1	8.64	2.5	115	4.4	18.68	3.16	18.06	4	20.93	0.04	135	23	130	29	NONE		19.1	56	33.6	739	767	4043	168.5	2.81	45	69.7	0	0	4043
									00:08:37	20.27	1.263	25.601	1026	431.029	678.162	1.57	235.8	40.6	56.1	35.7	7.43	2.1	115	3.7	18.67	3.21	18.01	4.06	20.93	0.04	134	23	130	29	NONE		19.1	56	33.6	739	767	3495	145.6	2.43	45	60.3	0	0	3495
									00:08:41	17.7	1.444	25.558	978	467.743	725.463	1.55	266.9	49.7	52	33.5	8.06	2.3	115	4.1	18.48	3.44	17.94	4.14	20.93	0.04	133	25	129	30	NONE		19.1	56	33.6	739	767	3776	157.3	2.62	46	65.1	0	0	3776
									00:08:43	23.08	1.158	26.723	1079	470.575	693.909	1.47	215.5	36.5	53.4	36.2	8.11	2.3	115	4.1	18.61	3.15	17.92	4.04	20.93	0.04	134	23	129	29	NONE		19.1	56	33.6	739	767	3742	155.9	2.6	46	64.5	0	0	3742
									00:08:46	27.03	1.28	34.595	1040	591.857	899.544	1.52	238.8	40.4	55.3	36.4	10.2	2.9	115	5.1	18.66	3.16	18.07	3.92	20.93	0.04	134	23	130	28	NONE		19.1	56	33.6	739	767	4749	197.9	3.3	46	81.9	0	0	4749
									00:08:48	23.72	1.114	26.419	835	450.974	693.675	1.54	207.8	35.5	54.9	35.7	7.78	2.2	115	3.9	18.65	3.19	17.95	4.02	20.93	0.04	134	23	129	29	NONE		19.2	56	33.6	739	767	3631	151.3	2.52	46	62.6	0	0	3631
									00:08:51	22.3	1.104	24.625	1053	424.516	633.874	1.49	205.9	34.5	54.3	36.4	7.32	2.1	115	3.7	18.65	3.12	18.03	4	20.93	0.04	134	22	130	29	NONE		19.2	56	33.6	739	767	3388	141.2	2.35	46	58.4	0	0	3388
									00:08:53	23.62	1.177	27.803	985	487.35	733.807	1.51	219	37.7	53.7	35.6	8.4	2.4	115	4.2	18.61	3.2	17.99	4	20.93	0.04	134	23	130	29	NONE		19.2	56	33.6	739	767	3899	162.5	2.71	46	67.2	0	0	3899
									00:08:56	20	1.231	24.62	1010	424.689	647.633	1.52	229.4	39.3	54.7	35.9	7.32	2.1	114	3.7	18.64	3.19	18.01	3.99	20.93	0.04	134	23	130	29	NONE		19.2	56	33.6	739	767	3411	142.1	2.37	46	58.8	0	0	3411
									00:09:00	18.87	1.078	20.34	909	371.237	547.384	1.47	199.7	35.2	51.2	34.7	6.4	1.8	113	3.3	18.53	3.27	17.84	4.09	20.93	0.04	133	24	128	29	NONE		19.2	56	33.6	739	767	2952	123	2.05	46	50.9	0	0	2952
									00:09:03	16.95	1.215	20.593	1072	409.418	581.449	1.42	222.8	41.6	47.4	33.4	7.06	2	113	3.6	18.34	3.42	17.66	4.25	20.93	0.04	132	25	127	31	NONE		19.2	56	33.6	739	767	3220	134.2	2.24	47	55.5	0	0	3220
									00:09:06	19.29	1.017	19.621	769	385.888	523.06	1.36	187.1	32.9	47.3	34.9	6.65	1.9	113	3.4	18.4	3.24	17.63	4.21	20.93	0.04	132	23	127	30	NONE		19.2	56	33.6	739	767	2996	124.8	2.08	47	51.6	0	0	2996
									00:09:09	21.43	1.164	24.943	1030	516.849	688.981	1.33	212.7	39	45.4	34	8.91	2.5	115	4.5	18.27	3.35	17.53	4.21	20.93	0.04	132	24	126	30	NONE		19.2	56	33.6	739	767	3994	166.4	2.77	47	68.9	0	0	3994
									00:09:12	19.48	1.284	25.013	1072	488.321	674.336	1.38	236.3	42	48.4	35.1	8.42	2.4	115	4.2	18.4	3.27	17.8	3.99	20.93	0.04	133	24	128	29	NONE		19.3	56	33.6	739	767	3811	158.8	2.65	47	65.7	0	0	3811
									00:09:14	24.79	1.151	28.537	854	549.431	741.423	1.35	212.4	36.3	48.8	36.1	9.47	2.7	116	4.7	18.45	3.15	17.75	4.05	20.93	0.04	133	23	128	29	NONE		19.3	56	33.6	739	767	4260	177.5	2.96	47	73.4	0	0	4260
									00:09:27	22.14	1.058	23.424	915	410.648	605.517	1.47	197	33.2	53.3	36.1	7.08	2	114	3.6	18.62	3.14	17.94	4	20.93	0.04	134	23	129	29	NONE		19.3	56	33.6	739	767	3265	136.1	2.27	48	56.3	0	0	3265
									00:09:31	18.13	1.133	20.538	923	376.536	552.777	1.47	209.8	37	51.2	34.9	6.49	1.9	112	3.4	18.52	3.27	17.83	4.11	20.93	0.04	133	24	128	30	NONE		19.3	56	33.6	739	767	2990	124.6	2.08	48	51.6	0	0	2990
									00:09:34	17.8	1.003	17.858	872	330.797	476.854	1.44	185.6	32.5	50.2	34.8	5.7	1.6	111	3	18.5	3.24	17.75	4.13	20.93	0.04	133	23	128	30	NONE		19.3	56	33.6	739	767	2613	108.9	1.81	48	45.1	0	0	2613
									00:09:37	19.8	1.023	20.257	843	392.1	548.401	1.4	188.4	33.6	48.1	34.4	6.76	1.9	110	3.6	18.42	3.28	17.68	4.14	20.93	0.04	133	24	127	30	NONE		19.3	56	33.6	739	767	3071	127.9	2.13	48	52.9	0	0	3071
									00:09:40	20.98	0.997	20.916	861	404.603	551.418	1.36	183.8	31.9	48.1	35.3	6.98	2	110	3.7	18.44	3.2	17.74	4.08	20.93	0.04	133	23	128	29	NONE		19.3	56	33.6	739	767	3146	131.1	2.18	48	54.2	0	0	3146
									00:09:43	21.51	1.017	21.871	853	419.276	581.261	1.39	187.6	32.8	48.6	35	7.23	2.1	110	3.8	18.45	3.23	17.77	4.03	20.93	0.04	133	23	128	29	NONE		19.3	55	33.6	739	767	3275	136.5	2.27	48	56.5	0	0	3275
									00:09:45	20.91	1.022	21.366	889	406.059	558.045	1.37	188.8	32.4	49	35.7	7	2	111	3.7	18.47	3.17	17.74	4.04	20.93	0.04	133	23	128	29	NONE		19.3	55	33.6	739	767	3164	131.8	2.2	48	54.6	0	0	3164
									00:09:48	20.07	1.029	20.649	907	386.131	530.579	1.37	190.5	32.1	49.8	36.3	6.66	1.9	111	3.5	18.51	3.12	17.84	3.99	20.93	0.04	133	22	128	29	NONE		19.3	56	33.6	739	767	3009	125.4	2.09	48	51.9	0	0	3009
									00:09:51	23.26	0.986	22.93	795	430.06	588.062	1.37	182.5	30.7	49.5	36.2	7.41	2.1	112	3.8	18.51	3.11	17.84	3.95	20.93	0.04	133	22	128	28	NONE		19.3	56	33.6	739	767	3347	139.4	2.32	48	57.7	0	0	3347
									00:09:54	19.8	1.019	20.178	872	372.902	515.38	1.38	188.9	31.6	50.4	36.5	6.43	1.8	113	3.3	18.54	3.1	17.87	3.94	20.93	0.04	133	22	129	28	NONE		19.3	56	33.6	739	767	2911	121.3	2.02	48	50.2	0	0	2911
									00:09:56	24.39	0.988	24.098	835	454.513	624.873	1.37	182.7	31.1	49.3	35.8	7.84	2.2	113	4	18.49	3.15	17.8	3.97	20.93	0.04	133	23	128	29	NONE		19.3	56	33.6	739	767	3542	147.6	2.46	49	61.1	0	0	3542
									00:09:59	22.56	1.002	22.602	873	423.853	585.314	1.38	185.4	31.5	49.6	35.9	7.31	2.1	114	3.7	18.5	3.14	17.84	3.92	20.93	0.04	133	23	128	28	NONE		19.3	56	33.6	739	767	3307	137.8	2.3	49	57	0	0	3307
									00:10:02	21.28	1.029	21.894	859	405.858	559.014	1.38	190.7	31.9	50.3	36.5	7	2	114	3.6	18.53	3.1	17.86	3.93	20.93	0.04	133	22	129	28	NONE		19.3	56	33.6	739	767	3165	131.9	2.2	49	54.6	0	0	3165
									00:10:05	20.13	1.001	20.154	858	370.975	517.43	1.39	185.6	31.2	50.5	36.2	6.4	1.8	114	3.3	18.54	3.12	17.82	3.96	20.93	0.04	133	22	128	29	NONE		19.3	56	33.6	739	767	2903	121	2.02	49	50.1	0	0	2903
									00:10:08	18.99	1.048	19.899	939	369.256	508.252	1.38	194.2	32.5	50.3	36.5	6.37	1.8	114	3.2	18.53	3.1	17.85	3.94	20.93	0.04	133	22	129	28	NONE		19.4	56	33.6	739	767	2879	120	2	49	49.6	0	0	2879
									00:10:11	22.14	1.019	22.561	883	425.301	579.929	1.36	188.5	31.8	49.4	36.2	7.33	2.1	114	3.7	18.5	3.12	17.79	3.95	20.93	0.04	133	22	128	28	NONE		19.4	56	33.6	739	767	3307	137.8	2.3	49	57	0	0	3307
									00:10:13	22.9	0.983	22.511	824	419.498	573.375	1.37	182.1	30.4	49.8	36.5	7.23	2.1	114	3.7	18.52	3.09	17.79	3.95	20.93	0.04	133	22	128	28	NONE		19.4	56	33.6	739	767	3264	136	2.27	49	56.3	0	0	3264
									00:10:16	25.21	0.891	22.462	778	423.064	570.964	1.35	164.9	27.5	48.9	36.3	7.29	2.1	113	3.7	18.51	3.09	17.81	3.89	20.93	0.04	133	22	128	28	NONE		19.4	56	33.6	739	767	3280	136.7	2.28	49	56.6	0	0	3280
									00:10:18	23.53	0.963	22.659	827	419.138	569.638	1.36	178.6	29.4	50.1	36.9	7.23	2.1	112	3.7	18.55	3.05	17.86	3.88	20.93	0.04	134	22	129	28	NONE		19.4	56	33.6	739	767	3256	135.7	2.26	49	56.1	0	0	3256
									00:10:21	23.81	0.967	23.024	825	424.545	578.374	1.36	179.4	29.5	50.3	36.9	7.32	2.1	112	3.8	18.55	3.05	17.87	3.84	20.93	0.04	134	22	129	28	NONE		19.4	56	33.6	739	767	3300	137.5	2.29	49	56.9	0	0	3300
									00:10:24	21.58	0.923	19.921	824	367.123	495.784	1.35	171.3	27.9	50.1	37.1	6.33	1.8	112	3.3	18.56	3.02	17.88	3.88	20.93	0.04	134	22	129	28	NONE		19.4	56	33.6	739	767	2847	118.6	1.98	50	49.1	0	0	2847
									00:10:26	23.62	0.937	22.134	798	407.984	550.403	1.35	173.9	28.3	50.2	37.2	7.03	2	111	3.7	18.56	3.02	17.8	3.88	20.93	0.04	134	22	128	28	NONE		19.4	56	33.6	739	767	3163	131.8	2.2	50	54.5	0	0	3163
									00:10:29	25.53	0.951	24.281	833	440.123	601.178	1.37	176.8	28.6	51.1	37.4	7.59	2.2	111	4	18.59	3.01	17.92	3.79	20.93	0.04	134	22	129	27	NONE		19.4	56	33.6	739	767	3424	142.7	2.38	50	59	0	0	3424
									00:10:31	25.97	0.887	23.039	771	416.946	573.133	1.37	164.9	26.8	50.9	37	7.19	2.1	111	3.8	18.59	3.02	17.91	3.8	20.93	0.04	134	22	129	27	NONE		19.4	55	33.6	739	767	3249	135.4	2.26	50	56	0	0	3249
									00:10:33	25.32	0.94	23.797	803	424.644	589.863	1.39	175	28.3	51.9	37.3	7.32	2.1	111	3.8	18.62	3.01	17.98	3.74	20.93	0.04	134	22	129	27	NONE		19.4	55	33.6	739	767	3319	138.3	2.3	50	57.2	0	0	3319
									00:10:36	24	0.898	21.552	801	380.804	527.486	1.39	167.4	26.7	52.2	37.7	6.57	1.9	111	3.4	18.64	2.97	17.98	3.75	20.93	0.04	134	21	129	27	NONE		19.4	55	33.6	739	767	2974	123.9	2.07	50	51.3	0	0	2974
									00:10:39	21.82	0.932	20.335	822	356.956	501.133	1.4	173.8	27.9	52.7	37.5	6.15	1.8	111	3.2	18.65	2.99	17.95	3.8	20.93	0.04	134	22	129	27	NONE		19.4	55	33.6	739	767	2798	116.6	1.94	50	48.2	0	0	2798
									00:10:41	20.76	0.931	19.329	810	346.031	476.861	1.38	173.3	27.9	51.7	37.5	5.97	1.7	110	3.1	18.61	3	17.91	3.82	20.93	0.04	134	22	129	28	NONE		19.4	55	33.6	739	767	2699	112.4	1.87	50	46.5	0	0	2699
									00:10:44	20.91	0.877	18.334	778	331.059	445.67	1.35	163.2	25.9	51	37.9	5.71	1.6	110	3	18.61	2.95	17.85	3.88	20.93	0.04	134	21	129	28	NONE		19.4	55	33.6	739	767	2565	106.9	1.78	50	44.2	0	0	2565
									00:10:47	20.76	0.971	20.159	819	372.287	507.764	1.36	180.1	29.7	50.2	36.8	6.42	1.8	110	3.4	18.55	3.06	17.83	3.87	20.93	0.04	134	22	128	28	NONE		19.4	55	33.6	739	767	2895	120.6	2.01	50	49.9	0	0	2895
									00:10:50	20.62	0.918	18.928	797	355.318	477.11	1.34	170	28.1	49.2	36.6	6.13	1.8	110	3.2	18.52	3.06	17.82	3.84	20.93	0.04	133	22	128	28	NONE		19.4	55	33.6	739	767	2751	114.6	1.91	50	47.4	0	0	2751
									00:10:53	21.58	0.899	19.403	763	373.012	488.749	1.31	166.1	27.5	48	36.6	6.43	1.8	111	3.4	18.48	3.06	17.84	3.82	20.93	0.04	133	22	128	28	NONE		19.4	55	33.6	739	767	2869	119.5	1.99	51	49.5	0	0	2869
									00:10:55	23.9	0.86	20.558	754	376.339	483.791	1.29	160	24.6	50.2	39	6.49	1.9	111	3.4	18.6	2.86	17.84	3.75	20.93	0.04	134	21	128	27	NONE		19.4	55	33.6	739	767	2880	120	2	51	49.7	0	0	2880
									00:10:59	15.67	1.072	16.794	807	352.552	458.422	1.3	195.7	35.5	44.5	34.2	6.08	1.7	112	3.1	18.26	3.31	17.64	3.96	20.93	0.04	131	24	127	29	NONE		19.4	55	33.6	739	767	2706	112.8	1.88	51	46.7	0	0	2706
									00:11:02	22.3	0.928	20.699	734	417.456	532.797	1.28	170.5	29	45.8	35.9	7.2	2.1	112	3.7	18.37	3.12	17.7	3.87	20.93	0.04	132	22	127	28	NONE		19.4	55	33.6	739	767	3188	132.8	2.21	51	55	0	0	3188
									00:11:05	21.98	0.895	19.67	767	381.886	486.723	1.27	165.3	26.9	47.5	37.3	6.58	1.9	112	3.4	18.47	3.01	17.75	3.83	20.93	0.04	133	22	128	28	NONE		19.4	55	33.6	739	767	2916	121.5	2.02	51	50.3	0	0	2916
									00:11:07	23.44	0.906	21.234	712	422.567	526.777	1.25	166.9	27.3	46.4	37.2	7.29	2.1	111	3.8	18.42	3.01	17.7	3.79	20.93	0.04	133	22	127	27	NONE		19.4	55	33.6	739	767	3208	133.6	2.23	51	55.3	0	0	3208
									00:11:11	19.8	1.442	28.554	817	627.36	780.226	1.24	261.9	47.8	43.3	34.8	10.82	3.1	112	5.6	18.16	3.31	17.58	3.93	20.93	0.04	131	24	127	28	NONE		19.4	55	33.6	739	767	4759	198.3	3.3	51	82.1	0	0	4759
									00:11:14	15.67	0.979	15.337	1109	290.31	364.792	1.26	181.5	28.3	49.1	39	5.01	1.4	113	2.6	18.54	2.89	17.75	3.75	20.93	0.04	133	21	128	27	NONE		19.4	55	33.6	739	767	2208	92	1.53	51	38.1	0	0	2208
									00:11:17	19.87	0.908	18.04	779	368.102	458.13	1.24	166.7	28	45.2	36.3	6.35	1.8	112	3.3	18.36	3.08	17.66	3.86	20.93	0.04	132	22	127	28	NONE		19.4	55	33.6	739	767	2793	116.4	1.94	51	48.2	0	0	2793
									00:11:20	22.39	0.919	20.575	779	422.46	514.297	1.22	168.7	27.9	45	37	7.28	2.1	112	3.8	18.36	3.04	17.64	3.83	20.93	0.04	132	22	127	28	NONE		19.4	55	33.6	739	767	3187	132.8	2.21	52	55	0	0	3187
									00:11:22	25	0.956	23.9	767	470.23	584.423	1.24	176.4	28.4	47.1	37.9	8.11	2.3	112	4.2	18.45	2.97	17.76	3.74	20.93	0.04	133	21	128	27	NONE		19.4	55	33.6	739	767	3567	148.6	2.48	52	61.5	0	0	3567
									00:11:25	20.83	0.902	18.792	738	363.187	445.674	1.23	166.9	26	47.7	38.9	6.26	1.8	111	3.3	18.5	2.88	17.65	3.82	20.93	0.04	133	21	127	28	NONE		19.4	55	33.6	739	767	2746	114.4	1.91	52	47.3	0	0	2746
									00:11:29	19.8	0.898	17.782	754	359.291	438.507	1.22	165.2	26.9	45.6	37.4	6.19	1.8	109	3.3	18.4	3	17.62	3.84	20.93	0.04	132	22	127	28	NONE		19.4	55	33.6	739	767	2712	113	1.88	52	46.8	0	0	2712
									00:11:31	19.17	0.881	16.888	725	351.173	415.005	1.18	161.6	26.3	44.3	37.5	6.05	1.7	109	3.2	18.34	2.99	17.5	3.87	20.93	0.04	132	21	126	28	NONE		19.4	55	33.6	739	767	2630	109.6	1.83	52	45.3	0	0	2630
									00:11:34	25.32	0.829	20.987	657	429.878	506.28	1.18	152.4	24.3	44.7	38	7.41	2.1	109	3.9	18.38	2.93	17.6	3.76	20.93	0.04	132	21	127	27	NONE		19.4	55	33.6	739	767	3216	134	2.23	52	55.5	0	0	3216
									00:11:36	22.56	0.836	18.857	695	387.342	458.56	1.18	153.6	24.7	44.6	37.7	6.68	1.9	109	3.6	18.37	2.95	17.58	3.76	20.93	0.04	132	21	127	27	NONE		19.4	55	33.6	739	767	2902	120.9	2.02	52	50	0	0	2902
									00:11:39	23.9	0.918	21.944	734	451.073	529.186	1.17	168.7	26.9	44.9	38.3	7.78	2.2	109	4.1	18.38	2.93	17.6	3.77	20.93	0.04	132	21	127	27	NONE		19.4	55	33.6	739	767	3371	140.5	2.34	52	58.1	0	0	3371
									00:11:41	26.79	0.838	22.446	675	453.795	537.817	1.19	154.3	24.4	45.3	38.2	7.82	2.2	109	4.2	18.41	2.91	17.65	3.72	20.93	0.04	133	21	127	27	NONE		19.4	55	33.6	739	767	3400	141.7	2.36	52	58.6	0	0	3400
									00:11:44	21.2	0.967	20.502	768	402.133	483.158	1.2	178.7	27.7	47.3	39.4	6.93	2	109	3.7	18.48	2.86	17.66	3.74	20.93	0.04	133	21	127	27	NONE		19.4	55	33.6	739	767	3024	126	2.1	52	52.1	0	0	3024
									00:11:47	20.91	0.938	19.61	756	393.193	474.883	1.21	172.8	27.6	46.2	38.2	6.78	1.9	109	3.6	18.42	2.94	17.68	3.74	20.93	0.04	133	21	127	27	NONE		19.4	55	33.6	739	767	2960	123.3	2.06	53	51	0	0	2960
									00:11:49	23.35	0.803	18.747	648	370.02	441.762	1.19	148.3	23	46.2	38.7	6.38	1.8	110	3.4	18.47	2.86	17.64	3.74	20.93	0.04	133	21	127	27	NONE		19.4	55	33.6	739	767	2778	115.7	1.93	53	47.9	0	0	2778
									00:11:52	22.81	0.889	20.281	681	410.113	493.845	1.2	163.6	26.3	45.6	37.8	7.07	2	109	3.8	18.4	2.96	17.62	3.75	20.93	0.04	132	21	127	27	NONE		19.4	55	33.6	739	767	3085	128.6	2.14	53	53.2	0	0	3085
									00:11:55	21.43	0.867	18.579	715	370.398	442.563	1.19	159.9	25.1	46.1	38.6	6.39	1.8	109	3.4	18.44	2.9	17.61	3.75	20.93	0.04	133	21	127	27	NONE		19.5	55	33.6	739	767	2781	115.9	1.93	53	48	0	0	2781
									00:11:58	24.19	0.836	20.226	699	405.244	491.846	1.21	154	24.7	45.7	37.7	6.99	2	109	3.7	18.42	2.95	17.69	3.65	20.93	0.04	133	21	127	26	NONE		19.4	55	33.6	739	767	3055	127.3	2.12	53	52.7	0	0	3055
									00:12:01	17.54	0.989	17.351	741	361.076	426.022	1.18	181.4	29.5	44.7	37.8	6.23	1.8	109	3.3	18.34	2.98	17.59	3.74	20.93	0.04	132	21	127	27	NONE		19.5	55	33.6	739	767	2703	112.6	1.88	53	46.6	0	0	2703
									00:12:03	23.44	0.873	20.461	758	422.274	489.868	1.16	160.4	25.4	44.6	38.4	7.28	2.1	109	3.9	18.37	2.91	17.67	3.65	20.93	0.04	132	21	127	26	NONE		19.5	55	33.6	739	767	3147	131.1	2.19	53	54.3	0	0	3147
									00:12:05	26.91	0.797	21.444	665	439.033	509.165	1.16	146.6	23	44.6	38.4	7.57	2.2	109	4	18.39	2.89	17.66	3.66	20.93	0.04	132	21	127	26	NONE		19.5	55	33.6	739	767	3272	136.3	2.27	53	56.4	0	0	3272
									00:12:08	24.1	0.822	19.807	667	414.174	475.901	1.15	150.8	24	43.8	38.1	7.14	2	109	3.8	18.35	2.92	17.63	3.69	20.93	0.04	132	21	127	27	NONE		19.5	55	33.6	739	767	3080	128.3	2.14	53	53.1	0	0	3080
									00:12:11	16.71	2.026	33.861	1656	611.945	782.166	1.28	377.6	56.9	53.4	41.8	10.55	3	109	5.6	18.64	2.81	18.13	3.41	20.93	0.04	134	20	131	25	NONE		19.5	55	33.6	739	767	4676	194.8	3.25	53	80.6	0	0	4676
									00:12:15	18.93	0.834	15.785	636	280.572	362.699	1.29	155.7	23.3	51.5	39.9	4.84	1.4	109	2.6	18.67	2.79	18.04	3.49	20.93	0.04	134	20	130	25	NONE		19.5	55	33.6	739	767	2150	89.6	1.49	54	37.1	0	0	2150
									00:12:18	16.71	0.742	12.401	598	236.094	287.306	1.22	137.6	20.9	47.6	39.1	4.07	1.2	110	2.1	18.54	2.82	17.8	3.66	20.93	0.04	134	20	128	26	NONE		19.5	55	33.6	739	767	1781	74.2	1.24	54	30.7	0	0	1781
									00:12:21	21.82	0.801	17.476	615	380.17	429.237	1.13	146.2	23.9	42	37.2	6.55	1.9	111	3.4	18.25	2.98	17.39	3.88	20.93	0.04	131	21	125	28	NONE		19.5	55	33.6	739	767	2815	117.3	1.95	54	48.5	0	0	2815
									00:12:24	23.26	0.756	17.581	631	381.506	424.882	1.11	138.1	22.2	41.8	37.5	6.58	1.9	111	3.4	18.27	2.94	17.4	3.79	20.93	0.04	132	21	125	27	NONE		19.5	55	33.6	739	767	2816	117.3	1.96	54	48.5	0	0	2816
									00:12:27	21.05	0.752	15.832	586	354.346	381.14	1.08	136.9	22	40.5	37.7	6.11	1.7	111	3.2	18.2	2.93	17.27	3.83	20.93	0.04	131	21	124	28	NONE		19.5	55	33.6	739	767	2594	108.1	1.8	54	44.7	0	0	2594
									00:12:29	19.61	0.794	15.569	624	368.928	379.241	1.03	143.5	23.5	38.5	37.4	6.36	1.8	111	3.3	18.07	2.96	17.09	3.9	20.93	0.04	130	21	123	28	NONE		19.5	55	33.6	739	767	2673	111.4	1.86	54	46.1	0	0	2673
									00:12:32	21.66	0.853	18.477	666	448.907	465.506	1.04	153.5	26.1	37.8	36.4	7.74	2.2	111	4	18	3.06	17.17	3.85	20.93	0.04	130	22	124	28	NONE		19.5	55	33.6	739	767	3258	135.8	2.26	54	56.2	0	0	3258
									00:12:35	22.39	0.808	18.09	685	424.232	442.251	1.04	146.2	24	38.9	37.4	7.31	2.1	111	3.8	18.09	2.97	17.25	3.79	20.93	0.04	130	21	124	27	NONE		19.5	55	33.6	739	767	3083	128.5	2.14	54	53.2	0	0	3083
									00:12:37	28.17	0.777	21.887	631	500.522	526.188	1.05	141.1	22.7	39.8	37.8	8.63	2.5	111	4.5	18.16	2.92	17.31	3.7	20.93	0.04	131	21	125	27	NONE		19.5	55	33.6	739	767	3644	151.9	2.53	54	62.8	0	0	3644
									00:12:40	23.72	0.847	20.087	690	449.87	482.018	1.07	154.2	24.7	41	38.2	7.76	2.2	111	4.1	18.21	2.92	17.34	3.74	20.93	0.04	131	21	125	27	NONE		19.5	55	33.6	739	767	3290	137.1	2.28	54	56.7	0	0	3290
									00:12:42	20.41	0.92	18.776	747	417.007	446.652	1.07	167.7	26.6	41.6	38.8	7.19	2.1	110	3.8	18.23	2.89	17.4	3.75	20.93	0.04	131	21	125	27	NONE		19.5	55	33.6	739	767	3049	127.1	2.12	54	52.6	0	0	3049
									00:12:46	16.3	0.886	14.446	682	316.979	358.388	1.13	161.5	26.7	42	37.1	5.47	1.6	111	2.9	18.23	3.01	17.09	3.9	20.93	0.04	131	22	123	28	NONE		19.5	55	33.6	739	767	2348	97.8	1.63	55	40.5	0	0	2348
									00:12:49	24.9	0.924	23.004	683	536.152	573.925	1.07	167.2	28	39.7	37	9.24	2.6	113	4.7	18.1	3.03	17.25	3.84	20.93	0.04	130	22	124	28	NONE		19.5	55	33.6	739	767	3920	163.3	2.72	55	67.6	0	0	3920
									00:12:51	23.62	0.876	20.693	733	466.59	501.572	1.07	159.3	25.8	40.8	38	8.04	2.3	113	4.1	18.18	2.95	17.4	3.74	20.93	0.04	131	21	125	27	NONE		19.5	55	33.6	739	767	3415	142.3	2.37	55	58.9	0	0	3415
									00:12:53	25.53	0.829	21.166	690	448.827	493.534	1.1	152	23.5	43.2	39.3	7.74	2.2	112	4	18.34	2.83	17.49	3.65	20.93	0.04	132	20	126	26	NONE		19.5	55	33.6	739	767	3302	137.6	2.29	55	56.9	0	0	3302
									00:12:56	22.9	0.863	19.763	700	415.396	459.611	1.11	158.4	24.4	43.7	39.5	7.16	2	111	3.7	18.35	2.83	17.51	3.69	20.93	0.04	132	20	126	27	NONE		19.5	55	33.6	739	767	3061	127.5	2.13	55	52.8	0	0	3061
									00:12:58	25.1	0.823	20.661	683	426.147	476.949	1.12	151.4	23.1	44.4	39.6	7.35	2.1	111	3.8	18.4	2.81	17.64	3.62	20.93	0.04	132	20	127	26	NONE		19.5	55	33.6	739	767	3149	131.2	2.19	55	54.3	0	0	3149
									00:13:01	25	0.827	20.675	690	420.086	474.931	1.13	152.4	23.1	45.1	39.8	7.24	2.1	111	3.8	18.43	2.79	17.61	3.63	20.93	0.04	133	20	127	26	NONE		19.5	55	33.6	739	767	3111	129.6	2.16	55	53.6	0	0	3111
									00:13:03	23.81	0.793	18.881	660	383.185	438.681	1.14	146.1	22.4	44.9	39.2	6.61	1.9	111	3.5	18.42	2.82	17.69	3.61	20.93	0.04	133	20	127	26	NONE		19.5	55	33.6	739	767	2847	118.6	1.98	55	49.1	0	0	2847
									00:13:06	25.53	0.772	19.711	683	394.945	459.946	1.16	142.4	21.9	45.4	39	6.81	1.9	111	3.6	18.45	2.84	17.63	3.62	20.93	0.04	133	20	127	26	NONE		19.5	55	33.6	739	767	2947	122.8	2.05	55	50.8	0	0	2947
									00:13:08	24	0.799	19.176	663	391.151	448.15	1.15	147.1	22.7	44.7	39	6.74	1.9	111	3.5	18.41	2.84	17.67	3.65	20.93	0.04	133	20	127	26	NONE		19.5	55	33.6	739	767	2907	121.1	2.02	55	50.1	0	0	2907
									00:13:11	23.44	0.818	19.172	654	395.134	451.186	1.14	150.4	23.4	44.4	38.9	6.81	1.9	110	3.6	18.39	2.86	17.63	3.64	20.93	0.04	132	21	127	26	NONE		19.5	55	33.6	739	767	2934	122.2	2.04	55	50.6	0	0	2934
									00:13:14	19.42	0.837	16.252	698	331.776	378.535	1.14	154.1	23.7	44.9	39.3	5.72	1.6	110	3	18.41	2.83	17.64	3.66	20.93	0.04	133	20	127	26	NONE		19.5	55	33.6	739	767	2463	102.6	1.71	56	42.5	0	0	2463
									00:13:17	20.62	0.745	15.361	663	326.131	364.734	1.12	136.5	21.5	42.7	38.2	5.62	1.6	110	3	18.32	2.89	17.49	3.7	20.93	0.04	132	21	126	27	NONE		19.5	55	33.6	739	767	2409	100.4	1.67	56	41.5	0	0	2409
									00:13:19	23.9	0.762	18.215	630	393.566	436.683	1.11	139.3	22.2	42	37.9	6.79	1.9	110	3.6	18.28	2.91	17.46	3.71	20.93	0.04	132	21	126	27	NONE		19.5	55	33.6	739	767	2902	120.9	2.02	56	50	0	0	2902
									00:13:22	23.72	0.798	18.925	676	404.203	450.754	1.12	146.1	23.1	42.7	38.3	6.97	2	110	3.7	18.31	2.89	17.58	3.64	20.93	0.04	132	21	127	26	NONE		19.5	55	33.6	739	767	2984	124.3	2.07	56	51.4	0	0	2984
									00:13:25	22.06	0.911	20.096	714	425.601	473.649	1.11	167	26.1	43.6	39.2	7.34	2.1	110	3.9	18.33	2.86	17.55	3.63	20.93	0.04	132	21	126	26	NONE		19.5	55	33.6	739	767	3140	130.9	2.18	56	54.1	0	0	3140
									00:13:28	20.41	0.851	17.367	711	362.65	404.56	1.12	156.3	24.1	44	39.4	6.25	1.8	110	3.3	18.37	2.83	17.59	3.61	20.93	0.04	132	20	127	26	NONE		19.5	55	33.6	739	767	2677	111.6	1.86	56	46.2	0	0	2677
									00:13:30	23.62	0.844	19.937	748	428.616	466.351	1.09	154.5	24	42.7	39.2	7.39	2.1	111	3.9	18.31	2.84	17.51	3.67	20.93	0.04	132	20	126	26	NONE		19.5	55	33.6	739	767	3146	131.1	2.18	56	54.2	0	0	3146
									00:13:32	24.29	0.792	19.239	727	396.485	435.403	1.1	145.8	21.8	44.2	40.3	6.84	2	111	3.6	18.41	2.75	17.58	3.59	20.93	0.04	133	20	127	26	NONE		19.5	55	33.6	739	767	2916	121.5	2.03	56	50.3	0	0	2916
									00:13:35	26.09	0.793	20.687	678	443.331	495.874	1.12	145.1	23.1	42.5	38	7.64	2.2	110	4	18.3	2.91	17.63	3.58	20.93	0.04	132	21	127	26	NONE		19.5	55	33.6	739	767	3275	136.5	2.27	56	56.5	0	0	3275
									00:13:37	25.97	0.776	20.156	671	401.348	452.701	1.13	143.4	21.2	45.7	40.5	6.92	2	110	3.6	18.48	2.73	17.68	3.52	20.93	0.04	133	20	127	25	NONE		19.6	54	33.6	739	767	2971	123.8	2.06	56	51.2	0	0	2971
									00:13:41	17.39	0.82	14.261	729	294.4	324.62	1.1	150.9	22.7	44.3	40.2	5.08	1.5	110	2.7	18.4	2.77	17.54	3.66	20.93	0.04	132	20	126	26	NONE		19.5	55	33.6	739	767	2168	90.3	1.51	56	37.4	0	0	2168
									00:13:43	24.69	0.8	19.753	709	429.688	467.223	1.09	146.2	23	41.9	38.6	7.41	2.1	110	3.9	18.27	2.88	17.47	3.66	20.93	0.04	132	21	126	26	NONE		19.6	54	33.6	739	767	3153	131.4	2.19	56	54.4	0	0	3153
									00:13:45	24.39	0.797	19.439	703	410.975	451.377	1.1	146.2	22.5	43.1	39.3	7.09	2	110	3.7	18.34	2.82	17.5	3.65	20.93	0.04	132	20	126	26	NONE		19.6	54	33.6	739	767	3023	126	2.1	57	52.1	0	0	3023
									00:13:48	21.28	0.796	16.936	722	373.441	404.41	1.08	145.2	23.1	41.4	38.2	6.44	1.8	110	3.4	18.24	2.9	17.52	3.65	20.93	0.04	131	21	126	26	NONE		19.6	54	33.6	739	767	2738	114.1	1.9	57	47.2	0	0	2738
									00:13:51	26.09	0.737	19.226	694	399.23	441.947	1.11	135.5	20.6	43.6	39.4	6.88	2	109	3.7	18.39	2.8	17.61	3.56	20.93	0.04	132	20	127	26	NONE		19.6	54	33.6	739	767	2942	122.6	2.04	57	50.7	0	0	2942
									00:13:53	22.3	0.803	17.911	731	380.39	418.321	1.1	147.2	22.8	43	39.1	6.56	1.9	109	3.5	18.33	2.84	17.58	3.58	20.93	0.04	132	20	127	26	NONE		19.6	55	33.6	739	767	2799	116.6	1.94	57	48.3	0	0	2799
									00:13:56	19.29	0.849	16.379	733	356.696	382.453	1.07	155.2	24.1	42.1	39.3	6.15	1.8	109	3.3	18.28	2.84	17.57	3.63	20.93	0.04	132	20	127	26	NONE		19.6	54	33.6	739	767	2609	108.7	1.81	57	45	0	0	2609
									00:14:01	14.18	0.918	13.021	602	306.435	325.832	1.06	165.9	27.9	39.3	36.9	5.28	1.5	110	2.8	18.07	3.04	17.2	3.84	20.93	0.04	130	22	124	28	NONE		19.6	54	33.6	739	767	2237	93.2	1.55	57	38.6	0	0	2237
									00:14:04	21.82	0.753	16.429	747	390.471	394.983	1.01	136.1	22	38.2	37.7	6.73	1.9	111	3.5	18.07	2.92	17.28	3.68	20.93	0.04	130	21	124	26	NONE		19.6	54	33.6	739	767	2819	117.4	1.96	57	48.6	0	0	2819
									00:14:07	14.46	0.81	11.711	705	297.062	291.613	0.98	145	24.5	36	36.7	5.12	1.5	112	2.7	17.9	3.02	16.89	3.7	20.93	0.04	129	22	122	27	NONE		19.6	54	33.6	739	767	2130	88.8	1.48	57	36.7	0	133	1997
									00:14:10	23.62	0.853	20.15	776	512.63	495.82	0.97	152.7	25.5	36.1	37.3	8.84	2.5	113	4.5	17.9	2.99	17.12	3.74	20.93	0.04	129	22	123	27	NONE		19.6	54	33.6	739	767	3664	152.7	2.54	57	63.2	0	410	3254
									00:14:13	18.58	0.907	16.848	756	415.969	408.166	0.98	163.1	26.7	37.4	38.1	7.17	2	112	3.7	17.98	2.94	17.2	3.73	20.93	0.04	129	21	124	27	NONE		19.6	54	33.6	739	767	2983	124.3	2.07	57	51.4	0	191	2792
									00:14:30	19.17	0.98	18.786	887	466.068	463.923	1	176	29.4	37.4	37.6	8.04	2.3	109	4.3	17.96	3	17.2	3.72	20.93	0.04	129	22	124	27	NONE		19.6	54	33.6	739	767	3352	139.7	2.33	58	57.8	0	53	3300
									00:14:32	23.53	0.841	19.788	645	470.812	474.347	1.01	152	24.5	38.5	38.2	8.12	2.3	110	4.3	18.07	2.91	17.21	3.69	20.93	0.04	130	21	124	27	NONE		19.6	55	33.6	739	767	3395	141.5	2.36	58	58.5	0	0	3395
									00:14:35	27.65	0.8	22.12	614	506.82	525.501	1.04	145.3	23.1	39.8	38.4	8.74	2.5	110	4.6	18.16	2.89	17.33	3.6	20.93	0.04	131	21	125	26	NONE		19.6	55	33.6	739	767	3679	153.3	2.55	58	63.4	0	0	3679
									00:14:37	21.13	0.822	17.366	697	402.431	411.946	1.02	149.1	23.7	39.5	38.6	6.94	2	111	3.6	18.14	2.88	17.39	3.63	20.93	0.04	131	21	125	26	NONE		19.6	55	33.6	739	767	2913	121.4	2.02	58	50.2	0	0	2913
									00:14:40	21.35	0.797	17.018	652	387.662	400.491	1.03	144.9	22.8	40	38.8	6.68	1.9	110	3.5	18.18	2.86	17.34	3.68	20.93	0.04	131	21	125	26	NONE		19.6	55	33.6	739	767	2811	117.1	1.95	58	48.5	0	0	2811
									00:14:44	16.9	0.828	13.994	648	343.354	353.495	1.03	148.8	25.4	37.3	36.2	5.92	1.7	110	3.1	17.97	3.07	17.17	3.76	20.93	0.04	129	22	124	27	NONE		19.6	55	33.6	739	767	2488	103.7	1.73	59	42.9	0	0	2488
									00:14:48	16.09	0.83	13.351	622	369.025	351.177	0.95	146.5	26.5	33.1	34.8	6.36	1.8	111	3.3	17.65	3.19	17	3.91	20.93	0.04	127	23	122	28	NONE		19.6	55	33.6	739	767	2629	109.5	1.83	59	45.3	0	434	2195
									00:14:50	20.41	0.891	18.184	748	470.995	448.531	0.95	159.1	26.7	35.6	37.4	8.12	2.3	111	4.2	17.86	3	17.08	3.74	20.93	0.04	129	22	123	27	NONE		19.6	55	33.6	739	767	3356	139.8	2.33	59	57.9	0	546	2809
									00:14:53	25.21	0.741	18.681	671	465.812	450.171	0.97	133.1	21.7	36.3	37.6	8.03	2.3	112	4.2	17.96	2.93	17.1	3.7	20.93	0.04	129	21	123	27	NONE		19.7	54	33.6	739	767	3329	138.7	2.31	59	57.4	0	382	2948
									00:14:55	25.42	0.806	20.492	668	506.521	497.98	0.98	144.9	23.8	36.9	37.6	8.73	2.5	113	4.5	17.98	2.95	17.24	3.65	20.93	0.04	129	21	124	26	NONE		19.7	54	33.6	739	767	3633	151.4	2.52	59	62.6	0	209	3424
									00:14:58	22.64	0.848	19.2	723	459.894	454.502	0.99	153.2	24.4	38.3	38.8	7.93	2.3	113	4.1	18.07	2.88	17.27	3.65	20.93	0.04	130	21	124	26	NONE		19.7	54	33.6	739	767	3303	137.6	2.29	59	56.9	0	132	3171
									00:15:01	21.28	0.814	17.319	687	420.986	425.573	1.01	146.6	24.3	37.6	37.2	7.26	2.1	113	3.7	18.01	2.99	17.32	3.67	20.93	0.04	130	21	125	26	NONE		19.7	54	33.6	739	767	3038	126.6	2.11	59	52.4	0	0	3038
									00:15:03	22.22	0.782	17.378	681	424.968	420.619	0.99	140.8	23	37.2	37.6	7.33	2.1	114	3.7	18.01	2.94	17.18	3.71	20.93	0.04	130	21	124	27	NONE		19.7	54	33.6	739	767	3053	127.2	2.12	59	52.6	0	107	2946
									00:15:06	21.82	0.822	17.935	671	424.329	427.245	1.01	148.7	23.8	38.7	38.4	7.32	2.1	113	3.8	18.09	2.9	17.22	3.72	20.93	0.04	130	21	124	27	NONE		19.7	54	33.6	739	767	3060	127.5	2.12	59	52.8	0	0	3060
									00:15:09	23.08	0.791	18.254	704	430.798	429.027	1	143.2	22.6	38.6	38.8	7.43	2.1	113	3.8	18.1	2.86	17.27	3.71	20.93	0.04	130	21	124	27	NONE		19.8	54	33.6	739	767	3099	129.1	2.15	59	53.4	0	43	3055
									00:15:11	21.58	0.837	18.065	692	427.774	438.736	1.03	151.3	24.7	38.7	37.7	7.38	2.1	113	3.8	18.08	2.95	17.24	3.73	20.93	0.04	130	21	124	27	NONE		19.8	54	33.6	739	767	3097	129.1	2.15	60	53.4	0	0	3097
									00:15:16	12.45	2.056	25.593	1800	524.916	603.195	1.15	378.2	58.9	47.1	41	9.05	2.6	111	4.7	18.39	2.86	17.76	3.53	20.93	0.04	132	21	128	25	NONE		19.8	54	33.6	739	767	3903	162.6	2.71	60	67.3	0	0	3903
									00:15:20	15.58	1.168	18.203	962	372.345	436.022	1.17	214.8	34	46	39.2	6.42	1.8	111	3.4	18.39	2.91	17.66	3.65	20.93	0.04	132	21	127	26	NONE		19.9	54	33.6	739	767	2782	115.9	1.93	60	48	0	0	2782
									00:15:23	20.62	0.663	13.67	519	291.126	327.452	1.12	121.4	19.3	42	37.3	5.02	1.4	111	2.6	18.31	2.91	17.56	3.66	20.93	0.04	132	21	126	26	NONE		19.9	54	33.6	739	767	2154	89.7	1.5	60	37.1	0	0	2154
									00:15:26	20.69	0.738	15.269	595	339.835	362.581	1.07	134.5	21.3	40.7	38.1	5.86	1.7	112	3	18.22	2.89	17.39	3.74	20.93	0.04	131	21	125	27	NONE		20	54	33.6	739	767	2483	103.5	1.72	60	42.8	0	0	2483
									00:15:29	22.39	0.683	15.291	565	345.927	366.605	1.06	124.2	19.9	39.7	37.4	5.96	1.7	112	3.1	18.18	2.91	17.31	3.73	20.93	0.04	131	21	125	27	NONE		20	55	33.6	739	767	2523	105.1	1.75	60	43.5	0	0	2523
									00:15:32	17.7	0.718	12.708	591	298.112	304.379	1.02	130	20.9	38.5	37.7	5.14	1.5	112	2.7	18.11	2.91	17.18	3.74	20.93	0.04	130	21	124	27	NONE		20	55	33.6	739	767	2156	89.8	1.5	60	37.2	0	0	2156
									00:15:34	23.26	0.756	17.581	630	453.985	438.44	0.97	135	22.9	35.1	36.4	7.83	2.2	113	4	17.86	3.03	17.02	3.79	20.93	0.04	129	22	123	27	NONE		20	55	33.6	739	767	3244	135.2	2.25	60	55.9	0	379	2865
									00:15:37	23.62	0.882	20.835	754	503.413	499.538	0.99	159.1	25.7	38.1	38.4	8.68	2.5	113	4.5	18.04	2.91	17.23	3.63	20.93	0.04	130	21	124	26	NONE		20.1	54	33.6	739	767	3618	150.8	2.51	60	62.4	0	95	3523
									00:15:43	13.36	1.097	14.659	738	296.203	361.929	1.22	201.8	32.9	46.3	37.9	5.11	1.5	115	2.6	18.4	3	16.99	3.76	20.93	0.04	132	22	122	27	NONE		20.1	54	33.6	739	767	2237	93.2	1.55	61	38.6	0	0	2237
									00:15:47	12.07	0.961	11.602	685	344.929	320.438	0.93	167.4	32.2	31.2	33.6	5.95	1.7	118	2.9	17.42	3.35	16.61	3.97	20.93	0.04	125	24	120	29	NONE		20.1	54	33.6	739	767	2445	101.9	1.7	61	42.1	0	592	1852
									00:15:52	10.83	0.798	8.643	727	263.606	231.128	0.88	138.6	25.9	29.9	34.1	4.54	1.3	119	2.2	17.37	3.25	16.29	4.13	20.93	0.04	125	23	117	30	NONE		20.2	53	33.6	739	767	1847	76.9	1.28	61	31.8	0	776	1070
									00:15:55	18.81	0.826	15.536	699	491.445	413.765	0.84	142.6	26.7	28.9	34.4	8.47	2.4	119	4.1	17.26	3.23	16.46	3.91	20.93	0.04	124	23	119	28	NONE		20.2	53	33.6	739	767	3415	142.3	2.37	61	58.9	0	1842	1573
									00:15:59	17.6	0.948	16.68	791	511.562	439.201	0.86	164.6	30.3	30.2	35.2	8.82	2.5	118	4.3	17.36	3.2	16.44	3.97	20.93	0.04	125	23	118	29	NONE		20.2	53	33.6	739	767	3569	148.7	2.48	61	61.5	0	1723	1846
									00:16:01	21.05	0.876	18.442	685	529.965	452.24	0.85	154.1	26.1	32	37.5	9.14	2.6	117	4.5	17.59	2.98	16.62	3.88	20.93	0.04	127	21	120	28	NONE		20.2	53	33.6	739	767	3693	153.9	2.56	61	63.7	0	1848	1844
									00:16:05	21.2	1.248	26.459	804	774.792	707.521	0.91	218.2	40.5	32.2	35.3	13.36	3.8	117	6.6	17.48	3.25	16.83	3.79	20.93	0.04	126	23	121	27	NONE		20.2	53	33.6	739	767	5472	228	3.8	61	94.3	0	1621	3850
									00:16:08	16.95	0.83	14.068	910	353.854	333.259	0.94	149	23.9	36.4	38.7	6.1	1.7	119	3	17.95	2.88	17.02	3.75	20.93	0.04	129	21	123	27	NONE		20.2	53	33.6	739	767	2515	104.8	1.75	62	43.4	0	500	2016
									00:16:11	18.07	0.891	16.102	735	417.795	401.718	0.96	159	27	35.5	36.9	7.2	2.1	118	3.5	17.85	3.03	17.05	3.78	20.93	0.04	128	22	123	27	NONE		20.2	53	33.6	739	767	2983	124.3	2.07	62	51.4	0	392	2591
									00:16:16	13.48	0.839	11.312	752	313.596	298.817	0.95	148	26.9	33.1	34.7	5.41	1.5	118	2.7	17.64	3.21	16.83	3.97	20.93	0.04	127	23	121	29	NONE		20.2	53	33.6	739	767	2234	93.1	1.55	62	38.5	0	359	1875
									00:16:19	17.34	1.129	19.578	683	557.07	535.994	0.96	198.1	37.5	33	34.3	9.6	2.7	118	4.7	17.55	3.32	16.83	3.95	20.93	0.04	126	24	121	28	NONE		20.2	53	33.6	739	767	3978	165.7	2.76	62	68.6	0	514	3464
									00:16:23	17.8	0.769	13.691	817	336.091	323.699	0.96	138.5	22.1	37	38.4	5.79	1.7	117	2.9	18.01	2.87	17.04	3.75	20.93	0.04	130	21	123	27	NONE		20.2	53	33.6	739	767	2400	100	1.67	62	41.4	0	302	2098
									00:16:25	23.08	0.84	19.385	715	494.998	476.776	0.96	150.3	25.1	35.9	37.3	8.53	2.4	115	4.3	17.89	2.99	17.06	3.75	20.93	0.04	129	22	123	27	NONE		20.2	53	33.6	739	767	3535	147.3	2.45	62	61	0	444	3091
									00:16:28	18.63	0.872	16.248	730	415.971	404.987	0.97	155.9	26.4	35.9	36.9	7.17	2	114	3.6	17.88	3.03	17.06	3.81	20.93	0.04	129	22	123	27	NONE		20.2	53	33.6	739	767	2978	124.1	2.07	62	51.3	0	268	2709
									00:16:31	25	0.757	18.925	665	470.491	458.802	0.98	136	22.3	36.5	37.4	8.11	2.3	114	4.1	17.97	2.95	17.18	3.72	20.93	0.04	129	21	124	27	NONE		20.2	53	33.6	739	767	3369	140.4	2.34	62	58.1	0	286	3083
									00:16:33	25.21	0.812	20.471	682	477.841	481.13	1.01	147.2	23.2	39.1	38.9	8.24	2.4	114	4.2	18.13	2.86	17.31	3.64	20.93	0.04	131	21	125	26	NONE		20.2	53	33.6	739	767	3446	143.6	2.39	62	59.4	0	0	3446
									00:16:36	23.72	0.813	19.281	690	446.601	464.474	1.04	147.4	23.8	39.5	37.9	7.7	2.2	114	3.9	18.13	2.93	17.32	3.66	20.93	0.04	131	21	125	26	NONE		20.2	53	33.6	739	767	3244	135.2	2.25	63	55.9	0	0	3244
									00:16:38	22.39	0.761	17.037	651	389.258	401.507	1.03	138.3	21.8	39.7	38.5	6.71	1.9	113	3.4	18.17	2.86	17.34	3.65	20.93	0.04	131	21	125	26	NONE		20.2	53	33.6	739	767	2822	117.6	1.96	63	48.7	0	0	2822
									00:16:41	23.9	1.158	27.681	980	621.852	658.882	1.06	210.8	33.5	41.8	39.5	10.72	3.1	114	5.5	18.2	2.89	17.51	3.58	20.93	0.04	131	21	126	26	NONE		20.2	53	33.6	739	767	4536	189	3.15	63	78.2	0	0	4536
									00:16:44	20.07	1.316	26.408	1067	556.316	629.079	1.13	241.3	38.1	44.9	39.7	9.59	2.7	114	4.9	18.34	2.9	17.72	3.54	20.93	0.04	132	21	128	25	NONE		20.2	53	33.6	739	767	4121	171.7	2.86	63	71	0	0	4121
									00:16:48	13.79	1.748	24.11	1483	450.009	562.775	1.25	324.7	49.6	51.4	41.1	7.76	2.2	112	4	18.58	2.84	18	3.45	20.93	0.04	134	20	130	25	NONE		20.2	53	33.6	739	767	3419	142.4	2.37	63	58.9	0	0	3419
									00:16:52	19.61	0.595	11.667	518	217.078	261.137	1.2	110.7	16.2	47.4	39.4	3.74	1.1	112	1.9	18.61	2.72	17.88	3.47	20.93	0.04	134	20	129	25	NONE		20.2	53	33.6	739	767	1633	68	1.13	63	28.2	0	0	1633
									00:16:55	17.39	0.537	9.339	513	196.636	220.34	1.12	98.5	15.4	41.3	36.9	3.39	1	113	1.7	18.34	2.87	17.52	3.68	20.93	0.04	132	21	126	26	NONE		20.2	53	33.6	739	767	1453	60.6	1.01	63	25.1	0	0	1453
									00:16:58	17.8	0.685	12.196	538	297.821	306.382	1.03	123.2	20.9	36.8	35.7	5.13	1.5	112	2.7	17.99	3.05	17.18	3.82	20.93	0.04	129	22	124	28	NONE		20.2	53	33.6	739	767	2158	89.9	1.5	63	37.2	0	0	2158
									00:17:01	23.26	0.77	17.907	669	441.457	442.218	1	138.4	23.1	36.9	36.8	7.61	2.2	112	3.9	17.97	3	17.18	3.73	20.93	0.04	129	22	124	27	NONE		20.2	53	33.6	739	767	3180	132.5	2.21	63	54.8	0	0	3180
									00:17:02	62.5	0.099	6.188	68	144.081	133.505	0.93	18	2.6	12.6	13.6	2.48	0.7	112	1.3	18.18	2.63	18.08	2.15	20.93	0.04	131	19	130	15	NONE		20.2	53	33.6	739	767	1021	42.5	0.71	63	17.6	0	256	765
									00:17:04	28.17	0.767	21.606	643	534.025	523.918	0.98	137.9	22.6	36.8	37.5	9.21	2.6	112	4.8	17.98	2.95	17.22	3.64	20.93	0.04	129	21	124	26	NONE		20.2	53	33.6	739	767	3829	159.5	2.66	63	66	0	247	3582
									00:17:07	20.41	0.798	16.286	709	395.563	394.688	1	143.8	23.5	37.6	37.6	6.82	1.9	113	3.5	18.02	2.94	17.29	3.66	20.93	0.04	130	21	124	26	NONE		20.2	53	33.6	739	767	2847	118.6	1.98	64	49.1	0	21	2825
									00:17:10	20.07	0.695	13.946	618	326.038	325.159	1	126	19.7	38.5	38.6	5.62	1.6	112	2.9	18.13	2.83	17.22	3.71	20.93	0.04	131	20	124	27	NONE		20.2	53	33.6	739	767	2346	97.8	1.63	64	40.4	0	22	2324
[truncated: 34 more columns]

## Sheet: Sonuçlar
Parametre	um	Pre	Bekl.	%Beklenen	Ex Sonrası	% Değişim	Normal	Sınıf
Parametre	um	Ölçüm	Dinlenme	Isınma	AT	RC	Maks	Bekl.	%Beklenen	Normal	Sınıf
Parametre	um	Ölçüm	Dinlenme	Isınma	AT	RC	Maks	Bekl.	%Beklenen	Normal	Sınıf
Parametre	um	Ölçüm	Dinlenme	Isınma	AT	RC	Maks	Bekl.	%Beklenen	Normal	Sınıf
Parametre	um	Ölçüm	Dinlenme	Isınma	AT	RC	Maks	Bekl.	%Beklenen	Normal	Sınıf
Parametre	um	Ölçüm	Dinlenme	Isınma	AT	RC	Maks	Bekl.	%Beklenen	Normal	Sınıf
