# Supplementary material for: Correction: The contribution of energy systems during 30-second lower body Wingate anaerobic test in combat sports athletes: Intermittent versus single forms and gender comparison
Source: PLoS One. 2024 Jun 27;19(6):e0306361. doi: 10.1371/journal.pone.0306361 (PMC11210755; doi:10.1371/journal.pone.0306361)
Supplement: S1 File — A) Descriptive characteristics of athletes including age range, height, weight; B) Wingate test outputs, including metrics such as peak power, mean power, and fatigue index; C) Oxygen Consumption (O2) Data for two different Wingate test protocols, providing comparative insights into athletes’ oxygen consumption during these tests. (ZIP) [file pone.0306361.s001.zip › S1 File/C. Oxygen consumption data for two Wingate tests/All Raw-Oxygen Data/2.xlsx]

## Sheet: Veri
			Test Tarihi	18112022		Barometrik basınç (mmHg)	760		t	Rf	VT	VE_ergo	IV	VO2	VCO2	RQ	O2eksp	CO2eksp	VE/VO2	VE/VCO2	VO2/Kg	METS	HR	VO2/HR	FeO2	FeCO2	FetO2	FetCO2	FiO2	FiCO2	PeO2	PeCO2	PetO2	PETCO2	Faz	İşaretleyici	Ortam Sıc.	RH Amb	Cihaz Sıcaklığı	Analizör Basıncı	PB	EEkc	EEh	EEm	EEtot	EEkg	PRO	YAĞ	CHO
			Test Süresi	00:13:48		Ortam Sıcaklığı (°C)	24		s	1/min	L(btps)	L/min	mL	mL/min	mL/min	---	mL	mL	---	---	mL/min/Kg	---	bpm	mL/beat	%	%	%	%	%	%	mmHg	mmHg	mmHg	mmHg	---	---	°C	%	°C	mmHg	mmHg	kcal/day	kcal/h	kcal/min	kcal	kcal/Kg/day	kcal/day	kcal/day	kcal/day
			Test Süresi	00:16:21		Ortam Görece Nem (%)	54
			Egzersiz Süresi	00:00:00		Flowmetre sıcaklığı (°C)	34		00:00:00	24.39	1.077	26.268	972	631.977	801.66	1.27	192.3	40.2	38.9	30.6	7.52	2.1	90	7	17.86	3.73	16.75	5.06	20.93	0.04	127	27	119	36	NONE		23.9	60	38.1	732	760	4819	200.8	3.35	0	57.4	0	0	4819
			Kişi (Hasta) Tipi	Healthy		Flowmetre Bağıl Nem (%)	100		00:00:03	25.32	1.042	26.38	834	651.039	828.212	1.27	185.2	40	37.8	29.7	7.75	2.2	87	7.5	17.77	3.84	16.58	5.21	20.93	0.04	127	27	118	37	NONE		23.9	60	38.1	732	760	4968	207	3.45	0	59.1	0	0	4968
			Test Türü	Azami		STPD (---)	0.8264		00:00:05	21.82	1.008	21.993	990	531.531	668.93	1.26	179.9	37.5	38.5	30.6	6.33	1.8	88	6	17.85	3.72	16.58	5.22	20.93	0.04	127	27	118	37	NONE		23.9	60	38.1	732	760	4045	168.5	2.81	0	48.2	0	0	4045
			Ergometre	Hiçbiri		BTPS Ins (---)	1.095		00:00:09	18.93	1.642	31.079	1269	836.596	1059.7	1.27	287.2	68.4	35.6	28.1	9.96	2.8	90	9.3	17.49	4.17	16.46	5.35	20.93	0.04	125	30	117	38	NONE		23.9	60	38.1	732	760	6377	265.7	4.43	0	75.9	0	0	6377
			Protokol	Hiçbiri		BTPS Eksp (---)	1.02		00:00:11	28.71	0.785	22.536	833	551.474	671.116	1.22	140	28.6	37.2	30.6	6.57	1.9	88	6.3	17.83	3.64	16.59	5.07	20.93	0.04	127	26	118	36	NONE		23.9	60	38.1	732	760	4160	173.3	2.89	1	49.5	0	0	4160
			Azami Efor	Onaylanmamış		#Adım sayısı	482		00:00:14	20.34	1.434	29.166	1209	772.323	972.034	1.26	251.7	58.4	35.9	28.5	9.19	2.6	90	8.6	17.55	4.07	16.42	5.36	20.93	0.04	125	29	117	38	NONE		23.9	60	38.1	732	760	5877	244.9	4.08	1	70	0	0	5877
			EKG Tepkisi	Yok		BSA (m2)	1.98047		00:00:16	22.22	1.034	22.978	1176	558.437	699.492	1.25	184.4	38.5	38.4	30.6	6.65	1.9	93	6	17.83	3.72	16.59	5.15	20.93	0.04	127	27	118	37	NONE		23.9	60	38.1	732	760	4244	176.8	2.95	1	50.5	0	0	4244
			Test sebebi	Yok		BMI (kg/m2)	28.1		00:00:19	20.34	0.933	18.976	723	524.287	627.435	1.2	162.8	37.7	33.5	28	6.24	1.8	95	5.5	17.45	4.04	15.92	5.5	20.93	0.04	124	29	114	39	NONE		23.9	59	38.1	732	760	3938	164.1	2.73	1	46.9	0	0	3938
			Testi durdurma sebebi	Yok		HR Maks.	192		00:00:22	24.69	1.087	26.84	1254	709.062	831.861	1.17	191.5	41.2	35.4	30.2	8.44	2.4	97	7.3	17.62	3.79	16.26	5.31	20.93	0.04	126	27	116	38	NONE		23.9	59	38.1	732	760	5300	220.8	3.68	1	63.1	0	0	5300
			Test Konumu	Tanımsız		Kullanıcı 1 (---)	-		00:00:25	19.74	0.876	17.289	995	450.051	524.407	1.17	154.8	32.5	35.3	30.3	5.36	1.5	92	4.9	17.67	3.71	16.2	5.35	20.93	0.04	126	26	116	38	NONE		23.9	59	38.1	732	760	3358	139.9	2.33	1	40	0	0	3358
			Test Amacı	Yok		Kullanıcı 2 (---)	-		00:00:27	23.72	0.791	18.759	734	520.544	585.697	1.13	138.3	30.2	32.8	29.2	6.2	1.8	92	5.7	17.48	3.82	16.06	5.38	20.93	0.04	125	27	115	38	NONE		23.9	59	38.1	732	760	3851	160.5	2.67	1	45.8	0	0	3851
						Kullanıcı 3 (---)	-		00:00:30	24.19	0.991	23.976	881	697.219	777.853	1.12	171.7	39.3	32	28.6	8.3	2.4	94	7.4	17.33	3.97	15.97	5.45	20.93	0.04	124	28	114	39	NONE		23.9	58	38.1	732	760	5148	214.5	3.57	2	61.3	0	0	5148
									00:00:32	22.56	0.94	21.203	849	614.25	684.586	1.11	163	37.1	31.9	28.7	7.31	2.1	91	6.7	17.34	3.95	15.97	5.46	20.93	0.04	124	28	114	39	NONE		23.9	58	38.1	732	760	4534	188.9	3.15	2	54	0	0	4534
									00:00:35	21.74	0.939	20.413	866	601.609	674.163	1.12	162.2	37.9	31.4	28	7.16	2	89	6.8	17.27	4.04	15.96	5.46	20.93	0.04	123	29	114	39	NONE		23.8	58	38.1	732	760	4447	185.3	3.09	2	52.9	0	0	4447
									00:00:37	30	0.319	9.57	815	136.512	155.513	1.14	61.1	6.4	54.7	48	1.63	0.5	89	1.5	19.15	2.01	17.43	3.64	20.93	0.04	137	14	124	26	NONE	Marker	23.9	58	38.1	732	760	1013	42.2	0.7	2	12.1	0	0	1013
									00:00:38	101.69	0.117	11.898	67	55.382	147.377	2.66	23.6	1.8	86.3	32.4	0.66	0.2	89	0.6	20.17	1.54	19.53	2.11	20.93	0.04	144	11	139	15	NONE		23.9	58	38.1	732	760	544	22.7	0.38	2	6.5	0	0	544
									00:00:38	96.77	0.758	73.355	181	2201.73	2591.06	1.18	130.1	32.7	30.2	25.7	26.21	7.5	89	24.7	17.16	4.31	16.08	5.29	20.93	0.04	122	31	115	38	NONE		23.8	58	38.1	732	760	16469	686.2	11.44	2	196.1	0	0	16469
									00:00:39	75.95	0.639	48.532	406	1389.18	1571.97	1.13	111	25.3	31.1	27.5	16.54	4.7	89	15.6	17.37	3.96	16.06	5.15	20.93	0.04	124	28	115	37	NONE		23.9	58	38.1	732	760	10292	428.8	7.15	2	122.5	0	0	10292
									00:00:40	90.91	0.647	58.818	483	1381.57	1678.55	1.21	116.2	22.6	38	31.2	16.45	4.7	89	15.5	17.96	3.49	17	4.62	20.93	0.04	128	25	121	33	NONE		23.8	58	38.1	732	760	10418	434.1	7.23	2	124	0	0	10418
									00:00:41	77.92	0.679	52.909	545	1167.38	1347.75	1.15	123.4	21.2	40.7	35.2	13.9	4	89	13.1	18.17	3.12	16.85	4.51	20.93	0.04	130	22	120	32	NONE		23.8	58	38.1	732	760	8691	362.1	6.04	2	103.5	0	0	8691
									00:00:41	84.51	0.827	69.887	499	1789.01	2114.03	1.18	146.5	30.6	35.8	30.3	21.3	6.1	89	20.1	17.71	3.7	16.46	4.82	20.93	0.04	126	26	117	34	NONE		23.8	58	38.1	732	760	13396	558.2	9.3	2	159.5	0	0	13396
									00:00:42	74.07	0.843	62.444	654	1446.71	1711.84	1.18	151.9	28.3	39.6	33.4	17.22	4.9	89	16.3	18.02	3.36	16.81	4.55	20.93	0.04	128	24	120	32	NONE		23.8	58	38.1	732	760	10836	451.5	7.53	2	129	0	0	10836
									00:00:43	68.18	1.035	70.568	747	1530.28	1898.2	1.24	188.1	34.1	43	34.7	18.22	5.2	90	17	18.17	3.29	17.1	4.24	20.93	0.04	130	23	122	30	NONE		23.8	59	38.1	732	760	11601	483.4	8.06	3	138.1	0	0	11601
									00:00:44	70.59	0.97	68.471	685	1422.27	1879.24	1.32	177	32.6	44.7	33.8	16.93	4.8	90	15.8	18.25	3.36	17.25	4.36	20.93	0.04	130	24	123	31	NONE		23.8	59	38.2	732	760	10964	456.8	7.61	3	130.5	0	0	10964
									00:00:45	75	0.924	69.3	669	1358.28	1855.28	1.37	169.8	30.3	47.2	34.5	16.17	4.6	90	15.1	18.38	3.28	17.5	4.28	20.93	0.04	131	23	125	31	NONE		23.8	59	38.2	732	760	10567	440.3	7.34	3	125.8	0	0	10567
									00:00:45	68.97	0.954	65.793	686	1221.51	1722.44	1.41	176.4	30.6	49.9	35.4	14.54	4.2	90	13.6	18.49	3.21	17.43	4.26	20.93	0.04	132	23	124	30	NONE		23.8	59	38.2	732	760	9588	399.5	6.66	3	114.1	0	0	9588
									00:00:46	81.08	0.895	72.568	654	1225.21	1845.71	1.51	167.1	27.9	54.6	36.2	14.59	4.2	90	13.6	18.67	3.12	17.75	4.12	20.93	0.04	133	22	127	29	NONE		23.8	60	38.2	732	760	9804	408.5	6.81	3	116.7	0	0	9804
									00:00:47	78.95	0.897	70.816	576	1175.33	1744.88	1.48	167.9	27.1	55.5	37.4	13.99	4	90	13.1	18.72	3.02	17.82	4.04	20.93	0.04	133	22	127	29	NONE		23.8	60	38.2	732	760	9365	390.2	6.5	3	111.5	0	0	9365
									00:00:48	86.96	0.88	76.522	607	1208.21	1850.53	1.53	165.5	26.1	58.3	38.1	14.38	4.1	90	13.4	18.81	2.97	17.86	3.94	20.93	0.04	134	21	127	28	NONE		23.8	60	38.2	732	760	9717	404.9	6.75	3	115.7	0	0	9717
									00:00:48	93.75	0.659	61.781	476	939.232	1459.56	1.55	124.4	19.1	58.8	37.8	11.18	3.2	90	10.4	18.88	2.9	18.05	3.81	20.93	0.04	135	21	129	27	NONE	Marker	23.8	60	38.2	732	760	7587	316.1	5.27	3	90.3	0	0	7587
									00:00:49	72.29	0.98	70.843	649	1419	1864.54	1.31	179.8	31.6	46.4	35.3	16.89	4.8	92	15.4	18.35	3.22	17.36	4.28	20.93	0.04	131	23	124	31	NONE		23.8	61	38.2	732	760	10923	455.1	7.59	3	130	0	0	10923
									00:00:52	21.2	3.008	63.774	2289	1657.55	2014.98	1.22	530.7	116.2	37.6	30.9	19.73	5.6	134	12.4	17.64	3.86	16.57	5.05	20.93	0.04	126	28	118	36	NONE		23.8	61	38.2	732	760	12501	520.9	8.68	4	148.8	0	0	12501
									00:00:54	29.85	2.157	64.388	1418	1970.38	2216.26	1.12	369.5	90.7	31.6	28.1	23.46	6.7	156	12.6	17.13	4.2	15.95	5.5	20.93	0.04	122	30	114	39	NONE		23.8	61	38.2	732	760	14576	607.3	10.12	4	173.5	0	0	14576
									00:00:57	21.2	2.658	56.353	1993	1826.94	2040.16	1.12	449.5	117.5	30	26.9	21.75	6.2	169	10.8	16.91	4.42	15.56	5.85	20.93	0.04	121	32	111	42	NONE		23.8	60	38.2	732	760	13492	562.2	9.37	4	160.6	0	0	13492
									00:00:59	29.13	2.495	72.67	1400	2858.73	3035.33	1.06	401.9	127.1	24.7	23.3	34.03	9.7	169	16.9	16.11	5.09	14.49	6.88	20.93	0.04	115	36	103	49	NONE		23.8	59	38.2	732	760	20863	869.3	14.49	5	248.4	0	0	20863
									00:01:01	26.43	2.957	78.159	1849	2958.47	3246.39	1.1	480.7	149.8	25.8	23.5	35.22	10.1	162	18.3	16.26	5.07	14.83	6.63	20.93	0.04	116	36	106	47	NONE		23.8	59	38.2	732	760	21757	906.5	15.11	5	259	0	0	21757
									00:01:03	26.67	2.918	77.813	1864	2662.14	3108.17	1.17	485.7	142.2	28.5	24.4	31.69	9.1	152	17.5	16.64	4.87	15.29	6.5	20.93	0.04	119	35	109	46	NONE		23.8	59	38.2	732	760	19874	828.1	13.8	6	236.6	0	0	19874
									00:01:06	28.17	2.634	74.197	1776	2567.89	3111.35	1.21	436.1	134.7	28.1	23.2	30.57	8.7	147	17.5	16.56	5.11	15.23	6.75	20.93	0.04	118	36	109	48	NONE		23.8	60	38.2	732	760	19350	806.2	13.44	6	230.4	0	0	19350
									00:01:08	27.4	2.732	74.849	1729	2635.39	3328.68	1.26	449	148.1	27.7	21.9	31.37	9	146	18.1	16.43	5.42	15.06	7.14	20.93	0.04	117	39	107	51	NONE		23.8	59	38.2	732	760	20073	836.4	13.94	7	239	0	0	20073
									00:01:10	27.03	2.752	74.378	1756	2445.25	3183.03	1.3	459.6	143.6	29.6	22.8	29.11	8.3	145	16.9	16.7	5.22	15.4	6.88	20.93	0.04	119	37	110	49	NONE		23.8	59	38.2	732	760	18774	782.3	13.04	7	223.5	0	0	18774
									00:01:12	26.2	3.113	81.563	1833	2713.58	3636.99	1.34	517.3	169.2	29.4	21.9	32.3	9.2	143	19	16.62	5.44	15.37	7.05	20.93	0.04	118	39	110	50	NONE		23.8	58	38.2	732	760	21000	875	14.58	8	250	0	0	21000
									00:01:14	26.55	3.183	84.504	2030	2537.78	3568.42	1.41	540.7	163.9	32.6	23.2	30.21	8.6	144	17.6	16.99	5.15	15.78	6.74	20.93	0.04	121	37	113	48	NONE		23.8	58	38.2	732	760	19905	829.4	13.82	8	237	0	0	19905
									00:01:17	26.91	2.865	77.085	1942	2198.36	3236.81	1.47	491	146.7	34.2	23.2	26.17	7.5	145	15.2	17.14	5.12	16.08	6.6	20.93	0.04	122	37	115	47	NONE		23.7	59	38.2	732	760	17473	728	12.13	9	208	0	0	17473
									00:01:19	30.77	2.525	77.692	1570	2126.12	3191.35	1.5	436.1	126.5	35.5	23.7	25.31	7.2	144	14.8	17.27	5.01	16.05	6.74	20.93	0.04	123	36	114	48	NONE		23.7	59	38.3	732	760	16995	708.1	11.8	9	202.3	0	0	16995
									00:01:20	46.88	2.281	106.922	1414	2824.25	4268.97	1.51	396.7	111.1	36.7	24.3	33.62	9.6	144	19.6	17.39	4.87	16.29	6.07	20.93	0.04	124	35	116	43	NONE	Marker	23.7	60	38.3	732	760	22623	942.6	15.71	10	269.3	0	0	22623
									00:01:21	66.67	1.893	126.2	969	2949.28	4889.91	1.66	335.3	89.5	41.2	24.9	35.11	10	145	20.3	17.71	4.73	16.67	5.93	20.93	0.04	126	34	119	42	NONE		23.7	60	38.3	732	760	24309	1012.9	16.88	10	289.4	0	0	24309
									00:01:22	69.77	2.069	144.349	1041	3015.89	5476.7	1.82	371.8	95.8	46.2	25.5	35.9	10.3	146	20.7	17.97	4.63	16.93	5.76	20.93	0.04	128	33	121	41	NONE		23.7	60	38.3	732	760	25612	1067.2	17.79	10	304.9	0	0	25612
									00:01:22	71.43	2.027	144.786	1041	2631.19	5106.32	1.94	370.9	87.3	53.1	27.4	31.32	8.9	148	17.8	18.3	4.31	17.27	5.44	20.93	0.04	130	31	123	39	NONE		23.7	60	38.3	732	760	22865	952.7	15.88	10	272.2	0	0	22865
									00:01:23	71.43	2.003	143.071	980	2635.05	5000.6	1.9	366.2	85.5	52.4	27.6	31.37	9	149	17.7	18.28	4.27	17.31	5.37	20.93	0.04	130	30	123	38	NONE		23.7	60	38.3	732	760	22719	946.6	15.78	10	270.5	0	0	22719
									00:01:24	70.59	1.933	136.447	1011	2337.54	4540.84	1.94	356.6	78.6	56.3	29	27.83	8	150	15.6	18.45	4.07	17.48	5.05	20.93	0.04	132	29	125	36	NONE		23.7	60	38.3	732	760	20320	846.7	14.11	11	241.9	0	0	20320
									00:01:25	77.92	1.876	146.182	964	2303.9	4601.9	2	349.4	72.2	61.1	30.6	27.43	7.8	152	15.2	18.62	3.85	17.68	4.88	20.93	0.04	133	27	126	35	NONE		23.7	60	38.3	732	760	20228	842.8	14.05	11	240.8	0	0	20228
									00:01:26	83.33	1.849	154.083	900	2332.86	4708.7	2.02	345.9	69.1	63.5	31.5	27.77	7.9	154	15.1	18.71	3.74	17.75	4.8	20.93	0.04	133	27	127	34	NONE		23.7	62	38.3	732	760	20560	856.7	14.28	11	244.8	0	0	20560
									00:01:26	88.24	1.833	161.735	897	2338.94	4767.36	2.04	344.6	66.1	66.5	32.6	27.84	8	155	15.1	18.8	3.61	17.96	4.6	20.93	0.04	134	26	128	33	NONE		23.7	62	38.3	732	760	20687	862	14.37	11	246.3	0	0	20687
									00:01:27	83.33	1.7	141.667	854	2264.18	4347.7	1.92	316.6	63.8	60	31.2	26.95	7.7	157	14.4	18.62	3.75	17.63	4.76	20.93	0.04	133	27	126	34	NONE		23.7	62	38.3	732	760	19602	816.8	13.61	11	233.4	0	0	19602
									00:01:28	89.55	1.382	123.761	812	1926.23	3667.49	1.9	258.3	50.1	61	32	22.93	6.6	159	12.1	18.69	3.63	17.78	4.69	20.93	0.04	133	26	127	33	NONE		23.7	62	38.3	732	760	16627	692.8	11.55	12	197.9	0	0	16627
									00:01:29	73.17	1.646	120.439	877	2294.72	3842.87	1.67	301.2	64.2	50.3	30	27.32	7.8	160	14.3	18.3	3.9	17.26	4.9	20.93	0.04	130	28	123	35	NONE		23.7	62	38.3	732	760	18974	790.6	13.18	12	225.9	0	0	18974
									00:01:29	88.24	1.779	156.971	882	2648.27	4608.33	1.74	330.4	63.9	56.9	32.7	31.53	9	162	16.3	18.57	3.59	17.59	4.5	20.93	0.04	132	26	125	32	NONE		23.7	62	38.3	732	760	22172	923.8	15.4	12	264	0	0	22172
									00:01:30	86.96	1.78	154.783	865	2636.96	4476.81	1.7	330.5	63	56.4	33.2	31.39	9	164	16.1	18.57	3.54	17.58	4.58	20.93	0.04	132	25	125	33	NONE		23.7	62	38.3	732	760	21900	912.5	15.21	12	260.7	0	0	21900
									00:01:31	81.08	1.836	148.865	928	2807.02	4434.1	1.58	337.3	66.9	51	32.3	33.42	9.5	166	16.9	18.37	3.64	17.4	4.57	20.93	0.04	131	26	124	33	NONE	Marker	23.7	62	38.3	732	760	22788	949.5	15.82	12	271.3	0	0	22788
									00:01:32	63.83	2.457	156.83	1187	3159.66	4659.24	1.47	448.4	89.3	48.2	32.7	37.62	10.7	168	18.8	18.25	3.63	17.24	4.66	20.93	0.04	130	26	123	33	NONE		23.7	62	38.3	732	760	25125	1046.9	17.45	13	299.1	0	0	25125
									00:01:33	35.71	3.292	117.571	1843	2876.85	4010.95	1.39	583.5	137.2	40	28.7	34.25	9.8	171	16.8	17.72	4.17	16.89	5.17	20.93	0.04	126	30	120	37	NONE		23.7	62	38.3	732	760	22510	937.9	15.63	13	268	0	0	22510
									00:01:35	39.22	2.983	116.98	1581	2906.72	3967.36	1.36	527.8	123.6	39.3	28.8	34.6	9.9	173	16.8	17.69	4.14	16.6	5.53	20.93	0.04	126	30	118	39	NONE		23.7	62	38.3	732	760	22608	942	15.7	13	269.1	0	0	22608
									00:01:36	37.27	3.176	118.36	1733	3068.5	4260.68	1.39	557	139.6	37.7	27.2	36.53	10.4	176	17.4	17.54	4.4	16.42	5.79	20.93	0.04	125	31	117	41	NONE		23.7	62	38.3	732	760	23982	999.2	16.65	14	285.5	0	0	23982
									00:01:38	35.09	3.232	113.404	1737	3097.05	4364.69	1.41	560.5	151.8	35.8	25.4	36.87	10.5	176	17.6	17.34	4.7	16.14	6.2	20.93	0.04	124	33	115	44	NONE		23.7	62	38.3	732	760	24307	1012.8	16.88	14	289.4	0	0	24307
									00:01:40	37.74	3.32	125.283	1827	3394.34	4873.92	1.44	576.1	157.6	36.1	25.2	40.41	11.5	177	19.2	17.35	4.75	16.3	6.08	20.93	0.04	124	34	116	43	NONE		23.7	62	38.3	732	760	26783	1116	18.6	15	318.8	0	0	26783
									00:01:41	34.68	3.408	118.197	1888	3121.25	4667.73	1.5	593.1	164.2	37.1	24.8	37.16	10.6	176	17.7	17.4	4.82	16.29	6.31	20.93	0.04	124	34	116	45	NONE		23.7	60	38.3	732	760	24923	1038.4	17.31	15	296.7	0	0	24923
									00:01:43	33.52	3.233	108.369	1947	2998.36	4510.44	1.5	557	164.1	35.4	23.5	35.69	10.2	175	17.1	17.23	5.08	16.19	6.48	20.93	0.04	123	36	115	46	NONE		23.7	60	38.3	732	760	23983	999.3	16.66	16	285.5	0	0	23983
									00:01:45	37.04	3.215	119.074	1808	3120.12	4766.66	1.53	559.7	157	37.3	24.4	37.14	10.6	173	18	17.41	4.88	16.35	6.36	20.93	0.04	124	35	117	45	NONE		23.7	60	38.3	732	760	25073	1044.7	17.41	16	298.5	0	0	25073
									00:01:46	38.22	3.295	125.924	1790	3068.51	4952.27	1.61	580	158.1	40.2	24.9	36.53	10.4	172	17.8	17.6	4.8	16.55	6.25	20.93	0.04	126	34	118	45	NONE		23.7	59	38.3	732	760	25077	1044.9	17.41	17	298.5	0	0	25077
									00:01:48	34.68	3.422	118.682	1931	2820.05	4727.9	1.68	603.9	166.3	41.2	24.6	33.57	9.6	171	16.5	17.65	4.86	16.63	6.37	20.93	0.04	126	35	119	45	NONE		23.7	59	38.3	732	760	23326	971.9	16.2	17	277.7	0	0	23326
									00:01:50	35.09	3.434	120.491	1915	2752.77	4803.4	1.74	609	167	42.9	24.6	32.77	9.4	169	16.3	17.73	4.86	16.77	6.31	20.93	0.04	126	35	120	45	NONE		23.7	58	38.3	732	760	23068	961.2	16.02	18	274.6	0	0	23068
									00:01:52	35.09	3.34	117.193	1871	2577.91	4636.32	1.8	595.3	161.2	44.5	24.7	30.69	8.8	168	15.3	17.82	4.83	16.86	6.25	20.93	0.04	127	34	120	45	NONE		23.7	58	38.3	732	760	21821	909.2	15.15	18	259.8	0	0	21821
									00:01:53	36.59	3.359	122.89	1839	2612.23	4827.96	1.85	601.3	161	46.1	24.9	31.1	8.9	168	15.5	17.9	4.79	16.94	6.27	20.93	0.04	128	34	121	45	NONE		23.7	59	38.3	732	760	22318	929.9	15.5	18	265.7	0	0	22318
									00:01:55	32.79	3.424	112.262	1995	2356.41	4385.62	1.86	614	163.2	46.7	25.1	28.05	8	167	14.1	17.93	4.77	16.99	6.21	20.93	0.04	128	34	121	44	NONE		23.7	59	38.3	732	760	20180	840.9	14.01	19	240.2	0	0	20180
									00:01:57	33.9	3.303	111.966	1872	2365.91	4448.79	1.88	591.3	160.1	46.3	24.6	28.17	8	166	14.3	17.9	4.85	16.93	6.38	20.93	0.04	128	35	121	45	NONE		23.7	60	38.3	732	760	20334	847.2	14.12	19	242.1	0	0	20334
									00:01:58	37.04	3.26	120.741	1685	2473.13	4683.7	1.89	586.4	154.3	47.8	25.2	29.44	8.4	166	14.9	17.99	4.73	17.02	6.2	20.93	0.04	128	34	121	44	NONE		23.7	60	38.3	732	760	21308	887.8	14.8	20	253.7	0	0	21308
									00:02:00	35.5	3.229	114.639	1858	2279.9	4413.78	1.94	582.9	151.7	49.2	25.4	27.14	7.8	166	13.7	18.05	4.7	17.13	6.06	20.93	0.04	129	33	122	43	NONE		23.7	62	38.3	732	760	19795	824.8	13.75	20	235.7	0	0	19795
									00:02:01	52.17	2.648	138.157	1634	2284.9	4598.91	2.01	490	107.7	58.9	29.2	27.2	7.8	165	13.8	18.5	4.07	17.69	5.23	20.93	0.04	132	29	126	37	NONE	Marker	23.7	62	38.3	732	760	20117	838.2	13.97	20	239.5	0	0	20117
									00:02:02	84.51	2.009	169.775	974	2463.93	5734.64	2.33	375.4	82.9	66.5	28.6	29.33	8.4	165	14.9	18.69	4.13	17.87	5.11	20.93	0.04	133	29	127	36	NONE		23.7	62	38.3	732	760	22921	955	15.92	21	272.9	0	0	22921
									00:02:03	75	2.136	160.2	1007	2402.09	5514.09	2.3	397.8	89.8	64.5	28.1	28.6	8.2	165	14.6	18.62	4.2	17.75	5.28	20.93	0.04	133	30	127	38	NONE		23.7	62	38.3	732	760	22224	926	15.43	21	264.6	0	0	22224
									00:02:04	80	1.902	152.16	1007	2107.22	5081.18	2.41	356.8	77.6	69.6	28.8	25.09	7.2	166	12.7	18.76	4.08	17.88	5.2	20.93	0.04	134	29	127	37	NONE		23.7	63	38.3	732	760	19883	828.4	13.81	21	236.7	0	0	19883
									00:02:04	90.91	1.778	161.636	882	2100.2	5251.82	2.5	335.4	70.6	73.9	29.6	25	7.1	166	12.7	18.86	3.97	18.01	4.94	20.93	0.04	134	28	128	35	NONE		23.6	63	38.3	732	760	20114	838.1	13.97	21	239.4	0	0	20114
									00:02:05	72.29	2.287	165.325	1066	2386.65	5388.84	2.26	428.2	91.1	67.2	29.7	28.41	8.1	166	14.4	18.72	3.98	17.84	5.02	20.93	0.04	133	28	127	36	NONE		23.6	64	38.3	732	760	21939	914.1	15.24	21	261.2	0	0	21939
									00:02:06	76.92	2.055	158.077	1063	2255.28	5059.83	2.24	385.4	80.4	67.7	30.2	26.85	7.7	167	13.5	18.75	3.91	17.87	4.9	20.93	0.04	134	28	127	35	NONE		23.6	64	38.3	732	760	20680	861.7	14.36	22	246.2	0	0	20680
									00:02:07	74.07	2.134	158.074	1172	2187.56	4852.12	2.22	401.8	80.1	69.9	31.5	26.04	7.4	168	13	18.83	3.75	18.02	4.58	20.93	0.04	134	27	128	33	NONE		23.6	64	38.3	732	760	19971	832.1	13.87	22	237.8	0	0	19971
									00:02:07	90.91	1.943	176.636	908	2244.68	5149.09	2.29	368.7	69.3	75.9	33.1	26.72	7.6	168	13.4	18.98	3.57	18.12	4.53	20.93	0.04	135	25	129	32	NONE		23.6	64	38.3	732	760	20762	865.1	14.42	22	247.2	0	0	20762
									00:02:08	84.51	1.892	159.887	907	2139.46	4662.13	2.18	357.8	67.5	72	33	25.47	7.3	169	12.7	18.91	3.57	17.94	4.57	20.93	0.04	135	25	128	33	NONE		23.6	64	38.3	732	760	19400	808.3	13.47	22	231	0	0	19400
									00:02:09	75.95	1.533	116.43	969	1704.74	3382.85	1.98	288.1	54.5	65.2	32.8	20.29	5.8	170	10	18.79	3.56	17.93	4.65	20.93	0.04	134	25	128	33	NONE		23.6	64	38.3	732	760	14932	622.2	10.37	22	177.8	0	0	14932
									00:02:09	93.75	1.571	147.281	849	2345.66	4616.22	1.97	292.4	60.2	60	30.5	27.92	8	171	13.7	18.61	3.83	17.82	4.59	20.93	0.04	133	27	127	33	NONE		23.6	64	38.3	732	760	20485	853.6	14.23	22	243.9	0	0	20485
									00:02:10	85.71	1.67	143.143	923	2216.35	4430.3	2	311.7	63.2	61.9	31	26.39	7.5	172	12.9	18.66	3.78	17.67	4.56	20.93	0.04	133	27	126	33	NONE		23.6	64	38.3	732	760	19465	811	13.52	22	231.7	0	0	19465
									00:02:11	81.08	1.767	143.27	990	2432.47	4235.01	1.74	327.9	63.9	56.6	32.5	28.96	8.3	172	14.1	18.56	3.62	17.6	4.52	20.93	0.04	132	26	125	32	NONE		23.6	64	38.3	732	760	20369	848.7	14.15	23	242.5	0	0	20369
									00:02:12	73.17	1.853	135.585	1049	2407.17	3916.46	1.63	342.8	65.5	54.2	33.3	28.66	8.2	173	13.9	18.5	3.53	17.45	4.58	20.93	0.04	132	25	124	33	NONE	Marker	23.6	64	38.3	732	760	19722	821.8	13.7	23	234.8	0	0	19722
									00:02:12	85.71	2.023	173.4	1061	2993.54	5008.14	1.67	375.2	71.5	55.9	33.4	35.64	10.2	174	17.2	18.55	3.53	17.66	4.44	20.93	0.04	132	25	126	32	NONE		23.6	64	38.3	732	760	24745	1031	17.18	23	294.6	0	0	24745
									00:02:13	76.92	2.329	179.154	1074	3257.27	5116.06	1.57	430.1	81.4	53.3	34	38.78	11.1	175	18.6	18.47	3.5	17.52	4.39	20.93	0.04	132	25	125	31	NONE		23.6	64	38.3	732	760	26397	1099.9	18.33	23	314.2	0	0	26397
									00:02:15	38.22	3.194	122.064	1714	2979.91	4179.51	1.4	566.2	133.6	40.1	28.6	35.48	10.1	176	16.9	17.73	4.18	16.94	5.18	20.93	0.04	126	30	121	37	NONE		23.6	64	38.3	732	760	23356	973.1	16.22	24	278	0	0	23356
									00:02:16	44.12	3.047	134.426	1451	3216.9	4436.84	1.38	542.5	122.9	40.8	29.6	38.3	10.9	178	18.1	17.8	4.03	16.83	5.27	20.93	0.04	127	29	120	38	NONE		23.6	64	38.3	732	760	25094	1045.6	17.43	24	298.7	0	0	25094
									00:02:18	39.74	3.188	126.675	1679	2952.95	4148.62	1.4	569.7	127.6	42	29.9	35.15	10	179	16.5	17.87	4	16.85	5.31	20.93	0.04	127	29	120	38	NONE		23.6	63	38.3	732	760	23155	964.8	16.08	25	275.7	0	0	23155
									00:02:19	39.74	3.048	121.113	1644	3050.31	4298.24	1.41	537.1	132.1	38.8	27.5	36.31	10.4	179	17	17.62	4.33	16.54	5.72	20.93	0.04	126	31	118	41	NONE		23.6	63	38.3	732	760	23939	997.5	16.62	25	285	0	0	23939
									00:02:21	41.96	2.473	103.762	1478	2864.22	4023.04	1.4	428	117	35.2	25.1	34.1	9.7	178	16.1	17.31	4.73	16.08	6.23	20.93	0.04	123	34	115	44	NONE		23.6	60	38.3	732	760	22458	935.7	15.6	25	267.4	0	0	22458
									00:02:22	40.27	2.843	114.483	1474	3532.94	4864.52	1.38	480.5	147.3	31.6	23	42.06	12	177	20	16.9	5.18	15.7	6.7	20.93	0.04	121	37	112	48	NONE		23.6	60	38.3	732	760	27546	1147.8	19.13	26	327.9	0	0	27546
									00:02:24	39.47	3.207	126.592	1733	3772.88	5217.25	1.38	546.3	161.2	32.8	23.7	44.92	12.8	175	21.6	17.03	5.03	15.96	6.28	20.93	0.04	121	36	114	45	NONE		23.6	59	38.3	732	760	29453	1227.2	20.45	26	350.6	0	0	29453
									00:02:25	38.71	2.876	111.329	1551	3163.81	4378.26	1.38	495.1	138	34.3	24.8	37.66	10.8	171	18.5	17.21	4.8	16.05	6.24	20.93	0.04	123	34	114	44	NONE		23.6	59	38.4	732	760	24703	1029.3	17.15	27	294.1	0	0	24703
									00:02:27	42.55	2.848	121.191	1615	3352.17	4757.14	1.42	492.4	136.4	35.3	24.8	39.91	11.4	168	20	17.29	4.79	16.16	6.04	20.93	0.04	123	34	115	43	NONE		23.6	57	38.4	732	760	26361	1098.4	18.31	27	313.8	0	0	26361
									00:02:28	36.14	3.306	119.494	1751	3428.7	5021.09	1.46	566	169.4	34.1	23.3	40.82	11.7	167	20.5	17.12	5.12	16.08	6.5	20.93	0.04	122	37	115	46	NONE		23.6	57	38.4	732	760	27209	1133.7	18.9	28	323.9	0	0	27209
									00:02:30	35.71	3.309	118.179	1856	3064.88	4648.44	1.52	577.5	158.8	37.7	24.9	36.49	10.4	165	18.6	17.45	4.8	16.44	6.1	20.93	0.04	124	34	117	43	NONE		23.6	55	38.4	732	760	24575	1024	17.07	28	292.6	0	0	24575
									00:02:31	37.5	3.292	123.45	1825	3019.28	4661.03	1.54	580.5	151.7	40	25.9	35.94	10.3	164	18.4	17.63	4.61	16.67	5.91	20.93	0.04	126	33	119	42	NONE		23.6	55	38.4	732	760	24339	1014.1	16.9	28	289.8	0	0	24339
									00:02:33	36.14	3.309	119.602	1853	2741.87	4408.76	1.61	589.1	148.9	42.7	26.6	32.64	9.3	164	16.7	17.8	4.5	16.9	5.7	20.93	0.04	127	32	120	41	NONE		23.6	55	38.4	732	760	22382	932.6	15.54	29	266.4	0	0	22382
									00:02:35	39.47	3.101	122.408	1673	2727	4432.57	1.63	554.5	137.1	43.9	27	32.46	9.3	164	16.6	17.88	4.42	16.94	5.67	20.93	0.04	127	32	121	40	NONE		23.6	55	38.4	732	760	22336	930.7	15.51	30	265.9	0	0	22336
									00:02:36	44.12	2.866	126.441	1502	2676.9	4406.87	1.65	516.5	122	46.1	28	31.87	9.1	164	16.3	18.02	4.26	16.98	5.59	20.93	0.04	128	30	121	40	NONE		23.6	54	38.4	732	760	22014	917.2	15.29	30	262.1	0	0	22014
									00:02:39	22.81	3.566	81.354	1939	1849.75	3133.42	1.69	634	167.6	43.1	25.5	22.02	6.3	164	11.3	17.78	4.7	16.74	6.38	20.93	0.04	127	34	119	45	NONE		23.6	54	38.4	732	760	15352	639.6	10.66	30	182.8	0	0	15352
									00:02:40	39.47	3.065	120.987	1712	3119.08	4987.66	1.6	533.9	154.1	37.9	23.7	37.13	10.6	163	19.1	17.42	5.03	16.33	6.6	20.93	0.04	124	36	116	47	NONE		23.6	54	38.4	732	760	25417	1059	17.65	31	302.6	0	0	25417
									00:02:42	35.93	3.172	113.964	1837	2678.73	4505.78	1.68	560.8	153	41.6	24.7	31.89	9.1	162	16.5	17.68	4.82	16.78	6.09	20.93	0.04	126	34	120	43	NONE		23.6	54	38.4	732	760	22181	924.2	15.4	31	264.1	0	0	22181
									00:02:43	37.97	2.956	112.253	1643	2513.67	4281.8	1.7	526.8	137.6	43.6	25.6	29.92	8.5	160	15.7	17.82	4.65	16.79	6.08	20.93	0.04	127	33	120	43	NONE		23.6	54	38.4	732	760	20899	870.8	14.51	31	248.8	0	0	20899
									00:02:45	35.71	3.015	107.679	1704	2450.61	4073.44	1.66	536.5	139.2	42.9	25.8	29.17	8.3	158	15.5	17.79	4.62	16.81	5.92	20.93	0.04	127	33	120	42	NONE		23.5	53	38.4	732	760	20215	842.3	14.04	32	240.7	0	0	20215
									00:02:47	32.79	3.18	104.262	1831	2321.83	3924.77	1.69	567.5	146.1	43.9	26	27.64	7.9	157	14.8	17.85	4.59	16.95	5.82	20.93	0.04	127	33	121	41	NONE		23.5	53	38.4	732	760	19256	802.3	13.37	32	229.2	0	0	19256
									00:02:49	35.29	2.949	104.082	1694	2278.48	3979.66	1.75	526.9	137.6	44.6	25.5	27.12	7.7	157	14.5	17.87	4.67	16.91	6.07	20.93	0.04	127	33	121	43	NONE		23.5	53	38.4	732	760	19100	795.8	13.26	33	227.4	0	0	19100
									00:02:50	35.29	3.053	107.753	1738	2281.78	4060.15	1.78	548	140.4	46.1	25.9	27.16	7.8	157	14.5	17.95	4.6	17.08	5.85	20.93	0.04	128	33	122	42	NONE		23.5	53	38.4	732	760	19246	801.9	13.37	33	229.1	0	0	19246
									00:02:52	34.09	3.077	104.898	1711	2190.81	3907.38	1.78	553.5	139.9	46.8	26.2	26.08	7.5	155	14.1	17.99	4.55	17.1	5.88	20.93	0.04	128	32	122	42	NONE		23.5	53	38.4	732	760	18493	770.5	12.84	34	220.2	0	0	18493
									00:02:54	27.91	3.322	92.707	2038	1854.27	3473.17	1.87	600.2	151.9	48.9	26.1	22.07	6.3	153	12.1	18.07	4.57	17.15	5.95	20.93	0.04	129	33	122	42	NONE		23.5	53	38.4	732	760	15915	663.1	11.05	34	189.5	0	0	15915
									00:02:56	35.09	2.909	102.07	1544	1962.69	3745.22	1.91	528.3	130.3	50.8	26.6	23.37	6.7	153	12.8	18.16	4.48	17.26	5.84	20.93	0.04	129	32	123	42	NONE		23.5	53	38.4	732	760	16955	706.5	11.77	34	201.8	0	0	16955
									00:02:58	35.29	2.85	100.588	1652	1892.74	3692.1	1.95	518.7	127.7	51.8	26.6	22.53	6.4	152	12.5	18.2	4.48	17.28	5.89	20.93	0.04	130	32	123	42	NONE		23.5	53	38.5	732	760	16478	686.6	11.44	35	196.2	0	0	16478
									00:02:59	38.46	2.941	113.115	1630	1957.73	3895.14	1.99	541.2	123.7	56.4	28.3	23.31	6.7	151	13	18.4	4.21	17.59	5.49	20.93	0.04	131	30	125	39	NONE		23.5	53	38.5	732	760	17164	715.2	11.92	35	204.3	0	0	17164
									00:03:01	35.71	3.071	109.679	1690	1806.99	3715.77	2.06	568	127.1	59.3	28.8	21.51	6.1	149	12.1	18.5	4.14	17.67	5.47	20.93	0.04	132	30	126	39	NONE		23.5	53	38.4	732	760	16034	668.1	11.13	35	190.9	0	0	16034
									00:03:03	35.93	2.782	99.952	1635	1617.83	3402.92	2.1	515.2	115.7	60.2	28.6	19.26	5.5	147	11	18.52	4.16	17.69	5.49	20.93	0.04	132	30	126	39	NONE		23.5	53	38.4	732	760	14476	603.2	10.05	36	172.3	0	0	14476
									00:03:04	36.81	2.847	104.798	1571	1690.12	3625.61	2.15	527	120.3	60.5	28.2	20.12	5.7	147	11.5	18.51	4.23	17.68	5.54	20.93	0.04	132	30	126	40	NONE		23.5	53	38.5	732	760	15235	634.8	10.58	36	181.4	0	0	15235
									00:03:07	29.56	3.077	90.946	1740	1477.34	3185.03	2.16	568.9	131.6	60.2	27.9	17.59	5	148	10	18.49	4.28	17.66	5.59	20.93	0.04	132	30	126	40	NONE		23.5	53	38.5	732	760	13342	555.9	9.27	36	158.8	0	0	13342
									00:03:08	35.29	2.597	91.659	1432	1564.89	3237.08	2.07	477.9	112	57	27.6	18.63	5.3	149	10.5	18.4	4.31	17.53	5.65	20.93	0.04	131	31	125	40	NONE		23.5	53	38.4	732	760	13916	579.8	9.66	36	165.7	0	0	13916
									00:03:10	36.36	2.755	100.182	1577	1657.51	3504.61	2.11	508.6	117.7	58.9	27.9	19.73	5.6	148	11.2	18.46	4.27	17.65	5.55	20.93	0.04	132	30	126	40	NONE		23.5	53	38.4	732	760	14860	619.2	10.32	37	176.9	0	0	14860
									00:03:11	32.79	3.032	99.41	1719	1567.51	3411.66	2.18	562.5	127.1	62	28.5	18.66	5.3	146	10.7	18.55	4.19	17.75	5.53	20.93	0.04	132	30	127	39	NONE		23.5	53	38.5	732	760	14207	592	9.87	37	169.1	0	0	14207
									00:03:13	34.88	2.571	89.686	1485	1395.01	3064.26	2.2	477.6	107.3	62.5	28.5	16.61	4.7	144	9.7	18.58	4.17	17.69	5.65	20.93	0.04	132	30	126	40	NONE		23.5	53	38.4	732	760	12688	528.7	8.81	37	151	0	0	12688
									00:03:15	32.61	2.463	80.315	1488	1345.98	2911.39	2.16	453.4	109	58	26.8	16.02	4.6	143	9.4	18.41	4.43	17.53	5.86	20.93	0.04	131	32	125	42	NONE		23.5	52	38.4	732	760	12171	507.1	8.45	38	144.9	0	0	12171
									00:03:17	32.61	2.846	92.804	1623	1494.68	3284.62	2.2	526.3	123	60.6	27.6	17.79	5.1	142	10.5	18.49	4.32	17.7	5.65	20.93	0.04	132	31	126	40	NONE		23.5	52	38.5	732	760	13597	566.5	9.44	38	161.9	0	0	13597
									00:03:19	26.79	3.425	91.741	2022	1405.68	3208.85	2.28	636.3	146.3	63.9	28	16.73	4.8	141	10	18.58	4.27	17.82	5.59	20.93	0.04	132	30	127	40	NONE		23.5	52	38.5	732	760	12977	540.7	9.01	38	154.5	0	0	12977
									00:03:21	30.3	2.884	87.394	1683	1297.75	3044.52	2.35	537.2	122.7	65.7	28	15.45	4.4	140	9.3	18.63	4.25	17.88	5.52	20.93	0.04	133	30	127	39	NONE		23.5	52	38.5	732	760	12111	504.6	8.41	38	144.2	0	0	12111
									00:03:23	29.85	2.785	83.134	1638	1204.35	2852.01	2.37	520.1	116.7	67.3	28.4	14.34	4.1	139	8.7	18.68	4.19	17.85	5.63	20.93	0.04	133	30	127	40	NONE		23.5	52	38.5	732	760	11281	470.1	7.83	39	134.3	0	0	11281
									00:03:25	29.27	2.47	72.293	1540	1149.13	2646.98	2.3	456.5	110.4	61.1	26.5	13.68	3.9	138	8.3	18.48	4.47	17.67	5.86	20.93	0.04	132	32	126	42	NONE		23.5	52	38.5	732	760	10646	443.6	7.39	39	126.7	0	0	10646
									00:03:27	29.85	2.656	79.284	1696	1272.73	2900.15	2.28	490.5	118.6	60.7	26.6	15.15	4.3	136	9.4	18.47	4.47	17.73	5.71	20.93	0.04	132	32	126	41	NONE		23.5	52	38.5	732	760	11741	489.2	8.15	39	139.8	0	0	11741
									00:03:29	35.09	2.537	89.018	1473	1348.65	3105.8	2.3	471.8	108.1	64.2	27.9	16.06	4.6	134	10.1	18.6	4.26	17.86	5.49	20.93	0.04	133	30	127	39	NONE		23.5	52	38.5	732	760	12494	520.6	8.68	40	148.7	0	0	12494
									00:03:31	32.09	2.611	83.775	1614	1206.24	2839.29	2.35	488.1	108.1	67.6	28.7	14.36	4.1	132	9.1	18.69	4.14	17.98	5.33	20.93	0.04	133	30	128	38	NONE		23.5	52	38.5	732	760	11272	469.7	7.83	40	134.2	0	0	11272
									00:03:32	41.1	2.215	91.027	1349	1195.73	2898.08	2.42	417.9	86.2	73.7	30.4	14.23	4.1	131	9.1	18.87	3.89	18.15	5.07	20.93	0.04	135	28	129	36	NONE		23.5	52	38.5	732	760	11306	471.1	7.85	40	134.6	0	0	11306
									00:03:34	35.93	2.402	86.299	1319	1185.29	2875.93	2.43	450.9	97.8	70.7	29.1	14.11	4	131	9	18.77	4.07	18	5.39	20.93	0.04	134	29	128	38	NONE		23.5	52	38.5	732	760	11212	467.2	7.79	40	133.5	0	0	11212
									00:03:36	30.46	2.953	89.939	1798	1150.32	2913.29	2.53	557.7	116.9	76.3	30.1	13.69	3.9	131	8.8	18.89	3.96	18.23	5.07	20.93	0.04	135	28	130	36	NONE		23.5	52	38.5	732	760	11075	461.5	7.69	40	131.8	0	0	11075
									00:03:38	28.71	2.878	82.622	1707	1051.93	2630.45	2.5	544.1	112	76.6	30.6	12.52	3.6	130	8.1	18.91	3.89	18.24	5.05	20.93	0.04	135	28	130	36	NONE		23.5	52	38.5	732	760	10074	419.8	7	41	119.9	0	0	10074
									00:03:40	34.09	2.348	80.045	1480	1029.99	2520.95	2.45	443.8	90.4	75.4	30.8	12.26	3.5	130	7.9	18.9	3.85	18.25	5.01	20.93	0.04	135	27	130	36	NONE		23.5	51	38.5	732	760	9778	407.4	6.79	41	116.4	0	0	9778
									00:03:41	35.29	2.29	80.824	1385	1064.11	2598.93	2.44	431.8	90	73.6	30.1	12.67	3.6	130	8.2	18.86	3.93	18.18	5.06	20.93	0.04	134	28	130	36	NONE		23.5	51	38.5	732	760	10093	420.5	7.01	41	120.2	0	0	10093
									00:03:43	29.56	2.658	78.562	1647	1006.26	2502.68	2.49	502.3	103.5	76	30.6	11.98	3.4	130	7.7	18.9	3.89	18.26	5.03	20.93	0.04	135	28	130	36	NONE		23.4	51	38.5	732	760	9615	400.6	6.68	41	114.5	0	0	9615
									00:03:46	21.05	2.587	54.463	1555	702.742	1763.97	2.51	488.3	102.4	75.4	30	8.37	2.4	129	5.4	18.88	3.96	18.18	5.18	20.93	0.04	135	28	130	37	NONE		23.4	53	38.5	732	760	6741	280.9	4.68	42	80.2	0	0	6741
									00:03:49	24.19	3.399	82.234	2253	1125	2676.57	2.38	638.9	135.2	71.6	30.1	13.39	3.8	129	8.7	18.8	3.98	18.15	5.03	20.93	0.04	134	28	129	36	NONE		23.4	51	38.5	732	760	10558	439.9	7.33	42	125.7	0	0	10558
									00:03:51	32.09	2.438	78.225	1537	992.81	2390.26	2.41	461.8	91.1	76.5	31.8	11.82	3.4	128	7.8	18.94	3.74	18.28	4.89	20.93	0.04	135	27	130	35	NONE		23.4	51	38.5	732	760	9362	390.1	6.5	42	111.4	0	0	9362
									00:03:52	34.88	2.214	77.233	1355	1008.03	2402.34	2.38	418.3	84.2	74.2	31.1	12	3.4	126	8	18.89	3.8	18.22	4.99	20.93	0.04	135	27	130	36	NONE		23.4	51	38.5	732	760	9466	394.4	6.57	42	112.7	0	0	9466
									00:03:54	32.97	2.355	77.637	1416	1043.98	2421.39	2.32	444	89.8	72.2	31.1	12.43	3.6	121	8.6	18.85	3.81	18.09	5.06	20.93	0.04	134	27	129	36	NONE		23.4	52	38.5	732	760	9698	404.1	6.74	42	115.5	0	0	9698
									00:03:56	31.25	2.465	77.031	1493	1078.84	2405.2	2.23	463.4	94.1	69.4	31.1	12.84	3.7	118	9.1	18.8	3.82	18.1	4.96	20.93	0.04	134	27	129	35	NONE		23.4	53	38.5	732	760	9869	411.2	6.85	43	117.5	0	0	9869
									00:03:58	35.5	2.153	76.438	1382	1028.51	2313.62	2.25	406.4	79.7	71.9	32	12.24	3.5	117	8.8	18.88	3.7	18.17	4.84	20.93	0.04	135	26	130	35	NONE		23.4	53	38.5	732	760	9441	393.4	6.56	43	112.4	0	0	9441
									00:04:00	31.58	2.57	81.158	1604	1060	2429.43	2.29	486.3	94.1	74.5	32.5	12.62	3.6	118	9	18.92	3.66	18.29	4.75	20.93	0.04	135	26	130	34	NONE		23.4	53	38.5	732	760	9801	408.4	6.81	43	116.7	0	0	9801
									00:04:01	32.09	2.478	79.508	1505	972.962	2297.01	2.36	471.5	87.6	79.4	33.6	11.58	3.3	117	8.3	19.03	3.54	18.39	4.62	20.93	0.04	136	25	131	33	NONE		23.4	53	38.5	732	760	9103	379.3	6.32	43	108.4	0	0	9103
									00:04:03	35.29	2.318	81.812	1417	1006.65	2350.61	2.34	441	81.5	78.8	33.8	11.98	3.4	115	8.8	19.03	3.52	18.41	4.56	20.93	0.04	136	25	131	33	NONE		23.4	53	38.5	732	760	9377	390.7	6.51	43	111.6	0	0	9377
									00:04:05	33.33	2.446	81.533	1464	997.909	2356.38	2.36	465.4	86.5	79.4	33.6	11.88	3.4	113	8.8	19.03	3.54	18.37	4.62	20.93	0.04	136	25	131	33	NONE		23.4	53	38.5	732	760	9337	389	6.48	44	111.2	0	0	9337
									00:04:07	33.33	2.118	70.6	1386	879.197	2034.86	2.31	402.6	74.7	77.6	33.5	10.47	3	112	7.8	19.01	3.53	18.36	4.59	20.93	0.04	136	25	131	33	NONE		23.4	53	38.5	732	760	8161	340	5.67	44	97.2	0	0	8161
									00:04:09	30.61	2.371	72.582	1433	931.655	2167.3	2.33	449.2	86.6	75.6	32.5	11.09	3.2	111	8.4	18.95	3.65	18.3	4.73	20.93	0.04	135	26	130	34	NONE		23.4	53	38.5	732	760	8665	361	6.02	44	103.2	0	0	8665
									00:04:11	30.61	1.918	58.714	1447	778.193	1754.37	2.25	362.6	70.1	72.7	32.2	9.26	2.6	109	7.1	18.91	3.65	18.22	4.76	20.93	0.04	135	26	130	34	NONE		23.4	53	38.5	732	760	7149	297.9	4.96	44	85.1	0	0	7149
									00:04:13	27.15	2.4	65.158	1595	882.025	1986.94	2.25	452.7	89.5	71.7	31.8	10.5	3	110	8	18.86	3.73	18.24	4.77	20.93	0.04	134	27	130	34	NONE		23.4	53	38.5	732	760	8101	337.5	5.63	44	96.4	0	0	8101
									00:04:15	29.7	2.385	70.842	1511	927.485	2088.05	2.25	451.5	86	74.1	32.9	11.04	3.2	110	8.4	18.93	3.61	18.25	4.7	20.93	0.04	135	26	130	34	NONE		23.4	53	38.5	732	760	8516	354.8	5.91	45	101.4	0	0	8516
									00:04:17	25.32	2.582	65.367	1762	880.273	1993.58	2.26	487.2	96.3	72.2	31.9	10.48	3	110	8	18.87	3.73	18.23	4.76	20.93	0.04	135	27	130	34	NONE		23.4	53	38.5	732	760	8101	337.6	5.63	45	96.4	0	0	8101
									00:04:20	23.81	2.705	64.405	1808	817.824	1870.01	2.29	513.4	96.1	76.7	33.5	9.74	2.8	110	7.4	18.98	3.55	18.24	4.71	20.93	0.04	135	25	130	34	NONE		23.4	52	38.5	732	760	7555	314.8	5.25	45	89.9	0	0	7555
									00:04:22	31.58	2.182	68.905	1371	902.331	1976.67	2.19	413.5	76.6	73.9	33.7	10.74	3.1	109	8.3	18.95	3.51	18.25	4.66	20.93	0.04	135	25	130	33	NONE		23.4	53	38.5	732	760	8199	341.6	5.69	45	97.6	0	0	8199
									00:04:24	25.75	2.589	66.67	1680	894.656	1966.01	2.2	489.3	93.4	72.5	33	10.65	3	109	8.2	18.9	3.61	18.17	4.74	20.93	0.04	135	26	130	34	NONE		23.4	53	38.5	732	760	8139	339.1	5.65	45	96.9	0	0	8139
									00:04:26	28.17	2.373	66.845	1558	881.756	1915.12	2.17	449.5	83.2	73.6	33.9	10.5	3	108	8.2	18.94	3.51	18.29	4.58	20.93	0.04	135	25	130	33	NONE		23.4	52	38.5	732	760	7985	332.7	5.55	46	95.1	0	0	7985
									00:04:38	27.27	2.51	68.455	1650	1109.44	1983.62	1.79	468	89	60	33.5	13.21	3.8	106	10.5	18.65	3.55	18	4.54	20.93	0.04	133	25	128	32	NONE		23.4	51	38.5	732	760	9373	390.5	6.51	47	111.6	0	0	9373
									00:04:40	34.29	1.942	66.583	1293	1014.85	1805.83	1.78	364.8	64.5	63.2	35.5	12.08	3.5	105	9.7	18.78	3.32	18.11	4.36	20.93	0.04	134	24	129	31	NONE		23.4	51	38.5	732	760	8560	356.7	5.94	47	101.9	0	0	8560
									00:04:42	35.09	1.954	68.561	1230	1036.57	1871.14	1.81	367.2	65.3	63.8	35.3	12.34	3.5	104	10	18.79	3.34	18.08	4.4	20.93	0.04	134	24	129	31	NONE		23.4	51	38.5	732	760	8785	366.1	6.1	47	104.6	0	0	8785
									00:04:44	28.04	2.183	61.206	1443	946.376	1738.69	1.84	408.9	75.9	62.6	34.1	11.27	3.2	105	9	18.73	3.48	18.03	4.56	20.93	0.04	134	25	129	33	NONE		23.4	51	38.5	732	760	8069	336.2	5.6	47	96.1	0	0	8069
									00:04:46	27.15	2.159	58.615	1512	943.07	1719.74	1.82	402.6	77.5	60.1	33	11.23	3.2	105	9	18.65	3.59	17.98	4.62	20.93	0.04	133	26	128	33	NONE		23.4	51	38.5	732	760	8020	334.2	5.57	48	95.5	0	0	8020
									00:04:48	31.58	2.019	63.758	1247	1001.86	1798.19	1.79	377.8	69.7	61.4	34.2	11.93	3.4	104	9.6	18.71	3.45	17.98	4.56	20.93	0.04	133	25	128	33	NONE		23.4	51	38.5	732	760	8475	353.1	5.89	48	100.9	0	0	8475
									00:04:50	29.13	2.126	61.922	1449	1006.57	1794.72	1.78	396.3	75.4	59.5	33.4	11.98	3.4	103	9.8	18.64	3.55	17.99	4.56	20.93	0.04	133	25	128	33	NONE		23.4	51	38.5	732	760	8496	354	5.9	48	101.1	0	0	8496
									00:04:52	29.56	2.136	63.133	1449	1002.5	1786.94	1.78	399.3	74	60.9	34.2	11.93	3.4	104	9.6	18.69	3.46	18.02	4.49	20.93	0.04	133	25	128	32	NONE		23.4	51	38.5	732	760	8461	352.5	5.88	48	100.7	0	0	8461
									00:04:54	32.09	2.031	65.166	1324	978.894	1760.61	1.8	382	67.2	64.3	35.7	11.65	3.3	104	9.4	18.81	3.31	18.13	4.39	20.93	0.04	134	24	129	31	NONE		23.4	51	38.5	732	760	8286	345.3	5.75	48	98.6	0	0	8286
									00:04:56	31.25	2.079	64.969	1306	1012.77	1804.67	1.78	389.5	70.7	62	34.8	12.06	3.4	103	9.8	18.73	3.4	18.13	4.31	20.93	0.04	134	24	129	31	NONE		23.4	51	38.5	732	760	8546	356.1	5.93	49	101.7	0	0	8546
									00:04:58	32.09	1.781	57.144	1184	903.667	1585.57	1.75	333.3	60.5	60.8	34.6	10.76	3.1	103	8.8	18.71	3.4	17.96	4.56	20.93	0.04	133	24	128	33	NONE		23.4	51	38.5	732	760	7587	316.1	5.27	49	90.3	0	0	7587
									00:05:00	24.79	2.577	63.893	1652	990.765	1794.55	1.81	482.8	88.6	62.7	34.6	11.79	3.4	102	9.7	18.73	3.44	18.09	4.41	20.93	0.04	134	25	129	31	NONE		23.4	51	38.5	732	760	8407	350.3	5.84	49	100.1	0	0	8407
									00:05:02	27.03	2.077	56.135	1449	904.611	1621.13	1.79	387.5	73.4	60	33.5	10.77	3.1	102	8.9	18.66	3.53	18	4.54	20.93	0.04	133	25	128	32	NONE		23.4	51	38.5	732	760	7648	318.7	5.31	49	91	0	0	7648
									00:05:05	24.39	2.28	55.61	1480	880.677	1594.39	1.81	426.1	80	61.2	33.8	10.48	3	102	8.6	18.69	3.51	18.03	4.52	20.93	0.04	133	25	129	32	NONE		23.4	51	38.5	732	760	7471	311.3	5.19	49	88.9	0	0	7471
									00:05:07	31.58	1.871	59.084	1341	945.207	1653.56	1.75	349.7	64.1	60.2	34.4	11.25	3.2	101	9.4	18.69	3.43	18.03	4.39	20.93	0.04	133	24	129	31	NONE		23.4	51	38.6	732	760	7928	330.3	5.51	50	94.4	0	0	7928
									00:05:09	29.7	2.037	60.505	1277	953.795	1691.19	1.77	381.2	69.7	61.3	34.5	11.35	3.2	100	9.5	18.71	3.42	18.11	4.35	20.93	0.04	133	24	129	31	NONE		23.4	51	38.6	732	760	8035	334.8	5.58	50	95.7	0	0	8035
									00:05:11	29.7	1.926	57.208	1324	905.293	1589.16	1.76	360.4	65.5	60.9	34.7	10.78	3.1	101	9	18.71	3.4	18.03	4.42	20.93	0.04	133	24	129	32	NONE		23.4	51	38.6	732	760	7601	316.7	5.28	50	90.5	0	0	7601
									00:05:13	27.27	1.973	53.809	1310	841.275	1479	1.76	369.7	66.4	61.7	35.1	10.02	2.9	101	8.3	18.74	3.37	18.01	4.5	20.93	0.04	134	24	128	32	NONE		23.4	51	38.6	732	760	7067	294.5	4.91	50	84.1	0	0	7067
									00:05:15	26.91	2.225	59.865	1619	929.276	1630.33	1.75	417.3	74.2	62.4	35.6	11.06	3.2	101	9.2	18.76	3.33	18.14	4.32	20.93	0.04	134	24	129	31	NONE		23.4	51	38.6	732	760	7801	325.1	5.42	50	92.9	0	0	7801
									00:05:17	32.97	1.724	56.835	1227	872.169	1512.58	1.73	323.9	56.2	62.5	36	10.38	3	98	8.9	18.79	3.26	18.14	4.25	20.93	0.04	134	23	129	30	NONE		23.4	51	38.6	732	760	7294	303.9	5.07	50	86.8	0	0	7294
									00:05:19	34.88	1.584	55.256	1104	859.81	1466.61	1.71	297.3	51.5	61.4	36	10.24	2.9	97	8.9	18.77	3.25	18.05	4.34	20.93	0.04	134	23	129	31	NONE		23.4	51	38.6	732	760	7152	298	4.97	51	85.1	0	0	7152
									00:05:21	34.68	1.627	56.428	1138	878.144	1520.71	1.73	305.2	53.7	61.5	35.5	10.45	3	97	9.1	18.76	3.3	18.06	4.35	20.93	0.04	134	24	129	31	NONE		23.4	51	38.6	732	760	7340	305.9	5.1	51	87.4	0	0	7340
									00:05:23	28.85	1.68	48.462	1185	771.173	1326.31	1.72	314.4	56.3	60.2	35	9.18	2.6	98	7.9	18.71	3.35	18	4.44	20.93	0.04	133	24	128	32	NONE		23.4	51	38.6	732	760	6432	268	4.47	51	76.6	0	0	6432
									00:05:25	30.3	1.718	52.061	1199	860.009	1450.51	1.69	320.3	58.6	58.1	34.4	10.24	2.9	97	8.9	18.64	3.41	17.95	4.49	20.93	0.04	133	24	128	32	NONE		23.4	51	38.6	732	760	7127	297	4.95	51	84.9	0	0	7127
									00:05:27	29.85	1.976	58.985	1324	998.949	1680.44	1.68	367.3	68.9	57	33.9	11.89	3.4	98	10.2	18.59	3.49	17.92	4.49	20.93	0.04	133	25	128	32	NONE		23.4	51	38.6	732	760	8272	344.7	5.74	51	98.5	0	0	8272
									00:05:29	20.62	2.245	46.289	1307	757.415	1296.93	1.71	418.8	77	59.2	34.6	9.02	2.6	100	7.6	18.65	3.43	18.05	4.45	20.93	0.04	133	24	129	32	NONE		23.4	51	38.6	732	760	6308	262.8	4.38	51	75.1	0	0	6308
									00:05:32	28.57	2.581	73.743	1724	1192.59	2004.17	1.68	482.5	85.9	60.2	35.8	14.2	4.1	102	11.7	18.69	3.33	18.04	4.32	20.93	0.04	133	24	129	31	NONE		23.4	51	38.6	732	760	9872	411.3	6.86	52	117.5	0	0	9872
									00:05:33	32.97	2.284	75.297	1465	1189.99	2005.11	1.68	428.1	74.5	61.3	36.4	14.17	4	104	11.4	18.74	3.26	18.07	4.27	20.93	0.04	134	23	129	30	NONE		23.4	51	38.6	732	760	9859	410.8	6.85	52	117.4	0	0	9859
									00:05:35	33.15	1.905	63.149	1339	983.772	1625.79	1.65	357.9	60.1	61.8	37.4	11.71	3.3	107	9.2	18.79	3.15	18.04	4.26	20.93	0.04	134	22	129	30	NONE		23.4	51	38.6	732	760	8100	337.5	5.63	52	96.4	0	0	8100
									00:05:37	32.97	1.782	58.747	1169	994.612	1601.84	1.61	331.8	59.5	56.7	35.2	11.84	3.4	108	9.2	18.62	3.34	17.86	4.43	20.93	0.04	133	24	127	32	NONE		23.4	51	38.6	732	760	8123	338.5	5.64	52	96.7	0	0	8123
									00:05:39	32.97	1.946	64.154	1277	1179.12	1845.27	1.56	358.9	68.5	52.5	33.5	14.04	4	109	10.8	18.44	3.52	17.68	4.58	20.93	0.04	131	25	126	33	NONE		23.4	51	38.6	732	760	9545	397.7	6.63	52	113.6	0	0	9545
									00:05:42	21.74	2.921	63.5	1987	1098.67	1777.6	1.62	542.3	100.1	56.4	34.9	13.08	3.7	107	10.3	18.57	3.43	17.94	4.33	20.93	0.04	132	24	128	31	NONE		23.4	51	38.6	732	760	8986	374.4	6.24	53	107	0	0	8986
									00:05:43	35.09	1.599	56.105	1045	1000.58	1535.88	1.53	296.3	53.6	53.6	34.9	11.91	3.4	105	9.5	18.53	3.35	17.75	4.45	20.93	0.04	132	24	127	32	NONE		23.4	51	38.6	732	760	8052	335.5	5.59	53	95.9	0	0	8052
									00:05:45	35.71	1.678	59.929	1091	1085.17	1668.64	1.54	310.3	57.2	52.9	34.4	12.92	3.7	105	10.3	18.49	3.41	17.77	4.44	20.93	0.04	132	24	127	32	NONE		23.4	51	38.6	732	760	8737	364.1	6.07	53	104	0	0	8737
									00:05:47	33.33	1.916	63.867	1243	1117.85	1728.35	1.55	355.8	63.5	55	35.6	13.31	3.8	104	10.7	18.57	3.31	17.8	4.4	20.93	0.04	132	24	127	31	NONE		23.4	51	38.6	732	760	9016	375.6	6.26	53	107.3	0	0	9016
									00:05:49	34.09	1.845	62.898	1231	1067.98	1666.99	1.56	343.8	59.9	56.7	36.3	12.71	3.6	104	10.3	18.63	3.25	17.89	4.34	20.93	0.04	133	23	128	31	NONE		23.4	51	38.6	732	760	8638	359.9	6	53	102.8	0	0	8638
									00:05:50	32.97	1.638	54	1153	950.387	1464.43	1.54	304	54.4	54.4	35.3	11.31	3.2	104	9.1	18.56	3.32	17.73	4.46	20.93	0.04	132	24	126	32	NONE		23.3	52	38.6	732	760	7657	319	5.32	54	91.2	0	0	7657
									00:05:52	33.71	1.818	61.281	1215	1067.29	1665.28	1.56	337.7	60.5	55.2	35.4	12.71	3.6	104	10.3	18.58	3.33	17.79	4.41	20.93	0.04	132	24	127	31	NONE		23.3	52	38.6	732	760	8632	359.7	5.99	54	102.8	0	0	8632
									00:05:54	36.36	1.8	65.455	1169	1082.03	1718.57	1.59	336.3	57.9	58.1	36.6	12.88	3.7	103	10.5	18.68	3.22	17.93	4.27	20.93	0.04	133	23	128	30	NONE		23.3	52	38.6	732	760	8799	366.6	6.11	54	104.7	0	0	8799
									00:05:56	35.93	1.719	61.76	1153	1001.67	1618.78	1.62	321.7	55.2	59.1	36.6	11.92	3.4	104	9.6	18.71	3.21	17.97	4.28	20.93	0.04	133	23	128	31	NONE		23.3	52	38.6	732	760	8190	341.2	5.69	54	97.5	0	0	8190
									00:05:57	31.41	1.823	57.267	1325	937.927	1536.33	1.64	340.6	59.9	58.7	35.8	11.17	3.2	105	8.9	18.68	3.29	18.03	4.25	20.93	0.04	133	23	129	30	NONE		23.3	52	38.6	732	760	7701	320.9	5.35	54	91.7	0	0	7701
									00:05:59	36.59	1.554	56.854	1091	915.27	1490.12	1.63	291	49.9	59.3	36.4	10.9	3.1	106	8.6	18.73	3.21	17.96	4.32	20.93	0.04	134	23	128	31	NONE		23.3	52	38.6	732	760	7501	312.5	5.21	54	89.3	0	0	7501
									00:06:01	38.96	1.592	62.026	1056	1018.67	1644.35	1.61	297.5	51.7	58.2	36.1	12.13	3.5	105	9.7	18.69	3.25	17.93	4.33	20.93	0.04	133	23	128	31	NONE		23.3	52	38.6	732	760	8326	346.9	5.78	55	99.1	0	0	8326
									00:06:02	32.79	1.781	58.393	1200	965.583	1590.4	1.65	332.3	59.4	58.1	35.3	11.5	3.3	105	9.2	18.66	3.34	17.99	4.32	20.93	0.04	133	24	128	31	NONE		23.3	52	38.6	732	760	7942	330.9	5.52	55	94.5	0	0	7942
									00:06:04	29.85	1.925	57.463	1309	938.678	1557.58	1.66	359.6	63.9	59	35.6	11.17	3.2	105	8.9	18.68	3.32	18.07	4.33	20.93	0.04	133	24	129	31	NONE		23.3	52	38.6	732	760	7739	322.5	5.37	55	92.1	0	0	7739
									00:06:06	34.48	1.708	58.897	1122	928.821	1553.79	1.67	320.3	55.2	60.8	36.4	11.06	3.2	105	8.8	18.75	3.23	18.06	4.29	20.93	0.04	134	23	129	31	NONE		23.3	52	38.6	732	760	7677	319.9	5.33	55	91.4	0	0	7677
									00:06:08	31.41	1.686	52.963	1216	877.625	1457.26	1.66	314.4	56.8	57.8	34.8	10.45	3	105	8.4	18.65	3.37	17.94	4.42	20.93	0.04	133	24	128	32	NONE		23.3	52	38.6	732	760	7237	301.5	5.03	55	86.2	0	0	7237
									00:06:11	25	2.25	56.25	1590	938.733	1589.01	1.69	418.9	77.8	58.1	34.3	11.18	3.2	105	8.9	18.62	3.46	18.03	4.37	20.93	0.04	133	25	129	31	NONE		23.3	52	38.6	732	760	7789	324.5	5.41	55	92.7	0	0	7789
									00:06:13	28.85	1.822	52.558	1295	875.497	1458.46	1.67	339.5	61.9	57.7	34.7	10.42	3	104	8.4	18.63	3.4	17.94	4.45	20.93	0.04	133	24	128	32	NONE		23.3	52	38.6	732	760	7227	301.1	5.02	56	86	0	0	7227
									00:06:15	30.93	1.713	52.979	1279	848.565	1414	1.67	320.7	56	59.9	35.9	10.1	2.9	104	8.2	18.72	3.27	17.98	4.39	20.93	0.04	133	23	128	31	NONE		23.3	52	38.6	732	760	7005	291.9	4.86	56	83.4	0	0	7005
									00:06:17	27.15	1.998	54.244	1386	891.969	1505.73	1.69	372.7	67.9	58.7	34.8	10.62	3	103	8.7	18.65	3.4	17.99	4.42	20.93	0.04	133	24	128	32	NONE		23.3	52	38.6	732	760	7394	308.1	5.13	56	88	0	0	7394
									00:06:19	27.27	1.866	50.891	1262	814.587	1364.99	1.68	349.3	61.3	60.1	35.9	9.7	2.8	102	8	18.72	3.29	18.05	4.32	20.93	0.04	133	23	129	31	NONE		23.3	53	38.6	732	760	6737	280.7	4.68	56	80.2	0	0	6737
									00:06:21	24.79	2.033	50.405	1419	827.055	1389.13	1.68	379.4	68.6	58.8	35	9.85	2.8	100	8.3	18.66	3.37	18.01	4.37	20.93	0.04	133	24	128	31	NONE		23.3	53	38.6	732	760	6845	285.2	4.75	56	81.5	0	0	6845
									00:06:23	29.41	1.976	58.118	1403	927.146	1546.34	1.67	370.1	64.4	60.5	36.3	11.04	3.2	100	9.3	18.73	3.26	18.06	4.26	20.93	0.04	134	23	129	30	NONE		23.3	53	38.6	732	760	7656	319	5.32	56	91.1	0	0	7656
									00:06:26	24.79	2.147	53.231	1547	851.335	1459.92	1.71	401.6	72.1	60.5	35.3	10.13	2.9	100	8.5	18.71	3.36	18.12	4.2	20.93	0.04	133	24	129	30	NONE		23.3	53	38.6	732	760	7094	295.6	4.93	57	84.4	0	0	7094
									00:06:28	28.3	1.782	50.434	1122	809.352	1386.88	1.71	333.2	60	59.9	34.9	9.64	2.8	100	8.1	18.7	3.37	18.19	4.13	20.93	0.04	133	24	130	29	NONE		23.3	53	38.6	732	760	6742	280.9	4.68	57	80.3	0	0	6742
									00:06:30	29.41	2.13	62.647	1386	944.326	1612.91	1.71	401.2	67.2	64.2	37.6	11.24	3.2	99	9.5	18.84	3.15	18.24	4.08	20.93	0.04	134	22	130	29	NONE		23.3	53	38.6	732	760	7858	327.4	5.46	57	93.5	0	0	7858
									00:06:33	18.81	1.948	36.639	1339	544.724	936.203	1.72	367.4	61	64.8	37.7	6.48	1.9	96	5.7	18.86	3.13	18.1	4.18	20.93	0.04	134	22	129	30	NONE		23.3	53	38.6	732	760	4542	189.3	3.15	57	54.1	0	0	4542
									00:06:35	30.61	1.88	57.551	1339	925.755	1516.8	1.64	352	60.7	59.9	36.5	11.02	3.1	97	9.5	18.72	3.23	18.06	4.25	20.93	0.04	133	23	129	30	NONE		23.3	53	38.6	732	760	7602	316.7	5.28	57	90.5	0	0	7602
									00:06:37	30.3	1.974	59.818	1355	913.698	1520.58	1.66	371.6	61.5	63.1	37.9	10.88	3.1	98	9.3	18.82	3.12	18.2	4.05	20.93	0.04	134	22	130	29	NONE		23.3	53	38.6	732	760	7540	314.2	5.24	58	89.8	0	0	7540
									00:06:39	33.52	1.473	49.374	1171	751.088	1238.71	1.65	277.5	45.3	62.6	38	8.94	2.6	98	7.7	18.84	3.08	18.11	4.11	20.93	0.04	134	22	129	29	NONE		23.3	53	38.6	732	760	6180	257.5	4.29	58	73.6	0	0	6180
									00:06:41	34.48	1.585	54.655	1137	857.564	1381.32	1.61	297.8	49.1	60.9	37.8	10.21	2.9	98	8.8	18.79	3.1	18.07	4.14	20.93	0.04	134	22	129	30	NONE		23.3	53	38.6	732	760	7004	291.8	4.86	58	83.4	0	0	7004
									00:06:42	35.93	1.46	52.455	1074	817.071	1321.93	1.62	274.5	45.1	61.1	37.8	9.73	2.8	98	8.3	18.8	3.09	18.09	4.11	20.93	0.04	134	22	129	29	NONE		23.3	53	38.6	732	760	6683	278.4	4.64	58	79.6	0	0	6683
									00:06:44	35.93	1.663	59.749	1214	921.865	1491.75	1.62	313	50.9	62.1	38.4	10.97	3.1	98	9.4	18.82	3.06	18.23	3.96	20.93	0.04	134	22	130	28	NONE		23.3	53	38.6	732	760	7540	314.2	5.24	58	89.8	0	0	7540
									00:06:46	33.9	1.64	55.593	1191	843.434	1371.31	1.63	309.2	49.6	63.1	38.8	10.04	2.9	99	8.5	18.85	3.02	18.24	3.94	20.93	0.04	134	22	130	28	NONE		23.3	53	38.6	732	760	6909	287.9	4.8	58	82.2	0	0	6909
									00:06:49	18.24	2.737	49.915	2117	747.817	1290.38	1.73	515.7	86.7	65	37.7	8.9	2.5	99	7.6	18.84	3.17	18.27	4.02	20.93	0.04	134	23	130	29	NONE		23.3	53	38.6	732	760	6244	260.2	4.34	59	74.3	0	0	6244
									00:06:51	33.15	1.248	41.37	921	677.061	1068.56	1.58	233.5	39.5	57.7	36.5	8.06	2.3	98	6.9	18.71	3.17	17.96	4.25	20.93	0.04	133	23	128	30	NONE		23.3	53	38.6	732	760	5495	229	3.82	59	65.4	0	0	5495
									00:06:53	31.75	1.465	46.508	1076	813.413	1254.57	1.54	272.1	48.4	54.4	35.3	9.68	2.8	98	8.3	18.57	3.3	17.84	4.37	20.93	0.04	132	24	127	31	NONE		23.3	53	38.6	732	760	6555	273.1	4.55	59	78	0	0	6555
									00:06:55	33.15	1.589	52.674	1122	902.567	1390.86	1.54	295.9	51.4	55.8	36.2	10.74	3.1	98	9.2	18.62	3.23	17.88	4.25	20.93	0.04	133	23	127	30	NONE		23.3	53	38.6	732	760	7272	303	5.05	59	86.6	0	0	7272
									00:06:56	34.88	1.601	55.849	1090	956.19	1454.84	1.52	298.3	51.1	55.9	36.7	11.38	3.3	98	9.8	18.63	3.19	17.91	4.21	20.93	0.04	133	23	128	30	NONE		23.4	52	38.6	732	760	7674	319.8	5.33	59	91.4	0	0	7674
									00:06:58	34.09	1.63	55.568	1121	929.156	1424.27	1.53	304.5	51.2	57.2	37.3	11.06	3.2	98	9.5	18.68	3.14	18.01	4.12	20.93	0.04	133	22	128	29	NONE		23.3	53	38.6	732	760	7474	311.4	5.19	59	89	0	0	7474
									00:07:00	31.09	1.726	53.658	1246	856.632	1336.38	1.56	324	52.7	60.1	38.5	10.2	2.9	99	8.7	18.77	3.05	18.08	4.05	20.93	0.04	134	22	129	29	NONE		23.4	51	38.6	732	760	6928	288.7	4.81	59	82.5	0	0	6928
									00:07:02	35.5	1.502	53.325	1090	853.698	1326.32	1.55	281.9	45.8	59.6	38.3	10.16	2.9	99	8.6	18.77	3.05	18.06	4.06	20.93	0.04	134	22	129	29	NONE		23.4	51	38.6	732	760	6895	287.3	4.79	60	82.1	0	0	6895
									00:07:03	34.68	1.515	52.543	1106	842.596	1306.97	1.55	284.3	46.2	59.5	38.3	10.03	2.9	99	8.5	18.77	3.05	18.06	4.07	20.93	0.04	134	22	129	29	NONE		23.4	51	38.6	732	760	6802	283.4	4.72	60	81	0	0	6802
									00:07:05	34.88	1.448	50.512	1059	830.085	1280.74	1.54	271	45	57.9	37.5	9.88	2.8	100	8.3	18.72	3.11	18.04	4.07	20.93	0.04	133	22	129	29	NONE		23.3	52	38.6	732	760	6690	278.8	4.65	60	79.6	0	0	6690
									00:07:07	32.43	1.534	49.751	1121	835.29	1283.64	1.54	286.4	48.5	56.8	37	9.94	2.8	100	8.4	18.67	3.16	17.99	4.15	20.93	0.04	133	23	128	30	NONE		23.4	51	38.6	732	760	6724	280.2	4.67	60	80.1	0	0	6724
									00:07:09	35.09	1.488	52.211	1121	884.693	1345.76	1.52	277.6	47	56.2	37	10.53	3	100	8.8	18.66	3.16	17.99	4.12	20.93	0.04	133	23	128	29	NONE		23.3	52	38.6	732	760	7100	295.8	4.93	60	84.5	0	0	7100
									00:07:11	30	1.535	46.05	1168	777.896	1192.31	1.53	286.4	48.7	56.5	36.9	9.26	2.6	100	7.8	18.66	3.17	17.95	4.19	20.93	0.04	133	23	128	30	NONE		23.3	52	38.6	732	760	6257	260.7	4.35	60	74.5	0	0	6257
									00:07:13	30.46	1.487	45.289	1200	776.517	1170.67	1.51	277.1	47.1	55.6	36.9	9.24	2.6	101	7.7	18.63	3.17	17.9	4.18	20.93	0.04	133	23	128	30	NONE		23.3	52	38.6	732	760	6215	259	4.32	60	74	0	0	6215
									00:07:15	30.15	1.61	48.543	1122	870.964	1289.75	1.48	298.5	52.4	53.3	36	10.37	3	100	8.7	18.54	3.25	17.86	4.22	20.93	0.04	132	23	127	30	NONE		23.3	52	38.6	732	760	6934	288.9	4.82	61	82.6	0	0	6934
									00:07:16	31.91	1.767	56.394	1276	983.006	1482.27	1.51	328.6	56.9	55.1	36.5	11.7	3.3	101	9.7	18.6	3.22	17.96	4.11	20.93	0.04	133	23	128	29	NONE		23.3	52	38.6	732	760	7868	327.9	5.46	61	93.7	0	0	7868
									00:07:19	27.65	1.914	52.922	1432	856.885	1326.26	1.55	358.8	58.8	59.5	38.4	10.2	2.9	102	8.4	18.75	3.07	18.15	3.96	20.93	0.04	134	22	129	28	NONE		23.3	52	38.6	732	760	6913	288	4.8	61	82.3	0	0	6913
									00:07:21	31.58	1.515	47.842	1154	761.605	1161.31	1.52	284.7	45.1	59.9	39.3	9.07	2.6	103	7.4	18.79	2.98	18.01	4.09	20.93	0.04	134	21	128	29	NONE		23.3	52	38.6	732	760	6117	254.9	4.25	61	72.8	0	0	6117
									00:07:22	32.61	1.503	49.011	1138	794.094	1207.4	1.52	281.9	45.4	58.8	38.7	9.45	2.7	102	7.8	18.76	3.02	17.95	4.13	20.93	0.04	134	22	128	29	NONE		23.3	52	38.6	732	760	6372	265.5	4.43	61	75.9	0	0	6372
									00:07:25	21.43	2.224	47.657	1716	795.581	1248.82	1.57	415.2	71.4	58	37	9.47	2.7	102	7.8	18.67	3.21	18.01	4.15	20.93	0.04	133	23	128	30	NONE		23.3	52	38.6	732	760	6446	268.6	4.48	61	76.7	0	0	6446
									00:07:27	26.91	1.532	41.22	1183	689.288	1044.9	1.52	286.3	47.6	57.1	37.6	8.21	2.3	103	6.7	18.69	3.11	17.94	4.18	20.93	0.04	133	22	128	30	NONE		23.3	52	38.6	732	760	5526	230.3	3.84	61	65.8	0	0	5526
									00:07:30	21.9	1.976	43.27	1651	738.937	1140.4	1.54	368.1	63.8	56.5	36.6	8.8	2.5	103	7.2	18.63	3.23	17.93	4.23	20.93	0.04	133	23	128	30	NONE		23.3	52	38.6	732	760	5956	248.2	4.14	62	70.9	0	0	5956
									00:07:32	31.41	1.599	50.23	1141	902.834	1336.1	1.48	296.4	52.1	53.2	35.9	10.75	3.1	103	8.8	18.54	3.26	17.76	4.33	20.93	0.04	132	23	127	31	NONE		23.3	52	38.6	732	760	7187	299.4	4.99	62	85.6	0	0	7187
									00:07:34	30	1.742	52.26	1231	899.394	1316.7	1.46	324.8	53.8	55.8	38.1	10.71	3.1	101	8.9	18.65	3.09	17.9	4.12	20.93	0.04	133	22	128	29	NONE		23.3	52	38.6	732	760	7137	297.4	4.96	62	85	0	0	7137
									00:07:37	20	2.123	42.46	1387	702.465	1076.96	1.53	397.1	66	58.5	38.1	8.36	2.4	101	7	18.7	3.11	18.04	4.02	20.93	0.04	133	22	129	29	NONE		23.3	52	38.6	732	760	5651	235.5	3.92	62	67.3	0	0	5651
									00:07:39	31.09	1.656	51.482	1168	914.484	1344.79	1.47	307.5	53	53.9	36.7	10.89	3.1	103	8.9	18.57	3.2	17.9	4.18	20.93	0.04	132	23	128	30	NONE		23.3	52	38.6	732	760	7266	302.7	5.05	62	86.5	0	0	7266
									00:07:42	22.64	2.241	50.74	1668	834.871	1283.82	1.54	419.4	69.5	58.9	38.3	9.94	2.8	104	8	18.71	3.1	18.02	4.06	20.93	0.04	133	22	128	29	NONE		23.3	52	38.6	732	760	6722	280.1	4.67	63	80	0	0	6722
									00:07:44	28.85	1.509	43.529	1154	708.585	1051.33	1.48	283.1	44.7	58.6	39.5	8.44	2.4	102	6.9	18.76	2.96	17.98	4.07	20.93	0.04	134	21	128	29	NONE		23.3	52	38.6	732	760	5645	235.2	3.92	63	67.2	0	0	5645
									00:07:46	30.15	1.479	44.593	1169	762.979	1124.09	1.47	275.9	45.7	55.7	37.8	9.08	2.6	100	7.6	18.65	3.09	17.89	4.17	20.93	0.04	133	22	128	30	NONE		23.3	53	38.6	732	760	6065	252.7	4.21	63	72.2	0	0	6065
									00:07:48	28.71	1.694	48.632	1277	819.307	1229.62	1.5	316.4	52.5	56.9	37.9	9.75	2.8	100	8.2	18.68	3.1	18.02	4.04	20.93	0.04	133	22	128	29	NONE		23.3	53	38.6	732	760	6549	272.9	4.55	63	78	0	0	6549
									00:07:50	22.99	2.116	48.644	1590	811.942	1251.24	1.54	395.3	66.7	57.9	37.6	9.67	2.8	101	8	18.68	3.15	18.09	4.02	20.93	0.04	133	22	129	29	NONE		23.3	53	38.6	732	760	6542	272.6	4.54	63	77.9	0	0	6542
									00:07:52	29.41	1.484	43.647	1122	679.596	1021.14	1.5	279.7	42.6	61.2	40.7	8.09	2.3	100	6.8	18.85	2.87	18.02	4.06	20.93	0.04	134	20	128	29	NONE		23.3	53	38.6	732	760	5434	226.4	3.77	63	64.7	0	0	5434
									00:07:54	30.15	1.345	40.553	1094	675.065	998.337	1.48	251.7	40.6	56.9	38.5	8.04	2.3	98	6.9	18.71	3.02	17.9	4.12	20.93	0.04	133	22	128	29	NONE		23.3	53	38.6	732	760	5373	223.9	3.73	63	64	0	0	5373
									00:07:56	32.09	1.491	47.84	1154	793.96	1164.27	1.47	279.2	44.5	57.4	39.2	9.45	2.7	98	8.1	18.73	2.98	17.97	4.02	20.93	0.04	134	21	128	29	NONE		23.3	53	38.6	732	760	6303	262.6	4.38	64	75	0	0	6303
									00:07:58	29.56	1.853	54.768	1276	924.093	1379.22	1.49	346.1	57.2	57	38.2	11	3.1	99	9.3	18.68	3.09	18.06	3.97	20.93	0.04	133	22	129	28	NONE		23.3	53	38.6	732	760	7374	307.3	5.12	64	87.8	0	0	7374
									00:08:00	34.09	1.696	57.818	1183	924.956	1415.08	1.53	318.5	50.9	59.9	39.2	11.01	3.1	100	9.2	18.78	3	18.21	3.81	20.93	0.04	134	21	130	27	NONE		23.3	53	38.6	732	760	7436	309.8	5.16	64	88.5	0	0	7436
									00:08:02	34.09	1.46	49.773	1088	774.8	1175.41	1.52	275.1	42.3	61.2	40.3	9.22	2.6	100	7.7	18.84	2.9	18.19	3.84	20.93	0.04	134	21	130	27	NONE		23.3	53	38.6	732	760	6213	258.9	4.31	64	74	0	0	6213
									00:08:04	34.29	1.406	48.206	1044	750.07	1143.07	1.52	264.9	40.9	61.1	40.1	8.93	2.6	100	7.5	18.84	2.91	18.21	3.84	20.93	0.04	134	21	130	27	NONE		23.3	53	38.6	732	760	6023	251	4.18	64	71.7	0	0	6023
									00:08:06	31.91	1.601	51.096	1200	786.151	1212.33	1.54	301.9	46.6	62.2	40.3	9.36	2.7	100	7.9	18.86	2.91	18.22	3.84	20.93	0.04	134	21	130	27	NONE		23.3	53	38.6	732	760	6335	264	4.4	64	75.4	0	0	6335
									00:08:07	32.61	1.586	51.717	1198	809.936	1246.93	1.54	298.5	46.9	61	39.6	9.64	2.8	100	8.1	18.82	2.96	18.24	3.79	20.93	0.04	134	21	130	27	NONE		23.3	53	38.6	732	760	6524	271.8	4.53	64	77.7	0	0	6524
									00:08:09	32.43	1.464	47.481	1168	735.54	1128.91	1.53	275.9	42.7	61.5	40	8.76	2.5	101	7.3	18.85	2.92	18.18	3.87	20.93	0.04	134	21	130	28	NONE		23.3	53	38.6	732	760	5919	246.6	4.11	65	70.5	0	0	5919
									00:08:11	33.71	1.283	43.247	1061	688.494	1049.95	1.53	241.1	38.2	59.4	38.9	8.2	2.3	101	6.8	18.79	2.98	18.08	3.93	20.93	0.04	134	21	129	28	NONE		23.4	53	38.6	732	760	5530	230.4	3.84	65	65.8	0	0	5530
									00:08:13	30.15	1.672	50.412	1308	797.472	1219.37	1.53	314.4	49.6	60.6	39.6	9.49	2.7	100	8	18.8	2.97	18.22	3.79	20.93	0.04	134	21	130	27	NONE		23.4	52	38.6	732	760	6410	267.1	4.45	65	76.3	0	0	6410
									00:08:15	29.56	1.489	44.01	1215	700.554	1070.1	1.53	279.8	44.4	59.9	39.2	8.34	2.4	100	7	18.79	2.98	18.17	3.88	20.93	0.04	134	21	130	28	NONE		23.4	52	38.6	732	760	5629	234.6	3.91	65	67	0	0	5629
									00:08:17	28.17	1.478	41.634	1229	668.324	1005.99	1.51	277.6	43.8	59.3	39.4	7.96	2.3	100	6.7	18.78	2.96	18.15	3.87	20.93	0.04	134	21	129	28	NONE		23.4	52	38.6	732	760	5347	222.8	3.71	65	63.7	0	0	5347
									00:08:19	31.75	1.18	37.46	1030	602.934	890.213	1.48	221.7	34.4	58.4	39.6	7.18	2.1	100	6	18.79	2.92	18.03	3.92	20.93	0.04	134	21	129	28	NONE		23.4	52	38.6	732	760	4796	199.8	3.33	65	57.1	0	0	4796
									00:08:21	31.25	1.542	48.188	1138	807.902	1185.08	1.47	288.4	46.5	56.9	38.8	9.62	2.7	101	8	18.7	3.02	18.04	3.92	20.93	0.04	133	22	129	28	NONE		23.4	52	38.6	732	760	6414	267.3	4.45	65	76.4	0	0	6414
									00:08:23	32.09	1.422	45.626	1092	765.622	1101.36	1.44	266.1	42.1	56.7	39.4	9.11	2.6	100	7.7	18.71	2.96	17.96	3.96	20.93	0.04	133	21	128	28	NONE		23.4	52	38.6	732	760	6044	251.8	4.2	65	72	0	0	6044
									00:08:25	34.88	1.348	47.023	1014	786.221	1111.76	1.41	252.5	39.1	56.7	40.1	9.36	2.7	100	7.9	18.73	2.9	17.93	3.94	20.93	0.04	134	21	128	28	NONE		23.4	52	38.6	732	760	6176	257.4	4.29	66	73.5	0	0	6176
									00:08:27	30.46	1.392	42.396	1154	697.442	990.368	1.42	261.2	39.9	57.7	40.7	8.3	2.4	100	7	18.76	2.87	18.01	3.86	20.93	0.04	134	20	128	28	NONE		23.4	52	38.6	732	760	5486	228.6	3.81	66	65.3	0	0	5486
									00:08:28	35.29	1.31	46.235	998	800.162	1113.61	1.39	244.5	38.7	54.7	39.3	9.53	2.7	100	8	18.66	2.95	17.9	3.92	20.93	0.04	133	21	128	28	NONE		23.4	52	38.6	732	760	6258	260.7	4.35	66	74.5	0	0	6258
									00:08:30	32.97	1.324	43.648	1060	766.996	1048.2	1.37	246.8	39	53.9	39.4	9.13	2.6	100	7.7	18.64	2.95	17.84	3.99	20.93	0.04	133	21	127	28	NONE		23.4	52	38.6	732	760	5968	248.7	4.14	66	71	0	0	5968
									00:08:32	26.55	1.583	42.027	1278	763.566	1059.08	1.39	293.7	48.9	52.6	37.9	9.09	2.6	100	7.6	18.55	3.09	17.9	3.98	20.93	0.04	132	22	128	28	NONE		23.4	52	38.6	732	760	5966	248.6	4.14	66	71	0	0	5966
									00:08:34	29.41	1.424	41.882	1201	750.798	1024.13	1.36	264.8	42.7	53	38.9	8.94	2.6	100	7.5	18.6	3	17.85	3.95	20.93	0.04	133	21	127	28	NONE		23.4	52	38.6	732	760	5839	243.3	4.05	66	69.5	0	0	5839
									00:08:37	27.27	1.477	40.282	1263	755.047	1028.06	1.36	273.1	46.2	50.8	37.3	8.99	2.6	101	7.5	18.49	3.13	17.82	4.03	20.93	0.04	132	22	127	29	NONE		23.4	52	38.6	732	760	5869	244.5	4.08	66	69.9	0	0	5869
									00:08:40	17.54	2.672	46.877	2257	787.88	1141.61	1.45	499.8	79.8	57.9	40	9.38	2.7	102	7.7	18.71	2.99	18.16	3.74	20.93	0.04	133	21	129	27	NONE		23.5	52	38.6	732	760	6233	259.7	4.33	67	74.2	0	0	6233
									00:08:42	35.09	0.926	32.491	814	554.105	734.542	1.33	173.4	25.7	54.2	40.9	6.6	1.9	101	5.5	18.73	2.78	17.8	3.96	20.93	0.04	134	20	127	28	NONE		23.5	52	38.6	732	760	4275	178.1	2.97	67	50.9	0	0	4275
									00:08:44	27.91	1.292	36.056	1176	704.886	919.885	1.31	237.9	40.4	48.4	37.1	8.39	2.4	101	7	18.41	3.13	17.57	4.18	20.93	0.04	131	22	125	30	NONE		23.5	52	38.6	732	760	5416	225.7	3.76	67	64.5	0	0	5416
									00:08:46	29.85	1.433	42.776	1138	860.486	1113.32	1.29	262.9	45.7	47.3	36.5	10.24	2.9	102	8.4	18.35	3.19	17.62	4.12	20.93	0.04	131	23	126	29	NONE		23.5	52	38.6	732	760	6596	274.8	4.58	67	78.5	0	0	6596
									00:08:48	31.58	1.38	43.579	1169	845.995	1097.42	1.3	254.4	42.6	48.9	37.7	10.07	2.9	102	8.3	18.43	3.09	17.68	4.04	20.93	0.04	131	22	126	29	NONE		23.5	52	38.6	732	760	6489	270.4	4.51	67	77.3	0	0	6489
									00:08:50	28.99	1.454	42.145	1185	818.688	1064.08	1.3	268	45	49	37.7	9.75	2.8	102	8	18.43	3.09	17.74	4.01	20.93	0.04	131	22	126	29	NONE		23.5	52	38.6	732	760	6283	261.8	4.36	67	74.8	0	0	6283
									00:08:52	31.75	1.339	42.508	1123	819.652	1059.05	1.29	247.1	40.9	49.1	38	9.76	2.8	101	8.1	18.45	3.05	17.74	3.99	20.93	0.04	132	22	126	28	NONE		23.5	52	38.6	732	760	6281	261.7	4.36	67	74.8	0	0	6281
									00:08:54	30.93	1.228	37.979	1104	724.042	930.647	1.29	227	36.9	49.5	38.5	8.62	2.5	102	7.1	18.49	3	17.64	4.04	20.93	0.04	132	21	126	29	NONE		23.5	52	38.6	732	760	5540	230.8	3.85	68	66	0	0	5540
									00:08:55	34.29	1.182	40.526	1000	768.436	981.202	1.28	218.7	35.1	49.6	38.9	9.15	2.6	102	7.5	18.5	2.97	17.62	4.03	20.93	0.04	132	21	126	29	NONE		23.5	52	38.6	732	760	5870	244.6	4.08	68	69.9	0	0	5870
									00:08:57	33.52	1.266	42.436	1078	821.242	1049.77	1.28	233.6	38.4	48.8	38.2	9.78	2.8	103	8	18.45	3.03	17.62	4.05	20.93	0.04	132	22	126	29	NONE		23.5	52	38.6	732	760	6275	261.5	4.36	68	74.7	0	0	6275
									00:08:59	27.65	1.523	42.111	1279	835.826	1085.25	1.3	279.9	48.1	48.1	37	9.95	2.8	104	8	18.38	3.16	17.66	4.06	20.93	0.04	131	23	126	29	NONE		23.5	52	38.6	732	760	6413	267.2	4.45	68	76.3	0	0	6413
									00:09:01	29.56	1.417	41.882	1124	817.055	1053.65	1.29	261.1	43.7	48.7	37.8	9.73	2.8	104	7.9	18.43	3.08	17.71	4	20.93	0.04	131	22	126	29	NONE		23.5	52	38.6	732	760	6258	260.7	4.35	68	74.5	0	0	6258
									00:09:03	30.15	1.307	39.407	1172	764.164	988.71	1.29	241	40.2	48.8	37.7	9.1	2.6	104	7.3	18.44	3.08	17.65	4.05	20.93	0.04	131	22	126	29	NONE		23.5	52	38.6	732	760	5858	244.1	4.07	68	69.7	0	0	5858
									00:09:06	27.52	1.526	42	1232	814.606	1062.05	1.3	281.3	47.3	49.2	37.7	9.7	2.8	103	7.9	18.43	3.1	17.74	4.03	20.93	0.04	131	22	126	29	NONE		23.5	52	38.6	732	760	6257	260.7	4.35	68	74.5	0	0	6257
									00:09:08	26.32	1.577	41.5	1294	792.23	1045.48	1.32	291.2	48.7	50.1	37.9	9.43	2.7	104	7.6	18.47	3.09	17.81	3.95	20.93	0.04	132	22	127	28	NONE		23.6	52	38.6	732	760	6105	254.4	4.24	69	72.7	0	0	6105
									00:09:10	26.32	1.453	38.237	1233	731.575	957.383	1.31	268.3	44.6	49.7	38	8.71	2.5	103	7.1	18.47	3.07	17.77	4.01	20.93	0.04	132	22	127	29	NONE		23.6	52	38.6	732	760	5625	234.4	3.91	69	67	0	0	5625
									00:09:12	25.64	1.593	40.846	1342	799.124	1052.44	1.32	293.2	50.3	48.9	37.1	9.51	2.7	103	7.8	18.41	3.16	17.78	4.01	20.93	0.04	131	23	127	29	NONE		23.6	51	38.6	732	760	6155	256.5	4.27	69	73.3	0	0	6155
									00:09:14	30.77	1.375	42.308	1170	791.608	1041.36	1.32	254.6	41.5	50.7	38.6	9.42	2.7	103	7.7	18.52	3.02	17.75	3.98	20.93	0.04	132	22	127	28	NONE		23.6	51	38.6	732	760	6095	254	4.23	69	72.6	0	0	6095
									00:09:18	15.23	1.837	27.975	1549	544.135	733.33	1.35	338.1	59	49.5	36.7	6.48	1.9	104	5.2	18.41	3.21	17.72	4.09	20.93	0.04	131	23	126	29	NONE		23.6	52	38.6	732	760	4217	175.7	2.93	69	50.2	0	0	4217
									00:09:21	23.53	1.727	40.635	1468	849.964	1077.51	1.27	315.3	56.1	45.9	36.2	10.12	2.9	105	8.1	18.26	3.25	17.54	4.18	20.93	0.04	130	23	125	30	NONE		23.6	51	38.6	732	760	6480	270	4.5	69	77.1	0	0	6480
									00:09:23	25.86	1.511	39.078	1296	781.259	985.256	1.26	277.7	46.7	47.7	37.8	9.3	2.7	104	7.5	18.38	3.09	17.63	4.04	20.93	0.04	131	22	126	29	NONE		23.6	51	38.6	732	760	5948	247.8	4.13	70	70.8	0	0	5948
									00:09:25	29.7	1.264	37.545	1142	719.933	910.615	1.26	233.6	37.6	49.3	38.9	8.57	2.4	103	7	18.48	2.97	17.63	4.04	20.93	0.04	132	21	126	29	NONE		23.6	51	38.6	732	760	5486	228.6	3.81	70	65.3	0	0	5486
									00:09:37	27.91	1.47	41.023	1186	750.208	1008.2	1.34	272.8	44.3	52.1	38.8	8.93	2.6	103	7.3	18.56	3.01	17.81	3.98	20.93	0.04	132	21	127	28	NONE		23.7	52	38.6	732	760	5810	242.1	4.03	71	69.2	0	0	5810
									00:09:39	27.52	1.505	41.422	1232	761.64	1023.58	1.34	279.1	45.6	51.9	38.6	9.07	2.6	103	7.4	18.54	3.03	17.87	3.94	20.93	0.04	132	22	127	28	NONE		23.7	52	38.6	732	760	5899	245.8	4.1	71	70.2	0	0	5899
									00:09:42	25.97	1.366	35.481	1203	648.079	874.864	1.35	253.5	41.3	51.9	38.5	7.72	2.2	104	6.2	18.56	3.02	17.81	4	20.93	0.04	132	22	127	29	NONE		23.7	52	38.6	732	760	5025	209.4	3.49	71	59.8	0	0	5025
									00:09:44	30.61	1.2	36.735	1079	677.219	893.61	1.32	222.6	35.8	51.1	38.7	8.06	2.3	104	6.5	18.55	2.98	17.73	4.02	20.93	0.04	132	21	126	29	NONE		23.7	52	38.6	732	760	5219	217.4	3.62	71	62.1	0	0	5219
									00:09:46	27.15	1.318	35.783	1141	679.539	901.414	1.33	243.5	40.7	49.9	37.6	8.09	2.3	103	6.6	18.47	3.09	17.74	4.05	20.93	0.04	132	22	126	29	NONE		23.7	52	38.6	732	760	5244	218.5	3.64	71	62.4	0	0	5244
									00:09:48	30	1.46	43.8	1217	834.742	1096.31	1.31	269.7	44.8	50	38	9.94	2.8	103	8.1	18.47	3.07	17.74	3.97	20.93	0.04	132	22	126	28	NONE		23.7	52	38.6	732	760	6424	267.7	4.46	71	76.5	0	0	6424
									00:09:50	32.61	1.393	45.424	1123	798.878	1057.61	1.32	259.9	39.8	54	40.8	9.51	2.7	103	7.8	18.66	2.86	17.87	3.84	20.93	0.04	133	20	127	27	NONE		23.7	52	38.6	732	760	6162	256.7	4.28	71	73.4	0	0	6162
									00:09:52	21.9	1.942	42.526	1573	716.636	1015.74	1.42	363.4	56.9	57.2	40.4	8.53	2.4	105	6.8	18.71	2.93	18.09	3.77	20.93	0.04	133	21	129	27	NONE		23.7	51	38.6	732	760	5634	234.7	3.91	72	67.1	0	0	5634
									00:09:55	27.27	1.203	32.809	1062	562.247	771.313	1.37	224.9	34.7	55	40.1	6.69	1.9	104	5.4	18.69	2.88	17.86	3.97	20.93	0.04	133	21	127	28	NONE		23.7	51	38.6	732	760	4379	182.5	3.04	72	52.1	0	0	4379
									00:09:57	28.3	1.331	37.67	1109	696.724	930.205	1.34	246.7	40.3	51.2	38.4	8.29	2.4	104	6.7	18.53	3.03	17.79	4.05	20.93	0.04	132	22	127	29	NONE		23.7	51	38.6	732	760	5386	224.4	3.74	72	64.1	0	0	5386
									00:09:59	31.09	1.367	42.497	1139	757.626	1005.99	1.33	254.6	39.7	53.2	40.1	9.02	2.6	103	7.4	18.62	2.9	17.83	3.91	20.93	0.04	133	21	127	28	NONE		23.7	51	38.6	732	760	5848	243.7	4.06	72	69.6	0	0	5848
									00:10:01	27.78	1.385	38.472	1157	692.591	923.962	1.33	257.6	40.8	52.7	39.5	8.25	2.4	104	6.7	18.6	2.95	17.82	3.95	20.93	0.04	133	21	127	28	NONE		23.7	51	38.6	732	760	5353	223	3.72	72	63.7	0	0	5353
									00:10:03	28.3	1.427	40.387	1154	712.982	957.378	1.34	266	41.5	53.9	40.1	8.49	2.4	104	6.9	18.64	2.91	17.9	3.87	20.93	0.04	133	21	128	28	NONE		23.7	51	38.6	732	760	5521	230	3.83	72	65.7	0	0	5521
									00:10:05	25.21	1.502	37.866	1235	679.8	912.589	1.34	279.4	44.4	53.1	39.6	8.09	2.3	103	6.6	18.6	2.96	17.86	3.94	20.93	0.04	133	21	127	28	NONE		23.7	51	38.6	732	760	5263	219.3	3.66	72	62.7	0	0	5263
									00:10:08	25.32	1.46	36.962	1186	656.428	866.57	1.32	272.1	42	53.6	40.6	7.81	2.2	102	6.4	18.64	2.88	17.83	3.96	20.93	0.04	133	21	127	28	NONE		23.7	51	38.6	732	760	5059	210.8	3.51	72	60.2	0	0	5059
									00:10:10	26.91	1.274	34.278	1109	612.854	802.545	1.31	237.3	36.6	52.9	40.4	7.3	2.1	103	6	18.63	2.87	17.77	3.98	20.93	0.04	133	20	127	28	NONE		23.7	51	38.6	732	760	4713	196.4	3.27	73	56.1	0	0	4713
									00:10:12	25.21	1.576	39.731	1235	767.705	997.389	1.3	290.7	48.5	49.5	38.1	9.14	2.6	104	7.4	18.45	3.08	17.75	4	20.93	0.04	132	22	127	29	NONE		23.7	51	38.6	732	760	5891	245.5	4.09	73	70.1	0	0	5891
									00:10:15	27.03	1.354	36.595	1186	702.38	899.256	1.28	250.1	40.8	49.4	38.6	8.36	2.4	104	6.8	18.47	3.01	17.67	4.02	20.93	0.04	132	21	126	29	NONE		23.7	51	38.6	732	760	5369	223.7	3.73	73	63.9	0	0	5369
									00:10:17	25	1.42	35.5	1265	682.168	868.456	1.27	262.3	42.6	49.5	38.9	8.12	2.3	103	6.6	18.47	3	17.65	4.03	20.93	0.04	132	21	126	29	NONE		23.7	51	38.6	732	760	5207	216.9	3.62	73	62	0	0	5207
									00:10:19	29.41	1.203	35.382	1057	693.923	860.952	1.24	221.8	35.9	48	38.7	8.26	2.4	104	6.7	18.44	2.98	17.6	4.01	20.93	0.04	131	21	125	29	NONE		23.7	51	38.6	732	760	5261	219.2	3.65	73	62.6	0	0	5261
									00:10:22	23.72	1.514	35.905	1251	714.631	903.453	1.26	278.4	46.7	47.9	37.9	8.51	2.4	105	6.8	18.39	3.08	17.62	4.05	20.93	0.04	131	22	126	29	NONE		23.7	52	38.6	732	760	5444	226.9	3.78	73	64.8	0	0	5444
									00:10:27	12.12	2.935	35.576	2312	642.351	865.816	1.35	545.5	87.6	54.1	40.1	7.65	2.2	104	6.2	18.59	2.98	17.81	3.85	20.93	0.04	133	21	127	27	NONE		23.7	52	38.6	732	760	4979	207.5	3.46	74	59.3	0	0	4979
									00:10:29	26.79	0.999	26.759	1020	540.88	641.985	1.19	183.7	29.4	46	38.8	6.44	1.8	105	5.2	18.39	2.94	17.34	4.2	20.93	0.04	131	21	124	30	NONE		23.7	52	38.6	732	760	4054	168.9	2.82	74	48.3	0	0	4054
									00:10:31	23.53	1.683	39.6	1388	836.729	1005.88	1.2	307.4	52.4	45.4	37.7	9.96	2.8	106	7.9	18.27	3.11	17.5	4.06	20.93	0.04	130	22	125	29	NONE		23.7	52	38.6	732	760	6292	262.2	4.37	74	74.9	0	0	6292
									00:10:33	27.78	1.27	35.278	1015	693.207	826.27	1.19	234.4	36.5	48.1	40.3	8.25	2.4	105	6.6	18.46	2.87	17.51	4	20.93	0.04	132	20	125	29	NONE		23.7	52	38.6	732	760	5202	216.7	3.61	74	61.9	0	0	5202
									00:10:35	29.13	1.201	34.981	1032	716.565	842.969	1.18	220.5	35.5	46	39.1	8.53	2.4	103	7	18.36	2.96	17.44	4.07	20.93	0.04	131	21	124	29	NONE		23.7	51	38.6	732	760	5359	223.3	3.72	74	63.8	0	0	5359
									00:10:37	30	1.211	36.33	1032	742.17	875.598	1.18	222.4	35.8	46.1	39.1	8.84	2.5	102	7.3	18.36	2.96	17.47	4	20.93	0.04	131	21	125	29	NONE		23.7	51	38.6	732	760	5555	231.5	3.86	74	66.1	0	0	5555
									00:10:40	24.69	1.46	36.049	1273	723.945	879.842	1.22	268.5	43.7	47.4	39	8.62	2.5	104	7	18.39	2.99	17.59	3.94	20.93	0.04	131	21	125	28	NONE		23.7	51	38.6	732	760	5459	227.5	3.79	74	65	0	0	5459
									00:10:42	30.93	1.292	39.959	1077	761.126	912.079	1.2	239.4	36.2	49.7	41.4	9.06	2.6	104	7.3	18.53	2.8	17.59	3.92	20.93	0.04	132	20	125	28	NONE		23.7	52	38.6	732	760	5719	238.3	3.97	75	68.1	0	0	5719
									00:10:44	29.85	1.293	38.597	1047	742.166	900.045	1.21	239.2	37	49.2	40.6	8.84	2.5	104	7.1	18.5	2.86	17.63	3.91	20.93	0.04	132	20	126	28	NONE		23.7	52	38.6	732	760	5594	233.1	3.88	75	66.6	0	0	5594
									00:10:46	26.55	1.373	36.451	1156	705.675	863.413	1.22	253.7	39.9	49	40.1	8.4	2.4	104	6.8	18.48	2.91	17.62	3.95	20.93	0.04	132	21	126	28	NONE		23.7	52	38.6	732	760	5331	222.1	3.7	75	63.5	0	0	5331
									00:10:48	30.46	1.205	36.701	1016	706.225	856.278	1.21	222.9	34.5	48.9	40.4	8.41	2.4	104	6.8	18.5	2.86	17.55	3.98	20.93	0.04	132	20	125	28	NONE		23.7	52	38.6	732	760	5323	221.8	3.7	75	63.4	0	0	5323
									00:10:50	26.2	1.368	35.843	1173	716.225	875.964	1.22	251.7	41	47.5	38.8	8.53	2.4	103	7	18.4	3	17.56	4.01	20.93	0.04	131	21	125	29	NONE		23.7	52	38.6	732	760	5410	225.4	3.76	75	64.4	0	0	5410
									00:10:54	17.91	1.687	30.215	1477	650.585	808.581	1.24	306.9	55.3	44.5	35.8	7.75	2.2	102	6.4	18.19	3.28	17.54	4.07	20.93	0.04	130	23	125	29	NONE		23.7	51	38.6	732	760	4934	205.6	3.43	75	58.7	0	0	4934
									00:10:57	17.09	1.401	23.949	1063	494.293	598.152	1.21	256.7	42.9	46	38	5.88	1.7	99	5	18.32	3.06	17.23	4.21	20.93	0.04	131	22	123	30	NONE		23.7	51	38.6	732	760	3723	155.1	2.59	75	44.3	0	0	3723
									00:11:00	25.42	1.491	37.907	1343	827.365	966.599	1.17	271.3	46.6	43.7	37.4	9.85	2.8	100	8.3	18.2	3.13	17.4	4.08	20.93	0.04	130	22	124	29	NONE		23.6	51	38.6	732	760	6178	257.4	4.29	76	73.5	0	0	6178
									00:11:03	19.42	1.846	35.845	1657	732.114	896.455	1.22	338.6	56.6	47.1	38.5	8.72	2.5	102	7.2	18.34	3.07	17.67	3.9	20.93	0.04	131	22	126	28	NONE		23.6	52	38.6	732	760	5532	230.5	3.84	76	65.9	0	0	5532
									00:11:05	26.43	1.036	27.383	974	559.642	655.019	1.17	190.3	30.4	45.6	39	6.66	1.9	102	5.5	18.37	2.93	17.43	4.06	20.93	0.04	131	21	124	29	NONE		23.6	52	38.6	732	760	4180	174.2	2.9	76	49.8	0	0	4180
									00:11:07	30.93	1.139	35.227	1002	737.949	862.515	1.17	208.5	34.2	44.8	38.3	8.79	2.5	101	7.3	18.31	3	17.46	4	20.93	0.04	131	21	124	29	NONE		23.7	52	38.6	732	760	5511	229.6	3.83	76	65.6	0	0	5511
									00:11:09	25.1	1.532	38.46	1295	778.44	939.613	1.21	281.5	45.9	47.1	39.1	9.27	2.6	102	7.6	18.37	3	17.6	3.91	20.93	0.04	131	21	125	28	NONE		23.6	51	38.6	732	760	5860	244.2	4.07	76	69.8	0	0	5860
									00:11:11	27.78	1.262	35.056	1063	691.027	826.344	1.2	232.8	36.5	47.9	40.1	8.23	2.4	102	6.8	18.45	2.89	17.61	3.9	20.93	0.04	132	21	126	28	NONE		23.6	51	38.6	732	760	5190	216.2	3.6	76	61.8	0	0	5190
									00:11:13	30	1.127	33.81	1018	663.861	794.616	1.2	208	32.5	47.8	39.9	7.9	2.3	102	6.5	18.46	2.88	17.57	3.94	20.93	0.04	132	21	125	28	NONE		23.6	51	38.6	732	760	4987	207.8	3.46	76	59.4	0	0	4987
									00:11:16	28.57	1.266	36.171	1064	715.364	859.362	1.2	233.4	36.9	47.8	39.8	8.52	2.4	102	7	18.44	2.91	17.61	3.91	20.93	0.04	131	21	126	28	NONE		23.6	51	38.6	732	760	5379	224.1	3.74	77	64	0	0	5379
									00:11:18	29.85	1.208	36.06	1063	706.037	849.073	1.2	223	34.9	48.1	40	8.41	2.4	102	6.9	18.46	2.89	17.59	3.9	20.93	0.04	132	21	125	28	NONE		23.6	51	38.6	732	760	5310	221.3	3.69	77	63.2	0	0	5310
									00:11:20	28.99	1.109	32.145	988	644.749	770.313	1.19	204.1	32.6	46.7	39.1	7.68	2.2	101	6.4	18.4	2.94	17.57	3.92	20.93	0.04	131	21	125	28	NONE		23.6	51	38.6	732	760	4841	201.7	3.36	77	57.6	0	0	4841
									00:11:22	29.56	1.17	34.581	1034	682.176	816.651	1.2	215.8	33.9	47.7	39.8	8.12	2.3	101	6.8	18.44	2.9	17.56	3.9	20.93	0.04	132	21	125	28	NONE		23.6	51	38.6	732	760	5125	213.5	3.56	77	61	0	0	5125
									00:11:24	27.15	1.375	37.33	1114	761.042	907.603	1.19	252.5	41	46.6	39	9.06	2.6	101	7.5	18.36	2.98	17.57	3.93	20.93	0.04	131	21	125	28	NONE		23.6	51	38.6	732	760	5712	238	3.97	77	68	0	0	5712
									00:11:26	32.26	1.244	40.129	1091	776.874	933.159	1.2	230	35.5	48.7	40.6	9.25	2.6	102	7.6	18.49	2.85	17.69	3.8	20.93	0.04	132	20	126	27	NONE		23.6	51	38.6	732	760	5841	243.4	4.06	77	69.5	0	0	5841
									00:11:28	28.44	1.203	34.209	1079	661.159	801.832	1.21	222.4	34.6	48.7	40.2	7.87	2.2	103	6.4	18.49	2.88	17.69	3.83	20.93	0.04	132	21	126	27	NONE		23.6	51	38.6	732	760	4983	207.6	3.46	77	59.3	0	0	4983
									00:11:30	28.17	1.019	28.704	986	540.515	647.018	1.2	189.1	28.2	49.5	41.3	6.43	1.8	103	5.2	18.56	2.77	17.61	3.89	20.93	0.04	132	20	126	28	NONE		23.6	51	38.6	732	760	4060	169.2	2.82	77	48.3	0	0	4060
									00:11:32	30.46	1.103	33.594	957	679.535	806.956	1.19	202.8	32.5	46.3	39	8.09	2.3	103	6.6	18.39	2.95	17.55	3.91	20.93	0.04	131	21	125	28	NONE		23.7	51	38.6	732	760	5094	212.3	3.54	78	60.6	0	0	5094
									00:11:34	27.52	1.298	35.725	1171	729.458	870.752	1.19	238.3	38.8	46.3	38.8	8.68	2.5	103	7.1	18.36	2.99	17.63	3.87	20.93	0.04	131	21	126	28	NONE		23.7	51	38.6	732	760	5476	228.2	3.8	78	65.2	0	0	5476
									00:11:36	28.99	1.19	34.493	1048	691.939	827.029	1.2	219	35	46.9	39.3	8.24	2.4	105	6.6	18.4	2.94	17.62	3.87	20.93	0.04	131	21	126	28	NONE		23.7	51	38.6	732	760	5196	216.5	3.61	78	61.9	0	0	5196
									00:11:39	23.26	1.333	31	1270	594.274	729.723	1.23	246.6	38.5	49.4	40.3	7.07	2	106	5.6	18.5	2.89	17.68	3.88	20.93	0.04	132	21	126	28	NONE		23.7	51	38.6	732	760	4493	187.2	3.12	78	53.5	0	0	4493
									00:11:41	31.91	0.962	30.702	880	598.897	704.641	1.18	177.8	27.1	47.5	40.4	7.13	2	105	5.7	18.48	2.82	17.56	3.88	20.93	0.04	132	20	125	28	NONE		23.7	52	38.6	732	760	4480	186.6	3.11	78	53.3	0	0	4480
									00:11:43	28.71	1.086	31.177	879	650.248	751.288	1.16	199	32.1	44.9	38.8	7.74	2.2	104	6.3	18.32	2.96	17.43	4.02	20.93	0.04	131	21	124	29	NONE		23.7	52	38.6	732	760	4842	201.7	3.36	78	57.6	0	0	4842
									00:11:45	24.29	1.363	33.109	1236	688.349	802.118	1.17	249.8	40.5	45.6	39.2	8.19	2.3	104	6.6	18.33	2.97	17.5	3.97	20.93	0.04	131	21	125	28	NONE		23.7	52	38.6	732	760	5136	214	3.57	78	61.1	0	0	5136
									00:11:48	22.06	1.489	32.846	1300	678.181	804.048	1.19	273	44.7	46.2	38.9	8.07	2.3	104	6.5	18.33	3	17.57	3.91	20.93	0.04	131	21	125	28	NONE		23.7	52	38.6	732	760	5082	211.8	3.53	78	60.5	0	0	5082
									00:11:50	25.75	1.084	27.914	958	577.508	663.277	1.15	198.9	31.6	45.2	39.4	6.88	2	103	5.6	18.35	2.92	17.43	3.99	20.93	0.04	131	21	124	28	NONE		23.7	52	38.6	732	760	4294	178.9	2.98	79	51.1	0	0	4294
									00:11:52	28.17	1.067	30.056	958	634.775	718.727	1.13	195.3	31.3	44.2	39.1	7.56	2.2	102	6.2	18.3	2.93	17.37	4.02	20.93	0.04	131	21	124	29	NONE		23.7	52	38.6	732	760	4703	196	3.27	79	56	0	0	4703
									00:11:55	23.72	1.326	31.447	1175	672.412	777.503	1.16	242.1	40.2	44.3	38.3	8	2.3	102	6.6	18.26	3.03	17.45	3.97	20.93	0.04	130	22	124	28	NONE		23.7	52	38.6	732	760	5008	208.7	3.48	79	59.6	0	0	5008
									00:11:57	30	1.066	31.98	941	676.398	762.974	1.13	195.1	31.2	44.2	39.2	8.05	2.3	102	6.6	18.3	2.93	17.38	3.97	20.93	0.04	130	21	124	28	NONE		23.8	52	38.6	732	760	5007	208.6	3.48	79	59.6	0	0	5007
									00:11:59	28.71	1.248	35.828	1065	761.102	866.002	1.14	228.2	37	44.4	39.1	9.06	2.6	101	7.5	18.29	2.96	17.48	3.89	20.93	0.04	130	21	125	28	NONE		23.8	50	38.6	732	760	5646	235.3	3.92	79	67.2	0	0	5646
									00:12:01	30.15	1.216	36.663	1019	753.829	867.481	1.15	223.3	35.3	45.8	39.8	8.97	2.6	101	7.5	18.36	2.9	17.58	3.84	20.93	0.04	131	21	125	27	NONE		23.7	51	38.6	732	760	5608	233.6	3.89	79	66.8	0	0	5608
									00:12:03	25.64	1.195	30.641	1051	596.657	693.409	1.16	221	33.2	48.3	41.6	7.1	2	102	5.8	18.49	2.78	17.63	3.81	20.93	0.04	132	20	126	27	NONE		23.8	50	38.6	732	760	4449	185.4	3.09	79	53	0	0	4449
									00:12:06	27.65	1.196	33.069	1019	669.411	770.571	1.15	220.1	34.2	46.5	40.4	7.97	2.3	102	6.6	18.4	2.86	17.57	3.84	20.93	0.04	131	20	125	27	NONE		23.8	50	38.6	732	760	4980	207.5	3.46	80	59.3	0	0	4980
									00:12:07	31.75	0.886	28.127	770	578.628	651.852	1.13	162.8	25.2	44.8	39.7	6.89	2	101	5.7	18.37	2.84	17.47	3.87	20.93	0.04	131	20	125	28	NONE		23.8	50	38.6	732	760	4282	178.4	2.97	80	51	0	0	4282
									00:12:10	24.59	1.212	29.803	1083	628.064	721.753	1.15	221.8	36	44.7	38.9	7.48	2.1	101	6.2	18.3	2.97	17.49	3.91	20.93	0.04	130	21	125	28	NONE		23.8	50	38.6	732	760	4670	194.6	3.24	80	55.6	0	0	4670
									00:12:12	27.91	1.08	30.14	973	629.512	711.921	1.13	198	31.3	44.8	39.6	7.49	2.1	102	6.2	18.33	2.9	17.46	3.88	20.93	0.04	131	21	124	28	NONE		23.8	50	38.6	732	760	4663	194.3	3.24	80	55.5	0	0	4663
									00:12:14	30.61	1	30.612	880	652.457	726.081	1.11	182.9	29.1	43.6	39.2	7.77	2.2	102	6.4	18.29	2.91	17.41	3.93	20.93	0.04	130	21	124	28	NONE		23.8	50	38.6	732	760	4814	200.6	3.34	80	57.3	0	0	4814
									00:12:16	30.15	1.05	31.658	1003	664.074	737.062	1.11	192.5	30	44.5	40.1	7.91	2.3	103	6.4	18.33	2.86	17.44	3.86	20.93	0.04	131	20	124	28	NONE		23.8	50	38.6	732	760	4897	204	3.4	80	58.3	0	0	4897
									00:12:18	28.3	1.207	34.16	1080	722.236	816.705	1.13	220.9	35.4	44.6	39.4	8.6	2.5	103	7	18.3	2.93	17.49	3.86	20.93	0.04	130	21	125	28	NONE		23.8	50	38.6	732	760	5350	222.9	3.72	80	63.7	0	0	5350
									00:12:20	28.44	1.085	30.853	942	640.63	711.265	1.11	199.2	30.7	45.1	40.6	7.63	2.2	103	6.2	18.36	2.83	17.46	3.87	20.93	0.04	131	20	124	28	NONE		23.8	50	38.6	732	760	4724	196.9	3.28	80	56.2	0	0	4724
									00:12:22	28.99	1.023	29.652	957	629.749	689.668	1.1	187.3	29.2	43.9	40.1	7.5	2.1	102	6.2	18.31	2.85	17.36	3.92	20.93	0.04	131	20	124	28	NONE		23.8	50	38.6	732	760	4629	192.9	3.21	80	55.1	0	0	4629
									00:12:24	29.56	1.135	33.547	988	716.218	790.101	1.1	207.6	32.8	44	39.8	8.53	2.4	104	6.9	18.29	2.89	17.44	3.86	20.93	0.04	130	21	124	28	NONE		23.8	50	38.6	732	760	5274	219.7	3.66	81	62.8	0	0	5274
									00:12:28	15.79	1.682	26.558	1455	559.725	643.676	1.15	307.8	50	45.5	39.5	6.66	1.9	108	5.2	18.3	2.97	17.64	3.78	20.93	0.04	130	21	126	27	NONE		23.8	50	38.6	732	760	4163	173.5	2.89	81	49.6	0	0	4163
									00:12:30	27.15	1.113	30.217	1003	688.917	725.934	1.05	201.9	32.8	41.1	39	8.2	2.3	109	6.3	18.14	2.95	17.18	4.05	20.93	0.04	129	21	122	29	NONE		23.8	50	38.6	732	760	5019	209.1	3.49	81	59.7	0	0	5019
									00:12:33	21.66	1.735	37.581	1501	852.718	938.12	1.1	314.5	53.1	42.3	38.4	10.15	2.9	108	7.9	18.13	3.06	17.43	3.87	20.93	0.04	129	22	124	28	NONE		23.9	50	38.6	732	760	6275	261.5	4.36	81	74.7	0	0	6275
									00:12:35	26.43	0.926	24.476	864	533.318	564.213	1.06	169.1	26.2	42.4	40.1	6.35	1.8	108	4.9	18.26	2.83	17.28	3.95	20.93	0.04	130	20	123	28	NONE		23.9	50	38.6	732	760	3889	162	2.7	81	46.3	0	0	3889
									00:12:37	30	1	30	880	693.225	721.458	1.04	181.1	29.5	40.2	38.7	8.25	2.4	107	6.5	18.11	2.95	17.1	4.05	20.93	0.04	129	21	122	29	NONE		23.9	50	38.6	732	760	5036	209.8	3.5	81	60	0	0	5036
									00:12:40	25.42	1.33	33.814	1191	813.618	848.152	1.04	239.3	40.9	39.4	37.8	9.69	2.8	108	7.5	17.99	3.08	17.21	3.97	20.93	0.04	128	22	123	28	NONE		23.9	50	38.6	732	760	5913	246.4	4.11	81	70.4	0	0	5913
									00:12:42	27.15	1.168	31.71	1034	733.652	772.557	1.05	211.4	34.9	40.6	38.6	8.73	2.5	108	6.8	18.1	2.99	17.21	3.99	20.93	0.04	129	21	123	28	NONE		23.9	50	38.6	732	760	5344	222.7	3.71	82	63.6	0	0	5344
									00:12:44	27.15	1.101	29.891	1004	700.504	723.792	1.03	199	32.7	40	38.7	8.34	2.4	107	6.5	18.07	2.97	17.12	4.03	20.93	0.04	129	21	122	29	NONE		23.9	50	38.6	732	760	5081	211.7	3.53	82	60.5	0	0	5081
									00:12:47	22.64	1.362	30.838	1205	729.099	773.813	1.06	245.6	41.9	40.1	37.8	8.68	2.5	107	6.8	18.03	3.08	17.14	4.03	20.93	0.04	129	22	122	29	NONE		24	50	38.6	732	760	5320	221.7	3.69	82	63.3	0	0	5320
									00:12:49	26.09	1.267	33.052	1127	769.267	810.46	1.05	229.1	38.1	40.6	38.5	9.16	2.6	107	7.2	18.08	3.01	17.19	3.99	20.93	0.04	129	21	123	28	NONE		24	50	38.6	732	760	5604	233.5	3.89	82	66.7	0	0	5604
									00:12:52	24.29	1.339	32.526	1238	735.007	796.267	1.08	243	40.2	41.9	38.7	8.75	2.5	107	6.9	18.15	3	17.33	3.95	20.93	0.04	129	21	124	28	NONE		24	50	38.6	732	760	5389	224.5	3.74	82	64.2	0	0	5389
									00:12:54	28.44	1.155	32.844	1004	722.358	778.75	1.08	210.5	33.6	42.7	39.6	8.6	2.5	106	6.8	18.23	2.91	17.33	3.91	20.93	0.04	130	21	124	28	NONE		24	50	38.6	732	760	5290	220.4	3.67	82	63	0	0	5290
									00:12:56	25.86	1.292	33.414	1176	724.72	796.861	1.1	235.8	37.8	43.6	39.7	8.63	2.5	105	6.9	18.25	2.93	17.43	3.9	20.93	0.04	130	21	124	28	NONE		24.1	50	38.6	732	760	5332	222.2	3.7	82	63.5	0	0	5332
									00:12:58	26.2	1.25	32.751	1081	698.011	779.519	1.12	228.6	36.5	44.3	39.7	8.31	2.4	105	6.6	18.29	2.92	17.48	3.86	20.93	0.04	130	21	125	28	NONE		24.1	50	38.6	732	760	5155	214.8	3.58	83	61.4	0	0	5155
									00:13:01	25.53	1.219	31.123	1114	653.995	738.781	1.13	223.3	35.5	44.9	39.7	7.79	2.2	105	6.2	18.32	2.91	17.53	3.86	20.93	0.04	131	21	125	28	NONE		24.1	50	38.6	732	760	4843	201.8	3.36	83	57.7	0	0	4843
									00:13:03	26.2	1.088	28.507	990	593.656	666.161	1.12	199.6	31.2	44.9	40	7.07	2	104	5.7	18.35	2.87	17.45	3.91	20.93	0.04	131	20	124	28	NONE		24.1	50	38.6	732	760	4389	182.9	3.05	83	52.3	0	0	4389
									00:13:05	26.09	1.262	32.922	1145	709.84	793.274	1.12	230.4	37.3	43.8	39.2	8.45	2.4	103	6.9	18.26	2.96	17.48	3.85	20.93	0.04	130	21	125	27	NONE		24.1	50	38.6	732	760	5243	218.5	3.64	83	62.4	0	0	5243
									00:13:08	21.28	1.301	27.681	1161	585.48	669.586	1.14	238	38.6	44.7	39.1	6.97	2	103	5.7	18.29	2.97	17.47	3.92	20.93	0.04	130	21	125	28	NONE		24.2	50	38.6	732	760	4349	181.2	3.02	83	51.8	0	0	4349
									00:13:10	26.43	1.14	30.132	1021	636.265	706.524	1.11	208.8	32.8	44.4	40	7.57	2.2	105	6.1	18.32	2.88	17.44	3.9	20.93	0.04	131	21	124	28	NONE		24.2	50	38.6	732	760	4692	195.5	3.26	83	55.9	0	0	4692
									00:13:13	26.67	1.038	27.68	959	591.393	656.404	1.11	189.8	30.2	43.6	39.3	7.04	2	105	5.6	18.29	2.91	17.39	3.94	20.93	0.04	130	21	124	28	NONE		24.2	50	38.6	732	760	4361	181.7	3.03	83	51.9	0	0	4361
									00:13:15	25.53	1.206	30.791	1114	668.303	743.106	1.11	220	35.7	43.4	39	7.96	2.3	104	6.4	18.24	2.96	17.43	3.89	20.93	0.04	130	21	124	28	NONE		24.2	50	38.6	732	760	4930	205.4	3.42	83	58.7	0	0	4930
									00:13:17	25.32	1.232	31.19	1131	674.164	757.543	1.12	224.8	36.7	43.6	38.8	8.03	2.3	104	6.5	18.25	2.98	17.44	3.93	20.93	0.04	130	21	124	28	NONE		24.2	50	38.6	732	760	4986	207.8	3.46	84	59.4	0	0	4986
									00:13:20	26.2	1.097	28.742	1021	605.203	672.577	1.11	201	31.5	44.5	40	7.2	2.1	104	5.8	18.32	2.87	17.47	3.84	20.93	0.04	131	20	125	27	NONE		24.2	50	38.6	732	760	4464	186	3.1	84	53.1	0	0	4464
									00:13:23	17.6	1.487	26.164	1386	564.903	639.899	1.13	271.3	44.6	44.1	39	6.73	1.9	105	5.4	18.24	3	17.45	3.93	20.93	0.04	130	21	124	28	NONE		24.2	50	38.6	732	760	4186	174.4	2.91	84	49.8	0	0	4186
									00:13:27	15.35	2.325	35.678	2051	727.982	868.347	1.19	426.9	69.4	47.5	39.8	8.67	2.5	103	7.1	18.36	2.98	17.81	3.66	20.93	0.04	131	21	127	26	NONE		24.3	49	38.6	732	760	5464	227.7	3.79	84	65	0	0	5464
									00:13:30	20.41	0.656	13.388	662	247.022	275.55	1.12	122.3	16.6	48.4	43.4	2.94	0.8	101	2.4	18.64	2.53	17.44	3.92	20.93	0.04	133	18	124	28	NONE		24.3	49	38.6	732	760	1824	76	1.27	84	21.7	0	0	1824
									00:13:32	29.27	0.927	27.132	833	630.676	670.711	1.06	167.6	28.1	39.8	37.4	7.51	2.1	101	6.2	18.08	3.03	17.18	4.03	20.93	0.04	129	22	122	29	NONE		24.3	49	38.6	732	760	4604	191.8	3.2	84	54.8	0	0	4604
									00:13:34	31.91	1.054	33.638	941	767.252	806.505	1.05	191.2	31	40.9	38.9	9.13	2.6	101	7.6	18.14	2.94	17.21	3.96	20.93	0.04	129	21	123	28	NONE		24.3	49	38.6	732	760	5586	232.8	3.88	84	66.5	0	0	5586
									00:13:35	34.48	0.982	33.862	909	720.821	766.781	1.06	179.9	27.3	43.6	41	8.58	2.5	102	7.1	18.32	2.78	17.38	3.78	20.93	0.04	131	20	124	27	NONE		24.3	49	38.6	732	760	5263	219.3	3.65	85	62.7	0	0	5263
									00:13:38	28.99	0.843	24.435	782	495.097	526.101	1.06	155.5	22.3	45.3	42.6	5.89	1.7	101	4.9	18.45	2.65	17.42	3.82	20.93	0.04	132	19	124	27	NONE		24.3	49	38.6	732	760	3614	150.6	2.51	85	43	0	0	3614
									00:13:40	29.13	0.963	28.049	864	609.015	638.22	1.05	176	26.9	42.7	40.8	7.25	2.1	98	6.2	18.28	2.79	17.33	3.86	20.93	0.04	130	20	124	28	NONE		24.3	49	38.6	732	760	4431	184.6	3.08	85	52.8	0	0	4431
									00:13:42	30.3	1.029	31.182	926	671.135	703.415	1.05	188.3	28.5	43.3	41.3	7.99	2.3	98	6.8	18.3	2.77	17.31	3.83	20.93	0.04	130	20	123	27	NONE		24.3	49	38.6	732	760	4883	203.5	3.39	85	58.1	0	0	4883
									00:13:44	28.04	1.021	28.626	942	597.29	632.363	1.06	187.6	27.7	44.6	42.2	7.11	2	99	6	18.37	2.71	17.41	3.82	20.93	0.04	131	19	124	27	NONE		24.4	49	38.6	732	760	4356	181.5	3.03	85	51.9	0	0	4356
									00:13:46	30	0.935	28.05	880	592.432	627.896	1.06	171.5	25.7	43.8	41.3	7.05	2	101	5.9	18.34	2.75	17.33	3.86	20.93	0.04	131	20	124	28	NONE		24.4	49	38.6	732	760	4322	180.1	3	85	51.4	0	0	4322
									00:13:48	22.9	1.082	24.779	1005	540.582	576.612	1.07	197.5	30.9	42.9	40.2	6.44	1.8	102	5.3	18.25	2.86	17.27	3.94	20.93	0.04	130	20	123	28	NONE		24.4	49	38.6	732	760	3949	164.6	2.74	85	47	0	0	3949
									00:13:51	26.09	0.862	22.487	820	500.161	512.126	1.02	157.1	24.1	41.3	40.3	5.95	1.7	102	4.9	18.23	2.8	17.13	3.98	20.93	0.04	130	20	122	28	NONE		24.4	49	38.6	732	760	3620	150.8	2.51	85	43.1	0	0	3620
									00:13:53	28.3	0.988	27.962	929	657.949	664.353	1.01	178.6	28.8	39.5	39.1	7.83	2.2	101	6.5	18.08	2.91	17.12	3.93	20.93	0.04	129	21	122	28	NONE		24.4	49	38.6	732	760	4747	197.8	3.3	85	56.5	0	0	4747
									00:13:55	27.52	0.877	24.138	835	561.446	558.369	0.99	158.9	24.9	39.6	39.8	6.68	1.9	101	5.6	18.12	2.84	17.12	3.9	20.93	0.04	129	20	122	28	NONE		24.4	49	38.6	732	760	4038	168.2	2.8	86	48.1	0	76	3962
									00:13:57	24.39	1.157	28.22	1054	667.433	671.95	1.01	209	33.8	39.7	39.5	7.95	2.3	101	6.6	18.06	2.92	17.13	3.93	20.93	0.04	129	21	122	28	NONE		24.4	49	38.6	732	760	4813	200.5	3.34	86	57.3	0	0	4813
									00:14:00	26.67	0.994	26.507	912	618.263	617.098	1	180	28.4	39.9	39.9	7.36	2.1	101	6.1	18.11	2.86	17.17	3.86	20.93	0.04	129	20	122	28	NONE		24.5	49	38.6	732	760	4450	185.4	3.09	86	53	0	29	4421
									00:14:02	31.58	0.883	27.884	803	634.914	632.764	1	160.5	24.6	40.4	40.6	7.56	2.2	101	6.3	18.18	2.79	17.18	3.84	20.93	0.04	130	20	122	27	NONE		24.4	49	38.6	732	760	4568	190.3	3.17	86	54.4	0	53	4515
									00:14:03	32.26	0.879	28.355	787	643.383	635.749	0.99	159.9	24.2	40.6	41	7.66	2.2	101	6.4	18.19	2.75	17.17	3.82	20.93	0.04	130	20	122	27	NONE		24.5	49	38.6	732	760	4620	192.5	3.21	86	55	0	187	4433
									00:14:05	31.91	0.847	27.032	755	610.853	600.31	0.98	154.2	23.1	40.6	41.3	7.27	2.1	100	6.1	18.21	2.73	17.12	3.86	20.93	0.04	130	19	122	28	NONE		24.5	49	38.6	732	760	4381	182.6	3.04	86	52.2	0	258	4123
									00:14:07	30	0.952	28.56	864	669.116	664.9	0.99	172.3	27.2	39.5	39.8	7.97	2.3	100	6.7	18.1	2.86	17.13	3.86	20.93	0.04	129	20	122	28	NONE		24.5	49	38.6	732	760	4811	200.5	3.34	86	57.3	0	103	4707
									00:14:09	28.71	0.893	25.636	880	574.637	572.773	1	162.7	24.5	41.1	41.2	6.84	2	101	5.7	18.22	2.74	17.21	3.81	20.93	0.04	130	20	123	27	NONE		24.5	49	38.6	732	760	4134	172.3	2.87	86	49.2	0	46	4089
									00:14:11	28.85	0.959	27.663	864	634.563	634.494	1	174.1	27	40.4	40.4	7.55	2.2	102	6.2	18.15	2.82	17.18	3.84	20.93	0.04	129	20	122	27	NONE		24.5	49	38.6	732	760	4569	190.4	3.17	86	54.4	0	2	4567
									00:14:14	26.32	0.98	25.789	928	592.443	589.526	1	177.9	27.5	40.4	40.6	7.05	2	102	5.8	18.15	2.81	17.15	3.87	20.93	0.04	129	20	122	28	NONE		24.5	49	38.6	732	760	4261	177.5	2.96	87	50.7	0	72	4189
									00:14:16	31.75	0.864	27.429	817	630.584	617.943	0.98	156.9	23.9	40	40.8	7.51	2.1	101	6.2	18.16	2.77	17.16	3.83	20.93	0.04	129	20	122	27	NONE		24.5	49	38.6	732	760	4520	188.3	3.14	87	53.8	0	309	4211
									00:14:18	29.13	0.913	26.592	849	600.117	595.362	0.99	166.2	25.1	40.9	41.2	7.14	2	101	5.9	18.2	2.75	17.14	3.85	20.93	0.04	130	20	122	27	NONE		24.5	49	38.6	732	760	4313	179.7	3	87	51.3	0	117	4197
									00:14:20	32.61	0.976	31.826	880	730.3	714.37	0.98	177.3	26.9	40.5	41.4	8.69	2.5	102	7.2	18.17	2.76	17.12	3.84	20.93	0.04	130	20	122	27	NONE		24.6	49	38.6	732	760	5233	218	3.63	87	62.3	0	390	4843
									00:14:21	33.52	0.93	31.173	832	719.854	701.592	0.97	168.8	25.7	40	41.1	8.57	2.4	103	7	18.15	2.76	17.15	3.81	20.93	0.04	129	20	122	27	NONE		24.6	49	38.6	732	760	5154	214.8	3.58	87	61.4	0	446	4708
									00:14:23	31.25	1.059	33.094	911	757.894	745.728	0.98	192.4	29.3	40.8	41.4	9.02	2.6	104	7.3	18.17	2.77	17.18	3.81	20.93	0.04	130	20	122	27	NONE		24.6	49	38.6	732	760	5438	226.6	3.78	87	64.7	0	298	5140
									00:14:25	34.48	0.951	32.793	877	722.581	707.267	0.98	173.8	25.2	42	43	8.6	2.5	105	6.9	18.28	2.65	17.22	3.72	20.93	0.04	130	19	123	27	NONE		24.6	49	38.6	732	760	5178	215.8	3.6	87	61.6	0	375	4804
									00:14:37	23.26	1.204	28	1068	685.267	661.464	0.97	216.6	34.9	38.5	39.9	8.16	2.3	102	6.7	17.99	2.9	17.07	3.87	20.93	0.04	128	21	122	28	NONE		24.6	49	38.6	732	760	4896	204	3.4	88	58.3	0	580	4316
									00:14:40	24.79	0.959	23.777	927	555.898	535.097	0.96	173.8	26.5	39.6	41.2	6.62	1.9	102	5.4	18.12	2.76	17.05	3.87	20.93	0.04	129	20	122	28	NONE		24.6	49	38.6	732	760	3970	165.4	2.76	88	47.3	0	507	3463
									00:14:42	24.39	0.972	23.707	959	581.27	552.491	0.95	174.9	27.8	37.8	39.8	6.92	2	103	5.6	17.99	2.86	17	3.89	20.93	0.04	128	20	121	28	NONE		24.6	49	38.6	732	760	4140	172.5	2.87	88	49.3	0	699	3440
									00:14:44	25.97	1.04	27.013	928	684.003	643.588	0.94	186.2	30.4	36.8	39.1	8.14	2.3	103	6.6	17.9	2.92	16.87	3.95	20.93	0.04	128	21	120	28	NONE		24.6	49	38.6	732	760	4861	202.5	3.38	88	57.9	0	980	3881
									00:14:46	29.56	0.914	27.015	849	668.978	623.675	0.93	164.3	25.9	37.3	40	7.96	2.3	102	6.6	17.98	2.83	16.88	3.9	20.93	0.04	128	20	120	28	NONE		24.6	49	38.6	732	760	4745	197.7	3.3	88	56.5	0	1097	3648
									00:14:49	27.15	1.04	28.235	928	704.924	657.002	0.93	186.7	29.7	37.4	40.1	8.39	2.4	101	7	17.95	2.86	16.95	3.86	20.93	0.04	128	20	121	28	NONE		24.6	49	38.6	732	760	5000	208.3	3.47	88	59.5	0	1160	3840
									00:14:51	27.91	1.013	28.27	943	702.284	654.831	0.93	182	28.8	37.5	40.2	8.36	2.4	101	7	17.97	2.84	16.94	3.86	20.93	0.04	128	20	121	28	NONE		24.6	49	38.6	732	760	4981	207.6	3.46	89	59.3	0	1149	3833
									00:14:53	24.59	0.937	23.041	921	583.272	555.273	0.95	167.7	27.7	36.6	38.4	6.94	2	102	5.7	17.9	2.96	16.92	3.91	20.93	0.04	128	21	121	28	NONE		24.6	49	38.5	732	760	4155	173.1	2.89	89	49.5	0	681	3474
									00:14:56	25.64	0.894	22.923	850	578.564	539.102	0.93	160.2	25.8	36.5	39.2	6.89	2	102	5.7	17.92	2.89	16.81	3.94	20.93	0.04	128	21	120	28	NONE		24.6	49	38.5	732	760	4103	171	2.85	89	48.8	0	955	3148
									00:14:58	27.78	0.886	24.611	897	641.412	586.391	0.91	158	25.9	35.3	38.7	7.64	2.2	101	6.4	17.83	2.92	16.74	3.95	20.93	0.04	127	21	119	28	NONE		24.6	49	38.5	732	760	4531	188.8	3.15	89	53.9	0	1327	3204
									00:15:00	26.32	1.051	27.658	976	724.243	669.353	0.92	187.2	31.2	35.6	38.6	8.62	2.5	101	7.2	17.81	2.97	16.83	3.93	20.93	0.04	127	21	120	28	NONE		24.6	49	38.6	732	760	5128	213.7	3.56	89	61	0	1326	3801
									00:15:02	29.85	0.937	27.97	897	706.384	656.788	0.93	167.9	27	36.6	39.4	8.41	2.4	101	7	17.92	2.88	16.83	3.87	20.93	0.04	128	21	120	28	NONE		24.6	49	38.5	732	760	5007	208.6	3.48	89	59.6	0	1200	3807
									00:15:04	24.19	1.161	28.089	1115	713.987	674.479	0.94	207.7	34.2	37	39.1	8.5	2.4	103	6.9	17.89	2.95	16.99	3.85	20.93	0.04	128	21	121	27	NONE		24.6	49	38.5	732	760	5078	211.6	3.53	89	60.5	0	959	4119
									00:15:07	27.4	0.91	24.932	866	617.829	582.677	0.94	163.5	26.1	37.2	39.5	7.36	2.1	102	6.1	17.97	2.87	16.94	3.86	20.93	0.04	128	20	121	28	NONE		24.6	49	38.5	732	760	4393	183	3.05	89	52.3	0	853	3540
									00:15:09	28.71	1.106	31.751	1007	795.03	758.16	0.95	198.3	32.4	37.4	39.2	9.46	2.7	102	7.8	17.93	2.93	16.99	3.83	20.93	0.04	128	21	121	27	NONE		24.7	49	38.5	732	760	5666	236.1	3.93	90	67.5	0	897	4769
									00:15:13	15.5	2.432	37.705	2282	827.003	874.173	1.06	443.7	69.2	44.3	41.9	9.85	2.8	104	8	18.24	2.85	17.64	3.52	20.93	0.04	130	20	126	25	NONE		24.7	49	38.5	732	760	6029	251.2	4.19	90	71.8	0	0	6029
									00:15:15	25.75	0.731	18.824	647	394.041	402.37	1.02	134.4	19.2	43.2	42.3	4.69	1.3	104	3.8	18.39	2.63	17.31	3.73	20.93	0.04	131	19	123	27	NONE		24.7	49	38.5	732	760	2850	118.8	1.98	90	33.9	0	0	2850
									00:15:17	27.4	0.78	21.37	712	503.785	493.3	0.98	141.1	22.1	38.6	39.4	6	1.7	104	4.8	18.09	2.83	16.91	3.97	20.93	0.04	129	20	121	28	NONE		24.7	49	38.5	732	760	3611	150.4	2.51	90	43	0	256	3354
									00:15:19	25.97	0.968	25.143	930	640.03	607.719	0.95	173.1	28.7	36.4	38.4	7.62	2.2	102	6.3	17.88	2.96	16.84	3.98	20.93	0.04	128	21	120	28	NONE		24.7	49	38.5	732	760	4557	189.9	3.16	90	54.3	0	785	3772
									00:15:22	24.9	1.012	25.195	943	633.414	596.54	0.94	181.4	29.4	37	39.3	7.54	2.2	102	6.2	17.92	2.91	16.86	3.94	20.93	0.04	128	21	120	28	NONE		24.7	49	38.5	732	760	4502	187.6	3.13	90	53.6	0	895	3608
									00:15:24	29.7	0.889	26.406	848	641.11	600.009	0.94	160.3	24.8	37.9	40.5	7.63	2.2	101	6.3	18.03	2.79	16.9	3.87	20.93	0.04	129	20	120	28	NONE		24.7	49	38.5	732	760	4551	189.6	3.16	90	54.2	0	996	3555
									00:15:26	27.52	0.915	25.183	851	632.316	589.851	0.93	164.1	26.3	36.8	39.4	7.53	2.2	100	6.3	17.93	2.87	16.88	3.87	20.93	0.04	128	20	120	28	NONE		24.7	49	38.5	732	760	4485	186.9	3.11	90	53.4	0	1028	3457
									00:15:29	24.1	1.079	26	1022	655.195	610.69	0.93	193.4	31.1	37.1	39.8	7.8	2.2	100	6.6	17.92	2.88	16.93	3.86	20.93	0.04	128	21	121	28	NONE		24.8	49	38.5	732	760	4647	193.6	3.23	91	55.3	0	1077	3570
									00:15:31	28.99	0.89	25.797	818	634.364	587.899	0.93	160.2	24.9	37.5	40.4	7.55	2.2	101	6.3	18	2.8	16.87	3.89	20.93	0.04	128	20	120	28	NONE		24.8	49	38.5	732	760	4494	187.2	3.12	91	53.5	0	1123	3370
									00:15:33	25	1.025	25.625	960	644.892	607.182	0.94	183.7	29.8	37	39.3	7.68	2.2	102	6.3	17.92	2.91	16.92	3.87	20.93	0.04	128	21	121	28	NONE		24.8	49	38.5	732	760	4583	191	3.18	91	54.6	0	915	3669
									00:15:35	24.19	0.958	23.177	943	556.325	526.154	0.95	173	26.7	38.6	40.8	6.62	1.9	101	5.5	18.06	2.79	16.93	3.9	20.93	0.04	129	20	121	28	NONE		24.8	49	38.5	732	760	3958	164.9	2.75	91	47.1	0	733	3225
									00:15:38	24.49	0.953	23.339	877	586.879	544.776	0.93	170.9	27.3	36.8	39.7	6.99	2	101	5.8	17.93	2.86	16.92	3.89	20.93	0.04	128	20	121	28	NONE		24.8	49	38.5	732	760	4159	173.3	2.89	91	49.5	0	1018	3141
									00:15:40	27.65	0.914	25.272	880	637.849	592.577	0.93	163.8	26.3	36.6	39.4	7.59	2.2	102	6.3	17.92	2.88	16.85	3.91	20.93	0.04	128	21	120	28	NONE		24.8	49	38.5	732	760	4521	188.4	3.14	91	53.8	0	1095	3426
									00:15:42	26.55	0.845	22.434	815	565.637	521.316	0.92	151.5	24.1	36.4	39.5	6.73	1.9	102	5.5	17.93	2.85	16.81	3.91	20.93	0.04	128	20	120	28	NONE		24.8	49	38.5	732	760	4002	166.8	2.78	91	47.6	0	1070	2932
									00:15:44	29.85	0.82	24.478	764	623.883	569.133	0.91	146.8	23.4	35.9	39.3	7.43	2.1	101	6.2	17.9	2.85	16.79	3.9	20.93	0.04	128	20	120	28	NONE		24.8	49	38.5	732	760	4405	183.6	3.06	91	52.4	0	1319	3086
									00:15:47	26.43	1.056	27.912	990	710.098	659.154	0.93	189	30.6	36.7	39.5	8.45	2.4	101	7	17.9	2.9	16.94	3.82	20.93	0.04	128	21	121	27	NONE		24.8	49	38.5	732	760	5032	209.7	3.49	92	59.9	0	1232	3800
									00:15:49	25	0.936	23.4	912	574.277	535.607	0.93	168.5	26.3	37.7	40.4	6.84	2	101	5.7	18	2.81	16.93	3.84	20.93	0.04	128	20	121	27	NONE		24.8	49	38.5	732	760	4074	169.7	2.83	92	48.5	0	936	3137
									00:15:51	25.21	0.873	22.008	833	540.303	498.965	0.92	157.2	24.3	37.5	40.6	6.43	1.8	101	5.3	18.01	2.78	16.85	3.87	20.93	0.04	128	20	120	28	NONE		24.8	49	38.5	732	760	3825	159.4	2.66	92	45.5	0	999	2826
									00:15:54	26.09	0.911	23.765	852	615.105	567.731	0.92	162.6	26.7	35.7	38.6	7.32	2.1	101	6.1	17.85	2.93	16.86	3.86	20.93	0.04	127	21	120	28	NONE		24.9	48	38.5	732	760	4354	181.4	3.02	92	51.8	0	1144	3209
									00:15:56	25.1	0.913	22.921	882	575.838	529.738	0.92	163.8	25.9	36.8	40	6.86	2	101	5.7	17.94	2.84	16.81	3.89	20.93	0.04	128	20	120	28	NONE		24.9	48	38.5	732	760	4073	169.7	2.83	92	48.5	0	1113	2960
									00:15:58	25.42	0.988	25.119	908	639.554	584.161	0.91	176.9	28.2	36.5	40	7.61	2.2	100	6.4	17.9	2.85	16.89	3.86	20.93	0.04	128	20	120	28	NONE		24.9	48	38.5	732	760	4517	188.2	3.14	92	53.8	0	1335	3182
									00:16:01	23.81	0.941	22.405	850	578.25	527.766	0.91	168.1	27.2	35.9	39.3	6.88	2	99	5.8	17.86	2.89	16.83	3.9	20.93	0.04	127	21	120	28	NONE		24.9	48	38.5	732	760	4083	170.1	2.84	92	48.6	0	1217	2867
									00:16:03	25.21	0.818	20.622	850	513.347	470.256	0.92	147	22.9	36.7	40.1	6.11	1.7	100	5.1	17.97	2.8	16.84	3.86	20.93	0.04	128	20	120	28	NONE		24.9	48	38.5	732	760	3628	151.2	2.52	92	43.2	0	1039	2589
									00:16:06	25.64	0.836	21.436	777	558.559	499.325	0.89	149.2	23.9	35.2	39.3	6.65	1.9	100	5.6	17.85	2.86	16.71	3.93	20.93	0.04	127	20	119	28	NONE		24.9	48	38.5	732	760	3928	163.7	2.73	92	46.8	0	1422	2506
									00:16:08	23.9	1.035	24.741	961	645.007	576.53	0.89	184.7	29.6	35.8	40	7.68	2.2	100	6.5	17.85	2.86	16.71	3.92	20.93	0.04	127	20	119	28	NONE		24.9	48	38.5	732	760	4536	189	3.15	93	54	0	1643	2892
									00:16:11	21.2	1.254	26.587	1163	692.795	635.956	0.92	223.6	36.8	36.2	39.5	8.25	2.4	100	6.9	17.83	2.93	16.87	3.86	20.93	0.04	127	21	120	28	NONE		24.9	48	38.5	732	760	4898	204.1	3.4	93	58.3	0	1372	3527
									00:16:14	23.72	0.824	19.542	842	489.264	442.325	0.9	148	22.9	36.5	40.4	5.82	1.7	101	4.8	17.96	2.78	16.87	3.85	20.93	0.04	128	20	120	27	NONE		24.9	48	38.5	732	760	3448	143.7	2.39	93	41.1	0	1129	2319
									00:16:16	25.1	0.987	24.778	916	644.4	576.832	0.9	176.2	28.2	35.7	39.9	7.67	2.2	100	6.4	17.85	2.86	16.8	3.86	20.93	0.04	127	20	120	28	NONE		24.9	48	38.5	732	760	4533	188.9	3.15	93	54	0	1622	2911
									00:16:19	22.06	0.938	20.691	897	520.124	467.104	0.9	168.4	26	36.8	41	6.19	1.8	100	5.2	17.95	2.77	16.86	3.84	20.93	0.04	128	20	120	27	NONE		24.9	48	38.5	732	760	3661	152.5	2.54	93	43.6	0	1274	2387
									00:16:21	26.2	0.766	20.07	779	504.685	454.542	0.9	137.5	21.3	36.1	40.1	6.01	1.7	99	5.1	17.95	2.78	16.81	3.81	20.93	0.04	128	20	120	27	NONE		24.9	48	38.5	732	760	3554	148.1	2.47	93	42.3	0	1205	2349
[truncated: 34 more columns]

## Sheet: Sonuçlar
Parametre	um	Pre	Bekl.	%Beklenen	Ex Sonrası	% Değişim	Normal	Sınıf
Parametre	um	Ölçüm	Dinlenme	Isınma	AT	RC	Maks	Bekl.	%Beklenen	Normal	Sınıf
Parametre	um	Ölçüm	Dinlenme	Isınma	AT	RC	Maks	Bekl.	%Beklenen	Normal	Sınıf
Parametre	um	Ölçüm	Dinlenme	Isınma	AT	RC	Maks	Bekl.	%Beklenen	Normal	Sınıf
Parametre	um	Ölçüm	Dinlenme	Isınma	AT	RC	Maks	Bekl.	%Beklenen	Normal	Sınıf
Parametre	um	Ölçüm	Dinlenme	Isınma	AT	RC	Maks	Bekl.	%Beklenen	Normal	Sınıf
