# Supplementary material for: Correction: The contribution of energy systems during 30-second lower body Wingate anaerobic test in combat sports athletes: Intermittent versus single forms and gender comparison
Source: PLoS One. 2024 Jun 27;19(6):e0306361. doi: 10.1371/journal.pone.0306361 (PMC11210755; doi:10.1371/journal.pone.0306361)
Supplement: S1 File — A) Descriptive characteristics of athletes including age range, height, weight; B) Wingate test outputs, including metrics such as peak power, mean power, and fatigue index; C) Oxygen Consumption (O2) Data for two different Wingate test protocols, providing comparative insights into athletes’ oxygen consumption during these tests. (ZIP) [file pone.0306361.s001.zip › S1 File/C. Oxygen consumption data for two Wingate tests/All Raw-Oxygen Data/20.xlsx]

## Sheet: Veri
			Test Tarihi	29122022		Barometrik basınç (mmHg)	773		t	Rf	VT	VE_ergo	IV	VO2	VCO2	RQ	O2eksp	CO2eksp	VE/VO2	VE/VCO2	VO2/Kg	METS	HR	VO2/HR	FeO2	FeCO2	FetO2	FetCO2	FiO2	FiCO2	PeO2	PeCO2	PetO2	PETCO2	Faz	İşaretleyici	Ortam Sıc.	RH Amb	Cihaz Sıcaklığı	Analizör Basıncı	PB	EEkc	EEh	EEm	EEtot	EEkg	PRO	YAĞ	CHO
			Test Süresi	00:13:39		Ortam Sıcaklığı (°C)	20		s	1/min	L(btps)	L/min	mL	mL/min	mL/min	---	mL	mL	---	---	mL/min/Kg	---	bpm	mL/beat	%	%	%	%	%	%	mmHg	mmHg	mmHg	mmHg	---	---	°C	%	°C	mmHg	mmHg	kcal/day	kcal/h	kcal/min	kcal	kcal/Kg/day	kcal/day	kcal/day	kcal/day
			Test Süresi	00:17:06		Ortam Görece Nem (%)	57
			Egzersiz Süresi	00:00:00		Flowmetre sıcaklığı (°C)	34		00:00:01	31.09	0.611	18.995	397	796.124	705.875	0.89	97.8	27.6	21.1	23.8	11.54	3.3	0	0	16.01	4.52	14.96	5.52	20.87	0.1	116	33	109	40	NONE		19.8	57	35.6	744	773	5589	232.9	3.88	0	81	0	2162	3427
			Kişi (Hasta) Tipi	Healthy		Flowmetre Bağıl Nem (%)	100		00:00:04	24.39	0.935	22.805	581	1019.39	887.751	0.87	146.8	44.2	20.7	23.8	14.77	4.2	0	0	15.7	4.73	14.74	5.61	20.87	0.1	114	34	107	41	NONE		19.8	57	35.6	745	773	7131	297.1	4.95	0	103.3	0	3143	3988
			Test Türü	Azami		STPD (---)	0.8414		00:00:06	22.47	0.923	20.742	654	949.715	804.895	0.85	144	43.5	20.2	23.8	13.76	3.9	0	0	15.6	4.71	14.45	5.75	20.87	0.1	113	34	105	42	NONE		19.8	57	35.6	745	773	6609	275.4	4.59	0	95.8	0	3439	3169
			Ergometre	Hiçbiri		BTPS Ins (---)	1.1141		00:00:12	10.58	2.514	26.603	2008	959.72	963.26	1	416.8	110.7	26.9	26.8	13.91	4	0	0	16.58	4.4	15.38	5.52	20.87	0.1	120	32	112	40	NONE		19.8	57	35.6	745	773	6916	288.1	4.8	1	100.2	0	0	6916
			Protokol	Hiçbiri		BTPS Eksp (---)	1.0198		00:00:15	22.81	0.524	11.954	394	466.51	425.637	0.91	85.5	22.7	22.2	24.3	6.76	1.9	0	0	16.32	4.33	15.25	5.43	20.87	0.1	118	31	111	39	NONE		19.8	58	35.6	745	773	3294	137.3	2.29	1	47.7	0	985	2309
			Azami Efor	Onaylanmamış		#Adım sayısı	484		00:00:16	40.27	0.543	21.866	353	993.189	848.834	0.85	84.9	25.6	19.2	22.4	14.39	4.1	0	0	15.64	4.71	14.65	5.58	20.87	0.1	114	34	106	41	NONE		19.9	58	35.6	744	773	6922	288.4	4.81	1	100.3	0	3434	3488
			EKG Tepkisi	Yok		BSA (m2)	1.69002		00:00:19	23.62	0.696	16.441	647	752.432	637.971	0.85	108.6	32.8	19.7	23.2	10.9	3.1	0	0	15.6	4.71	14.57	5.76	20.87	0.1	113	34	106	42	NONE		19.8	58	35.6	745	773	5236	218.2	3.64	1	75.9	0	2719	2518
			Test sebebi	Yok		BMI (kg/m2)	28.4		00:00:21	27.27	0.809	22.064	662	1025.82	864.745	0.84	125.6	38.5	19.6	23.3	14.87	4.2	0	0	15.53	4.76	14.45	5.8	20.87	0.1	113	35	105	42	NONE		19.8	58	35.6	744	773	7131	297.1	4.95	1	103.3	0	3821	3309
			Testi durdurma sebebi	Yok		HR Maks.	199		00:00:23	34.48	0.725	25	538	1197.52	979.723	0.82	111.6	34.5	18.9	23.1	17.36	5	0	0	15.39	4.76	14.35	5.7	20.87	0.1	112	35	104	41	NONE		19.8	57	35.6	744	773	8277	344.9	5.75	2	120	0	5138	3139
			Test Konumu	Tanımsız		Kullanıcı 1 (---)	-		00:00:25	30.15	0.71	21.407	647	991.241	821.527	0.83	110.5	33.1	19.5	23.5	14.37	4.1	0	0	15.56	4.66	14.55	5.64	20.87	0.1	113	34	106	41	NONE		19.9	57	35.6	745	773	6868	286.2	4.77	2	99.5	0	4013	2855
			Test Amacı	Yok		Kullanıcı 2 (---)	-		00:00:27	30.46	0.725	22.081	640	1023.43	860.243	0.84	112.7	34.3	19.5	23.2	14.83	4.2	0	0	15.54	4.73	14.58	5.61	20.87	0.1	113	34	106	41	NONE		19.9	57	35.6	745	773	7110	296.3	4.94	2	103	0	3869	3241
						Kullanıcı 3 (---)	-		00:00:28	33.33	0.788	26.267	650	1157.98	978.986	0.85	124.5	35.7	20.7	24.4	16.78	4.8	0	0	15.8	4.53	14.8	5.5	20.87	0.1	115	33	107	40	NONE		19.9	57	35.6	744	773	8054	335.6	5.59	2	116.7	0	4249	3805
									00:00:30	48.39	0.303	14.661	570	465.63	406.948	0.87	52.1	10.3	24.2	27.7	6.75	1.9	0	0	17.19	3.4	15.85	4.47	20.87	0.1	125	25	115	32	NONE	Marker	19.9	57	35.6	745	773	3260	135.8	2.26	2	47.2	0	1402	1858
									00:00:30	80	0.315	25.2	270	877.749	813.401	0.93	52.9	12.4	22.3	24.1	12.72	3.6	0	0	16.79	3.94	15.94	4.61	20.87	0.1	122	29	116	33	NONE		19.9	57	35.6	744	773	6218	259.1	4.32	2	90.1	0	1556	4662
									00:00:31	130.43	0.131	17.087	220	341.446	303.854	0.89	24.3	2.9	23.3	26.2	4.95	1.4	0	0	18.55	2.21	18.48	2.04	20.87	0.1	135	16	134	15	NONE		19.9	57	35.6	744	773	2399	100	1.67	2	34.8	0	901	1497
									00:00:31	127.66	0.156	19.915	300	234.317	273.297	1.17	30.3	2.7	46.9	40.2	3.4	1	0	0	19.42	1.73	19.34	1.75	20.87	0.1	141	13	140	13	NONE		19.9	58	35.6	744	773	1749	72.9	1.21	2	25.3	0	0	1749
									00:00:32	88.24	0.732	64.588	169	2635.44	2269.04	0.86	118.3	31.3	22.2	25.7	38.19	10.9	0	0	16.16	4.28	14.82	5.29	20.87	0.1	117	31	108	38	NONE		19.9	58	35.6	744	773	18395	766.5	12.77	2	266.6	0	8728	9666
									00:00:33	85.71	0.646	55.371	516	1887.08	1698.53	0.9	109.2	24.2	26.2	29.1	27.35	7.8	0	0	16.9	3.75	15.81	4.88	20.87	0.1	123	27	115	35	NONE		19.9	58	35.6	744	773	13288	553.7	9.23	2	192.6	0	4532	8757
									00:00:33	89.55	0.632	56.597	546	1704.23	1625.05	0.95	109.5	22.2	29.5	31	24.7	7.1	0	0	17.33	3.51	16.41	4.58	20.87	0.1	126	26	119	33	NONE		19.9	58	35.6	745	773	12145	506	8.43	2	176	0	1926	10219
									00:00:34	86.96	0.811	70.522	561	2113.35	2033.11	0.96	140.6	28.6	30.5	31.7	30.63	8.8	0	0	17.34	3.53	16.37	4.5	20.87	0.1	126	26	119	33	NONE		19.9	58	35.6	744	773	15089	628.7	10.48	3	218.7	0	1955	13134
									00:00:35	75	0.92	69	731	2080.74	2150.69	1.03	158.8	35	30.6	29.6	30.16	8.6	0	0	17.26	3.8	16.44	4.45	20.87	0.1	125	28	119	32	NONE		19.9	58	35.6	745	773	15092	628.8	10.48	3	218.7	0	0	15092
									00:00:35	90.91	0.926	84.182	685	2053.63	2423.14	1.18	165.4	32.6	37.9	32.1	29.76	8.5	0	0	17.86	3.52	17.23	4.3	20.87	0.1	130	26	125	31	NONE		19.9	58	35.6	744	773	15371	640.5	10.67	3	222.8	0	0	15371
									00:00:36	95.24	0.9	85.714	604	1874.41	2388.49	1.27	163.1	30.7	42.2	33.1	27.17	7.8	0	0	18.12	3.41	17.65	4.05	20.87	0.1	132	25	128	29	NONE		19.9	58	35.6	744	773	14310	596.3	9.94	3	207.4	0	0	14310
									00:00:37	100	0.979	97.9	637	1860.43	2467.68	1.33	180.7	30.3	48.9	36.8	26.96	7.7	0	0	18.46	3.09	18.01	3.88	20.87	0.1	134	22	131	28	NONE		19.9	58	35.6	745	773	14357	598.2	9.97	3	208.1	0	0	14357
									00:00:37	105.26	0.734	77.263	574	1349.66	1963.82	1.46	136.5	22.9	51.8	35.6	19.56	5.6	0	0	18.6	3.12	18.25	3.73	20.87	0.1	135	23	132	27	NONE		19.9	58	35.6	745	773	10690	445.4	7.42	3	154.9	0	0	10690
									00:00:38	103.45	0.857	88.655	619	1431.69	2102.11	1.47	160.8	25	56.9	38.7	20.75	5.9	0	0	18.76	2.92	18.36	3.59	20.87	0.1	136	21	133	26	NONE		19.9	58	35.6	745	773	11370	473.8	7.9	3	164.8	0	0	11370
									00:00:38	93.75	0.822	77.063	604	1261.47	1813.08	1.44	154.1	23.8	55.9	38.9	18.28	5.2	0	0	18.75	2.9	18.31	3.47	20.87	0.1	136	21	133	25	NONE		19.9	58	35.6	744	773	9956	414.8	6.91	3	144.3	0	0	9956
									00:00:39	96.77	0.588	56.903	608	827.764	1198.31	1.45	111.6	15.3	60.6	41.8	12	3.4	0	0	18.98	2.6	18.58	3.29	20.87	0.1	138	19	135	24	NONE		19.9	58	35.6	745	773	6547	272.8	4.55	3	94.9	0	0	6547
									00:00:40	100	0.602	60.2	453	966.421	1430.68	1.48	113	17.6	55	37.2	14.01	4	0	0	18.77	2.92	18.24	3.58	20.87	0.1	136	21	132	26	NONE		19.9	58	35.6	745	773	7694	320.6	5.34	3	111.5	0	0	7694
									00:00:40	95.24	0.712	67.81	515	1216.08	1722.41	1.42	132.1	22.2	50.3	35.5	17.62	5	0	0	18.55	3.12	17.98	3.71	20.87	0.1	135	23	131	27	NONE	Marker	19.9	58	35.6	745	773	9558	398.2	6.64	3	138.5	0	0	9558
									00:00:41	64.52	1.024	66.065	486	1561.48	1937.01	1.24	183.5	36.7	39.4	31.8	22.63	6.5	0	0	17.92	3.58	17.1	4.22	20.87	0.1	130	26	124	31	NONE		19.9	58	35.6	745	773	11837	493.2	8.22	4	171.6	0	0	11837
									00:00:42	50	1.074	53.7	733	1477.91	1641.99	1.11	188.2	40.1	34	30.6	21.42	6.1	0	0	17.52	3.73	16.73	4.5	20.87	0.1	127	27	121	33	NONE		19.9	58	35.6	745	773	10901	454.2	7.57	4	158	0	0	10901
									00:00:46	19.74	2.046	40.382	1658	1439.46	1449	1.01	340.2	89.3	27.1	26.9	20.86	6	0	0	16.63	4.36	15.12	5.71	20.87	0.1	121	32	110	41	NONE		20	57	35.6	745	773	10379	432.5	7.21	4	150.4	0	0	10379
									00:00:48	21.35	1.733	37.004	1265	1975.69	1709.49	0.87	254.8	96.9	18	20.8	28.63	8.2	0	0	14.7	5.59	12.93	7.11	20.87	0.1	107	41	94	52	NONE		20	57	35.6	745	773	13803	575.1	9.59	4	200	0	6348	7456
									00:00:51	22.22	2.349	52.2	1924	2582.22	2253.71	0.87	355.8	122.9	19.6	22.5	37.42	10.7	0	0	15.15	5.23	13.64	6.62	20.87	0.1	110	38	99	48	NONE		20	58	35.6	745	773	18072	753	12.55	5	261.9	0	7847	10225
									00:00:54	18.99	1.962	37.253	1637	2110.02	1826.37	0.87	281.1	116.3	17	19.7	30.58	8.7	0	0	14.33	5.93	12.55	7.5	20.87	0.1	104	43	91	54	NONE		20	58	35.6	745	773	14743	614.3	10.24	6	213.7	0	6764	7979
									00:00:57	20.98	2.008	42.126	1870	2303.96	2011.87	0.87	292	116	17.6	20.2	33.39	9.5	0	0	14.54	5.78	13.09	7.19	20.87	0.1	106	42	95	52	NONE		20	58	35.6	745	773	16126	671.9	11.2	6	233.7	0	6978	9148
									00:01:00	18.46	2.155	39.785	1722	2160.95	1999.7	0.93	312.8	130.9	17.8	19.2	31.32	8.9	0	0	14.52	6.07	12.71	7.72	20.87	0.1	105	44	92	56	NONE		20	57	35.6	745	773	15303	637.6	10.63	7	221.8	0	3897	11406
									00:01:03	24.39	1.644	40.098	1626	2079.95	1917.74	0.92	243.4	95.1	18.5	20	30.14	8.6	0	0	14.81	5.78	13.74	6.95	20.87	0.1	107	42	100	50	NONE		20	57	35.6	745	773	14719	613.3	10.22	7	213.3	0	3918	10801
									00:01:05	24.29	2.135	51.862	1752	2416.6	2400.84	0.99	327.5	119.6	20.8	20.9	35.02	10	0	0	15.34	5.6	14.13	7.02	20.87	0.1	111	41	103	51	NONE		20	58	35.6	745	773	17375	723.9	12.07	8	251.8	0	387	16988
									00:01:07	30.77	1.833	56.4	1299	2583.17	2616.58	1.01	282.5	102.9	21	20.7	37.44	10.7	0	0	15.41	5.61	14.28	6.85	20.87	0.1	112	41	104	50	NONE		20	58	35.6	745	773	18652	777.2	12.95	8	270.3	0	0	18652
									00:01:10	23.53	1.879	44.212	1955	1867.37	2012	1.08	296.3	103.5	22.8	21.2	27.06	7.7	0	0	15.77	5.51	14.73	6.75	20.87	0.1	114	40	107	49	NONE		20.1	58	35.6	745	773	13674	569.8	9.5	9	198.2	0	0	13674
									00:01:11	48.39	1.31	63.387	969	2614.73	2707.09	1.04	208.7	67.8	22.9	22.2	37.89	10.8	0	0	15.93	5.18	14.78	6.19	20.87	0.1	116	38	107	45	NONE	Marker	20.1	57	35.6	745	773	18972	790.5	13.18	9	275	0	0	18972
									00:01:12	96.77	0.31	30	733	486.627	650.756	1.34	58.3	8.3	47.7	35.7	7.05	2	0	0	18.81	2.68	18.51	3.51	20.87	0.1	137	19	134	25	NONE		20.1	57	35.6	745	773	3764	156.8	2.61	9	54.5	0	0	3764
									00:01:12	127.66	0.518	66.128	97	2339.98	2608.47	1.11	85.8	24.8	24.4	21.9	33.91	9.7	0	0	16.56	4.79	16.02	5.92	20.87	0.1	120	35	116	43	NONE		20.1	57	35.6	745	773	17273	719.7	12	9	250.3	0	0	17273
									00:01:13	95.24	0.887	84.476	576	2662.35	3158.79	1.19	150.6	40.3	29.2	24.6	38.58	11	0	0	16.98	4.54	16.06	5.73	20.87	0.1	123	33	117	42	NONE		20.1	57	35.6	745	773	19955	831.5	13.86	9	289.2	0	0	19955
									00:01:13	82.19	1.149	94.438	684	3227.59	3766.16	1.17	191.5	55.6	27.5	23.5	46.78	13.4	0	0	16.67	4.84	15.62	5.84	20.87	0.1	121	35	113	42	NONE		20	57	35.6	745	773	24092	1003.8	16.73	9	349.2	0	0	24092
									00:01:14	81.08	1.27	102.973	878	3071.65	3864.18	1.26	217.6	57.9	31.7	25.2	44.52	12.7	0	0	17.13	4.56	16.26	5.24	20.87	0.1	124	33	118	38	NONE		20.1	57	35.6	745	773	23371	973.8	16.23	9	338.7	0	0	23371
									00:01:15	75	1.393	104.475	911	2860.82	3642.38	1.27	242.8	59.1	34.7	27.2	41.46	11.8	0	0	17.43	4.24	16.51	5.06	20.87	0.1	127	31	120	37	NONE		20.1	57	35.6	745	773	21836	909.8	15.16	10	316.5	0	0	21836
									00:01:16	75	1.367	102.525	925	2417.17	3290.73	1.36	244.1	53.5	40.2	29.6	35.03	10	0	0	17.86	3.91	17.01	4.61	20.87	0.1	130	28	123	33	NONE		20.1	57	35.6	745	773	18787	782.8	13.05	10	272.3	0	0	18787
									00:01:17	68.97	1.443	99.517	861	2379.43	3282.77	1.38	256.9	58	39.8	28.8	34.48	9.9	0	0	17.8	4.02	17.03	4.74	20.87	0.1	129	29	124	34	NONE		20.1	57	35.6	745	773	18563	773.4	12.89	10	269	0	0	18563
									00:01:17	81.08	1.297	105.162	802	2153.26	3173.53	1.47	236	47.8	46.2	31.3	31.21	8.9	0	0	18.2	3.69	17.56	4.35	20.87	0.1	132	27	127	32	NONE		20.1	57	35.6	745	773	17120	713.3	11.89	10	248.1	0	0	17120
									00:01:18	101.69	1.049	106.678	677	2027.9	3145.76	1.55	192.5	37.8	49.1	31.6	29.39	8.4	0	0	18.35	3.6	17.83	4.24	20.87	0.1	133	26	129	31	NONE		20.1	57	35.6	745	773	16372	682.1	11.37	10	237.3	0	0	16372
									00:01:19	101.69	1.129	114.814	664	2048.16	3190.28	1.56	208.9	38.4	52.6	33.8	29.68	8.5	0	0	18.5	3.4	17.97	4.14	20.87	0.1	134	25	130	30	NONE		20.1	57	35.6	745	773	16556	689.8	11.5	10	239.9	0	0	16556
									00:01:19	107.14	0.845	90.536	586	1651.29	2530.04	1.53	156	28.9	50.3	32.8	23.93	6.8	0	0	18.46	3.42	17.89	4.16	20.87	0.1	134	25	130	30	NONE		20.1	57	35.6	745	773	13281	553.4	9.22	10	192.5	0	0	13281
									00:01:20	111.11	1.046	116.222	602	2178.11	3343.77	1.54	192.4	36.8	49.8	32.4	31.57	9	0	0	18.39	3.52	17.87	4.37	20.87	0.1	134	26	130	32	NONE		20.1	57	35.6	745	773	17529	730.4	12.17	11	254	0	0	17529
									00:01:20	100	1.117	111.7	664	2215.85	3095.8	1.4	204.6	37.9	47.3	33.8	32.11	9.2	0	0	18.32	3.39	17.79	4.24	20.87	0.1	133	25	129	31	NONE		20.1	58	35.6	745	773	17348	722.8	12.05	11	251.4	0	0	17348
									00:01:21	113.21	0.965	109.245	630	2020.69	3061.99	1.52	177.9	33.1	50.1	33.1	29.29	8.4	0	0	18.44	3.43	18	4.08	20.87	0.1	134	25	131	30	NONE		20.1	58	35.6	745	773	16198	674.9	11.25	11	234.8	0	0	16198
									00:01:21	88.24	1.215	107.206	710	2373.85	3154.92	1.33	219.4	43.7	42.6	32	34.4	9.8	0	0	18.06	3.6	17.37	4.32	20.87	0.1	131	26	126	31	NONE	Marker	20.1	58	35.6	745	773	18329	763.7	12.73	11	265.6	0	0	18329
									00:01:22	78.95	1.355	106.974	786	2582.77	3285.15	1.27	241.7	50.8	39.3	30.9	37.43	10.7	0	0	17.84	3.75	17.07	4.43	20.87	0.1	130	27	124	32	NONE		20.1	58	35.6	745	773	19709	821.2	13.69	11	285.6	0	0	19709
									00:01:23	48.39	1.757	85.016	1079	2299.81	2787	1.21	307.7	70.2	35.5	29.3	33.33	9.5	0	0	17.51	4	16.67	4.92	20.87	0.1	127	29	121	36	NONE		20.1	58	35.6	745	773	17330	722.1	12.03	11	251.2	0	0	17330
									00:01:25	37.5	1.898	71.175	1340	2240.32	2559.29	1.14	323	83	30.6	26.8	32.47	9.3	0	0	17.02	4.37	16.19	5.26	20.87	0.1	124	32	118	38	NONE		20.1	58	35.6	745	773	16636	693.1	11.55	12	241.1	0	0	16636
									00:01:27	26.32	2.009	52.868	1328	1831.95	2059.24	1.12	334.4	95	27.9	24.8	26.55	7.6	0	0	16.65	4.73	15.58	5.83	20.87	0.1	121	34	113	42	NONE		20.1	58	35.6	745	773	13550	564.6	9.41	12	196.4	0	0	13550
									00:01:29	28.3	2.218	62.774	1361	2840.71	2966.82	1.04	342.5	126.8	21.4	20.5	41.17	11.8	0	0	15.44	5.72	13.93	7.32	20.87	0.1	112	42	101	53	NONE		20.1	58	35.6	745	773	20653	860.5	14.34	12	299.3	0	0	20653
									00:01:32	20.55	2.39	49.11	1862	2049.15	2228.91	1.09	378.1	131.3	23.3	21.4	29.7	8.5	0	0	15.82	5.49	13.98	7.56	20.87	0.1	115	40	101	55	NONE		20.2	58	35.6	745	773	15039	626.6	10.44	13	218	0	0	15039
									00:01:35	27.15	2.214	60.109	1267	3262.37	3398.92	1.04	318	151	17.8	17.1	47.28	13.5	0	0	14.36	6.82	12.83	8.39	20.87	0.1	104	50	93	61	NONE		20.2	58	35.6	745	773	23705	987.7	16.46	14	343.6	0	0	23705
									00:01:37	26.79	1.793	48.027	1812	2148.11	2319.44	1.08	277.3	104.7	21.5	19.9	31.13	8.9	0	0	15.47	5.84	14.13	7.41	20.87	0.1	112	42	103	54	NONE		20.2	59	35.6	745	773	15738	655.7	10.93	14	228.1	0	0	15738
									00:01:39	35.09	2.018	70.807	1185	3331.61	3601.52	1.08	306.4	124	20.5	19	48.28	13.8	0	0	15.18	6.14	13.87	7.78	20.87	0.1	110	45	101	56	NONE		20.2	59	35.6	745	773	24415	1017.3	16.95	15	353.8	0	0	24415
									00:01:41	27.03	2.028	54.811	1563	2397.31	2737.66	1.14	314.7	122.4	22.1	19.3	34.74	9.9	0	0	15.52	6.04	14.13	7.72	20.87	0.1	113	44	103	56	NONE		20.2	59	35.7	745	773	17800	741.7	12.36	15	258	0	0	17800
									00:01:43	27.65	1.948	53.862	1502	2390.68	2779.38	1.16	300.3	121.4	21.7	18.7	34.65	9.9	0	0	15.42	6.23	14.08	7.87	20.87	0.1	112	45	102	57	NONE		20.2	59	35.6	745	773	17829	742.9	12.38	15	258.4	0	0	17829
									00:01:45	28.17	1.993	56.141	1589	2067.57	2681.41	1.3	323.3	115.1	26.2	20.2	29.96	8.6	0	0	16.22	5.78	14.66	7.38	20.87	0.1	118	42	106	54	NONE		20.2	60	35.6	745	773	15859	660.8	11.01	16	229.8	0	0	15859
									00:01:47	30.46	1.653	50.345	1329	1997.76	2418.19	1.21	263.6	96	24.1	19.9	28.95	8.3	0	0	15.95	5.81	14.76	7.43	20.87	0.1	116	42	107	54	NONE		20.2	60	35.7	745	773	15050	627.1	10.45	16	218.1	0	0	15050
									00:01:49	37.27	1.674	62.385	1157	2562.58	3124.49	1.22	263.9	101.3	23.3	19.1	37.14	10.6	0	0	15.76	6.05	14.68	7.42	20.87	0.1	114	44	107	54	NONE		20.2	60	35.7	745	773	19341	805.9	13.43	17	280.3	0	0	19341
									00:01:50	36.59	1.769	64.72	1201	2471.74	3119.91	1.26	284.5	103.1	25.1	19.9	35.82	10.2	0	0	16.08	5.83	14.98	7.27	20.87	0.1	117	42	109	53	NONE		20.2	61	35.7	745	773	18823	784.3	13.07	17	272.8	0	0	18823
									00:01:52	39.22	1.706	66.902	1388	2340.72	3052.65	1.3	280.6	94.2	27.4	21	33.92	9.7	0	0	16.45	5.52	15.58	6.64	20.87	0.1	119	40	113	48	NONE	Marker	20.2	61	35.7	744	773	17981	749.2	12.49	17	260.6	0	0	17981
									00:01:53	64.52	1.436	92.645	1026	2813.24	3793.47	1.35	244.1	71.3	31.3	23.2	40.77	11.6	0	0	17	4.97	16.06	5.97	20.87	0.1	123	36	117	43	NONE		20.2	61	35.7	744	773	21808	908.7	15.14	17	316.1	0	0	21808
									00:01:53	84.51	1.376	116.282	775	3101.74	4447.07	1.43	239.6	63.9	35.6	24.8	44.95	12.8	0	0	17.41	4.64	16.63	5.56	20.87	0.1	126	34	121	40	NONE		20.2	61	35.7	744	773	24464	1019.3	16.99	17	354.5	0	0	24464
									00:01:54	93.75	1.145	107.344	769	2363.32	3799.96	1.61	205.2	49.3	42.6	26.5	34.25	9.8	0	0	17.92	4.31	17.26	5.2	20.87	0.1	130	31	125	38	NONE		20.2	61	35.7	744	773	19292	803.8	13.4	18	279.6	0	0	19292
									00:01:55	92.31	1.226	113.169	799	2223.14	3727.53	1.68	223.2	49.2	48	28.6	32.22	9.2	0	0	18.21	4.01	17.57	4.89	20.87	0.1	132	29	128	36	NONE		20.2	61	35.7	744	773	18390	766.2	12.77	18	266.5	0	0	18390
									00:01:55	86.96	1.515	131.739	738	2686.11	4602.91	1.71	274	64.4	46.8	27.3	38.93	11.1	0	0	18.09	4.25	17.38	4.96	20.87	0.1	131	31	126	36	NONE		20.2	61	35.7	744	773	22376	932.3	15.54	18	324.3	0	0	22376
									00:01:56	90.91	1.253	113.909	770	2044.73	3646.16	1.78	230.4	48.9	52.6	29.5	29.63	8.5	0	0	18.39	3.9	17.82	4.77	20.87	0.1	133	28	129	35	NONE		20.2	61	35.7	744	773	17259	719.1	11.99	18	250.1	0	0	17259
									00:01:57	98.36	1.239	121.869	738	1968.49	3631.63	1.84	230.6	45.1	58.4	31.7	28.53	8.2	0	0	18.61	3.64	18	4.58	20.87	0.1	135	26	131	33	NONE		20.2	61	35.7	744	773	16808	700.3	11.67	18	243.6	0	0	16808
									00:01:57	100	0.964	96.4	661	1373.49	2890.55	2.1	181.1	35.3	65.1	30.9	19.91	5.7	0	0	18.79	3.66	18.29	4.28	20.87	0.1	136	27	133	31	NONE		20.3	61	35.7	744	773	12292	512.2	8.54	18	178.1	0	0	12292
									00:01:58	86.96	1.166	101.391	616	1852.66	3332.99	1.8	213.8	46.7	51.4	28.6	26.85	7.7	0	0	18.34	4.01	17.53	4.83	20.87	0.1	133	29	127	35	NONE		20.3	61	35.7	744	773	15684	653.5	10.89	19	227.3	0	0	15684
									00:01:59	92.31	0.876	80.862	679	1362.45	2433.93	1.79	162.4	32.2	54.6	30.6	19.75	5.6	0	0	18.54	3.68	17.86	4.68	20.87	0.1	135	27	130	34	NONE		20.3	61	35.7	744	773	11507	479.5	7.99	19	166.8	0	0	11507
									00:01:59	101.69	1.076	109.424	678	1854.56	3366.31	1.82	199.2	40.4	55.2	30.4	26.88	7.7	0	0	18.51	3.75	17.94	4.62	20.87	0.1	134	27	130	34	NONE		20.3	61	35.7	744	773	15747	656.1	10.94	19	228.2	0	0	15747
									00:02:00	100	1.049	104.9	664	1840.28	3152.44	1.71	193.8	38.5	53.2	31.1	26.67	7.6	0	0	18.47	3.67	17.93	4.46	20.87	0.1	134	27	130	32	NONE		20.3	60	35.7	744	773	15328	638.7	10.64	19	222.2	0	0	15328
									00:02:00	98.36	0.968	95.213	649	1715.56	2941.88	1.71	178.2	36.5	51.5	30	24.86	7.1	0	0	18.41	3.77	17.83	4.46	20.87	0.1	134	27	129	32	NONE		20.3	60	35.7	744	773	14295	595.6	9.93	19	207.2	0	0	14295
									00:02:01	98.36	1.145	112.623	662	2176.92	3548.08	1.63	209.2	44	48.6	29.8	31.55	9	0	0	18.27	3.84	17.68	4.58	20.87	0.1	133	28	128	33	NONE		20.3	60	35.7	744	773	17846	743.6	12.39	19	258.6	0	0	17846
									00:02:02	88.24	1.309	115.5	830	2212.65	3274.43	1.48	240.4	45.4	49.4	33.4	32.07	9.2	0	0	18.37	3.47	17.66	4.49	20.87	0.1	133	25	128	33	NONE		20.3	60	35.7	744	773	17613	733.9	12.23	19	255.3	0	0	17613
									00:02:02	109.09	0.924	100.8	678	1651.64	2770.95	1.68	172.3	31.1	56.4	33.6	23.94	6.8	0	0	18.65	3.37	18.19	4.07	20.87	0.1	135	24	132	30	NONE		20.3	60	35.7	745	773	13665	569.4	9.49	19	198	0	0	13665
									00:02:03	90.91	1.214	110.364	710	2189.49	3266.17	1.49	221.8	43.9	47.5	31.8	31.73	9.1	0	0	18.27	3.62	17.59	4.41	20.87	0.1	133	26	128	32	NONE		20.3	59	35.7	745	773	17470	727.9	12.13	19	253.2	0	0	17470
									00:02:03	100	1.076	107.6	649	2130.34	3276.21	1.54	196.4	40	47.2	30.7	30.87	8.8	0	0	18.25	3.72	17.65	4.48	20.87	0.1	133	27	128	33	NONE	Marker	20.3	59	35.7	745	773	17154	714.7	11.91	19	248.6	0	0	17154
									00:02:04	92.31	1.174	108.369	737	2200.63	3086.31	1.4	214.3	40.9	46.3	33	31.89	9.1	0	0	18.25	3.48	17.53	4.41	20.87	0.1	133	25	127	32	NONE		20.3	59	35.7	745	773	17247	718.6	11.98	20	250	0	0	17247
									00:02:05	68.97	1.597	110.138	721	2796.71	3685.81	1.32	281.9	65.1	37.7	28.6	40.53	11.6	0	0	17.65	4.08	16.75	4.95	20.87	0.1	128	30	122	36	NONE		20.3	59	35.7	745	773	21545	897.7	14.96	20	312.2	0	0	21545
									00:02:06	51.28	1.287	66	992	1873.9	2218.75	1.18	223.5	52.7	33.3	28.1	27.16	7.8	0	0	17.37	4.09	16.42	5.1	20.87	0.1	126	30	119	37	NONE		20.3	58	35.7	745	773	14038	584.9	9.75	20	203.5	0	0	14038
									00:02:08	36.14	1.817	65.675	1476	1904.6	2280.76	1.2	314	76.8	33.2	27.7	27.6	7.9	0	0	17.28	4.23	16.31	5.36	20.87	0.1	125	31	118	39	NONE		20.3	58	35.7	745	773	14309	596.2	9.94	20	207.4	0	0	14309
									00:02:09	48.78	1.483	72.341	1025	2395.52	2796.19	1.17	249.1	69.6	28.8	24.7	34.72	9.9	0	0	16.8	4.69	15.8	5.77	20.87	0.1	122	34	115	42	NONE		20.3	58	35.7	745	773	17882	745.1	12.42	21	259.2	0	0	17882
									00:02:11	42.25	1.723	72.803	1057	2768.97	3195.74	1.15	279.2	91.6	25.2	21.9	40.13	11.5	0	0	16.2	5.32	15.1	6.61	20.87	0.1	118	39	110	48	NONE		20.4	57	35.7	745	773	20613	858.9	14.31	21	298.7	0	0	20613
									00:02:12	37.74	1.862	70.264	1305	2881.88	3236.98	1.12	295.5	103.8	23.5	20.9	41.77	11.9	0	0	15.87	5.57	14.73	7.04	20.87	0.1	115	40	107	51	NONE		20.4	57	35.7	745	773	21312	888	14.8	21	308.9	0	0	21312
									00:02:14	35.93	1.268	45.557	1268	2042.34	2168.58	1.06	196.2	73	21.1	19.8	29.6	8.5	0	0	15.47	5.76	14.21	7.2	20.87	0.1	112	42	103	52	NONE		20.4	57	35.7	745	773	14905	621	10.35	22	216	0	0	14905
									00:02:16	34.68	1.944	67.422	1213	2800.82	3057.19	1.09	307.9	106.7	23.2	21.3	40.59	11.6	0	0	15.84	5.49	14.43	7.2	20.87	0.1	115	40	105	52	NONE		20.4	57	35.7	745	773	20572	857.2	14.29	22	298.1	0	0	20572
									00:02:17	39.22	1.586	62.196	1140	2525.39	2772.38	1.1	252.9	85.6	23.5	21.4	36.6	10.5	0	0	15.95	5.4	14.59	6.97	20.87	0.1	116	39	106	51	NONE		20.4	57	35.7	745	773	18574	773.9	12.9	22	269.2	0	0	18574
									00:02:19	37.04	2.031	75.222	1288	3316.12	3757.73	1.13	314.5	122.6	21.9	19.3	48.06	13.7	0	0	15.48	6.04	14.28	7.58	20.87	0.1	112	44	104	55	NONE		20.4	57	35.7	745	773	24576	1024	17.07	23	356.2	0	0	24576
									00:02:20	33.15	2.137	70.84	1436	2756.24	3206.97	1.16	343.8	117.1	24.9	21.4	39.95	11.4	0	0	16.09	5.48	14.88	7.02	20.87	0.1	117	40	108	51	NONE		20.4	57	35.7	745	773	20559	856.6	14.28	23	298	0	0	20559
									00:02:24	21.98	2.191	48.154	1636	1941.86	2300.97	1.18	348.2	126.6	24	20.3	28.14	8	0	0	15.89	5.78	14.67	7.2	20.87	0.1	115	42	107	52	NONE		20.4	55	35.7	745	773	14550	606.3	10.1	24	210.9	0	0	14550
									00:02:25	29.41	1.901	55.912	1181	2657.71	2888.19	1.09	287.4	118.6	20.3	18.6	38.52	11	0	0	15.12	6.24	13.86	7.68	20.87	0.1	110	45	101	56	NONE		20.4	55	35.7	745	773	19501	812.5	13.54	24	282.6	0	0	19501
									00:02:27	28.85	2.44	70.385	1672	2882.27	3356.2	1.16	386.4	140.7	23.7	20.4	41.77	11.9	0	0	15.84	5.77	14.6	7.27	20.87	0.1	115	42	106	53	NONE		20.5	55	35.7	745	773	21503	896	14.93	25	311.6	0	0	21503
									00:02:29	36.59	1.862	68.122	1321	2521.35	3095.43	1.23	302.8	102.4	26	21.2	36.54	10.4	0	0	16.26	5.5	15.17	6.89	20.87	0.1	118	40	110	50	NONE		20.5	55	35.7	745	773	19063	794.3	13.24	25	276.3	0	0	19063
									00:02:31	38.46	1.732	66.615	1105	2399.08	3009.2	1.25	283.4	94.7	26.6	21.2	34.77	9.9	0	0	16.36	5.47	15.27	6.8	20.87	0.1	119	40	111	49	NONE		20.5	55	35.7	745	773	18240	760	12.67	25	264.3	0	0	18240
									00:02:32	34.48	1.584	54.621	1298	2028.36	2580.34	1.27	256.7	90.5	25.7	20.2	29.4	8.4	0	0	16.21	5.71	15.22	6.89	20.87	0.1	118	41	110	50	NONE		20.5	55	35.7	745	773	15479	644.9	10.75	26	224.3	0	0	15479
									00:02:34	36.14	1.925	69.578	1358	2461.83	3190.19	1.3	315.8	106.8	27.2	21	35.68	10.2	0	0	16.41	5.55	15.45	6.86	20.87	0.1	119	40	112	50	NONE		20.5	55	35.7	745	773	18879	786.6	13.11	26	273.6	0	0	18879
									00:02:35	39.47	1.81	71.447	1387	2243.56	3022.84	1.35	305.3	92.8	30.6	22.7	32.52	9.3	0	0	16.87	5.13	15.95	6.3	20.87	0.1	122	37	116	46	NONE		20.5	55	35.7	745	773	17388	724.5	12.07	26	252	0	0	17388
									00:02:37	34.29	1.904	65.28	1312	2106.82	2885.46	1.37	318.7	101.9	29.8	21.8	30.53	8.7	0	0	16.74	5.35	15.77	6.67	20.87	0.1	122	39	114	48	NONE		20.5	55	35.8	744	773	16402	683.4	11.39	27	237.7	0	0	16402
									00:02:39	32.61	1.923	62.707	1373	1958.19	2754.84	1.41	323.9	102.3	30.9	21.9	28.38	8.1	0	0	16.84	5.32	15.88	6.64	20.87	0.1	122	39	115	48	NONE		20.5	55	35.8	744	773	15361	640	10.67	27	222.6	0	0	15361
									00:02:41	37.97	1.787	67.861	1433	1873.01	2765.15	1.48	308.5	88.3	34.8	23.6	27.15	7.8	0	0	17.26	4.94	16.48	5.98	20.87	0.1	125	36	120	43	NONE		20.5	55	35.7	744	773	14899	620.8	10.35	27	215.9	0	0	14899
									00:02:42	37.97	1.847	70.139	1245	1920.23	2926.3	1.52	318.8	93.4	35.1	23.1	27.83	8	0	0	17.26	5.06	16.41	6.35	20.87	0.1	125	37	119	46	NONE		20.5	55	35.7	744	773	15419	642.5	10.71	28	223.5	0	0	15419
									00:02:46	17.75	2.422	42.994	1908	1122.61	1839.02	1.64	420.3	125.5	37.2	22.7	16.27	4.6	0	0	17.35	5.18	16.26	6.66	20.87	0.1	126	38	118	48	NONE		20.5	55	35.7	744	773	9218	384.1	6.4	28	133.6	0	0	9218
									00:02:47	38.96	1.493	58.169	1080	2036.03	2849.78	1.4	244.3	88.4	27.2	19.5	29.51	8.4	0	0	16.36	5.92	15.34	7.34	20.87	0.1	119	43	111	53	NONE		20.5	55	35.8	744	773	15948	664.5	11.08	28	231.1	0	0	15948
									00:02:49	43.17	1.466	63.281	1108	1954.96	2795.04	1.43	247.3	78.4	30.8	21.6	28.33	8.1	0	0	16.87	5.35	15.99	6.43	20.87	0.1	122	39	116	47	NONE		20.5	55	35.8	744	773	15406	641.9	10.7	29	223.3	0	0	15406
									00:02:50	40	1.596	63.84	1159	1778.9	2686.79	1.51	274.6	81.4	34.3	22.7	25.78	7.4	0	0	17.21	5.1	16.45	6.15	20.87	0.1	125	37	119	45	NONE		20.5	55	35.7	744	773	14246	593.6	9.89	29	206.5	0	0	14246
									00:02:51	43.17	1.397	60.302	1096	1532.57	2412.6	1.57	244.3	67.8	37.4	23.7	22.21	6.3	0	0	17.49	4.85	16.73	5.86	20.87	0.1	127	35	121	43	NONE		20.5	55	35.7	744	773	12428	517.9	8.63	29	180.1	0	0	12428
									00:02:54	24.59	1.685	41.434	1205	1110.82	1821.76	1.64	290.8	89.7	35.8	21.8	16.1	4.6	0	0	17.26	5.32	16.58	6.38	20.87	0.1	125	39	120	46	NONE		20.5	55	35.7	744	773	9124	380.2	6.34	29	132.2	0	0	9124
									00:02:57	20	1.459	29.18	1246	1051.93	1574.63	1.5	235.5	95	26.4	17.6	15.25	4.4	0	0	16.14	6.51	15.25	7.59	20.87	0.1	117	47	111	55	NONE		20.5	55	35.7	744	773	8402	350.1	5.83	30	121.8	0	0	8402
									00:02:59	35.5	1.884	66.888	1324	1922.8	3042.59	1.58	321	103.7	33.5	21.2	27.87	8	0	0	17.04	5.5	16.38	6.51	20.87	0.1	124	40	119	47	NONE		20.5	55	35.7	744	773	15618	650.7	10.85	30	226.3	0	0	15618
									00:03:00	42.25	1.538	64.986	1218	1495.62	2587.94	1.73	272.5	74.3	41.5	24	21.68	6.2	0	0	17.72	4.83	17.04	5.81	20.87	0.1	129	35	124	42	NONE		20.5	55	35.7	744	773	12499	520.8	8.68	30	181.1	0	0	12499
									00:03:01	41.96	1.486	62.35	1034	1305.09	2381.03	1.82	266.8	68.9	45.5	25	18.91	5.4	0	0	17.95	4.64	17.23	5.72	20.87	0.1	130	34	125	42	NONE		20.5	55	35.8	744	773	11101	462.5	7.71	30	160.9	0	0	11101
									00:03:03	43.48	1.503	65.348	921	1363.18	2539.9	1.86	269.7	70.9	45.7	24.5	19.76	5.6	0	0	17.94	4.72	17.22	5.81	20.87	0.1	130	34	125	42	NONE		20.5	55	35.8	744	773	11679	486.6	8.11	31	169.3	0	0	11679
									00:03:04	47.62	1.344	64	1076	1202.32	2351.3	1.96	244.5	60	50.5	25.8	17.42	5	0	0	18.19	4.46	17.49	5.4	20.87	0.1	132	32	127	39	NONE		20.5	55	35.8	744	773	10477	436.5	7.28	31	151.8	0	0	10477
									00:03:05	50	1.206	60.3	953	1115.05	2201.09	1.97	219.8	53.5	50.9	25.8	16.16	4.6	0	0	18.23	4.44	17.49	5.43	20.87	0.1	132	32	127	39	NONE		20.5	55	35.7	744	773	9749	406.2	6.77	31	141.3	0	0	9749
									00:03:06	54.05	0.97	52.432	783	1015.65	1976.2	1.95	175.7	44.4	47.9	24.6	14.72	4.2	0	0	18.11	4.58	17.35	5.59	20.87	0.1	132	33	126	41	NONE		20.5	55	35.7	744	773	8834	368.1	6.13	31	128	0	0	8834
									00:03:08	41.96	1.352	56.727	952	1164.89	2258.68	1.94	242.7	65.3	46.2	23.8	16.88	4.8	0	0	17.95	4.83	17.31	5.79	20.87	0.1	130	35	126	42	NONE		20.5	55	35.7	744	773	10120	421.7	7.03	31	146.7	0	0	10120
									00:03:09	46.51	1.223	56.884	971	1115.78	2152.56	1.93	221.2	56.2	48.1	24.9	16.17	4.6	0	0	18.09	4.6	17.43	5.49	20.87	0.1	131	33	127	40	NONE		20.5	55	35.7	744	773	9676	403.2	6.72	31	140.2	0	0	9676
									00:03:11	37.74	1.362	51.396	939	1101.86	2097.76	1.9	243	67.4	44.2	23.2	15.97	4.6	0	0	17.84	4.95	17.22	6.02	20.87	0.1	130	36	125	44	NONE		20.5	55	35.8	744	773	9511	396.3	6.6	31	137.8	0	0	9511
									00:03:13	29.56	1.708	50.483	1440	949.116	1925.64	2.03	310.1	79.1	51	25.1	13.76	3.9	0	0	18.16	4.63	17.5	5.77	20.87	0.1	132	34	127	42	NONE		20.5	55	35.8	744	773	8380	349.2	5.82	32	121.5	0	0	8380
									00:03:14	33.71	1.526	51.438	1159	1018.29	2033.82	2	275.1	73.2	48.2	24.1	14.76	4.2	0	0	18.03	4.8	17.47	5.82	20.87	0.1	131	35	127	42	NONE		20.6	55	35.7	744	773	8940	372.5	6.21	32	129.6	0	0	8940
									00:03:16	42.55	1.128	48	1016	947.518	1865.32	1.97	203.6	53.2	47.5	24.1	13.73	3.9	0	0	18.05	4.72	17.45	5.65	20.87	0.1	131	34	127	41	NONE		20.6	55	35.7	744	773	8276	344.8	5.75	32	119.9	0	0	8276
									00:03:17	39.22	1.225	48.039	830	1007.62	1943.58	1.93	219.2	60.1	45	23.3	14.6	4.2	0	0	17.89	4.91	17.25	5.85	20.87	0.1	130	36	125	42	NONE		20.6	55	35.7	744	773	8737	364.1	6.07	32	126.6	0	0	8737
									00:03:19	38.71	1.329	51.445	1017	1077.26	2058.48	1.91	238	64.5	45.2	23.7	15.61	4.5	0	0	17.91	4.85	17.28	5.88	20.87	0.1	130	35	125	43	NONE		20.6	55	35.7	744	773	9311	387.9	6.47	32	134.9	0	0	9311
									00:03:20	41.1	1.13	46.438	1002	942.267	1784.03	1.89	203.5	52.7	46.2	24.4	13.66	3.9	0	0	18.01	4.66	17.4	5.57	20.87	0.1	131	34	126	40	NONE		20.6	55	35.7	744	773	8118	338.2	5.64	32	117.6	0	0	8118
									00:03:22	37.74	1.273	48.038	1034	924.096	1802.01	1.95	230.8	58	49.1	25.2	13.39	3.8	0	0	18.13	4.56	17.58	5.49	20.87	0.1	132	33	128	40	NONE		20.6	55	35.7	744	773	8044	335.2	5.59	33	116.6	0	0	8044
									00:03:24	36.81	1.253	46.123	923	904.378	1780.11	1.97	226.4	58.7	48.2	24.5	13.11	3.7	0	0	18.07	4.68	17.51	5.55	20.87	0.1	131	34	127	40	NONE		20.6	55	35.7	744	773	7899	329.1	5.49	33	114.5	0	0	7899
									00:03:26	21.82	1.246	27.185	1116	652.784	1152.53	1.77	218.8	64	39.3	22.3	9.46	2.7	0	0	17.56	5.14	16.96	6.06	20.87	0.1	127	37	123	44	NONE		20.6	55	35.8	744	773	5492	228.8	3.81	33	79.6	0	0	5492
									00:03:28	29.13	1.627	47.388	1253	1023.17	1904.4	1.86	290.3	79.3	44.3	23.8	14.83	4.2	0	0	17.84	4.87	17.19	5.87	20.87	0.1	130	35	125	43	NONE		20.6	55	35.8	744	773	8763	365.1	6.09	33	127	0	0	8763
									00:03:30	33.71	1.302	43.888	1113	916.06	1708.12	1.86	233.6	61.5	45.3	24.3	13.28	3.8	0	0	17.94	4.72	17.39	5.63	20.87	0.1	130	34	126	41	NONE		20.6	55	35.7	744	773	7850	327.1	5.45	33	113.8	0	0	7850
									00:03:32	37.04	1.105	40.926	1049	792.094	1493.25	1.89	200.5	49	48.4	25.7	11.48	3.3	0	0	18.14	4.43	17.64	5.23	20.87	0.1	132	32	128	38	NONE		20.6	55	35.8	744	773	6814	283.9	4.73	33	98.7	0	0	6814
									00:03:34	25	1.419	35.475	1007	740.828	1388.56	1.87	254.5	67.4	45.5	24.3	10.74	3.1	0	0	17.94	4.75	17.31	5.77	20.87	0.1	130	34	126	42	NONE		20.6	55	35.8	744	773	6360	265	4.42	34	92.2	0	0	6360
									00:03:38	19.54	1.058	20.678	789	564.534	956.496	1.69	181.5	59.2	34.2	20.2	8.18	2.3	0	0	17.16	5.6	16.68	6.35	20.87	0.1	125	41	121	46	NONE		20.6	55	35.7	744	773	4686	195.2	3.25	34	67.9	0	0	4686
									00:03:40	20.13	1.351	27.201	1062	770.839	1156.59	1.5	231.7	69.6	33.5	22.3	11.17	3.2	0	0	17.15	5.15	16.31	6.38	20.87	0.1	125	37	118	46	NONE		20.6	55	35.7	744	773	6161	256.7	4.28	34	89.3	0	0	6161
									00:03:43	26.67	1.795	47.867	1550	1060.16	1755.41	1.66	320.9	80	43.4	26.2	15.36	4.4	0	0	17.88	4.46	17.19	5.53	20.87	0.1	130	32	125	40	NONE		20.6	55	35.7	744	773	8734	363.9	6.07	34	126.6	0	0	8734
									00:03:44	37.27	1.272	47.404	1064	956.272	1672.9	1.75	230.2	54.6	46.8	26.8	13.86	4	0	0	18.1	4.29	17.5	5.19	20.87	0.1	131	31	127	38	NONE		20.6	55	35.7	744	773	8020	334.2	5.57	34	116.2	0	0	8020
									00:03:46	35.5	1.121	39.799	911	773.346	1398.02	1.81	203.7	47.9	48.2	26.7	11.21	3.2	0	0	18.17	4.27	17.52	5.32	20.87	0.1	132	31	127	39	NONE		20.6	55	35.7	744	773	6558	273.2	4.55	34	95	0	0	6558
									00:03:49	21.58	1.41	30.432	1068	649.028	1173.46	1.81	252.5	66	44.6	24.6	9.41	2.7	0	0	17.91	4.68	17.25	5.66	20.87	0.1	130	34	125	41	NONE		20.6	55	35.8	744	773	5504	229.3	3.82	35	79.8	0	0	5504
									00:03:51	23.81	1.331	31.69	1109	782.603	1263.96	1.62	233.7	64.4	38.4	23.8	11.34	3.2	0	0	17.56	4.84	16.77	5.95	20.87	0.1	127	35	122	43	NONE		20.6	55	35.7	744	773	6397	266.6	4.44	35	92.7	0	0	6397
									00:03:54	24.49	1.715	42	1367	968.072	1613.76	1.67	304.4	80	41.6	25	14.03	4	0	0	17.75	4.66	16.98	5.76	20.87	0.1	129	34	123	42	NONE		20.6	55	35.7	744	773	7993	333	5.55	35	115.8	0	0	7993
									00:03:56	31.41	1.315	41.309	977	956.017	1572.89	1.65	233.4	60.8	40.9	24.9	13.86	4	0	0	17.75	4.62	17.05	5.69	20.87	0.1	129	34	124	41	NONE		20.6	55	35.7	744	773	7860	327.5	5.46	35	113.9	0	0	7860
									00:03:57	30.61	1.28	39.184	991	891.393	1487.3	1.67	227.7	59	41.6	24.9	12.92	3.7	0	0	17.79	4.61	17.15	5.61	20.87	0.1	129	33	125	41	NONE		20.6	55	35.7	744	773	7362	306.7	5.11	35	106.7	0	0	7362
									00:04:01	18.87	1.616	30.491	1245	673.266	1163.91	1.73	288.4	74.9	43.3	25.1	9.76	2.8	0	0	17.85	4.63	17.28	5.48	20.87	0.1	130	34	125	40	NONE		20.6	55	35.7	744	773	5625	234.4	3.91	36	81.5	0	0	5625
									00:04:04	16.35	2.329	38.076	1956	789.902	1392.3	1.76	419.5	103.5	46.8	26.5	11.45	3.3	0	0	18.01	4.44	17.2	5.66	20.87	0.1	131	32	125	41	NONE		20.6	55	35.7	744	773	6641	276.7	4.61	36	96.3	0	0	6641
									00:04:07	27.4	1.292	35.397	978	772.84	1337.77	1.73	231	59.3	43.3	25	11.2	3.2	0	0	17.88	4.59	17.16	5.64	20.87	0.1	130	33	125	41	NONE		20.6	55	35.8	744	773	6459	269.1	4.49	36	93.6	0	0	6459
									00:04:09	25.75	1.388	35.742	1041	787.524	1361.52	1.73	247.8	64.2	43.1	24.9	11.41	3.3	0	0	17.85	4.63	17.26	5.53	20.87	0.1	130	34	125	40	NONE		20.6	55	35.8	744	773	6579	274.1	4.57	36	95.4	0	0	6579
									00:04:11	31.09	1.116	34.694	836	758.323	1287.06	1.7	199.7	50.3	42.9	25.3	10.99	3.1	0	0	17.89	4.51	17.23	5.54	20.87	0.1	130	33	125	40	NONE		20.6	55	35.8	744	773	6297	262.4	4.37	36	91.3	0	0	6297
									00:04:13	30.15	1.046	31.538	915	696.264	1189.12	1.71	186.8	47.9	42.3	24.7	10.09	2.9	0	0	17.86	4.58	17.23	5.51	20.87	0.1	130	33	125	40	NONE		20.6	55	35.7	744	773	5794	241.4	4.02	36	84	0	0	5794
									00:04:15	33.33	0.996	33.2	740	758.143	1259.91	1.66	177.1	45.9	40.7	24.5	10.99	3.1	0	0	17.78	4.61	17.15	5.55	20.87	0.1	129	33	125	40	NONE		20.6	55	35.7	744	773	6253	260.6	4.34	37	90.6	0	0	6253
									00:04:16	32.09	1.052	33.754	818	782.141	1284.15	1.64	186.7	48.6	40.3	24.5	11.34	3.2	0	0	17.75	4.62	17.13	5.51	20.87	0.1	129	34	124	40	NONE		20.6	55	35.7	744	773	6427	267.8	4.46	37	93.1	0	0	6427
									00:04:19	28.71	1.141	32.756	884	761.351	1248.31	1.64	202.4	52.8	40.4	24.6	11.03	3.2	0	0	17.74	4.63	17.13	5.52	20.87	0.1	129	34	124	40	NONE		20.6	55	35.7	744	773	6253	260.5	4.34	37	90.6	0	0	6253
									00:04:20	33.71	1.024	34.517	849	775.604	1273.26	1.64	182.7	45.9	41.5	25.3	11.24	3.2	0	0	17.84	4.48	17.18	5.47	20.87	0.1	130	33	125	40	NONE		20.6	55	35.7	744	773	6373	265.5	4.43	37	92.4	0	0	6373
									00:04:22	37.04	0.979	36.259	773	819.066	1331.83	1.63	174.6	43.7	41.1	25.3	11.87	3.4	0	0	17.83	4.46	17.21	5.31	20.87	0.1	129	32	125	39	NONE		20.6	55	35.7	745	773	6709	279.6	4.66	37	97.2	0	0	6709
									00:04:25	21.13	1.048	22.141	851	463.057	877.699	1.9	187.8	50.4	44.6	23.5	6.71	1.9	0	0	17.92	4.81	16.76	5.83	20.87	0.1	130	35	122	42	NONE		20.6	55	35.7	744	773	3991	166.3	2.77	37	57.8	0	0	3991
									00:04:27	30.61	1.264	38.694	1023	883.396	1438.73	1.63	225	57.1	41.4	25.4	12.8	3.7	0	0	17.8	4.52	17.19	5.45	20.87	0.1	129	33	125	40	NONE		20.6	55	35.7	744	773	7240	301.7	5.03	37	104.9	0	0	7240
									00:04:28	36.36	1.023	37.2	819	820.606	1330.75	1.62	183.2	44.5	42.2	26	11.89	3.4	0	0	17.91	4.35	17.26	5.32	20.87	0.1	130	32	125	39	NONE		20.6	55	35.7	744	773	6716	279.9	4.66	38	97.3	0	0	6716
									00:04:30	35.5	1.058	37.562	788	817.639	1352.01	1.65	189.7	46.3	42.9	25.9	11.85	3.4	0	0	17.93	4.38	17.27	5.26	20.87	0.1	130	32	125	38	NONE		20.6	55	35.7	744	773	6733	280.6	4.68	38	97.6	0	0	6733
									00:04:32	28.85	1.373	39.606	1104	795.735	1372.55	1.72	248.8	57.9	47.2	27.4	11.53	3.3	0	0	18.12	4.22	17.52	5.15	20.87	0.1	132	31	127	37	NONE		20.6	55	35.7	744	773	6643	276.8	4.61	38	96.3	0	0	6643
									00:04:34	32.97	1.036	34.154	805	693.537	1186.7	1.71	187.5	43.8	45.9	26.8	10.05	2.9	0	0	18.1	4.23	17.51	5.12	20.87	0.1	131	31	127	37	NONE		20.6	55	35.7	744	773	5775	240.6	4.01	38	83.7	0	0	5775
									00:04:36	39.47	1.048	41.368	663	865.676	1447.08	1.67	189	44.6	44.6	26.7	12.55	3.6	0	0	18.03	4.26	17.49	4.98	20.87	0.1	131	31	127	36	NONE		20.6	55	35.7	745	773	7154	298.1	4.97	38	103.7	0	0	7154
									00:04:37	33.15	1.13	37.459	958	761.052	1288.29	1.69	204.6	47.3	46.2	27.3	11.03	3.2	0	0	18.11	4.19	17.48	5.11	20.87	0.1	131	30	127	37	NONE		20.6	55	35.7	744	773	6315	263.1	4.39	38	91.5	0	0	6315
									00:04:39	38.96	1.005	39.156	785	795.631	1341.16	1.69	182	41.9	45.8	27.2	11.53	3.3	0	0	18.11	4.17	17.47	5.05	20.87	0.1	131	30	127	37	NONE		20.6	55	35.7	744	773	6593	274.7	4.58	38	95.5	0	0	6593
									00:04:52	30.93	1.192	36.866	992	840.954	1296.59	1.54	212.8	51	41.3	26.8	12.19	3.5	0	0	17.85	4.28	17.23	5.2	20.87	0.1	130	31	125	38	NONE		20.6	55	35.7	745	773	6777	282.4	4.71	39	98.2	0	0	6777
									00:04:55	21.13	1.842	38.915	1543	779.995	1320.55	1.69	334.2	76.1	48	28.3	11.3	3.2	0	0	18.14	4.13	17.53	5.03	20.87	0.1	132	30	127	37	NONE		20.6	55	35.7	744	773	6472	269.7	4.49	40	93.8	0	0	6472
									00:04:57	32.43	0.958	31.07	758	631.386	1049.45	1.66	173.6	39.4	45.6	27.4	9.15	2.6	0	0	18.12	4.11	17.51	4.96	20.87	0.1	132	30	127	36	NONE		20.6	55	35.7	745	773	5208	217	3.62	40	75.5	0	0	5208
									00:04:58	35.93	0.844	30.323	663	643.684	1042	1.62	152.1	35.3	43.2	26.7	9.33	2.7	0	0	18.02	4.18	17.4	5.02	20.87	0.1	131	30	126	36	NONE		20.6	55	35.7	745	773	5265	219.4	3.66	40	76.3	0	0	5265
									00:05:00	37.27	0.886	33.019	695	716.642	1145.38	1.6	159.2	37.4	42.4	26.6	10.39	3	0	0	17.97	4.22	17.35	5.01	20.87	0.1	130	31	126	36	NONE		20.6	55	35.7	744	773	5839	243.3	4.05	40	84.6	0	0	5839
									00:05:01	39.47	0.897	35.408	663	759.178	1196.21	1.58	161.6	36.9	43	27.3	11	3.1	0	0	18.02	4.11	17.38	4.98	20.87	0.1	131	30	126	36	NONE		20.6	55	35.7	744	773	6158	256.6	4.28	40	89.3	0	0	6158
									00:05:03	36.36	0.968	35.2	710	759.218	1185.48	1.56	174.3	39.7	43	27.5	11	3.1	0	0	18.01	4.1	17.42	4.97	20.87	0.1	131	30	126	36	NONE		20.6	55	35.7	744	773	6142	255.9	4.26	40	89	0	0	6142
									00:05:05	35.29	0.994	35.082	789	754.942	1185.5	1.57	179	40.9	43.2	27.5	10.94	3.1	0	0	18.01	4.11	17.42	4.95	20.87	0.1	131	30	126	36	NONE		20.6	55	35.7	744	773	6118	254.9	4.25	40	88.7	0	0	6118
									00:05:06	40	0.867	34.68	632	745.036	1149.18	1.54	156.3	35	42.8	27.7	10.8	3.1	0	0	18.03	4.04	17.44	4.85	20.87	0.1	131	29	127	35	NONE		20.6	55	35.7	744	773	6004	250.2	4.17	40	87	0	0	6004
									00:05:08	40.27	0.901	36.282	692	754.956	1186.26	1.57	163.1	35.9	44.3	28.2	10.94	3.1	0	0	18.1	3.98	17.53	4.73	20.87	0.1	131	29	127	34	NONE		20.6	55	35.7	744	773	6119	255	4.25	41	88.7	0	0	6119
									00:05:09	41.67	0.825	34.375	631	722.253	1121.39	1.55	149.2	32.8	43.6	28.1	10.47	3	0	0	18.08	3.98	17.44	4.82	20.87	0.1	131	29	127	35	NONE		20.6	55	35.7	744	773	5832	243	4.05	41	84.5	0	0	5832
									00:05:11	42.25	0.852	36	647	765.105	1189.57	1.55	153.8	34.3	43.2	27.8	11.09	3.2	0	0	18.05	4.03	17.48	4.79	20.87	0.1	131	29	127	35	NONE		20.6	55	35.7	744	773	6181	257.5	4.29	41	89.6	0	0	6181
									00:05:12	39.74	0.839	33.338	694	698.08	1085.66	1.56	151.8	33.3	43.8	28.1	10.12	2.9	0	0	18.09	3.97	17.54	4.69	20.87	0.1	131	29	127	34	NONE		20.6	55	35.7	744	773	5640	235	3.92	41	81.7	0	0	5640
									00:05:14	44.12	0.873	38.515	616	802.947	1241.27	1.55	158.1	34.3	44.1	28.5	11.64	3.3	0	0	18.11	3.93	17.46	4.74	20.87	0.1	131	29	127	34	NONE		20.6	55	35.7	744	773	6476	269.8	4.5	41	93.8	0	0	6476
									00:05:15	38.96	0.715	27.857	584	584.451	881.636	1.51	129.5	27.6	43	28.5	8.47	2.4	0	0	18.11	3.86	17.44	4.8	20.87	0.1	131	28	127	35	NONE		20.6	55	35.7	744	773	4679	194.9	3.25	41	67.8	0	0	4679
									00:05:17	37.74	0.745	28.113	594	613.704	926.011	1.51	134.1	29.9	41.5	27.5	8.89	2.5	0	0	18	4.01	17.38	4.92	20.87	0.1	131	29	126	36	NONE		20.6	55	35.7	744	773	4913	204.7	3.41	41	71.2	0	0	4913
									00:05:18	39.22	0.85	33.333	615	766.691	1123.87	1.47	151.9	34.9	39.9	27.2	11.11	3.2	0	0	17.87	4.11	17.27	4.93	20.87	0.1	130	30	125	36	NONE		20.6	55	35.7	744	773	6086	253.6	4.23	41	88.2	0	0	6086
									00:05:20	41.1	0.917	37.685	667	853.879	1265.38	1.48	164.2	37.5	40.8	27.5	12.38	3.5	0	0	17.91	4.09	17.25	4.86	20.87	0.1	130	30	125	35	NONE		20.6	55	35.7	744	773	6800	283.3	4.72	41	98.5	0	0	6800
									00:05:21	41.38	0.84	34.759	662	773.735	1154.9	1.49	150.8	34	41.2	27.6	11.21	3.2	0	0	17.95	4.05	17.33	4.82	20.87	0.1	130	29	126	35	NONE		20.6	55	35.7	744	773	6175	257.3	4.29	41	89.5	0	0	6175
									00:05:23	38.71	0.978	37.858	633	858.017	1258.33	1.47	175.2	39.6	41	27.9	12.44	3.6	0	0	17.91	4.05	17.29	4.89	20.87	0.1	130	29	126	36	NONE		20.6	55	35.7	744	773	6812	283.8	4.73	42	98.7	0	0	6812
									00:05:24	34.68	0.954	33.087	773	732.445	1096.01	1.5	171.4	38.5	41.9	28	10.62	3	0	0	17.97	4.04	17.33	4.89	20.87	0.1	130	29	126	36	NONE		20.6	55	35.7	744	773	5849	243.7	4.06	42	84.8	0	0	5849
									00:05:26	36.81	0.911	33.534	663	771.205	1145.99	1.49	162.7	37.9	40.1	27	11.18	3.2	0	0	17.86	4.16	17.22	4.95	20.87	0.1	130	30	125	36	NONE		20.6	55	35.7	744	773	6146	256.1	4.27	42	89.1	0	0	6146
									00:05:28	34.68	1.004	34.821	773	792.927	1179.2	1.49	179.6	41.4	40.9	27.5	11.49	3.3	0	0	17.89	4.12	17.28	4.95	20.87	0.1	130	30	125	36	NONE		20.6	55	35.7	744	773	6321	263.4	4.39	42	91.6	0	0	6321
									00:05:30	34.48	0.969	33.414	758	733.74	1100.89	1.5	174.3	38.9	42.2	28.2	10.63	3	0	0	17.99	4.01	17.36	4.89	20.87	0.1	131	29	126	36	NONE		20.6	55	35.7	744	773	5864	244.4	4.07	42	85	0	0	5864
									00:05:31	35.71	0.808	28.857	678	633.277	943.64	1.49	145.4	32.2	41.6	27.9	9.18	2.6	0	0	18	3.99	17.38	4.84	20.87	0.1	131	29	126	35	NONE		20.6	55	35.7	744	773	5051	210.5	3.51	42	73.2	0	0	5051
									00:05:33	34.09	0.859	29.284	655	673.032	976.739	1.45	153.6	34.9	40	27.5	9.75	2.8	0	0	17.88	4.06	17.2	5.02	20.87	0.1	130	29	125	36	NONE		20.6	54	35.7	744	773	5327	222	3.7	42	77.2	0	0	5327
									00:05:35	37.97	0.964	36.608	700	849.648	1231.68	1.45	172.1	39.5	40	27.6	12.31	3.5	0	0	17.85	4.1	17.24	4.98	20.87	0.1	130	30	125	36	NONE		20.6	54	35.7	744	773	6723	280.1	4.67	42	97.4	0	0	6723
									00:05:36	40.27	0.852	34.309	679	773.78	1126.86	1.46	152.8	34.1	40.7	27.9	11.21	3.2	0	0	17.93	4	17.34	4.76	20.87	0.1	130	29	126	35	NONE		20.6	55	35.7	744	773	6130	255.4	4.26	42	88.8	0	0	6130
									00:05:40	14.49	2.236	32.406	1857	596.106	997.448	1.67	410.9	84	52.7	31.5	8.64	2.5	0	0	18.38	3.76	17.38	5.01	20.87	0.1	133	27	126	36	NONE		20.6	55	35.7	744	773	4928	205.3	3.42	43	71.4	0	0	4928
									00:05:42	26.55	0.652	17.31	561	383.712	586.532	1.53	117	26.9	40.3	26.3	5.56	1.6	0	0	17.94	4.13	17.15	5.2	20.87	0.1	130	30	125	38	NONE		20.6	55	35.7	744	773	3084	128.5	2.14	43	44.7	0	0	3084
									00:05:44	32.61	0.854	27.848	559	723.811	1019.47	1.41	149.6	38	35.3	25.1	10.49	3	0	0	17.52	4.45	16.86	5.3	20.87	0.1	127	32	122	38	NONE		20.6	55	35.7	744	773	5680	236.7	3.94	43	82.3	0	0	5680
									00:05:47	26.55	0.849	22.54	599	629.679	843.498	1.34	147	38.6	32.8	24.5	9.13	2.6	0	0	17.31	4.55	16.58	5.38	20.87	0.1	126	33	120	39	NONE		20.6	55	35.7	744	773	4872	203	3.38	43	70.6	0	0	4872
									00:05:48	31.91	0.847	27.032	726	718.349	952.26	1.33	148.2	36.3	34.5	26	10.41	3	0	0	17.5	4.29	16.86	5.12	20.87	0.1	127	31	122	37	NONE		20.6	55	35.7	744	773	5543	230.9	3.85	43	80.3	0	0	5543
									00:05:50	30.3	0.996	30.182	804	749.874	1025.36	1.37	176.2	41.2	37.4	27.4	10.87	3.1	0	0	17.69	4.14	17.02	4.99	20.87	0.1	128	30	124	36	NONE		20.6	55	35.7	744	773	5835	243.1	4.05	43	84.6	0	0	5835
									00:05:52	33.15	0.789	26.155	634	641.762	876.341	1.37	139.9	32.2	37.1	27.2	9.3	2.7	0	0	17.73	4.08	17.06	4.95	20.87	0.1	129	30	124	36	NONE		20.6	55	35.7	744	773	4992	208	3.47	43	72.4	0	0	4992
									00:05:54	34.48	0.747	25.759	601	643.344	869.276	1.35	132.1	30.7	36.3	26.9	9.32	2.7	0	0	17.68	4.11	17.02	4.97	20.87	0.1	128	30	124	36	NONE		20.6	55	35.7	744	773	4990	207.9	3.47	43	72.3	0	0	4990
									00:05:56	32.09	0.821	26.342	680	672.517	909.462	1.35	144.6	34.5	35.8	26.5	9.75	2.8	0	0	17.61	4.2	17.07	4.98	20.87	0.1	128	31	124	36	NONE		20.6	55	35.7	744	773	5217	217.4	3.62	44	75.6	0	0	5217
									00:05:58	30.93	0.864	26.722	679	674.257	911.968	1.35	152.5	35.9	36.4	26.9	9.77	2.8	0	0	17.65	4.16	16.99	5	20.87	0.1	128	30	123	36	NONE		20.6	55	35.7	744	773	5231	218	3.63	44	75.8	0	0	5231
									00:05:59	35.71	0.796	28.429	616	691.58	937.927	1.36	141.4	32	37.5	27.6	10.02	2.9	0	0	17.76	4.02	17.08	4.86	20.87	0.1	129	29	124	35	NONE		20.6	55	35.7	744	773	5370	223.7	3.73	44	77.8	0	0	5370
									00:06:01	29.56	0.824	24.355	683	594.825	815.326	1.37	146.2	33.6	37.5	27.3	8.62	2.5	0	0	17.74	4.08	17.18	4.9	20.87	0.1	129	30	125	36	NONE		20.6	55	35.7	745	773	4632	193	3.22	44	67.1	0	0	4632
									00:06:03	30.46	0.87	26.497	696	651.699	877.417	1.35	154.3	35.1	37.4	27.8	9.44	2.7	0	0	17.74	4.03	17.09	4.89	20.87	0.1	129	29	124	36	NONE		20.6	55	35.7	744	773	5050	210.4	3.51	44	73.2	0	0	5050
									00:06:05	33.15	0.708	23.47	563	577.32	772.573	1.34	125.6	28.4	36.6	27.4	8.37	2.4	0	0	17.74	4.01	17.04	4.9	20.87	0.1	129	29	124	36	NONE		20.6	55	35.7	745	773	4466	186.1	3.1	44	64.7	0	0	4466
									00:06:07	32.26	0.824	26.581	587	659.636	876.25	1.33	146	33.1	36.9	27.8	9.56	2.7	0	0	17.72	4.02	17.03	4.89	20.87	0.1	129	29	124	36	NONE		20.6	55	35.7	744	773	5092	212.2	3.54	44	73.8	0	0	5092
									00:06:09	35.09	0.808	28.351	632	710.787	944.728	1.33	142.9	32.8	36.4	27.4	10.3	2.9	0	0	17.69	4.06	17.09	4.83	20.87	0.1	128	29	124	35	NONE		20.6	55	35.7	744	773	5488	228.7	3.81	44	79.5	0	0	5488
									00:06:11	35.93	0.762	27.377	601	661.101	887.112	1.34	135.6	30.1	37.6	28	9.58	2.7	0	0	17.8	3.95	17.13	4.78	20.87	0.1	129	29	124	35	NONE		20.6	55	35.7	744	773	5118	213.2	3.55	44	74.2	0	0	5118
									00:06:12	36.59	0.75	27.439	569	674.551	897.545	1.33	133.1	29.9	36.9	27.7	9.78	2.8	0	0	17.75	3.99	17.11	4.77	20.87	0.1	129	29	124	35	NONE		20.6	55	35.7	744	773	5210	217.1	3.62	45	75.5	0	0	5210
									00:06:14	35.29	0.726	25.624	585	635.377	851.733	1.34	128.6	29.4	36.4	27.2	9.21	2.6	0	0	17.71	4.05	17.14	4.76	20.87	0.1	129	29	124	35	NONE		20.6	55	35.7	745	773	4917	204.9	3.41	45	71.3	0	0	4917
									00:06:16	34.68	0.811	28.127	601	694.03	927.885	1.34	143.8	32.6	37	27.7	10.06	2.9	0	0	17.73	4.02	17.16	4.8	20.87	0.1	129	29	125	35	NONE		20.6	55	35.7	745	773	5367	223.6	3.73	45	77.8	0	0	5367
									00:06:18	29.7	0.716	21.267	571	517.054	689.554	1.33	127.3	28.3	37.1	27.8	7.49	2.1	0	0	17.78	3.95	17.09	4.86	20.87	0.1	129	29	124	35	NONE		20.6	55	35.7	745	773	3996	166.5	2.78	45	57.9	0	0	3996
									00:06:19	33.9	0.88	29.831	572	750.774	987.67	1.32	155.6	35.5	36.6	27.8	10.88	3.1	0	0	17.68	4.03	17.06	4.85	20.87	0.1	128	29	124	35	NONE		20.6	55	35.7	745	773	5781	240.9	4.01	45	83.8	0	0	5781
									00:06:21	35.29	0.749	26.435	602	649.008	856.981	1.32	133	29.6	36.9	28	9.41	2.7	0	0	17.76	3.95	17.12	4.71	20.87	0.1	129	29	124	34	NONE		20.6	55	35.7	745	773	5002	208.4	3.47	45	72.5	0	0	5002
									00:06:23	34.29	0.797	27.326	603	668.812	883.05	1.32	141.6	31.4	37.3	28.2	9.69	2.8	0	0	17.77	3.94	17.13	4.7	20.87	0.1	129	29	124	34	NONE		20.6	55	35.7	744	773	5155	214.8	3.58	45	74.7	0	0	5155
									00:06:25	32.26	0.766	24.71	572	604.521	785.506	1.3	136.2	29.7	37.1	28.6	8.76	2.5	0	0	17.78	3.88	17.15	4.75	20.87	0.1	129	28	125	34	NONE		20.6	54	35.7	745	773	4639	193.3	3.22	45	67.2	0	0	4639
									00:06:27	32.79	0.764	25.049	546	627.603	812.232	1.29	135.3	30.2	36.3	28	9.1	2.6	0	0	17.71	3.95	17.06	4.73	20.87	0.1	129	29	124	34	NONE		20.6	54	35.7	744	773	4811	200.5	3.34	45	69.7	0	0	4811
									00:06:28	34.48	0.856	29.517	614	736.823	938.624	1.27	151.8	33.2	36.8	28.9	10.68	3.1	0	0	17.73	3.88	17.06	4.74	20.87	0.1	129	28	124	34	NONE		20.6	54	35.7	745	773	5625	234.4	3.91	45	81.5	0	0	5625
									00:06:30	30.93	0.96	29.691	727	702.785	932.883	1.33	171.5	36.8	39.2	29.5	10.19	2.9	0	0	17.86	3.83	17.28	4.63	20.87	0.1	130	28	125	34	NONE		20.6	54	35.7	744	773	5425	226	3.77	46	78.6	0	0	5425
									00:06:32	34.29	0.755	25.886	587	622.998	826.555	1.33	134.5	29.4	37.7	28.4	9.03	2.6	0	0	17.81	3.89	17.25	4.56	20.87	0.1	129	28	125	33	NONE		20.6	54	35.7	745	773	4808	200.3	3.34	46	69.7	0	0	4808
									00:06:34	33.33	0.776	25.867	571	617.777	822.645	1.33	138.4	30.1	38.1	28.6	8.95	2.6	0	0	17.84	3.88	17.23	4.64	20.87	0.1	129	28	125	34	NONE		20.6	55	35.7	744	773	4773	198.9	3.31	46	69.2	0	0	4773
									00:06:36	32.09	0.819	26.278	624	629.018	839.298	1.33	146	31.9	38.2	28.6	9.12	2.6	0	0	17.83	3.89	17.22	4.58	20.87	0.1	129	28	125	33	NONE		20.6	55	35.7	745	773	4862	202.6	3.38	46	70.5	0	0	4862
									00:06:37	35.09	0.697	24.456	536	604.804	785.576	1.3	123.7	27.3	36.4	28	8.77	2.5	0	0	17.75	3.92	17.11	4.65	20.87	0.1	129	28	124	34	NONE		20.6	55	35.7	744	773	4641	193.4	3.22	46	67.3	0	0	4641
									00:06:39	36.36	0.655	23.818	483	598.816	778.704	1.3	115.9	26.1	35.5	27.3	8.68	2.5	0	0	17.69	3.98	17.03	4.71	20.87	0.1	128	29	124	34	NONE		20.6	55	35.7	744	773	4596	191.5	3.19	46	66.6	0	0	4596
									00:06:41	35.29	0.669	23.612	495	607.457	773.195	1.27	118	26.7	34.8	27.3	8.8	2.5	0	0	17.64	3.99	17	4.77	20.87	0.1	128	29	123	35	NONE		20.6	55	35.7	744	773	4636	193.2	3.22	46	67.2	0	0	4636
									00:06:42	35.09	0.668	23.439	499	601.4	762.795	1.27	117.9	26.5	34.9	27.5	8.72	2.5	0	0	17.65	3.97	17.06	4.72	20.87	0.1	128	29	124	34	NONE		20.6	55	35.7	744	773	4586	191.1	3.18	46	66.5	0	0	4586
									00:06:44	35.93	0.69	24.79	514	638.409	795.507	1.25	121.8	27	34.9	28	9.25	2.6	0	0	17.65	3.91	17.02	4.63	20.87	0.1	128	28	124	34	NONE		20.6	55	35.6	745	773	4845	201.9	3.36	46	70.2	0	0	4845
									00:06:46	34.48	0.72	24.828	539	650.612	809.063	1.24	126.7	28.6	34.5	27.7	9.43	2.7	0	0	17.6	3.97	16.99	4.71	20.87	0.1	128	29	123	34	NONE		20.6	55	35.6	744	773	4935	205.6	3.43	46	71.5	0	0	4935
									00:06:47	36.14	0.628	22.699	497	584.237	723.094	1.24	110.9	24.4	34.5	27.9	8.47	2.4	0	0	17.66	3.89	16.98	4.65	20.87	0.1	128	28	123	34	NONE		20.6	55	35.7	744	773	4426	184.4	3.07	47	64.2	0	0	4426
									00:06:50	24.29	0.706	17.15	570	481.365	578.394	1.2	122.8	29	32.1	26.7	6.98	2	0	0	17.39	4.11	16.66	4.93	20.87	0.1	126	30	121	36	NONE		20.7	55	35.7	744	773	3620	150.8	2.51	47	52.5	0	0	3620
									00:06:52	33.15	0.91	30.166	664	792.072	981.699	1.24	160.1	36.1	35.2	28.4	11.48	3.3	0	0	17.59	3.97	17.05	4.65	20.87	0.1	128	29	124	34	NONE		20.7	55	35.7	745	773	6003	250.1	4.17	47	87	0	0	6003
									00:06:54	31.58	0.728	22.989	577	600.173	746.034	1.24	128.2	28.8	34.6	27.9	8.7	2.5	0	0	17.61	3.96	17.05	4.62	20.87	0.1	128	29	124	34	NONE		20.7	55	35.7	745	773	4552	189.7	3.16	47	66	0	0	4552
									00:06:56	32.09	0.756	24.257	603	620.862	773.449	1.25	133.6	29.4	35.5	28.5	9	2.6	0	0	17.67	3.89	17.16	4.58	20.87	0.1	128	28	125	33	NONE		20.7	55	35.7	744	773	4712	196.3	3.27	47	68.3	0	0	4712
									00:06:59	18.93	1.741	32.953	1402	723.248	1015.69	1.4	314.1	65.5	43.7	31.1	10.48	3	0	0	18.04	3.76	17.46	4.55	20.87	0.1	131	27	127	33	NONE		20.7	55	35.7	745	773	5671	236.3	3.94	47	82.2	0	0	5671
									00:07:01	30	0.739	22.17	602	497.139	670.626	1.35	133.1	27.3	40.4	29.9	7.2	2.1	0	0	18.01	3.69	17.47	4.44	20.87	0.1	131	27	127	32	NONE		20.7	55	35.7	745	773	3854	160.6	2.68	47	55.9	0	0	3854
									00:07:03	28.04	0.876	24.561	696	557.456	748.581	1.34	157.5	32.6	40.5	30.2	8.08	2.3	0	0	17.98	3.72	17.38	4.56	20.87	0.1	131	27	126	33	NONE		20.7	55	35.6	745	773	4316	179.9	3	47	62.6	0	0	4316
									00:07:05	30.61	0.755	23.112	568	551.922	717.373	1.3	134.8	28.6	38	29.2	8	2.3	0	0	17.85	3.79	17.19	4.64	20.87	0.1	130	28	125	34	NONE		20.7	55	35.7	745	773	4236	176.5	2.94	48	61.4	0	0	4236
									00:07:07	30.15	0.629	18.965	457	466.004	587.943	1.26	111.9	23.8	36.2	28.7	6.75	1.9	0	0	17.79	3.78	17.02	4.69	20.87	0.1	129	27	124	34	NONE		20.7	55	35.7	744	773	3548	147.8	2.46	48	51.4	0	0	3548
									00:07:09	32.79	0.77	25.246	555	669.856	817.547	1.22	135.3	30.4	34.3	28.1	9.71	2.8	0	0	17.57	3.95	16.96	4.71	20.87	0.1	128	29	123	34	NONE		20.8	55	35.7	745	773	5057	210.7	3.51	48	73.3	0	0	5057
									00:07:11	31.58	0.661	20.874	503	566.185	673.378	1.19	115.8	26	33	27.7	8.21	2.3	0	0	17.52	3.93	17.01	4.59	20.87	0.1	127	29	123	33	NONE		20.8	55	35.7	744	773	4246	176.9	2.95	48	61.5	0	0	4246
									00:07:12	34.09	0.615	20.966	461	574.496	673.745	1.17	107.6	24.1	32.3	27.6	8.33	2.4	0	0	17.5	3.92	16.89	4.6	20.87	0.1	127	28	123	33	NONE		20.8	55	35.7	744	773	4294	178.9	2.98	48	62.2	0	0	4294
									00:07:14	32.26	0.716	23.097	555	631.02	732.499	1.16	125.4	27.7	33	28.4	9.15	2.6	0	0	17.51	3.87	16.91	4.59	20.87	0.1	127	28	123	33	NONE		20.8	55	35.7	744	773	4704	196	3.27	48	68.2	0	0	4704
									00:07:16	34.29	0.564	19.337	491	520.549	598.27	1.15	99.1	21.3	32.5	28.3	7.54	2.2	0	0	17.57	3.78	16.91	4.5	20.87	0.1	128	27	123	33	NONE		20.8	55	35.7	744	773	3871	161.3	2.69	48	56.1	0	0	3871
									00:07:18	35.5	0.687	24.391	493	668.563	768.203	1.15	120.3	26.4	32.8	28.5	9.69	2.8	0	0	17.51	3.84	16.79	4.59	20.87	0.1	127	28	122	33	NONE		20.8	55	35.7	744	773	4971	207.1	3.45	48	72.1	0	0	4971
									00:07:19	35.29	0.608	21.459	474	600.106	682.864	1.14	106.1	23.6	31.6	27.8	8.7	2.5	0	0	17.45	3.88	16.77	4.59	20.87	0.1	127	28	122	33	NONE		20.8	55	35.7	744	773	4452	185.5	3.09	48	64.5	0	0	4452
									00:07:21	36.59	0.638	23.341	480	653.836	743.867	1.14	111.3	24.8	31.8	27.9	9.48	2.7	0	0	17.45	3.89	16.77	4.63	20.87	0.1	127	28	122	34	NONE		20.8	55	35.7	744	773	4850	202.1	3.37	48	70.3	0	0	4850
									00:07:23	34.29	0.655	22.457	507	629.8	708.153	1.12	114.3	25.2	31.8	28.3	9.13	2.6	0	0	17.45	3.85	16.82	4.61	20.87	0.1	127	28	122	33	NONE		20.8	55	35.7	744	773	4659	194.1	3.24	48	67.5	0	0	4659
									00:07:25	32.61	0.636	20.739	505	582.873	660.32	1.13	110.9	24.7	31.7	28	8.45	2.4	0	0	17.44	3.88	16.77	4.67	20.87	0.1	127	28	122	34	NONE		20.8	55	35.7	744	773	4319	180	3	49	62.6	0	0	4319
									00:07:27	28.57	0.564	16.114	504	460.37	512.97	1.11	98.1	21.9	30.7	27.5	6.67	1.9	0	0	17.39	3.88	16.67	4.72	20.87	0.1	126	28	121	34	NONE		20.8	55	35.7	744	773	3398	141.6	2.36	49	49.2	0	0	3398
									00:07:28	34.09	0.698	23.795	511	702.459	768.857	1.09	120.7	27.5	30.5	27.8	10.18	2.9	0	0	17.29	3.94	16.63	4.69	20.87	0.1	126	29	121	34	NONE		20.9	54	35.7	744	773	5163	215.1	3.59	49	74.8	0	0	5163
									00:07:30	34.09	0.662	22.568	540	650.076	718.26	1.1	115	25.7	31	28.1	9.42	2.7	0	0	17.37	3.88	16.71	4.62	20.87	0.1	126	28	121	34	NONE		20.9	54	35.6	744	773	4789	199.5	3.33	49	69.4	0	0	4789
									00:07:32	36.81	0.722	26.577	524	775.154	857.319	1.11	125.1	28.4	31	28	11.23	3.2	0	0	17.33	3.93	16.64	4.64	20.87	0.1	126	29	121	34	NONE		20.9	54	35.6	744	773	5711	238	3.97	49	82.8	0	0	5711
									00:07:33	33.71	0.752	25.348	586	719.094	812.602	1.13	130.9	29.4	32	28.3	10.42	3	0	0	17.41	3.91	16.73	4.67	20.87	0.1	126	28	121	34	NONE		20.9	54	35.6	745	773	5326	221.9	3.7	49	77.2	0	0	5326
									00:07:35	36.81	0.785	28.896	601	766.276	883.277	1.15	138.3	29.3	34.3	29.8	11.11	3.2	0	0	17.62	3.73	16.96	4.5	20.87	0.1	128	27	123	33	NONE		20.9	54	35.6	745	773	5703	237.6	3.96	49	82.6	0	0	5703
									00:07:37	27.27	0.763	20.809	625	545.386	641.174	1.18	134.6	28.7	34.7	29.5	7.9	2.3	0	0	17.64	3.76	16.92	4.69	20.87	0.1	128	27	123	34	NONE		20.9	54	35.6	745	773	4079	169.9	2.83	49	59.1	0	0	4079
									00:07:41	16.9	1.463	24.727	1283	621.693	792.798	1.28	259.1	57.2	37.9	29.7	9.01	2.6	0	0	17.71	3.91	16.94	4.83	20.87	0.1	129	28	123	35	NONE		20.9	54	35.6	745	773	4747	197.8	3.3	49	68.8	0	0	4747
									00:07:43	26.67	0.786	20.96	568	561.137	682.53	1.22	137.9	31.2	34	28	8.13	2.3	0	0	17.54	3.97	16.95	4.75	20.87	0.1	127	29	123	34	NONE		20.9	54	35.6	745	773	4232	176.4	2.94	50	61.3	0	0	4232
									00:07:46	21.2	0.911	19.314	633	549.705	661.738	1.2	158	38	32.4	26.9	7.97	2.3	0	0	17.34	4.17	16.63	4.97	20.87	0.1	126	30	121	36	NONE		20.9	54	35.6	745	773	4135	172.3	2.87	50	59.9	0	0	4135
									00:07:49	19.42	0.768	14.913	757	435.49	492.349	1.13	132.9	30.9	31.1	27.5	6.31	1.8	0	0	17.3	4.02	16.46	4.96	20.87	0.1	126	29	119	36	NONE		20.9	54	35.6	744	773	3226	134.4	2.24	50	46.7	0	0	3226
									00:07:51	27.52	0.732	20.147	618	599.017	654.68	1.09	126.4	29	30.4	27.8	8.68	2.5	0	0	17.27	3.96	16.47	4.87	20.87	0.1	125	29	120	35	NONE		20.9	54	35.6	745	773	4401	183.4	3.06	50	63.8	0	0	4401
									00:07:53	30.77	0.684	21.046	541	622.995	670.993	1.08	118.3	26.6	30.3	28.2	9.03	2.6	0	0	17.3	3.89	16.56	4.75	20.87	0.1	126	28	120	34	NONE		20.9	54	35.6	744	773	4562	190.1	3.17	50	66.1	0	0	4562
									00:07:55	30.93	0.628	19.423	531	593.788	636.87	1.07	107.9	25.1	29.1	27.1	8.61	2.5	0	0	17.18	4	16.56	4.73	20.87	0.1	125	29	120	34	NONE		20.9	54	35.6	744	773	4344	181	3.02	50	62.9	0	0	4344
									00:07:57	28.3	0.674	19.075	571	571.614	612.66	1.07	116.3	26.4	29.9	27.9	8.28	2.4	0	0	17.26	3.92	16.59	4.72	20.87	0.1	125	28	120	34	NONE		20.9	54	35.6	744	773	4181	174.2	2.9	50	60.6	0	0	4181
									00:08:00	25	0.822	20.55	675	619.763	679.027	1.1	141.5	33.1	30.3	27.7	8.98	2.6	0	0	17.21	4.03	16.57	4.78	20.87	0.1	125	29	120	35	NONE		20.9	54	35.6	745	773	4556	189.8	3.16	50	66	0	0	4556
									00:08:02	26.67	0.759	20.24	616	600.539	658.392	1.1	131.1	30.1	30.6	27.9	8.7	2.5	0	0	17.27	3.97	16.58	4.79	20.87	0.1	125	29	120	35	NONE		20.9	54	35.6	745	773	4416	184	3.07	50	64	0	0	4416
									00:08:04	25	0.752	18.8	637	547.179	600.561	1.1	130.4	29.3	31.2	28.4	7.93	2.3	0	0	17.34	3.9	16.57	4.79	20.87	0.1	126	28	120	35	NONE		20.9	54	35.6	744	773	4024	167.7	2.79	51	58.3	0	0	4024
									00:08:06	29.41	0.687	20.206	552	603.117	651.217	1.08	118.6	27	30.1	27.9	8.74	2.5	0	0	17.26	3.93	16.62	4.7	20.87	0.1	125	29	121	34	NONE		20.9	54	35.6	745	773	4419	184.1	3.07	51	64	0	0	4419
									00:08:08	30	0.694	20.82	521	626.075	666.581	1.06	119.7	27.1	29.9	28.1	9.07	2.6	0	0	17.25	3.9	16.63	4.66	20.87	0.1	125	28	121	34	NONE		20.9	54	35.6	745	773	4572	190.5	3.17	51	66.3	0	0	4572
									00:08:11	27.15	0.817	22.181	650	618.745	675.835	1.09	142.9	30.4	32.8	30	8.97	2.6	0	0	17.49	3.72	16.72	4.64	20.87	0.1	127	27	121	34	NONE		20.9	54	35.6	745	773	4545	189.4	3.16	51	65.9	0	0	4545
									00:08:13	28.85	0.614	17.712	517	502.734	540.945	1.08	107.1	22.9	31.2	29	7.29	2.1	0	0	17.44	3.73	16.74	4.61	20.87	0.1	127	27	122	33	NONE		20.9	54	35.6	745	773	3680	153.3	2.56	51	53.3	0	0	3680
									00:08:15	29.56	0.618	18.266	487	520.554	561.632	1.08	107.7	23.2	31.1	28.8	7.54	2.2	0	0	17.43	3.75	16.72	4.58	20.87	0.1	127	27	121	33	NONE		20.9	54	35.6	745	773	3813	158.9	2.65	51	55.3	0	0	3813
									00:08:17	30.61	0.621	19.01	475	558.726	597.063	1.07	107.6	23.8	30.2	28.3	8.1	2.3	0	0	17.33	3.83	16.58	4.67	20.87	0.1	126	28	120	34	NONE		20.9	54	35.6	745	773	4084	170.1	2.84	51	59.2	0	0	4084
									00:08:19	30	0.649	19.47	499	580.086	612.176	1.06	112.2	24.9	29.9	28.4	8.41	2.4	0	0	17.29	3.84	16.58	4.64	20.87	0.1	126	28	120	34	NONE		20.9	54	35.6	745	773	4227	176.1	2.94	51	61.3	0	0	4227
									00:08:21	32.26	0.562	18.129	460	544.047	562.888	1.03	97.1	21.3	29.2	28.2	7.88	2.3	0	0	17.28	3.79	16.59	4.61	20.87	0.1	125	28	120	33	NONE		20.9	54	35.6	744	773	3947	164.5	2.74	51	57.2	0	0	3947
									00:08:22	30.93	0.66	20.412	488	625.358	651.634	1.04	113.5	25.7	29.2	28	9.06	2.6	0	0	17.2	3.89	16.56	4.63	20.87	0.1	125	28	120	34	NONE		21	54	35.6	745	773	4544	189.3	3.16	51	65.9	0	0	4544
									00:08:25	24.19	0.827	20.008	665	585.284	628.508	1.07	143.4	31.7	31.3	29.1	8.48	2.4	0	0	17.34	3.83	16.52	4.75	20.87	0.1	126	28	120	34	NONE		21	54	35.6	745	773	4283	178.4	2.97	52	62.1	0	0	4283
									00:08:29	13.86	1.96	27.159	1597	670.502	823.754	1.23	348.8	72.6	39.1	31.8	9.72	2.8	0	0	17.8	3.7	17.05	4.53	20.87	0.1	129	27	124	33	NONE		21	54	35.6	745	773	5070	211.3	3.52	52	73.5	0	0	5070
									00:08:31	42.86	0.481	20.614	386	500.496	570.503	1.14	86.1	16.3	35.2	30.9	7.25	2.1	0	0	17.9	3.39	17.17	4.08	20.87	0.1	130	25	125	30	NONE		21	54	35.6	745	773	3714	154.8	2.58	52	53.8	0	0	3714
									00:08:34	22.14	0.802	17.756	406	499.261	577.533	1.16	139.7	31.8	32.5	28.1	7.24	2.1	0	0	17.42	3.97	16.76	4.71	20.87	0.1	126	29	122	34	NONE		21	54	35.6	745	773	3719	154.9	2.58	52	53.9	0	0	3719
									00:08:36	23.62	0.808	19.087	779	529.743	594.186	1.12	141.3	30.7	32.9	29.3	7.68	2.2	0	0	17.49	3.8	16.76	4.68	20.87	0.1	127	28	122	34	NONE		21	54	35.6	745	773	3916	163.2	2.72	52	56.8	0	0	3916
									00:08:38	28.57	0.747	21.343	562	597.549	660.033	1.1	130.5	28.2	32.4	29.3	8.66	2.5	0	0	17.47	3.78	16.71	4.68	20.87	0.1	127	27	121	34	NONE		21	54	35.6	745	773	4401	183.4	3.06	52	63.8	0	0	4401
									00:08:40	26.32	0.624	16.421	498	468.816	506.561	1.08	108.7	23.5	31.1	28.8	6.79	1.9	0	0	17.42	3.77	16.58	4.7	20.87	0.1	126	27	120	34	NONE		21	54	35.6	745	773	3435	143.1	2.39	52	49.8	0	0	3435
									00:08:43	24.69	0.648	16	493	500.173	516.324	1.03	111	25.5	28.5	27.6	7.25	2.1	0	0	17.13	3.94	16.36	4.76	20.87	0.1	124	29	119	35	NONE		21	54	35.6	745	773	3627	151.1	2.52	52	52.6	0	0	3627
									00:08:45	29.41	0.666	19.588	462	648.623	646.738	1	112.8	26.8	27	27.1	9.4	2.7	0	0	16.94	4.02	16.19	4.84	20.87	0.1	123	29	118	35	NONE		21	54	35.6	745	773	4667	194.5	3.24	53	67.6	0	46	4621
									00:08:46	34.29	0.709	24.309	476	798.165	784.392	0.98	120.4	27.9	27.4	27.9	11.57	3.3	0	0	16.98	3.94	16.19	4.72	20.87	0.1	123	29	118	34	NONE		21	54	35.6	745	773	5725	238.5	3.98	53	83	0	337	5388
									00:08:48	32.26	0.709	22.871	566	727.661	735.31	1.01	121.1	27.8	28.3	28	10.55	3	0	0	17.08	3.92	16.42	4.69	20.87	0.1	124	28	119	34	NONE		21	54	35.6	745	773	5251	218.8	3.65	53	76.1	0	0	5251
									00:08:50	30.61	0.692	21.184	542	673.406	682.78	1.01	118.2	27.2	28.3	27.9	9.76	2.8	0	0	17.08	3.93	16.35	4.7	20.87	0.1	124	29	119	34	NONE		21	54	35.6	745	773	4863	202.6	3.38	53	70.5	0	0	4863
									00:08:52	29.13	0.724	21.087	606	621.158	639.057	1.03	125.6	26.8	30.7	29.8	9	2.6	0	0	17.35	3.7	16.7	4.55	20.87	0.1	126	27	121	33	NONE		21	54	35.6	745	773	4501	187.5	3.13	53	65.2	0	0	4501
									00:08:55	24	0.799	19.176	612	562.231	601.829	1.07	138.5	30.6	31.1	29.1	8.15	2.3	0	0	17.33	3.83	16.59	4.72	20.87	0.1	126	28	120	34	NONE		21	54	35.6	744	773	4111	171.3	2.85	53	59.6	0	0	4111
									00:08:57	26.2	0.664	17.397	521	530.19	554.158	1.05	114.3	25.8	29.4	28.1	7.68	2.2	0	0	17.21	3.89	16.51	4.7	20.87	0.1	125	28	120	34	NONE		21	54	35.6	745	773	3855	160.6	2.68	53	55.9	0	0	3855
									00:08:59	27.4	0.628	17.205	494	529.177	541.09	1.02	108	24.1	28.9	28.3	7.67	2.2	0	0	17.2	3.84	16.39	4.67	20.87	0.1	125	28	119	34	NONE		21	54	35.6	744	773	3829	159.5	2.66	53	55.5	0	0	3829
									00:09:02	25.53	0.719	18.357	551	586.949	590.365	1.01	122.7	28.2	28.2	28.1	8.51	2.4	0	0	17.07	3.92	16.27	4.78	20.87	0.1	124	28	118	35	NONE		21	54	35.6	745	773	4231	176.3	2.94	53	61.3	0	0	4231
									00:09:04	28.3	0.587	16.613	475	522.893	517.05	0.99	100.6	22.3	28	28.3	7.58	2.2	0	0	17.14	3.8	16.21	4.77	20.87	0.1	124	28	118	35	NONE		21	54	35.6	745	773	3756	156.5	2.61	53	54.4	0	143	3612
									00:09:08	16.3	1.657	27.016	1451	742.01	829.273	1.12	290.4	62.1	34.9	31.2	10.75	3.1	0	0	17.53	3.75	16.85	4.53	20.87	0.1	127	27	122	33	NONE		21	54	35.6	745	773	5481	228.4	3.81	54	79.4	0	0	5481
									00:09:09	32.97	0.748	24.659	457	710.098	764.304	1.08	130.1	28.3	31.5	29.2	10.29	2.9	0	0	17.39	3.78	16.74	4.49	20.87	0.1	126	27	122	33	NONE		21	54	35.6	745	773	5199	216.6	3.61	54	75.3	0	0	5199
									00:09:12	27.03	0.766	20.703	648	546.045	617.113	1.13	135.2	27.9	34.4	30.5	7.91	2.3	0	0	17.65	3.64	16.92	4.5	20.87	0.1	128	26	123	33	NONE		21	54	35.6	745	773	4044	168.5	2.81	54	58.6	0	0	4044
									00:09:14	26.43	0.542	14.326	485	396.632	437.228	1.1	94.9	20.2	31.5	28.5	5.75	1.6	0	0	17.51	3.73	16.79	4.52	20.87	0.1	127	27	122	33	NONE		21	54	35.6	744	773	2920	121.7	2.03	54	42.3	0	0	2920
									00:09:16	26.67	0.548	14.613	471	424.363	440.955	1.04	95.3	20.2	30	28.9	6.15	1.8	0	0	17.39	3.69	16.68	4.55	20.87	0.1	126	27	121	33	NONE		21	54	35.6	745	773	3082	128.4	2.14	54	44.7	0	0	3082
									00:09:18	27.52	0.6	16.514	462	511.15	516.424	1.01	103.1	22.9	28.5	28.2	7.41	2.1	0	0	17.18	3.82	16.43	4.66	20.87	0.1	125	28	119	34	NONE		21	54	35.6	745	773	3689	153.7	2.56	54	53.5	0	0	3689
									00:09:21	22.81	0.666	15.194	482	510.394	501.645	0.98	112.5	26.8	26.6	27.1	7.4	2.1	0	0	16.89	4.02	16.11	4.86	20.87	0.1	123	29	117	35	NONE		21	54	35.6	745	773	3661	152.5	2.54	54	53.1	0	214	3447
									00:09:23	25.64	0.725	18.59	611	623.071	594.885	0.95	122.7	28.3	27	28.2	9.03	2.6	0	0	16.92	3.9	16.2	4.69	20.87	0.1	123	28	118	34	NONE		21	54	35.6	745	773	4441	185.1	3.08	54	64.4	0	686	3756
									00:09:25	32.26	0.681	21.968	555	703.993	676.322	0.96	116.4	25.6	28	29.1	10.2	2.9	0	0	17.09	3.76	16.33	4.58	20.87	0.1	124	27	119	33	NONE		21	54	35.6	744	773	5025	209.4	3.49	54	72.8	0	674	4351
									00:09:27	31.25	0.682	21.312	560	661.801	644.653	0.97	117.3	25.2	28.9	29.7	9.59	2.7	0	0	17.2	3.7	16.42	4.52	20.87	0.1	125	27	119	33	NONE		21	54	35.6	744	773	4738	197.4	3.29	55	68.7	0	419	4319
									00:09:30	24.1	0.72	17.349	648	524.835	522.68	1	124.4	26.5	29.8	30	7.61	2.2	0	0	17.28	3.68	16.49	4.56	20.87	0.1	125	27	120	33	NONE		21	54	35.6	744	773	3775	157.3	2.62	55	54.7	0	53	3722
									00:09:32	24	0.65	15.6	560	483.764	483.637	1	111.7	24.6	28.8	28.8	7.01	2	0	0	17.18	3.78	16.38	4.65	20.87	0.1	125	27	119	34	NONE		21	54	35.6	744	773	3483	145.1	2.42	55	50.5	0	3	3480
									00:09:34	24.79	0.56	13.884	462	434.173	420.13	0.97	96.2	20.7	28	28.9	6.29	1.8	0	0	17.18	3.7	16.22	4.69	20.87	0.1	125	27	118	34	NONE		21	54	35.6	745	773	3104	129.3	2.16	55	45	0	343	2761
									00:09:37	22.56	0.539	12.158	469	399.212	376.919	0.94	91.7	20.4	26.5	28.1	5.79	1.7	0	0	17.01	3.78	16.08	4.79	20.87	0.1	124	27	117	35	NONE		21	54	35.6	745	773	2839	118.3	1.97	55	41.1	0	541	2298
									00:09:40	24.69	0.522	12.889	424	437.957	394.23	0.9	88.3	19.5	25.5	28.3	6.35	1.8	0	0	16.92	3.74	15.93	4.77	20.87	0.1	123	27	116	35	NONE		21	54	35.6	745	773	3084	128.5	2.14	55	44.7	0	1051	2033
									00:09:51	23.9	0.559	13.363	470	428.548	405.075	0.95	95.6	20.7	27.3	28.9	6.21	1.8	0	0	17.1	3.7	16.05	4.73	20.87	0.1	124	27	117	34	NONE		21.1	54	35.6	745	773	3048	127	2.12	56	44.2	0	570	2479
									00:09:54	23.9	0.599	14.319	468	507.168	458.551	0.9	100.3	23.4	24.9	27.6	7.35	2.1	0	0	16.74	3.91	15.87	4.82	20.87	0.1	122	28	115	35	NONE		21.1	54	35.6	744	773	3575	148.9	2.48	56	51.8	0	1169	2405
									00:09:56	26.2	0.562	14.725	453	537.554	474.751	0.88	93.5	22.1	24	27.2	7.79	2.2	0	0	16.64	3.93	15.87	4.73	20.87	0.1	121	29	115	34	NONE		21.1	54	35.6	745	773	3771	157.1	2.62	56	54.7	0	1504	2267
									00:09:58	28.71	0.537	15.416	419	565.422	491.795	0.87	89.3	20.9	23.7	27.3	8.19	2.3	0	0	16.63	3.89	15.85	4.66	20.87	0.1	121	28	115	34	NONE		21.1	54	35.6	745	773	3954	164.8	2.75	56	57.3	0	1757	2197
									00:10:01	27.27	0.592	16.145	442	583.967	507.242	0.87	98.8	22.7	24.4	28.1	8.46	2.4	0	0	16.69	3.83	15.85	4.7	20.87	0.1	121	28	115	34	NONE		21.1	54	35.6	744	773	4083	170.1	2.84	56	59.2	0	1831	2252
									00:10:03	25	0.592	14.8	535	521.571	456.563	0.88	99.4	22.3	25	28.6	7.56	2.2	0	0	16.79	3.77	15.9	4.67	20.87	0.1	122	27	115	34	NONE		21.1	54	35.6	745	773	3652	152.2	2.54	56	52.9	0	1554	2099
									00:10:05	28.99	0.534	15.478	427	554.784	484.43	0.87	89.3	20.4	24.2	27.8	8.04	2.3	0	0	16.72	3.82	15.89	4.65	20.87	0.1	121	28	115	34	NONE		21.1	54	35.6	745	773	3883	161.8	2.7	56	56.3	0	1681	2202
									00:10:07	27.4	0.575	15.753	463	569.606	491.507	0.86	96	21.9	24.3	28.1	8.26	2.4	0	0	16.7	3.81	15.9	4.58	20.87	0.1	121	28	115	33	NONE		21.1	54	35.6	745	773	3977	165.7	2.76	56	57.6	0	1861	2116
									00:10:09	28.3	0.562	15.906	453	570.64	493.761	0.87	94	21.3	24.4	28.2	8.27	2.4	0	0	16.73	3.79	15.95	4.62	20.87	0.1	121	28	116	34	NONE		21.1	54	35.6	744	773	3987	166.1	2.77	56	57.8	0	1833	2154
									00:10:12	26.91	0.544	14.637	428	531.709	460.76	0.87	90.7	20.9	24	27.7	7.71	2.2	0	0	16.67	3.84	15.82	4.7	20.87	0.1	121	28	115	34	NONE		21.1	54	35.6	745	773	3716	154.8	2.58	56	53.9	0	1692	2024
									00:10:14	27.27	0.534	14.564	431	525.508	453.504	0.86	89.2	20.3	24.1	27.9	7.62	2.2	0	0	16.7	3.8	15.88	4.67	20.87	0.1	121	28	115	34	NONE		21.1	54	35.6	744	773	3670	152.9	2.55	57	53.2	0	1716	1954
									00:10:16	25.86	0.557	14.405	461	518.045	449.13	0.87	93.1	21.2	24.3	28	7.51	2.1	0	0	16.71	3.81	15.85	4.64	20.87	0.1	121	28	115	34	NONE		21.1	54	35.6	745	773	3621	150.9	2.51	57	52.5	0	1644	1977
									00:10:18	25.53	0.55	14.043	473	501.713	432.805	0.86	92.1	20.7	24.4	28.3	7.27	2.1	0	0	16.75	3.76	15.91	4.58	20.87	0.1	122	27	116	33	NONE		21.1	54	35.6	745	773	3503	146	2.43	57	50.8	0	1642	1861
									00:10:21	26.32	0.564	14.842	444	530.049	452.418	0.85	94.5	21	24.5	28.7	7.68	2.2	0	0	16.76	3.72	15.89	4.57	20.87	0.1	122	27	115	33	NONE		21.1	54	35.6	744	773	3693	153.9	2.56	57	53.5	0	1846	1847
									00:10:23	27.78	0.539	14.972	446	532.498	454.769	0.85	90.4	20	24.5	28.6	7.72	2.2	0	0	16.77	3.71	15.77	4.62	20.87	0.1	122	27	114	34	NONE		21.1	54	35.6	745	773	3711	154.6	2.58	57	53.8	0	1849	1862
									00:10:25	27.65	0.606	16.756	460	605.628	520.901	0.86	101.2	23	24.5	28.5	8.78	2.5	0	0	16.7	3.8	15.92	4.58	20.87	0.1	121	28	116	33	NONE		21.1	54	35.6	744	773	4226	176.1	2.93	57	61.3	0	2018	2208
									00:10:27	27.03	0.567	15.324	456	554.239	473.673	0.85	94.7	21.4	24.2	28.4	8.03	2.3	0	0	16.7	3.77	15.84	4.62	20.87	0.1	121	27	115	34	NONE		21.1	54	35.6	745	773	3863	161	2.68	57	56	0	1916	1946
									00:10:29	30.15	0.547	16.492	425	598.032	511.171	0.85	91.3	20.7	24	28.1	8.67	2.5	0	0	16.69	3.78	15.84	4.59	20.87	0.1	121	27	115	33	NONE		21.1	54	35.6	745	773	4168	173.7	2.89	57	60.4	0	2066	2102
									00:10:31	29.41	0.562	16.529	454	592.364	515.602	0.87	94	21.4	24.4	28.1	8.58	2.5	0	0	16.73	3.81	15.95	4.58	20.87	0.1	121	28	116	33	NONE		21.1	54	35.6	745	773	4143	172.6	2.88	57	60	0	1833	2311
									00:10:34	23.72	0.533	12.64	452	444.239	384.397	0.87	89.6	19.8	24.7	28.6	6.44	1.8	0	0	16.81	3.71	16.05	4.51	20.87	0.1	122	27	117	33	NONE		21.1	54	35.6	745	773	3104	129.3	2.16	57	45	0	1427	1677
									00:10:36	22.64	0.79	17.887	608	655.101	571.624	0.87	131.4	30.8	24.9	28.5	9.49	2.7	0	0	16.63	3.9	15.87	4.68	20.87	0.1	121	28	115	34	NONE		21.1	54	35.6	745	773	4585	191	3.18	57	66.4	0	1994	2591
									00:10:39	26.91	0.575	15.471	450	550.804	482.699	0.88	96.3	21.9	24.7	28.1	7.98	2.3	0	0	16.75	3.81	15.86	4.66	20.87	0.1	122	28	115	34	NONE		21.1	54	35.6	745	773	3858	160.7	2.68	58	55.9	0	1628	2230
									00:10:41	29.56	0.552	16.315	461	565.126	491.038	0.87	93.1	20.3	25.2	29	8.19	2.3	0	0	16.87	3.68	16	4.56	20.87	0.1	122	27	116	33	NONE		21.1	54	35.6	745	773	3952	164.6	2.74	58	57.3	0	1768	2183
									00:10:43	30	0.569	17.07	443	597.296	523.218	0.88	95.7	21.3	25.1	28.6	8.66	2.5	0	0	16.82	3.74	16.03	4.49	20.87	0.1	122	27	116	33	NONE		21.1	54	35.6	745	773	4183	174.3	2.9	58	60.6	0	1771	2413
									00:10:45	27.27	0.607	16.555	476	567.061	497.726	0.88	102.6	22.3	25.8	29.4	8.22	2.3	0	0	16.9	3.67	16	4.57	20.87	0.1	123	27	116	33	NONE		21.1	54	35.6	745	773	3973	165.5	2.76	58	57.6	0	1658	2315
									00:10:47	28.57	0.653	18.657	541	631.557	563.598	0.89	110.6	24.1	26.4	29.6	9.15	2.6	0	0	16.94	3.69	16.22	4.48	20.87	0.1	123	27	118	33	NONE		21.1	54	35.6	745	773	4440	185	3.08	58	64.3	0	1630	2809
									00:10:49	25.42	0.698	17.746	543	580.005	534.786	0.92	119	25.7	27.5	29.9	8.41	2.4	0	0	17.05	3.68	16.15	4.62	20.87	0.1	124	27	117	34	NONE		21.1	54	35.6	745	773	4104	171	2.85	58	59.5	0	1092	3012
									00:10:52	27.4	0.52	14.247	436	477.909	432.873	0.91	88.2	19.3	25.8	28.5	6.93	2	0	0	16.96	3.71	16.09	4.57	20.87	0.1	123	27	117	33	NONE		21.1	54	35.6	745	773	3370	140.4	2.34	58	48.8	0	1084	2286
									00:10:54	27.03	0.596	16.108	429	545.363	491.233	0.9	100.9	22.2	26.1	28.9	7.9	2.3	0	0	16.93	3.72	16.03	4.66	20.87	0.1	123	27	116	34	NONE		21.1	54	35.6	745	773	3841	160	2.67	58	55.7	0	1301	2540
									00:10:56	27.27	0.515	14.045	444	476.263	424.128	0.89	87.2	19	25.5	28.6	6.9	2	0	0	16.93	3.69	16.09	4.58	20.87	0.1	123	27	117	33	NONE		21.1	54	35.6	745	773	3347	139.4	2.32	58	48.5	0	1250	2096
									00:10:58	28.85	0.537	15.49	396	551.654	486.887	0.88	89.9	20.6	24.4	27.7	7.99	2.3	0	0	16.74	3.84	15.96	4.67	20.87	0.1	122	28	116	34	NONE		21.1	54	35.6	745	773	3869	161.2	2.69	58	56.1	0	1550	2319
									00:11:00	29.41	0.521	15.324	432	539.522	472.082	0.88	87.5	19.6	24.6	28.1	7.82	2.2	0	0	16.79	3.76	15.99	4.59	20.87	0.1	122	27	116	33	NONE		21.1	54	35.6	744	773	3778	157.4	2.62	59	54.7	0	1612	2166
									00:11:02	29.27	0.585	17.122	462	598.177	527.302	0.88	98.4	22	25.2	28.6	8.67	2.5	0	0	16.82	3.76	15.98	4.58	20.87	0.1	122	27	116	33	NONE		21.1	54	35.6	745	773	4195	174.8	2.91	59	60.8	0	1696	2498
									00:11:05	23.53	0.617	14.518	504	483.428	431.2	0.89	104.9	22.4	26.6	29.8	7.01	2	0	0	17	3.63	15.95	4.68	20.87	0.1	123	26	116	34	NONE		21.1	54	35.6	745	773	3398	141.6	2.36	59	49.2	0	1253	2145
									00:11:07	24.49	0.559	13.69	459	466.723	408.78	0.88	94.6	20.4	25.7	29.3	6.76	1.9	0	0	16.92	3.65	15.92	4.66	20.87	0.1	123	26	116	34	NONE		21.1	54	35.6	745	773	3269	136.2	2.27	59	47.4	0	1385	1884
									00:11:10	24.19	0.536	12.968	410	460.528	396.154	0.86	89.9	20	24.5	28.5	6.67	1.9	0	0	16.77	3.73	15.7	4.77	20.87	0.1	122	27	114	35	NONE		21.1	54	35.6	745	773	3214	133.9	2.23	59	46.6	0	1533	1681
									00:11:12	24.39	0.562	13.707	442	495.991	419.351	0.85	93.9	21	24.2	28.6	7.19	2.1	0	0	16.71	3.74	15.6	4.77	20.87	0.1	121	27	113	35	NONE		21.1	54	35.6	745	773	3450	143.7	2.4	59	50	0	1819	1630
									00:11:15	24.39	0.583	14.22	463	533.679	451.75	0.85	96.5	22.6	23.4	27.7	7.73	2.2	0	0	16.55	3.88	15.61	4.75	20.87	0.1	120	28	113	34	NONE		21.1	54	35.6	744	773	3713	154.7	2.58	59	53.8	0	1945	1767
									00:11:17	25.1	0.57	14.31	488	519.316	435.684	0.84	95.2	21.2	24.2	28.8	7.53	2.2	0	0	16.7	3.72	15.74	4.66	20.87	0.1	121	27	114	34	NONE		21.1	54	35.6	745	773	3607	150.3	2.5	59	52.3	0	1982	1624
									00:11:19	24.1	0.644	15.518	522	564.322	483.592	0.86	107.4	24.5	24.5	28.6	8.18	2.3	0	0	16.68	3.8	15.76	4.67	20.87	0.1	121	28	114	34	NONE		21.1	54	35.6	745	773	3935	164	2.73	59	57	0	1921	2014
									00:11:22	23.53	0.621	14.612	512	530.6	454.854	0.86	103.6	23.6	24.4	28.5	7.69	2.2	0	0	16.68	3.8	15.87	4.59	20.87	0.1	121	28	115	33	NONE		21.2	54	35.6	745	773	3700	154.2	2.57	59	53.6	0	1803	1897
									00:11:25	21.58	0.593	12.799	516	448.666	392.321	0.87	99.7	22.2	25.2	28.8	6.5	1.9	0	0	16.81	3.74	15.89	4.65	20.87	0.1	122	27	115	34	NONE		21.2	54	35.6	745	773	3141	130.9	2.18	60	45.5	0	1346	1795
									00:11:27	23.81	0.586	13.952	468	487.48	416.903	0.86	98.7	21.4	25.2	29.5	7.06	2	0	0	16.84	3.65	15.85	4.6	20.87	0.1	122	27	115	33	NONE		21.2	54	35.6	745	773	3398	141.6	2.36	60	49.2	0	1679	1719
									00:11:30	25.86	0.527	13.629	419	500.059	417.128	0.83	87.8	19.7	23.6	28.3	7.25	2.1	0	0	16.66	3.74	15.74	4.67	20.87	0.1	121	27	114	34	NONE		21.2	54	35.6	745	773	3469	144.5	2.41	60	50.3	0	1964	1506
									00:11:32	25.53	0.523	13.353	413	499.152	418.335	0.84	86.7	20	23.2	27.6	7.23	2.1	0	0	16.58	3.82	15.62	4.71	20.87	0.1	120	28	113	34	NONE		21.2	54	35.6	745	773	3466	144.4	2.41	60	50.2	0	1915	1551
									00:11:34	25.75	0.563	14.498	399	539.769	444.879	0.82	93.5	21.1	23.5	28.5	7.82	2.2	0	0	16.61	3.75	15.69	4.69	20.87	0.1	121	27	114	34	NONE		21.2	54	35.6	745	773	3736	155.7	2.59	60	54.1	0	2242	1494
									00:11:37	24.9	0.638	15.884	479	598.08	497.659	0.83	105.6	24.4	23.6	28.4	8.67	2.5	0	0	16.55	3.82	15.69	4.7	20.87	0.1	120	28	114	34	NONE		21.2	54	35.6	745	773	4147	172.8	2.88	60	60.1	0	2377	1771
									00:11:39	26.67	0.505	13.467	421	505.696	414.888	0.82	83.7	19	22.9	28	7.33	2.1	0	0	16.57	3.76	15.71	4.6	20.87	0.1	120	27	114	33	NONE		21.2	53	35.6	745	773	3497	145.7	2.43	60	50.7	0	2143	1354
									00:11:41	26.32	0.553	14.553	423	539.671	448.22	0.83	91.9	20.8	23.6	28.4	7.82	2.2	0	0	16.62	3.76	15.8	4.56	20.87	0.1	121	27	115	33	NONE		21.2	54	35.6	745	773	3741	155.9	2.6	60	54.2	0	2163	1577
									00:11:44	24.79	0.595	14.752	447	543.351	446.436	0.82	99.1	22	24	29.2	7.87	2.2	0	0	16.66	3.7	15.86	4.51	20.87	0.1	121	27	115	33	NONE		21.2	54	35.6	744	773	3759	156.6	2.61	60	54.5	0	2288	1471
									00:11:46	26.43	0.554	14.643	429	536.802	439.046	0.82	92.4	20.3	23.8	29.1	7.78	2.2	0	0	16.68	3.66	15.71	4.59	20.87	0.1	121	27	114	33	NONE		21.2	54	35.6	745	773	3710	154.6	2.58	60	53.8	0	2306	1404
									00:11:49	23.26	0.612	14.233	477	509.377	424.294	0.83	102.6	22.3	24.7	29.7	7.38	2.1	0	0	16.76	3.64	15.81	4.58	20.87	0.1	122	26	115	33	NONE		21.2	53	35.6	745	773	3533	147.2	2.45	61	51.2	0	2014	1519
									00:11:50	30	0.677	20.31	464	777.208	644.118	0.83	111.6	26.2	23.4	28.3	11.26	3.2	0	0	16.48	3.87	15.65	4.64	20.87	0.1	120	28	114	34	NONE		21.2	54	35.6	745	773	5385	224.4	3.74	61	78	0	3147	2238
									00:11:53	23.62	0.821	19.394	786	635.886	573.925	0.9	140	29.7	27.9	30.9	9.22	2.6	0	0	17.05	3.62	16.21	4.5	20.87	0.1	124	26	118	33	NONE		21.2	53	35.6	745	773	4480	186.7	3.11	61	64.9	0	1490	2990
									00:11:56	24	0.587	14.088	475	443.754	408.138	0.92	100.9	20.8	28	30.4	6.43	1.8	0	0	17.19	3.54	16.27	4.48	20.87	0.1	125	26	118	33	NONE		21.2	53	35.6	745	773	3139	130.8	2.18	61	45.5	0	860	2279
									00:12:02	9.49	1.855	17.611	1652	502.844	529.19	1.05	323.5	68.1	33.7	32	7.29	2.1	0	0	17.44	3.67	16.47	4.66	20.87	0.1	127	27	120	34	NONE		21.2	53	35.6	745	773	3662	152.6	2.54	61	53.1	0	0	3662
									00:12:05	23.08	0.51	11.769	238	388.491	372.595	0.96	86.6	19.7	26.1	27.3	5.63	1.6	0	0	16.98	3.86	16.05	4.83	20.87	0.1	123	28	117	35	NONE		21.2	53	35.6	745	773	2772	115.5	1.92	61	40.2	0	387	2385
									00:12:07	21.13	0.426	9	317	313.051	278.587	0.89	71.7	16.1	24	27	4.54	1.3	0	0	16.83	3.78	15.63	4.93	20.87	0.1	122	27	113	36	NONE		21.2	53	35.6	745	773	2199	91.6	1.53	61	31.9	0	826	1373
									00:12:10	21.13	0.596	12.592	426	476.478	398.176	0.84	98.5	23	23.3	27.9	6.91	2	0	0	16.53	3.86	15.4	4.88	20.87	0.1	120	28	112	35	NONE		21.1	53	35.6	745	773	3307	137.8	2.3	61	47.9	0	1855	1452
									00:12:12	26.32	0.569	14.974	441	544.246	445.644	0.82	95.1	20.7	24.1	29.5	7.89	2.3	0	0	16.71	3.64	15.66	4.64	20.87	0.1	121	26	114	34	NONE		21.2	53	35.6	745	773	3762	156.8	2.61	62	54.5	0	2326	1436
									00:12:15	21.58	0.613	13.23	487	473.895	390.114	0.82	102.8	22.1	24.7	30	6.87	2	0	0	16.77	3.61	15.61	4.7	20.87	0.1	122	26	113	34	NONE		21.2	53	35.6	745	773	3279	136.6	2.28	62	47.5	0	1979	1301
									00:12:17	27.03	0.69	18.649	443	704.117	577.711	0.82	114.2	26.1	23.8	29	10.2	2.9	0	0	16.55	3.78	15.7	4.61	20.87	0.1	120	27	114	33	NONE		21.2	53	35.6	745	773	4869	202.9	3.38	62	70.6	0	2984	1886
									00:12:20	21.74	0.651	14.152	533	513.837	432.49	0.84	108.7	24.3	24.6	29.2	7.45	2.1	0	0	16.7	3.73	15.78	4.61	20.87	0.1	121	27	115	33	NONE		21.2	53	35.6	745	773	3571	148.8	2.48	62	51.8	0	1929	1641
									00:12:23	20.55	0.602	12.37	506	443.292	376.8	0.85	100.8	22.4	24.7	29	6.42	1.8	0	0	16.74	3.72	15.79	4.64	20.87	0.1	122	27	115	34	NONE		21.2	53	35.6	745	773	3086	128.6	2.14	62	44.7	0	1580	1506
									00:12:26	19.93	0.596	11.88	484	423.081	355.568	0.84	100	21.8	24.8	29.5	6.13	1.8	0	0	16.78	3.66	15.6	4.74	20.87	0.1	122	27	113	34	NONE		21.2	53	35.6	745	773	2939	122.5	2.04	62	42.6	0	1601	1338
									00:12:29	19.42	0.659	12.796	440	494.155	399.219	0.81	108.5	25.1	23.1	28.6	7.16	2	0	0	16.46	3.81	15.3	4.81	20.87	0.1	120	28	111	35	NONE		21.2	53	35.6	745	773	3408	142	2.37	62	49.4	0	2234	1173
									00:12:32	22.3	0.572	12.758	549	455.802	373.913	0.82	96	20.5	24.6	29.9	6.61	1.9	0	0	16.78	3.58	15.74	4.6	20.87	0.1	122	26	114	33	NONE		21.2	53	35.6	745	773	3152	131.3	2.19	62	45.7	0	1933	1219
									00:12:35	22.73	0.742	16.864	536	640.532	526.87	0.82	122.6	28.3	23.8	29	9.28	2.7	0	0	16.52	3.81	15.54	4.71	20.87	0.1	120	28	113	34	NONE		21.1	53	35.6	745	773	4432	184.7	3.08	62	64.2	0	2684	1748
									00:12:38	19.67	0.628	12.354	546	431.336	360.302	0.84	105.9	22.4	25.4	30.5	6.25	1.8	0	0	16.86	3.57	15.67	4.64	20.87	0.1	122	26	114	34	NONE		21.2	54	35.6	745	773	2993	124.7	2.08	63	43.4	0	1682	1311
									00:12:40	22.64	0.535	12.113	440	435.298	353.592	0.81	89.7	19.1	24.2	29.8	6.31	1.8	0	0	16.77	3.57	15.71	4.6	20.87	0.1	122	26	114	33	NONE		21.1	54	35.6	745	773	3005	125.2	2.09	63	43.5	0	1925	1080
									00:12:43	24.1	0.552	13.301	433	504.715	408.398	0.81	91.3	20.7	23	28.4	7.31	2.1	0	0	16.54	3.75	15.63	4.6	20.87	0.1	120	27	113	33	NONE		21.1	53	35.6	745	773	3481	145.1	2.42	63	50.5	0	2267	1214
									00:12:45	25.86	0.545	14.095	385	547.661	440.649	0.8	89.6	20.8	22.4	27.9	7.94	2.3	0	0	16.44	3.82	15.57	4.68	20.87	0.1	119	28	113	34	NONE		21.2	53	35.6	745	773	3774	157.2	2.62	63	54.7	0	2517	1257
									00:12:48	24	0.546	13.104	385	520.153	412.933	0.79	89.3	21	22	27.7	7.54	2.2	0	0	16.36	3.85	15.58	4.65	20.87	0.1	119	28	113	34	NONE		21.1	53	35.6	745	773	3575	149	2.48	63	51.8	0	2515	1060
									00:12:50	22.56	0.584	13.173	438	502.073	404.458	0.81	96.5	21.9	23.1	28.7	7.28	2.1	0	0	16.52	3.75	15.65	4.57	20.87	0.1	120	27	114	33	NONE		21.1	54	35.6	745	773	3460	144.2	2.4	63	50.1	0	2296	1164
									00:12:53	21.98	0.518	11.385	424	428.84	341.688	0.8	85.9	19	23	28.8	6.22	1.8	0	0	16.58	3.67	15.58	4.65	20.87	0.1	120	27	113	34	NONE		21.1	53	35.6	745	773	2950	122.9	2.05	63	42.7	0	2046	904
									00:12:55	25.32	0.593	15.013	366	594.604	466.519	0.78	97.1	22.5	22.3	28.4	8.62	2.5	0	0	16.37	3.79	15.45	4.69	20.87	0.1	119	28	112	34	NONE		21.1	53	35.5	745	773	4078	169.9	2.83	63	59.1	0	2998	1080
									00:12:58	23.26	0.583	13.558	460	527.832	415.05	0.79	95.9	21.8	22.6	28.7	7.65	2.2	0	0	16.45	3.74	15.51	4.65	20.87	0.1	119	27	113	34	NONE		21.1	53	35.6	745	773	3622	150.9	2.52	63	52.5	0	2641	981
									00:13:01	20	0.594	11.88	438	461.068	361.804	0.78	97.8	22.1	22.7	29	6.68	1.9	0	0	16.46	3.72	15.39	4.67	20.87	0.1	120	27	112	34	NONE		21.1	53	35.6	745	773	3162	131.8	2.2	64	45.8	0	2324	839
									00:13:03	25	0.517	12.925	473	500.308	390.784	0.78	85.2	19.1	22.3	28.6	7.25	2.1	0	0	16.48	3.69	15.58	4.49	20.87	0.1	120	27	113	33	NONE		21.1	53	35.6	745	773	3429	142.9	2.38	64	49.7	0	2562	867
									00:13:06	23.72	0.754	17.881	545	688.208	551.516	0.8	124.3	28.4	23.6	29.4	9.97	2.8	0	0	16.49	3.77	15.57	4.63	20.87	0.1	120	27	113	34	NONE		21.1	53	35.6	745	773	4739	197.4	3.29	64	68.7	0	3212	1526
									00:13:09	20.27	0.615	12.466	436	481.019	386.808	0.8	101.3	23.3	23	28.6	6.97	2	0	0	16.47	3.79	15.45	4.7	20.87	0.1	120	28	112	34	NONE		21.1	53	35.5	745	773	3314	138.1	2.3	64	48	0	2215	1099
									00:13:12	20.91	0.587	12.272	433	475.19	381.844	0.8	96.6	22.3	22.7	28.3	6.89	2	0	0	16.46	3.8	15.53	4.65	20.87	0.1	119	28	113	34	NONE		21.1	53	35.5	745	773	3274	136.4	2.27	64	47.4	0	2195	1079
									00:13:14	22.22	0.524	11.644	398	465.878	362.184	0.78	85.6	19.9	21.7	27.9	6.75	1.9	0	0	16.34	3.8	15.29	4.72	20.87	0.1	119	28	111	34	NONE		21.1	53	35.6	745	773	3190	132.9	2.22	64	46.2	0	2423	767
									00:13:17	23.17	0.618	14.317	443	576.468	445.883	0.77	100.8	23.5	22	28.5	8.35	2.4	0	0	16.31	3.8	15.34	4.68	20.87	0.1	118	28	111	34	NONE		21	53	35.6	745	773	3944	164.3	2.74	64	57.2	0	3049	895
									00:13:20	23.44	0.575	13.477	426	533.713	414.5	0.78	94.2	21.6	22.2	28.6	7.73	2.2	0	0	16.38	3.76	15.5	4.61	20.87	0.1	119	27	113	33	NONE		21	53	35.6	745	773	3654	152.2	2.54	64	53	0	2786	868
									00:13:22	22.47	0.631	14.18	488	568.029	445.517	0.78	103	24.2	22.2	28.3	8.23	2.4	0	0	16.32	3.84	15.54	4.6	20.87	0.1	119	28	113	33	NONE		21	53	35.5	744	773	3896	162.3	2.71	64	56.5	0	2868	1028
									00:13:25	22.22	0.561	12.467	458	465.59	365.236	0.78	93.3	20.1	23.4	29.9	6.75	1.9	0	0	16.63	3.58	15.69	4.48	20.87	0.1	121	26	114	33	NONE		21	53	35.5	745	773	3193	133.1	2.22	65	46.3	0	2349	844
									00:13:28	21.43	0.902	19.329	663	738.611	607.444	0.82	148.8	34.6	24.1	29.4	10.7	3.1	0	0	16.5	3.84	15.76	4.58	20.87	0.1	120	28	114	33	NONE		21	53	35.5	745	773	5110	212.9	3.55	65	74.1	0	3097	2013
									00:13:31	18.87	0.681	12.849	581	447.321	374.89	0.84	114.9	24.3	25.8	30.8	6.48	1.9	0	0	16.87	3.57	15.93	4.48	20.87	0.1	122	26	116	33	NONE		21	53	35.5	745	773	3106	129.4	2.16	65	45	0	1716	1390
									00:13:34	21.74	0.583	12.674	407	447.371	369.718	0.83	98.1	20.8	24.9	30.2	6.48	1.9	0	0	16.83	3.57	15.71	4.58	20.87	0.1	122	26	114	33	NONE		21	53	35.5	744	773	3098	129.1	2.15	65	44.9	0	1835	1263
									00:13:37	20.41	0.506	10.327	425	363.166	293.459	0.81	85.3	17.6	24.5	30.3	5.26	1.5	0	0	16.86	3.48	15.76	4.49	20.87	0.1	122	25	114	33	NONE		21	53	35.5	744	773	2504	104.3	1.74	65	36.3	0	1641	864
									00:13:39	21.74	0.746	16.217	531	645.291	514.843	0.8	121.9	28.9	22.8	28.5	9.35	2.7	0	0	16.34	3.87	15.54	4.68	20.87	0.1	119	28	113	34	NONE		21	53	35.5	745	773	4439	185	3.08	65	64.3	0	3063	1376
									00:13:42	19.93	0.543	10.824	432	394.904	312.835	0.79	90.8	19.2	23.9	30.1	5.72	1.6	0	0	16.72	3.54	15.56	4.58	20.87	0.1	121	26	113	33	NONE		21	53	35.5	744	773	2713	113.1	1.88	65	39.3	0	1925	789
									00:13:45	23.08	0.621	14.331	397	568.569	440.228	0.77	101.7	23.3	22.4	28.9	8.24	2.4	0	0	16.38	3.75	15.17	4.77	20.87	0.1	119	27	110	35	NONE		21	53	35.5	744	773	3890	162.1	2.7	65	56.4	0	2997	893
									00:13:48	22.47	0.563	12.652	436	513.95	397.648	0.77	91.6	21.6	21.6	27.9	7.45	2.1	0	0	16.27	3.84	15.35	4.67	20.87	0.1	118	28	111	34	NONE		21	53	35.5	745	773	3516	146.5	2.44	65	51	0	2716	801
									00:13:51	19.11	0.489	9.344	363	361.344	275.019	0.76	80.7	17.6	22.2	29.1	5.24	1.5	0	0	16.5	3.6	15.16	4.73	20.87	0.1	120	26	110	34	NONE		21	53	35.5	744	773	2465	102.7	1.71	66	35.7	0	2010	455
									00:13:53	23.72	0.552	13.091	382	532.161	391.919	0.74	90	20.2	21.5	29.2	7.71	2.2	0	0	16.3	3.66	15.26	4.62	20.87	0.1	118	27	111	34	NONE		21	53	35.5	744	773	3609	150.4	2.51	66	52.3	0	3246	363
									00:13:56	26.43	0.642	16.969	450	711.285	530.413	0.75	103.7	24.5	21.3	28.5	10.31	2.9	0	0	16.15	3.82	15.24	4.61	20.87	0.1	117	28	111	33	NONE		21	53	35.5	744	773	4835	201.4	3.36	66	70.1	0	4196	639
									00:13:57	32.26	0.376	12.129	384	452.769	334.379	0.74	62.7	12.7	21.8	29.5	6.56	1.9	0	0	16.68	3.38	15.37	4.38	20.87	0.1	121	25	112	32	NONE		21	53	35.5	745	773	3072	128	2.13	66	44.5	0	2742	331
									00:14:00	25.75	0.851	21.914	585	853.284	679.063	0.8	139.9	32.2	23.6	29.6	12.37	3.5	0	0	16.44	3.78	15.6	4.57	20.87	0.1	119	27	113	33	NONE		21	53	35.5	744	773	5868	244.5	4.07	66	85	0	4089	1779
									00:14:03	21.66	0.545	11.805	413	443.148	358.133	0.81	90.4	20.2	23.2	28.7	6.42	1.8	0	0	16.59	3.71	15.72	4.58	20.87	0.1	120	27	114	33	NONE		21	53	35.5	745	773	3056	127.3	2.12	66	44.3	0	2001	1055
									00:14:06	21.28	0.397	8.447	302	316.516	254.202	0.8	65.9	14.6	22	27.4	4.59	1.3	0	0	16.6	3.68	15.42	4.72	20.87	0.1	121	27	112	34	NONE		21	53	35.5	745	773	2180	90.8	1.51	66	31.6	0	1465	715
									00:14:08	20.98	0.49	10.28	341	412.806	317.813	0.77	80	18.5	21.3	27.7	5.98	1.7	0	0	16.33	3.78	15.32	4.66	20.87	0.1	119	27	111	34	NONE		21	53	35.5	744	773	2822	117.6	1.96	66	40.9	0	2216	606
									00:14:11	24.79	0.419	10.388	332	427.491	322.847	0.76	68	15.9	20.2	26.8	6.2	1.8	0	0	16.23	3.79	15.22	4.63	20.87	0.1	118	28	110	34	NONE		21	53	35.5	745	773	2912	121.3	2.02	66	42.2	0	2433	479
									00:14:13	24.9	0.51	12.697	379	534.087	397.661	0.74	82.3	19.5	20.5	27.5	7.74	2.2	0	0	16.14	3.82	15.25	4.69	20.87	0.1	117	28	111	34	NONE		21	53	35.5	744	773	3629	151.2	2.52	66	52.6	0	3164	465
									00:14:16	19.87	0.453	9	331	385.041	281.52	0.73	72.8	17.3	19.8	27	5.58	1.6	0	0	16.07	3.82	15.06	4.71	20.87	0.1	117	28	109	34	NONE		21	53	35.5	744	773	2608	108.7	1.81	67	37.8	0	2393	215
									00:14:19	24.39	0.502	12.244	340	515.884	371.262	0.72	81.1	18.6	20.4	28.4	7.48	2.1	0	0	16.16	3.71	14.89	4.74	20.87	0.1	117	27	108	34	NONE		21	53	35.5	745	773	3485	145.2	2.42	67	50.5	0	3335	151
									00:14:21	24.19	0.552	13.355	382	579.761	416.085	0.72	88.4	21	20.1	28	8.4	2.4	0	0	16.01	3.8	14.91	4.72	20.87	0.1	116	28	108	34	NONE		21	53	35.5	744	773	3915	163.1	2.72	67	56.7	0	3772	143
									00:14:24	23.08	0.581	13.408	410	577.735	419.616	0.73	93.2	22.2	20.4	28.1	8.37	2.4	0	0	16.04	3.82	14.97	4.69	20.87	0.1	116	28	109	34	NONE		21	53	35.5	745	773	3909	162.9	2.71	67	56.7	0	3652	258
									00:14:26	21.98	0.569	12.505	379	542.177	394.312	0.73	91.1	21.9	20.2	27.8	7.86	2.2	0	0	16.01	3.85	14.98	4.71	20.87	0.1	116	28	109	34	NONE		21	53	35.5	744	773	3669	152.9	2.55	67	53.2	0	3416	254
									00:14:29	23.35	0.606	14.148	449	610.58	449.559	0.74	97.1	23.5	20.5	27.8	8.85	2.5	0	0	16.02	3.88	15.05	4.68	20.87	0.1	116	28	109	34	NONE		21	53	35.5	745	773	4141	172.5	2.88	67	60	0	3727	414
									00:14:32	23.08	0.596	13.754	421	588.673	436.807	0.74	95.7	23.1	20.6	27.8	8.53	2.4	0	0	16.06	3.88	15.16	4.65	20.87	0.1	117	28	110	34	NONE		21	53	35.5	744	773	3998	166.6	2.78	67	57.9	0	3520	478
									00:14:34	22.99	0.541	12.437	407	520.68	389.795	0.75	87.4	20.7	20.8	27.8	7.55	2.2	0	0	16.16	3.83	15.21	4.64	20.87	0.1	117	28	110	34	NONE		21	53	35.5	745	773	3542	147.6	2.46	67	51.3	0	3038	503
									00:14:36	25.75	0.482	12.412	332	515.259	381.595	0.74	78.1	18.1	20.6	27.8	7.47	2.1	0	0	16.2	3.76	15.23	4.56	20.87	0.1	118	27	111	33	NONE		21	53	35.5	745	773	3498	145.8	2.43	67	50.7	0	3097	401
									00:14:39	24.9	0.558	13.892	364	587.306	438.538	0.75	89.9	21.5	20.7	27.7	8.51	2.4	0	0	16.11	3.85	15.19	4.58	20.87	0.1	117	28	110	33	NONE		21	53	35.5	745	773	3993	166.4	2.77	68	57.9	0	3452	541
									00:14:50	22.47	0.524	11.775	336	482.67	358.672	0.74	85.2	19.5	21.1	28.4	7	2	0	0	16.26	3.72	15.07	4.71	20.87	0.1	118	27	109	34	NONE		21.1	53	35.5	745	773	3279	136.6	2.28	68	47.5	0	2875	404
									00:14:53	20.98	0.49	10.28	360	433.82	314.258	0.72	79.1	18.3	20.3	28	6.29	1.8	0	0	16.14	3.73	14.91	4.77	20.87	0.1	117	27	108	35	NONE		21.1	53	35.5	745	773	2934	122.3	2.04	68	42.5	0	2760	174
									00:14:56	19.11	0.825	15.764	389	737.088	531.565	0.72	129	33.9	19.6	27.1	10.68	3.1	0	0	15.64	4.11	14.49	4.98	20.87	0.1	114	30	105	36	NONE		21.1	53	35.5	745	773	4981	207.6	3.46	68	72.2	0	4741	241
									00:15:00	14.89	0.495	7.37	572	313.258	229.224	0.73	79.7	18.8	20.2	27.6	4.54	1.3	0	0	16.1	3.8	15.04	4.68	20.87	0.1	117	28	109	34	NONE		21.1	53	35.5	745	773	2122	88.4	1.47	68	30.8	0	1943	179
									00:15:03	20	0.612	12.24	411	513.215	378.293	0.74	98.9	23.1	21.1	28.7	7.44	2.1	0	0	16.16	3.77	15.04	4.74	20.87	0.1	117	27	109	34	NONE		21.1	53	35.5	745	773	3481	145.1	2.42	69	50.5	0	3124	358
									00:15:06	23.62	0.599	14.15	368	625.75	456.99	0.73	95.3	23.6	20	27.3	9.07	2.6	0	0	15.91	3.94	14.86	4.79	20.87	0.1	116	29	108	35	NONE		21.1	53	35.5	744	773	4238	176.6	2.94	69	61.4	0	3901	337
									00:15:09	21.43	0.463	9.921	354	430.898	312.468	0.73	74.1	17.8	19.5	27	6.24	1.8	0	0	16	3.84	14.88	4.81	20.87	0.1	116	28	108	35	NONE		21.1	53	35.5	745	773	2915	121.5	2.02	69	42.2	0	2734	181
									00:15:11	23.81	0.423	10.071	294	452.363	317.935	0.7	67.1	16.3	18.6	26.4	6.56	1.9	0	0	15.86	3.85	14.67	4.86	20.87	0.1	115	28	107	35	NONE		21.1	53	35.5	744	773	3044	126.8	2.11	69	44.1	0	3044	0
									00:15:14	22.64	0.505	11.434	351	526.482	367.422	0.7	79.5	19.8	18.7	26.8	7.63	2.2	0	0	15.74	3.92	14.61	4.85	20.87	0.1	114	28	106	35	NONE		21.1	53	35.5	744	773	3539	147.4	2.46	69	51.3	0	3539	0
									00:15:17	23.17	0.527	12.208	382	571.311	400.836	0.7	82.5	21.1	18.5	26.4	8.28	2.4	0	0	15.65	4	14.6	4.86	20.87	0.1	114	29	106	35	NONE		21.1	53	35.5	744	773	3843	160.1	2.67	69	55.7	0	3843	0
									00:15:19	21.98	0.509	11.187	344	509.549	356.582	0.7	80.4	19.8	18.9	27.1	7.38	2.1	0	0	15.8	3.89	14.64	4.85	20.87	0.1	115	28	106	35	NONE		21.1	53	35.5	744	773	3426	142.8	2.38	69	49.7	0	3426	0
									00:15:22	23.26	0.483	11.233	352	513.877	358.261	0.7	76.2	18.8	18.7	26.8	7.45	2.1	0	0	15.78	3.89	14.74	4.8	20.87	0.1	115	28	107	35	NONE		21.1	53	35.5	745	773	3453	143.9	2.4	69	50	0	3453	0
									00:15:25	22.56	0.493	11.12	334	491.966	343.503	0.7	78.6	18.6	19.4	27.8	7.13	2	0	0	15.94	3.77	14.62	4.85	20.87	0.1	116	27	106	35	NONE		21.1	53	35.5	744	773	3307	137.8	2.3	69	47.9	0	3307	0
									00:15:28	19.11	0.634	12.115	474	525.47	373.912	0.71	101.6	23.9	20.5	28.8	7.62	2.2	0	0	16.03	3.77	14.88	4.77	20.87	0.1	116	27	108	35	NONE		21.2	53	35.5	744	773	3543	147.6	2.46	70	51.4	0	3488	55
									00:15:31	20.48	0.617	12.635	384	572.349	411.344	0.72	97.5	24.5	19.6	27.2	8.29	2.4	0	0	15.8	3.97	14.74	4.86	20.87	0.1	115	29	107	35	NONE		21.1	53	35.5	744	773	3866	161.1	2.68	70	56	0	3712	154
									00:15:34	19.93	0.495	9.867	323	441.404	311.915	0.71	78.6	19.1	19.2	27.2	6.4	1.8	0	0	15.88	3.86	14.58	4.9	20.87	0.1	115	28	106	36	NONE		21.2	53	35.5	744	773	2973	123.9	2.06	70	43.1	0	2973	0
									00:15:36	23.17	0.498	11.537	322	539.606	376.069	0.7	78	19.8	18.4	26.4	7.82	2.2	0	0	15.66	3.98	14.45	4.94	20.87	0.1	114	29	105	36	NONE		21.2	53	35.5	745	773	3626	151.1	2.52	70	52.6	0	3626	0
									00:15:39	22.22	0.507	11.267	377	526.114	362.442	0.69	79.5	19.9	18.5	26.8	7.62	2.2	0	0	15.68	3.93	14.53	4.9	20.87	0.1	114	28	105	36	NONE		21.2	53	35.5	744	773	3529	147	2.45	70	51.1	0	3529	0
									00:15:42	22.14	0.485	10.738	340	492.493	339.17	0.69	76.5	18.7	18.7	27.1	7.14	2	0	0	15.77	3.86	14.59	4.81	20.87	0.1	115	28	106	35	NONE		21.2	53	35.5	744	773	3303	137.6	2.29	70	47.9	0	3303	0
									00:15:47	11.74	1.983	23.284	1638	794.273	673.826	0.85	336	70.2	28.3	33.3	11.51	3.3	0	0	16.94	3.54	16.17	4.3	20.87	0.1	123	26	117	31	NONE		21.2	53	35.5	744	773	5528	230.3	3.84	70	80.1	0	2861	2667
									00:15:50	17.29	0.669	11.568	483	388.289	327.736	0.84	113.8	23.2	26.7	31.6	5.63	1.6	0	0	17.01	3.47	16.05	4.42	20.87	0.1	123	25	117	32	NONE		21.2	53	35.5	744	773	2700	112.5	1.87	71	39.1	0	1437	1263
									00:15:53	21.28	0.534	11.362	397	399.803	332.303	0.83	89.9	19.1	24.7	29.7	5.79	1.7	0	0	16.84	3.58	16.05	4.38	20.87	0.1	122	26	117	32	NONE		21.2	53	35.5	744	773	2772	115.5	1.92	71	40.2	0	1597	1175
									00:15:56	20.13	0.598	12.04	374	457.159	369.258	0.81	98.9	22.4	23.3	28.8	6.63	1.9	0	0	16.54	3.75	15.4	4.77	20.87	0.1	120	27	112	35	NONE		21.2	53	35.5	744	773	3152	131.3	2.19	71	45.7	0	2069	1084
									00:16:00	16.76	0.558	9.352	437	381.105	295.231	0.77	90.7	21.5	21.5	27.7	5.52	1.6	0	0	16.25	3.85	15.22	4.78	20.87	0.1	118	28	110	35	NONE		21.2	53	35.5	744	773	2608	108.7	1.81	71	37.8	0	2006	602
									00:16:03	18.18	0.51	9.273	353	408.49	301.114	0.74	81.2	20.2	19.6	26.6	5.92	1.7	0	0	15.92	3.96	14.78	4.89	20.87	0.1	116	29	107	36	NONE		21.3	53	35.5	744	773	2771	115.5	1.92	71	40.2	0	2486	285
									00:16:06	17.75	0.578	10.26	422	461.52	334.77	0.73	91.5	23	19.5	26.9	6.69	1.9	0	0	15.83	3.98	14.78	4.86	20.87	0.1	115	29	107	35	NONE		21.3	53	35.5	744	773	3122	130.1	2.17	71	45.2	0	2926	196
									00:16:09	20.91	0.487	10.181	374	442.832	313.205	0.71	78	18.3	19.7	27.8	6.42	1.8	0	0	16.02	3.76	14.87	4.76	20.87	0.1	116	27	108	35	NONE		21.3	53	35.5	744	773	2983	124.3	2.07	71	43.2	0	2980	3
									00:16:12	22.81	0.676	15.422	515	673.823	487.839	0.72	108	26.1	20.5	28.3	9.77	2.8	0	0	15.98	3.86	15.09	4.67	20.87	0.1	116	28	110	34	NONE		21.3	53	35.5	744	773	4557	189.9	3.16	71	66	0	4293	264
									00:16:15	19.23	0.608	11.692	473	489.511	360.573	0.74	98.3	22.9	21.1	28.7	7.09	2	0	0	16.17	3.77	15.27	4.59	20.87	0.1	117	27	111	33	NONE		21.3	53	35.5	744	773	3320	138.3	2.31	71	48.1	0	2985	335
									00:16:17	24.59	0.583	14.336	364	619.677	453.3	0.73	93.4	22.5	20.4	27.8	8.98	2.6	0	0	16.02	3.86	14.9	4.79	20.87	0.1	116	28	108	35	NONE		21.3	53	35.5	744	773	4198	174.9	2.92	72	60.8	0	3847	351
									00:16:20	19.29	0.565	10.9	515	451.433	342.972	0.76	91.5	21.7	21.2	27.8	6.54	1.9	0	0	16.19	3.84	15.15	4.76	20.87	0.1	118	28	110	35	NONE		21.3	53	35.5	744	773	3079	128.3	2.14	72	44.6	0	2524	554
									00:16:24	17.8	0.526	9.365	423	389.844	293.13	0.75	85.1	20.1	20.8	27.7	5.65	1.6	0	0	16.18	3.82	15.08	4.77	20.87	0.1	117	28	109	35	NONE		21.4	53	35.5	744	773	2654	110.6	1.84	72	38.5	0	2247	407
									00:16:26	22.73	0.563	12.795	351	578.599	417.422	0.72	89	22.4	19.4	26.8	8.39	2.4	0	0	15.81	3.98	14.85	4.79	20.87	0.1	115	29	108	35	NONE		21.4	52	35.5	744	773	3911	162.9	2.72	72	56.7	0	3718	193
									00:16:29	21.43	0.548	11.743	508	480.509	352.394	0.73	89.2	20.1	21.3	29.1	6.96	2	0	0	16.28	3.67	15.37	4.51	20.87	0.1	118	27	112	33	NONE		21.4	52	35.5	744	773	3257	135.7	2.26	72	47.2	0	2964	293
									00:16:32	19.54	0.478	9.342	436	364.008	263.37	0.72	78.9	16.5	21.9	30.3	5.28	1.5	0	0	16.51	3.45	15.21	4.55	20.87	0.1	120	25	110	33	NONE		21.4	53	35.5	744	773	2461	102.6	1.71	72	35.7	0	2323	139
									00:16:35	20.2	0.45	9.091	351	378.697	267.607	0.71	73	16.2	20.3	28.7	5.49	1.6	0	0	16.22	3.6	15.07	4.58	20.87	0.1	118	26	109	33	NONE		21.4	52	35.5	745	773	2551	106.3	1.77	72	37	0	2551	0
									00:16:38	21.82	0.461	10.058	352	433.4	301.652	0.7	74.1	16.9	19.7	28.3	6.28	1.8	0	0	16.07	3.67	14.85	4.71	20.87	0.1	117	27	108	34	NONE		21.4	52	35.5	744	773	2912	121.3	2.02	72	42.2	0	2912	0
									00:16:41	19.42	0.646	12.544	475	552.61	387.925	0.7	103.1	24.4	20.2	28.8	8.01	2.3	0	0	15.96	3.78	14.79	4.76	20.87	0.1	116	27	107	35	NONE		21.4	52	35.5	744	773	3718	154.9	2.58	72	53.9	0	3718	0
									00:16:44	20.27	0.573	11.615	419	501.814	351.652	0.7	92	21.2	20.3	29	7.27	2.1	0	0	16.06	3.7	14.64	4.84	20.87	0.1	117	27	106	35	NONE		21.4	53	35.5	744	773	3375	140.6	2.34	73	48.9	0	3375	0
									00:16:47	20.48	0.483	9.891	392	407.955	286.19	0.7	78.6	17.1	20.7	29.6	5.91	1.7	0	0	16.27	3.54	14.86	4.68	20.87	0.1	118	26	108	34	NONE		21.4	52	35.5	744	773	2744	114.4	1.91	73	39.8	0	2744	0
									00:16:50	20.76	0.482	10.007	379	434.927	300.639	0.69	77.3	17.7	19.7	28.5	6.3	1.8	0	0	16.04	3.67	14.86	4.69	20.87	0.1	116	27	108	34	NONE		21.3	53	35.5	744	773	2919	121.6	2.03	73	42.3	0	2919	0
									00:16:52	23.9	0.565	13.506	392	586.477	408.823	0.7	90.6	20.9	20.2	28.9	8.5	2.4	0	0	16.04	3.7	14.81	4.74	20.87	0.1	116	27	108	34	NONE		21.3	53	35.5	744	773	3941	164.2	2.74	73	57.1	0	3941	0
									00:16:55	23.44	0.544	12.75	412	559.978	393.372	0.7	86.9	20.5	19.8	28.2	8.12	2.3	0	0	15.97	3.77	14.92	4.69	20.87	0.1	116	27	108	34	NONE		21.3	53	35.5	744	773	3768	157	2.62	73	54.6	0	3768	0
									00:16:58	22.14	0.527	11.668	412	509.529	360.747	0.71	84.3	19.9	19.9	28	7.38	2.1	0	0	16	3.78	14.86	4.73	20.87	0.1	116	27	108	34	NONE		21.3	53	35.5	745	773	3433	143	2.38	73	49.8	0	3421	12
									00:17:01	19.05	0.585	11.143	429	484.084	344.674	0.71	93.7	22.1	20.3	28.5	7.02	2	0	0	16.02	3.78	14.92	4.71	20.87	0.1	116	27	108	34	NONE		21.3	53	35.5	744	773	3265	136	2.27	73	47.3	0	3209	56
									00:17:03	22.9	0.554	12.687	398	537.654	382.251	0.71	89.4	20.4	20.6	29	7.79	2.2	0	0	16.14	3.68	14.98	4.67	20.87	0.1	117	27	109	34	NONE		21.3	53	35.5	745	773	3625	151	2.52	73	52.5	0	3576	49
									00:17:06	24	0.542	13.008	388	565.838	400.84	0.71	86.8	20.4	20	28.3	8.2	2.3	0	0	16.01	3.76	15.03	4.62	20.87	0.1	116	27	109	34	NONE		21.3	53	35.5	744	773	3813	158.9	2.65	73	55.3	0	3794	18
[truncated: 35 more columns]

## Sheet: Sonuçlar
Parametre	um	Pre	Bekl.	%Beklenen	Ex Sonrası	% Değişim	Normal	Sınıf
Parametre	um	Ölçüm	Dinlenme	Isınma	AT	RC	Maks	Bekl.	%Beklenen	Normal	Sınıf
Parametre	um	Ölçüm	Dinlenme	Isınma	AT	RC	Maks	Bekl.	%Beklenen	Normal	Sınıf
Parametre	um	Ölçüm	Dinlenme	Isınma	AT	RC	Maks	Bekl.	%Beklenen	Normal	Sınıf
Parametre	um	Ölçüm	Dinlenme	Isınma	AT	RC	Maks	Bekl.	%Beklenen	Normal	Sınıf
Parametre	um	Ölçüm	Dinlenme	Isınma	AT	RC	Maks	Bekl.	%Beklenen	Normal	Sınıf
