# Supplementary material for: Correction: The contribution of energy systems during 30-second lower body Wingate anaerobic test in combat sports athletes: Intermittent versus single forms and gender comparison
Source: PLoS One. 2024 Jun 27;19(6):e0306361. doi: 10.1371/journal.pone.0306361 (PMC11210755; doi:10.1371/journal.pone.0306361)
Supplement: S1 File — A) Descriptive characteristics of athletes including age range, height, weight; B) Wingate test outputs, including metrics such as peak power, mean power, and fatigue index; C) Oxygen Consumption (O2) Data for two different Wingate test protocols, providing comparative insights into athletes’ oxygen consumption during these tests. (ZIP) [file pone.0306361.s001.zip › S1 File/C. Oxygen consumption data for two Wingate tests/All Raw-Oxygen Data/21.xlsx]

## Sheet: Veri
			Test Tarihi	2122022		Barometrik basınç (mmHg)	764		t	Rf	VT	VE_ergo	IV	VO2	VCO2	RQ	O2eksp	CO2eksp	VE/VO2	VE/VCO2	VO2/Kg	METS	HR	VO2/HR	FeO2	FeCO2	FetO2	FetCO2	FiO2	FiCO2	PeO2	PeCO2	PetO2	PETCO2	Faz	İşaretleyici	Ortam Sıc.	RH Amb	Cihaz Sıcaklığı	Analizör Basıncı	PB	EEkc	EEh	EEm	EEtot	EEkg	PRO	YAĞ	CHO
			Test Süresi	00:12:51		Ortam Sıcaklığı (°C)	22		s	1/min	L(btps)	L/min	mL	mL/min	mL/min	---	mL	mL	---	---	mL/min/Kg	---	bpm	mL/beat	%	%	%	%	%	%	mmHg	mmHg	mmHg	mmHg	---	---	°C	%	°C	mmHg	mmHg	kcal/day	kcal/h	kcal/min	kcal	kcal/Kg/day	kcal/day	kcal/day	kcal/day
			Test Süresi	00:16:55		Ortam Görece Nem (%)	62
			Egzersiz Süresi	00:00:00		Flowmetre sıcaklığı (°C)	34		00:00:02	26.32	1.332	35.053	965	1119.8	1196.7	1.07	226.7	55.4	29.7	27.8	18.66	5.3	128	8.7	17.02	4.16	16	5.12	20.92	0.05	122	30	115	37	NONE		21.9	64	38	737	764	8184	341	5.68	0	136.4	0	0	8184
			Kişi (Hasta) Tipi	Healthy		Flowmetre Bağıl Nem (%)	100		00:00:04	28.3	0.877	24.821	910	711.681	768.005	1.08	152.7	33.1	32.1	29.7	11.86	3.4	131	5.4	17.41	3.77	16.25	4.87	20.92	0.05	125	27	117	35	NONE		21.9	64	38	737	764	5213	217.2	3.62	0	86.9	0	0	5213
			Test Türü	Azami		STPD (---)	0.8308		00:00:06	31.91	0.794	25.34	814	708.009	771.695	1.09	138.9	29.5	32.6	29.9	11.8	3.4	133	5.3	17.49	3.72	16.35	4.72	20.92	0.05	125	27	117	34	NONE		21.9	64	38	737	764	5199	216.6	3.61	0	86.6	0	0	5199
			Ergometre	Hiçbiri		BTPS Ins (---)	1.1034		00:00:08	29.41	0.994	29.235	799	873.345	955.534	1.09	171.5	39.6	31.1	28.4	14.56	4.2	133	6.6	17.25	3.98	16.12	5.02	20.92	0.05	124	29	116	36	NONE		21.9	64	38	737	764	6418	267.4	4.46	0	107	0	0	6418
			Protokol	Hiçbiri		BTPS Eksp (---)	1.0199		00:00:10	29.56	1.056	31.212	927	951.752	1040.52	1.09	181.4	42.9	30.6	28	15.86	4.5	136	7	17.18	4.06	16.18	5.03	20.92	0.05	123	29	116	36	NONE		21.9	64	38	737	764	6993	291.4	4.86	0	116.6	0	0	6993
			Azami Efor	Onaylanmamış		#Adım sayısı	483		00:00:11	32.79	0.992	32.525	989	918.686	1048.89	1.14	172.8	39	32.9	28.8	15.31	4.4	138	6.7	17.42	3.93	16.47	4.71	20.92	0.05	125	28	118	34	NONE		21.9	64	38	737	764	6821	284.2	4.74	1	113.7	0	0	6821
			EKG Tepkisi	Yok		BSA (m2)	1.69495		00:00:14	20.98	2.459	51.587	1950	1175.02	1542.17	1.31	442.6	89.7	42.7	32.5	19.58	5.6	144	8.2	18	3.65	17.23	4.47	20.92	0.05	129	26	124	32	NONE		21.9	64	38	737	764	9042	376.7	6.28	1	150.7	0	0	9042
			Test sebebi	Yok		BMI (kg/m2)	20.8		00:00:18	17.39	1.916	33.322	1610	734.627	1051.19	1.43	345.4	73.7	43.7	30.5	12.24	3.5	147	5	18.03	3.85	17.14	4.84	20.92	0.05	129	28	123	35	NONE		21.9	64	38	737	764	5791	241.3	4.02	1	96.5	0	0	5791
			Testi durdurma sebebi	Yok		HR Maks.	200		00:00:20	35.09	0.608	21.333	751	412.194	545.071	1.32	112.1	19	45.8	34.6	6.87	2	150	2.7	18.44	3.12	17.35	4.35	20.92	0.05	132	22	124	31	NONE	Marker	21.9	64	38	737	764	3178	132.4	2.21	1	53	0	0	3178
			Test Konumu	Tanımsız		Kullanıcı 1 (---)	-		00:00:21	54.55	1.107	60.382	602	1483.46	1905.61	1.28	196.9	42.6	38.1	29.7	24.72	7.1	150	9.9	17.79	3.85	16.87	4.81	20.92	0.05	128	28	121	34	NONE		21.9	64	38	737	764	11350	472.9	7.88	1	189.2	0	0	11350
			Test Amacı	Yok		Kullanıcı 2 (---)	-		00:00:22	63.16	0.778	49.137	727	810.342	1265.37	1.56	145.5	24.5	55.2	35.3	13.51	3.9	152	5.3	18.7	3.15	17.69	3.96	20.92	0.05	134	23	127	28	NONE		21.9	64	38	737	764	6555	273.1	4.55	1	109.3	0	0	6555
						Kullanıcı 3 (---)	-		00:00:23	54.55	1	54.545	650	1052	1482.06	1.41	184	33.2	48.2	34.2	17.53	5	153	6.9	18.4	3.32	17.43	4.31	20.92	0.05	132	24	125	31	NONE		21.9	64	38	737	764	8256	344	5.73	2	137.6	0	0	8256
									00:00:23	74.07	1.048	77.63	616	1476.26	2109.69	1.43	193.1	34.8	49.1	34.3	24.6	7	154	9.6	18.43	3.32	17.54	4.26	20.92	0.05	132	24	126	31	NONE		21.9	64	38	737	764	11632	484.7	8.08	2	193.9	0	0	11632
									00:00:24	80	0.831	66.48	584	1037.78	1587.73	1.53	156.5	24.3	58.7	38.3	17.3	4.9	155	6.7	18.83	2.92	17.95	3.79	20.92	0.05	135	21	129	27	NONE		21.9	64	38	737	764	8343	347.6	5.79	2	139.1	0	0	8343
									00:00:25	77.92	0.929	72.39	521	1213.44	1802.3	1.49	173.7	28.3	55.2	37.1	20.22	5.8	156	7.8	18.7	3.05	17.87	3.96	20.92	0.05	134	22	128	28	NONE		21.9	63	38	737	764	9669	402.9	6.71	2	161.2	0	0	9669
									00:00:26	65.22	1.132	73.826	695	1252.75	1898.56	1.52	211.2	35.6	55.3	36.5	20.88	6	157	8	18.66	3.14	17.83	4.01	20.92	0.05	134	23	128	29	NONE		21.9	63	38	737	764	10043	418.4	6.97	2	167.4	0	0	10043
									00:00:27	81.08	1.003	81.324	740	1118.21	1899.9	1.7	190.8	28.7	67.7	39.8	18.64	5.3	158	7.1	19.02	2.86	18.37	3.57	20.92	0.05	136	21	132	26	NONE		21.9	63	38	737	764	9289	387.1	6.45	2	154.8	0	0	9289
									00:00:27	93.75	0.774	72.562	536	861.061	1481.19	1.72	149.2	19.4	76.6	44.6	14.35	4.1	159	5.4	19.28	2.51	18.73	3.33	20.92	0.05	138	18	134	24	NONE		21.9	63	38	737	764	7182	299.2	4.99	2	119.7	0	0	7182
									00:00:28	92.31	0.569	52.523	506	587.025	983.009	1.67	110.3	13.1	78.5	46.9	9.78	2.8	161	3.6	19.38	2.3	18.91	3.21	20.92	0.05	139	17	136	23	NONE		21.9	63	38	737	764	4854	202.2	3.37	2	80.9	0	0	4854
									00:00:28	120	0.594	71.28	426	650.542	1336.57	2.05	116.3	13.7	96.7	47	10.84	3.1	161	4	19.58	2.31	19.21	2.94	20.92	0.05	140	17	138	21	NONE		21.9	63	38	737	764	5771	240.4	4.01	2	96.2	0	0	5771
									00:00:29	77.92	0.813	63.351	524	893.914	1411.12	1.58	154.6	22.2	64.8	41	14.9	4.3	163	5.5	19.02	2.73	18.29	3.59	20.92	0.05	136	20	131	26	NONE		21.9	63	38	737	764	7255	302.3	5.04	2	120.9	0	0	7255
									00:00:30	70.59	1.257	88.729	582	1436.49	2156.81	1.5	235.9	37.4	58.3	38.8	23.94	6.8	164	8.8	18.77	2.98	17.89	3.87	20.92	0.05	135	21	128	28	NONE		21.9	63	38	737	764	11484	478.5	7.97	2	191.4	0	0	11484
									00:00:31	86.96	0.801	69.652	660	887.064	1401.74	1.58	153.8	19.8	71.7	45.3	14.78	4.2	165	5.4	19.2	2.47	18.55	3.28	20.92	0.05	138	18	133	24	NONE	Marker	21.9	63	38	737	764	7202	300.1	5	2	120	0	0	7202
									00:00:32	68.97	1.007	69.448	665	1193.96	1776.28	1.49	187.7	31.5	54.1	36.4	19.9	5.7	167	7.1	18.64	3.13	17.86	3.74	20.92	0.05	134	22	128	27	NONE		21.9	63	38	737	764	9519	396.6	6.61	2	158.6	0	0	9519
									00:00:33	53.1	0.571	30.319	840	443.023	613.9	1.39	108.6	14.2	60	43.3	7.38	2.1	169	2.6	19.02	2.49	17.98	3.49	20.92	0.05	136	18	129	25	NONE		21.9	63	38	737	764	3460	144.2	2.4	3	57.7	0	0	3460
									00:00:34	38.71	1.152	44.594	637	1134.5	1383.78	1.22	204.1	43.6	36.9	30.3	18.91	5.4	171	6.6	17.72	3.78	16.64	4.85	20.92	0.05	127	27	119	35	NONE		21.9	63	38	737	764	8563	356.8	5.95	3	142.7	0	0	8563
									00:00:37	21.82	2.58	56.291	1984	1592.66	1832.9	1.15	449.1	102.4	34.4	29.9	26.54	7.6	171	9.3	17.41	3.97	16.48	4.81	20.92	0.05	125	28	118	34	NONE		21.9	63	38	737	764	11848	493.7	8.23	3	197.5	0	0	11848
									00:00:40	21.35	2.052	43.815	1585	1297.75	1486.2	1.15	353.9	84.8	32.6	28.5	21.63	6.2	171	7.6	17.25	4.13	15.89	5.45	20.92	0.05	124	30	114	39	NONE		21.9	63	38	737	764	9642	401.8	6.7	3	160.7	0	0	9642
									00:00:43	22.47	2.019	45.371	1509	1593.73	1764.19	1.11	335.1	95.5	27.5	24.8	26.56	7.6	169	9.4	16.6	4.73	15.27	6.02	20.92	0.05	119	34	109	43	NONE		21.9	63	38	737	764	11745	489.4	8.16	4	195.7	0	0	11745
									00:00:45	27.52	1.708	47.009	1365	1738.2	1912.74	1.1	279.7	84.5	25.9	23.6	28.97	8.3	165	10.5	16.38	4.95	15.06	6.18	20.92	0.05	117	35	108	44	NONE		21.9	63	38	737	764	12792	533	8.88	4	213.2	0	0	12792
									00:00:48	21.35	1.832	39.117	1529	1480.98	1614.08	1.09	298.2	91.9	25.4	23.3	24.68	7.1	162	9.1	16.28	5.02	15.02	6.12	20.92	0.05	117	36	108	44	NONE		21.9	63	38	737	764	10874	453.1	7.55	4	181.2	0	0	10874
									00:00:49	34.29	1.456	49.92	1251	1684.73	1882.13	1.12	244	66.8	28.2	25.2	28.08	8	158	10.7	16.76	4.59	15.53	5.86	20.92	0.05	120	33	111	42	NONE		21.9	63	38	737	764	12443	518.4	8.64	5	207.4	0	0	12443
									00:00:51	34.09	1.674	57.068	697	2368.84	2607.59	1.1	264.8	92.9	23.1	21	39.48	11.3	154	15.4	15.82	5.55	14.38	6.89	20.92	0.05	113	40	103	49	NONE		21.9	63	38	737	764	17434	726.4	12.11	5	290.6	0	0	17434
									00:00:53	25.32	2.265	57.342	1862	1550.57	1884.03	1.22	396.8	90.7	35.8	29.5	25.84	7.4	146	10.6	17.52	4	16.34	5.16	20.92	0.05	126	29	117	37	NONE		21.9	63	38	737	764	11692	487.2	8.12	5	194.9	0	0	11692
									00:00:55	31.09	1.283	39.886	1206	1186.97	1427.34	1.2	220.5	55.9	31.8	26.4	19.78	5.7	142	8.4	17.19	4.36	15.97	5.55	20.92	0.05	123	31	115	40	NONE		21.9	63	38	737	764	8927	372	6.2	5	148.8	0	0	8927
									00:00:58	25.86	0.896	23.172	592	922.763	1004.56	1.09	143.7	47.2	23.2	21.3	15.38	4.4	141	6.5	16.04	5.27	14.62	6.6	20.92	0.05	115	38	105	47	NONE		21.9	63	38	737	764	6773	282.2	4.7	6	112.9	0	0	6773
									00:01:00	29.56	1.877	55.478	1503	2001.28	2255.85	1.13	309	92.8	26.7	23.7	33.35	9.5	144	13.9	16.46	4.94	15.4	5.93	20.92	0.05	118	35	110	43	NONE		21.9	63	38	737	764	14812	617.2	10.29	6	246.9	0	0	14812
									00:01:01	38.96	1.324	51.584	1141	1639.23	1846.36	1.13	225	57.7	29.8	26.5	27.32	7.8	145	11.3	16.99	4.36	15.82	5.46	20.92	0.05	122	31	113	39	NONE	Marker	21.9	63	38	737	764	12131	505.4	8.42	6	202.2	0	0	12131
									00:01:02	58.25	1.465	85.34	725	2500.86	2941.13	1.18	252.9	61.5	32.5	27.6	41.68	11.9	146	17.1	17.26	4.2	15.93	5.36	20.92	0.05	124	30	114	38	NONE		21.9	63	38	737	764	18704	779.3	12.99	6	311.7	0	0	18704
									00:01:03	68.97	1.209	83.379	805	2110.91	2790.42	1.32	213.6	49.3	37.2	28.2	35.18	10.1	146	14.5	17.67	4.08	16.47	4.91	20.92	0.05	127	29	118	35	NONE		21.9	63	38	737	764	16275	678.1	11.3	7	271.2	0	0	16275
									00:01:04	65.22	1.103	71.935	743	1631.23	2289.46	1.4	198.1	42.8	41.3	29.4	27.19	7.8	147	11.1	17.96	3.88	16.67	4.67	20.92	0.05	129	28	120	33	NONE		21.9	63	38	737	764	12787	532.8	8.88	7	213.1	0	0	12787
									00:01:05	63.16	1.307	82.547	805	1976.53	2542.35	1.29	233.5	49.1	39.5	30.7	32.94	9.4	149	13.3	17.87	3.76	16.79	4.78	20.92	0.05	128	27	120	34	NONE		21.9	63	38	737	764	15127	630.3	10.51	7	252.1	0	0	15127
									00:01:06	63.83	1.405	89.681	820	1925.04	2641.11	1.37	254.8	50.5	44.3	32.3	32.08	9.2	151	12.7	18.14	3.59	17.03	4.69	20.92	0.05	130	26	122	34	NONE		21.9	63	38	737	764	14995	624.8	10.41	7	249.9	0	0	14995
									00:01:07	77.92	1.193	92.961	723	1724.72	2570.73	1.49	220.2	40.3	50.7	34	28.75	8.2	152	11.3	18.46	3.38	17.46	4.35	20.92	0.05	132	24	125	31	NONE		21.9	63	38	737	764	13758	573.3	9.55	7	229.3	0	0	13758
									00:01:07	80	1.328	106.24	707	1960.16	3080.24	1.57	244.8	47	51.3	32.7	32.67	9.3	154	12.7	18.43	3.54	17.43	4.4	20.92	0.05	132	25	125	32	NONE		21.9	63	38	737	764	15887	662	11.03	7	264.8	0	0	15887
									00:01:08	78.95	1.111	87.711	757	1452.63	2259.6	1.56	207.7	35	56.6	36.4	24.21	6.9	155	9.4	18.69	3.15	17.83	4.06	20.92	0.05	134	23	128	29	NONE		21.9	63	38	737	764	11737	489	8.15	7	195.6	0	0	11737
									00:01:09	76.92	1.302	100.154	768	1604.32	2604.67	1.62	244	41.4	59.1	36.4	26.74	7.6	156	10.3	18.74	3.18	17.78	4.02	20.92	0.05	134	23	127	29	NONE		21.9	63	38	737	764	13136	547.3	9.12	7	218.9	0	0	13136
									00:01:10	76.92	1.275	98.077	738	1627.06	2656.68	1.63	237.9	42.2	57	34.9	27.12	7.7	158	10.3	18.66	3.31	17.72	4.04	20.92	0.05	134	24	127	29	NONE		21.9	63	38	737	764	13346	556.1	9.27	8	222.4	0	0	13346
									00:01:11	71.43	1.292	92.286	737	1488.16	2341.74	1.57	242.2	40.1	58.7	37.3	24.8	7.1	159	9.4	18.75	3.1	17.73	3.86	20.92	0.05	134	22	127	28	NONE		21.9	63	38	737	764	12067	502.8	8.38	8	201.1	0	0	12067
									00:01:11	68.18	1.419	96.75	750	1727.59	2446.91	1.42	263.7	43.9	53.2	37.6	28.79	8.2	159	10.9	18.58	3.09	17.6	4.12	20.92	0.05	133	22	126	30	NONE		21.9	63	38	737	764	13578	565.8	9.43	8	226.3	0	0	13578
									00:01:12	73.17	1.399	102.366	740	1989.7	2815.03	1.41	257.1	47	48.9	34.5	33.16	9.5	161	12.4	18.38	3.36	17.4	4.14	20.92	0.05	132	24	125	30	NONE	Marker	21.9	63	38	737	764	15633	651.4	10.86	8	260.6	0	0	15633
									00:01:13	70.59	1.248	88.094	848	1577.76	2356.5	1.49	231.4	40.8	52.7	35.3	26.3	7.5	163	9.7	18.54	3.27	17.58	3.96	20.92	0.05	133	23	126	28	NONE		21.9	63	38	737	764	12593	524.7	8.75	8	209.9	0	0	12593
									00:01:15	42.86	1.672	71.657	1042	1756.16	2259.93	1.29	297.5	64.3	39.1	30.4	29.27	8.4	165	10.6	17.79	3.85	16.81	4.77	20.92	0.05	128	28	121	34	NONE		21.9	63	38	737	764	13442	560.1	9.33	8	224	0	0	13442
									00:01:16	36.14	1.894	68.458	1280	1747.5	2196.93	1.26	334.9	74.1	37.7	30	29.12	8.3	167	10.5	17.68	3.91	16.69	4.87	20.92	0.05	127	28	120	35	NONE		21.9	63	38	737	764	13294	553.9	9.23	9	221.6	0	0	13294
									00:01:18	37.5	1.786	66.975	1218	1706.63	2131.43	1.25	316	69.3	37.7	30.2	28.44	8.1	170	10	17.69	3.88	16.67	4.88	20.92	0.05	127	28	120	35	NONE		21.9	63	38	737	764	12961	540	9	9	216	0	0	12961
									00:01:19	40.27	1.487	59.879	1091	1599.98	1992.66	1.25	260.8	60.3	35.7	28.6	26.67	7.6	170	9.4	17.54	4.06	16.4	5.15	20.92	0.05	126	29	118	37	NONE		21.9	63	38	737	764	12142	505.9	8.43	9	202.4	0	0	12142
									00:01:21	35.93	1.799	64.635	1312	1790.66	2298.65	1.28	312.8	77.9	34.7	27	29.84	8.5	171	10.5	17.39	4.33	16.28	5.41	20.92	0.05	125	31	117	39	NONE		21.9	63	38	737	764	13697	570.7	9.51	9	228.3	0	0	13697
									00:01:23	35.5	2.282	81.018	1519	2055.71	2774.71	1.35	402.6	95.2	38.2	28.3	34.26	9.8	170	12.1	17.64	4.17	16.65	5.19	20.92	0.05	126	30	119	37	NONE		21.9	62	38	737	764	15940	664.2	11.07	10	265.7	0	0	15940
									00:01:24	38.22	1.758	67.185	1154	1796.86	2461.65	1.37	306.8	78.4	35.9	26.2	29.95	8.6	170	10.6	17.45	4.46	16.34	5.6	20.92	0.05	125	32	117	40	NONE		21.9	62	38	737	764	13990	582.9	9.72	10	233.2	0	0	13990
									00:01:26	32.61	1.982	64.63	1423	1689.94	2357.52	1.4	347.1	88	36.9	26.4	28.17	8	169	10	17.51	4.44	16.56	5.5	20.92	0.05	126	32	119	39	NONE		21.9	62	38	737	764	13225	551	9.18	10	220.4	0	0	13225
									00:01:27	41.1	1.753	72.041	1154	1864.65	2715.55	1.46	306.9	80.4	37.1	25.5	31.08	8.9	168	11.1	17.51	4.59	16.43	5.74	20.92	0.05	126	33	118	41	NONE		21.9	62	38	737	764	14773	615.6	10.26	10	246.2	0	0	14773
									00:01:29	41.1	1.751	71.959	1234	1766.54	2691.73	1.52	308.9	79.7	39.1	25.7	29.44	8.4	167	10.6	17.64	4.55	16.72	5.43	20.92	0.05	126	33	120	39	NONE		21.9	62	38	737	764	14185	591	9.85	11	236.4	0	0	14185
									00:01:31	31.25	2.265	70.781	1566	1730.27	2647.79	1.53	399.8	103.1	39.6	25.9	28.84	8.2	166	10.4	17.65	4.55	16.68	5.66	20.92	0.05	127	33	120	41	NONE		21.9	62	38	737	764	13911	579.6	9.66	11	231.9	0	0	13911
									00:01:32	38.22	1.611	61.567	1215	1534.44	2352.93	1.53	283.3	74.9	38.4	25	25.57	7.3	164	9.4	17.59	4.65	16.52	5.81	20.92	0.05	126	33	118	42	NONE		21.9	62	38	737	764	12344	514.4	8.57	11	205.7	0	0	12344
									00:01:34	34.09	1.869	63.716	1439	1665.36	2463.5	1.48	326.3	87.9	36.8	24.9	27.76	7.9	160	10.4	17.46	4.7	16.45	5.75	20.92	0.05	125	34	118	41	NONE		21.9	62	38	737	764	13255	552.3	9.2	11	220.9	0	0	13255
									00:01:36	29.13	1.433	41.738	998	1424.58	1865.49	1.31	237.1	77.8	27.9	21.3	23.74	6.8	158	9	16.55	5.43	15.54	6.5	20.92	0.05	119	39	111	47	NONE		21.9	62	38	737	764	10955	456.5	7.61	12	182.6	0	0	10955
									00:01:38	38.71	1.983	76.761	1342	2237.01	3049.45	1.36	340	95.8	33.1	24.3	37.28	10.7	158	14.2	17.15	4.83	16.11	5.85	20.92	0.05	123	35	116	42	NONE		21.9	62	38	737	764	17393	724.7	12.08	12	289.9	0	0	17393
									00:01:39	41.38	1.749	72.372	1345	1851.63	2579.59	1.39	307.6	75.9	37.5	26.9	30.86	8.8	158	11.7	17.59	4.34	16.61	5.28	20.92	0.05	126	31	119	38	NONE		21.9	62	38	737	764	14485	603.5	10.06	12	241.4	0	0	14485
									00:01:41	47.62	1.492	71.048	1059	1710.18	2447.43	1.43	265	62.6	39.6	27.7	28.5	8.1	158	10.8	17.76	4.2	16.72	5.21	20.92	0.05	127	30	120	37	NONE		21.9	63	38	737	764	13481	561.7	9.36	13	224.7	0	0	13481
									00:01:42	39.47	1.503	59.329	1218	1390.93	2051.59	1.47	267.8	63.3	40.7	27.6	23.18	6.6	157	8.9	17.82	4.21	16.86	5.27	20.92	0.05	128	30	121	38	NONE	Marker	21.9	63	38	737	764	11061	460.9	7.68	13	184.4	0	0	11061
									00:01:43	62.5	1.318	82.375	900	1771.45	2692.3	1.52	237.9	52.5	44	29	29.52	8.4	158	11.2	18.05	3.98	17.09	4.95	20.92	0.05	129	29	123	35	NONE		21.9	63	38	737	764	14213	592.2	9.87	13	236.9	0	0	14213
									00:01:44	55.56	1.468	81.556	869	1712.3	2772.91	1.62	265.2	60.8	45.4	28	28.54	8.2	158	10.8	18.07	4.14	17.02	5.03	20.92	0.05	130	30	122	36	NONE		21.9	63	38	737	764	14009	583.7	9.73	13	233.5	0	0	14009
									00:01:45	75.95	1.232	93.57	741	1818.77	3028.33	1.67	224.9	48.6	48.5	29.1	30.31	8.7	158	11.5	18.25	3.94	17.35	4.94	20.92	0.05	131	28	124	35	NONE		21.9	63	38	737	764	15011	625.5	10.42	13	250.2	0	0	15011
									00:01:46	78.95	1.341	105.868	783	1883.25	3301.79	1.75	247.3	51	53.3	30.4	31.39	9	158	11.9	18.44	3.8	17.54	4.64	20.92	0.05	132	27	126	33	NONE		21.9	63	38	737	764	15806	658.6	10.98	13	263.4	0	0	15806
									00:01:47	68.97	1.453	100.207	849	1782.33	3058.76	1.72	268.2	54.1	53.5	31.2	29.71	8.5	160	11.1	18.46	3.72	17.55	4.62	20.92	0.05	132	27	126	33	NONE		21.9	63	38	737	764	14855	618.9	10.32	14	247.6	0	0	14855
									00:01:47	60.61	1.765	106.97	990	1831.28	3123.32	1.71	327.5	62.9	56.1	32.9	30.52	8.7	161	11.4	18.56	3.56	17.7	4.45	20.92	0.05	133	26	127	32	NONE		21.9	63	38	737	764	15232	634.7	10.58	14	253.9	0	0	15232
									00:01:48	69.77	1.528	106.605	1035	1532.86	2866.12	1.87	288.4	50.2	66.4	35.5	25.55	7.3	162	9.5	18.87	3.29	18.11	4.01	20.92	0.05	135	24	130	29	NONE		21.9	63	38	737	764	13148	547.9	9.13	14	219.1	0	0	13148
									00:01:49	67.42	1.599	107.798	848	1588.28	2941.18	1.85	301.1	53.3	64.9	35	26.47	7.6	163	9.7	18.83	3.33	18.01	4.03	20.92	0.05	135	24	129	29	NONE		21.9	63	38	737	764	13579	565.8	9.43	14	226.3	0	0	13579
									00:01:50	78.95	1.392	109.895	817	1563.99	2899.99	1.85	263.1	44.9	66.7	36	26.07	7.4	164	9.5	18.9	3.23	18.2	3.97	20.92	0.05	136	23	130	28	NONE		21.9	63	38	737	764	13377	557.4	9.29	14	222.9	0	0	13377
									00:01:51	100	1.025	102.5	674	1254.76	2417.17	1.93	196.4	29.6	76.1	39.5	20.91	6	165	7.6	19.16	2.89	18.6	3.6	20.92	0.05	137	21	133	26	NONE		21.9	63	38	737	764	10876	453.1	7.55	14	181.3	0	0	10876
									00:01:51	89.55	1.27	113.731	706	1669.68	2929.39	1.75	239.7	40	64.4	36.7	27.83	8	165	10.1	18.87	3.15	18.18	3.87	20.92	0.05	135	23	130	28	NONE		21.9	63	38	737	764	14017	584	9.73	14	233.6	0	0	14017
									00:01:52	77.92	1.611	125.532	798	2034.02	3334.28	1.64	301.4	52.3	59	36	33.9	9.7	167	12.2	18.71	3.25	17.9	3.97	20.92	0.05	134	23	128	28	NONE		21.9	63	38	737	764	16705	696	11.6	14	278.4	0	0	16705
									00:01:53	71.43	1.682	120.143	873	1939.75	3042.41	1.57	315.3	52.1	59.4	37.8	32.33	9.2	168	11.5	18.75	3.1	17.89	3.94	20.92	0.05	134	22	128	28	NONE		21.9	63	38	737	764	15713	654.7	10.91	14	261.9	0	0	15713
									00:01:54	70.59	1.456	102.776	812	1773.56	2573.26	1.45	271.5	44.6	55.2	38	29.56	8.4	169	10.5	18.65	3.06	17.77	4.06	20.92	0.05	134	22	127	29	NONE	Marker	21.9	63	38	737	764	14036	584.8	9.75	15	233.9	0	0	14036
									00:01:55	66.67	1.774	118.267	1001	2073.21	3102.89	1.5	329.8	56.9	54.8	36.6	34.55	9.9	170	12.2	18.59	3.21	17.76	3.96	20.92	0.05	133	23	127	28	NONE		22	62	38	737	764	16558	689.9	11.5	15	276	0	0	16558
									00:01:56	49.59	1.727	85.636	944	1793.48	2473.65	1.38	314.3	60.9	45.8	33.2	29.89	8.5	172	10.4	18.2	3.53	17.25	4.54	20.92	0.05	130	25	124	33	NONE		22	62	38	737	764	13990	582.9	9.72	15	233.2	0	0	13990
									00:01:57	42.55	1.685	71.702	1122	1728.94	2286.13	1.32	300.3	65.5	39.7	30.1	28.82	8.2	173	10	17.82	3.89	16.78	4.88	20.92	0.05	128	28	120	35	NONE		22	62	38	737	764	13331	555.5	9.26	15	222.2	0	0	13331
									00:02:00	25.32	2.781	70.405	1995	1817.54	2387.72	1.31	489.7	114.9	37.8	28.7	30.29	8.7	174	10.4	17.61	4.13	16.78	4.95	20.92	0.05	126	30	120	35	NONE		22	62	38	737	764	13989	582.9	9.71	16	233.2	0	0	13989
									00:02:01	38.22	1.703	65.083	1140	1884.63	2402.12	1.27	293.5	76.5	33.1	26	31.41	9	174	10.8	17.23	4.49	16.13	5.54	20.92	0.05	124	32	116	40	NONE		22	62	38	737	764	14389	599.5	9.99	16	239.8	0	0	14389
									00:02:03	40.27	1.633	65.758	1184	1892.14	2398.43	1.27	281.9	72.5	33.3	26.2	31.54	9	174	10.9	17.26	4.44	16.08	5.58	20.92	0.05	124	32	115	40	NONE		22	61	38	737	764	14425	601.1	10.02	16	240.4	0	0	14425
									00:02:04	41.1	1.731	71.137	1185	1946.19	2521.18	1.3	301.6	74.7	35.1	27.1	32.44	9.3	173	11.2	17.42	4.32	16.26	5.56	20.92	0.05	125	31	117	40	NONE		22	61	38	737	764	14923	621.8	10.36	16	248.7	0	0	14923
									00:02:06	42.25	1.786	75.465	1027	2281.03	2910.7	1.28	304.9	83.8	31.8	24.9	38.02	10.9	171	13.3	17.07	4.69	15.87	5.99	20.92	0.05	122	34	114	43	NONE		22	61	38	737	764	17421	725.9	12.1	17	290.3	0	0	17421
									00:02:07	41.67	1.821	75.875	1075	2310.54	2973.54	1.29	310.2	86.8	31.6	24.5	38.51	11	169	13.7	17.03	4.77	15.88	5.88	20.92	0.05	122	34	114	42	NONE		22	61	38	737	764	17686	736.9	12.28	17	294.8	0	0	17686
									00:02:08	41.67	1.769	73.708	1107	2086.95	2763.28	1.32	305.7	80.7	33.9	25.6	34.78	9.9	167	12.5	17.28	4.56	16.11	5.69	20.92	0.05	124	33	116	41	NONE		22	61	38	737	764	16097	670.7	11.18	17	268.3	0	0	16097
									00:02:10	40.27	1.743	70.188	1186	1878.67	2547.22	1.36	304.3	77	35.9	26.4	31.31	8.9	165	11.4	17.46	4.42	16.35	5.55	20.92	0.05	125	32	117	40	NONE		22	61	37.9	737	764	14585	607.7	10.13	17	243.1	0	0	14585
									00:02:12	37.74	2.031	76.642	1216	2069.35	2890.48	1.4	353.4	93.2	35.8	25.6	34.49	9.9	164	12.6	17.4	4.59	16.25	5.8	20.92	0.05	125	33	117	42	NONE		22	61	37.9	737	764	16200	675	11.25	18	270	0	0	16200
									00:02:13	36.14	2.004	72.434	1232	2006.72	2768.99	1.38	347.1	93.2	34.8	25.2	33.45	9.6	162	12.4	17.32	4.65	16.44	5.49	20.92	0.05	124	33	118	39	NONE		22	61	38	737	764	15656	652.3	10.87	18	260.9	0	0	15656
									00:02:15	34.48	1.989	68.586	1330	1903.59	2581.71	1.36	344.7	91.1	34.8	25.6	31.73	9.1	161	11.8	17.33	4.58	16.2	5.68	20.92	0.05	124	33	116	41	NONE		22	61	38	737	764	14780	615.8	10.26	18	246.3	0	0	14780
									00:02:17	38.22	1.894	72.382	1234	1965.52	2681.77	1.36	329.6	85.4	35.5	26	32.76	9.4	160	12.3	17.4	4.51	16.29	5.64	20.92	0.05	125	32	117	40	NONE		22	61	38	737	764	15286	636.9	10.62	19	254.8	0	0	15286
									00:02:19	24.59	2.901	71.336	1820	1866.41	2640.89	1.41	507.6	130.7	37.3	26.4	31.11	8.9	158	11.8	17.5	4.51	16.51	5.59	20.92	0.05	125	32	118	40	NONE		21.9	62	38	737	764	14665	611	10.18	19	244.4	0	0	14665
									00:02:21	35.93	1.403	50.407	1192	1353.6	1961.35	1.45	243.9	66.4	35.4	24.4	22.56	6.4	155	8.7	17.38	4.73	16.25	5.77	20.92	0.05	125	34	117	41	NONE		22	61	38	737	764	10709	446.2	7.44	19	178.5	0	0	10709
									00:02:22	42.25	1.535	64.859	1092	1669.05	2420.2	1.45	269.1	69.7	37.1	25.6	27.82	7.9	154	10.8	17.53	4.54	16.4	5.64	20.92	0.05	126	33	118	40	NONE		22	61	38	737	764	13207	550.3	9.17	19	220.1	0	0	13207
									00:02:24	39.47	1.612	63.632	1155	1603.91	2328.59	1.45	283.7	71.8	37.9	26.1	26.73	7.6	150	10.7	17.6	4.45	16.59	5.59	20.92	0.05	126	32	119	40	NONE		22	61	38	737	764	12696	529	8.82	20	211.6	0	0	12696
									00:02:25	35.5	1.694	60.142	1201	1506.6	2240.67	1.49	298.1	76.8	38.3	25.7	25.11	7.2	148	10.2	17.6	4.53	16.63	5.61	20.92	0.05	126	33	119	40	NONE		22	61	38	737	764	12010	500.4	8.34	20	200.2	0	0	12010
									00:02:27	35.71	1.628	58.143	1202	1463.55	2165.95	1.48	286.3	73.8	38	25.7	24.39	7	146	10	17.59	4.53	16.61	5.64	20.92	0.05	126	33	119	40	NONE		22	61	38	737	764	11650	485.4	8.09	20	194.2	0	0	11650
									00:02:29	34.68	1.637	56.775	1308	1347.69	2048.48	1.52	290.6	71.9	40.3	26.5	22.46	6.4	144	9.4	17.75	4.39	16.89	5.35	20.92	0.05	127	31	121	38	NONE		22	61	37.9	737	764	10813	450.6	7.51	20	180.2	0	0	10813
									00:02:31	30.3	0.919	27.848	780	773.407	1126.55	1.46	158.6	45.2	33.3	22.8	12.89	3.7	142	5.4	17.26	4.92	16.13	6.09	20.92	0.05	124	35	116	44	NONE		22	61	37.9	737	764	6128	255.3	4.26	21	102.1	0	0	6128
									00:02:33	25.1	2.256	56.636	1786	1375.71	2123.02	1.54	398.5	102.9	39.9	25.8	22.93	6.6	142	9.7	17.66	4.56	16.73	5.66	20.92	0.05	127	33	120	41	NONE		22	61	38	737	764	11089	462	7.7	21	184.8	0	0	11089
									00:02:35	29.56	1.392	41.143	1174	975.392	1525.28	1.56	246.8	62.8	40.1	25.6	16.26	4.6	139	7	17.73	4.51	16.63	5.85	20.92	0.05	127	32	119	42	NONE		22	61	38	737	764	7894	328.9	5.48	21	131.6	0	0	7894
									00:02:37	33.9	1.516	51.39	1127	1310.35	2026.44	1.55	265.3	72.7	37.4	24.2	21.84	6.2	136	9.6	17.5	4.8	16.47	5.95	20.92	0.05	125	34	118	43	NONE		22	61	37.9	737	764	10569	440.4	7.34	21	176.1	0	0	10569
									00:02:38	37.74	1.408	53.132	1092	1247.07	1962.8	1.57	250	63.3	40.5	25.7	20.78	5.9	133	9.4	17.76	4.5	16.83	5.57	20.92	0.05	127	32	121	40	NONE		22	61	37.9	737	764	10113	421.4	7.02	21	168.5	0	0	10113
									00:02:40	34.48	1.493	51.483	1119	1163.75	1864.02	1.6	266.6	65.8	42.2	26.3	19.4	5.5	132	8.8	17.86	4.41	16.94	5.49	20.92	0.05	128	32	121	39	NONE		22	61	38	737	764	9488	395.3	6.59	22	158.1	0	0	9488
									00:02:42	31.75	1.249	39.651	1299	788.929	1315.71	1.67	227.2	50.5	47.4	28.4	13.15	3.8	132	6	18.19	4.04	17.33	5.18	20.92	0.05	130	29	124	37	NONE		22	61	38	737	764	6515	271.4	4.52	22	108.6	0	0	6515
									00:02:44	30.3	1.429	43.303	1112	947.823	1573.43	1.66	256.1	63.2	43.4	26.2	15.8	4.5	131	7.2	17.92	4.42	17.02	5.64	20.92	0.05	128	32	122	40	NONE		22	61	37.9	737	764	7815	325.6	5.43	22	130.3	0	0	7815
									00:02:46	34.29	1.52	52.114	1204	1102.31	1890.06	1.71	273.5	67.1	45.1	26.3	18.37	5.2	129	8.5	17.99	4.41	17.18	5.41	20.92	0.05	129	32	123	39	NONE		22	60	38	737	764	9184	382.7	6.38	22	153.1	0	0	9184
									00:02:48	34.09	1.454	49.568	1157	951.596	1693.31	1.78	265.1	60.5	49.6	27.9	15.86	4.5	128	7.4	18.23	4.16	17.39	5.23	20.92	0.05	131	30	125	37	NONE		22	60	38	737	764	8026	334.4	5.57	22	133.8	0	0	8026
									00:02:49	35.71	1.505	53.75	1172	983.562	1805.84	1.84	275.9	61.6	52.1	28.4	16.39	4.7	129	7.6	18.33	4.09	17.56	5.13	20.92	0.05	131	29	126	37	NONE		22	60	38	737	764	8384	349.3	5.82	22	139.7	0	0	8384
									00:02:51	37.27	1.491	55.565	1107	985.801	1900.08	1.93	273.9	62.1	53.7	27.9	16.43	4.7	129	7.6	18.37	4.16	17.58	5.11	20.92	0.05	132	30	126	37	NONE		22	60	38	737	764	8546	356.1	5.93	23	142.4	0	0	8546
									00:02:53	33.71	1.422	47.933	1205	838.026	1635.55	1.95	261.6	59.1	54.4	27.9	13.97	4	129	6.5	18.4	4.16	17.6	5.13	20.92	0.05	132	30	126	37	NONE		22	60	38	737	764	7297	304	5.07	23	121.6	0	0	7297
									00:02:54	35.09	1.507	52.877	1156	880.569	1724.59	1.96	279	59.9	57.3	29.2	14.68	4.2	128	6.9	18.51	3.97	17.77	5.04	20.92	0.05	133	28	127	36	NONE		22	60	38	737	764	7677	319.9	5.33	23	128	0	0	7677
									00:02:56	35.29	1.438	50.753	1172	796.568	1618.45	2.03	267.8	55.9	60.6	29.8	13.28	3.8	126	6.3	18.62	3.89	17.88	4.87	20.92	0.05	134	28	128	35	NONE		21.9	61	37.9	737	764	7037	293.2	4.89	23	117.3	0	0	7037
									00:02:58	37.5	1.257	47.137	1110	701.192	1454.43	2.07	235.4	47.3	63.5	30.6	11.69	3.3	126	5.6	18.73	3.76	17.94	4.82	20.92	0.05	134	27	129	35	NONE		22	60	38	737	764	6242	260.1	4.33	23	104	0	0	6242
									00:02:59	36.36	1.236	44.945	919	697.802	1401.59	2.01	230.6	47	60.8	30.3	11.63	3.3	125	5.6	18.66	3.8	17.76	5.11	20.92	0.05	134	27	127	37	NONE		22	60	38	737	764	6139	255.8	4.26	23	102.3	0	0	6139
									00:03:01	33.71	1.399	47.157	1111	752.034	1557.47	2.07	259.8	56.3	59.6	28.8	12.53	3.6	124	6.1	18.57	4.02	17.85	5.03	20.92	0.05	133	29	128	36	NONE		22	60	37.9	737	764	6690	278.8	4.65	23	111.5	0	0	6690
									00:03:03	35.29	1.398	49.341	1141	765.518	1572.11	2.05	260.6	54.3	61.2	29.8	12.76	3.6	123	6.2	18.64	3.88	17.93	4.89	20.92	0.05	134	28	129	35	NONE		22	60	37.9	737	764	6789	282.9	4.71	24	113.2	0	0	6789
									00:03:05	33.52	1.333	44.682	1073	680.582	1415.98	2.08	248.9	51.5	62.2	29.9	11.34	3.2	122	5.6	18.67	3.86	17.85	5.03	20.92	0.05	134	28	128	36	NONE		22	60	37.9	737	764	6065	252.7	4.21	24	101.1	0	0	6065
									00:03:07	30.46	1.185	36.091	1066	549.025	1154.33	2.1	221.2	46.2	61.9	29.4	9.15	2.6	121	4.5	18.67	3.9	17.82	5.06	20.92	0.05	134	28	128	36	NONE		22	60	37.9	737	764	4912	204.7	3.41	24	81.9	0	0	4912
									00:03:08	36.36	1.205	43.818	1033	696.289	1438.33	2.07	223.9	48.2	59.3	28.7	11.6	3.3	119	5.9	18.58	4	17.72	5.11	20.92	0.05	133	29	127	37	NONE		21.9	60	37.9	737	764	6189	257.9	4.3	24	103.1	0	0	6189
									00:03:10	34.48	1.276	44	1048	700.134	1425.96	2.04	237.2	50.4	59.4	29.2	11.67	3.3	118	5.9	18.59	3.95	17.79	5.01	20.92	0.05	133	28	128	36	NONE		22	60	37.9	737	764	6191	257.9	4.3	24	103.2	0	0	6191
									00:03:12	33.9	1.372	46.508	1128	720.58	1479.32	2.05	255.8	53.2	61.3	29.8	12.01	3.4	117	6.2	18.64	3.88	17.87	4.95	20.92	0.05	134	28	128	35	NONE		22	60	37.9	737	764	6390	266.3	4.44	24	106.5	0	0	6390
									00:03:15	19.54	1.609	31.446	1533	385.325	872.104	2.26	306.6	54.5	78.1	34.5	6.42	1.8	116	3.3	19.06	3.39	18.19	4.64	20.92	0.05	137	24	130	33	NONE		22	60	37.9	737	764	3545	147.7	2.46	24	59.1	0	0	3545
									00:03:16	38.71	1.178	45.6	686	732.506	1541.22	2.1	218.4	48.5	58.6	27.8	12.21	3.5	116	6.3	18.54	4.12	17.77	5.17	20.92	0.05	133	30	127	37	NONE		22	60	37.9	737	764	6555	273.1	4.55	24	109.3	0	0	6555
									00:03:18	36.59	1.219	44.598	987	707.598	1468.18	2.07	226.5	48.9	59.4	28.6	11.79	3.4	116	6.1	18.58	4.01	17.82	5	20.92	0.05	133	29	128	36	NONE		22	60	37.9	737	764	6299	262.5	4.37	25	105	0	0	6299
									00:03:20	35.09	1.232	43.228	1034	671.603	1381.64	2.06	229.6	48	60.7	29.5	11.19	3.2	115	5.8	18.64	3.9	17.91	4.8	20.92	0.05	134	28	128	34	NONE		22	60	38	737	764	5960	248.3	4.14	25	99.3	0	0	5960
									00:03:22	31.09	1.311	40.756	1142	621.868	1261.87	2.03	245	49.5	62	30.6	10.36	3	115	5.4	18.69	3.78	17.96	4.78	20.92	0.05	134	27	129	34	NONE		22	60	38	737	764	5491	228.8	3.81	25	91.5	0	0	5491
									00:03:24	29.56	1.174	34.7	1065	510.552	1051.57	2.06	220.2	43.4	63.9	31	8.51	2.4	113	4.5	18.76	3.7	18.04	4.68	20.92	0.05	134	27	129	34	NONE		22	60	37.9	737	764	4533	188.9	3.15	25	75.5	0	0	4533
									00:03:26	31.09	1.226	38.114	1099	579.246	1190.64	2.06	229.1	46.7	62	30.2	9.65	2.8	112	5.2	18.69	3.81	17.98	4.72	20.92	0.05	134	27	129	34	NONE		22	60	37.9	737	764	5139	214.1	3.57	25	85.7	0	0	5139
									00:03:28	22.3	1.154	25.74	876	451.343	864.17	1.91	212.4	47.2	53.6	28	7.52	2.1	112	4	18.41	4.09	17.6	5.23	20.92	0.05	132	29	126	37	NONE		22	60	37.9	737	764	3904	162.6	2.71	25	65.1	0	0	3904
									00:03:30	34.68	1.351	46.855	1078	763.51	1525.34	2	250.6	53.6	58.2	29.1	12.73	3.6	113	6.8	18.55	3.97	17.88	4.88	20.92	0.05	133	28	128	35	NONE		22	60	37.9	737	764	6704	279.3	4.66	25	111.7	0	0	6704
									00:03:32	32.26	1.298	41.871	1128	637.783	1309.54	2.05	242.5	49.5	62.1	30.2	10.63	3	112	5.7	18.68	3.81	17.99	4.69	20.92	0.05	134	27	129	34	NONE		22	60	37.9	737	764	5656	235.7	3.93	26	94.3	0	0	5656
									00:03:34	33.33	1.23	41	1034	594.12	1237.8	2.08	231	45.3	65.1	31.2	9.9	2.8	110	5.4	18.78	3.68	18.09	4.58	20.92	0.05	135	26	130	33	NONE		22	60	37.9	737	764	5297	220.7	3.68	26	88.3	0	0	5297
									00:03:36	31.41	1.157	36.346	1003	517.22	1094.37	2.12	217.6	42.5	66	31.2	8.62	2.5	109	4.7	18.81	3.67	18.15	4.53	20.92	0.05	135	26	130	32	NONE		22	60	37.9	737	764	4638	193.3	3.22	26	77.3	0	0	4638
									00:03:37	33.52	1.222	40.961	1035	578.273	1214.19	2.1	230.1	44.2	66.8	31.8	9.64	2.8	108	5.4	18.83	3.62	18.1	4.59	20.92	0.05	135	26	130	33	NONE		22	60	37.9	737	764	5171	215.5	3.59	26	86.2	0	0	5171
									00:03:39	32.09	1.089	34.941	1002	479.826	1017.37	2.12	205.6	38.7	68.1	32.1	8	2.3	108	4.4	18.88	3.55	18.13	4.53	20.92	0.05	135	25	130	32	NONE		22	60	37.9	737	764	4306	179.4	2.99	26	71.8	0	0	4306
									00:03:41	32.26	1.113	35.903	941	507.71	1070.77	2.11	209.5	40.5	66.3	31.4	8.46	2.4	107	4.7	18.82	3.64	18.08	4.62	20.92	0.05	135	26	130	33	NONE		22	60	37.9	737	764	4547	189.5	3.16	26	75.8	0	0	4547
									00:03:43	28.57	1.374	39.257	1020	604.902	1246.83	2.06	256.3	53.2	61.6	29.9	10.08	2.9	107	5.7	18.65	3.87	17.88	4.86	20.92	0.05	134	28	128	35	NONE		22	60	37.9	737	764	5372	223.8	3.73	26	89.5	0	0	5372
									00:03:45	28.99	1.246	36.116	1257	489.501	1023.16	2.09	235.7	43.1	69.6	33.3	8.16	2.3	107	4.6	18.92	3.46	18.18	4.49	20.92	0.05	136	25	130	32	NONE		22	60	37.9	737	764	4370	182.1	3.03	26	72.8	0	0	4370
									00:03:47	32.61	1.017	33.163	925	454.098	945.502	2.08	192.2	35.4	68	32.7	7.57	2.2	106	4.3	18.9	3.48	18.16	4.45	20.92	0.05	136	25	130	32	NONE		22	60	37.9	737	764	4048	168.7	2.81	26	67.5	0	0	4048
									00:03:49	31.09	1.047	32.549	893	459.132	947.524	2.06	197.3	37.2	66.2	32.1	7.65	2.2	106	4.3	18.84	3.55	18.11	4.51	20.92	0.05	135	25	130	32	NONE		22	60	37.9	737	764	4079	170	2.83	26	68	0	0	4079
									00:03:51	32.97	1.022	33.692	911	496.144	1005.13	2.03	191.8	37.2	63.3	31.2	8.27	2.4	106	4.7	18.77	3.64	17.99	4.62	20.92	0.05	135	26	129	33	NONE		22	60	37.9	737	764	4378	182.4	3.04	27	73	0	0	4378
									00:03:53	28.99	1.071	31.043	943	470.224	933.726	1.99	200.5	39.3	61.7	31.1	7.84	2.2	105	4.5	18.72	3.67	17.98	4.59	20.92	0.05	134	26	129	33	NONE		22	60	37.9	737	764	4120	171.7	2.86	27	68.7	0	0	4120
									00:03:55	29.56	1.128	33.34	1021	515.821	1005.46	1.95	210.8	41.5	60.6	31.1	8.6	2.5	104	5	18.69	3.68	17.95	4.63	20.92	0.05	134	26	129	33	NONE		22	60	37.9	737	764	4489	187.1	3.12	27	74.8	0	0	4489
									00:03:57	31.91	1.034	33	942	490.917	959.623	1.95	194.1	36.7	62.7	32.1	8.18	2.3	105	4.7	18.77	3.55	17.99	4.54	20.92	0.05	135	25	129	33	NONE		22	60	37.9	737	764	4277	178.2	2.97	27	71.3	0	0	4277
									00:03:59	32.43	1.018	33.016	910	492.536	967.316	1.96	191	36.4	62.4	31.8	8.21	2.3	105	4.7	18.76	3.58	18.02	4.49	20.92	0.05	135	26	129	32	NONE		22	60	37.9	737	764	4298	179.1	2.98	27	71.6	0	0	4298
									00:04:01	31.75	1.081	34.317	893	520.205	1014.6	1.95	202.5	39	61.7	31.6	8.67	2.5	104	5	18.73	3.61	17.95	4.58	20.92	0.05	134	26	129	33	NONE		22	60	37.9	737	764	4529	188.7	3.14	27	75.5	0	0	4529
									00:04:05	15.92	2.4	38.196	2127	522.994	1087.15	2.08	453.6	83.4	70.9	34.1	8.72	2.5	105	5	18.9	3.48	18.22	4.37	20.92	0.05	136	25	131	31	NONE		22	60	37.9	737	764	4659	194.1	3.24	27	77.7	0	0	4659
									00:04:07	24	0.836	20.064	788	270.811	548.108	2.02	158.4	27.9	67.9	33.5	4.51	1.3	105	2.6	18.95	3.34	18.13	4.45	20.92	0.05	136	24	130	32	NONE		22	61	37.9	737	764	2389	99.5	1.66	27	39.8	0	0	2389
									00:04:09	29.85	0.949	28.328	864	424.877	851.486	2	177.8	34.8	61.8	30.8	7.08	2	104	4.1	18.74	3.67	17.93	4.59	20.92	0.05	134	26	129	33	NONE		22	61	37.9	737	764	3735	155.6	2.59	27	62.2	0	0	3735
									00:04:11	32.09	1.062	34.075	864	521.377	1007.04	1.93	198.8	38.3	61	31.6	8.69	2.5	103	5.1	18.72	3.61	17.86	4.64	20.92	0.05	134	26	128	33	NONE		22	61	37.8	737	764	4523	188.5	3.14	27	75.4	0	0	4523
									00:04:13	22.64	0.925	20.943	798	329.789	606.544	1.84	172.9	32.7	58.7	31.9	5.5	1.6	104	3.2	18.69	3.54	17.66	4.77	20.92	0.05	134	25	127	34	NONE		22	61	37.9	737	764	2813	117.2	1.95	28	46.9	0	0	2813
									00:04:15	29.27	1.008	29.502	918	496.191	887.636	1.79	187.1	37	55.3	30.9	8.27	2.4	106	4.7	18.56	3.67	17.76	4.67	20.92	0.05	133	26	127	33	NONE		22	60	37.9	737	764	4193	174.7	2.91	28	69.9	0	0	4193
									00:04:17	30.46	1.083	32.985	985	546.859	988.54	1.81	201.3	39.6	56.4	31.2	9.11	2.6	105	5.2	18.59	3.66	17.73	4.65	20.92	0.05	133	26	127	33	NONE		22	60	37.8	737	764	4637	193.2	3.22	28	77.3	0	0	4637
									00:04:19	31.41	1.022	32.105	925	514.447	949.913	1.85	190.6	36.9	58.1	31.5	8.57	2.4	104	4.9	18.65	3.61	17.85	4.52	20.92	0.05	134	26	128	32	NONE		22	60	37.8	737	764	4394	183.1	3.05	28	73.2	0	0	4394
									00:04:21	32.43	0.986	31.978	846	504.58	935.391	1.85	184.2	35.2	58.9	31.8	8.41	2.4	103	4.9	18.68	3.57	18.05	4.21	20.92	0.05	134	26	129	30	NONE		22	60	37.8	737	764	4315	179.8	3	28	71.9	0	0	4315
									00:04:23	34.09	0.892	30.409	814	452.82	834.408	1.84	167.8	29.9	61.9	33.6	7.55	2.2	103	4.4	18.81	3.35	17.97	4.34	20.92	0.05	135	24	129	31	NONE		22	60	37.9	737	764	3865	161	2.68	28	64.4	0	0	3865
									00:04:25	28.04	1.062	29.776	862	476.491	856.667	1.8	198.3	37.3	58.4	32.5	7.94	2.3	103	4.6	18.67	3.51	17.81	4.53	20.92	0.05	134	25	128	32	NONE		22	60	37.9	737	764	4033	168	2.8	28	67.2	0	0	4033
									00:04:27	33.52	0.927	31.073	814	484.958	872.854	1.8	173.6	31.8	59.2	32.9	8.08	2.3	104	4.7	18.73	3.43	17.82	4.49	20.92	0.05	134	25	128	32	NONE		22	60	37.9	737	764	4106	171.1	2.85	28	68.4	0	0	4106
									00:04:29	31.91	0.938	29.936	861	488.882	868.049	1.78	174.8	33.2	56.7	31.9	8.15	2.3	104	4.7	18.64	3.54	17.76	4.54	20.92	0.05	134	25	127	33	NONE		22	60	37.8	737	764	4121	171.7	2.86	28	68.7	0	0	4121
									00:04:31	27.78	0.997	27.694	910	470.039	812.544	1.73	185.1	35.7	54.8	31.7	7.83	2.2	105	4.5	18.57	3.58	17.75	4.6	20.92	0.05	133	26	127	33	NONE		22	60	37.8	737	764	3927	163.6	2.73	28	65.4	0	0	3927
									00:04:33	30.77	0.946	29.108	909	470.656	823.998	1.75	176.6	32.7	57.3	32.7	7.84	2.2	104	4.5	18.67	3.46	17.78	4.48	20.92	0.05	134	25	127	32	NONE		22	60	37.8	737	764	3948	164.5	2.74	29	65.8	0	0	3948
									00:04:35	31.25	0.957	29.906	830	494.734	873.087	1.76	178.1	34.1	56	31.7	8.25	2.4	102	4.9	18.61	3.56	17.75	4.53	20.92	0.05	133	26	127	32	NONE		22	60	37.8	737	764	4161	173.4	2.89	29	69.4	0	0	4161
									00:04:37	28.57	0.958	27.371	927	455.61	798.238	1.75	178.2	34.1	55.7	31.8	7.59	2.2	102	4.5	18.6	3.56	17.81	4.53	20.92	0.05	133	26	128	32	NONE		22	60	37.8	737	764	3823	159.3	2.65	29	63.7	0	0	3823
									00:04:39	28.57	0.998	28.514	894	461.128	819.134	1.78	186.2	35	57.5	32.4	7.69	2.2	103	4.5	18.66	3.51	17.83	4.5	20.92	0.05	134	25	128	32	NONE		22	60	37.8	737	764	3887	162	2.7	29	64.8	0	0	3887
									00:04:41	31.25	0.991	30.969	877	484.046	877.846	1.81	185.5	34.3	59.5	32.8	8.07	2.3	102	4.7	18.72	3.46	17.88	4.44	20.92	0.05	134	25	128	32	NONE		22	60	37.8	737	764	4109	171.2	2.85	29	68.5	0	0	4109
									00:04:43	30.77	0.869	26.738	893	398.172	730.388	1.83	163.5	29	61.7	33.7	6.64	1.9	101	3.9	18.81	3.34	17.97	4.29	20.92	0.05	135	24	129	31	NONE		22	60	37.8	737	764	3393	141.4	2.36	29	56.6	0	0	3393
									00:04:54	31.25	0.897	28.031	814	447.386	772.586	1.73	167.8	30.2	57.8	33.5	7.46	2.1	97	4.6	18.71	3.37	17.86	4.33	20.92	0.05	134	24	128	31	NONE		22.1	60	37.8	737	764	3736	155.7	2.59	29	62.3	0	0	3736
									00:04:56	32.43	0.826	26.789	712	418.185	724.62	1.73	154.9	27.3	58.6	33.8	6.97	2	97	4.3	18.75	3.31	17.89	4.27	20.92	0.05	134	24	128	31	NONE		22.1	60	37.8	737	764	3496	145.7	2.43	30	58.3	0	0	3496
									00:04:58	33.9	0.832	28.203	703	446.198	757.282	1.7	155.9	27.3	57.9	34.1	7.44	2.1	96	4.6	18.74	3.28	17.93	4.24	20.92	0.05	134	24	129	30	NONE		22.1	60	37.8	737	764	3705	154.4	2.57	30	61.8	0	0	3705
									00:04:59	30.77	0.871	26.8	751	429.9	722.674	1.68	163	28.7	57.3	34.1	7.17	2	96	4.5	18.71	3.3	17.89	4.3	20.92	0.05	134	24	128	31	NONE		22.1	60	37.8	737	764	3559	148.3	2.47	30	59.3	0	0	3559
									00:05:01	31.41	0.763	23.969	710	376.029	626.971	1.67	143.2	24.4	57.9	34.7	6.27	1.8	97	3.9	18.77	3.2	17.9	4.24	20.92	0.05	135	23	128	30	NONE		22.1	60	37.8	737	764	3105	129.4	2.16	30	51.7	0	0	3105
									00:05:03	28.71	0.837	24.029	773	398.996	657.968	1.65	156.1	28	55.2	33.5	6.65	1.9	98	4.1	18.65	3.35	17.87	4.26	20.92	0.05	134	24	128	31	NONE		22.1	60	37.8	737	764	3283	136.8	2.28	30	54.7	0	0	3283
									00:05:05	30.93	0.831	25.701	751	427.503	698.637	1.63	155	27.6	55.1	33.7	7.13	2	98	4.4	18.65	3.32	17.84	4.31	20.92	0.05	134	24	128	31	NONE		22.1	60	37.8	737	764	3507	146.1	2.44	30	58.5	0	0	3507
									00:05:07	30.3	0.864	26.182	763	435.9	716.844	1.64	161.1	28.9	55.2	33.6	7.26	2.1	97	4.5	18.65	3.34	17.78	4.31	20.92	0.05	134	24	127	31	NONE		22.1	60	37.8	737	764	3583	149.3	2.49	30	59.7	0	0	3583
									00:05:09	31.91	0.959	30.606	814	524.523	846.53	1.61	178.3	32.4	54.1	33.5	8.74	2.5	97	5.4	18.59	3.38	17.78	4.32	20.92	0.05	133	24	127	31	NONE		22.1	60	37.8	737	764	4287	178.6	2.98	30	71.4	0	0	4287
									00:05:11	33.33	0.938	31.267	909	496.682	840.138	1.69	175.7	30.8	58.3	34.4	8.28	2.4	98	5.1	18.73	3.28	17.95	4.12	20.92	0.05	134	24	129	30	NONE		22.1	60	37.8	737	764	4120	171.7	2.86	30	68.7	0	0	4120
									00:05:13	28.99	0.999	28.957	942	450.387	782.816	1.74	187.4	33	59.8	34.4	7.51	2.1	99	4.5	18.76	3.3	17.92	4.26	20.92	0.05	135	24	128	31	NONE		22.1	60	37.8	737	764	3769	157.1	2.62	30	62.8	0	0	3769
									00:05:15	28.99	0.896	25.971	863	398.606	685.3	1.72	168.4	28.9	60.1	34.9	6.64	1.9	100	4	18.79	3.23	17.95	4.25	20.92	0.05	135	23	129	30	NONE		22.1	60	37.8	737	764	3324	138.5	2.31	30	55.4	0	0	3324
									00:05:17	30.3	0.815	24.697	768	386.137	682.222	1.77	152.7	27.5	58.5	33.1	6.44	1.8	99	3.9	18.74	3.37	17.93	4.22	20.92	0.05	134	24	129	30	NONE		22.1	60	37.8	737	764	3249	135.4	2.26	30	54.2	0	0	3249
									00:05:19	30.15	0.766	23.095	704	376.015	631.795	1.68	143.1	25.6	55.8	33.2	6.27	1.8	99	3.8	18.68	3.34	17.83	4.3	20.92	0.05	134	24	128	31	NONE		22.1	60	37.8	737	765	3112	129.7	2.16	30	51.9	0	0	3112
									00:05:21	31.25	0.974	30.438	830	501.99	865.07	1.72	181.5	33.8	56.3	32.7	8.37	2.4	98	5.1	18.63	3.47	17.85	4.27	20.92	0.05	134	25	128	31	NONE		22.1	60	37.8	737	764	4189	174.6	2.91	31	69.8	0	0	4189
									00:05:23	30.15	0.907	27.347	815	427.892	722.731	1.69	170.2	29.3	59	34.9	7.13	2	98	4.4	18.77	3.23	17.97	4.15	20.92	0.05	135	23	129	30	NONE		22.1	60	37.8	737	764	3548	147.8	2.46	31	59.1	0	0	3548
									00:05:25	30.77	0.854	26.277	750	419.975	692.205	1.65	160	27.5	57.4	34.8	7	2	99	4.2	18.74	3.22	17.9	4.22	20.92	0.05	135	23	129	30	NONE		22.1	60	37.8	737	765	3455	144	2.4	31	57.6	0	0	3455
									00:05:27	30.46	1.09	33.198	830	588.015	985.899	1.68	201.5	39.5	52.8	31.5	9.8	2.8	99	5.9	18.49	3.62	17.73	4.43	20.92	0.05	133	26	127	32	NONE		22.1	60	37.8	737	764	4864	202.7	3.38	31	81.1	0	0	4864
									00:05:30	20.62	1.03	21.237	957	330.961	556.578	1.68	193.4	33	59.8	35.6	5.52	1.6	99	3.3	18.78	3.2	17.64	4.48	20.92	0.05	135	23	126	32	NONE		22.1	60	37.8	737	764	2740	114.2	1.9	31	45.7	0	0	2740
									00:05:32	32.26	0.919	29.645	860	481.289	826.698	1.72	171.6	31.3	56.9	33.1	8.02	2.3	99	4.9	18.67	3.41	17.91	4.22	20.92	0.05	134	24	128	30	NONE		22.1	60	37.8	737	764	4012	167.2	2.79	31	66.9	0	0	4012
									00:05:34	28.99	0.886	25.681	815	396.551	670.966	1.69	166.5	28.3	59.6	35.3	6.61	1.9	99	4	18.79	3.19	17.88	4.27	20.92	0.05	135	23	128	31	NONE		22.1	60	37.8	737	765	3290	137.1	2.28	31	54.8	0	0	3290
									00:05:36	28.85	0.835	24.087	799	380.685	632.393	1.66	156.6	26.8	58	34.9	6.34	1.8	99	3.8	18.75	3.21	17.83	4.3	20.92	0.05	134	23	128	31	NONE		22.2	59	37.8	737	764	3140	130.8	2.18	31	52.3	0	0	3140
									00:05:38	27.27	0.941	25.664	799	434.366	714.541	1.65	175.1	32	54.7	33.2	7.24	2.1	99	4.4	18.61	3.4	17.85	4.3	20.92	0.05	133	24	128	31	NONE		22.1	59	37.8	737	764	3571	148.8	2.48	31	59.5	0	0	3571
									00:05:40	30.46	0.86	26.193	816	421.591	718.01	1.7	160.8	28.8	57.1	33.5	7.03	2	98	4.3	18.7	3.35	17.95	4.14	20.92	0.05	134	24	129	30	NONE		22.2	59	37.8	737	765	3505	146	2.43	31	58.4	0	0	3505
									00:05:42	30	0.844	25.32	768	387.263	652.593	1.69	158.8	26.6	60	35.6	6.45	1.8	97	4	18.82	3.15	17.96	4.18	20.92	0.05	135	23	129	30	NONE		22.2	59	37.8	737	764	3209	133.7	2.23	31	53.5	0	0	3209
									00:05:44	30.3	0.831	25.182	783	395.542	664.384	1.68	155.9	26.8	58.3	34.7	6.59	1.9	95	4.2	18.76	3.23	18.06	4.02	20.92	0.05	135	23	129	29	NONE		22.2	59	37.8	737	764	3274	136.4	2.27	32	54.6	0	0	3274
									00:05:46	30.77	0.805	24.769	751	384.934	659.601	1.71	151.1	26.2	58.8	34.3	6.42	1.8	95	4.1	18.77	3.25	18.02	4.07	20.92	0.05	135	23	129	29	NONE		22.2	59	37.8	737	765	3207	133.6	2.23	32	53.4	0	0	3207
									00:05:48	33.15	0.802	26.586	735	408.228	705.153	1.73	150.7	26	59.4	34.4	6.8	1.9	95	4.3	18.79	3.24	18.1	3.99	20.92	0.05	135	23	130	29	NONE		22.2	59	37.8	737	764	3410	142.1	2.37	32	56.8	0	0	3410
									00:05:50	31.91	0.808	25.787	736	390.845	681.472	1.74	152	26.1	60.3	34.6	6.51	1.9	95	4.1	18.81	3.23	18.1	3.96	20.92	0.05	135	23	130	28	NONE		22.1	59	37.8	737	764	3274	136.4	2.27	32	54.6	0	0	3274
									00:05:52	30	0.798	23.94	752	351.486	618.274	1.76	150.6	25.2	62.1	35.3	5.86	1.7	94	3.7	18.87	3.16	18.14	3.96	20.92	0.05	135	23	130	28	NONE		22.2	59	37.8	737	764	2953	123.1	2.05	32	49.2	0	0	2953
									00:05:54	30	0.771	23.13	707	332.571	588.696	1.77	145.8	24	63.2	35.7	5.54	1.6	93	3.6	18.91	3.11	18.13	3.92	20.92	0.05	136	22	130	28	NONE		22.2	59	37.8	737	765	2800	116.7	1.94	32	46.7	0	0	2800
									00:05:56	30.15	0.802	24.181	715	361.283	631.351	1.75	151.1	25.6	61.1	35	6.02	1.7	92	3.9	18.84	3.19	18.07	4	20.92	0.05	135	23	130	29	NONE		22.1	59	37.8	737	765	3029	126.2	2.1	32	50.5	0	0	3029
									00:05:58	30.93	0.763	23.598	705	343.839	594.151	1.73	144.2	23.5	62.3	36.1	5.73	1.6	92	3.7	18.9	3.08	18.17	3.88	20.92	0.05	136	22	130	28	NONE		22.2	59	37.8	737	765	2872	119.7	1.99	32	47.9	0	0	2872
									00:06:00	31.41	0.852	26.764	736	407.968	683.238	1.67	160.4	26.6	60.2	36	6.8	1.9	92	4.4	18.83	3.12	18.16	3.85	20.92	0.05	135	22	130	28	NONE		22.2	59	37.8	737	765	3373	140.6	2.34	32	56.2	0	0	3373
									00:06:03	20.34	0.802	16.312	784	244.459	398.844	1.63	151.4	24	60.9	37.3	4.07	1.2	92	2.7	18.88	2.99	17.89	4.11	20.92	0.05	136	21	128	30	NONE		22.1	59	37.8	737	765	2005	83.5	1.39	32	33.4	0	0	2005
									00:06:05	24.69	0.706	17.432	549	315.65	483.117	1.53	130.6	23.9	49.8	32.5	5.26	1.5	92	3.4	18.5	3.39	17.75	4.26	20.92	0.05	133	24	127	31	NONE		22.2	60	37.8	737	765	2538	105.7	1.76	32	42.3	0	0	2538
									00:06:07	27.91	0.827	23.079	578	409.341	625.793	1.53	153.4	27.4	51.6	33.8	6.82	1.9	93	4.4	18.55	3.31	17.66	4.31	20.92	0.05	133	24	127	31	NONE		22.2	60	37.8	737	764	3290	137.1	2.28	32	54.8	0	0	3290
									00:06:09	26.55	0.874	23.204	676	410.18	625.7	1.53	162.2	28.8	52	34.1	6.84	2	93	4.4	18.56	3.3	17.64	4.32	20.92	0.05	133	24	127	31	NONE		22.2	60	37.8	737	765	3295	137.3	2.29	32	54.9	0	0	3295
									00:06:11	31.25	0.816	25.5	705	424.167	643.772	1.52	152.6	25.2	55	36.2	7.07	2	94	4.5	18.7	3.09	17.78	4.04	20.92	0.05	134	22	128	29	NONE		22.2	60	37.8	737	765	3402	141.7	2.36	32	56.7	0	0	3402
									00:06:13	28.85	0.879	25.356	726	426.927	641.433	1.5	164.2	27.2	54.7	36.4	7.12	2	94	4.5	18.68	3.09	17.77	4.07	20.92	0.05	134	22	128	29	NONE		22.2	60	37.8	737	765	3414	142.2	2.37	33	56.9	0	0	3414
									00:06:16	26.32	0.749	19.711	707	316.42	475.067	1.5	140.7	22.1	56.5	37.6	5.27	1.5	94	3.4	18.79	2.95	17.86	4.02	20.92	0.05	135	21	128	29	NONE		22.2	60	37.8	737	765	2530	105.4	1.76	33	42.2	0	0	2530
									00:06:18	28.99	0.689	19.971	642	310.624	487.865	1.57	129.7	20.6	57.8	36.8	5.18	1.5	92	3.4	18.82	2.99	17.91	3.94	20.92	0.05	135	21	129	28	NONE		22.2	60	37.8	737	765	2517	104.9	1.75	33	42	0	0	2517
									00:06:22	15.23	2.182	33.228	1930	519.287	841.618	1.62	410.1	67.6	61.9	38.2	8.65	2.5	91	5.7	18.79	3.1	18.14	3.89	20.92	0.05	135	22	130	28	NONE		22.2	60	37.8	737	765	4249	177.1	2.95	33	70.8	0	0	4249
									00:06:24	29.56	0.63	18.621	596	250.874	424.531	1.69	120.1	17.6	66	39	4.18	1.2	90	2.8	19.06	2.79	18.35	3.59	20.92	0.05	137	20	132	26	NONE		22.2	60	37.8	737	765	2081	86.7	1.45	33	34.7	0	0	2081
									00:06:26	28.99	0.56	16.232	481	220.665	368.998	1.67	106.7	15.6	64.4	38.5	3.68	1.1	89	2.5	19.05	2.79	18.18	3.72	20.92	0.05	137	20	131	27	NONE		22.2	60	37.8	737	765	1824	76	1.27	33	30.4	0	0	1824
									00:06:28	27.27	0.613	16.718	519	249.147	405.512	1.63	115.8	18.2	59.4	36.5	4.15	1.2	89	2.8	18.89	2.97	17.99	3.92	20.92	0.05	136	21	129	28	NONE		22.2	60	37.8	737	765	2042	85.1	1.42	33	34	0	0	2042
									00:06:30	28.57	0.67	19.143	603	308.14	476.37	1.55	125.7	20.4	55.6	36	5.14	1.5	89	3.5	18.76	3.04	17.82	4.01	20.92	0.05	135	22	128	29	NONE		22.2	60	37.8	737	765	2485	103.5	1.73	33	41.4	0	0	2485
									00:06:32	27.91	0.77	21.488	723	369.923	561.523	1.52	143.4	24.6	52.8	34.8	6.17	1.8	90	4.1	18.62	3.19	17.81	4.04	20.92	0.05	134	23	128	29	NONE		22.2	60	37.8	737	764	2967	123.6	2.06	33	49.4	0	0	2967
									00:06:35	26.67	0.732	19.52	708	309.561	474.946	1.53	137.6	21.8	57	37.2	5.16	1.5	89	3.5	18.8	2.98	17.94	3.89	20.92	0.05	135	21	129	28	NONE		22.2	60	37.8	737	764	2491	103.8	1.73	33	41.5	0	0	2491
									00:06:37	25.86	0.674	17.431	622	278.478	416.106	1.49	126.7	19.7	56.1	37.5	4.64	1.3	87	3.2	18.8	2.92	17.9	3.88	20.92	0.05	135	21	129	28	NONE		22.2	60	37.7	737	765	2223	92.6	1.54	33	37.1	0	0	2223
									00:06:39	29.27	0.688	20.137	597	326.814	499.928	1.53	129	20.9	55.3	36.2	5.45	1.6	87	3.8	18.75	3.04	17.82	3.91	20.92	0.05	135	22	128	28	NONE		22.2	60	37.7	737	765	2627	109.5	1.82	33	43.8	0	0	2627
									00:06:41	28.04	0.683	19.15	619	321.154	476.627	1.48	127.7	20.8	53.5	36.1	5.35	1.5	87	3.7	18.7	3.05	17.73	3.98	20.92	0.05	134	22	127	29	NONE		22.2	60	37.8	737	765	2559	106.6	1.78	33	42.6	0	0	2559
									00:06:43	28.04	0.723	20.271	694	342.394	504.116	1.47	135.1	22	53.5	36.3	5.71	1.6	87	3.9	18.69	3.04	17.8	3.87	20.92	0.05	134	22	128	28	NONE		22.2	60	37.8	737	765	2721	113.4	1.89	33	45.4	0	0	2721
									00:06:45	29.13	0.704	20.505	608	345.085	497.298	1.44	131.7	20.9	53.5	37.1	5.75	1.6	88	3.9	18.71	2.97	17.74	3.9	20.92	0.05	134	21	127	28	NONE		22.2	60	37.8	737	765	2726	113.6	1.89	34	45.4	0	0	2726
									00:06:47	29.27	0.709	20.751	674	349.487	494.796	1.42	132.7	20.7	53.5	37.8	5.82	1.7	88	4	18.72	2.92	17.76	3.92	20.92	0.05	134	21	127	28	NONE		22.2	60	37.8	737	764	2746	114.4	1.91	34	45.8	0	0	2746
									00:06:49	31.09	0.734	22.819	642	390.741	566.573	1.45	137	22.3	52.8	36.4	6.51	1.9	88	4.4	18.66	3.04	17.71	3.93	20.92	0.05	134	22	127	28	NONE		22.2	60	37.8	737	765	3092	128.8	2.15	34	51.5	0	0	3092
									00:06:51	27.91	0.697	19.451	684	334.731	464.961	1.39	130.2	20.4	52.3	37.6	5.58	1.6	89	3.8	18.68	2.93	17.81	3.84	20.92	0.05	134	21	128	28	NONE		22.2	60	37.8	737	765	2616	109	1.82	34	43.6	0	0	2616
									00:06:53	30.93	0.7	21.649	643	372.25	538.39	1.45	130.6	21.3	52.3	36.2	6.2	1.8	90	4.1	18.66	3.04	17.77	3.84	20.92	0.05	134	22	128	28	NONE		22.2	60	37.7	737	765	2943	122.6	2.04	34	49.1	0	0	2943
									00:06:55	29.41	0.711	20.912	632	360.902	509.416	1.41	132.7	21.2	52.2	37	6.02	1.7	92	3.9	18.66	2.98	17.81	3.86	20.92	0.05	134	21	128	28	NONE		22.2	60	37.7	737	764	2834	118.1	1.97	34	47.2	0	0	2834
									00:06:57	30.61	0.7	21.429	626	371.144	522.717	1.41	130.6	20.9	52	36.9	6.19	1.8	92	4	18.66	2.99	17.83	3.8	20.92	0.05	134	21	128	27	NONE		22.2	60	37.7	737	764	2912	121.3	2.02	34	48.5	0	0	2912
									00:06:59	30.15	0.719	21.678	658	368.497	524.622	1.42	134.4	21.3	53.1	37.3	6.14	1.8	92	4	18.69	2.96	17.74	3.9	20.92	0.05	134	21	127	28	NONE		22.2	60	37.7	737	764	2900	120.9	2.01	34	48.3	0	0	2900
									00:07:01	27.52	0.688	18.936	637	324.34	449.518	1.39	128.6	20	52.4	37.8	5.41	1.5	90	3.6	18.69	2.91	17.65	4	20.92	0.05	134	21	127	29	NONE		22.2	60	37.8	737	765	2534	105.6	1.76	34	42.2	0	0	2534
									00:07:04	27.4	0.676	18.521	660	315.227	431.665	1.37	126.5	19.3	52.7	38.5	5.25	1.5	90	3.5	18.71	2.86	17.73	3.9	20.92	0.05	134	20	127	28	NONE		22.2	60	37.7	737	765	2454	102.3	1.7	34	40.9	0	0	2454
									00:07:06	25.75	0.713	18.361	639	323.031	441.706	1.37	132.9	21	51.3	37.5	5.38	1.5	91	3.5	18.64	2.95	17.73	3.92	20.92	0.05	134	21	127	28	NONE		22.2	60	37.7	737	765	2514	104.7	1.75	34	41.9	0	0	2514
									00:07:08	26.67	0.788	21.013	612	393.427	540.78	1.37	145.7	24.8	48.7	35.4	6.56	1.9	90	4.4	18.49	3.15	17.55	4.08	20.92	0.05	133	23	126	29	NONE		22.2	60	37.7	737	765	3066	127.8	2.13	34	51.1	0	0	3066
									00:07:10	28.44	0.732	20.815	652	367.692	511.167	1.39	136.3	22	51.2	36.8	6.13	1.8	90	4.1	18.62	3.01	17.63	3.98	20.92	0.05	134	22	127	29	NONE		22.2	60	37.8	737	765	2875	119.8	2	34	47.9	0	0	2875
									00:07:12	28.04	0.692	19.402	644	337.871	467.192	1.38	129.1	20.4	51.6	37.3	5.63	1.6	90	3.8	18.66	2.95	17.75	3.9	20.92	0.05	134	21	127	28	NONE		22.2	60	37.8	737	765	2638	109.9	1.83	34	44	0	0	2638
									00:07:15	29.13	0.674	19.631	634	339.888	473.453	1.39	125.8	19.9	51.8	37.2	5.66	1.6	91	3.7	18.66	2.95	17.74	3.87	20.92	0.05	134	21	127	28	NONE		22.2	60	37.7	737	765	2659	110.8	1.85	34	44.3	0	0	2659
									00:07:17	26.43	0.662	17.498	644	293.912	410.019	1.4	124	19	53.2	38.2	4.9	1.4	91	3.2	18.73	2.87	17.72	3.87	20.92	0.05	134	21	127	28	NONE		22.2	60	37.7	737	765	2300	95.8	1.6	35	38.3	0	0	2300
									00:07:21	13.95	1.954	27.265	1864	448.562	669.268	1.49	366.1	58.7	58.6	39.3	7.48	2.1	90	5	18.74	3	17.99	3.8	20.92	0.05	135	22	129	27	NONE		22.2	60	37.7	737	765	3579	149.1	2.49	35	59.7	0	0	3579
									00:07:25	20.98	0.497	10.427	440	152.173	222.286	1.46	94.4	13	58.9	40.3	2.54	0.7	89	1.7	18.99	2.62	18.12	3.57	20.92	0.05	136	19	130	26	NONE		22.2	60	37.7	737	765	1207	50.3	0.84	35	20.1	0	0	1207
									00:07:27	19.87	0.552	10.967	504	182.66	254.624	1.39	103.5	15.7	52.4	37.6	3.04	0.9	89	2.1	18.75	2.84	17.78	3.86	20.92	0.05	135	20	128	28	NONE		22.2	60	37.7	737	765	1429	59.5	0.99	35	23.8	0	0	1429
									00:07:29	25.21	0.759	19.134	532	386.535	509.443	1.32	139.1	24.7	44.9	34.1	6.44	1.8	89	4.3	18.33	3.25	17.39	4.2	20.92	0.05	132	23	125	30	NONE		22.2	60	37.7	737	765	2978	124.1	2.07	35	49.6	0	0	2978
									00:07:31	31.09	0.874	27.171	720	527.716	701.652	1.33	161	27.6	47.4	35.6	8.8	2.5	89	5.9	18.42	3.16	17.48	4.03	20.92	0.05	132	23	126	29	NONE		22.2	60	37.7	737	765	4075	169.8	2.83	35	67.9	0	0	4075
									00:07:33	29.56	0.734	21.695	657	391.427	533.739	1.36	136.4	22.1	50.1	36.8	6.52	1.9	89	4.4	18.58	3.01	17.66	3.9	20.92	0.05	133	22	127	28	NONE		22.2	60	37.7	737	765	3044	126.8	2.11	35	50.7	0	0	3044
									00:07:36	29.27	0.674	19.727	661	351.415	473.325	1.35	125.5	19.8	50.3	37.3	5.86	1.7	89	3.9	18.62	2.94	17.77	3.77	20.92	0.05	134	21	127	27	NONE		22.2	60	37.7	737	764	2723	113.5	1.89	35	45.4	0	0	2723
									00:07:38	25.53	0.687	17.54	615	317.161	425.491	1.34	127.7	20.4	49.7	37	5.29	1.5	89	3.6	18.59	2.97	17.68	3.81	20.92	0.05	133	21	127	27	NONE		22.2	60	37.7	737	765	2455	102.3	1.7	35	40.9	0	0	2455
									00:07:40	26.91	0.619	16.655	609	296.025	397.728	1.34	115.3	18.1	49.9	37.1	4.93	1.4	89	3.3	18.63	2.92	17.68	3.85	20.92	0.05	134	21	127	28	NONE		22.2	60	37.7	737	765	2292	95.5	1.59	35	38.2	0	0	2292
									00:07:42	28.99	0.644	18.667	567	344.477	461.887	1.34	119.4	19.5	48.3	36	5.74	1.6	88	3.9	18.54	3.03	17.67	3.85	20.92	0.05	133	22	127	28	NONE		22.2	60	37.7	737	765	2666	111.1	1.85	35	44.4	0	0	2666
									00:07:44	28.57	0.666	19.029	591	350.309	471.646	1.35	123.5	20.2	48.6	36.1	5.84	1.7	88	4	18.54	3.03	17.65	3.85	20.92	0.05	133	22	127	28	NONE		22.2	60	37.7	737	764	2714	113.1	1.89	35	45.2	0	0	2714
									00:07:46	30	0.671	20.13	605	363.646	492.675	1.35	124.7	20.1	49.6	36.6	6.06	1.7	88	4.1	18.58	3	17.7	3.81	20.92	0.05	133	21	127	27	NONE		22.2	60	37.7	737	764	2823	117.6	1.96	35	47	0	0	2823
									00:07:48	29.56	0.674	19.921	637	362.244	485.355	1.34	125.2	20.1	49.3	36.8	6.04	1.7	89	4.1	18.58	2.98	17.8	3.7	20.92	0.05	133	21	128	27	NONE		22.2	60	37.7	737	765	2803	116.8	1.95	35	46.7	0	0	2803
									00:07:50	28.85	0.679	19.587	638	353.185	468.833	1.33	126.3	19.9	49.7	37.5	5.89	1.7	89	4	18.6	2.93	17.71	3.8	20.92	0.05	134	21	127	27	NONE		22.2	60	37.7	737	765	2726	113.6	1.89	36	45.4	0	0	2726
									00:07:53	22.47	0.625	14.045	546	247.187	328.393	1.33	116.6	17.9	50.5	38	4.12	1.2	90	2.7	18.66	2.86	17.43	3.91	20.92	0.05	134	21	125	28	NONE		22.2	60	37.7	737	765	1908	79.5	1.33	36	31.8	0	0	1908
									00:07:55	27.91	0.661	18.447	611	343.866	449.137	1.31	122.5	19.7	48	36.7	5.73	1.6	91	3.8	18.53	2.98	17.49	3.99	20.92	0.05	133	21	126	29	NONE		22.2	60	37.7	737	765	2643	110.1	1.84	36	44	0	0	2643
									00:07:57	25.53	0.711	18.153	719	338	440.082	1.3	131.8	21.1	48.4	37.2	5.63	1.6	92	3.7	18.54	2.97	17.47	4.01	20.92	0.05	133	21	125	29	NONE		22.2	60	37.7	737	765	2595	108.1	1.8	36	43.3	0	0	2595
									00:08:00	27.65	0.649	17.945	637	326.103	422.16	1.29	120.7	18.7	49.1	37.9	5.44	1.6	91	3.6	18.6	2.88	17.64	3.83	20.92	0.05	133	21	126	27	NONE		22.2	60	37.6	737	764	2500	104.2	1.74	36	41.7	0	0	2500
									00:08:02	29.56	0.606	17.911	529	328.295	434.615	1.32	112.5	18	48.3	36.5	5.47	1.6	89	3.7	18.56	2.97	17.67	3.74	20.92	0.05	133	21	127	27	NONE		22.2	60	37.7	737	765	2532	105.5	1.76	36	42.2	0	0	2532
									00:08:04	29.27	0.693	20.283	653	377.449	499.842	1.32	128.4	20.9	48.3	36.5	6.29	1.8	89	4.2	18.53	3.02	17.57	3.91	20.92	0.05	133	22	126	28	NONE		22.2	60	37.7	737	765	2912	121.3	2.02	36	48.5	0	0	2912
									00:08:06	28.99	0.654	18.957	636	353.402	461.762	1.31	121.2	19.5	47.9	36.7	5.89	1.7	90	3.9	18.53	2.98	17.68	3.78	20.92	0.05	133	21	127	27	NONE		22.2	60	37.7	737	765	2716	113.2	1.89	36	45.3	0	0	2716
									00:08:08	27.27	0.595	16.227	560	287.598	383.028	1.33	110.9	17.2	49.8	37.4	4.79	1.4	89	3.2	18.64	2.89	17.81	3.66	20.92	0.05	134	21	128	26	NONE		22.2	60	37.7	737	764	2222	92.6	1.54	36	37	0	0	2222
									00:08:10	24.79	0.577	14.306	566	261.876	340.149	1.3	107.2	16.8	48	37	4.36	1.2	89	2.9	18.58	2.91	17.64	3.81	20.92	0.05	133	21	126	27	NONE		22.2	60	37.7	737	764	2009	83.7	1.4	36	33.5	0	0	2009
									00:08:13	25.42	0.631	16.042	591	301.711	394.701	1.31	116.8	19	47.3	36.1	5.03	1.4	89	3.4	18.51	3.01	17.61	3.85	20.92	0.05	133	22	126	28	NONE		22.2	60	37.7	737	765	2320	96.7	1.61	36	38.7	0	0	2320
									00:08:15	27.15	0.608	16.507	597	319.667	408.211	1.28	112.2	18.4	45.7	35.8	5.33	1.5	89	3.6	18.45	3.03	17.41	4.02	20.92	0.05	132	22	125	29	NONE		22.2	60	37.7	737	765	2442	101.7	1.7	36	40.7	0	0	2442
									00:08:17	24.79	0.666	16.512	629	330.462	417.51	1.26	122.4	20.6	44.7	35.4	5.51	1.6	89	3.7	18.38	3.09	17.5	3.89	20.92	0.05	132	22	126	28	NONE		22.2	60	37.7	737	765	2517	104.9	1.75	36	42	0	0	2517
									00:08:20	25.97	0.674	17.506	594	338.011	424.355	1.26	124.5	20	46.4	37	5.63	1.6	88	3.8	18.47	2.97	17.44	3.92	20.92	0.05	133	21	125	28	NONE		22.2	60	37.6	737	765	2570	107.1	1.79	36	42.8	0	0	2570
									00:08:22	30.3	0.634	19.212	546	381.978	485.516	1.27	116.6	19.6	44.7	35.2	6.37	1.8	88	4.3	18.39	3.09	17.42	3.9	20.92	0.05	132	22	125	28	NONE		22.2	60	37.6	737	765	2914	121.4	2.02	36	48.6	0	0	2914
									00:08:24	31.58	0.637	20.116	576	389.882	490.174	1.26	117.6	19	45.9	36.5	6.5	1.9	88	4.4	18.46	2.98	17.57	3.81	20.92	0.05	133	21	126	27	NONE		22.2	60	37.6	737	765	2966	123.6	2.06	37	49.4	0	0	2966
									00:08:25	32.43	0.809	26.238	674	501.08	635.845	1.27	149.6	24	47.8	37.7	8.35	2.4	90	5.6	18.49	2.97	17.6	3.8	20.92	0.05	133	21	126	27	NONE		22.2	60	37.6	737	765	3821	159.2	2.65	37	63.7	0	0	3821
									00:08:27	32.26	0.75	24.194	700	440.998	587.663	1.33	139.3	22.3	49.7	37.3	7.35	2.1	91	4.8	18.57	2.97	17.66	3.75	20.92	0.05	133	21	127	27	NONE		22.2	60	37.6	737	765	3408	142	2.37	37	56.8	0	0	3408
									00:08:29	30	0.751	22.53	690	408.588	541.528	1.33	139.6	22.1	50	37.7	6.81	1.9	92	4.4	18.59	2.94	17.79	3.73	20.92	0.05	133	21	128	27	NONE		22.2	59	37.6	737	765	3152	131.4	2.19	37	52.5	0	0	3152
									00:08:31	30.15	0.624	18.814	610	330.033	445.634	1.35	116.4	18.1	50.6	37.5	5.5	1.6	92	3.6	18.65	2.9	17.82	3.66	20.92	0.05	134	21	128	26	NONE		22.2	59	37.6	737	765	2559	106.6	1.78	37	42.7	0	0	2559
									00:08:33	30	0.583	17.49	544	305.361	414.005	1.36	108.8	16.9	50.4	37.2	5.09	1.5	91	3.4	18.66	2.9	17.78	3.73	20.92	0.05	134	21	128	27	NONE		22.2	59	37.6	737	765	2371	98.8	1.65	37	39.5	0	0	2371
									00:08:35	28.3	0.631	17.858	560	329.92	439.387	1.33	117	19	48.1	36.1	5.5	1.6	92	3.6	18.54	3.01	17.62	3.88	20.92	0.05	133	22	127	28	NONE		22.2	59	37.6	737	765	2549	106.2	1.77	37	42.5	0	0	2549
									00:08:38	27.03	0.617	16.676	629	311.491	408.521	1.31	114.3	18.5	47.5	36.2	5.19	1.5	92	3.4	18.53	3	17.59	3.86	20.92	0.05	133	22	126	28	NONE		22.2	59	37.6	737	765	2396	99.9	1.66	37	39.9	0	0	2396
									00:08:40	26.32	0.651	17.132	682	328.375	419.261	1.28	120.3	19.5	46.6	36.5	5.47	1.6	93	3.5	18.48	3	17.47	3.98	20.92	0.05	133	22	125	29	NONE		22.2	59	37.6	737	765	2508	104.5	1.74	37	41.8	0	0	2508
									00:08:42	26.79	0.671	17.973	609	348.247	446.556	1.28	123.8	20.4	46.2	36	5.8	1.7	92	3.8	18.45	3.04	17.5	3.93	20.92	0.05	132	22	126	28	NONE		22.2	59	37.6	737	765	2663	111	1.85	37	44.4	0	0	2663
									00:08:44	27.4	0.601	16.466	560	304.176	398.364	1.31	111.5	17.8	47.8	36.5	5.07	1.4	91	3.3	18.55	2.96	17.62	3.83	20.92	0.05	133	21	127	27	NONE		22.2	60	37.6	737	765	2339	97.5	1.62	37	39	0	0	2339
									00:08:47	25.97	0.606	15.74	572	304.178	394.88	1.3	111.8	18.6	45.8	35.3	5.07	1.4	90	3.4	18.45	3.07	17.53	3.9	20.92	0.05	132	22	126	28	NONE		22.2	59	37.6	737	765	2334	97.2	1.62	37	38.9	0	0	2334
									00:08:49	25.42	0.682	17.339	589	360.732	451.191	1.25	124.7	21.7	43.1	34.5	6.01	1.7	91	4	18.28	3.18	17.38	4.02	20.92	0.05	131	23	125	29	NONE		22.2	59	37.6	737	765	2741	114.2	1.9	37	45.7	0	0	2741
									00:08:51	29.41	0.708	20.824	590	423.5	526.534	1.24	129.9	21.9	44.3	35.6	7.06	2	91	4.7	18.35	3.09	17.37	4.01	20.92	0.05	132	22	125	29	NONE		22.2	59	37.6	737	765	3212	133.9	2.23	37	53.5	0	0	3212
									00:08:53	28.57	0.744	21.257	618	425.435	530.055	1.25	136.8	22.7	45.3	36.3	7.09	2	91	4.7	18.39	3.05	17.41	3.93	20.92	0.05	132	22	125	28	NONE		22.2	59	37.6	737	765	3229	134.5	2.24	37	53.8	0	0	3229
									00:08:55	29.13	0.7	20.388	603	405.652	507	1.25	128.8	21.3	45.2	36.2	6.76	1.9	91	4.5	18.4	3.04	17.45	3.91	20.92	0.05	132	22	125	28	NONE		22.2	59	37.6	737	765	3081	128.4	2.14	38	51.4	0	0	3081
									00:08:57	26.55	0.711	18.876	576	377.604	464.214	1.23	130.8	21.4	45.1	36.7	6.29	1.8	91	4.1	18.4	3.01	17.45	3.93	20.92	0.05	132	22	125	28	NONE		22.2	59	37.6	737	765	2856	119	1.98	38	47.6	0	0	2856
									00:08:59	29.27	0.617	18.059	509	352.198	432.66	1.23	113.9	18.1	45.5	37	5.87	1.7	91	3.9	18.46	2.93	17.51	3.85	20.92	0.05	133	21	126	28	NONE		22.2	59	37.6	737	765	2663	111	1.85	38	44.4	0	0	2663
									00:09:02	29.27	0.664	19.434	555	393.896	488.023	1.24	121.9	20.4	44.1	35.6	6.56	1.9	91	4.3	18.36	3.07	17.37	3.97	20.92	0.05	132	22	125	29	NONE		22.2	59	37.6	737	765	2985	124.4	2.07	38	49.8	0	0	2985
									00:09:03	28.71	0.913	26.211	723	541.966	676.08	1.25	167.1	28.8	44.7	35.8	9.03	2.6	92	5.9	18.3	3.15	17.39	3.94	20.92	0.05	131	23	125	28	NONE		22.2	59	37.6	737	765	4115	171.4	2.86	38	68.6	0	0	4115
									00:09:07	16.85	1.931	32.545	1728	555.186	763.71	1.38	361.2	55.5	56.5	41.1	9.25	2.6	93	6	18.71	2.87	18.01	3.66	20.92	0.05	134	21	129	26	NONE		22.2	59	37.6	737	765	4328	180.3	3.01	38	72.1	0	0	4328
									00:09:10	22.9	0.638	14.611	645	223.758	315.515	1.41	120.7	16.9	58.1	41.2	3.73	1.1	93	2.4	18.92	2.65	18.14	3.52	20.92	0.05	136	19	130	25	NONE		22.2	59	37.6	737	765	1756	73.2	1.22	38	29.3	0	0	1756
									00:09:12	23.9	0.568	13.578	469	231.341	324.078	1.4	106.2	16.6	51.5	36.7	3.86	1.1	93	2.5	18.7	2.92	17.93	3.72	20.92	0.05	134	21	129	27	NONE		22.2	59	37.6	737	765	1813	75.5	1.26	38	30.2	0	0	1813
									00:09:15	26.55	0.655	17.389	529	308.835	427.351	1.38	121.9	19.7	50.3	36.3	5.15	1.5	93	3.3	18.61	3.01	17.73	3.83	20.92	0.05	134	22	127	27	NONE		22.2	60	37.6	737	765	2411	100.5	1.67	38	40.2	0	0	2411
									00:09:17	27.65	0.731	20.212	619	372.997	492.441	1.32	135.6	21.8	49	37.1	6.22	1.8	93	4	18.55	2.98	17.72	3.82	20.92	0.05	133	21	127	27	NONE		22.2	59	37.6	737	765	2875	119.8	2	38	47.9	0	0	2875
									00:09:19	28.04	0.703	19.71	638	368.838	495.014	1.34	130.1	21.6	48.1	35.9	6.15	1.8	92	4	18.51	3.07	17.67	3.84	20.92	0.05	133	22	127	28	NONE		22.2	59	37.6	737	765	2855	119	1.98	38	47.6	0	0	2855
									00:09:21	26.67	0.618	16.48	592	291.504	389.772	1.34	115.2	17.9	50.1	37.5	4.86	1.4	91	3.2	18.64	2.9	17.68	3.79	20.92	0.05	134	21	127	27	NONE		22.2	59	37.6	737	765	2254	93.9	1.57	38	37.6	0	0	2254
									00:09:23	28.3	0.611	17.292	543	324.524	427.863	1.32	113.1	18.5	47.2	35.8	5.41	1.5	91	3.6	18.51	3.03	17.67	3.82	20.92	0.05	133	22	127	27	NONE		22.2	60	37.6	737	765	2500	104.2	1.74	38	41.7	0	0	2500
									00:09:25	27.27	0.562	15.327	547	279.533	369.804	1.32	104.4	16.6	48	36.3	4.66	1.3	92	3	18.58	2.95	17.75	3.72	20.92	0.05	133	21	127	27	NONE		22.2	60	37.6	737	765	2156	89.8	1.5	39	35.9	0	0	2156
									00:09:27	30.93	0.594	18.371	531	332.188	447.225	1.35	110.4	17.7	48.8	36.2	5.54	1.6	92	3.6	18.59	2.98	17.64	3.79	20.92	0.05	133	21	127	27	NONE		22.2	60	37.6	737	765	2574	107.2	1.79	39	42.9	0	0	2574
									00:09:30	27.4	0.601	16.466	544	311.004	405.193	1.3	111.2	18.1	46.8	35.9	5.18	1.5	92	3.4	18.5	3.01	17.56	3.84	20.92	0.05	133	22	126	28	NONE		22.2	60	37.6	737	765	2388	99.5	1.66	39	39.8	0	0	2388
									00:09:32	28.57	0.606	17.314	572	331.734	422.495	1.27	112	18.1	46.2	36.2	5.53	1.6	92	3.6	18.48	2.99	17.61	3.8	20.92	0.05	133	21	126	27	NONE		22.2	60	37.6	737	765	2532	105.5	1.76	39	42.2	0	0	2532
									00:09:34	22.39	0.662	14.821	590	286.093	349.135	1.22	122.4	19.1	46.3	38	4.77	1.4	91	3.1	18.49	2.89	17.45	3.94	20.92	0.05	133	21	125	28	NONE		22.2	60	37.6	737	765	2160	90	1.5	39	36	0	0	2160
									00:09:37	25.21	0.648	16.336	552	327.514	410.052	1.25	119.1	19.9	44.5	35.5	5.46	1.6	92	3.6	18.38	3.07	17.41	3.93	20.92	0.05	132	22	125	28	NONE		22.2	60	37.6	737	765	2489	103.7	1.73	39	41.5	0	0	2489
									00:09:39	27.4	0.595	16.301	536	323.791	405.255	1.25	109.5	18.1	44.4	35.5	5.4	1.5	92	3.5	18.4	3.04	17.43	3.9	20.92	0.05	132	22	125	28	NONE		22.2	60	37.6	737	765	2460	102.5	1.71	39	41	0	0	2460
									00:09:41	28.3	0.624	17.66	615	340.639	425.349	1.25	115.3	18.4	46	36.9	5.68	1.6	93	3.7	18.48	2.95	17.43	3.86	20.92	0.05	133	21	125	28	NONE		22.2	60	37.6	737	765	2587	107.8	1.8	39	43.1	0	0	2587
									00:09:54	26.91	0.615	16.547	515	328.306	399.993	1.22	113.3	18.2	44.7	36.7	5.47	1.6	91	3.6	18.42	2.96	17.44	3.86	20.92	0.05	132	21	125	28	NONE		22.2	60	37.6	737	765	2477	103.2	1.72	39	41.3	0	0	2477
									00:09:56	26.43	0.647	17.101	516	348.228	421.142	1.21	118.8	19.5	43.8	36.2	5.8	1.7	90	3.9	18.36	3.01	17.36	3.94	20.92	0.05	132	22	125	28	NONE		22.2	60	37.6	737	765	2623	109.3	1.82	39	43.7	0	0	2623
									00:09:59	28.71	0.601	17.254	542	338.091	412.643	1.22	110.9	17.6	45.1	36.9	5.63	1.6	90	3.8	18.45	2.93	17.44	3.84	20.92	0.05	132	21	125	28	NONE		22.2	60	37.6	737	765	2552	106.3	1.77	39	42.5	0	0	2552
									00:10:01	29.27	0.675	19.756	516	411.133	492.746	1.2	123.6	20.6	43.1	35.9	6.85	2	90	4.6	18.31	3.05	17.28	3.96	20.92	0.05	131	22	124	28	NONE		22.2	60	37.6	737	765	3089	128.7	2.15	40	51.5	0	0	3089
									00:10:03	25.75	0.705	18.155	573	372.992	439.626	1.18	129.4	20.9	43.8	37.2	6.22	1.8	90	4.1	18.35	2.96	17.31	3.92	20.92	0.05	132	21	124	28	NONE		22.2	60	37.6	737	765	2791	116.3	1.94	40	46.5	0	0	2791
									00:10:05	27.65	0.649	17.945	570	360.222	435.932	1.21	119.4	19.3	44.4	36.7	6	1.7	89	4	18.4	2.97	17.4	3.84	20.92	0.05	132	21	125	28	NONE		22.2	60	37.6	737	765	2714	113.1	1.88	40	45.2	0	0	2714
									00:10:07	27.52	0.626	17.229	484	355.407	422.758	1.19	114.8	18.8	43.1	36.2	5.92	1.7	89	4	18.34	3	17.41	3.82	20.92	0.05	132	22	125	27	NONE		22.2	60	37.6	737	765	2666	111.1	1.85	40	44.4	0	0	2666
									00:10:09	27.4	0.625	17.123	520	356.998	418.561	1.17	114.5	18.7	42.6	36.3	5.95	1.7	88	4.1	18.32	2.99	17.36	3.86	20.92	0.05	132	21	125	28	NONE		22.2	60	37.6	737	765	2668	111.2	1.85	40	44.5	0	0	2668
									00:10:11	28.85	0.643	18.548	501	380.319	442.876	1.16	118.1	18.8	43.5	37.3	6.34	1.8	89	4.3	18.37	2.92	17.41	3.82	20.92	0.05	132	21	125	27	NONE		22.2	60	37.6	737	765	2837	118.2	1.97	40	47.3	0	0	2837
									00:10:13	32.97	0.614	20.242	524	418.537	492.848	1.18	112.6	18.3	42.8	36.4	6.98	2	88	4.8	18.34	2.98	17.43	3.77	20.92	0.05	132	21	125	27	NONE		22.2	60	37.6	737	765	3131	130.5	2.17	40	52.2	0	0	3131
									00:10:16	26.09	0.717	18.704	705	362.432	432.228	1.19	132.6	20.3	46.6	39	6.04	1.7	89	4.1	18.49	2.83	17.61	3.65	20.92	0.05	133	20	126	26	NONE		22.2	60	37.6	737	765	2720	113.3	1.89	40	45.3	0	0	2720
									00:10:17	35.29	0.619	21.847	565	396.681	504.12	1.27	115.2	17.5	48.8	38.4	6.61	1.9	90	4.4	18.61	2.83	17.68	3.51	20.92	0.05	134	20	127	25	NONE		22.2	60	37.6	737	765	3026	126.1	2.1	40	50.4	0	0	3026
									00:10:19	32.26	0.641	20.677	613	365.397	463.139	1.27	119.7	17.6	50.4	39.8	6.09	1.7	91	4	18.67	2.75	17.78	3.49	20.92	0.05	134	20	128	25	NONE		22.2	60	37.6	737	765	2786	116.1	1.93	40	46.4	0	0	2786
									00:10:22	27.03	0.625	16.892	627	275.565	359.026	1.3	117.7	16.3	54.4	41.8	4.59	1.3	92	3	18.83	2.61	17.92	3.47	20.92	0.05	135	19	129	25	NONE		22.2	60	37.6	737	765	2116	88.2	1.47	40	35.3	0	0	2116
									00:10:24	25.97	0.645	16.753	547	306.466	392.299	1.28	119.9	18.5	48.7	38.1	5.11	1.5	91	3.4	18.59	2.87	17.76	3.66	20.92	0.05	133	21	128	26	NONE		22.2	60	37.6	737	765	2343	97.6	1.63	40	39	0	0	2343
									00:10:26	26.79	0.625	16.741	484	307.533	395.88	1.29	116.1	18.1	48.3	37.6	5.13	1.5	91	3.4	18.58	2.9	17.67	3.71	20.92	0.05	133	21	127	27	NONE		22.2	60	37.6	737	765	2354	98.1	1.63	40	39.2	0	0	2354
									00:10:28	29.13	0.659	19.194	483	379.6	480.878	1.27	121.3	20.2	45.2	35.7	6.33	1.8	91	4.2	18.41	3.07	17.55	3.82	20.92	0.05	132	22	126	27	NONE		22.2	60	37.6	737	765	2894	120.6	2.01	40	48.2	0	0	2894
									00:10:30	27.78	0.673	18.694	549	375.195	456.138	1.22	123.8	20.1	44.6	36.7	6.25	1.8	90	4.2	18.4	2.99	17.54	3.8	20.92	0.05	132	21	126	27	NONE		22.2	60	37.6	737	765	2830	117.9	1.97	40	47.2	0	0	2830
									00:10:32	27.03	0.699	18.892	574	363.273	454.752	1.25	129.2	20.6	46.8	37.4	6.05	1.7	90	4	18.48	2.95	17.55	3.77	20.92	0.05	133	21	126	27	NONE		22.2	60	37.6	737	765	2760	115	1.92	41	46	0	0	2760
									00:10:35	25.1	0.629	15.791	576	296.145	364.728	1.23	116.7	17.8	47.4	38.5	4.94	1.4	89	3.3	18.55	2.83	17.64	3.66	20.92	0.05	133	20	127	26	NONE		22.2	60	37.6	737	765	2241	93.4	1.56	41	37.3	0	0	2241
									00:10:37	25.86	1.26	32.586	625	806.191	946.968	1.17	224.7	44.7	38.2	32.5	13.44	3.8	88	9.2	17.83	3.55	17.01	4.29	20.92	0.05	128	25	122	31	NONE		22.2	60	37.6	737	765	6028	251.1	4.19	41	100.5	0	0	6028
									00:10:39	28.17	0.599	16.873	559	324.17	397.896	1.23	110.8	17.3	46	37.5	5.4	1.5	89	3.6	18.5	2.89	17.6	3.67	20.92	0.05	133	21	126	26	NONE		22.2	60	37.6	737	765	2451	102.1	1.7	41	40.8	0	0	2451
									00:10:42	25.42	0.572	14.542	468	289.221	346.726	1.2	105.4	16.7	44.1	36.8	4.82	1.4	90	3.2	18.43	2.92	17.52	3.69	20.92	0.05	132	21	126	26	NONE		22.2	60	37.6	737	765	2173	90.6	1.51	41	36.2	0	0	2173
									00:10:44	26.32	0.584	15.368	483	314.417	376.252	1.2	107.2	17.5	43	36	5.24	1.5	89	3.5	18.36	3	17.41	3.82	20.92	0.05	132	21	125	27	NONE		22.2	60	37.6	737	764	2362	98.4	1.64	41	39.4	0	0	2362
									00:10:46	25.53	0.615	15.702	494	334.001	385.924	1.16	112.4	18.5	41.7	36.1	5.57	1.6	87	3.8	18.28	3.01	17.29	3.87	20.92	0.05	131	22	124	28	NONE		22.2	60	37.6	737	765	2487	103.6	1.73	41	41.5	0	0	2487
									00:10:49	26.32	0.667	17.553	527	386.956	443.118	1.15	121.3	20.6	40.6	35.5	6.45	1.8	87	4.4	18.19	3.09	17.24	3.89	20.92	0.05	131	22	124	28	NONE		22.2	60	37.6	737	765	2875	119.8	2	41	47.9	0	0	2875
									00:10:51	26.79	0.605	16.205	493	345.101	393.857	1.14	110.6	18	41.5	36.4	5.75	1.6	86	4	18.28	2.98	17.26	3.87	20.92	0.05	131	21	124	28	NONE		22.2	60	37.5	737	765	2562	106.7	1.78	41	42.7	0	0	2562
									00:10:53	26.79	0.612	16.393	497	349.748	393.777	1.13	111.9	18	41.5	36.9	5.83	1.7	85	4.1	18.28	2.94	17.25	3.82	20.92	0.05	131	21	124	27	NONE		22.2	60	37.5	737	765	2588	107.8	1.8	41	43.1	0	0	2588
									00:10:55	26.09	0.584	15.235	473	321.627	366.47	1.14	106.9	17.2	41.7	36.6	5.36	1.5	84	3.8	18.3	2.95	17.19	3.84	20.92	0.05	131	21	123	28	NONE		22.2	60	37.6	737	765	2387	99.4	1.66	41	39.8	0	0	2387
									00:10:58	24.29	0.616	14.964	524	322.167	361.105	1.12	112.5	18.2	41.2	36.7	5.37	1.5	83	3.9	18.26	2.95	17.26	3.79	20.92	0.05	131	21	124	27	NONE		22.2	60	37.6	737	765	2381	99.2	1.65	41	39.7	0	0	2381
									00:11:00	26.91	0.588	15.821	509	342.9	382.396	1.12	107.3	17.4	40.6	36.4	5.71	1.6	84	4.1	18.25	2.96	17.31	3.76	20.92	0.05	131	21	124	27	NONE		22.2	60	37.6	737	765	2531	105.5	1.76	41	42.2	0	0	2531
									00:11:02	27.27	0.62	16.909	464	365.638	405.375	1.11	113.2	18.2	41	37	6.09	1.7	84	4.4	18.26	2.94	17.24	3.8	20.92	0.05	131	21	124	27	NONE		22.2	60	37.6	737	765	2696	112.3	1.87	41	44.9	0	0	2696
									00:11:04	26.79	0.585	15.67	499	331.093	374.048	1.13	107.1	17.1	41.7	36.9	5.52	1.6	83	4	18.31	2.92	17.27	3.75	20.92	0.05	131	21	124	27	NONE		22.2	60	37.5	737	765	2452	102.2	1.7	42	40.9	0	0	2452
									00:11:07	30	0.711	21.33	512	480.792	534.51	1.11	129	21.8	40	36	8.01	2.3	83	5.8	18.14	3.07	17.15	3.87	20.92	0.05	130	22	123	28	NONE		22.3	60	37.5	737	765	3547	147.8	2.46	42	59.1	0	0	3547
									00:11:09	25.97	0.651	16.909	579	341.31	390.058	1.14	119.9	18.4	44.2	38.7	5.69	1.6	84	4.1	18.42	2.83	17.48	3.62	20.92	0.05	132	20	126	26	NONE		22.3	60	37.6	737	765	2535	105.6	1.76	42	42.2	0	0	2535
									00:11:11	28.44	0.552	15.697	465	319.944	369.136	1.15	101.5	15.9	42.8	37.1	5.33	1.5	84	3.8	18.39	2.88	17.41	3.67	20.92	0.05	132	21	125	26	NONE		22.3	60	37.5	737	765	2382	99.2	1.65	42	39.7	0	0	2382
									00:11:13	23.53	0.535	12.588	425	253.64	286.056	1.13	98.6	14.9	43.1	38.2	4.23	1.2	84	3	18.43	2.79	17.48	3.58	20.92	0.05	132	20	126	26	NONE		22.3	60	37.5	737	765	1878	78.2	1.3	42	31.3	0	0	1878
									00:11:16	27.03	0.545	14.73	416	317.034	348.671	1.1	99.6	15.8	40.5	36.8	5.28	1.5	85	3.7	18.28	2.9	17.29	3.76	20.92	0.05	131	21	124	27	NONE		22.3	60	37.5	737	765	2333	97.2	1.62	42	38.9	0	0	2333
									00:11:17	32.43	0.512	16.605	449	336.534	364.955	1.08	94.4	13.8	42.6	39.3	5.61	1.6	86	3.9	18.44	2.7	17.46	3.56	20.92	0.05	132	19	125	26	NONE		22.3	60	37.5	737	765	2468	102.8	1.71	42	41.1	0	0	2468
									00:11:19	32.43	0.626	20.303	434	453.04	484.673	1.07	113.9	18.3	39.8	37.2	7.55	2.2	85	5.3	18.19	2.92	17.11	3.89	20.92	0.05	131	21	123	28	NONE		22.3	60	37.5	737	765	3312	138	2.3	42	55.2	0	0	3312
									00:11:21	31.91	0.59	18.83	529	407.361	453.56	1.11	107.7	17.4	40.7	36.6	6.79	1.9	86	4.7	18.25	2.95	17.23	3.73	20.92	0.05	131	21	124	27	NONE		22.3	60	37.5	737	765	3006	125.3	2.09	42	50.1	0	0	3006
									00:11:26	13.67	2.513	34.346	1947	699.078	843.099	1.21	461.5	75.5	47.8	39.6	11.65	3.3	90	7.8	18.36	3	17.64	3.7	20.92	0.05	132	22	127	27	NONE		22.3	60	37.5	737	765	5261	219.2	3.65	42	87.7	0	0	5261
									00:11:30	16.26	0.324	5.268	302	8.31664	96.4709	>,60	65.8	7.3	496.6	42.8	0.14	0	90	0.1	20.31	2.25	18.34	2.87	20.92	0.05	146	16	132	21	NONE		22.3	60	37.5	737	765	200	8.3	0.14	42	3.3	0	0	200
									00:11:32	29.56	0.357	10.552	261	188.021	226.459	1.2	66.7	9.4	45.1	37.5	3.13	0.9	90	2.1	18.68	2.63	17.66	3.45	20.92	0.05	134	19	127	25	NONE		22.3	60	37.5	737	765	1415	58.9	0.98	42	23.6	0	0	1415
									00:11:34	21.9	0.599	13.117	482	287.263	323.857	1.13	109.1	18.1	40.3	35.8	4.79	1.4	89	3.2	18.21	3.02	17.14	3.87	20.92	0.05	131	22	123	28	NONE		22.3	60	37.5	737	765	2126	88.6	1.48	42	35.4	0	0	2126
									00:11:36	26.32	0.627	16.5	520	378.787	404.186	1.07	113.6	18.8	38.7	36.3	6.31	1.8	88	4.3	18.12	3	17.09	3.91	20.92	0.05	130	22	123	28	NONE		22.4	59	37.5	737	765	2768	115.3	1.92	43	46.1	0	0	2768
									00:11:38	29.56	0.735	21.724	525	525.616	555.771	1.06	132.1	23	37.4	35.4	8.76	2.5	87	6	17.97	3.13	16.93	4	20.92	0.05	129	22	121	29	NONE		22.4	59	37.5	737	764	3832	159.7	2.66	43	63.9	0	0	3832
									00:11:41	26.32	0.717	18.868	631	414.674	449.119	1.08	130.7	20.9	41.1	37.9	6.91	2	87	4.8	18.23	2.91	17.2	3.78	20.92	0.05	131	21	123	27	NONE		22.4	59	37.5	737	765	3040	126.7	2.11	43	50.7	0	0	3040
									00:11:43	25.21	0.59	14.874	564	308.783	337.326	1.09	108.4	16.4	42.5	38.9	5.15	1.5	86	3.6	18.37	2.78	17.37	3.65	20.92	0.05	132	20	125	26	NONE		22.4	59	37.5	737	765	2268	94.5	1.58	43	37.8	0	0	2268
									00:11:46	25.64	0.507	13	417	265.812	294.981	1.11	93.3	14.1	42.2	38	4.43	1.3	84	3.2	18.4	2.78	17.43	3.54	20.92	0.05	132	20	125	25	NONE		22.4	59	37.5	737	765	1960	81.7	1.36	43	32.7	0	0	1960
									00:11:48	23.17	0.524	12.139	434	259.402	281.739	1.09	95.9	14.9	40.5	37.3	4.32	1.2	83	3.1	18.3	2.84	17.32	3.66	20.92	0.05	131	20	124	26	NONE		22.4	59	37.5	737	765	1903	79.3	1.32	43	31.7	0	0	1903
									00:11:50	24.29	0.553	13.433	415	300.557	319.349	1.06	100.6	16.1	39	36.7	5.01	1.4	82	3.7	18.19	2.91	17.12	3.77	20.92	0.05	131	21	123	27	NONE		22.5	59	37.5	737	765	2194	91.4	1.52	43	36.6	0	0	2194
									00:11:53	27.78	0.553	15.361	467	335.548	362.877	1.08	100.9	16	40	37	5.59	1.6	81	4.1	18.25	2.89	17.12	3.77	20.92	0.05	131	21	123	27	NONE		22.5	59	37.5	737	765	2459	102.5	1.71	43	41	0	0	2459
									00:11:55	27.78	0.598	16.611	463	370.71	396.974	1.07	108.8	17.5	39.6	36.9	6.18	1.8	81	4.6	18.19	2.93	17.08	3.81	20.92	0.05	131	21	123	27	NONE		22.5	59	37.5	737	765	2711	112.9	1.88	43	45.2	0	0	2711
									00:11:57	23.53	0.548	12.894	487	280.319	289.827	1.03	100.2	15.1	40.1	38.8	4.67	1.3	80	3.5	18.28	2.76	17.24	3.63	20.92	0.05	131	20	124	26	NONE		22.5	59	37.5	737	765	2033	84.7	1.41	43	33.9	0	0	2033
									00:12:00	24.49	0.557	13.641	458	303.968	321.915	1.06	101.4	16.1	39.2	37	5.07	1.4	80	3.8	18.2	2.89	17.16	3.73	20.92	0.05	131	21	123	27	NONE		22.5	59	37.5	737	765	2217	92.4	1.54	43	37	0	0	2217
									00:12:02	24	0.533	12.792	420	285.455	293.778	1.03	97.1	15	38.9	37.8	4.76	1.4	80	3.6	18.22	2.81	17.21	3.65	20.92	0.05	131	20	124	26	NONE		22.5	59	37.5	737	765	2068	86.2	1.44	43	34.5	0	0	2068
									00:12:05	26.79	0.524	14.036	408	322.907	334.655	1.04	95	15.3	37.7	36.3	5.38	1.5	79	4.1	18.13	2.92	17.06	3.76	20.92	0.05	130	21	122	27	NONE		22.6	59	37.5	737	765	2344	97.6	1.63	43	39.1	0	0	2344
									00:12:07	28.3	0.515	14.575	426	326.938	341.948	1.05	93.7	14.8	38.5	36.8	5.45	1.6	79	4.1	18.19	2.87	17.14	3.68	20.92	0.05	131	21	123	26	NONE		22.6	59	37.5	737	765	2378	99.1	1.65	43	39.6	0	0	2378
									00:12:09	27.78	0.593	16.472	492	383.335	399.334	1.04	107.3	17.6	37.9	36.4	6.39	1.8	80	4.8	18.09	2.97	17.02	3.8	20.92	0.05	130	21	122	27	NONE		22.6	59	37.5	737	765	2785	116.1	1.93	43	46.4	0	0	2785
									00:12:11	27.78	0.598	16.611	496	374.851	392.354	1.05	108.7	17.3	39.1	37.4	6.25	1.8	81	4.6	18.18	2.89	17.08	3.75	20.92	0.05	131	21	123	27	NONE		22.6	59	37.5	737	765	2727	113.6	1.89	44	45.4	0	0	2727
									00:12:13	28.57	0.602	17.2	497	385.421	408.267	1.06	109.5	17.5	39.4	37.2	6.42	1.8	81	4.8	18.19	2.91	17.21	3.68	20.92	0.05	131	21	124	26	NONE		22.6	59	37.5	737	765	2811	117.1	1.95	44	46.9	0	0	2811
									00:12:15	27.15	0.566	15.367	445	343.879	361.283	1.05	103	16.3	39.2	37.3	5.73	1.6	82	4.2	18.2	2.88	17.19	3.69	20.92	0.05	131	21	123	26	NONE		22.6	59	37.5	737	765	2503	104.3	1.74	44	41.7	0	0	2503
									00:12:17	29.41	0.545	16.029	434	353.776	369.653	1.04	99.4	15.4	39.5	37.8	5.9	1.7	84	4.2	18.24	2.83	17.27	3.61	20.92	0.05	131	20	124	26	NONE		22.7	59	37.5	737	765	2572	107.2	1.79	44	42.9	0	0	2572
									00:12:19	27.4	0.576	15.781	478	341.061	364.471	1.07	105.3	16.3	40.6	38	5.68	1.6	85	4	18.28	2.83	17.27	3.62	20.92	0.05	131	20	124	26	NONE		22.7	59	37.5	737	765	2493	103.9	1.73	44	41.5	0	0	2493
									00:12:22	29.85	0.497	14.836	439	309.161	333.609	1.08	91.3	13.7	41.2	38.2	5.15	1.5	85	3.6	18.37	2.76	17.37	3.53	20.92	0.05	132	20	125	25	NONE		22.7	59	37.5	737	765	2265	94.4	1.57	44	37.7	0	0	2265
									00:12:24	23.53	0.528	12.424	442	279.225	286.111	1.02	96.1	14.9	38.6	37.7	4.65	1.3	86	3.2	18.2	2.82	17.2	3.62	20.92	0.05	131	20	123	26	NONE		22.7	59	37.5	737	765	2021	84.2	1.4	44	33.7	0	0	2021
									00:12:27	23.81	0.485	11.548	413	252.875	260.272	1.03	88.6	13.4	39.1	38	4.21	1.2	88	2.9	18.27	2.76	17.27	3.57	20.92	0.05	131	20	124	26	NONE		22.8	58	37.5	737	765	1832	76.4	1.27	44	30.5	0	0	1832
									00:12:29	24.49	0.557	13.641	457	317.912	317.837	1	100.9	15.9	37.5	37.5	5.3	1.5	89	3.6	18.11	2.85	17.04	3.76	20.92	0.05	130	20	122	27	NONE		22.8	58	37.5	737	765	2289	95.4	1.59	44	38.1	0	2	2287
									00:12:32	23.81	0.583	13.881	478	332.936	326.551	0.98	105.2	16.8	36.7	37.4	5.55	1.6	89	3.7	18.04	2.88	16.94	3.81	20.92	0.05	130	21	122	27	NONE		22.8	58	37.5	737	765	2387	99.5	1.66	44	39.8	0	156	2231
									00:12:34	29.13	0.546	15.903	443	383.507	380.561	0.99	98.4	16	36.2	36.4	6.39	1.8	88	4.4	18.02	2.93	16.93	3.77	20.92	0.05	129	21	122	27	NONE		22.8	58	37.5	737	765	2757	114.9	1.91	44	45.9	0	72	2684
									00:12:36	25.75	0.504	12.979	459	301.939	294.121	0.97	91.4	14	37	38	5.03	1.4	89	3.4	18.13	2.78	17.02	3.63	20.92	0.05	130	20	122	26	NONE		22.9	58	37.5	737	765	2162	90.1	1.5	44	36	0	191	1971
									00:12:38	25.86	0.527	13.629	444	322.39	316.629	0.98	95.3	15	36.7	37.3	5.37	1.5	90	3.6	18.08	2.85	17.03	3.66	20.92	0.05	130	20	122	26	NONE		22.9	58	37.5	737	765	2312	96.3	1.61	44	38.5	0	141	2171
									00:12:40	28.99	0.483	14	417	334.054	319.273	0.96	87.3	13.5	35.8	37.5	5.57	1.6	90	3.7	18.07	2.8	16.94	3.67	20.92	0.05	130	20	122	26	NONE		22.9	58	37.5	737	765	2382	99.2	1.65	44	39.7	0	360	2022
									00:12:43	32.43	0.617	20.011	345	561.453	527.874	0.94	108.5	19.9	31.6	33.6	9.36	2.7	89	6.3	17.59	3.23	16.46	4.06	20.92	0.05	126	23	118	29	NONE		22.9	58	37.5	737	765	3989	166.2	2.77	44	66.5	0	814	3175
									00:12:45	19.8	0.416	8.238	464	177.938	170.96	0.96	76.3	10.6	38.5	40.1	2.97	0.8	88	2	18.34	2.55	17.14	3.48	20.92	0.05	132	18	123	25	NONE		23	58	37.5	737	764	1270	52.9	0.88	44	21.2	0	170	1100
									00:12:48	23.08	0.485	11.192	397	276.109	254.166	0.92	87.3	13.5	34.7	37.7	4.6	1.3	88	3.1	18	2.78	16.8	3.74	20.92	0.05	129	20	121	27	NONE		23	58	37.5	737	765	1953	81.4	1.36	45	32.6	0	530	1423
									00:12:50	27.4	0.545	14.932	428	385.779	360.247	0.93	97.3	16.1	33.7	36.1	6.43	1.8	89	4.3	17.85	2.95	16.62	3.82	20.92	0.05	128	21	119	27	NONE		23	58	37.5	737	765	2737	114	1.9	45	45.6	0	618	2119
									00:12:52	27.65	0.507	14.018	431	344.741	318.061	0.92	91.3	14.1	35	38	5.75	1.6	88	3.9	18.01	2.78	16.76	3.75	20.92	0.05	129	20	120	27	NONE		23	58	37.5	737	765	2440	101.7	1.69	45	40.7	0	644	1795
									00:12:55	25.42	0.52	13.22	429	325.436	302.879	0.93	93.6	14.6	35.2	37.8	5.42	1.5	87	3.7	18	2.81	16.74	3.76	20.92	0.05	129	20	120	27	NONE		23.1	58	37.5	737	765	2307	96.1	1.6	45	38.5	0	546	1762
									00:12:57	26.91	0.495	13.318	433	332.9	307.402	0.92	88.9	14	34.3	37.2	5.55	1.6	86	3.9	17.96	2.83	16.71	3.77	20.92	0.05	129	20	120	27	NONE		23.1	58	37.5	737	765	2356	98.2	1.64	45	39.3	0	616	1740
									00:12:59	24.9	0.538	13.394	403	352.57	323.294	0.92	95.8	15.9	33	36	5.88	1.7	86	4.1	17.81	2.96	16.68	3.79	20.92	0.05	128	21	120	27	NONE		23.1	58	37.5	737	765	2492	103.8	1.73	45	41.5	0	706	1786
									00:13:02	25.86	0.597	15.44	478	413.71	386.77	0.93	105.9	18.3	32.9	35.2	6.9	2	86	4.8	17.74	3.07	16.66	3.83	20.92	0.05	127	22	120	27	NONE		23.1	58	37.5	737	765	2936	122.3	2.04	45	48.9	0	653	2284
									00:13:04	26.43	0.649	17.154	452	475.788	434.239	0.91	114.5	20.1	32.2	35.2	7.93	2.3	86	5.5	17.64	3.1	16.43	4.03	20.92	0.05	127	22	118	29	NONE		23.2	57	37.5	737	765	3360	140	2.33	45	56	0	1001	2358
									00:13:06	29.13	0.575	16.748	517	420.945	397.139	0.94	103.1	16.7	34.9	37	7.02	2	86	4.9	17.93	2.9	16.76	3.76	20.92	0.05	129	21	120	27	NONE		23.2	57	37.5	737	765	2993	124.7	2.08	45	49.9	0	578	2415
									00:13:08	30.15	0.569	17.156	505	414.46	401.17	0.97	102.6	16.3	36.3	37.5	6.91	2	86	4.8	18.03	2.86	16.8	3.74	20.92	0.05	129	21	121	27	NONE		23.2	57	37.5	737	765	2963	123.5	2.06	45	49.4	0	324	2639
									00:13:10	28.17	0.714	20.113	607	501.489	494.802	0.99	128	21.5	36.2	36.7	8.36	2.4	86	5.8	17.93	3.01	16.81	3.83	20.92	0.05	129	22	121	27	NONE		23.2	57	37.5	737	765	3600	150	2.5	45	60	0	164	3436
									00:13:12	25.64	0.526	13.487	448	307.604	307.545	1	95.6	14.7	38	38	5.13	1.5	85	3.6	18.17	2.79	17.07	3.61	20.92	0.05	130	20	123	26	NONE		23.3	57	37.5	737	765	2215	92.3	1.54	45	36.9	0	1	2213
									00:13:15	26.43	0.577	15.251	474	370.248	364.777	0.99	103.9	16.9	36.2	36.7	6.17	1.8	86	4.3	18.01	2.93	17	3.73	20.92	0.05	129	21	122	27	NONE		23.3	57	37.5	737	765	2657	110.7	1.85	45	44.3	0	134	2523
									00:13:17	27.03	0.524	14.162	436	332.09	335.42	1.01	94.8	15.2	36.9	36.6	5.53	1.6	85	3.9	18.09	2.9	17.03	3.68	20.92	0.05	130	21	122	26	NONE		23.4	57	37.5	737	765	2396	99.8	1.66	45	39.9	0	0	2396
									00:13:19	26.09	0.493	12.861	395	299.183	302.416	1.01	89.3	14.2	36.9	36.5	4.99	1.4	84	3.6	18.11	2.88	17.13	3.59	20.92	0.05	130	21	123	26	NONE		23.3	57	37.5	737	765	2159	90	1.5	46	36	0	0	2159
									00:13:21	28.17	0.568	16	451	389.145	388.861	1	102.2	16.9	36	36.1	6.49	1.9	84	4.6	17.99	2.98	16.9	3.78	20.92	0.05	129	21	121	27	NONE		23.3	57	37.5	737	765	2801	116.7	1.95	46	46.7	0	7	2794
									00:13:23	27.65	0.542	14.986	466	361.904	354.422	0.98	97.7	15.7	36.1	36.8	6.03	1.7	84	4.3	18.03	2.9	16.92	3.76	20.92	0.05	129	21	121	27	NONE		23.4	57	37.5	737	765	2594	108.1	1.8	46	43.2	0	183	2411
									00:13:25	30.46	0.589	17.939	458	435.786	435.36	1	106	17.5	36.3	36.3	7.26	2.1	83	5.3	18	2.97	16.92	3.79	20.92	0.05	129	21	121	27	NONE		23.4	57	37.5	737	765	3137	130.7	2.18	46	52.3	0	10	3127
									00:13:28	28.04	0.528	14.804	449	343.889	343.252	1	95.7	15	37.3	37.4	5.73	1.6	83	4.1	18.12	2.84	17.14	3.62	20.92	0.05	130	20	123	26	NONE		23.4	57	37.5	737	765	2475	103.1	1.72	46	41.2	0	16	2459
									00:13:30	27.52	0.616	16.954	497	397.44	406.838	1.02	111.4	18.1	37.8	36.9	6.62	1.9	84	4.7	18.08	2.94	17.07	3.7	20.92	0.05	130	21	123	27	NONE		23.5	57	37.5	737	765	2876	119.9	2	46	47.9	0	0	2876
									00:13:32	32.79	0.603	19.77	500	459.111	471.206	1.03	109.2	17.6	38.1	37.1	7.65	2.2	84	5.5	18.11	2.92	17.12	3.65	20.92	0.05	130	21	123	26	NONE		23.5	57	37.5	737	765	3325	138.5	2.31	46	55.4	0	0	3325
									00:13:34	27.4	0.96	26.301	800	628.152	653.727	1.04	173	29.2	38.8	37.3	10.47	3	86	7.3	18.02	3.04	17.21	3.71	20.92	0.05	129	22	124	27	NONE		23.5	57	37.5	737	765	4563	190.1	3.17	46	76.1	0	0	4563
									00:13:36	28.3	0.577	16.33	478	333.167	360.036	1.08	106.3	15.6	43.1	39.9	5.55	1.6	85	3.9	18.42	2.7	17.56	3.41	20.92	0.05	132	19	126	24	NONE		23.5	57	37.5	737	765	2441	101.7	1.7	46	40.7	0	0	2441
									00:13:38	27.52	0.463	12.743	366	254.248	280.545	1.1	85.5	12.5	42.5	38.6	4.24	1.2	83	3.1	18.47	2.7	17.57	3.34	20.92	0.05	133	19	126	24	NONE		23.6	56	37.5	737	765	1872	78	1.3	46	31.2	0	0	1872
									00:13:40	26.43	0.481	12.714	374	261.413	284.595	1.09	88.5	13.2	41.6	38.2	4.36	1.2	84	3.1	18.4	2.74	17.42	3.54	20.92	0.05	132	20	125	25	NONE		23.6	56	37.5	737	765	1919	80	1.33	46	32	0	0	1919
									00:13:42	29.27	0.446	13.054	415	269.869	293.677	1.09	82	12.3	40.8	37.5	4.5	1.3	84	3.2	18.39	2.76	17.34	3.45	20.92	0.05	132	20	125	25	NONE		23.6	56	37.5	737	765	1981	82.5	1.38	46	33	0	0	1981
									00:13:44	29.27	0.583	17.063	471	373.008	399.004	1.07	106.4	16.7	40.3	37.6	6.22	1.8	84	4.4	18.25	2.86	17.32	3.57	20.92	0.05	131	21	124	26	NONE		23.6	56	37.5	737	765	2727	113.6	1.89	46	45.4	0	0	2727
									00:13:46	29.85	0.535	15.97	512	327.545	352.979	1.08	98.5	14.5	42.4	39.3	5.46	1.6	85	3.9	18.41	2.71	17.44	3.48	20.92	0.05	132	19	125	25	NONE		23.6	56	37.5	737	765	2399	99.9	1.67	46	40	0	0	2399
									00:13:49	26.79	0.596	15.964	446	355.9	376.14	1.06	108.5	17.2	39.6	37.5	5.93	1.7	85	4.2	18.2	2.89	17.25	3.69	20.92	0.05	131	21	124	26	NONE		23.7	56	37.5	737	765	2595	108.1	1.8	46	43.2	0	0	2595
									00:13:51	28.99	0.526	15.246	446	330.091	345.259	1.05	96.2	14.6	40	38.3	5.5	1.6	85	3.9	18.29	2.78	17.27	3.61	20.92	0.05	131	20	124	26	NONE		23.7	56	37.5	737	765	2401	100	1.67	46	40	0	0	2401
									00:13:53	27.15	0.594	16.127	466	370.417	385.777	1.04	107.7	17.4	38.4	36.9	6.17	1.8	85	4.4	18.13	2.93	17.19	3.68	20.92	0.05	130	21	123	26	NONE		23.7	56	37.5	737	765	2691	112.1	1.87	47	44.9	0	0	2691
									00:13:55	26.67	0.555	14.8	416	338.872	350.548	1.03	100.7	16.1	38.2	36.9	5.65	1.6	85	4	18.14	2.9	17.26	3.58	20.92	0.05	130	21	124	26	NONE		23.7	56	37.5	737	764	2458	102.4	1.71	47	41	0	0	2458
									00:13:57	26.55	0.529	14.044	431	316.936	327.226	1.03	96.2	15.1	38.4	37.2	5.28	1.5	84	3.8	18.19	2.85	17.21	3.6	20.92	0.05	131	20	124	26	NONE		23.7	56	37.5	737	765	2298	95.8	1.6	47	38.3	0	0	2298
									00:13:59	31.09	0.616	19.15	530	435.856	459.543	1.05	111.8	18.1	38.9	36.9	7.26	2.1	84	5.2	18.15	2.94	17.14	3.65	20.92	0.05	130	21	123	26	NONE		23.8	56	37.5	737	765	3176	132.3	2.21	47	52.9	0	0	3176
									00:14:01	28.99	0.647	18.754	549	418.066	440.13	1.05	117.8	18.6	40	38	6.97	2	84	5	18.21	2.87	17.16	3.65	20.92	0.05	131	21	123	26	NONE		23.8	56	37.5	737	765	3045	126.9	2.11	47	50.8	0	0	3045
									00:14:06	14.05	0.728	10.23	587	160.439	230.433	1.44	137.3	20.1	57.6	40.1	2.67	0.8	84	1.9	18.86	2.76	17.3	3.59	20.92	0.05	135	20	124	26	NONE		23.8	56	37.5	737	765	1266	52.8	0.88	47	21.1	0	0	1266
									00:14:08	28.99	0.628	18.203	554	417.64	433.131	1.04	113.9	18.3	38.7	37.3	6.96	2	86	4.9	18.14	2.91	17.15	3.67	20.92	0.05	130	21	123	26	NONE		23.8	56	37.5	737	765	3032	126.3	2.11	47	50.5	0	0	3032
									00:14:10	28.17	0.634	17.859	535	404.568	420.861	1.04	115.2	18.3	39.3	37.7	6.74	1.9	86	4.7	18.17	2.89	17.17	3.64	20.92	0.05	130	21	123	26	NONE		23.8	56	37.5	737	764	2939	122.4	2.04	47	49	0	0	2939
									00:14:12	26.79	0.58	15.536	498	349.615	362.962	1.04	105.5	16.6	39.1	37.6	5.83	1.7	85	4.1	18.19	2.86	17.21	3.62	20.92	0.05	130	21	123	26	NONE		23.8	56	37.5	737	764	2538	105.8	1.76	47	42.3	0	0	2538
									00:14:14	26.2	0.628	16.454	502	383.6	389.34	1.01	113.7	18.2	38.1	37.6	6.39	1.8	84	4.6	18.11	2.9	17	3.77	20.92	0.05	130	21	122	27	NONE		23.8	56	37.5	737	765	2771	115.5	1.92	47	46.2	0	0	2771
									00:14:17	28.57	0.746	21.314	674	480.45	494.38	1.03	135.7	21.2	40.2	39.1	8.01	2.3	84	5.7	18.19	2.84	17.08	3.72	20.92	0.05	131	20	123	27	NONE		23.8	56	37.4	737	765	3481	145.1	2.42	47	58	0	0	3481
									00:14:22	13.99	2.338	32.699	1930	658.431	771.957	1.17	430.4	67.6	48.2	41.1	10.97	3.1	87	7.6	18.41	2.89	17.7	3.6	20.92	0.05	132	21	127	26	NONE		23.9	56	37.5	737	764	4921	205	3.42	48	82	0	0	4921
									00:14:26	13.64	0.411	5.605	381	23.438	105.339	4.49	82.4	9.5	198.4	44.1	0.39	0.1	86	0.3	20.05	2.31	18.14	3	20.92	0.05	144	17	130	22	NONE		23.9	56	37.5	737	765	298	12.4	0.21	48	5	0	0	298
									00:14:29	16.53	0.386	6.38	363	55.752	147.077	2.64	75.3	10.9	93.7	35.5	0.93	0.3	85	0.7	19.51	2.82	17.48	3.4	20.92	0.05	140	20	126	24	NONE		23.8	56	37.4	737	765	546	22.8	0.38	48	9.1	0	0	546
									00:14:31	27.52	0.522	14.367	454	304.759	334.751	1.1	95.6	14.9	40.8	37.2	5.08	1.5	84	3.6	18.31	2.85	17.24	3.62	20.92	0.05	131	20	124	26	NONE		23.9	56	37.5	737	765	2242	93.4	1.56	48	37.4	0	0	2242
									00:14:34	23.26	0.595	13.837	499	318.034	328.509	1.03	107.9	17.3	38.4	37.2	5.3	1.5	82	3.9	18.13	2.91	17.11	3.66	20.92	0.05	130	21	123	26	NONE		23.8	56	37.4	737	765	2306	96.1	1.6	48	38.4	0	0	2306
									00:14:36	26.91	0.565	15.202	481	345.134	351.342	1.02	102.7	16	38.6	37.9	5.75	1.6	81	4.3	18.18	2.83	17.2	3.58	20.92	0.05	131	20	123	26	NONE		23.9	56	37.4	737	765	2495	103.9	1.73	48	41.6	0	0	2495
									00:14:39	22.9	0.512	11.725	438	257.774	263.398	1.02	93.5	14.1	39.3	38.4	4.3	1.2	81	3.2	18.26	2.75	17.25	3.53	20.92	0.05	131	20	124	25	NONE		23.8	56	37.4	737	765	1865	77.7	1.3	48	31.1	0	0	1865
									00:14:41	27.27	0.457	12.464	384	273.261	278.052	1.02	83.5	12.5	38.6	38	4.55	1.3	80	3.4	18.27	2.74	17.28	3.42	20.92	0.05	131	20	124	25	NONE		23.8	56	37.4	737	765	1975	82.3	1.37	48	32.9	0	0	1975
									00:14:53	24.59	0.485	11.926	418	262.789	262.672	1	88.6	13.1	38.8	38.9	4.38	1.3	78	3.4	18.27	2.7	17.25	3.44	20.92	0.05	131	19	124	25	NONE		23.8	56	37.4	737	764	1892	78.8	1.31	48	31.5	0	3	1889
									00:14:55	28.17	0.457	12.873	387	286.441	282.505	0.99	83.4	12.3	38.1	38.6	4.77	1.4	78	3.7	18.25	2.69	17.19	3.46	20.92	0.05	131	19	123	25	NONE		23.8	56	37.4	737	765	2056	85.7	1.43	48	34.3	0	96	1960
									00:14:57	24	0.699	16.776	522	409.498	389.811	0.95	125.9	19.9	36.9	38.7	6.82	1.9	79	5.2	18.01	2.85	16.8	3.78	20.92	0.05	129	20	121	27	NONE		23.8	56	37.4	737	765	2917	121.6	2.03	48	48.6	0	479	2439
									00:15:00	24.1	0.706	17.012	627	405.726	389.307	0.96	127.6	19.8	37.8	39.4	6.76	1.9	81	5	18.07	2.8	17.02	3.63	20.92	0.05	130	20	122	26	NONE		23.8	56	37.4	737	765	2895	120.6	2.01	48	48.3	0	400	2495
									00:15:03	23.72	0.553	13.115	498	301.137	292.059	0.97	100.5	15.1	38	39.2	5.02	1.4	81	3.7	18.17	2.73	17.16	3.53	20.92	0.05	130	20	123	25	NONE		23.8	56	37.4	737	765	2154	89.7	1.5	49	35.9	0	222	1932
									00:15:05	25.64	0.399	10.231	359	219.755	215.164	0.98	73.2	10.3	38.4	39.2	3.66	1	80	2.7	18.35	2.58	17.31	3.33	20.92	0.05	132	19	124	24	NONE		23.7	56	37.4	737	765	1575	65.6	1.09	49	26.2	0	112	1463
									00:15:08	22.39	0.485	10.858	375	264.53	250.302	0.95	87.4	13.7	35.1	37.1	4.41	1.3	81	3.3	18.02	2.82	17.01	3.58	20.92	0.05	129	20	122	26	NONE		23.7	56	37.4	737	765	1882	78.4	1.31	49	31.4	0	345	1537
									00:15:10	26.67	0.526	14.027	470	338.936	322.054	0.95	94.9	14.8	35.9	37.8	5.65	1.6	81	4.2	18.04	2.81	16.87	3.66	20.92	0.05	130	20	121	26	NONE		23.7	56	37.4	737	765	2414	100.6	1.68	49	40.2	0	410	2003
									00:15:12	26.67	0.543	14.48	450	351.643	332.942	0.95	97.9	15.3	35.9	37.9	5.86	1.7	81	4.3	18.03	2.82	16.98	3.57	20.92	0.05	129	20	122	26	NONE		23.7	56	37.4	737	765	2502	104.3	1.74	49	41.7	0	454	2048
									00:15:14	27.91	0.528	14.735	448	364.042	337.005	0.93	95	14.8	35.1	37.9	6.07	1.7	81	4.5	17.99	2.8	16.9	3.62	20.92	0.05	129	20	121	26	NONE		23.7	56	37.4	737	765	2578	107.4	1.79	49	43	0	654	1925
									00:15:16	26.55	0.516	13.699	442	327.185	307.504	0.94	93.3	14.2	36.2	38.5	5.45	1.6	82	4	18.08	2.75	16.94	3.58	20.92	0.05	130	20	122	26	NONE		23.7	56	37.4	737	765	2325	96.9	1.61	49	38.7	0	477	1847
									00:15:19	27.15	0.496	13.466	449	316.94	296.642	0.94	89.9	13.4	36.5	39	5.28	1.5	81	3.9	18.12	2.7	17.04	3.47	20.92	0.05	130	19	122	25	NONE		23.7	56	37.4	737	765	2250	93.7	1.56	49	37.5	0	492	1758
									00:15:21	23.08	0.654	15.092	574	372.318	344.57	0.93	117.7	18.3	36.2	39.1	6.21	1.8	81	4.6	18	2.8	16.9	3.69	20.92	0.05	129	20	121	26	NONE		23.7	56	37.4	737	765	2637	109.9	1.83	49	43.9	0	671	1966
									00:15:24	26.2	0.552	14.463	452	341.852	318.319	0.93	100	14.9	36.9	39.7	5.7	1.6	83	4.1	18.12	2.7	17.07	3.54	20.92	0.05	130	19	123	25	NONE		23.7	56	37.4	737	765	2424	101	1.68	49	40.4	0	570	1855
									00:15:26	26.55	0.493	13.088	401	306.36	290.114	0.95	89.4	13.4	36.7	38.7	5.11	1.5	83	3.7	18.13	2.72	17.01	3.58	20.92	0.05	130	20	122	26	NONE		23.7	56	37.4	737	765	2180	90.8	1.51	49	36.3	0	395	1785
									00:15:28	24.19	0.557	13.476	412	323.939	295.888	0.91	100.7	15	36.4	39.8	5.4	1.5	82	4	18.08	2.69	16.93	3.65	20.92	0.05	130	19	122	26	NONE		23.6	56	37.4	737	765	2288	95.3	1.59	49	38.1	0	676	1612
									00:15:31	26.43	0.562	14.855	470	368.826	345.169	0.94	101	16	35.3	37.7	6.15	1.8	82	4.5	17.97	2.85	16.88	3.65	20.92	0.05	129	20	121	26	NONE		23.6	56	37.4	737	765	2618	109.1	1.82	49	43.6	0	573	2045
									00:15:33	21.43	0.631	13.521	584	330.224	309.483	0.94	113.7	17.7	36.4	38.8	5.5	1.6	84	3.9	18.02	2.81	16.96	3.64	20.92	0.05	129	20	122	26	NONE		23.6	56	37.4	737	764	2345	97.7	1.63	49	39.1	0	503	1842
									00:15:36	25.1	0.497	12.477	433	300.677	276.373	0.92	89.8	13.5	35.7	38.8	5.01	1.4	82	3.7	18.07	2.72	17.01	3.56	20.92	0.05	130	20	122	26	NONE		23.6	56	37.4	737	765	2126	88.6	1.48	49	35.4	0	587	1540
									00:15:38	24.69	0.5	12.346	458	286.617	269.745	0.94	90.8	13.4	37	39.4	4.78	1.4	83	3.5	18.16	2.68	17.06	3.53	20.92	0.05	130	19	122	25	NONE		23.6	56	37.4	737	765	2037	84.9	1.41	49	33.9	0	409	1628
									00:15:41	25.21	0.475	11.975	405	288.14	269.39	0.93	85.8	13.1	35.4	37.9	4.8	1.4	85	3.4	18.06	2.76	16.95	3.56	20.92	0.05	130	20	122	26	NONE		23.6	56	37.4	737	765	2045	85.2	1.42	49	34.1	0	454	1591
									00:15:43	24.79	0.449	11.132	388	267.866	250.787	0.94	81.1	12.4	35.1	37.5	4.46	1.3	84	3.2	18.06	2.76	16.96	3.51	20.92	0.05	130	20	122	25	NONE		23.6	56	37.4	737	765	1902	79.2	1.32	50	31.7	0	414	1488
									00:15:46	26.67	0.402	10.72	339	239.948	225.948	0.94	73.4	10.4	36.9	39.2	4	1.1	83	2.9	18.26	2.59	17.04	3.39	20.92	0.05	131	19	122	24	NONE		23.6	56	37.4	737	765	1705	71.1	1.18	50	28.4	0	340	1366
									00:15:48	23.26	0.457	10.628	403	278.304	250.608	0.9	81.5	13.2	32.3	35.9	4.64	1.3	83	3.4	17.83	2.89	16.82	3.49	20.92	0.05	128	21	121	25	NONE		23.6	56	37.4	737	765	1960	81.7	1.36	50	32.7	0	666	1294
									00:15:50	26.91	0.536	14.422	449	395.23	347.168	0.88	94.9	15.8	31.7	36.1	6.59	1.9	84	4.7	17.71	2.95	16.64	3.68	20.92	0.05	127	21	119	26	NONE		23.6	56	37.4	737	765	2770	115.4	1.92	50	46.2	0	1149	1620
									00:15:52	28.99	0.559	16.203	477	430.384	380.951	0.89	99.5	16.1	32.9	37.2	7.17	2	84	5.1	17.8	2.88	16.67	3.68	20.92	0.05	128	21	120	26	NONE		23.6	56	37.4	737	765	3020	125.9	2.1	50	50.3	0	1184	1836
									00:15:54	28.17	0.541	15.239	447	395.201	349.369	0.88	96.7	15.2	33.6	38	6.59	1.9	83	4.8	17.87	2.81	16.84	3.57	20.92	0.05	128	20	121	26	NONE		23.6	56	37.4	737	765	2773	115.5	1.93	50	46.2	0	1097	1675
									00:15:56	27.78	0.536	14.889	454	372.064	339.966	0.91	96.3	15	34.8	38.1	6.2	1.8	83	4.5	17.97	2.8	16.87	3.54	20.92	0.05	129	20	121	25	NONE		23.6	56	37.4	737	764	2628	109.5	1.83	50	43.8	0	774	1854
									00:15:59	27.52	0.482	13.266	402	320.561	289.446	0.9	87.1	12.9	35.4	39.2	5.34	1.5	84	3.8	18.07	2.68	16.96	3.49	20.92	0.05	130	19	122	25	NONE		23.5	56	37.4	737	764	2259	94.1	1.57	50	37.6	0	748	1510
									00:16:01	27.4	0.532	14.575	448	364.222	330.801	0.91	95.6	14.8	34.8	38.3	6.07	1.7	86	4.2	17.97	2.78	16.84	3.59	20.92	0.05	129	20	121	26	NONE		23.5	56	37.4	737	765	2569	107.1	1.78	50	42.8	0	805	1765
									00:16:02	34.48	0.454	15.655	405	372.887	340.125	0.91	82.2	12.1	35.5	38.9	6.21	1.8	86	4.3	18.11	2.67	16.93	3.44	20.92	0.05	130	19	122	25	NONE		23.5	56	37.4	737	765	2633	109.7	1.83	50	43.9	0	790	1843
									00:16:04	42.86	1.003	42.986	242	1496.38	1292.33	0.86	169	36.8	26.7	30.9	24.94	7.1	87	17.2	16.85	3.67	15.72	4.47	20.92	0.05	121	26	113	32	NONE		23.5	56	37.4	737	765	10451	435.4	7.26	50	174.2	0	4864	5587
									00:16:08	15.46	0.394	6.093	925	91.6095	91.2551	1	75.3	7.3	54.7	54.9	1.53	0.4	89	1	19.11	1.85	17.95	2.7	20.92	0.05	137	13	129	19	NONE		23.5	56	37.4	737	765	659	27.5	0.46	50	11	0	9	650
									00:16:10	28.85	0.513	14.798	469	299.392	291.019	0.97	94.9	12.4	42.7	43.9	4.99	1.4	89	3.4	18.5	2.42	17.33	3.33	20.92	0.05	133	17	124	24	NONE		23.5	56	37.4	737	765	2142	89.3	1.49	51	35.7	0	204	1938
									00:16:13	23.44	0.439	10.289	399	210.951	202.123	0.96	81.1	10.6	41	42.8	3.52	1	88	2.4	18.47	2.41	17.29	3.37	20.92	0.05	133	17	124	24	NONE		23.5	56	37.4	737	765	1505	62.7	1.05	51	25.1	0	215	1290
									00:16:16	19.05	0.831	15.829	369	489.862	428.575	0.87	143.7	27.5	29.6	33.8	8.16	2.3	87	5.6	17.29	3.31	15.96	4.41	20.92	0.05	124	24	115	32	NONE		23.5	56	37.4	737	765	3430	142.9	2.38	51	57.2	0	1465	1965
									00:16:17	37.97	0.145	5.506	647	30.3565	26.105	0.86	29.4	0.9	93.8	109.1	0.51	0.1	88	0.3	20.28	0.62	19.94	0.9	20.92	0.05	146	4	143	6	NONE		23.5	56	37.4	737	765	212	8.8	0.15	51	3.5	0	101	111
									00:16:20	25.32	1.241	31.418	349	945.939	859.772	0.91	215.5	41.5	31.3	34.5	15.77	4.5	90	10.5	17.37	3.34	16.11	4.36	20.92	0.05	125	24	116	31	NONE		23.5	56	37.4	737	765	6674	278.1	4.63	51	111.2	0	2075	4599
									00:16:22	31.58	0.381	12.032	459	165.546	152.41	0.92	73.5	6	59.3	64.4	2.76	0.8	92	1.8	19.29	1.57	18.14	2.75	20.92	0.05	139	11	130	20	NONE		23.5	56	37.4	737	765	1171	48.8	0.81	51	19.5	0	317	854
									00:16:24	25.97	0.689	17.896	686	347.723	339.988	0.98	128.1	16.1	46.2	47.3	5.8	1.7	95	3.7	18.59	2.34	17.16	3.49	20.92	0.05	133	17	123	25	NONE		23.5	56	37.4	737	765	2491	103.8	1.73	51	41.5	0	189	2302
									00:16:29	13.42	0.331	4.443	904	0	46.1369	0	69.4	4.3	0	75.9	0	0	90	0	20.97	1.3	18.58	2.16	20.92	0.05	151	9	133	16	NONE		23.4	57	37.3	737	765	0	0	0	51	0	0	0	0
									00:16:32	22.64	0.183	4.143	179	50.356	50.9487	1.01	35.6	2.8	50.8	50.2	0.84	0.2	87	0.6	19.45	1.53	18.8	2.06	20.92	0.05	140	11	135	15	NONE		23.4	57	37.3	737	765	364	15.1	0.25	51	6.1	0	0	364
									00:16:35	14.78	0.448	6.621	443	142.583	137.214	0.96	82.2	11.4	39.2	40.7	2.38	0.7	85	1.7	18.35	2.54	16.89	3.73	20.92	0.05	132	18	121	27	NONE		23.4	57	37.3	737	765	1018	42.4	0.71	51	17	0	131	887
									00:16:40	11.79	1.47	17.328	1495	425.677	423.707	1	264.1	44	38.8	38.9	7.09	2	81	5.3	17.97	2.99	16.85	3.96	20.92	0.05	129	21	121	28	NONE		23.4	57	37.3	737	765	3062	127.6	2.13	51	51	0	48	3013
									00:16:43	25.42	0.412	10.475	339	208.326	211.095	1.01	76.3	10.2	41.7	41.2	3.47	1	82	2.5	18.52	2.48	17.47	3.34	20.92	0.05	133	18	125	24	NONE		23.4	57	37.3	737	765	1504	62.7	1.04	51	25.1	0	0	1504
									00:16:46	19.74	0.284	5.605	289	101.677	102.615	1.01	53.2	6.4	41.5	41.2	1.69	0.5	83	1.2	18.73	2.25	17.69	3.05	20.92	0.05	134	16	127	22	NONE		23.4	57	37.3	737	765	734	30.6	0.51	51	12.2	0	0	734
									00:16:48	22.64	0.345	7.811	312	147.35	151.004	1.02	64.3	8.2	42.3	41.2	2.46	0.7	83	1.8	18.64	2.38	17.4	3.16	20.92	0.05	134	17	125	23	NONE		23.4	57	37.4	737	765	1067	44.4	0.74	51	17.8	0	0	1067
									00:16:51	22.9	0.48	10.992	376	266.166	250.374	0.94	86.6	13.4	35.3	37.5	4.44	1.3	82	3.2	18.04	2.79	16.82	3.68	20.92	0.05	130	20	121	26	NONE		23.4	57	37.4	737	765	1891	78.8	1.31	51	31.5	0	383	1508
									00:16:53	25.86	0.566	14.638	442	375.476	337.68	0.9	101.3	16	34.2	38	6.26	1.8	82	4.6	17.9	2.83	16.77	3.75	20.92	0.05	129	20	120	27	NONE		23.4	57	37.4	737	765	2644	110.1	1.84	51	44.1	0	908	1735
									00:16:55	27.91	0.51	14.233	420	345.834	320.986	0.93	92	14.1	35.5	38.3	5.76	1.6	81	4.3	18.04	2.76	16.93	3.56	20.92	0.05	130	20	122	26	NONE		23.4	57	37.3	737	765	2451	102.1	1.7	51	40.8	0	601	1850
[truncated: 34 more columns]

## Sheet: Sonuçlar
Parametre	um	Pre	Bekl.	%Beklenen	Ex Sonrası	% Değişim	Normal	Sınıf
Parametre	um	Ölçüm	Dinlenme	Isınma	AT	RC	Maks	Bekl.	%Beklenen	Normal	Sınıf
Parametre	um	Ölçüm	Dinlenme	Isınma	AT	RC	Maks	Bekl.	%Beklenen	Normal	Sınıf
Parametre	um	Ölçüm	Dinlenme	Isınma	AT	RC	Maks	Bekl.	%Beklenen	Normal	Sınıf
Parametre	um	Ölçüm	Dinlenme	Isınma	AT	RC	Maks	Bekl.	%Beklenen	Normal	Sınıf
Parametre	um	Ölçüm	Dinlenme	Isınma	AT	RC	Maks	Bekl.	%Beklenen	Normal	Sınıf
