# Supplementary material for: Correction: The contribution of energy systems during 30-second lower body Wingate anaerobic test in combat sports athletes: Intermittent versus single forms and gender comparison
Source: PLoS One. 2024 Jun 27;19(6):e0306361. doi: 10.1371/journal.pone.0306361 (PMC11210755; doi:10.1371/journal.pone.0306361)
Supplement: S1 File — A) Descriptive characteristics of athletes including age range, height, weight; B) Wingate test outputs, including metrics such as peak power, mean power, and fatigue index; C) Oxygen Consumption (O2) Data for two different Wingate test protocols, providing comparative insights into athletes’ oxygen consumption during these tests. (ZIP) [file pone.0306361.s001.zip › S1 File/C. Oxygen consumption data for two Wingate tests/All Raw-Oxygen Data/22.xlsx]

## Sheet: Veri
			Test Tarihi	27122022		Barometrik basınç (mmHg)	769		t	Rf	VT	VE_ergo	IV	VO2	VCO2	RQ	O2eksp	CO2eksp	VE/VO2	VE/VCO2	VO2/Kg	METS	HR	VO2/HR	FeO2	FeCO2	FetO2	FetCO2	FiO2	FiCO2	PeO2	PeCO2	PetO2	PETCO2	Faz	İşaretleyici	Ortam Sıc.	RH Amb	Cihaz Sıcaklığı	Analizör Basıncı	PB	EEkc	EEh	EEm	EEtot	EEkg	PRO	YAĞ	CHO
			Test Süresi	00:13:36		Ortam Sıcaklığı (°C)	20		s	1/min	L(btps)	L/min	mL	mL/min	mL/min	---	mL	mL	---	---	mL/min/Kg	---	bpm	mL/beat	%	%	%	%	%	%	mmHg	mmHg	mmHg	mmHg	---	---	°C	%	°C	mmHg	mmHg	kcal/day	kcal/h	kcal/min	kcal	kcal/Kg/day	kcal/day	kcal/day	kcal/day
			Test Süresi	00:17:03		Ortam Görece Nem (%)	55
			Egzersiz Süresi	00:00:00		Flowmetre sıcaklığı (°C)	34		00:00:02	9.69	2.218	21.499	1905	674.417	731.756	1.09	379.4	91.3	30.9	28.5	11.43	3.3	102	6.6	17.11	4.12	16.14	5.04	20.92	0.05	124	30	117	36	NONE		20.3	56	34.3	742	769	4947	206.1	3.44	0	83.8	0	0	4947
			Kişi (Hasta) Tipi	Healthy		Flowmetre Bağıl Nem (%)	100		00:00:05	15.87	0.196	3.111	242	88.0841	86.3829	0.98	34.4	6.6	22.7	23.2	1.49	0.4	102	0.9	17.55	3.37	16.42	4.52	20.92	0.05	127	24	119	33	NONE		20.3	56	34.3	742	769	632	26.3	0.44	0	10.7	0	42	590
			Test Türü	Azami		STPD (---)	0.837		00:00:09	18.24	1.137	20.736	990	692.428	699.596	1.01	192.4	46.4	28.1	27.8	11.74	3.4	101	6.9	16.92	4.08	15.87	5.09	20.92	0.05	122	29	115	37	NONE		20.4	56	34.3	742	769	4997	208.2	3.47	0	84.7	0	0	4997
			Ergometre	Hiçbiri		BTPS Ins (---)	1.1141		00:00:11	21.28	0.707	15.043	337	484.481	467.403	0.96	120.9	26.6	28	29	8.21	2.3	99	4.9	17.1	3.76	15.66	5.07	20.92	0.05	123	27	113	37	NONE		20.4	56	34.3	742	769	3461	144.2	2.4	0	58.7	0	416	3045
			Protokol	Hiçbiri		BTPS Eksp (---)	1.0199		00:00:14	22.81	0.448	10.221	1159	213.497	217.227	1.02	82.5	11.6	40.4	39.7	3.62	1	99	2.2	18.42	2.59	17.01	3.85	20.92	0.05	133	19	123	28	NONE		20.4	58	34.3	742	769	1543	64.3	1.07	0	26.2	0	0	1543
			Azami Efor	Onaylanmamış		#Adım sayısı	390		00:00:18	15.08	2.35	35.427	1169	1231.17	1282.34	1.04	393.2	102.8	27.9	26.8	20.87	6	100	12.3	16.73	4.37	16.11	4.98	20.92	0.05	121	32	116	36	NONE		20.5	58	34.3	742	769	8945	372.7	6.21	1	151.6	0	0	8945
			EKG Tepkisi	Yok		BSA (m2)	1.69005		00:00:21	18.46	1.368	25.255	1168	745.772	799.158	1.07	237.2	52.4	32.1	30	12.64	3.6	99	7.5	17.34	3.83	16.67	4.54	20.92	0.05	125	28	120	33	NONE		20.5	58	34.3	742	769	5454	227.3	3.79	1	92.4	0	0	5454
			Test sebebi	Yok		BMI (kg/m2)	20.2		00:00:25	16.26	0.757	12.309	978	333.149	358.242	1.08	133.5	26.7	33.5	31.2	5.65	1.6	103	3.2	17.64	3.53	16.95	4.28	20.92	0.05	127	25	122	31	NONE	Marker	20.5	58	34.3	742	769	2438	101.6	1.69	1	41.3	0	0	2438
			Testi durdurma sebebi	Yok		HR Maks.	202		00:00:25	100	0.217	21.7	316	333.622	417.831	1.25	41.2	5.1	44.1	35.2	5.65	1.6	103	3.2	18.99	2.35	18.51	3.16	20.92	0.05	137	17	134	23	NONE		20.6	57	34.3	742	769	2535	105.6	1.76	1	43	0	0	2535
			Test Konumu	Tanımsız		Kullanıcı 1 (---)	-		00:00:26	60	0.932	55.92	237	1674.38	1754.43	1.05	161.3	35.4	30.9	29.5	28.38	8.1	103	16.3	17.31	3.8	16.35	4.78	20.92	0.05	125	27	118	35	NONE		20.6	57	34.3	742	769	12182	507.6	8.46	1	206.5	0	0	12182
			Test Amacı	Yok		Kullanıcı 2 (---)	-		00:00:28	59.41	0.589	34.99	559	755.726	855.555	1.13	107.6	17.5	40.8	36	12.81	3.7	103	7.3	18.27	2.97	17.09	4.07	20.92	0.05	132	21	123	29	NONE		20.6	57	34.3	742	769	5599	233.3	3.89	1	94.9	0	0	5599
						Kullanıcı 3 (---)	-		00:00:28	68.18	0.736	50.182	47	1759.33	1770.95	1.01	123.1	31.4	25.8	25.6	29.82	8.5	103	17.1	16.73	4.27	16.02	4.95	20.92	0.05	121	31	116	36	NONE		20.6	57	34.3	742	769	12686	528.6	8.81	1	215	0	0	12686
									00:00:29	65.22	0.913	59.543	482	1570.16	1683.71	1.07	161.8	31.3	35	32.7	26.61	7.6	103	15.2	17.72	3.43	16.28	4.74	20.92	0.05	128	25	118	34	NONE		20.6	57	34.3	742	769	11485	478.5	7.98	1	194.7	0	0	11485
									00:00:30	48	1.366	65.568	562	1938.77	2017.56	1.04	237.1	50.9	32.1	30.8	32.86	9.4	104	18.6	17.36	3.73	16.28	4.78	20.92	0.05	125	27	118	35	NONE		20.6	58	34.3	742	769	14084	586.8	9.78	2	238.7	0	0	14084
									00:00:32	46.51	1.417	65.907	715	1827.36	1938.45	1.06	248.9	50.5	34.3	32.3	30.97	8.8	108	16.9	17.57	3.56	16.6	4.59	20.92	0.05	127	26	120	33	NONE		20.7	58	34.3	742	769	13333	555.5	9.26	2	226	0	0	13333
									00:00:33	43.48	1.575	68.478	778	1793.3	1969.31	1.1	279.2	54.9	36.5	33.2	30.39	8.7	111	16.2	17.73	3.49	16.82	4.42	20.92	0.05	128	25	121	32	NONE		20.7	58	34.3	742	769	13191	549.6	9.16	2	223.6	0	0	13191
									00:00:34	48	1.413	67.824	714	1648.56	1795.68	1.09	253.8	45.4	39.1	35.9	27.94	8	114	14.5	17.96	3.21	16.83	4.33	20.92	0.05	130	23	122	31	NONE	Marker	20.7	58	34.3	742	769	12103	504.3	8.4	2	205.1	0	0	12103
									00:00:36	30	1.929	57.87	809	1573.95	1773.76	1.13	339.2	71.6	35.4	31.4	26.68	7.6	128	12.3	17.58	3.71	16.48	4.74	20.92	0.05	127	27	119	34	NONE		20.7	58	34.3	742	769	11649	485.4	8.09	2	197.4	0	0	11649
									00:00:41	14.42	2.944	42.462	2304	1479.54	1521.45	1.03	492.6	127.5	28	27.2	25.08	7.2	152	9.7	16.73	4.33	15.46	5.43	20.92	0.05	121	31	112	39	NONE		20.8	58	34.3	742	769	10719	446.6	7.44	3	181.7	0	0	10719
									00:00:44	17.34	2.245	38.931	1922	1751.18	1654.27	0.94	350.4	115.1	21.5	22.8	29.68	8.5	159	11	15.61	5.13	14.49	6.18	20.92	0.05	113	37	105	45	NONE		20.8	59	34.3	742	769	12455	519	8.65	4	211.1	0	2352	10103
									00:00:47	18.29	2.382	43.573	1839	2128.15	2056.37	0.97	360.3	135.5	19.9	20.6	36.07	10.3	158	13.5	15.13	5.69	14	6.84	20.92	0.05	109	41	101	49	NONE		20.9	58	34.3	742	769	15209	633.7	10.56	4	257.8	0	1751	13458
									00:00:51	19.17	2.645	50.703	1884	2453.88	2499.43	1.02	399.8	157.1	20.1	19.7	41.59	11.9	155	15.8	15.12	5.94	13.96	7.18	20.92	0.05	109	43	101	52	NONE		20.9	58	34.3	742	769	17740	739.2	12.32	5	300.7	0	0	17740
									00:00:53	20.76	2.611	54.208	1877	2410.04	2578.76	1.07	405.5	149.7	21.9	20.5	40.85	11.7	153	15.8	15.53	5.73	14.39	7.08	20.92	0.05	112	41	104	51	NONE		20.9	58	34.3	742	769	17620	734.1	12.24	5	298.6	0	0	17620
									00:00:56	19.93	2.686	53.542	1848	2257.68	2592.2	1.15	422.4	156.7	23.1	20.1	38.27	10.9	150	15.1	15.73	5.83	14.63	7.13	20.92	0.05	114	42	106	51	NONE		21	57	34.3	742	769	16785	699.4	11.66	6	284.5	0	0	16785
									00:00:59	19.54	2.68	52.378	1908	2072.34	2523.66	1.22	428.2	155.6	24.6	20.2	35.12	10	149	13.9	15.98	5.81	14.95	7.11	20.92	0.05	115	42	108	51	NONE		21	57	34.3	742	769	15636	651.5	10.86	6	265	0	0	15636
									00:01:02	21.98	2.635	57.912	1893	2035.34	2650.79	1.3	433.6	145.4	27.7	21.3	34.5	9.9	148	13.8	16.46	5.52	15.56	6.68	20.92	0.05	119	40	112	48	NONE		21	56	34.3	742	769	15629	651.2	10.85	7	264.9	0	0	15629
									00:01:04	26.09	2.328	60.73	1625	1940.17	2656.25	1.37	391.3	122.8	30.4	22.2	32.88	9.4	149	13	16.81	5.27	15.94	6.46	20.92	0.05	121	38	115	47	NONE	Marker	21.1	56	34.3	742	769	15103	629.3	10.49	7	256	0	0	15103
									00:01:06	53.1	1.338	71.044	1196	1538.54	1961.5	1.27	243.3	44.8	43.8	34.3	26.08	7.5	150	10.3	18.18	3.35	17.35	5.01	20.92	0.05	131	24	125	36	NONE		21.1	56	34.3	742	769	11747	489.5	8.16	8	199.1	0	0	11747
									00:01:06	101.69	1.084	110.237	483	2143.51	3197.41	1.49	199	38.1	48.1	32.3	36.33	10.4	151	14.2	18.36	3.51	17.57	4.77	20.92	0.05	133	25	127	34	NONE		21.1	56	34.3	742	769	17103	712.6	11.88	8	289.9	0	0	17103
									00:01:07	103.45	1.329	137.483	560	2701.06	4411.17	1.63	242.7	51.6	48.2	29.5	45.78	13.1	152	17.8	18.26	3.88	17.65	5.09	20.92	0.05	132	28	127	37	NONE		21.1	56	34.3	742	769	22156	923.2	15.39	8	375.5	0	0	22156
									00:01:08	75.95	2.182	165.722	622	3676.41	6180.79	1.68	390.4	98.3	43.6	26	62.31	17.8	152	24.2	17.89	4.51	16.96	5.42	20.92	0.05	129	33	122	39	NONE		21.1	56	34.3	741	769	30437	1268.2	21.14	8	515.9	0	0	30437
									00:01:09	56.07	1.728	96.897	1110	1179.95	3391.47	2.87	326.5	73.1	78.8	27.4	20	5.7	154	7.7	18.89	4.23	17.44	4.97	20.92	0.05	136	31	126	36	NONE		21.1	56	34.3	741	769	11999	499.9	8.33	8	203.4	0	0	11999
									00:01:10	56.6	2.262	128.038	1199	2188.87	4002.83	1.83	419	85.6	56.7	31	37.1	10.6	155	14.1	18.52	3.78	17.76	4.68	20.92	0.05	134	27	128	34	NONE		21.1	56	34.3	741	769	18633	776.4	12.94	8	315.8	0	0	18633
									00:01:11	68.18	1.93	131.591	994	2010.8	3980.63	1.98	361.3	70.7	63.1	31.9	34.08	9.7	156	12.9	18.72	3.66	17.95	4.56	20.92	0.05	135	26	130	33	NONE		21.1	56	34.3	742	769	17598	733.2	12.22	9	298.3	0	0	17598
									00:01:12	58.82	1.997	117.471	986	1938.56	3703.45	1.91	370.9	76.2	58.5	30.6	32.86	9.4	157	12.3	18.57	3.82	17.77	4.67	20.92	0.05	134	28	128	34	NONE		21.2	55	34.3	742	769	16753	698.1	11.63	9	284	0	0	16753
									00:01:12	70.59	1.68	118.588	860	1802.13	3342.47	1.85	315.5	57.4	63.1	34	30.54	8.7	158	11.4	18.78	3.42	18.05	4.45	20.92	0.05	136	25	130	32	NONE		21.2	55	34.3	742	769	15415	642.3	10.71	9	261.3	0	0	15415
									00:01:13	73.17	1.725	126.22	888	1914.54	3585.9	1.87	323.9	59.4	63.3	33.8	32.45	9.3	159	12	18.78	3.44	17.99	4.37	20.92	0.05	136	25	130	32	NONE		21.2	55	34.3	742	769	16432	684.7	11.41	9	278.5	0	0	16432
									00:01:14	84.51	1.471	124.31	853	1743.02	3464.24	1.99	278	49.7	67.9	34.2	29.54	8.4	160	10.9	18.9	3.38	18.28	4.08	20.92	0.05	136	24	132	29	NONE		21.2	55	34.3	741	769	15276	636.5	10.61	9	258.9	0	0	15276
									00:01:15	95.24	1.203	114.571	717	1440.76	2886.26	2	229.8	36.8	74.9	37.4	24.42	7	161	8.9	19.1	3.06	18.61	3.85	20.92	0.05	138	22	134	28	NONE		21.2	55	34.3	742	769	12663	527.6	8.79	9	214.6	0	0	12663
									00:01:15	109.09	1.063	115.964	499	1576.44	2892.28	1.83	202.1	32.2	68.7	37.5	26.72	7.6	163	9.7	19.01	3.03	18.48	3.9	20.92	0.05	137	22	133	28	NONE		21.2	55	34.3	742	769	13435	559.8	9.33	9	227.7	0	0	13435
									00:01:16	101.69	1.219	123.966	562	1971.8	3293.94	1.67	228.6	39.3	59.3	35.5	33.42	9.5	163	12.1	18.75	3.22	18.22	4.24	20.92	0.05	135	23	132	31	NONE	Marker	21.2	57	34.3	742	769	16291	678.8	11.31	10	276.1	0	0	16291
									00:01:16	103.45	1.253	129.621	530	2240.86	3626.36	1.62	232.9	42.5	54.6	33.7	37.98	10.9	164	13.7	18.59	3.39	17.9	4.42	20.92	0.05	134	24	129	32	NONE		21.2	57	34.3	742	769	18329	763.7	12.73	10	310.7	0	0	18329
									00:01:17	58.25	1.963	114.35	719	2723.66	3911.83	1.44	349.7	81.2	40.5	28.2	46.16	13.2	166	16.4	17.81	4.14	16.82	5.05	20.92	0.05	129	30	121	36	NONE		21.3	57	34.3	742	769	21492	895.5	14.93	10	364.3	0	0	21492
									00:01:20	23.17	3.015	69.846	1903	2018.49	2643.02	1.31	519.9	137.8	33.8	25.8	34.21	9.8	169	11.9	17.24	4.57	16.43	5.55	20.92	0.05	125	33	119	40	NONE		21.3	57	34.3	742	769	15522	646.8	10.78	10	263.1	0	0	15522
									00:01:22	28.3	2.632	74.491	1719	2228.45	2788.06	1.25	451.6	119	32.5	26	37.77	10.8	171	13	17.16	4.52	16.19	5.67	20.92	0.05	124	33	117	41	NONE		21.3	58	34.3	742	769	16931	705.5	11.76	11	287	0	0	16931
									00:01:25	24.19	2.802	67.79	1767	2233.44	2851.49	1.28	469.5	142.2	29.6	23.2	37.85	10.8	173	12.9	16.76	5.07	15.66	6.32	20.92	0.05	121	37	113	46	NONE		21.4	57	34.4	742	769	17060	710.8	11.85	11	289.1	0	0	17060
									00:01:27	23.72	2.758	65.407	1780	2319.73	2956.37	1.27	453.4	150.3	27.5	21.6	39.32	11.2	173	13.4	16.44	5.45	15.3	6.86	20.92	0.05	119	39	110	50	NONE		21.4	57	34.4	742	769	17710	737.9	12.3	12	300.2	0	0	17710
									00:01:30	23.62	2.773	65.504	1765	2396.31	3181.92	1.33	450.6	162.3	26.6	20.1	40.62	11.6	172	13.9	16.25	5.85	15.17	7.27	20.92	0.05	117	42	110	52	NONE		21.4	57	34.4	742	769	18498	770.7	12.85	12	313.5	0	0	18498
									00:01:32	22.73	2.918	66.318	1848	2327.87	3307.42	1.42	477.3	175.3	27.8	19.6	39.46	11.3	169	13.8	16.36	6.01	15.27	7.48	20.92	0.05	118	43	110	54	NONE		21.5	55	34.4	742	769	18312	763	12.72	13	310.4	0	0	18312
									00:01:34	26.79	2.804	75.107	1798	2364.73	3513.69	1.49	470.4	158.1	31	20.8	40.08	11.5	167	14.2	16.78	5.64	15.83	6.95	20.92	0.05	121	41	114	50	NONE		21.5	55	34.4	742	769	18846	785.2	13.09	13	319.4	0	0	18846
									00:01:37	24.1	2.618	63.084	1813	1858.87	2930.86	1.58	444.4	146.6	33	20.9	31.51	9	166	11.2	16.97	5.6	16.09	6.91	20.92	0.05	123	40	116	50	NONE		21.5	55	34.4	742	769	15082	628.4	10.47	14	255.6	0	0	15082
									00:01:40	22.3	2.885	64.349	1829	1978.64	3188.5	1.61	484	172.2	31.7	19.7	33.54	9.6	164	12.1	16.78	5.97	15.81	7.36	20.92	0.05	121	43	114	53	NONE		21.5	55	34.4	742	769	16163	673.4	11.22	14	273.9	0	0	16163
									00:01:42	23.81	2.707	64.452	1909	1860.08	3028.66	1.63	460.7	153.3	33.8	20.7	31.53	9	163	11.4	17.02	5.66	16.08	7.07	20.92	0.05	123	41	116	51	NONE		21.6	54	34.4	742	769	15244	635.1	10.59	15	258.4	0	0	15244
									00:01:44	29.13	2.67	77.767	1703	2126	3554.27	1.67	459.1	147.1	35.6	21.3	36.03	10.3	163	13	17.19	5.51	16.39	6.67	20.92	0.05	124	40	118	48	NONE		21.6	54	34.4	742	769	17570	732.1	12.2	15	297.8	0	0	17570
									00:01:46	32.43	2.172	70.443	1688	1647.85	2864.89	1.74	384.3	106.6	41.4	23.8	27.93	8	162	10.2	17.69	4.91	16.87	5.94	20.92	0.05	128	35	122	43	NONE	Marker	21.6	55	34.4	742	769	13792	574.7	9.58	16	233.8	0	0	13792
									00:01:47	51.72	1.406	72.724	1161	1303.17	2303.56	1.77	259.2	53.9	53	30	22.09	6.3	163	8	18.44	3.83	17.75	5.13	20.92	0.05	133	28	128	37	NONE		21.6	55	34.4	742	769	10967	457	7.62	16	185.9	0	0	10967
									00:01:48	86.96	1.72	149.565	670	2653.5	5390.19	2.03	315.5	74.9	54.1	26.6	44.97	12.8	163	16.3	18.34	4.35	17.69	5.34	20.92	0.05	132	31	128	39	NONE		21.6	55	34.4	742	769	23440	976.7	16.28	16	397.3	0	0	23440
									00:01:49	83.33	1.524	127	593	2167.07	4551.54	2.1	280.6	66	55.9	26.6	36.73	10.5	163	13.3	18.41	4.33	17.52	5.52	20.92	0.05	133	31	126	40	NONE		21.6	55	34.4	741	769	19380	807.5	13.46	16	328.5	0	0	19380
									00:01:49	76.92	1.759	135.308	746	2289.58	4573.77	2	325	71.9	56.7	28.4	38.81	11.1	164	14	18.48	4.09	17.57	5.24	20.92	0.05	133	30	127	38	NONE		21.7	56	34.4	741	769	20103	837.6	13.96	16	340.7	0	0	20103
									00:01:50	68.18	2.114	144.136	982	2562.88	4974.3	1.94	388.5	88.2	54.4	28	43.44	12.4	164	15.6	18.38	4.17	17.58	5.21	20.92	0.05	133	30	127	38	NONE		21.7	56	34.4	742	769	22272	928	15.47	16	377.5	0	0	22272
									00:01:51	75	1.973	147.975	900	2235.33	4678.81	2.09	369	75.5	63.8	30.5	37.89	10.8	165	13.5	18.7	3.83	17.91	4.78	20.92	0.05	135	28	129	35	NONE		21.7	56	34.4	742	769	19965	831.9	13.86	17	338.4	0	0	19965
									00:01:52	71.43	1.989	142.071	933	2147.35	4485.43	2.09	372	76	63.8	30.6	36.4	10.4	165	13	18.7	3.82	17.93	4.72	20.92	0.05	135	28	129	34	NONE		21.7	57	34.4	742	769	19164	798.5	13.31	17	324.8	0	0	19164
									00:01:53	65.22	2.195	143.152	997	2231.99	4477.39	2.01	409.7	83.1	62.1	31	37.83	10.8	166	13.4	18.67	3.79	17.92	4.66	20.92	0.05	135	27	129	34	NONE		21.7	57	34.4	742	769	19627	817.8	13.63	17	332.7	0	0	19627
									00:01:54	72.29	1.848	133.59	949	1964.99	4083.76	2.08	346.8	68.4	65.4	31.5	33.3	9.5	167	11.8	18.77	3.7	18.05	4.56	20.92	0.05	135	27	130	33	NONE		21.7	57	34.4	742	769	17504	729.3	12.16	17	296.7	0	0	17504
									00:01:55	74.07	1.942	143.852	886	2175.09	4274.65	1.97	364.1	69.9	63.8	32.4	36.87	10.5	168	12.9	18.75	3.6	18	4.5	20.92	0.05	135	26	130	32	NONE		21.7	57	34.4	742	769	18986	791.1	13.18	18	321.8	0	0	18986
									00:01:55	89.55	1.467	131.373	839	1607.23	3453.85	2.15	280.3	46.8	77.8	36.2	27.24	7.8	168	9.6	19.11	3.19	18.59	4.05	20.92	0.05	138	23	134	29	NONE		21.7	58	34.4	742	769	14497	604	10.07	18	245.7	0	0	14497
									00:01:56	95.24	1.235	117.619	701	1433.97	2757.38	1.92	236.9	35.2	77.4	40.2	24.3	6.9	169	8.5	19.18	2.85	18.57	3.82	20.92	0.05	138	21	134	28	NONE		21.7	58	34.4	742	769	12421	517.5	8.63	18	210.5	0	0	12421
									00:01:56	88.24	1.307	115.324	514	1906.56	3039.36	1.59	244.4	41.8	57.2	35.9	32.31	9.2	170	11.2	18.7	3.2	18.03	4.5	20.92	0.05	135	23	130	32	NONE		21.7	58	34.4	742	769	15522	646.7	10.78	18	263.1	0	0	15522
									00:01:57	93.75	1.347	126.281	623	2082.96	3526.05	1.69	251.4	45.6	57.5	34	35.3	10.1	170	12.3	18.66	3.39	17.99	4.51	20.92	0.05	135	24	130	33	NONE		21.8	58	34.4	741	769	17283	720.1	12	18	292.9	0	0	17283
									00:01:58	71.43	1.551	110.786	591	2353.54	3326.04	1.41	281.7	56.4	44.9	31.8	39.89	11.4	171	13.8	18.16	3.64	17.17	4.94	20.92	0.05	131	26	124	36	NONE	Marker	21.8	58	34.4	742	769	18486	770.2	12.84	18	313.3	0	0	18486
									00:01:59	46.15	2.311	106.662	1093	2718.96	3822.85	1.41	407.1	100.1	38	27.1	46.08	13.2	173	15.7	17.62	4.33	16.72	5.31	20.92	0.05	127	31	121	38	NONE		21.8	58	34.4	742	769	21325	888.5	14.81	18	361.4	0	0	21325
									00:02:01	28.85	2.858	82.442	1747	2390.98	3160.16	1.32	492.2	132.3	33.6	25.4	40.53	11.6	175	13.7	17.22	4.63	16.31	5.7	20.92	0.05	124	33	118	41	NONE		21.8	57	34.4	742	769	18433	768.1	12.8	19	312.4	0	0	18433
									00:02:04	25.86	3.067	79.319	1866	2419.26	3149.21	1.3	522.8	147	32	24.6	41	11.7	176	13.7	17.05	4.79	16.11	5.91	20.92	0.05	123	35	116	43	NONE		21.8	57	34.4	742	769	18575	774	12.9	19	314.8	0	0	18575
									00:02:06	32.26	2.546	82.129	1528	2543.2	3308.61	1.3	432.5	123.8	31.4	24.1	43.11	12.3	177	14.4	16.99	4.86	16.01	5.9	20.92	0.05	123	35	116	43	NONE		21.9	58	34.4	742	769	19523	813.5	13.56	20	330.9	0	0	19523
									00:02:07	34.48	2.555	88.103	1477	2895.67	3761.81	1.3	427.9	131.6	29.6	22.8	49.08	14	177	16.4	16.75	5.15	15.78	6.25	20.92	0.05	121	37	114	45	NONE		21.9	58	34.4	742	769	22221	925.9	15.43	20	376.6	0	0	22221
									00:02:09	28.71	2.923	83.914	1656	2744.07	3685	1.34	489.1	154.8	29.8	22.2	46.51	13.3	176	15.6	16.73	5.3	15.81	6.44	20.92	0.05	121	38	114	46	NONE		21.9	58	34.5	742	769	21248	885.3	14.76	21	360.1	0	0	21248
									00:02:12	28.04	2.783	78.028	1814	2355.68	3255.56	1.38	473.8	140.1	32.3	23.4	39.93	11.4	176	13.4	17.02	5.03	16.21	6.11	20.92	0.05	123	36	117	44	NONE		21.9	58	34.4	742	769	18386	766.1	12.77	21	311.6	0	0	18386
									00:02:14	25.86	2.901	75.026	1687	2446.69	3508.34	1.43	483.6	163.5	29.9	20.9	41.47	11.8	175	14	16.67	5.64	15.71	6.94	20.92	0.05	120	41	113	50	NONE		22	56	34.4	742	769	19298	804.1	13.4	22	327.1	0	0	19298
									00:02:16	27.52	2.797	76.982	1828	2389.57	3502.17	1.47	471.3	153.4	31.4	21.4	40.5	11.6	173	13.8	16.85	5.48	15.84	6.81	20.92	0.05	122	40	114	49	NONE		22	56	34.4	742	769	18967	790.3	13.17	22	321.5	0	0	18967
									00:02:18	27.52	3.021	83.147	1686	2520.62	3762.27	1.49	511.3	164.8	32.2	21.6	42.72	12.2	172	14.7	16.92	5.46	15.93	6.7	20.92	0.05	122	39	115	48	NONE		22	55	34.5	742	769	20115	838.1	13.97	23	340.9	0	0	20115
									00:02:20	27.91	2.798	78.084	1751	2267.37	3436.59	1.52	477.8	148.5	33.6	22.2	38.43	11	172	13.2	17.08	5.31	16.2	6.47	20.92	0.05	123	38	117	47	NONE		22	54	34.5	742	769	18177	757.4	12.62	23	308.1	0	0	18177
									00:02:22	28.17	2.74	77.183	1686	2163.28	3431.86	1.59	470.2	146.9	34.8	21.9	36.67	10.5	171	12.7	17.16	5.36	16.34	6.51	20.92	0.05	124	39	118	47	NONE		22.1	54	34.5	742	769	17585	732.7	12.21	23	298.1	0	0	17585
									00:02:25	23.72	2.725	64.625	1673	1833.58	2952.97	1.61	465.9	150.1	34.3	21.3	31.08	8.9	170	10.8	17.1	5.51	16.16	6.97	20.92	0.05	123	40	117	50	NONE		22.1	54	34.5	742	769	14975	624	10.4	24	253.8	0	0	14975
									00:02:27	24.69	3.031	74.84	1830	2132.68	3495.09	1.64	517.1	170.6	34.3	20.9	36.15	10.3	169	12.6	17.06	5.63	16.15	6.93	20.92	0.05	123	41	117	50	NONE		22.1	53	34.5	742	769	17513	729.7	12.16	24	296.8	0	0	17513
									00:02:30	25.86	2.513	64.991	1734	1763.27	2938.97	1.67	432.9	137	35.8	21.5	29.89	8.5	167	10.6	17.23	5.45	16.28	6.8	20.92	0.05	124	39	118	49	NONE		22.1	53	34.5	742	769	14558	606.6	10.11	25	246.7	0	0	14558
									00:02:32	25	2.555	63.875	1719	1798.6	2964.03	1.65	436.9	142.9	34.5	21	30.48	8.7	165	10.9	17.1	5.59	16.2	6.88	20.92	0.05	123	40	117	50	NONE		22.1	53	34.5	742	769	14796	616.5	10.27	25	250.8	0	0	14796
									00:02:34	26.67	2.784	74.24	1592	2057.69	3447.08	1.68	477.2	155.8	35.2	21	34.88	10	163	12.6	17.14	5.6	16.23	6.93	20.92	0.05	124	40	117	50	NONE		22.2	53	34.5	742	769	17016	709	11.82	26	288.4	0	0	17016
									00:02:37	23.72	2.866	67.968	1804	1828.1	3144.21	1.72	493.6	159.8	36.3	21.1	30.98	8.9	162	11.3	17.22	5.58	16.37	6.8	20.92	0.05	124	40	118	49	NONE		22.2	53	34.5	742	769	15247	635.3	10.59	26	258.4	0	0	15247
									00:02:40	20.55	2.643	54.308	1862	1414.57	2488.81	1.76	457.6	146	37.4	21.2	23.98	6.9	160	8.8	17.31	5.52	16.4	6.89	20.92	0.05	125	40	118	50	NONE		22.2	53	34.5	742	769	11886	495.3	8.25	27	201.5	0	0	11886
									00:02:42	25.97	2.654	68.935	1688	1690.47	3037.2	1.8	464.5	141	39.7	22.1	28.65	8.2	158	10.7	17.5	5.31	16.71	6.49	20.92	0.05	126	38	121	47	NONE		22.2	52	34.5	742	769	14305	596	9.93	27	242.5	0	0	14305
									00:02:44	27.78	2.63	73.056	1625	1639.92	3069.37	1.87	466.8	133.3	43.4	23.2	27.8	7.9	157	10.4	17.75	5.07	16.99	6.2	20.92	0.05	128	37	123	45	NONE		22.2	52	34.5	742	769	14072	586.3	9.77	27	238.5	0	0	14072
									00:02:47	24.69	2.55	62.963	1639	1368.89	2625.81	1.92	454.5	128.3	44.7	23.3	23.2	6.6	158	8.7	17.82	5.03	17.12	6.2	20.92	0.05	129	36	124	45	NONE		22.3	51	34.5	742	769	11847	493.6	8.23	28	200.8	0	0	11847
									00:02:49	22.99	2.922	67.172	1895	1372.69	2783.76	2.03	524.6	146.1	47.8	23.6	23.27	6.6	158	8.7	17.95	5	17.27	6.06	20.92	0.05	130	36	125	44	NONE		22.3	51	34.5	742	769	12119	504.9	8.42	28	205.4	0	0	12119
									00:02:51	33.52	2.432	81.52	1404	1597.56	3238.02	2.03	439.6	116.6	49.6	24.5	27.08	7.7	159	10	18.08	4.79	17.32	5.84	20.92	0.05	131	35	125	42	NONE		22.3	51	34.5	742	769	14101	587.5	9.79	28	239	0	0	14101
									00:02:53	30.15	2.376	71.638	1513	1332.49	2787.1	2.09	432.2	111.6	52.2	24.9	22.58	6.5	159	8.4	18.19	4.7	17.52	5.65	20.92	0.05	131	34	126	41	NONE		22.3	51	34.5	742	769	11898	495.8	8.26	29	201.7	0	0	11898
									00:02:55	26.2	2.048	53.659	1533	1100.83	2206.2	2	367.7	101.6	47.1	23.5	18.66	5.3	159	6.9	17.95	4.96	17.22	6.06	20.92	0.05	130	36	124	44	NONE		22.3	51	34.5	742	769	9677	403.2	6.72	29	164	0	0	9677
									00:02:58	25.75	2.532	65.202	1609	1293.25	2652.51	2.05	456.5	124.3	49	23.9	21.92	6.3	158	8.2	18.03	4.91	17.41	5.91	20.92	0.05	130	35	126	43	NONE		22.3	51	34.5	742	769	11464	477.7	7.96	29	194.3	0	0	11464
									00:03:00	25.42	2.507	63.737	1640	1223.48	2593.54	2.12	453.5	123.1	50.6	23.9	20.74	5.9	157	7.8	18.09	4.91	17.33	6.13	20.92	0.05	131	35	125	44	NONE		22.3	51	34.5	742	769	10979	457.5	7.62	30	186.1	0	0	10979
									00:03:03	24.79	2.488	61.686	1640	1196.93	2527.35	2.11	449.4	123	50.1	23.7	20.29	5.8	156	7.7	18.06	4.94	17.4	6.02	20.92	0.05	130	36	126	43	NONE		22.3	51	34.5	742	769	10725	446.9	7.45	30	181.8	0	0	10725
									00:03:05	21.66	2.165	46.895	1611	899.839	1929.86	2.14	391.4	107.5	50.4	23.5	15.25	4.4	153	5.9	18.08	4.97	17.41	6.11	20.92	0.05	131	36	126	44	NONE		22.3	51	34.5	742	769	8110	337.9	5.63	30	137.5	0	0	8110
									00:03:08	24.29	2.362	57.377	1578	1122.28	2408.34	2.15	425.7	119.6	49.6	23.1	19.02	5.4	151	7.4	18.02	5.06	17.4	6.08	20.92	0.05	130	37	126	44	NONE		22.3	51	34.5	742	769	10118	421.6	7.03	30	171.5	0	0	10118
									00:03:10	23.81	2.58	61.429	1737	1093.58	2452.09	2.24	470.6	124.3	54.6	24.4	18.54	5.3	150	7.3	18.24	4.82	17.68	5.77	20.92	0.05	132	35	128	42	NONE		22.3	51	34.5	742	769	10026	417.7	6.96	31	169.9	0	0	10026
									00:03:13	25.75	2.111	54.361	1566	970.108	2187.11	2.25	384.8	102.5	54.2	24	16.44	4.7	150	6.5	18.23	4.86	17.62	5.78	20.92	0.05	132	35	127	42	NONE		22.3	51	34.5	742	769	8913	371.4	6.19	31	151.1	0	0	8913
									00:03:15	22.81	2.378	54.251	1640	956.849	2122.25	2.22	434.6	112.3	55	24.8	16.22	4.6	149	6.4	18.28	4.72	17.63	5.82	20.92	0.05	132	34	127	42	NONE		22.4	50	34.5	742	769	8735	364	6.07	31	148.1	0	0	8735
									00:03:18	22.56	2.4	54.135	1625	979.709	2169.87	2.21	437	116.1	53.6	24.2	16.61	4.7	147	6.7	18.21	4.84	17.59	5.83	20.92	0.05	131	35	127	42	NONE		22.4	50	34.5	742	769	8939	372.5	6.21	32	151.5	0	0	8939
									00:03:20	25.21	2.265	57.101	1609	1023.78	2226.05	2.17	413.4	106.6	54.1	24.9	17.35	5	146	7	18.25	4.71	17.65	5.69	20.92	0.05	132	34	127	41	NONE		22.4	50	34.5	742	769	9276	386.5	6.44	32	157.2	0	0	9276
									00:03:23	26.32	2.481	65.289	1530	1112.42	2462.32	2.21	455.7	113	57	25.8	18.85	5.4	146	7.6	18.37	4.55	17.79	5.51	20.92	0.05	133	33	128	40	NONE		22.4	50	34.5	742	769	10148	422.8	7.05	32	172	0	0	10148
									00:03:25	24.49	2.295	56.204	1664	935.324	2080.14	2.22	422.8	102.6	58.3	26.2	15.85	4.5	145	6.5	18.42	4.47	17.84	5.43	20.92	0.05	133	32	129	39	NONE		22.4	51	34.5	742	769	8548	356.2	5.94	32	144.9	0	0	8548
									00:03:28	23.81	2.437	58.024	1561	935.786	2132.59	2.28	450.3	108.2	60.2	26.4	15.86	4.5	144	6.5	18.48	4.44	17.88	5.45	20.92	0.05	133	32	129	39	NONE		22.4	51	34.5	742	769	8633	359.7	6	33	146.3	0	0	8633
									00:03:30	21.66	2.396	51.899	1663	824.558	1913.29	2.32	443.2	106.7	61.1	26.3	13.98	4	142	5.8	18.5	4.45	17.95	5.35	20.92	0.05	134	32	130	39	NONE		22.4	51	34.5	742	769	7661	319.2	5.32	33	129.9	0	0	7661
									00:03:33	22.81	2.22	50.646	1690	836.485	1906.03	2.28	408.9	100.9	58.6	25.7	14.18	4.1	141	5.9	18.42	4.55	17.88	5.44	20.92	0.05	133	33	129	39	NONE		22.4	51	34.5	742	769	7717	321.5	5.36	33	130.8	0	0	7717
									00:03:35	24.69	2.378	58.716	1515	938.955	2158.44	2.3	439.7	105.6	60.7	26.4	15.91	4.5	141	6.7	18.49	4.44	17.96	5.31	20.92	0.05	134	32	130	38	NONE		22.4	51	34.5	742	769	8692	362.2	6.04	33	147.3	0	0	8692
									00:03:38	25.21	2.31	58.235	1562	892.023	2079.98	2.33	429.2	99.7	63.3	27.1	15.12	4.3	141	6.3	18.58	4.32	18.13	5.14	20.92	0.05	134	31	131	37	NONE		22.4	51	34.5	742	769	8304	346	5.77	34	140.8	0	0	8304
									00:03:40	24.29	2.347	57.012	1545	838.054	2001.79	2.39	437.8	99.6	66	27.6	14.2	4.1	140	6	18.65	4.24	18.11	5.2	20.92	0.05	135	31	131	38	NONE		22.4	51	34.5	742	769	7877	328.2	5.47	34	133.5	0	0	7877
									00:03:43	21.51	2.181	46.903	1530	753.942	1750.27	2.32	402.8	98.3	60.2	25.9	12.78	3.7	139	5.4	18.47	4.51	17.89	5.44	20.92	0.05	133	33	129	39	NONE		22.4	51	34.5	742	769	7007	291.9	4.87	34	118.8	0	0	7007
									00:03:45	24.9	2.02	50.29	1468	817.161	1879.93	2.3	372.7	91.2	59.4	25.8	13.85	4	138	5.9	18.45	4.51	17.9	5.38	20.92	0.05	133	33	129	39	NONE		22.4	51	34.5	742	769	7567	315.3	5.25	34	128.3	0	0	7567
									00:03:48	21.05	2.305	48.526	1724	800.993	1807.5	2.26	424.8	103.7	58.7	26	13.58	3.9	136	5.9	18.43	4.5	17.86	5.38	20.92	0.05	133	32	129	39	NONE		22.4	51	34.5	742	769	7361	306.7	5.11	34	124.8	0	0	7361
									00:03:51	20.2	2.344	47.354	1669	785.64	1747.66	2.22	432	104.5	58.5	26.3	13.32	3.8	134	5.9	18.43	4.46	17.8	5.47	20.92	0.05	133	32	129	39	NONE		22.4	51	34.5	742	769	7180	299.2	4.99	35	121.7	0	0	7180
									00:03:54	25.1	2.168	54.427	1593	842.549	1891.99	2.25	403	91.1	62.5	27.8	14.28	4.1	133	6.3	18.59	4.2	18.07	5.07	20.92	0.05	134	30	130	37	NONE		22.5	50	34.6	742	769	7729	322	5.37	35	131	0	0	7729
									00:03:56	23.9	2.11	50.438	1533	772.958	1756.09	2.27	392.5	88.8	63.1	27.8	13.1	3.7	132	5.9	18.6	4.21	18.2	4.9	20.92	0.05	134	30	131	35	NONE		22.5	50	34.6	742	769	7123	296.8	4.95	35	120.7	0	0	7123
									00:03:59	22.56	2.051	46.263	1595	684.334	1570.75	2.3	383	84.2	65.3	28.4	11.6	3.3	131	5.2	18.67	4.11	18.08	5.09	20.92	0.05	135	30	131	37	NONE		22.5	50	34.6	742	769	6331	263.8	4.4	35	107.3	0	0	6331
									00:04:02	18.93	2.273	43.022	1518	693.808	1550.81	2.24	420.4	99	60.1	26.9	11.76	3.4	131	5.3	18.5	4.36	17.8	5.46	20.92	0.05	134	31	129	39	NONE		22.5	50	34.6	742	769	6353	264.7	4.41	36	107.7	0	0	6353
									00:04:05	19.23	2.721	52.327	1970	822.024	1842.55	2.24	504.9	115.8	62	27.7	13.93	4	128	6.4	18.56	4.26	17.97	5.18	20.92	0.05	134	31	130	37	NONE		22.5	51	34.6	742	769	7535	314	5.23	36	127.7	0	0	7535
									00:04:08	25.32	2.107	53.342	1452	824.04	1836.53	2.23	391.9	87.7	62.6	28.1	13.97	4	126	6.5	18.6	4.16	18.01	5.05	20.92	0.05	134	30	130	36	NONE		22.5	50	34.6	742	769	7537	314	5.23	36	127.7	0	0	7537
									00:04:10	23.9	2.156	51.538	1515	780.317	1749.62	2.24	401.9	88.5	63.9	28.5	13.23	3.8	125	6.2	18.64	4.1	18.09	4.93	20.92	0.05	135	30	131	36	NONE		22.5	50	34.6	742	769	7154	298.1	4.97	36	121.2	0	0	7154
									00:04:13	23.53	2.109	49.624	1530	748.728	1679.3	2.24	393.3	86.3	64.1	28.6	12.69	3.6	124	6	18.65	4.09	18.15	4.9	20.92	0.05	135	30	131	35	NONE		22.5	50	34.6	742	769	6865	286	4.77	36	116.4	0	0	6865
									00:04:16	17.29	2.154	37.245	1421	602.704	1313.36	2.18	398.7	91.8	59.8	27.4	10.22	2.9	124	4.9	18.51	4.26	17.71	5.47	20.92	0.05	134	31	128	39	NONE		22.5	50	34.6	742	769	5465	227.7	3.8	37	92.6	0	0	5465
									00:04:18	24.9	2.167	53.95	1529	852.043	1842.93	2.16	402.5	89.5	61.3	28.3	14.44	4.1	125	6.8	18.57	4.13	18.01	5.03	20.92	0.05	134	30	130	36	NONE		22.5	50	34.6	742	769	7704	321	5.35	37	130.6	0	0	7704
									00:04:21	24.39	2.046	49.902	1500	736.488	1629.06	2.21	382.8	80.8	65.4	29.6	12.48	3.6	125	5.9	18.71	3.95	18.19	4.83	20.92	0.05	135	29	131	35	NONE		22.5	50	34.6	742	769	6717	279.9	4.66	37	113.8	0	0	6717
									00:04:23	26.2	1.9	49.782	1406	718.525	1611.21	2.24	356.2	74.4	66.7	29.8	12.18	3.5	125	5.7	18.75	3.92	18.28	4.67	20.92	0.05	135	28	132	34	NONE		22.5	50	34.6	742	769	6587	274.5	4.57	37	111.7	0	0	6587
									00:04:26	24.59	2.056	50.557	1476	751.848	1675.26	2.23	384.2	82.4	65	29.2	12.74	3.6	124	6.1	18.69	4.01	18.23	4.76	20.92	0.05	135	29	132	34	NONE		22.5	50	34.6	742	769	6876	286.5	4.77	37	116.5	0	0	6876
									00:04:28	26.55	2.025	53.761	1468	762.972	1729.02	2.27	380.2	78.8	68	30	12.93	3.7	124	6.2	18.78	3.89	18.33	4.58	20.92	0.05	136	28	132	33	NONE		22.5	50	34.6	742	769	7024	292.7	4.88	38	119	0	0	7024
									00:04:30	26.91	1.947	52.386	1405	712.956	1633.77	2.29	367.1	73.5	70.8	30.9	12.08	3.5	123	5.8	18.85	3.78	18.33	4.64	20.92	0.05	136	27	132	34	NONE		22.6	50	34.6	742	769	6592	274.7	4.58	38	111.7	0	0	6592
									00:04:32	26.32	2.089	54.974	1484	757.967	1748.4	2.31	393.2	80.4	70.1	30.4	12.85	3.7	124	6.1	18.82	3.85	18.38	4.56	20.92	0.05	136	28	133	33	NONE		22.6	50	34.6	742	769	7026	292.8	4.88	38	119.1	0	0	7026
									00:04:35	27.4	1.863	51.041	1389	680.447	1586.59	2.33	351.8	70.1	72.2	31	11.53	3.3	124	5.5	18.88	3.76	18.34	4.59	20.92	0.05	136	27	132	33	NONE		22.6	50	34.6	742	769	6335	263.9	4.4	38	107.4	0	0	6335
									00:04:37	25.86	1.978	51.155	1437	690.521	1611.2	2.33	373	75.4	71.5	30.6	11.7	3.3	123	5.6	18.86	3.81	18.32	4.65	20.92	0.05	136	28	132	34	NONE		22.6	50	34.6	742	769	6430	267.9	4.47	38	109	0	0	6430
									00:04:40	21.58	1.988	42.906	1515	576.475	1351.74	2.34	375	75.8	71.8	30.6	9.77	2.8	122	4.7	18.86	3.81	18.31	4.67	20.92	0.05	136	28	132	34	NONE		22.6	51	34.6	742	769	5379	224.1	3.74	39	91.2	0	0	5379
									00:04:42	22.64	1.862	42.158	1566	616.955	1375.63	2.23	348.6	73.5	65.8	29.5	10.46	3	121	5.1	18.72	3.95	18.16	4.89	20.92	0.05	135	28	131	35	NONE		22.6	51	34.6	742	769	5644	235.2	3.92	39	95.7	0	0	5644
									00:04:54	22.39	2.364	52.925	1740	783.079	1657.28	2.12	443	89.6	65.6	31	13.27	3.8	120	6.5	18.74	3.79	18.28	4.54	20.92	0.05	135	27	132	33	NONE		22.6	51	34.6	742	769	7023	292.6	4.88	40	119	0	0	7023
									00:04:56	24.49	1.548	37.91	1364	581.872	1214.33	2.09	289	60	62.2	29.8	9.86	2.8	120	4.8	18.67	3.88	18.16	4.68	20.92	0.05	135	28	131	34	NONE		22.6	51	34.6	742	769	5191	216.3	3.61	40	88	0	0	5191
									00:04:59	27.27	1.611	43.936	1218	709.43	1445.21	2.04	299.2	64.1	59.2	29.1	12.02	3.4	120	5.9	18.57	3.98	18.11	4.66	20.92	0.05	134	29	131	34	NONE		22.6	50	34.6	742	769	6273	261.4	4.36	40	106.3	0	0	6273
									00:05:01	20.55	2.52	51.781	1862	789.492	1626.38	2.06	471.1	95.8	63.8	31	13.38	3.8	120	6.6	18.69	3.8	18.19	4.6	20.92	0.05	135	27	131	33	NONE		22.6	51	34.6	742	769	7010	292.1	4.87	40	118.8	0	0	7010
									00:05:04	23.08	2.116	48.831	1578	717.571	1503.94	2.1	397	78.9	65.8	31.4	12.16	3.5	119	6	18.76	3.73	18.25	4.5	20.92	0.05	135	27	132	32	NONE		22.7	50	34.6	742	769	6412	267.2	4.45	40	108.7	0	0	6412
									00:05:06	25.97	1.82	47.273	1375	716.392	1474.15	2.06	340.5	68.7	63.4	30.8	12.14	3.5	117	6.1	18.71	3.77	18.21	4.56	20.92	0.05	135	27	131	33	NONE		22.7	50	34.6	742	769	6358	264.9	4.42	40	107.8	0	0	6358
									00:05:09	21.43	2.328	49.886	1753	720.556	1513.02	2.1	437.6	85.5	67.2	32	12.21	3.5	114	6.3	18.8	3.67	18.32	4.44	20.92	0.05	136	27	132	32	NONE		22.7	50	34.6	742	769	6443	268.5	4.47	41	109.2	0	0	6443
									00:05:12	23.81	1.702	40.524	1284	578.788	1208.96	2.09	320.4	61.5	67.1	32.1	9.81	2.8	113	5.1	18.82	3.61	18.22	4.55	20.92	0.05	136	26	132	33	NONE		22.7	50	34.6	742	769	5165	215.2	3.59	41	87.6	0	0	5165
									00:05:14	22.39	1.973	44.172	1503	675.475	1383.53	2.05	368.8	74.8	63.1	30.8	11.45	3.3	113	6	18.69	3.79	18.24	4.5	20.92	0.05	135	27	132	32	NONE		22.7	50	34.6	742	769	5985	249.4	4.16	41	101.4	0	0	5985
									00:05:17	25.42	1.864	47.39	1345	709.666	1431.8	2.02	349.5	68.2	64.3	31.9	12.03	3.4	114	6.2	18.75	3.66	18.28	4.4	20.92	0.05	135	26	132	32	NONE		22.7	50	34.6	742	769	6253	260.6	4.34	41	106	0	0	6253
									00:05:19	25.1	1.897	47.623	1296	700.946	1413.48	2.02	356.4	68.2	65.4	32.4	11.88	3.4	113	6.2	18.79	3.6	18.26	4.38	20.92	0.05	136	26	132	32	NONE		22.7	51	34.6	742	769	6175	257.3	4.29	41	104.7	0	0	6175
									00:05:22	22.99	1.934	44.46	1424	671.462	1351.72	2.01	362.3	71.2	63.8	31.7	11.38	3.3	112	6	18.73	3.68	18.24	4.45	20.92	0.05	135	27	132	32	NONE		22.7	51	34.6	742	769	5912	246.3	4.11	42	100.2	0	0	5912
									00:05:25	16.95	2.65	44.915	1963	661.989	1354.8	2.05	497.5	96.8	66.1	32.3	11.22	3.2	113	5.9	18.77	3.65	18.3	4.37	20.92	0.05	136	26	132	32	NONE		22.7	51	34.6	742	769	5864	244.3	4.07	42	99.4	0	0	5864
									00:05:28	22.39	1.752	39.224	1391	580.006	1168.17	2.01	329	63.2	64.9	32.2	9.83	2.8	108	5.4	18.78	3.61	18.24	4.43	20.92	0.05	136	26	132	32	NONE		22.7	51	34.6	742	769	5108	212.8	3.55	42	86.6	0	0	5108
									00:05:31	21.43	1.81	38.786	1589	593.713	1155.25	1.95	339	65.3	62.8	32.3	10.06	2.9	106	5.6	18.73	3.61	18.25	4.37	20.92	0.05	135	26	132	32	NONE		22.7	51	34.6	742	769	5164	215.2	3.59	42	87.5	0	0	5164
									00:05:33	27.4	1.591	43.589	1201	633.217	1238.71	1.96	299.7	54.8	65.8	33.6	10.73	3.1	104	6.1	18.84	3.44	18.31	4.25	20.92	0.05	136	25	132	31	NONE		22.7	51	34.6	742	769	5518	229.9	3.83	42	93.5	0	0	5518
									00:05:35	31.25	1.431	44.719	1140	644.552	1247.55	1.94	269.9	48.4	66	34.1	10.92	3.1	104	6.2	18.86	3.38	18.26	4.21	20.92	0.05	136	24	132	30	NONE		22.7	51	34.6	742	769	5596	233.2	3.89	42	94.8	0	0	5596
									00:05:37	33.9	1.489	50.475	1122	660.376	1355.31	2.05	283.1	48.5	72.8	35.5	11.19	3.2	105	6.3	19.01	3.26	18.48	4	20.92	0.05	137	24	133	29	NONE		22.7	51	34.6	742	769	5855	244	4.07	42	99.2	0	0	5855
									00:05:38	32.43	1.533	49.719	1044	671.583	1328.67	1.98	290.9	49.7	70.7	35.7	11.38	3.3	106	6.3	18.98	3.24	18.41	4.02	20.92	0.05	137	23	133	29	NONE		22.8	50	34.6	742	769	5876	244.8	4.08	43	99.6	0	0	5876
									00:05:41	25.64	1.618	41.487	1158	590.861	1150.43	1.95	305.5	54.4	67.2	34.5	10.01	2.9	107	5.5	18.88	3.36	18.35	4.2	20.92	0.05	136	24	132	30	NONE		22.8	50	34.6	742	769	5141	214.2	3.57	43	87.1	0	0	5141
									00:05:43	29.27	1.549	45.337	1110	636.83	1240.5	1.95	292.9	51.4	68	34.9	10.79	3.1	106	6	18.91	3.32	18.32	4.13	20.92	0.05	137	24	132	30	NONE		22.8	50	34.6	742	769	5541	230.9	3.85	43	93.9	0	0	5541
									00:05:45	29.85	1.475	44.03	1141	628.334	1216.13	1.94	278.5	49.4	66.7	34.5	10.65	3	106	5.9	18.88	3.35	18.33	4.11	20.92	0.05	136	24	132	30	NONE		22.8	50	34.7	742	769	5455	227.3	3.79	43	92.5	0	0	5455
									00:05:48	18.81	2.048	38.52	1423	600.826	1133.38	1.89	383.2	73	61.9	32.8	10.18	2.9	108	5.6	18.71	3.56	18.21	4.33	20.92	0.05	135	26	131	31	NONE		22.8	50	34.6	742	769	5170	215.4	3.59	43	87.6	0	0	5170
									00:05:51	23.35	1.79	41.79	1521	603.971	1151.33	1.91	337.7	59.8	66.5	34.9	10.24	2.9	110	5.5	18.87	3.34	18.36	4.09	20.92	0.05	136	24	133	30	NONE		22.8	50	34.6	742	769	5216	217.3	3.62	43	88.4	0	0	5216
									00:05:53	23.81	1.697	40.405	1329	593.794	1119.28	1.88	319.7	57	65.2	34.6	10.06	2.9	109	5.4	18.84	3.36	18.34	4.16	20.92	0.05	136	24	132	30	NONE		22.8	50	34.7	742	769	5108	212.8	3.55	43	86.6	0	0	5108
									00:05:56	22.22	1.98	44	1533	629.279	1205.75	1.92	373.9	65.8	67.4	35.2	10.67	3	108	5.8	18.88	3.32	18.4	4.05	20.92	0.05	136	24	133	29	NONE		22.8	50	34.7	742	769	5444	226.8	3.78	44	92.3	0	0	5444
									00:05:59	22.06	1.766	38.956	1424	562.354	1073.28	1.91	333.2	59	66.5	34.9	9.53	2.7	106	5.3	18.87	3.34	18.43	4	20.92	0.05	136	24	133	29	NONE		22.8	50	34.7	742	769	4858	202.4	3.37	44	82.3	0	0	4858
									00:06:02	20.27	1.92	38.919	1544	569.111	1081.68	1.9	361.8	64.7	65.9	34.7	9.65	2.8	105	5.4	18.84	3.37	18.38	4.08	20.92	0.05	136	24	133	29	NONE		22.8	50	34.7	742	769	4910	204.6	3.41	44	83.2	0	0	4910
									00:06:04	24.69	1.454	35.901	1173	517.179	966.867	1.87	274.6	47.5	66.1	35.3	8.77	2.5	104	5	18.89	3.27	18.39	4.02	20.92	0.05	136	24	133	29	NONE		22.8	50	34.7	742	769	4436	184.8	3.08	44	75.2	0	0	4436
									00:06:06	25.42	1.281	32.568	1079	479.81	880.316	1.83	241.5	42	64.2	35	8.13	2.3	102	4.7	18.85	3.28	18.3	4.1	20.92	0.05	136	24	132	30	NONE		22.8	50	34.7	742	769	4089	170.4	2.84	44	69.3	0	0	4089
									00:06:09	25.1	1.477	37.079	1103	590.11	1062.66	1.8	276.2	51.3	59.9	33.2	10	2.9	102	5.8	18.7	3.47	18.25	4.06	20.92	0.05	135	25	132	29	NONE		22.8	50	34.7	742	769	4997	208.2	3.47	44	84.7	0	0	4997
									00:06:12	16.44	1.433	23.556	1223	397.568	679.604	1.71	266.6	50.1	56.4	33	6.74	1.9	102	3.9	18.6	3.5	17.88	4.5	20.92	0.05	134	25	129	32	NONE		22.8	50	34.7	742	769	3309	137.9	2.3	45	56.1	0	0	3309
									00:06:15	25.64	1.247	31.974	1027	537.058	901.062	1.68	232.3	42.6	56.2	33.5	9.1	2.6	101	5.3	18.63	3.42	18.05	4.2	20.92	0.05	134	25	130	30	NONE		22.8	50	34.7	742	769	4443	185.1	3.09	45	75.3	0	0	4443
									00:06:17	27.91	1.242	34.66	1014	599.014	987.753	1.65	230.7	42.9	54.6	33.1	10.15	2.9	99	6.1	18.57	3.45	18.03	4.16	20.92	0.05	134	25	130	30	NONE		22.8	50	34.7	742	769	4929	205.4	3.42	45	83.5	0	0	4929
									00:06:19	25.64	1.383	35.462	1144	613.571	1006.93	1.64	256.9	47.6	54.9	33.4	10.4	3	101	6.1	18.58	3.44	18.1	4.04	20.92	0.05	134	25	131	29	NONE		22.8	50	34.7	742	769	5041	210	3.5	45	85.4	0	0	5041
									00:06:22	22.81	1.245	28.403	1113	470.481	773.071	1.64	232.5	41.1	57	34.7	7.97	2.3	100	4.7	18.67	3.3	18.12	4.05	20.92	0.05	135	24	131	29	NONE		22.8	50	34.7	742	769	3867	161.1	2.69	45	65.5	0	0	3867
									00:06:25	21.13	1.486	31.394	1209	557.458	899.48	1.61	275.3	51.6	53.7	33.3	9.45	2.7	100	5.6	18.53	3.47	17.97	4.17	20.92	0.05	134	25	130	30	NONE		22.9	50	34.7	742	769	4555	189.8	3.16	45	77.2	0	0	4555
									00:06:28	20.2	1.611	32.545	1361	581.354	940.232	1.62	298.2	56.4	53.5	33.1	9.85	2.8	100	5.8	18.51	3.5	17.99	4.17	20.92	0.05	134	25	130	30	NONE		22.8	50	34.7	742	769	4754	198.1	3.3	45	80.6	0	0	4754
									00:06:31	19.87	1.57	31.192	1227	550.011	873.441	1.59	291.3	53.3	54.2	34.1	9.32	2.7	100	5.5	18.55	3.39	17.95	4.21	20.92	0.05	134	25	130	30	NONE		22.8	50	34.7	742	769	4472	186.3	3.11	46	75.8	0	0	4472
									00:06:33	24.1	1.381	33.277	1082	594.108	936.189	1.58	255.9	47.1	53.2	33.7	10.07	2.9	100	5.9	18.53	3.41	17.96	4.18	20.92	0.05	134	25	130	30	NONE		22.8	51	34.7	742	769	4819	200.8	3.35	46	81.7	0	0	4819
									00:06:35	26.79	1.249	33.455	1008	562.023	853.785	1.52	233.5	38.7	56.2	37	9.53	2.7	101	5.6	18.69	3.1	18.13	3.91	20.92	0.05	135	22	131	28	NONE		22.8	51	34.7	742	769	4509	187.9	3.13	46	76.4	0	0	4509
									00:06:40	13.82	2.526	34.922	1856	594.958	966.828	1.63	470.3	84.8	57.1	35.1	10.08	2.9	104	5.7	18.62	3.36	17.98	4.2	20.92	0.05	134	24	130	30	NONE		22.9	50	34.7	742	769	4873	203	3.38	46	82.6	0	0	4873
									00:06:42	24.1	1.285	30.964	939	558.214	880.675	1.58	237.8	44.3	52.4	33.2	9.46	2.7	104	5.4	18.51	3.45	17.9	4.28	20.92	0.05	134	25	129	31	NONE		22.9	51	34.7	742	769	4530	188.7	3.15	46	76.8	0	0	4530
									00:06:44	26.79	1.321	35.384	1208	621.176	958.373	1.54	245.5	43.4	53.9	35	10.53	3	102	6.1	18.58	3.29	18.02	4.03	20.92	0.05	134	24	130	29	NONE		22.9	50	34.7	742	769	5007	208.6	3.48	46	84.9	0	0	5007
									00:06:46	37.5	1.054	39.525	348	762.536	1123.01	1.47	193.8	36.3	48.4	32.9	12.92	3.7	100	7.6	18.39	3.44	17.81	4.2	20.92	0.05	133	25	129	30	NONE		22.9	50	34.8	742	769	6061	252.6	4.21	46	102.7	0	0	6061
									00:06:49	22.14	1.442	31.926	1415	592.373	867.016	1.46	266.6	47.5	51.3	35	10.04	2.9	101	5.9	18.49	3.29	17.89	4.1	20.92	0.05	133	24	129	30	NONE		22.8	51	34.7	742	769	4700	195.8	3.26	47	79.7	0	0	4700
									00:06:51	26.91	1.449	38.987	1223	688.285	1040.06	1.51	269.3	46.9	53.9	35.7	11.67	3.3	102	6.7	18.59	3.24	18.05	3.88	20.92	0.05	134	23	130	28	NONE		22.8	51	34.8	742	769	5513	229.7	3.83	47	93.4	0	0	5513
									00:06:53	24.9	1.174	29.228	1112	463.353	708.892	1.53	220.9	34.6	59.3	38.8	7.85	2.2	102	4.5	18.82	2.95	18.12	3.9	20.92	0.05	136	21	131	28	NONE		22.8	51	34.8	742	769	3725	155.2	2.59	47	63.1	0	0	3725
									00:06:57	17.96	1.421	25.527	1093	483.069	730.712	1.51	261.7	49.3	50.2	33.2	8.19	2.3	103	4.7	18.42	3.47	17.89	4.15	20.92	0.05	133	25	129	30	NONE		22.8	51	34.7	742	769	3870	161.3	2.69	47	65.6	0	0	3870
									00:07:00	21.13	1.868	39.465	1397	702.895	1069.41	1.52	346.7	61.4	54	35.5	11.91	3.4	106	6.6	18.56	3.29	17.99	4.04	20.92	0.05	134	24	130	29	NONE		22.9	50	34.8	742	769	5641	235.1	3.92	47	95.6	0	0	5641
									00:07:02	24.29	1.071	26.016	838	474.277	690.674	1.46	198.5	34.5	51.3	35.2	8.04	2.3	107	4.4	18.53	3.22	17.74	4.25	20.92	0.05	134	23	128	31	NONE		22.9	51	34.7	742	769	3758	156.6	2.61	47	63.7	0	0	3758
									00:07:04	24.69	1.559	38.494	1270	737.833	1087.67	1.47	286.9	53.4	49.8	33.8	12.51	3.6	108	6.8	18.4	3.43	17.91	4.07	20.92	0.05	133	25	129	29	NONE		22.8	51	34.7	742	769	5867	244.4	4.07	47	99.4	0	0	5867
									00:07:07	29.13	1.372	39.961	1110	717.403	1078.06	1.5	254.5	44.9	52.9	35.2	12.16	3.5	107	6.7	18.55	3.27	17.96	3.99	20.92	0.05	134	24	130	29	NONE		22.8	51	34.8	742	769	5737	239	3.98	48	97.2	0	0	5737
									00:07:09	24.9	1.306	32.515	1078	571.842	867.996	1.52	242.8	42.3	53.8	35.5	9.69	2.8	107	5.3	18.59	3.24	17.95	4.07	20.92	0.05	134	23	130	29	NONE		22.9	50	34.8	742	769	4586	191.1	3.18	48	77.7	0	0	4586
									00:07:11	25.53	1.214	30.996	1057	544.136	820.605	1.51	225.8	39	53.7	35.6	9.22	2.6	106	5.1	18.6	3.21	17.95	4.07	20.92	0.05	134	23	130	29	NONE		22.9	50	34.8	742	769	4356	181.5	3.02	48	73.8	0	0	4356
									00:07:14	23.9	1.15	27.49	1033	474.197	720.91	1.52	214.3	36.6	54.4	35.8	8.04	2.3	104	4.6	18.63	3.18	17.96	4.07	20.92	0.05	135	23	130	29	NONE		22.8	51	34.8	742	769	3805	158.5	2.64	48	64.5	0	0	3805
									00:07:16	26.32	1.12	29.474	857	565.63	831.406	1.47	206.1	38.3	48.9	33.2	9.59	2.7	102	5.5	18.4	3.42	17.76	4.23	20.92	0.05	133	25	128	31	NONE		22.8	51	34.8	742	769	4494	187.2	3.12	48	76.2	0	0	4494
									00:07:18	27.15	1.421	38.579	1143	711.221	1045.23	1.47	262.9	46.7	51.6	35.1	12.05	3.4	102	7	18.5	3.29	17.92	4.02	20.92	0.05	134	24	129	29	NONE		22.8	51	34.8	742	769	5650	235.4	3.92	48	95.8	0	0	5650
									00:07:21	22.9	1.941	44.45	1454	773.591	1194.94	1.54	361.1	63.3	55.4	35.9	13.11	3.7	103	7.5	18.6	3.26	18.14	3.91	20.92	0.05	134	24	131	28	NONE		22.8	51	34.8	742	769	6237	259.9	4.33	48	105.7	0	0	6237
									00:07:24	21.98	1.426	31.341	1250	520.347	822.195	1.58	266.6	45.4	57.3	36.2	8.82	2.5	104	5	18.7	3.18	18.06	4	20.92	0.05	135	23	130	29	NONE		22.8	51	34.8	742	769	4225	176	2.93	48	71.6	0	0	4225
									00:07:26	22.47	1.362	30.607	1073	524.347	816.814	1.56	253.8	44.1	55.4	35.5	8.89	2.5	103	5.1	18.63	3.24	18.02	4	20.92	0.05	135	23	130	29	NONE		22.8	51	34.8	742	769	4239	176.6	2.94	49	71.8	0	0	4239
									00:07:29	23.81	1.326	31.571	1082	570.327	863.791	1.51	245.7	44	52.4	34.6	9.67	2.8	102	5.6	18.53	3.32	17.97	4.08	20.92	0.05	134	24	130	29	NONE		22.8	51	34.8	742	769	4571	190.5	3.17	49	77.5	0	0	4571
									00:07:32	20.41	1.276	26.041	1026	478.651	716.899	1.5	236	42.6	51.4	34.3	8.11	2.3	100	4.8	18.5	3.34	17.94	4.04	20.92	0.05	134	24	130	29	NONE		22.8	51	34.8	742	769	3824	159.3	2.66	49	64.8	0	0	3824
									00:07:34	24.69	1.368	33.778	1129	623.851	920.145	1.47	253	45.2	51.4	34.8	10.57	3	101	6.2	18.49	3.3	17.95	4.05	20.92	0.05	134	24	130	29	NONE		22.8	51	34.8	742	769	4961	206.7	3.45	49	84.1	0	0	4961
									00:07:37	21.05	1.761	37.074	1333	646.679	983.767	1.52	327.7	56.7	55.1	36.2	10.96	3.1	101	6.4	18.61	3.22	18.05	3.95	20.92	0.05	134	23	130	29	NONE		22.8	51	34.8	742	769	5190	216.3	3.6	49	88	0	0	5190
									00:07:39	25.1	1.315	33.013	1049	582.066	873.059	1.5	244.5	42.2	53.7	35.8	9.87	2.8	101	5.8	18.59	3.21	18.09	3.9	20.92	0.05	134	23	131	28	NONE		22.8	51	34.8	742	769	4652	193.8	3.23	49	78.8	0	0	4652
									00:07:42	26.32	1.463	38.5	1175	662.891	1017.1	1.53	272.6	46.9	55.3	36	11.24	3.2	101	6.6	18.63	3.21	18.13	3.84	20.92	0.05	135	23	131	28	NONE		22.8	51	34.8	742	769	5334	222.2	3.7	49	90.4	0	0	5334
									00:07:44	25	1.509	37.725	1222	619.903	965.768	1.56	282.6	46.9	58	37.3	10.51	3	101	6.1	18.73	3.11	18.19	3.81	20.92	0.05	135	22	131	28	NONE		22.8	51	34.8	742	769	5011	208.8	3.48	50	84.9	0	0	5011
									00:07:48	14.49	2.013	29.174	1596	490.426	773.985	1.58	375.8	64.8	57.4	36.4	8.31	2.4	103	4.8	18.67	3.22	18.05	4.06	20.92	0.05	135	23	130	29	NONE		22.8	51	34.8	742	769	3980	165.8	2.76	50	67.5	0	0	3980
									00:07:51	20.2	1.766	35.677	1144	636.018	986.263	1.55	327.5	59.2	53.9	34.7	10.78	3.1	103	6.2	18.54	3.35	18	4.08	20.92	0.05	134	24	130	29	NONE		22.8	51	34.8	742	769	5134	213.9	3.57	50	87	0	0	5134
									00:07:54	26.55	1.554	41.257	1138	705.233	1093.99	1.55	289.7	50	55.9	36	11.95	3.4	102	6.9	18.64	3.22	18.18	3.82	20.92	0.05	135	23	131	28	NONE		22.8	51	34.8	742	769	5693	237.2	3.95	50	96.5	0	0	5693
									00:07:56	24.9	1.144	28.481	979	465.986	711.288	1.53	214.5	34.7	57.4	37.6	7.9	2.3	101	4.6	18.75	3.03	18.21	3.77	20.92	0.05	135	22	131	27	NONE		22.8	51	34.8	742	769	3744	156	2.6	50	63.5	0	0	3744
									00:07:58	27.15	1.011	27.448	832	459.158	697.62	1.52	189.1	31.2	55.6	36.6	7.78	2.2	99	4.6	18.7	3.09	18.11	3.8	20.92	0.05	135	22	131	27	NONE		22.8	51	34.8	742	769	3684	153.5	2.56	50	62.4	0	0	3684
									00:08:00	25.86	1.045	27.026	870	467.568	696.646	1.49	194.8	32.7	53.9	36.2	7.92	2.3	97	4.8	18.64	3.13	18.06	3.86	20.92	0.05	135	23	130	28	NONE		22.8	51	34.8	742	769	3729	155.4	2.59	50	63.2	0	0	3729
									00:08:03	26.32	1.072	28.211	888	497.021	728.394	1.47	199.5	33.6	53.1	36.2	8.42	2.4	97	5.1	18.61	3.13	18.05	3.82	20.92	0.05	134	23	130	28	NONE		22.8	51	34.8	742	769	3945	164.4	2.74	51	66.9	0	0	3945
									00:08:05	27.15	0.978	26.552	845	474.06	684.347	1.44	181.8	30.6	52	36	8.03	2.3	97	4.9	18.59	3.13	17.97	3.89	20.92	0.05	134	23	130	28	NONE		22.9	50	34.8	742	769	3746	156.1	2.6	51	63.5	0	0	3746
									00:08:07	25.64	1.043	26.744	851	479.478	679.97	1.42	193.9	32.2	52	36.7	8.13	2.3	96	5	18.59	3.09	17.95	3.9	20.92	0.05	134	22	130	28	NONE		22.9	50	34.8	742	769	3770	157.1	2.62	51	63.9	0	0	3770
									00:08:10	26.67	1.059	28.24	877	520.125	727.077	1.4	196.3	33.1	50.7	36.3	8.82	2.5	94	5.5	18.54	3.13	17.93	3.83	20.92	0.05	134	23	129	28	NONE		22.9	50	34.8	742	769	4073	169.7	2.83	51	69	0	0	4073
									00:08:12	23.35	1.323	30.887	1095	566.933	805.955	1.42	245.2	41.9	51.6	36.3	9.61	2.7	94	6	18.53	3.17	17.98	3.82	20.92	0.05	134	23	130	28	NONE		22.9	50	34.8	742	769	4461	185.9	3.1	51	75.6	0	0	4461
									00:08:15	23.35	1.318	30.77	1130	547.679	790.373	1.44	245.1	41.1	53.2	36.9	9.28	2.7	94	5.8	18.6	3.12	18.05	3.78	20.92	0.05	134	23	130	27	NONE		22.9	50	34.8	742	769	4328	180.3	3.01	51	73.4	0	0	4328
									00:08:17	28.04	0.992	27.813	892	486.393	699.526	1.44	184.9	30.3	53.1	37	8.24	2.4	94	5.2	18.64	3.05	18.08	3.73	20.92	0.05	135	22	131	27	NONE		22.9	50	34.8	742	769	3840	160	2.67	51	65.1	0	0	3840
									00:08:19	25.53	1.039	26.528	837	471.592	674.984	1.43	193.3	32.1	52.5	36.7	7.99	2.3	93	5.1	18.6	3.09	18	3.8	20.92	0.05	134	22	130	27	NONE		22.9	50	34.8	742	769	3718	154.9	2.58	51	63	0	0	3718
									00:08:22	23.17	1.408	32.618	1138	588.223	849.333	1.44	261.4	44.5	52.7	36.5	9.97	2.8	94	6.3	18.57	3.16	18.04	3.81	20.92	0.05	134	23	130	28	NONE		22.9	50	34.8	742	769	4649	193.7	3.23	51	78.8	0	0	4649
									00:08:24	24.29	1.096	26.623	970	462.618	659.912	1.43	204.5	33	53.9	37.8	7.84	2.2	95	4.9	18.66	3.01	18.06	3.76	20.92	0.05	135	22	130	27	NONE		22.9	50	34.8	742	769	3643	151.8	2.53	52	61.8	0	0	3643
									00:08:27	25.97	0.951	24.701	790	442.091	620.219	1.4	176.9	29	51.8	36.9	7.49	2.1	93	4.8	18.6	3.05	17.97	3.81	20.92	0.05	134	22	130	28	NONE		22.9	50	34.8	742	769	3465	144.4	2.41	52	58.7	0	0	3465
									00:08:29	23.9	1.148	27.442	959	520.333	716.904	1.38	212.1	36.4	49.5	35.9	8.82	2.5	93	5.6	18.48	3.17	17.89	3.92	20.92	0.05	133	23	129	28	NONE		22.9	50	34.8	742	769	4058	169.1	2.82	52	68.8	0	0	4058
									00:08:33	16.26	2.185	35.528	1842	608.603	880.789	1.45	408.2	65.8	56.5	39	10.32	2.9	94	6.5	18.68	3.01	18.21	3.59	20.92	0.05	135	22	131	26	NONE		22.9	50	34.8	742	769	4813	200.5	3.34	52	81.6	0	0	4813
									00:08:35	27.52	0.832	22.899	705	391.409	552.593	1.41	155.6	24.4	53.6	38	6.63	1.9	91	4.3	18.7	2.93	18.16	3.63	20.92	0.05	135	21	131	26	NONE		22.9	50	34.8	742	769	3073	128.1	2.13	52	52.1	0	0	3073
									00:08:37	24	0.892	21.408	767	388.341	539.519	1.39	165.7	27.3	50.8	36.6	6.58	1.9	91	4.3	18.58	3.06	17.94	3.79	20.92	0.05	134	22	130	27	NONE		22.9	50	34.8	742	769	3036	126.5	2.11	52	51.4	0	0	3036
									00:08:40	22.81	1.12	25.551	848	470.138	632.892	1.35	207.9	33.7	51	37.8	7.97	2.3	91	5.2	18.56	3.01	17.94	3.78	20.92	0.05	134	22	130	27	NONE		22.9	50	34.8	742	769	3643	151.8	2.53	52	61.7	0	0	3643
									00:08:43	22.47	1.337	30.045	1120	573.084	773.742	1.35	247	41.8	49.7	36.8	9.71	2.8	92	6.2	18.47	3.13	17.97	3.76	20.92	0.05	133	23	130	27	NONE		22.9	50	34.8	742	769	4444	185.2	3.09	52	75.3	0	0	4444
									00:08:45	22.99	1.212	27.862	1018	513.756	702.289	1.37	224.8	37.1	51.1	37.4	8.71	2.5	92	5.6	18.55	3.06	18.01	3.74	20.92	0.05	134	22	130	27	NONE		22.9	50	34.8	742	769	3998	166.6	2.78	52	67.8	0	0	3998
									00:08:48	27.52	0.972	26.752	837	481.803	650.041	1.35	180.9	28.7	51.5	38.2	8.17	2.3	92	5.2	18.61	2.95	17.96	3.74	20.92	0.05	134	21	130	27	NONE		22.9	50	34.8	742	769	3735	155.6	2.59	53	63.3	0	0	3735
									00:08:50	26.32	1.023	26.921	844	500.646	667.227	1.33	189.7	30.8	50.1	37.6	8.49	2.4	93	5.4	18.54	3.01	18	3.7	20.92	0.05	134	22	130	27	NONE		22.9	50	34.8	742	769	3869	161.2	2.69	53	65.6	0	0	3869
									00:08:52	27.65	1.086	30.028	923	561.9	751.242	1.34	201.2	33	50	37.4	9.52	2.7	95	5.9	18.53	3.04	17.92	3.72	20.92	0.05	134	22	129	27	NONE		22.9	50	34.8	742	769	4346	181.1	3.02	53	73.7	0	0	4346
									00:08:54	25.75	1.077	27.734	953	509.812	680.351	1.33	200	32.1	50.9	38.1	8.64	2.5	96	5.3	18.57	2.98	17.94	3.7	20.92	0.05	134	22	130	27	NONE		22.9	50	34.8	742	769	3941	164.2	2.74	53	66.8	0	0	3941
									00:08:57	24.79	1.111	27.545	918	516.611	687.903	1.33	205.8	33.7	50	37.5	8.76	2.5	96	5.4	18.52	3.03	17.94	3.73	20.92	0.05	134	22	130	27	NONE		22.9	50	34.8	742	769	3991	166.3	2.77	53	67.6	0	0	3991
									00:08:59	27.03	1.046	28.27	839	541.258	703.093	1.3	193.4	31.6	48.7	37.5	9.17	2.6	96	5.6	18.49	3.02	17.85	3.72	20.92	0.05	133	22	129	27	NONE		22.9	50	34.8	742	769	4153	173.1	2.88	53	70.4	0	0	4153
									00:09:02	23.44	1.701	39.867	1396	722.356	978.035	1.35	316.3	50.7	52.9	39.1	12.24	3.5	97	7.4	18.59	2.98	18.06	3.63	20.92	0.05	134	22	130	26	NONE		22.9	50	34.8	742	769	5606	233.6	3.89	53	95	0	0	5606
									00:09:04	20.2	1.448	29.253	1128	509.483	694.65	1.36	270.5	41.8	54.6	40.1	8.64	2.5	97	5.3	18.68	2.89	18.05	3.65	20.92	0.05	135	21	130	26	NONE		22.9	50	34.8	742	769	3962	165.1	2.75	53	67.1	0	0	3962
									00:09:08	18.4	1.033	19.012	1000	336.553	451.167	1.34	192.7	29.8	52.7	39.3	5.7	1.6	96	3.5	18.65	2.88	17.94	3.77	20.92	0.05	135	21	130	27	NONE		22.9	50	34.8	742	769	2605	108.5	1.81	54	44.1	0	0	2605
									00:09:10	22.47	1.024	23.011	878	441.514	571.633	1.29	189.3	30.9	48.6	37.5	7.48	2.1	94	4.7	18.49	3.02	17.79	3.86	20.92	0.05	133	22	128	28	NONE		22.9	50	34.8	742	769	3385	141	2.35	54	57.4	0	0	3385
									00:09:13	25	0.83	20.75	702	405.196	512.402	1.26	153.2	24.9	46.9	37.1	6.87	2	92	4.4	18.46	3	17.65	3.87	20.92	0.05	133	22	127	28	NONE		22.9	50	34.9	742	769	3087	128.6	2.14	54	52.3	0	0	3087
									00:09:15	27.4	1.098	30.082	832	636.693	783.207	1.23	200.6	34.7	44.2	36	10.79	3.1	91	7	18.27	3.16	17.72	3.81	20.92	0.05	132	23	128	28	NONE		22.9	50	34.8	742	769	4816	200.7	3.34	54	81.6	0	0	4816
									00:09:17	24.79	1.264	31.339	1112	624.165	787.996	1.26	232.7	38.6	47.4	37.6	10.58	3	92	6.8	18.41	3.05	17.88	3.7	20.92	0.05	133	22	129	27	NONE		22.9	50	34.8	742	769	4753	198.1	3.3	54	80.6	0	0	4753
									00:09:20	22.47	1.256	28.225	1087	538.504	693.603	1.29	232.4	37.5	49.5	38.4	9.13	2.6	94	5.7	18.5	2.99	17.98	3.63	20.92	0.05	134	22	130	26	NONE		22.9	50	34.8	742	769	4123	171.8	2.86	54	69.9	0	0	4123
									00:09:23	20.2	1.214	24.525	1137	451.732	593.462	1.31	225.5	35.7	51.2	38.9	7.66	2.2	94	4.8	18.57	2.94	17.95	3.64	20.92	0.05	134	21	130	26	NONE		22.9	50	34.9	742	769	3477	144.9	2.41	54	58.9	0	0	3477
									00:09:26	23.53	1.136	26.729	960	488.711	642.735	1.32	211.2	33.2	51.3	39	8.28	2.4	94	5.2	18.59	2.92	17.97	3.66	20.92	0.05	134	21	130	26	NONE		22.9	50	34.9	742	769	3763	156.8	2.61	54	63.8	0	0	3763
									00:09:28	22.9	1.096	25.099	1006	459.585	606.777	1.32	203.7	32.2	51.1	38.7	7.79	2.2	95	4.8	18.59	2.94	18.01	3.66	20.92	0.05	134	21	130	26	NONE		22.9	50	34.9	742	769	3542	147.6	2.46	54	60	0	0	3542
									00:09:31	22.64	1.001	22.664	911	416.196	538.258	1.29	186.1	28.9	50.6	39.2	7.05	2	96	4.3	18.59	2.89	17.86	3.77	20.92	0.05	134	21	129	27	NONE		22.9	50	34.9	742	769	3190	132.9	2.22	55	54.1	0	0	3190
									00:09:33	26.91	1.002	26.96	859	493.788	632.864	1.28	186.4	28.6	50.8	39.6	8.37	2.4	95	5.2	18.6	2.85	17.93	3.66	20.92	0.05	134	21	129	26	NONE		22.9	50	34.8	742	769	3776	157.3	2.62	55	64	0	0	3776
									00:09:35	29.13	1.114	32.447	923	621.376	803.196	1.29	206	33.5	48.9	37.9	10.53	3	95	6.5	18.49	3.01	17.92	3.65	20.92	0.05	134	22	129	26	NONE		22.9	50	34.9	742	769	4762	198.4	3.31	55	80.7	0	0	4762
									00:09:39	16.9	1.406	23.763	1269	458.446	595.593	1.3	259.7	42.8	49.3	37.9	7.77	2.2	95	4.8	18.47	3.04	17.89	3.7	20.92	0.05	133	22	129	27	NONE		22.9	50	34.9	742	769	3518	146.6	2.44	55	59.6	0	0	3518
									00:09:41	26.2	1.135	29.738	955	558.84	722.296	1.29	210.4	33.5	49.9	38.6	9.47	2.7	93	6	18.54	2.95	17.98	3.6	20.92	0.05	134	21	130	26	NONE		22.9	50	34.9	742	769	4283	178.4	2.97	55	72.6	0	0	4283
									00:09:54	17.19	1.234	21.215	818	444.185	539.416	1.21	225.9	38.1	45.1	37.1	7.53	2.2	88	5	18.31	3.09	17.54	3.91	20.92	0.05	132	22	127	28	NONE		22.9	50	34.9	742	769	3349	139.5	2.33	56	56.8	0	0	3349
									00:09:58	17.39	1.526	26.539	1191	568.283	693.492	1.22	278.4	48.4	44.6	36.5	9.63	2.8	90	6.3	18.24	3.17	17.58	3.89	20.92	0.05	132	23	127	28	NONE		22.9	50	34.9	742	769	4290	178.7	2.98	56	72.7	0	0	4290
									00:10:01	16.44	1.064	17.49	1103	360.89	437.131	1.21	195.2	32.3	45.3	37.4	6.12	1.7	90	4	18.35	3.04	17.63	3.81	20.92	0.05	132	22	127	28	NONE		22.9	50	34.9	742	769	2719	113.3	1.89	56	46.1	0	0	2719
									00:10:04	20.91	1.048	21.909	870	465.456	552.569	1.19	191.6	32.1	43.9	37	7.89	2.3	89	5.2	18.28	3.06	17.56	3.83	20.92	0.05	132	22	127	28	NONE		22.9	50	34.9	742	769	3489	145.4	2.42	56	59.1	0	0	3489
									00:10:07	19.61	1.202	23.569	1007	512.539	608.908	1.19	219	37.7	43.3	36.5	8.69	2.5	91	5.6	18.22	3.14	17.64	3.78	20.92	0.05	132	23	127	27	NONE		22.9	50	34.9	742	769	3843	160.1	2.67	56	65.1	0	0	3843
									00:10:10	20.41	1.039	21.204	965	450.505	530.946	1.18	190	31.6	43.9	37.2	7.64	2.2	92	4.9	18.29	3.04	17.61	3.74	20.92	0.05	132	22	127	27	NONE		22.9	50	34.9	742	769	3371	140.5	2.34	56	57.1	0	0	3371
									00:10:14	19.17	0.825	15.815	825	319.848	362.432	1.13	152.1	23	45.2	39.9	5.42	1.5	91	3.5	18.44	2.79	17.48	3.72	20.92	0.05	133	20	126	27	NONE		22.9	50	34.9	742	769	2370	98.8	1.65	56	40.2	0	0	2370
									00:10:18	14.29	2.017	28.814	1558	630.247	747.278	1.19	367.2	63.5	44.1	37.2	10.68	3.1	92	6.9	18.21	3.15	17.6	3.77	20.92	0.05	131	23	127	27	NONE		22.9	50	34.9	742	769	4723	196.8	3.28	57	80.1	0	0	4723
									00:10:20	23.35	1.11	25.914	920	558.415	645.771	1.16	202.7	33.6	43.5	37.6	9.46	2.7	94	5.9	18.26	3.03	17.71	3.68	20.92	0.05	132	22	128	27	NONE		22.9	50	34.9	742	769	4159	173.3	2.89	57	70.5	0	0	4159
									00:10:24	18.4	1.061	19.528	1010	403.702	474.036	1.17	194.8	31.3	45.2	38.5	6.84	2	95	4.2	18.36	2.95	17.54	3.78	20.92	0.05	133	21	127	27	NONE		22.9	50	34.9	742	769	3018	125.8	2.1	57	51.2	0	0	3018
									00:10:26	22.73	0.94	21.364	827	454.863	521.827	1.15	172	27.9	43.5	37.9	7.71	2.2	92	4.9	18.3	2.97	17.61	3.68	20.92	0.05	132	21	127	27	NONE		22.9	50	34.9	742	769	3381	140.9	2.35	57	57.3	0	0	3381
									00:10:29	18.18	1.05	19.091	887	444.283	492.713	1.11	189.8	32.9	40.1	36.2	7.53	2.2	90	4.9	18.08	3.13	17.39	3.85	20.92	0.05	131	23	126	28	NONE		22.9	50	34.9	742	769	3276	136.5	2.27	57	55.5	0	0	3276
									00:10:33	19.23	1.342	25.808	874	598.935	655.609	1.09	242.8	41.4	40.8	37.3	10.15	2.9	91	6.6	18.09	3.08	17.27	3.91	20.92	0.05	131	22	125	28	NONE		22.9	50	34.9	742	769	4402	183.4	3.06	57	74.6	0	0	4402
									00:10:35	26.55	1.077	28.593	830	650.891	705.807	1.08	195.5	32.3	41.1	37.9	11.03	3.2	92	7.1	18.15	3	17.39	3.8	20.92	0.05	131	22	126	27	NONE		22.9	50	34.9	742	769	4773	198.9	3.31	57	80.9	0	0	4773
									00:10:37	24.9	1.109	27.61	971	617.981	682.389	1.1	201.7	33.3	41.9	37.9	10.47	3	92	6.7	18.19	3	17.65	3.61	20.92	0.05	131	22	127	26	NONE		22.9	50	34.9	742	769	4551	189.6	3.16	57	77.1	0	0	4551
									00:10:40	25.97	0.842	21.87	732	462.226	512.639	1.11	154.4	24	43.4	39.1	7.83	2.2	93	5	18.34	2.85	17.63	3.56	20.92	0.05	132	21	127	26	NONE		22.9	50	34.9	742	769	3408	142	2.37	58	57.8	0	0	3408
									00:10:42	26.32	0.849	22.342	741	486.577	541.335	1.11	155	25	42.1	37.9	8.25	2.4	93	5.2	18.26	2.94	17.66	3.61	20.92	0.05	132	21	128	26	NONE		22.9	50	34.9	742	769	3590	149.6	2.49	58	60.8	0	0	3590
									00:10:44	27.91	0.816	22.772	675	494.905	541.745	1.09	149.1	23.6	42.1	38.4	8.39	2.4	92	5.4	18.27	2.89	17.54	3.64	20.92	0.05	132	21	127	26	NONE		22.9	50	34.9	742	769	3638	151.6	2.53	58	61.7	0	0	3638
									00:10:46	26.55	0.792	21.027	729	455.195	497.866	1.09	144.8	22.8	42.1	38.5	7.72	2.2	92	4.9	18.28	2.88	17.63	3.59	20.92	0.05	132	21	127	26	NONE		22.9	50	34.9	742	769	3345	139.4	2.32	58	56.7	0	0	3345
									00:10:48	27.4	0.763	20.904	629	462.054	502.645	1.09	139.1	22.3	41.1	37.8	7.83	2.2	91	5.1	18.23	2.92	17.56	3.64	20.92	0.05	132	21	127	26	NONE		22.9	50	34.9	742	769	3391	141.3	2.35	58	57.5	0	0	3391
									00:10:51	27.27	0.845	23.045	697	522.197	565.624	1.08	153.5	25.2	40.5	37.4	8.85	2.5	91	5.7	18.17	2.98	17.48	3.68	20.92	0.05	131	22	126	27	NONE		22.9	50	34.9	742	769	3829	159.5	2.66	58	64.9	0	0	3829
									00:10:53	23.17	0.818	18.95	788	413.737	449.691	1.09	149.4	23.6	41.9	38.5	7.01	2	91	4.5	18.26	2.89	17.56	3.65	20.92	0.05	132	21	127	26	NONE		22.9	50	34.9	742	769	3036	126.5	2.11	58	51.5	0	0	3036
									00:10:56	25.97	0.946	24.571	792	559.169	609.339	1.09	171.7	28.5	40.7	37.3	9.48	2.7	91	6.1	18.15	3.01	17.53	3.66	20.92	0.05	131	22	127	26	NONE		22.9	50	34.9	742	769	4105	171.1	2.85	58	69.6	0	0	4105
									00:10:58	22.39	1.028	23.015	930	517.082	567.549	1.1	186.9	30.8	41.5	37.8	8.76	2.5	92	5.6	18.18	3	17.59	3.63	20.92	0.05	131	22	127	26	NONE		22.9	50	34.9	742	769	3803	158.5	2.64	58	64.5	0	0	3803
									00:11:01	24.69	0.922	22.765	803	490.585	544.366	1.11	168.6	26.8	42.9	38.6	8.32	2.4	93	5.3	18.29	2.91	17.64	3.61	20.92	0.05	132	21	127	26	NONE		22.9	50	34.9	742	769	3617	150.7	2.51	58	61.3	0	0	3617
									00:11:03	23.08	1.076	24.831	843	549.47	609.662	1.11	196	32.1	42.3	38.1	9.31	2.7	94	5.8	18.22	2.98	17.55	3.69	20.92	0.05	132	22	127	27	NONE		22.9	50	34.9	742	769	4052	168.8	2.81	58	68.7	0	0	4052
									00:11:06	24.59	1.162	28.574	940	634.903	698.151	1.1	211.6	34.5	42.3	38.5	10.76	3.1	94	6.8	18.21	2.97	17.61	3.63	20.92	0.05	131	21	127	26	NONE		22.9	50	34.9	742	769	4671	194.6	3.24	59	79.2	0	0	4671
									00:11:09	18.24	1.786	32.571	1620	629.648	745.069	1.18	330.8	49.7	49.7	42	10.67	3	95	6.6	18.52	2.78	17.89	3.49	20.92	0.05	134	20	129	25	NONE		22.9	51	35	742	769	4716	196.5	3.28	59	79.9	0	0	4716
									00:11:12	20.98	1.011	21.21	948	398.651	474.046	1.19	187.9	27.5	49.5	41.6	6.76	1.9	96	4.2	18.59	2.72	17.94	3.44	20.92	0.05	134	20	130	25	NONE		22.9	50	34.9	742	769	2990	124.6	2.08	59	50.7	0	0	2990
									00:11:15	19.17	0.886	16.984	846	335.046	394.04	1.18	163.7	25	46.7	39.7	5.68	1.6	96	3.5	18.48	2.82	17.73	3.64	20.92	0.05	133	20	128	26	NONE		22.9	50	35	742	769	2506	104.4	1.74	59	42.5	0	0	2506
									00:11:18	19.48	0.876	17.065	808	370.074	421.711	1.14	159.9	26.3	42.4	37.2	6.27	1.8	93	4	18.25	3	17.48	3.79	20.92	0.05	132	22	126	27	NONE		22.9	50	35	742	769	2746	114.4	1.91	59	46.5	0	0	2746
									00:11:21	18.63	1.211	22.565	1017	529.228	589.483	1.11	218.6	38.4	40.2	36.1	8.97	2.6	92	5.8	18.05	3.17	17.39	3.83	20.92	0.05	130	23	126	28	NONE		22.9	51	35	742	769	3906	162.7	2.71	59	66.2	0	0	3906
									00:11:24	25.75	0.866	22.3	757	493.38	542.465	1.1	157.8	25.6	41.5	37.8	8.36	2.4	91	5.4	18.22	2.96	17.53	3.7	20.92	0.05	132	21	127	27	NONE		22.9	51	35	742	769	3630	151.3	2.52	59	61.5	0	0	3630
									00:11:26	21.35	1.146	24.47	896	530.172	579.556	1.09	209.5	33	43.3	39.6	8.99	2.6	92	5.8	18.28	2.88	17.54	3.67	20.92	0.05	132	21	127	26	NONE		22.9	50	35	742	769	3895	162.3	2.71	59	66	0	0	3895
									00:11:29	26.91	0.948	25.507	757	573.002	624.42	1.09	172.4	28.2	41.2	37.8	9.71	2.8	91	6.3	18.19	2.97	17.52	3.59	20.92	0.05	131	21	126	26	NONE		22.9	50	35	742	769	4207	175.3	2.92	60	71.3	0	0	4207
									00:11:31	27.27	0.905	24.682	755	530.123	574.071	1.08	165.7	25.6	43	39.7	8.99	2.6	91	5.8	18.31	2.83	17.63	3.57	20.92	0.05	132	20	127	26	NONE		22.9	51	35	742	769	3887	161.9	2.7	60	65.9	0	0	3887
									00:11:33	25.1	0.973	24.427	806	533.964	578.151	1.08	177.7	28	42.5	39.2	9.05	2.6	92	5.8	18.26	2.88	17.58	3.59	20.92	0.05	132	21	127	26	NONE		22.9	51	35	742	769	3915	163.1	2.72	60	66.3	0	0	3915
									00:11:36	25.32	1.124	28.456	871	639.63	695.861	1.09	204.4	33.4	41.7	38.3	10.84	3.1	93	6.9	18.19	2.97	17.55	3.63	20.92	0.05	131	21	127	26	NONE		22.9	51	35	742	769	4694	195.6	3.26	60	79.6	0	0	4694
									00:11:40	13.54	2.154	29.174	1930	568.822	679.363	1.19	398.4	61	49.6	41.5	9.64	2.8	93	6.1	18.5	2.83	17.95	3.42	20.92	0.05	134	20	130	25	NONE		22.9	51	35	742	769	4271	177.9	2.97	60	72.4	0	0	4271
									00:11:44	15.75	0.758	11.937	757	222.208	254.688	1.15	141.2	19.7	48.8	42.5	3.77	1.1	91	2.4	18.63	2.6	17.84	3.5	20.92	0.05	134	19	129	25	NONE		22.9	51	35	742	769	1651	68.8	1.15	60	28	0	0	1651
									00:11:47	17.19	1.018	17.501	836	389.919	435.901	1.12	185.2	30.8	41.8	37.4	6.61	1.9	89	4.4	18.19	3.03	17.43	3.83	20.92	0.05	131	22	126	28	NONE		22.9	51	35	742	769	2880	120	2	60	48.8	0	0	2880
									00:11:51	18.81	1.053	19.806	1019	447.241	490.785	1.1	191.3	31.7	41.3	37.7	7.58	2.2	88	5.1	18.17	3.01	17.46	3.76	20.92	0.05	131	22	126	27	NONE		22.9	51	35	742	769	3289	137	2.28	60	55.7	0	0	3289
									00:11:52	30.15	0.907	27.347	639	647.227	695.192	1.07	163.7	28	39	36.3	10.97	3.1	87	7.4	18.05	3.09	17.48	3.66	20.92	0.05	130	22	126	26	NONE		22.9	51	35	742	769	4736	197.3	3.29	61	80.3	0	0	4736
									00:11:55	25.97	1.018	26.442	885	587.18	634.644	1.08	185.5	29.7	41.9	38.8	9.95	2.8	89	6.6	18.22	2.92	17.59	3.59	20.92	0.05	132	21	127	26	NONE		22.9	51	35	742	769	4303	179.3	2.99	61	72.9	0	0	4303
									00:11:57	23.9	1.086	25.96	954	550.047	607.411	1.1	199.1	30.9	44.2	40	9.32	2.7	93	5.9	18.33	2.85	17.7	3.52	20.92	0.05	132	21	128	25	NONE		22.9	51	35	742	769	4051	168.8	2.81	61	68.7	0	0	4051
									00:12:01	18.75	1.104	20.7	937	414.366	455.893	1.1	204	29.6	46.8	42.5	7.02	2	94	4.4	18.48	2.68	17.73	3.48	20.92	0.05	133	19	128	25	NONE		22.9	51	35	742	769	3049	127.1	2.12	61	51.7	0	0	3049
									00:12:04	15.87	1.346	21.365	970	480.018	527.825	1.1	244.7	40.4	42.2	38.4	8.14	2.3	96	5	18.18	3	17.44	3.77	20.92	0.05	131	22	126	27	NONE		22.9	51	35	742	769	3532	147.2	2.45	61	59.9	0	0	3532
									00:12:08	17.49	1.163	20.344	851	478.049	502.483	1.05	210.3	34.9	40	38.1	8.1	2.3	95	5	18.08	3	17.22	3.91	20.92	0.05	131	22	124	28	NONE		22.9	51	35	742	769	3481	145	2.42	61	59	0	0	3481
									00:12:10	27.15	1.051	28.534	647	689.81	712.965	1.03	189.3	31.9	38.6	37.4	11.69	3.3	94	7.3	18.01	3.04	17.3	3.8	20.92	0.05	130	22	125	27	NONE		22.9	51	35	742	769	5003	208.5	3.47	61	84.8	0	0	5003
									00:12:13	19.93	1.144	22.804	874	531.994	551.061	1.04	207.2	33.6	40.2	38.8	9.02	2.6	93	5.7	18.11	2.94	17.28	3.75	20.92	0.05	131	21	125	27	NONE		22.9	51	35	742	769	3861	160.9	2.68	61	65.4	0	0	3861
									00:12:16	20.76	1.114	23.128	774	543.758	556.823	1.02	201.6	32.6	39.9	38.9	9.22	2.6	93	5.8	18.1	2.93	17.33	3.75	20.92	0.05	131	21	125	27	NONE		22.9	51	35	742	769	3936	164	2.73	62	66.7	0	0	3936
									00:12:19	21.74	0.83	18.043	654	416.618	420.048	1.01	150.7	23.5	39.7	39.3	7.06	2	93	4.5	18.16	2.83	17.25	3.72	20.92	0.05	131	20	125	27	NONE		22.9	51	35	742	769	3005	125.2	2.09	62	50.9	0	0	3005
									00:12:21	25.1	0.853	21.414	601	518.321	516.351	1	153.8	25	37.9	38.1	8.79	2.5	91	5.7	18.03	2.93	17.33	3.67	20.92	0.05	130	21	125	26	NONE		22.9	51	35	742	769	3729	155.4	2.59	62	63.2	0	48	3680
									00:12:24	22.99	0.716	16.46	530	398.903	385.629	0.97	129.2	20.4	37.2	38.5	6.76	1.9	89	4.5	18.04	2.85	17.23	3.68	20.92	0.05	130	21	124	27	NONE		22.9	51	35	742	769	2851	118.8	1.98	62	48.3	0	324	2527
									00:12:26	21.43	1.113	23.85	820	603.912	592.653	0.98	199.3	33.6	37	37.7	10.24	2.9	89	6.8	17.91	3.02	17.12	3.8	20.92	0.05	129	22	124	27	NONE		23	50	35	742	769	4330	180.4	3.01	62	73.4	0	276	4055
									00:12:29	20.13	1.149	23.134	821	567.733	558.238	0.98	206.8	33.7	38.3	38.9	9.62	2.7	89	6.4	18	2.93	17.17	3.76	20.92	0.05	130	21	124	27	NONE		23	50	35	742	769	4073	169.7	2.83	62	69	0	232	3840
									00:12:32	22.14	0.959	21.232	728	505.959	498.87	0.99	173.4	27.4	38.9	39.5	8.58	2.5	89	5.7	18.08	2.86	17.28	3.65	20.92	0.05	131	21	125	26	NONE		23	50	35	742	769	3632	151.3	2.52	62	61.6	0	174	3458
									00:12:35	23.62	0.882	20.835	632	493.936	487.546	0.99	159.6	25.1	38.8	39.3	8.37	2.4	90	5.5	18.1	2.85	17.29	3.63	20.92	0.05	131	21	125	26	NONE		23	50	35	742	769	3546	147.8	2.46	62	60.1	0	157	3390
									00:12:37	25	0.935	23.375	675	550.324	540.54	0.98	169.4	26.3	39.3	40	9.33	2.7	91	6	18.12	2.81	17.25	3.67	20.92	0.05	131	20	125	26	NONE		23	50	35	742	769	3947	164.5	2.74	62	66.9	0	239	3707
									00:12:40	20.07	1.11	22.274	822	537.971	536.547	1	200.2	32.5	38.8	38.9	9.12	2.6	91	5.9	18.04	2.93	17.14	3.76	20.92	0.05	130	21	124	27	NONE		23	50	35	742	769	3871	161.3	2.69	63	65.6	0	35	3836
									00:12:42	24.29	0.909	22.081	645	533.649	525.486	0.98	164	26.3	38.2	38.8	9.04	2.6	90	5.9	18.04	2.89	17.27	3.66	20.92	0.05	130	21	125	26	NONE		23	50	35	742	769	3829	159.6	2.66	63	64.9	0	200	3629
									00:12:46	19.42	1.171	22.738	915	545.899	544.691	1	211.4	34.1	39.2	39.2	9.25	2.6	92	5.9	18.05	2.91	17.23	3.74	20.92	0.05	130	21	124	27	NONE		23	50	35	742	769	3929	163.7	2.73	63	66.6	0	30	3899
									00:12:49	20.34	1.225	24.915	890	591.386	593.917	1	221.5	35.5	39.7	39.6	10.02	2.9	93	6.4	18.08	2.9	17.21	3.74	20.92	0.05	131	21	124	27	NONE		23	50	35	742	769	4262	177.6	2.96	63	72.2	0	0	4262
									00:12:51	23.72	0.938	22.245	663	523.155	520.679	1	169.9	26.7	39.3	39.5	8.87	2.5	92	5.7	18.11	2.85	17.26	3.68	20.92	0.05	131	21	125	27	NONE		23	50	35	742	769	3763	156.8	2.61	63	63.8	0	61	3702
									00:12:54	23.17	1.029	23.838	742	571.777	569.783	1	185.8	29.9	38.9	39	9.69	2.8	92	6.2	18.06	2.91	17.22	3.73	20.92	0.05	130	21	124	27	NONE		23	50	35	742	769	4114	171.4	2.86	63	69.7	0	49	4065
									00:12:57	19.93	1.135	22.625	899	550.886	552.796	1	204.4	33.7	38.5	38.4	9.34	2.7	95	5.8	18.01	2.97	17.17	3.79	20.92	0.05	130	21	124	27	NONE		23	50	35	742	769	3969	165.4	2.76	63	67.3	0	0	3969
									00:13:00	19.35	1.325	25.645	929	620.857	625.93	1.01	238.8	39.3	39.1	38.8	10.52	3	95	6.5	18.02	2.97	17.16	3.81	20.92	0.05	130	21	124	28	NONE		23.1	50	35	742	769	4478	186.6	3.11	64	75.9	0	0	4478
									00:13:03	18.81	1.215	22.853	918	543.466	547.739	1.01	219.6	35.4	39.6	39.3	9.21	2.6	94	5.8	18.07	2.91	17.22	3.76	20.92	0.05	130	21	124	27	NONE		23.1	50	35	742	769	3920	163.3	2.72	64	66.4	0	0	3920
									00:13:06	21.9	0.903	19.774	678	469.15	470.098	1	163.3	26.1	38.9	38.8	7.95	2.3	94	5	18.08	2.89	17.21	3.71	20.92	0.05	131	21	124	27	NONE		23.1	50	35	742	769	3379	140.8	2.35	64	57.3	0	0	3379
									00:13:09	17.19	0.956	16.436	709	404.264	397.468	0.98	172	28.1	37.7	38.3	6.85	2	93	4.3	17.99	2.94	17.07	3.81	20.92	0.05	130	21	123	28	NONE		23.1	50	35	742	769	2900	120.8	2.01	64	49.2	0	166	2734
									00:13:12	19.17	0.882	16.907	656	447.973	424.516	0.95	156.9	26.9	34.7	36.7	7.59	2.2	90	5	17.79	3.05	16.93	3.84	20.92	0.05	128	22	122	28	NONE		23.1	50	35	742	769	3188	132.8	2.21	64	54	0	570	2618
									00:13:15	21.58	1.238	26.719	826	731.901	695.131	0.95	218.9	39.1	34.4	36.3	12.41	3.5	90	8.1	17.68	3.16	16.96	3.86	20.92	0.05	128	23	122	28	NONE		23.1	50	35	742	769	5211	217.1	3.62	64	88.3	0	894	4318
									00:13:18	21.9	1.091	23.891	774	632.876	598.49	0.95	194.1	33.2	35.3	37.4	10.73	3.1	91	7	17.79	3.04	17.03	3.79	20.92	0.05	128	22	123	27	NONE		23.1	50	35	742	769	4502	187.6	3.13	64	76.3	0	835	3667
									00:13:20	24.19	0.986	23.855	696	615.718	583.326	0.95	176.2	29.3	36	38	10.44	3	90	6.8	17.87	2.97	17.13	3.73	20.92	0.05	129	21	124	27	NONE		23.1	50	35	742	769	4382	182.6	3.04	64	74.3	0	787	3595
									00:13:23	23.08	1.048	24.185	750	622.924	594.436	0.95	187.3	31.3	36.2	38	10.56	3	91	6.8	17.87	2.99	17.12	3.73	20.92	0.05	129	22	124	27	NONE		23.1	50	35	742	769	4440	185	3.08	65	75.3	0	693	3747
									00:13:29	11.39	2.463	28.042	1734	705.498	724.898	1.03	440.8	77.3	38.6	37.6	11.96	3.4	93	7.6	17.9	3.14	17.18	3.85	20.92	0.05	129	23	124	28	NONE		23.2	50	35	742	769	5110	212.9	3.55	65	86.6	0	0	5110
									00:13:32	15.79	1.277	20.163	946	488.451	500.376	1.02	230	38.5	39	38.1	8.28	2.4	96	5.1	18.01	3.01	17.13	3.88	20.92	0.05	130	22	124	28	NONE		23.2	50	35	742	769	3536	147.3	2.46	65	59.9	0	0	3536
									00:13:36	16.09	1.212	19.496	1003	472.39	476.54	1.01	218.4	36	38.9	38.5	8.01	2.3	93	5.1	18.02	2.97	17.11	3.88	20.92	0.05	130	21	124	28	NONE		23.2	50	35	742	769	3408	142	2.37	65	57.8	0	0	3408
									00:13:39	18.24	1.016	18.529	771	468.843	463.914	0.99	181.9	30.9	36.8	37.2	7.95	2.3	91	5.2	17.9	3.04	17.02	3.89	20.92	0.05	129	22	123	28	NONE		23.2	50	35	742	769	3368	140.3	2.34	65	57.1	0	121	3247
									00:13:42	20.76	0.976	20.263	698	526.22	509.351	0.97	174.1	29.8	35.7	36.9	8.92	2.5	91	5.8	17.84	3.05	16.95	3.92	20.92	0.05	129	22	122	28	NONE		23.2	50	35	742	769	3762	156.8	2.61	65	63.8	0	412	3350
									00:13:45	21.9	0.907	19.861	664	510.173	484.711	0.95	162.2	26.9	35.9	37.8	8.65	2.5	89	5.7	17.88	2.97	16.9	3.9	20.92	0.05	129	21	122	28	NONE		23.2	50	35	742	769	3633	151.4	2.52	66	61.6	0	619	3014
									00:13:49	15.08	0.975	14.698	730	398.768	378.69	0.95	172.7	30.5	34.2	36	6.76	1.9	84	4.7	17.71	3.13	16.8	3.96	20.92	0.05	128	23	121	29	NONE		23.2	50	35	742	769	2839	118.3	1.97	66	48.1	0	488	2351
									00:13:52	15.75	1.165	18.346	880	498.524	466.826	0.94	206.4	36	34.6	36.9	8.45	2.4	86	5.8	17.72	3.09	16.81	3.93	20.92	0.05	128	22	121	28	NONE		23.2	50	35	742	769	3539	147.5	2.46	66	60	0	768	2771
									00:13:56	19.17	0.925	17.732	695	473.41	435.395	0.92	164.5	27.6	34.6	37.6	8.02	2.3	83	5.7	17.78	2.98	16.82	3.9	20.92	0.05	128	22	121	28	NONE		23.2	50	35	742	769	3348	139.5	2.33	66	56.8	0	918	2431
									00:13:58	23.26	1.1	25.581	697	716.723	660.813	0.92	193.9	34.5	33.4	36.2	12.15	3.5	83	8.6	17.63	3.14	16.84	3.9	20.92	0.05	127	23	122	28	NONE		23.2	50	35	742	769	5072	211.3	3.52	66	86	0	1350	3722
									00:14:01	24	1.151	27.624	837	720.814	673.416	0.93	205.4	34.1	36	38.5	12.22	3.5	85	8.5	17.85	2.96	17.05	3.74	20.92	0.05	129	21	123	27	NONE		23.2	50	35	742	769	5115	213.1	3.55	66	86.7	0	1148	3967
									00:14:03	21.82	1.111	24.24	792	614.677	585.176	0.95	199.1	32.6	37	38.8	10.42	3	88	7	17.92	2.93	17.19	3.68	20.92	0.05	129	21	124	27	NONE		23.2	50	35	742	769	4379	182.5	3.04	66	74.2	0	717	3662
									00:14:06	24.69	0.834	20.593	640	489.425	468.772	0.96	151	23.1	38.5	40.2	8.3	2.4	85	5.8	18.11	2.77	17.28	3.57	20.92	0.05	131	20	125	26	NONE		23.2	50	35	742	769	3491	145.5	2.42	67	59.2	0	503	2988
									00:14:08	24.9	0.824	20.515	595	487.419	466.515	0.96	149.2	22.8	38.5	40.2	8.26	2.4	84	5.8	18.11	2.77	17.28	3.57	20.92	0.05	131	20	125	26	NONE		23.2	50	35	742	769	3476	144.8	2.41	67	58.9	0	509	2967
									00:14:11	24.49	0.793	19.42	572	482.353	459.214	0.95	142.6	22.8	36.7	38.6	8.18	2.3	86	5.6	17.98	2.88	17.2	3.65	20.92	0.05	130	21	124	26	NONE		23.2	50	35	742	769	3436	143.2	2.39	67	58.2	0	563	2874
									00:14:13	24.19	0.851	20.589	625	506.837	487.499	0.96	153.2	24.5	37.3	38.8	8.59	2.5	88	5.8	18	2.88	17.11	3.74	20.92	0.05	130	21	124	27	NONE		23.2	50	35	742	769	3619	150.8	2.51	67	61.3	0	471	3147
									00:14:16	25	0.816	20.4	609	502.681	481.097	0.96	146.9	23.4	37.1	38.8	8.52	2.4	86	5.8	18	2.87	17.17	3.67	20.92	0.05	130	21	124	26	NONE		23.2	50	35	742	769	3585	149.4	2.49	67	60.8	0	525	3060
									00:14:18	23.26	1.105	25.698	716	654.721	629.635	0.96	197.8	32.9	36.8	38.2	11.1	3.2	86	7.6	17.9	2.98	17.12	3.77	20.92	0.05	129	21	124	27	NONE		23.2	50	35	742	769	4674	194.8	3.25	67	79.2	0	611	4063
									00:14:21	20.2	1.184	23.919	932	576.957	566.585	0.98	213.7	34.1	39	39.7	9.78	2.8	89	6.5	18.05	2.88	17.3	3.61	20.92	0.05	130	21	125	26	NONE		23.2	50	35	742	769	4138	172.4	2.87	67	70.1	0	254	3884
									00:14:24	18.13	1.074	19.468	851	457.981	457.639	1	194.5	30.7	39.7	39.8	7.76	2.2	89	5.1	18.11	2.86	17.26	3.68	20.92	0.05	131	21	125	27	NONE		23.2	50	35	742	769	3297	137.4	2.29	67	55.9	0	8	3289
									00:14:27	22.56	0.9	20.301	583	482.704	474.82	0.98	162.8	25.6	38.8	39.4	8.18	2.3	87	5.5	18.09	2.84	17.22	3.7	20.92	0.05	131	21	124	27	NONE		23.2	50	35	742	769	3463	144.3	2.4	67	58.7	0	193	3270
									00:14:30	21.9	1.005	22.007	689	552.011	536.971	0.97	180.3	29.8	37.1	38.1	9.36	2.7	87	6.3	17.94	2.97	17.13	3.79	20.92	0.05	130	21	124	27	NONE		23.2	50	35	742	769	3951	164.6	2.74	68	67	0	367	3583
									00:14:33	20.27	1.026	20.797	787	518.918	507.063	0.98	184.2	30.4	37.3	38.2	8.8	2.5	89	5.8	17.95	2.96	17.11	3.79	20.92	0.05	130	21	124	27	NONE		23.2	50	35	742	769	3717	154.9	2.58	68	63	0	290	3428
									00:14:36	17.75	1.055	18.728	835	452.384	442.354	0.98	190.4	30.3	38.7	39.5	7.67	2.2	87	5.2	18.05	2.87	17.17	3.74	20.92	0.05	130	21	124	27	NONE		23.2	50	35.1	742	769	3241	135.1	2.25	68	54.9	0	245	2996
									00:14:39	20.2	0.875	17.677	648	429.584	417.014	0.97	157.8	25.1	37.9	39	7.28	2.1	85	5.1	18.03	2.87	17.18	3.72	20.92	0.05	130	21	124	27	NONE		23.3	50	35.1	742	769	3073	128	2.13	68	52.1	0	307	2766
									00:14:42	21.35	0.796	16.996	595	420.241	403.932	0.96	143.2	23	36.9	38.4	7.12	2	86	4.9	17.99	2.89	17.11	3.75	20.92	0.05	130	21	124	27	NONE		23.3	50	35.1	742	769	3000	125	2.08	68	50.8	0	397	2603
									00:14:56	18.75	1.069	20.044	875	499.757	476.537	0.95	192.1	30.9	37.5	39.3	8.47	2.4	88	5.7	17.97	2.89	17.07	3.75	20.92	0.05	130	21	123	27	NONE		23.3	50	35.1	742	769	3561	148.4	2.47	69	60.4	0	565	2997
									00:14:58	23.62	0.857	20.244	615	504.285	473.941	0.94	154.1	24.4	36.9	39.2	8.55	2.4	87	5.8	17.98	2.85	17.15	3.67	20.92	0.05	130	21	124	26	NONE		23.4	50	35.1	742	769	3583	149.3	2.49	69	60.7	0	736	2847
									00:15:01	20.55	1.007	20.692	695	526.734	496.965	0.94	180.4	29.4	36.6	38.7	8.93	2.6	88	6	17.91	2.92	17.04	3.77	20.92	0.05	129	21	123	27	NONE		23.4	50	35.1	742	769	3745	156.1	2.6	69	63.5	0	722	3023
									00:15:04	20.13	1.047	21.081	750	532.834	501.788	0.94	187.8	30.3	36.9	39.2	9.03	2.6	91	5.9	17.94	2.89	17.1	3.75	20.92	0.05	130	21	123	27	NONE		23.4	50	35.1	742	769	3787	157.8	2.63	69	64.2	0	753	3034
									00:15:08	14.49	2.046	29.652	1451	727.364	725.12	1	368.1	60.8	39.4	39.5	12.33	3.5	89	8.2	17.99	2.97	17.2	3.76	20.92	0.05	130	21	124	27	NONE		23.4	50	35.1	742	769	5233	218.1	3.63	69	88.7	0	55	5178
									00:15:11	19.17	1.342	25.725	932	576.73	584.497	1.01	244.7	37.1	42.3	41.7	9.78	2.8	91	6.3	18.23	2.76	17.43	3.59	20.92	0.05	132	20	126	26	NONE		23.4	50	35.1	742	769	4165	173.5	2.89	69	70.6	0	0	4165
									00:15:15	17.09	1.224	20.923	967	472.458	482.002	1.02	222.9	34.3	41.8	40.9	8.01	2.3	95	5	18.21	2.8	17.4	3.64	20.92	0.05	131	20	126	26	NONE		23.4	50	35.1	742	769	3417	142.4	2.37	69	57.9	0	0	3417
									00:15:18	17.6	1.242	21.853	867	494.544	504.841	1.02	226.1	34.9	41.7	40.8	8.38	2.4	92	5.4	18.2	2.81	17.31	3.7	20.92	0.05	131	20	125	27	NONE		23.4	50	35.1	742	769	3577	149	2.48	70	60.6	0	0	3577
									00:15:24	11.7	2.586	30.246	1871	705.233	745.067	1.06	468.1	77.4	41.7	39.5	11.95	3.4	89	7.9	18.1	2.99	17.47	3.62	20.92	0.05	131	22	126	26	NONE		23.4	50	35.1	742	769	5141	214.2	3.57	70	87.1	0	0	5141
									00:15:28	14.05	1.112	15.625	961	324.957	347.482	1.07	204.6	30.1	45.1	42.1	5.51	1.6	90	3.6	18.4	2.71	17.57	3.55	20.92	0.05	133	20	127	26	NONE		23.4	50	35.1	742	769	2375	99	1.65	70	40.3	0	0	2375
									00:15:31	17.96	1.075	19.311	777	438.035	456.538	1.04	195.5	30.9	41.2	39.5	7.42	2.1	88	5	18.19	2.87	17.31	3.73	20.92	0.05	131	21	125	27	NONE		23.4	50	35.1	742	769	3183	132.6	2.21	70	54	0	0	3183
									00:15:34	17.75	1.184	21.018	794	496.003	503.809	1.02	214.2	34.5	39.9	39.3	8.41	2.4	91	5.5	18.09	2.91	17.26	3.75	20.92	0.05	131	21	125	27	NONE		23.5	50	35.1	742	769	3584	149.3	2.49	70	60.7	0	0	3584
									00:15:38	15.19	1.139	17.301	961	405.056	412.323	1.02	206.3	33	40.1	39.4	6.87	2	92	4.4	18.11	2.9	17.29	3.71	20.92	0.05	131	21	125	27	NONE		23.5	50	35.1	742	769	2928	122	2.03	70	49.6	0	0	2928
									00:15:42	16.81	0.99	16.639	700	386.021	377.068	0.98	179.8	27.3	40.1	41	6.54	1.9	88	4.4	18.16	2.76	17.18	3.72	20.92	0.05	131	20	124	27	NONE		23.5	50	35.1	742	769	2765	115.2	1.92	71	46.9	0	219	2546
									00:15:45	19.29	0.807	15.569	605	365.646	348.73	0.95	146.4	22	38.9	40.8	6.2	1.8	89	4.1	18.14	2.73	17.17	3.68	20.92	0.05	131	20	124	27	NONE		23.5	50	35.1	742	769	2606	108.6	1.81	71	44.2	0	411	2194
									00:15:48	18.63	1.138	21.205	782	559.546	529.182	0.95	202.6	34.5	35.6	37.6	9.48	2.7	90	6.2	17.8	3.03	16.93	3.84	20.92	0.05	129	22	122	28	NONE		23.5	50	35.1	742	769	3981	165.9	2.76	71	67.5	0	737	3243
									00:15:52	16.76	1.132	18.972	864	479.101	456.373	0.95	203	33.1	37.2	39	8.12	2.3	87	5.5	17.93	2.92	17.02	3.75	20.92	0.05	129	21	123	27	NONE		23.5	50	35.1	742	769	3414	142.2	2.37	71	57.9	0	553	2861
									00:15:55	17.91	1.345	24.09	903	613.987	586.548	0.96	240.8	39.8	37.2	38.9	10.41	3	89	6.9	17.9	2.96	17.07	3.77	20.92	0.05	129	21	123	27	NONE		23.5	50	35.1	742	769	4377	182.4	3.04	71	74.2	0	668	3710
									00:15:59	17.96	1.131	20.317	757	502.029	481.658	0.96	203.5	32.6	38	39.6	8.51	2.4	92	5.5	17.99	2.88	17.2	3.65	20.92	0.05	130	21	124	26	NONE		23.5	50	35.1	742	769	3582	149.3	2.49	71	60.7	0	496	3086
									00:16:02	15.71	1.243	19.524	963	491.267	470.355	0.96	223	36.4	37.5	39.2	8.33	2.4	88	5.6	17.94	2.93	17.12	3.74	20.92	0.05	130	21	124	27	NONE		23.5	50	35.1	742	769	3504	146	2.43	71	59.4	0	509	2995
									00:16:06	17.05	1.024	17.455	766	421.173	400.723	0.95	185	28.6	38.6	40.6	7.14	2	87	4.8	18.07	2.79	17.15	3.69	20.92	0.05	130	20	124	27	NONE		23.5	50	35.1	742	769	3000	125	2.08	72	50.8	0	497	2503
									00:16:10	15	0.769	11.535	655	261.837	245.009	0.94	140.3	19.9	40	42.8	4.44	1.3	89	2.9	18.24	2.59	17.08	3.69	20.92	0.05	132	19	123	27	NONE		23.5	50	35.1	742	769	1859	77.4	1.29	72	31.5	0	408	1451
									00:16:13	17.6	0.996	17.525	628	461.873	419.736	0.91	177.6	29	35.3	38.8	7.83	2.2	85	5.4	17.83	2.91	16.89	3.79	20.92	0.05	129	21	122	27	NONE		23.5	50	35.1	742	769	3259	135.8	2.26	72	55.2	0	1015	2244
									00:16:17	15.08	1.163	17.533	809	474.892	430.488	0.91	206.4	34.7	34.7	38.3	8.05	2.3	86	5.5	17.75	2.98	16.72	3.87	20.92	0.05	128	22	121	28	NONE		23.5	50	35.1	742	769	3349	139.5	2.33	72	56.8	0	1069	2280
									00:16:22	12.79	1.111	14.213	810	379.945	340.968	0.9	197.7	32.4	35.1	39.1	6.44	1.8	84	4.5	17.79	2.92	16.69	3.88	20.92	0.05	128	21	121	28	NONE		23.5	50	35.1	742	769	2674	111.4	1.86	72	45.3	0	936	1738
									00:16:27	12.82	1.367	17.526	948	492.807	439.039	0.89	241.1	41.6	33.7	37.9	8.35	2.4	91	5.4	17.64	3.04	16.6	3.95	20.92	0.05	127	22	120	29	NONE		23.5	50	35.1	742	769	3463	144.3	2.4	72	58.7	0	1290	2173
									00:16:30	18.02	0.909	16.378	659	433.355	377.685	0.87	162.2	25.5	34.9	40	7.35	2.1	91	4.8	17.84	2.81	16.72	3.77	20.92	0.05	129	20	121	27	NONE		23.5	50	35.1	742	769	3032	126.3	2.11	72	51.4	0	1329	1703
									00:16:34	17.39	1.024	17.809	726	481.18	416.109	0.86	182.1	29.1	34.5	39.9	8.16	2.3	91	5.3	17.78	2.84	16.68	3.78	20.92	0.05	128	21	120	27	NONE		23.5	50	35.1	742	769	3361	140.1	2.33	73	57	0	1551	1810
									00:16:37	19.11	0.872	16.662	643	449.18	383.238	0.85	155.2	24.4	34.1	40	7.61	2.2	93	4.8	17.8	2.8	16.77	3.7	20.92	0.05	129	20	121	27	NONE		23.5	50	35.1	742	769	3130	130.4	2.17	73	53	0	1568	1562
									00:16:40	20.83	0.794	16.542	587	439.415	373.182	0.85	141.7	21.8	34.3	40.4	7.45	2.1	88	5	17.85	2.75	16.81	3.7	20.92	0.05	129	20	121	27	NONE		23.5	50	35.1	742	769	3059	127.5	2.12	73	51.8	0	1574	1485
									00:16:42	25.53	0.857	21.881	560	602.946	507.955	0.84	152	24.2	33.3	39.6	10.22	2.9	87	6.9	17.74	2.82	16.67	3.73	20.92	0.05	128	20	120	27	NONE		23.5	50	35.1	742	769	4191	174.6	2.91	73	71	0	2253	1937
									00:16:45	19.29	1.312	25.312	930	736.36	633.657	0.86	230.2	39.9	32.5	37.8	12.48	3.6	90	8.2	17.55	3.04	16.67	3.82	20.92	0.05	127	22	120	28	NONE		23.5	50	35.1	742	769	5139	214.1	3.57	73	87.1	0	2446	2693
									00:16:49	14.74	1.46	21.523	1196	569.755	514.141	0.9	260.2	42.4	36	39.9	9.66	2.8	93	6.1	17.82	2.9	16.94	3.72	20.92	0.05	129	21	122	27	NONE		23.5	50	35.1	742	769	4014	167.3	2.79	73	68	0	1337	2677
									00:16:53	16.81	1.069	17.966	734	455.905	417.292	0.92	191.8	30.2	36.8	40.2	7.73	2.2	90	5.1	17.94	2.83	17.11	3.6	20.92	0.05	130	20	124	26	NONE		23.5	50	35.1	742	769	3221	134.2	2.24	73	54.6	0	931	2290
									00:16:56	17.05	0.878	14.966	648	379.666	343.261	0.9	157.6	24.5	36.3	40.1	6.44	1.8	91	4.2	17.95	2.79	16.91	3.72	20.92	0.05	130	20	122	27	NONE		23.5	50	35.1	742	769	2676	111.5	1.86	73	45.4	0	876	1800
									00:16:59	18.75	0.824	15.45	594	404.291	360.746	0.89	147.2	23.4	35	39.2	6.85	2	89	4.5	17.86	2.84	16.78	3.76	20.92	0.05	129	21	121	27	NONE		23.5	50	35.1	742	769	2842	118.4	1.97	74	48.2	0	1045	1797
									00:17:03	18.13	0.927	16.804	663	457.796	396.518	0.87	164.6	26.6	33.9	39.2	7.76	2.2	87	5.3	17.76	2.87	16.82	3.76	20.92	0.05	128	21	121	27	NONE		23.5	50	35.1	742	769	3199	133.3	2.22	74	54.2	0	1461	1738
[truncated: 34 more columns]

## Sheet: Sonuçlar
Parametre	um	Pre	Bekl.	%Beklenen	Ex Sonrası	% Değişim	Normal	Sınıf
Parametre	um	Ölçüm	Dinlenme	Isınma	AT	RC	Maks	Bekl.	%Beklenen	Normal	Sınıf
Parametre	um	Ölçüm	Dinlenme	Isınma	AT	RC	Maks	Bekl.	%Beklenen	Normal	Sınıf
Parametre	um	Ölçüm	Dinlenme	Isınma	AT	RC	Maks	Bekl.	%Beklenen	Normal	Sınıf
Parametre	um	Ölçüm	Dinlenme	Isınma	AT	RC	Maks	Bekl.	%Beklenen	Normal	Sınıf
Parametre	um	Ölçüm	Dinlenme	Isınma	AT	RC	Maks	Bekl.	%Beklenen	Normal	Sınıf
