# Supplementary material for: Correction: The contribution of energy systems during 30-second lower body Wingate anaerobic test in combat sports athletes: Intermittent versus single forms and gender comparison
Source: PLoS One. 2024 Jun 27;19(6):e0306361. doi: 10.1371/journal.pone.0306361 (PMC11210755; doi:10.1371/journal.pone.0306361)
Supplement: S1 File — A) Descriptive characteristics of athletes including age range, height, weight; B) Wingate test outputs, including metrics such as peak power, mean power, and fatigue index; C) Oxygen Consumption (O2) Data for two different Wingate test protocols, providing comparative insights into athletes’ oxygen consumption during these tests. (ZIP) [file pone.0306361.s001.zip › S1 File/C. Oxygen consumption data for two Wingate tests/All Raw-Oxygen Data/23.xlsx]

## Sheet: Veri
			Test Tarihi	22112022		Barometrik basınç (mmHg)	758		t	Rf	VT	VE_ergo	IV	VO2	VCO2	RQ	O2eksp	CO2eksp	VE/VO2	VE/VCO2	VO2/Kg	METS	HR	VO2/HR	FeO2	FeCO2	FetO2	FetCO2	FiO2	FiCO2	PeO2	PeCO2	PetO2	PETCO2	Faz	İşaretleyici	Ortam Sıc.	RH Amb	Cihaz Sıcaklığı	Analizör Basıncı	PB	EEkc	EEh	EEm	EEtot	EEkg	PRO	YAĞ	CHO
			Test Süresi	00:14:05		Ortam Sıcaklığı (°C)	22		s	1/min	L(btps)	L/min	mL	mL/min	mL/min	---	mL	mL	---	---	mL/min/Kg	---	bpm	mL/beat	%	%	%	%	%	%	mmHg	mmHg	mmHg	mmHg	---	---	°C	%	°C	mmHg	mmHg	kcal/day	kcal/h	kcal/min	kcal	kcal/Kg/day	kcal/day	kcal/day	kcal/day
			Test Süresi	00:17:03		Ortam Görece Nem (%)	49
			Egzersiz Süresi	00:00:00		Flowmetre sıcaklığı (°C)	34		00:00:02	14.56	1.566	22.806	1224	610.438	766.958	1.26	274	64.7	35.7	28.4	10.9	3.1	122	5	17.5	4.13	16.29	5.35	20.92	0.05	124	29	116	38	NONE		22.5	49	32.2	730	758	4643	193.5	3.22	0	82.9	0	0	4643
			Kişi (Hasta) Tipi	Healthy		Flowmetre Bağıl Nem (%)	100		00:00:06	13.33	1.105	14.733	1188	381.34	504.79	1.32	194.1	46.5	36.2	27.3	6.81	1.9	126	3	17.57	4.21	16.43	5.42	20.92	0.05	125	30	117	39	NONE		22.6	50	32.2	730	758	2941	122.5	2.04	0	52.5	0	0	2941
			Test Türü	Azami		STPD (---)	0.8239		00:00:09	24.79	0.697	17.281	526	471.832	609.829	1.29	121.3	30.2	32.9	25.5	8.43	2.4	126	3.7	17.4	4.33	16.2	5.55	20.92	0.05	124	31	115	39	NONE		22.6	50	32.2	730	758	3616	150.7	2.51	0	64.6	0	0	3616
			Ergometre	Hiçbiri		BTPS Ins (---)	1.106		00:00:11	23.9	0.606	14.486	641	368.371	478.561	1.3	106.9	24.6	34.8	26.8	6.58	1.9	126	2.9	17.64	4.06	16.39	5.32	20.92	0.05	125	29	117	38	NONE		22.6	49	32.2	730	758	2827	117.8	1.96	0	50.5	0	0	2827
			Protokol	Hiçbiri		BTPS Eksp (---)	1.0199		00:00:14	21.28	0.729	15.511	741	383.46	494.998	1.29	129.3	28.6	36.6	28.3	6.85	2	130	2.9	17.74	3.92	16.49	5.27	20.92	0.05	126	28	117	37	NONE		22.6	49	32.2	730	758	2938	122.4	2.04	0	52.5	0	0	2938
			Azami Efor	Onaylanmamış		#Adım sayısı	390		00:00:17	19.87	0.719	14.285	728	363.986	463.933	1.27	126.9	28.7	35.4	27.8	6.5	1.9	129	2.8	17.65	3.99	16.46	5.35	20.92	0.05	125	28	117	38	NONE	Marker	22.6	49	32.2	730	758	2779	115.8	1.93	0	49.6	0	0	2779
			EKG Tepkisi	Yok		BSA (m2)	1.53935		00:00:18	55.05	0.92	50.642	474	1127.21	1670.98	1.48	165.1	37.3	41.5	28	20.13	5.8	129	8.7	17.95	4.05	16.89	5.04	20.92	0.05	128	29	120	36	NONE	Marker	22.6	49	32.2	730	758	8977	374.1	6.23	1	160.3	0	0	8977
			Test sebebi	Yok		BMI (kg/m2)	23.3		00:00:28	64.52	1.113	71.806	715	991.626	1597.2	1.61	211.8	30.6	67.9	42.1	17.71	5.1	156	6.4	19.03	2.75	18.33	3.69	20.92	0.05	135	20	130	26	NONE	Marker	22.6	50	32.3	730	758	8099	337.5	5.62	2	144.6	0	0	8099
			Testi durdurma sebebi	Yok		HR Maks.	204		00:00:32	27.65	1.679	46.424	1389	1127.17	1395.63	1.24	299.3	62.1	39.5	31.9	20.13	5.8	167	6.7	17.83	3.7	16.76	4.59	20.92	0.05	127	26	119	33	NONE		22.7	49	32.3	730	758	8541	355.9	5.93	2	152.5	0	0	8541
			Test Konumu	Tanımsız		Kullanıcı 1 (---)	-		00:00:36	18.13	1.368	24.798	1268	737.85	829.129	1.12	235.5	56.2	31.9	28.4	13.18	3.8	174	4.2	17.21	4.11	14.76	5.92	20.92	0.05	122	29	105	42	NONE		22.7	50	32.3	730	758	5457	227.4	3.79	2	97.4	0	0	5457
			Test Amacı	Yok		Kullanıcı 2 (---)	-		00:00:38	24.39	1.221	29.78	1084	1125.35	1108.99	0.99	199.6	55.8	24.9	25.3	20.1	5.7	175	6.4	16.35	4.57	14.81	5.86	20.92	0.05	116	32	105	42	NONE		22.7	50	32.3	730	758	8077	336.5	5.61	2	144.2	0	401	7676
						Kullanıcı 3 (---)	-		00:00:41	25.42	1.517	38.568	1113	1648.16	1645.11	1	238.7	79.3	22.3	22.4	29.43	8.4	174	9.5	15.74	5.23	13.92	6.78	20.92	0.05	112	37	99	48	NONE		22.7	49	32.3	730	758	11862	494.2	8.24	3	211.8	0	75	11787
									00:00:42	39.22	1.253	49.137	893	2075.84	2118.6	1.02	197.6	66.2	22.3	21.9	37.07	10.6	172	12.1	15.77	5.28	13.96	6.67	20.92	0.05	112	38	99	47	NONE		22.7	49	32.3	730	758	15014	625.6	10.43	3	268.1	0	0	15014
									00:00:44	30	1.304	39.12	1121	1546.3	1644.85	1.06	209.4	67.2	23.9	22.5	27.61	7.9	170	9.1	16.06	5.15	14.41	6.69	20.92	0.05	114	37	102	48	NONE		22.7	49	32.3	730	758	11289	470.4	7.84	3	201.6	0	0	11289
									00:00:46	24.79	1.376	34.116	1225	1421.82	1534.33	1.08	217.1	75.8	22.8	21.1	25.39	7.3	167	8.5	15.78	5.51	14.12	7	20.92	0.05	112	39	100	50	NONE		22.7	49	32.3	730	758	10415	434	7.23	3	186	0	0	10415
									00:00:49	24.69	1.642	40.543	1283	1683.13	1854.88	1.1	259	92	23.1	20.9	30.06	8.6	164	10.3	15.77	5.6	14.03	7.17	20.92	0.05	112	40	100	51	NONE		22.7	50	32.4	730	758	12391	516.3	8.6	4	221.3	0	0	12391
									00:00:51	29.85	1.571	46.896	1240	1860.07	2132.71	1.15	250.7	87.5	24.1	21	33.22	9.5	163	11.4	15.96	5.57	14.34	6.97	20.92	0.05	113	40	102	50	NONE		22.7	50	32.4	730	758	13824	576	9.6	4	246.9	0	0	13824
									00:00:54	22.3	1.982	44.208	1296	1794.76	2029.02	1.13	314.3	111.4	23.8	21	32.05	9.2	162	11.1	15.86	5.62	14.04	7.41	20.92	0.05	113	40	100	53	NONE		22.8	49	32.4	730	758	13293	553.9	9.23	5	237.4	0	0	13293
									00:00:56	30.77	1.847	56.831	1434	2036.84	2466.15	1.21	302.5	98.2	26.8	22.2	36.37	10.4	162	12.6	16.38	5.32	14.96	6.62	20.92	0.05	116	38	106	47	NONE		22.8	49	32.4	730	758	15345	639.4	10.66	5	274	0	0	15345
									00:00:57	40.27	1.347	54.242	1020	1697.66	2160.86	1.27	227.7	65.8	30.3	23.8	30.32	8.7	162	10.5	16.9	4.88	15.45	6.23	20.92	0.05	120	35	110	44	NONE		22.8	49	32.4	730	758	12957	539.9	9	5	231.4	0	0	12957
									00:00:58	52.17	1.201	62.661	827	1752.14	2489.14	1.42	206.9	58.5	33.7	23.7	31.29	8.9	162	10.8	17.23	4.87	15.56	6.23	20.92	0.05	122	35	111	44	NONE		22.8	49	32.4	730	758	13783	574.3	9.57	5	246.1	0	0	13783
									00:00:59	50.85	1.212	61.627	983	1473.74	2228.76	1.51	214.6	53.8	39.4	26.1	26.32	7.5	163	9	17.71	4.44	16.66	5.67	20.92	0.05	126	32	118	40	NONE	Marker	22.8	49	32.4	730	758	11807	492	8.2	5	210.8	0	0	11807
									00:01:01	76.92	1.014	78	712	1499.55	2458.96	1.64	185.3	39.3	48.4	29.5	26.78	7.7	164	9.1	18.27	3.88	17.2	5.13	20.92	0.05	130	28	122	36	NONE		22.8	48	32.5	730	758	12316	513.2	8.55	6	219.9	0	0	12316
									00:01:02	43.8	1.027	44.978	700	1120.45	1619.83	1.45	180.9	45.4	37.4	25.9	20.01	5.7	165	6.8	17.61	4.42	16.41	5.96	20.92	0.05	125	31	117	42	NONE		22.8	48	32.5	730	758	8858	369.1	6.15	6	158.2	0	0	8858
									00:01:03	63.83	1.011	64.532	620	1614.43	2419.13	1.5	177.6	46.5	37.2	24.8	28.83	8.2	166	9.7	17.57	4.6	16.23	6.12	20.92	0.05	125	33	115	44	NONE		22.8	50	32.5	730	758	12899	537.4	8.96	6	230.3	0	0	12899
									00:01:04	53.57	0.785	42.054	638	973.682	1598.36	1.64	139.2	36.6	39.3	24	17.39	5	167	5.8	17.73	4.66	16.8	6.1	20.92	0.05	126	33	119	43	NONE		22.8	50	32.5	730	758	8000	333.3	5.56	6	142.9	0	0	8000
									00:01:10	56.6	1.172	66.34	872	1398.35	2155.52	1.54	211.8	46.8	44.6	28.9	24.97	7.1	171	8.2	18.07	3.99	17.04	5.07	20.92	0.05	128	28	121	36	NONE	Marker	22.8	50	32.5	730	758	11268	469.5	7.82	7	201.2	0	0	11268
									00:01:11	68.18	1.153	78.614	744	1430.77	2434.1	1.7	212	43.9	51.6	30.3	25.55	7.3	172	8.3	18.39	3.81	17.13	4.89	20.92	0.05	131	27	122	35	NONE	Marker	22.8	50	32.5	730	758	11891	495.5	8.26	7	212.3	0	0	11891
									00:01:12	41.67	1.254	52.25	995	1205.94	1715.72	1.42	224.1	50.6	40.9	28.8	21.53	6.2	173	7	17.87	4.04	16.59	5.38	20.92	0.05	127	29	118	38	NONE		22.8	50	32.5	730	758	9490	395.4	6.59	7	169.5	0	0	9490
									00:01:14	28.57	1.274	36.4	1029	1093.68	1392.79	1.27	217.4	59.8	31.5	24.7	19.53	5.6	175	6.2	17.06	4.69	15.49	6.23	20.92	0.05	121	33	110	44	NONE		22.8	50	32.5	730	758	8348	347.8	5.8	7	149.1	0	0	8348
									00:01:16	38.22	0.946	36.153	1062	1100.5	1288.7	1.17	161.7	41.4	30.4	26	19.65	5.6	176	6.3	17.09	4.38	15.4	5.86	20.92	0.05	122	31	109	42	NONE		22.9	50	32.5	730	758	8222	342.6	5.71	7	146.8	0	0	8222
									00:01:18	26.79	1.446	38.732	1185	1477.21	1610.51	1.09	234.3	73.7	25	22.9	26.38	7.5	176	8.4	16.2	5.1	14.4	6.9	20.92	0.05	115	36	102	49	NONE		22.9	49	32.5	730	758	10847	452	7.53	8	193.7	0	0	10847
									00:01:20	42.25	1.03	43.521	840	1632.45	1795.82	1.1	167.6	52.1	24.8	22.6	29.15	8.3	175	9.3	16.27	5.06	14.27	6.84	20.92	0.05	116	36	101	49	NONE		22.9	49	32.5	730	758	12012	500.5	8.34	8	214.5	0	0	12012
									00:01:21	36.36	1.168	42.473	973	1670.48	1783.08	1.07	187.8	60.1	23.9	22.4	29.83	8.5	175	9.5	16.08	5.15	14.23	6.89	20.92	0.05	114	37	101	49	NONE		22.9	49	32.5	730	758	12206	508.6	8.48	8	218	0	0	12206
									00:01:23	38.96	1.468	57.195	1108	2114.97	2393.61	1.13	239.4	75.3	25.8	22.8	37.77	10.8	174	12.2	16.31	5.13	14.73	6.4	20.92	0.05	116	36	105	46	NONE		22.9	49	32.5	730	758	15669	652.9	10.88	8	279.8	0	0	15669
									00:01:24	38.22	1.237	47.274	1019	1717.64	1992.58	1.16	202.4	63.9	26	22.4	30.67	8.8	173	9.9	16.36	5.17	14.74	6.56	20.92	0.05	116	37	105	47	NONE		22.9	48	32.5	730	758	12803	533.4	8.89	8	228.6	0	0	12803
									00:01:26	34.09	0.491	16.739	418	686.091	698.079	1.02	78.2	25.1	20.9	20.6	12.25	3.5	174	3.9	15.93	5.11	14.3	7.62	20.92	0.05	113	36	102	54	NONE		22.9	48	32.5	730	758	4959	206.6	3.44	9	88.6	0	0	4959
									00:01:28	30.93	1.529	47.289	1367	1996.73	2240.75	1.12	239.5	88.7	22.6	20.1	35.66	10.2	173	11.5	15.66	5.8	14.09	7.19	20.92	0.05	111	41	100	51	NONE		22.9	48	32.5	730	758	14763	615.1	10.25	9	263.6	0	0	14763
									00:01:29	42.55	1.292	54.979	901	2108.98	2449.12	1.16	208.1	70.5	24.7	21.2	37.66	10.8	173	12.2	16.11	5.46	14.34	6.95	20.92	0.05	115	39	102	49	NONE		23	48	32.5	730	758	15723	655.1	10.92	9	280.8	0	0	15723
									00:01:31	45.45	1.261	57.318	904	2085.36	2481.89	1.19	205.9	66.9	26	21.8	37.24	10.6	172	12.1	16.33	5.31	14.68	6.8	20.92	0.05	116	38	104	48	NONE		23	48	32.5	730	758	15643	651.8	10.86	9	279.3	0	0	15643
									00:01:32	34.48	1.688	58.207	1295	2015.52	2447.84	1.21	279	87	27.7	22.8	35.99	10.3	172	11.7	16.53	5.15	15.09	6.51	20.92	0.05	118	37	107	46	NONE		23	48	32.5	730	758	15197	633.2	10.55	10	271.4	0	0	15197
									00:01:34	36.59	1.526	55.829	1187	1731.32	2249.93	1.3	258.2	75.4	30.8	23.7	30.92	8.8	171	10.1	16.92	4.94	15.5	6.27	20.92	0.05	120	35	110	45	NONE		23	48	32.6	730	758	13287	553.6	9.23	10	237.3	0	0	13287
									00:01:36	32.09	1.737	55.733	1217	1781.02	2388.15	1.34	291.2	91.2	30	22.4	31.8	9.1	171	10.4	16.76	5.25	15.33	6.68	20.92	0.05	119	37	109	47	NONE		23	48	32.6	730	758	13785	574.4	9.57	10	246.2	0	0	13785
									00:01:38	35.5	1.741	61.811	1326	1849.16	2589.83	1.4	295.7	89.4	32.1	22.9	33.02	9.4	171	10.8	16.98	5.13	15.72	6.31	20.92	0.05	121	37	112	45	NONE		23	48	32.6	730	758	14487	603.6	10.06	11	258.7	0	0	14487
									00:01:39	37.74	1.629	61.472	1248	1689.85	2378.23	1.41	281.8	77.3	34.8	24.7	30.18	8.6	171	9.9	17.3	4.75	16.01	5.97	20.92	0.05	123	34	114	42	NONE		23	48	32.6	730	758	13257	552.4	9.21	11	236.7	0	0	13257
									00:01:41	42.55	1.576	67.064	1030	1870.31	2616.13	1.4	271.9	75.4	34.3	24.5	33.4	9.5	172	10.9	17.25	4.78	15.94	6.21	20.92	0.05	123	34	113	44	NONE	Marker	23	48	32.6	730	758	14648	610.3	10.17	11	261.6	0	0	14648
									00:01:42	67.42	1.257	84.742	811	1853	3048.25	1.65	225.1	55.5	43.2	26.3	33.09	9.5	172	10.8	17.91	4.42	16.69	5.7	20.92	0.05	127	31	119	41	NONE		23.1	48	32.6	730	758	15235	634.8	10.58	11	272.1	0	0	15235
									00:01:45	78.95	1.147	90.553	758	1422.53	2753.67	1.94	213.8	42.9	59.8	30.9	25.4	7.3	175	8.1	18.64	3.74	17.75	4.83	20.92	0.05	133	27	126	34	NONE		23.1	48	32.6	730	758	12351	514.6	8.58	12	220.5	0	0	12351
									00:01:46	62.5	1.332	83.25	896	1499.51	2664.45	1.78	244.8	52.4	52.6	29.6	26.78	7.7	176	8.5	18.38	3.93	17.35	5.03	20.92	0.05	131	28	123	36	NONE		23.1	50	32.6	730	758	12642	526.7	8.78	12	225.7	0	0	12642
									00:01:47	75.95	1.161	88.177	820	1344.22	2629.89	1.96	217.1	42.6	61.6	31.5	24	6.9	176	7.6	18.7	3.67	17.82	4.7	20.92	0.05	133	26	127	33	NONE		23.1	50	32.6	730	758	11715	488.1	8.14	12	209.2	0	0	11715
									00:01:48	77.92	1.228	95.688	772	1482.06	2805.19	1.89	229.5	44.3	60.9	32.2	26.47	7.6	177	8.4	18.69	3.61	17.84	4.6	20.92	0.05	133	26	127	33	NONE		23.1	50	32.6	730	758	12767	531.9	8.87	12	228	0	0	12767
									00:01:50	80	1.131	90.48	833	1241.06	2336.01	1.88	214.3	36	68.4	36.3	22.16	6.3	178	7	18.95	3.18	18.15	4.22	20.92	0.05	135	23	129	30	NONE		23.1	50	32.6	730	758	10670	444.6	7.41	12	190.5	0	0	10670
									00:01:51	76.92	1.081	83.154	742	1373.19	2456.9	1.79	200.9	39.3	56.6	31.7	24.52	7	178	7.7	18.58	3.64	17.68	4.41	20.92	0.05	132	26	126	31	NONE		23.1	50	32.6	730	758	11604	483.5	8.06	13	207.2	0	0	11604
									00:01:51	80	1.064	85.12	804	1374.41	2456.85	1.79	198.3	37.8	57.9	32.4	24.54	7	179	7.7	18.64	3.55	17.79	4.35	20.92	0.05	133	25	126	31	NONE		23.1	50	32.6	730	758	11610	483.8	8.06	13	207.3	0	0	11610
									00:01:52	71.43	1.249	89.214	665	1702.29	2676.61	1.57	228.9	46.1	49.5	31.5	30.4	8.7	180	9.5	18.33	3.69	17.21	4.69	20.92	0.05	130	26	122	33	NONE		23.1	50	32.6	730	758	13800	575	9.58	13	246.4	0	0	13800
									00:01:53	77.92	1.024	79.792	821	1303.78	2105.31	1.61	191.3	33.3	57	35.3	23.28	6.7	180	7.2	18.68	3.25	17.77	4.29	20.92	0.05	133	23	126	31	NONE	Marker	23.1	50	32.6	730	758	10657	444	7.4	13	190.3	0	0	10657
									00:01:54	70.59	1.248	88.094	667	1836.89	2697.44	1.47	226.4	47	45.3	30.8	32.8	9.4	180	10.2	18.14	3.77	16.96	4.79	20.92	0.05	129	27	121	34	NONE		23.2	49	32.6	730	758	14589	607.9	10.13	13	260.5	0	0	14589
									00:01:56	33.52	1.808	60.603	1437	1564.41	2143.15	1.37	317.2	78.5	37.2	27.2	27.94	8	182	8.6	17.54	4.34	16.44	5.26	20.92	0.05	125	31	117	37	NONE		23.2	49	32.6	730	758	12180	507.5	8.46	13	217.5	0	0	12180
									00:01:57	37.97	1.491	56.62	934	1552.2	2076.23	1.34	258.8	67.1	34.8	26	27.72	7.9	183	8.5	17.36	4.5	15.99	5.45	20.92	0.05	123	32	114	39	NONE		23.2	49	32.6	730	758	12006	500.2	8.34	13	214.4	0	0	12006
									00:01:59	33.52	1.747	58.559	1206	1866.63	2259.89	1.21	294.9	82.7	30.1	24.9	33.33	9.5	183	10.2	16.88	4.73	15.4	5.76	20.92	0.05	120	34	109	41	NONE		23.2	49	32.6	730	758	14063	585.9	9.77	14	251.1	0	0	14063
									00:02:00	39.74	1.453	57.735	1248	1645.34	2084.66	1.27	250.9	64.4	33.4	26.4	29.38	8.4	182	9	17.27	4.43	15.95	5.55	20.92	0.05	123	32	113	39	NONE		23.2	48	32.6	730	758	12542	522.6	8.71	14	224	0	0	12542
									00:02:02	41.96	1.439	60.378	1108	1786.59	2291.43	1.28	246.3	67	32.2	25.1	31.9	9.1	182	9.8	17.12	4.66	15.7	5.85	20.92	0.05	122	33	112	42	NONE		23.2	48	32.6	730	758	13663	569.3	9.49	14	244	0	0	13663
									00:02:03	47.62	1.366	65.048	952	1873.7	2531.44	1.35	234.5	65.2	32.9	24.4	33.46	9.6	182	10.3	17.17	4.77	15.64	5.95	20.92	0.05	122	34	111	42	NONE		23.2	48	32.6	730	758	14533	605.5	10.09	14	259.5	0	0	14533
									00:02:05	40.27	1.466	59.034	1140	1797.69	2384.54	1.33	248.8	72.6	31.3	23.6	32.1	9.2	181	9.9	16.97	4.95	15.5	6.27	20.92	0.05	121	35	110	45	NONE		23.2	48	32.6	730	758	13873	578	9.63	15	247.7	0	0	13873
									00:02:06	34.48	1.769	61	1264	2059.31	2736.58	1.33	292.6	97.2	28.4	21.4	36.77	10.5	181	11.4	16.54	5.49	15.3	6.51	20.92	0.05	118	39	109	46	NONE		23.2	48	32.6	730	758	15900	662.5	11.04	15	283.9	0	0	15900
									00:02:08	34.48	1.531	52.793	1372	1478.32	1933.03	1.31	264.9	68.8	34.1	26.1	26.4	7.5	179	8.3	17.3	4.49	16.08	5.72	20.92	0.05	123	32	114	41	NONE		23.3	48	32.6	730	758	11364	473.5	7.89	15	202.9	0	0	11364
									00:02:09	43.17	1.533	66.173	983	1990.09	2711.42	1.36	260.5	77	31.7	23.3	35.54	10.2	178	11.2	16.99	5.02	15.67	6.1	20.92	0.05	121	36	111	43	NONE		23.3	48	32.6	730	758	15471	644.6	10.74	15	276.3	0	0	15471
									00:02:11	35.71	1.894	67.643	1265	1997	2750.12	1.38	323	94.4	32.6	23.7	35.66	10.2	177	11.3	17.05	4.98	15.75	6.2	20.92	0.05	121	35	112	44	NONE		23.3	48	32.6	731	758	15571	648.8	10.81	16	278.1	0	0	15571
									00:02:13	35.5	1.921	68.201	1357	2059.34	2879.74	1.4	325.6	99.4	31.9	22.8	36.77	10.5	176	11.7	16.95	5.17	15.6	6.4	20.92	0.05	121	37	111	46	NONE		23.3	47	32.6	730	758	16127	671.9	11.2	16	288	0	0	16127
									00:02:14	38.46	1.847	71.038	1139	2076.89	2902.21	1.4	315.4	92.5	32.9	23.5	37.09	10.6	174	11.9	17.08	5.01	15.69	6.12	20.92	0.05	121	36	112	44	NONE		23.3	47	32.7	730	758	16261	677.5	11.29	16	290.4	0	0	16261
									00:02:16	40	1.503	60.12	1155	1751.39	2536.2	1.45	256.3	77.7	32.7	22.6	31.27	8.9	173	10.1	17.05	5.17	15.56	6.28	20.92	0.05	121	37	111	45	NONE		23.3	47	32.7	731	758	13853	577.2	9.62	17	247.4	0	0	13853
									00:02:18	35.5	1.607	57.053	1233	1662.12	2243.64	1.35	275.2	77.5	32.8	24.3	29.68	8.5	171	9.7	17.13	4.82	15.59	6.34	20.92	0.05	122	34	111	45	NONE		23.3	47	32.7	730	758	12888	537	8.95	17	230.2	0	0	12888
									00:02:19	41.67	1.603	66.792	1014	1974.31	2701.91	1.37	273.4	79.5	32.4	23.6	35.26	10.1	171	11.5	17.06	4.96	15.48	6.39	20.92	0.05	121	35	110	45	NONE		23.3	47	32.7	731	758	15368	640.3	10.67	17	274.4	0	0	15368
									00:02:21	38.46	1.52	58.462	1123	1781.89	2425.66	1.36	257.5	77.3	31.3	23	31.82	9.1	170	10.5	16.94	5.09	15.48	6.38	20.92	0.05	120	36	110	45	NONE		23.3	47	32.7	730	758	13849	577.1	9.62	17	247.3	0	0	13849
									00:02:22	36.59	1.741	63.695	1263	1834.08	2521.06	1.37	298.6	84.5	33.3	24.2	32.75	9.4	170	10.8	17.15	4.85	15.71	6.3	20.92	0.05	122	35	112	45	NONE		23.3	47	32.7	731	758	14294	595.6	9.93	18	255.2	0	0	14294
									00:02:24	35.93	1.794	64.455	1248	1867.91	2631.91	1.41	306.8	89.8	33.2	23.5	33.36	9.5	170	11	17.1	5.01	15.81	6.22	20.92	0.05	122	36	112	44	NONE		23.3	47	32.7	731	758	14659	610.8	10.18	18	261.8	0	0	14659
									00:02:26	30.93	1.845	57.062	1435	1608.77	2343.99	1.46	316.8	92.9	34.1	23.4	28.73	8.2	169	9.5	17.17	5.04	15.8	6.42	20.92	0.05	122	36	112	46	NONE		23.3	47	32.7	731	758	12748	531.2	8.85	18	227.6	0	0	12748
									00:02:28	33.9	1.488	50.441	1095	1522.51	2199.81	1.44	251.7	79.5	31.6	21.9	27.19	7.8	169	9	16.92	5.34	15.36	6.94	20.92	0.05	120	38	109	49	NONE		23.3	47	32.7	731	758	12035	501.5	8.36	19	214.9	0	0	12035
									00:02:30	28.44	1.972	56.076	1409	1805.57	2519.14	1.4	329.1	108.5	30	21.5	32.24	9.2	167	10.8	16.69	5.5	15.5	6.89	20.92	0.05	119	39	110	49	NONE		23.3	47	32.8	731	758	14130	588.8	9.81	19	252.3	0	0	14130
									00:02:31	38.46	1.496	57.538	1137	1563.53	2308.85	1.48	258.7	73.6	35.1	23.8	27.92	8	166	9.4	17.29	4.92	15.91	6.21	20.92	0.05	123	35	113	44	NONE		23.3	47	32.8	731	758	12438	518.2	8.64	19	222.1	0	0	12438
									00:02:33	36.59	1.716	62.78	1108	1697.03	2530.55	1.49	296.9	84.8	35.5	23.8	30.3	8.7	164	10.3	17.3	4.94	15.91	6.29	20.92	0.05	123	35	113	45	NONE		23.3	47	32.8	731	758	13539	564.1	9.4	19	241.8	0	0	13539
									00:02:35	34.09	1.533	52.261	1140	1423.61	2110.57	1.48	264.9	75.9	35	23.6	25.42	7.3	163	8.7	17.28	4.95	15.95	6.3	20.92	0.05	123	35	113	45	NONE		23.3	47	32.8	731	758	11338	472.4	7.87	20	202.5	0	0	11338
									00:02:36	33.71	1.61	54.27	1248	1400.19	2169.14	1.55	280.6	78.9	37.1	23.9	25	7.1	160	8.8	17.43	4.9	16.07	6.31	20.92	0.05	124	35	114	45	NONE		23.3	47	32.8	731	758	11299	470.8	7.85	20	201.8	0	0	11299
									00:02:38	35.5	1.318	46.793	1092	1170.7	1855.97	1.59	230.8	64.1	37.8	23.9	20.91	6	159	7.4	17.51	4.86	16.12	6.28	20.92	0.05	125	35	115	45	NONE		23.3	47	32.8	731	758	9515	396.4	6.61	20	169.9	0	0	9515
									00:02:40	35.09	1.553	54.491	1109	1367.97	2192.29	1.6	271.6	76.6	38	23.7	24.43	7	158	8.7	17.49	4.93	16.13	6.35	20.92	0.05	124	35	115	45	NONE		23.3	47	32.8	731	758	11155	464.8	7.75	20	199.2	0	0	11155
									00:02:42	25.75	2.017	51.94	1503	1399.66	2219.37	1.59	347.9	105.6	35.8	22.6	24.99	7.1	156	9	17.25	5.24	16.11	6.57	20.92	0.05	123	37	115	47	NONE		23.3	47	32.8	731	758	11376	474	7.9	20	203.1	0	0	11376
									00:02:44	40.54	1.385	56.149	1030	1313.24	2195.07	1.67	244.9	66.4	40.6	24.3	23.45	6.7	155	8.5	17.68	4.79	16.37	6.13	20.92	0.05	126	34	116	44	NONE		23.3	47	32.8	731	758	10852	452.2	7.54	21	193.8	0	0	10852
									00:02:45	41.1	1.305	53.63	967	1216.21	2087.67	1.72	231.7	62.3	41.7	24.3	21.72	6.2	154	7.9	17.75	4.77	16.43	6.12	20.92	0.05	126	34	117	44	NONE		23.3	47	32.8	731	758	10137	422.4	7.04	21	181	0	0	10137
									00:02:47	43.8	1.206	52.818	933	1136.7	1963.15	1.73	216	55	43.8	25.3	20.3	5.8	155	7.3	17.91	4.56	16.68	5.89	20.92	0.05	127	32	119	42	NONE		23.3	47	32.8	731	758	9493	395.6	6.59	21	169.5	0	0	9493
									00:02:48	43.17	1.33	57.41	904	1247.44	2192.37	1.76	237.6	62.3	43.6	24.8	22.28	6.4	155	8	17.86	4.68	16.66	5.96	20.92	0.05	127	33	118	42	NONE		23.3	47	32.8	731	758	10478	436.6	7.28	21	187.1	0	0	10478
									00:02:49	40.27	1.411	56.819	998	1211.44	2173.32	1.79	252.6	66.2	44.6	24.8	21.63	6.2	155	7.8	17.9	4.69	16.74	5.92	20.92	0.05	127	33	119	42	NONE		23.3	47	32.8	731	758	10246	426.9	7.12	21	183	0	0	10246
									00:02:51	38.22	1.345	51.401	1042	1067.48	1966	1.84	241.5	63.1	45.6	24.8	19.06	5.4	154	6.9	17.96	4.69	16.81	5.92	20.92	0.05	128	33	120	42	NONE		23.3	47	32.8	730	758	9109	379.5	6.33	22	162.7	0	0	9109
									00:02:52	42.25	1.246	52.648	968	1017.23	1956.06	1.92	225.8	56.8	48.8	25.4	18.16	5.2	153	6.6	18.12	4.56	16.99	5.77	20.92	0.05	129	32	121	41	NONE		23.3	47	32.8	731	758	8811	367.1	6.12	22	157.3	0	0	8811
									00:02:54	39.22	1.427	55.961	936	1089.12	2142.14	1.97	258	67	48.9	24.8	19.45	5.6	153	7.1	18.08	4.7	16.94	5.92	20.92	0.05	129	33	120	42	NONE		23.3	47	32.8	731	758	9510	396.2	6.6	22	169.8	0	0	9510
									00:02:55	38.46	1.239	47.654	983	903.477	1764.79	1.95	225	56.3	49.8	25.5	16.13	4.6	152	5.9	18.16	4.54	16.94	5.94	20.92	0.05	129	32	120	42	NONE		23.3	47	32.8	731	758	7869	327.9	5.46	22	140.5	0	0	7869
									00:02:57	37.27	1.171	43.64	1015	842.272	1582.03	1.88	212.5	52.1	48.7	25.9	15.04	4.3	151	5.6	18.15	4.45	17.04	5.83	20.92	0.05	129	32	121	41	NONE		23.3	47	32.8	731	758	7236	301.5	5.03	22	129.2	0	0	7236
									00:02:59	41.67	1.169	48.708	844	977.851	1875.28	1.92	210.6	55.2	46.8	24.4	17.46	5	150	6.5	18.02	4.72	16.93	6.03	20.92	0.05	128	34	120	43	NONE		23.3	47	32.8	730	758	8462	352.6	5.88	22	151.1	0	0	8462
									00:03:00	43.48	1.18	51.304	914	966.216	1870.63	1.94	214.6	52.8	49.9	25.8	17.25	4.9	150	6.4	18.19	4.47	17.07	5.77	20.92	0.05	129	32	121	41	NONE		23.3	47	32.8	731	758	8389	349.6	5.83	22	149.8	0	0	8389
									00:03:01	40.82	1.319	53.837	937	1018.44	2022.86	1.99	239.4	60.8	50.1	25.2	18.19	5.2	149	6.8	18.15	4.61	17.16	5.8	20.92	0.05	129	33	122	41	NONE		23.3	47	32.8	731	758	8924	371.8	6.2	22	159.4	0	0	8924
									00:03:10	33.33	1.042	34.733	942	655.541	1287.72	1.96	189.3	47.4	49.4	25.2	11.71	3.3	141	4.6	18.17	4.55	17.13	5.81	20.92	0.05	129	32	122	41	NONE		23.3	47	32.9	731	758	5721	238.4	3.97	23	102.2	0	0	5721
									00:03:14	30.15	1.023	30.844	1053	578.192	1092.94	1.89	186.4	44.5	49.7	26.3	10.32	2.9	137	4.2	18.22	4.35	17.15	5.73	20.92	0.05	130	31	122	41	NONE		23.3	47	32.9	731	758	4978	207.4	3.46	23	88.9	0	0	4978
									00:03:16	36.14	1.007	36.398	848	703.643	1349.18	1.92	182.5	45.8	48.1	25.1	12.57	3.6	135	5.2	18.12	4.55	17.07	5.74	20.92	0.05	129	32	121	41	NONE		23.3	47	32.9	731	758	6089	253.7	4.23	24	108.7	0	0	6089
									00:03:18	33.71	1.007	33.944	881	657.84	1238.77	1.88	182.6	45.1	48	25.5	11.75	3.4	134	4.9	18.13	4.48	17.05	5.78	20.92	0.05	129	32	121	41	NONE		23.3	47	32.9	731	758	5657	235.7	3.93	24	101	0	0	5657
									00:03:19	37.27	1.1	40.994	849	788.445	1469.48	1.86	199.8	48.4	48.7	26.1	14.08	4	133	5.9	18.16	4.4	17.06	5.73	20.92	0.05	129	31	121	41	NONE		23.3	47	32.9	731	758	6756	281.5	4.69	24	120.6	0	0	6756
									00:03:21	35.29	0.965	34.059	840	666.387	1230.78	1.85	174.9	42.8	47.4	25.7	11.9	3.4	133	5	18.12	4.44	17.07	5.7	20.92	0.05	129	32	121	41	NONE		23.3	47	32.9	731	758	5692	237.2	3.95	24	101.6	0	0	5692
									00:03:23	35.5	1.324	47.006	1001	903.841	1697.99	1.88	240.4	58.7	49.3	26.2	16.14	4.6	132	6.8	18.16	4.43	17.17	5.56	20.92	0.05	129	32	122	40	NONE		23.3	47	32.9	730	758	7766	323.6	5.39	24	138.7	0	0	7766
									00:03:25	21.74	1.832	39.826	1552	684.367	1355.85	1.98	337.2	76.6	56	28.3	12.22	3.5	131	5.2	18.41	4.18	17.45	5.35	20.92	0.05	131	30	124	38	NONE		23.3	47	33	731	758	5991	249.6	4.16	24	107	0	0	5991
									00:03:27	30.61	0.956	29.265	896	542.679	1022.22	1.88	174.5	41	50	26.5	9.69	2.8	130	4.2	18.25	4.29	17.2	5.64	20.92	0.05	130	30	122	40	NONE		23.3	47	33	731	758	4667	194.5	3.24	24	83.3	0	0	4667
									00:03:29	27.52	1.011	27.826	950	583.82	1034.09	1.77	181.6	46.1	44.4	25	10.43	3	129	4.5	17.96	4.56	17	5.76	20.92	0.05	128	32	121	41	NONE		23.3	47	33	731	758	4917	204.9	3.41	25	87.8	0	0	4917
									00:03:32	28.57	1.18	33.714	1003	674.059	1193.93	1.77	213.6	51.3	47	26.6	12.04	3.4	129	5.2	18.1	4.35	17.05	5.69	20.92	0.05	129	31	121	40	NONE		23.3	47	33	730	758	5677	236.5	3.94	25	101.4	0	0	5677
									00:03:34	21.51	1.657	35.634	1415	713.165	1263.03	1.77	299.9	72.1	47.9	27	12.74	3.6	128	5.6	18.1	4.35	17.28	5.45	20.92	0.05	129	31	123	39	NONE		23.3	47	33	731	758	6006	250.2	4.17	25	107.2	0	0	6006
									00:03:36	29.7	1.136	33.743	855	693.337	1268.68	1.83	204.4	52.4	45.7	25	12.38	3.5	127	5.5	17.99	4.61	17.1	5.67	20.92	0.05	128	33	122	40	NONE		23.3	47	33	731	758	5903	246	4.1	25	105.4	0	0	5903
									00:03:38	34.09	1.09	37.159	896	698.613	1296.63	1.86	198.7	46.7	49.8	26.8	12.48	3.6	126	5.5	18.23	4.28	17.29	5.38	20.92	0.05	130	30	123	38	NONE		23.3	47	33	730	758	5977	249.1	4.15	25	106.7	0	0	5977
									00:03:40	26.79	1.153	30.884	1053	593.245	1060.01	1.79	209.9	48.6	48.9	27.4	10.59	3	126	4.7	18.2	4.22	17.33	5.36	20.92	0.05	129	30	123	38	NONE		23.4	47	33	731	758	5011	208.8	3.48	25	89.5	0	0	5011
									00:03:42	31.91	1.052	33.574	876	637.777	1143.34	1.79	191.8	44	49.1	27.4	11.39	3.3	125	5.1	18.23	4.18	17.26	5.39	20.92	0.05	130	30	123	38	NONE		23.4	47	33	731	758	5393	224.7	3.75	25	96.3	0	0	5393
									00:03:44	32.61	1.105	36.033	896	687.124	1250.79	1.82	201.2	47.1	49.1	27	12.27	3.5	124	5.5	18.21	4.26	17.25	5.38	20.92	0.05	129	30	123	38	NONE		23.4	47	33	731	758	5840	243.3	4.06	25	104.3	0	0	5840
									00:03:46	30.15	0.956	28.824	937	511.704	914.868	1.79	176	37.3	52.2	29.2	9.14	2.6	123	4.2	18.41	3.9	17.4	5.24	20.92	0.05	131	28	124	37	NONE		23.4	47	33	731	758	4323	180.1	3	26	77.2	0	0	4323
									00:03:48	31.09	1.136	35.316	847	676.93	1230.49	1.82	206.7	48.6	49	26.9	12.09	3.5	124	5.5	18.2	4.28	17.18	5.48	20.92	0.05	129	30	122	39	NONE		23.4	47	33	731	758	5751	239.6	3.99	26	102.7	0	0	5751
									00:03:52	16.95	1.976	33.492	1577	686.033	1216.68	1.77	356.3	88.1	47.1	26.6	12.25	3.5	124	5.5	18.03	4.46	17.12	5.56	20.92	0.05	128	32	122	40	NONE		23.4	47	33	731	758	5780	240.8	4.01	26	103.2	0	0	5780
									00:03:54	28.99	1.139	33.014	1006	619.418	1137.68	1.84	207.8	48.2	50	27.2	11.06	3.2	123	5	18.24	4.23	17.32	5.33	20.92	0.05	130	30	123	38	NONE		23.4	47	33	731	758	5281	220	3.67	26	94.3	0	0	5281
									00:03:55	32.97	1.07	35.275	881	639.073	1186.23	1.86	196.1	44.2	51.6	27.8	11.41	3.3	122	5.2	18.33	4.13	17.36	5.2	20.92	0.05	130	29	123	37	NONE		23.4	47	33	731	758	5468	227.8	3.8	26	97.6	0	0	5468
									00:03:58	27.65	1.131	31.272	944	580.957	1060.28	1.83	206.7	47.1	50.5	27.7	10.37	3	122	4.8	18.28	4.16	17.33	5.3	20.92	0.05	130	30	123	38	NONE		23.4	47	33	730	758	4942	205.9	3.43	26	88.3	0	0	4942
									00:04:02	12.17	2.021	24.596	1587	555.63	947.621	1.71	359.2	95.5	42.7	25.1	9.92	2.8	121	4.6	17.77	4.73	16.62	6.16	20.92	0.05	126	34	118	44	NONE		23.4	47	33	731	758	4621	192.6	3.21	27	82.5	0	0	4621
									00:04:06	15.19	1.961	29.787	1600	662.71	1110.5	1.68	349.8	89.7	43.3	25.9	11.83	3.4	120	5.5	17.84	4.57	16.92	5.73	20.92	0.05	127	33	120	41	NONE		23.4	47	33.1	731	758	5481	228.4	3.81	27	97.9	0	0	5481
									00:04:09	22.14	1.406	31.129	1216	614.192	1081.85	1.76	255.1	60	48.2	27.3	10.97	3.1	119	5.2	18.14	4.27	17.25	5.31	20.92	0.05	129	30	123	38	NONE		23.4	47	33.1	730	758	5163	215.1	3.59	27	92.2	0	0	5163
									00:04:12	24.79	1.109	27.496	1055	525.206	885.575	1.69	202.6	43.9	49	29.1	9.38	2.7	118	4.5	18.27	3.96	17.35	5.15	20.92	0.05	130	28	123	37	NONE		23.4	47	33.1	731	758	4352	181.3	3.02	27	77.7	0	0	4352
									00:04:16	12.88	1.582	20.369	1472	438.272	734.298	1.68	283.8	70	44.4	26.5	7.83	2.2	115	3.8	17.94	4.42	16.93	5.75	20.92	0.05	128	31	120	41	NONE		23.4	47	33.1	731	758	3624	151	2.52	27	64.7	0	0	3624
									00:04:19	24.59	1.081	26.582	960	548.129	915.071	1.67	195.3	45.7	45.4	27.2	9.79	2.8	116	4.7	18.07	4.23	17.16	5.36	20.92	0.05	128	30	122	38	NONE		23.4	47	33.1	731	758	4528	188.7	3.14	27	80.9	0	0	4528
									00:04:21	26.43	1.099	29.048	897	606.281	998.646	1.65	198.3	46.4	44.9	27.2	10.83	3.1	117	5.2	18.04	4.22	17.11	5.34	20.92	0.05	128	30	122	38	NONE		23.4	47	33.1	730	758	4987	207.8	3.46	28	89	0	0	4987
									00:04:23	29.41	0.954	28.059	817	544.418	904.568	1.66	174	37.8	47.8	28.7	9.72	2.8	117	4.7	18.24	3.96	17.21	5.17	20.92	0.05	130	28	122	37	NONE		23.4	47	33.1	731	758	4490	187.1	3.12	28	80.2	0	0	4490
									00:04:25	30.3	0.832	25.212	819	481.31	788.669	1.64	152.2	32	48	29.3	8.59	2.5	116	4.1	18.29	3.85	17.31	5.03	20.92	0.05	130	27	123	36	NONE		23.4	47	33.1	731	758	3952	164.7	2.74	28	70.6	0	0	3952
									00:04:27	25	1.135	28.375	881	585.74	950.358	1.62	205.3	46.7	45.5	28	10.46	3	115	5.1	18.09	4.11	17.15	5.25	20.92	0.05	129	29	122	37	NONE		23.4	47	33.1	730	758	4795	199.8	3.33	28	85.6	0	0	4795
									00:04:30	21.13	1.491	31.5	1383	564.478	979.353	1.73	274.5	57	53.2	30.7	10.08	2.9	117	4.8	18.41	3.82	17.51	4.92	20.92	0.05	131	27	124	35	NONE		23.4	47	33.1	731	758	4721	196.7	3.28	28	84.3	0	0	4721
									00:04:32	28.71	0.893	25.636	695	500.016	836.338	1.67	162.7	35.8	47.3	28.3	8.93	2.6	119	4.2	18.22	4.01	17.31	5.17	20.92	0.05	130	29	123	37	NONE		23.4	47	33.1	731	758	4133	172.2	2.87	28	73.8	0	0	4133
									00:04:35	24.59	0.96	23.607	872	452.667	742.03	1.64	175.5	37.1	48.3	29.5	8.08	2.3	120	3.8	18.28	3.86	17.3	5.17	20.92	0.05	130	27	123	37	NONE		23.4	47	33.1	730	758	3718	154.9	2.58	28	66.4	0	0	3718
									00:04:37	24.49	1.033	25.298	754	518.414	847.237	1.63	187	42.5	45.5	27.8	9.26	2.6	121	4.3	18.1	4.11	17	5.4	20.92	0.05	129	29	121	38	NONE		23.4	47	33.1	731	758	4253	177.2	2.95	28	76	0	0	4253
									00:04:52	36.59	0.895	32.744	755	584.202	966.3	1.65	165.2	32.5	51.7	31.2	10.43	3	123	4.7	18.46	3.63	17.49	4.81	20.92	0.05	131	26	124	34	NONE		23.5	47	33.2	731	758	4811	200.5	3.34	29	85.9	0	0	4811
									00:04:54	36.36	0.841	30.582	661	559.157	913.306	1.63	154.8	30.9	50.1	30.7	9.98	2.9	124	4.5	18.41	3.67	17.48	4.84	20.92	0.05	131	26	124	34	NONE		23.5	46	33.2	731	758	4587	191.1	3.19	29	81.9	0	0	4587
									00:04:56	35.5	0.967	34.331	741	617.165	1036.13	1.68	178.2	35.9	51.6	30.7	11.02	3.1	124	5	18.43	3.71	17.48	4.91	20.92	0.05	131	26	124	35	NONE		23.5	46	33.2	731	758	5107	212.8	3.55	29	91.2	0	0	5107
									00:04:58	26.43	0.818	21.621	832	393.112	640.148	1.63	150.7	29.8	50.3	30.9	7.02	2	124	3.2	18.42	3.64	17.51	4.89	20.92	0.05	131	26	124	35	NONE		23.5	47	33.2	731	758	3222	134.2	2.24	30	57.5	0	0	3222
									00:05:00	32.61	0.939	30.62	724	575.542	962.788	1.67	172	36.3	49.2	29.4	10.28	2.9	124	4.6	18.32	3.87	17.4	5.04	20.92	0.05	130	27	124	36	NONE		23.5	46	33.2	731	758	4757	198.2	3.3	30	85	0	0	4757
									00:05:03	16.3	1.315	21.44	1169	437.362	728.764	1.67	238	54.9	46.4	27.9	7.81	2.2	123	3.6	18.1	4.17	17.14	5.46	20.92	0.05	129	30	122	39	NONE		23.5	46	33.2	731	758	3611	150.4	2.51	30	64.5	0	0	3611
									00:05:06	25.97	0.875	22.727	869	444.401	729.05	1.64	159.5	34.5	47.1	28.7	7.94	2.3	123	3.6	18.23	3.94	17.35	5.16	20.92	0.05	130	28	123	37	NONE		23.5	46	33.2	731	758	3651	152.1	2.54	30	65.2	0	0	3651
									00:05:08	23.35	1.04	24.28	771	507.22	828.772	1.63	187.7	43.6	44.6	27.3	9.06	2.6	122	4.2	18.05	4.19	17.07	5.41	20.92	0.05	128	30	121	38	NONE		23.5	46	33.2	731	758	4161	173.4	2.89	30	74.3	0	0	4161
									00:05:11	19.8	0.825	16.337	843	379.104	593.74	1.57	146.6	36.8	39.4	25.2	6.77	1.9	121	3.1	17.77	4.46	16.84	5.57	20.92	0.05	126	32	120	40	NONE		23.5	46	33.2	731	758	3070	127.9	2.13	30	54.8	0	0	3070
									00:05:14	20.34	1.056	21.478	1080	447.798	703.436	1.57	191	42.5	44.8	28.5	8	2.3	119	3.8	18.09	4.02	17.17	5.19	20.92	0.05	129	29	122	37	NONE		23.5	46	33.3	731	758	3629	151.2	2.52	30	64.8	0	0	3629
									00:05:17	25.97	1.061	27.558	756	606.794	934.653	1.54	190.4	44.2	42.4	27.5	10.84	3.1	117	5.2	17.95	4.17	17.08	5.25	20.92	0.05	128	30	121	37	NONE		23.5	46	33.3	731	758	4888	203.7	3.39	30	87.3	0	0	4888
									00:05:19	25.97	1.208	31.377	877	643.811	1025.12	1.59	218.9	48.5	45.9	28.8	11.5	3.3	116	5.6	18.12	4.01	17.23	5.12	20.92	0.05	129	29	123	36	NONE		23.5	46	33.3	730	758	5239	218.3	3.64	30	93.6	0	0	5239
									00:05:21	27.52	0.835	22.982	881	439.287	700.398	1.59	152.9	31.3	47.9	30.1	7.84	2.2	116	3.8	18.31	3.75	17.4	4.92	20.92	0.05	130	27	124	35	NONE		23.5	46	33.3	731	758	3576	149	2.48	31	63.9	0	0	3576
									00:05:23	32.09	0.958	30.738	803	587.38	965.593	1.64	175.2	37	48.5	29.5	10.49	3	117	5	18.29	3.86	17.48	4.81	20.92	0.05	130	27	124	34	NONE		23.5	46	33.3	731	758	4828	201.2	3.35	31	86.2	0	0	4828
									00:05:25	28.04	1.197	33.561	943	566.619	984.264	1.74	222.1	43.2	55.8	32.1	10.12	2.9	116	4.9	18.55	3.61	17.72	4.57	20.92	0.05	132	26	126	32	NONE		23.5	46	33.3	731	758	4741	197.6	3.29	31	84.7	0	0	4741
									00:05:28	27.65	0.966	26.71	851	445.943	795.574	1.78	179.3	35.4	55.6	31.1	7.96	2.3	116	3.8	18.56	3.66	17.62	4.79	20.92	0.05	132	26	125	34	NONE		23.5	47	33.3	731	758	3765	156.9	2.61	31	67.2	0	0	3765
									00:05:31	17.49	1.052	18.402	1034	348.425	568.996	1.63	192.7	40	49.3	30.2	6.22	1.8	116	3	18.32	3.8	17.49	4.85	20.92	0.05	130	27	124	34	NONE		23.5	47	33.3	730	758	2858	119.1	1.98	31	51	0	0	2858
									00:05:34	20.13	0.908	18.282	1014	331.558	534.996	1.61	167.4	32.7	50.9	31.5	5.92	1.7	113	2.9	18.44	3.6	17.5	4.85	20.92	0.05	131	26	124	34	NONE		23.5	47	33.3	730	758	2709	112.9	1.88	31	48.4	0	0	2709
									00:05:40	9.06	2.283	20.692	1308	473.791	739.81	1.56	406.7	100.2	42.3	27.1	8.46	2.4	107	4.4	17.81	4.39	16.4	5.87	20.92	0.05	127	31	117	42	NONE		23.6	46	33.3	731	758	3833	159.7	2.66	31	68.4	0	0	3833
									00:05:45	13.36	1.53	20.445	1747	395.997	601.599	1.52	280.2	55.4	49.3	32.4	7.07	2	107	3.7	18.31	3.62	17.49	4.66	20.92	0.05	130	26	124	33	NONE		23.6	46	33.3	731	758	3177	132.4	2.21	32	56.7	0	0	3177
									00:05:49	14.78	1.677	24.783	938	573.089	861.692	1.5	298.8	71.6	41.4	27.6	10.23	2.9	105	5.5	17.82	4.27	17.05	5.14	20.92	0.05	127	30	121	37	NONE		23.6	46	33.3	731	758	4583	191	3.18	32	81.8	0	0	4583
									00:05:51	26.55	0.685	18.186	758	354.894	519.72	1.46	125.5	24.1	46	31.4	6.34	1.8	105	3.4	18.32	3.52	17.37	4.71	20.92	0.05	130	25	124	33	NONE		23.6	46	33.3	731	758	2816	117.3	1.96	32	50.3	0	0	2816
									00:05:53	27.15	1.011	27.448	724	577.408	843.262	1.46	183.2	38.2	44.2	30.3	10.31	2.9	106	5.4	18.12	3.78	17.22	4.87	20.92	0.05	129	27	122	35	NONE		23.6	46	33.3	731	758	4578	190.8	3.18	32	81.8	0	0	4578
									00:05:56	25.53	0.933	23.821	777	484.355	701.275	1.45	170	33.8	45.5	31.4	8.65	2.5	107	4.5	18.22	3.62	17.23	4.81	20.92	0.05	130	26	123	34	NONE		23.6	46	33.3	731	758	3831	159.6	2.66	32	68.4	0	0	3831
									00:05:58	26.09	0.914	23.843	754	471.178	705.985	1.5	167	33.3	46.7	31.2	8.41	2.4	108	4.4	18.27	3.64	17.26	4.74	20.92	0.05	130	26	123	34	NONE		23.6	47	33.3	730	758	3764	156.9	2.61	32	67.2	0	0	3764
									00:06:00	25.42	0.995	25.297	946	493.149	714.414	1.45	182.4	34.6	47.7	32.9	8.81	2.5	110	4.5	18.33	3.48	17.47	4.55	20.92	0.05	130	25	124	32	NONE		23.6	47	33.3	731	758	3901	162.5	2.71	32	69.7	0	0	3901
									00:06:02	31.58	0.88	27.789	693	535.631	797.808	1.49	161.4	31.1	47.8	32.1	9.56	2.7	111	4.8	18.34	3.53	17.45	4.53	20.92	0.05	130	25	124	32	NONE		23.6	47	33.4	731	758	4272	178	2.97	32	76.3	0	0	4272
									00:06:04	28.99	0.887	25.71	756	488.692	739.373	1.51	162.9	31.4	48.5	32	8.73	2.5	111	4.4	18.37	3.54	17.45	4.57	20.92	0.05	131	25	124	32	NONE		23.6	47	33.4	731	758	3916	163.2	2.72	32	69.9	0	0	3916
									00:06:07	24.59	0.948	23.311	725	455.645	681.343	1.5	173.5	34.1	47.4	31.7	8.14	2.3	110	4.1	18.3	3.6	17.31	4.74	20.92	0.05	130	26	123	34	NONE		23.6	47	33.3	731	758	3638	151.6	2.53	33	65	0	0	3638
									00:06:09	28.44	0.856	24.341	789	469.573	685.878	1.46	157.1	29.7	47.6	32.6	8.39	2.4	111	4.2	18.35	3.47	17.38	4.6	20.92	0.05	130	25	124	33	NONE		23.6	47	33.4	731	758	3724	155.1	2.59	33	66.5	0	0	3724
									00:06:11	30.61	0.79	24.184	695	463.001	681.186	1.47	145.1	27.4	47.6	32.4	8.27	2.4	111	4.2	18.37	3.47	17.4	4.54	20.92	0.05	131	25	124	32	NONE		23.6	47	33.4	731	758	3679	153.3	2.56	33	65.7	0	0	3679
									00:06:13	32.61	0.797	25.989	631	502.047	738.952	1.47	146.2	27.9	47.2	32.1	8.97	2.6	111	4.5	18.34	3.5	17.42	4.54	20.92	0.05	130	25	124	32	NONE		23.6	47	33.4	731	758	3990	166.2	2.77	33	71.2	0	0	3990
									00:06:15	31.91	0.808	25.787	708	487.422	725.718	1.49	148.6	28	48.3	32.5	8.7	2.5	111	4.4	18.39	3.47	17.48	4.49	20.92	0.05	131	25	124	32	NONE		23.6	47	33.4	730	758	3887	162	2.7	33	69.4	0	0	3887
									00:06:16	31.41	0.868	27.267	693	529.172	793.788	1.5	159	31.1	47.4	31.6	9.45	2.7	111	4.8	18.32	3.58	17.49	4.51	20.92	0.05	130	25	124	32	NONE		23.6	47	33.4	731	758	4229	176.2	2.94	33	75.5	0	0	4229
									00:06:19	28.44	0.896	25.479	749	465.992	718.226	1.54	165.3	31.1	50.4	32.7	8.32	2.4	111	4.2	18.45	3.47	17.63	4.41	20.92	0.05	131	25	125	31	NONE		23.6	47	33.4	731	758	3755	156.4	2.61	33	67	0	0	3755
									00:06:21	25.64	0.821	21.051	759	383.155	576.582	1.5	151.7	27.7	50.3	33.4	6.84	2	110	3.5	18.48	3.37	17.53	4.52	20.92	0.05	131	24	125	32	NONE		23.6	47	33.4	731	758	3065	127.7	2.13	33	54.7	0	0	3065
									00:06:23	26.32	0.849	22.342	716	435.262	656.505	1.51	155.4	30.7	47.1	31.2	7.77	2.2	110	4	18.3	3.62	17.46	4.59	20.92	0.05	130	26	124	33	NONE		23.6	47	33.4	731	758	3484	145.2	2.42	33	62.2	0	0	3484
									00:06:25	29.41	0.702	20.647	678	386.397	573.141	1.48	129.3	24	48.1	32.4	6.9	2	110	3.5	18.42	3.42	17.51	4.52	20.92	0.05	131	24	124	32	NONE		23.6	47	33.4	731	758	3078	128.2	2.14	33	55	0	0	3078
									00:06:27	29.41	0.859	25.265	693	491.387	714.222	1.45	157.5	29.9	47.2	32.5	8.77	2.5	110	4.5	18.34	3.48	17.47	4.53	20.92	0.05	130	25	124	32	NONE		23.6	47	33.5	731	758	3891	162.1	2.7	33	69.5	0	0	3891
									00:06:30	25.32	0.823	20.835	727	393.948	581.775	1.48	151.4	28.3	48.4	32.8	7.03	2	110	3.6	18.4	3.44	17.41	4.56	20.92	0.05	131	24	124	32	NONE		23.6	47	33.5	731	758	3134	130.6	2.18	34	56	0	0	3134
									00:06:35	11.03	1.705	18.805	1477	364.932	548.455	1.5	312.3	61.2	49.4	32.9	6.52	1.9	107	3.4	18.32	3.59	17.26	4.88	20.92	0.05	130	26	123	35	NONE		23.6	47	33.5	731	758	2918	121.6	2.03	34	52.1	0	0	2918
									00:06:38	23.35	0.802	18.724	755	379.186	559.788	1.48	146.1	29.5	45.1	30.5	6.77	1.9	108	3.5	18.22	3.68	17.34	4.67	20.92	0.05	130	26	123	33	NONE		23.6	47	33.5	731	758	3016	125.7	2.09	34	53.9	0	0	3016
									00:06:40	25.1	0.846	21.238	807	422.042	607.693	1.44	154.7	29.8	46.2	32.1	7.54	2.2	109	3.9	18.29	3.52	17.42	4.57	20.92	0.05	130	25	124	32	NONE		23.6	47	33.5	731	758	3333	138.9	2.31	34	59.5	0	0	3333
									00:06:42	30.77	0.788	24.246	679	463.064	666.952	1.44	144.9	26.7	47.7	33.1	8.27	2.4	110	4.2	18.39	3.39	17.51	4.39	20.92	0.05	131	24	124	31	NONE		23.6	47	33.5	731	758	3657	152.4	2.54	34	65.3	0	0	3657
									00:06:44	29.13	0.793	23.097	713	440.243	640.881	1.46	145.8	27.1	47.8	32.9	7.86	2.2	111	4	18.39	3.42	17.53	4.38	20.92	0.05	131	24	125	31	NONE		23.6	47	33.5	731	758	3488	145.3	2.42	34	62.3	0	0	3488
									00:06:46	30.3	0.752	22.788	646	426.307	622.342	1.46	138.6	25.3	48.5	33.2	7.61	2.2	113	3.8	18.43	3.36	17.5	4.43	20.92	0.05	131	24	124	31	NONE		23.6	47	33.5	731	758	3380	140.8	2.35	34	60.4	0	0	3380
									00:06:48	32.43	0.785	25.459	653	469.547	705.727	1.5	144.8	26.8	49.4	32.9	8.38	2.4	114	4.1	18.45	3.41	17.52	4.39	20.92	0.05	131	24	125	31	NONE		23.6	47	33.5	731	758	3755	156.5	2.61	34	67.1	0	0	3755
									00:06:50	29.13	0.812	23.65	709	441.303	645.454	1.46	149.7	27.3	49	33.5	7.88	2.3	115	3.8	18.44	3.36	17.56	4.39	20.92	0.05	131	24	125	31	NONE		23.6	47	33.5	731	758	3501	145.9	2.43	34	62.5	0	0	3501
									00:06:52	30.93	0.816	25.237	709	460.132	685.332	1.49	150.8	27.3	50.1	33.7	8.22	2.3	116	4	18.48	3.35	17.6	4.33	20.92	0.05	131	24	125	31	NONE		23.6	47	33.5	731	758	3670	152.9	2.55	34	65.5	0	0	3670
									00:06:54	27.03	0.789	21.324	701	390.831	572.467	1.46	145.8	26.1	49.7	33.9	6.98	2	117	3.3	18.48	3.31	17.5	4.47	20.92	0.05	131	24	124	32	NONE		23.6	47	33.5	731	758	3102	129.2	2.15	34	55.4	0	0	3102
									00:06:57	25.1	0.856	21.49	732	420.643	622.075	1.48	156.7	30.5	46.9	31.7	7.51	2.1	116	3.6	18.31	3.56	17.47	4.51	20.92	0.05	130	25	124	32	NONE		23.6	47	33.5	731	758	3348	139.5	2.32	35	59.8	0	0	3348
									00:07:00	17.05	1.632	27.818	1374	519.747	775.087	1.49	300.6	56	51.2	34.4	9.28	2.7	113	4.6	18.42	3.43	17.63	4.39	20.92	0.05	131	24	125	31	NONE		23.6	47	33.5	731	758	4147	172.8	2.88	35	74	0	0	4147
									00:07:02	32.79	0.714	23.41	605	418.742	646.863	1.54	132.1	24.3	50.4	32.6	7.48	2.1	112	3.7	18.5	3.4	17.64	4.35	20.92	0.05	132	24	125	31	NONE		23.6	46	33.5	731	758	3376	140.7	2.34	35	60.3	0	0	3376
									00:07:04	25.1	0.736	18.477	698	342.65	501.266	1.46	135.8	24.6	48.8	33.4	6.12	1.7	111	3.1	18.45	3.34	17.5	4.5	20.92	0.05	131	24	124	32	NONE		23.6	46	33.5	731	758	2718	113.3	1.89	35	48.5	0	0	2718
									00:07:07	25.21	0.933	23.521	848	437.809	646.739	1.48	172	31.6	49.7	33.6	7.82	2.2	110	4	18.44	3.39	17.54	4.46	20.92	0.05	131	24	125	32	NONE		23.6	46	33.5	731	758	3483	145.1	2.42	35	62.2	0	0	3483
									00:07:08	34.29	0.874	29.966	631	561.852	852.155	1.52	160.8	30.6	49.1	32.3	10.03	2.9	110	5.1	18.4	3.5	17.55	4.35	20.92	0.05	131	25	125	31	NONE		23.6	46	33.5	731	758	4505	187.7	3.13	35	80.4	0	0	4505
									00:07:12	17.29	1.709	29.55	1502	477.757	790.007	1.65	319.4	56.3	59.3	35.9	8.53	2.4	110	4.3	18.69	3.29	18.07	3.85	20.92	0.05	133	23	128	27	NONE		23.6	46	33.5	731	758	3934	163.9	2.73	35	70.3	0	0	3934
									00:07:16	15.15	0.598	9.061	591	185.135	260.942	1.41	109	21.2	43.2	30.7	3.31	0.9	108	1.7	18.23	3.55	17.2	4.75	20.92	0.05	130	25	122	34	NONE		23.6	46	33.5	731	758	1453	60.5	1.01	35	25.9	0	0	1453
									00:07:19	22.39	0.706	15.806	631	350.543	473.114	1.35	127.3	26	40.6	30.1	6.26	1.8	107	3.3	18.03	3.68	17.07	4.68	20.92	0.05	128	26	121	33	NONE		23.6	46	33.6	731	758	2718	113.3	1.89	35	48.5	0	0	2718
									00:07:23	15.38	1.213	18.662	876	445.492	585.567	1.31	216.3	46.8	39.5	30	7.96	2.3	107	4.2	17.83	3.86	17	4.69	20.92	0.05	127	27	121	33	NONE		23.6	46	33.5	731	758	3429	142.9	2.38	36	61.2	0	0	3429
									00:07:29	8.61	1.773	15.263	1204	410.253	510.778	1.25	310.1	72.9	35.7	28.7	7.33	2.1	105	3.9	17.49	4.11	16.48	5.07	20.92	0.05	124	29	117	36	NONE		23.6	46	33.6	731	758	3113	129.7	2.16	36	55.6	0	0	3113
									00:07:33	19.05	0.779	14.838	962	337.66	423.911	1.26	140.3	27.4	40	31.9	6.03	1.7	107	3.2	18.01	3.52	17.1	4.54	20.92	0.05	128	25	122	32	NONE		23.6	46	33.6	731	758	2568	107	1.78	36	45.9	0	0	2568
									00:07:35	25	0.767	19.175	696	423.368	531.788	1.26	138.8	26.2	41.2	32.8	7.56	2.2	108	3.9	18.1	3.42	17.09	4.46	20.92	0.05	129	24	122	32	NONE		23.6	46	33.6	731	758	3220	134.2	2.24	36	57.5	0	0	3220
									00:07:37	26.67	0.729	19.44	688	407.328	519.323	1.27	132.9	24	43.1	33.8	7.27	2.1	107	3.8	18.23	3.29	17.25	4.32	20.92	0.05	130	23	123	31	NONE		23.6	46	33.6	731	758	3110	129.6	2.16	36	55.5	0	0	3110
									00:07:39	28.71	0.685	19.665	636	405.743	524.121	1.29	125.1	22.5	43.5	33.7	7.25	2.1	107	3.8	18.26	3.28	17.33	4.32	20.92	0.05	130	23	123	31	NONE		23.6	46	33.6	731	758	3109	129.5	2.16	36	55.5	0	0	3109
									00:07:42	25.64	0.771	19.769	678	415.088	530.596	1.28	140.5	25.5	43.3	33.9	7.41	2.1	108	3.8	18.22	3.31	17.33	4.32	20.92	0.05	130	24	123	31	NONE		23.6	46	33.6	731	758	3172	132.1	2.2	36	56.6	0	0	3172
									00:07:44	29.13	0.676	19.689	637	392.313	515.066	1.31	124	21.8	45	34.3	7.01	2	108	3.6	18.34	3.22	17.4	4.24	20.92	0.05	130	23	124	30	NONE		23.6	46	33.6	731	758	3019	125.8	2.1	36	53.9	0	0	3019
									00:07:46	28.44	0.736	20.929	646	419.127	551.362	1.32	134.9	23.9	45.2	34.3	7.48	2.1	108	3.9	18.33	3.25	17.45	4.25	20.92	0.05	130	23	124	30	NONE		23.6	46	33.6	731	758	3227	134.5	2.24	36	57.6	0	0	3227
									00:07:48	26.55	0.727	19.301	652	396.133	519.24	1.31	132.8	24.1	44	33.6	7.07	2	108	3.7	18.27	3.31	17.38	4.34	20.92	0.05	130	24	124	31	NONE		23.6	46	33.6	731	758	3047	127	2.12	36	54.4	0	0	3047
									00:07:50	25.32	0.616	15.595	619	306.886	391.995	1.28	113.3	19.1	45	35.3	5.48	1.6	108	2.8	18.39	3.1	17.39	4.28	20.92	0.05	131	22	124	30	NONE		23.6	46	33.6	731	758	2344	97.7	1.63	37	41.9	0	0	2344
									00:07:53	28.17	0.606	17.07	591	349.109	452.529	1.3	110.8	19.8	43.2	33.4	6.23	1.8	108	3.2	18.28	3.27	17.4	4.29	20.92	0.05	130	23	124	31	NONE		23.6	46	33.6	731	758	2677	111.6	1.86	37	47.8	0	0	2677
									00:07:55	28.04	0.674	18.897	600	372.62	479.659	1.29	123.9	21.1	45.4	35.3	6.65	1.9	106	3.5	18.38	3.13	17.36	4.33	20.92	0.05	131	22	123	31	NONE		23.6	46	33.6	731	758	2852	118.9	1.98	37	50.9	0	0	2852
									00:07:57	25.21	0.743	18.731	650	394.609	507.43	1.29	135.3	24.8	43	33.4	7.05	2	106	3.7	18.21	3.34	17.31	4.34	20.92	0.05	129	24	123	31	NONE		23.6	46	33.6	731	758	3020	125.8	2.1	37	53.9	0	0	3020
									00:08:01	15.67	0.692	10.841	677	233.141	294.997	1.27	125.7	23.2	41.8	33	4.16	1.2	104	2.2	18.16	3.35	17.13	4.5	20.92	0.05	129	24	122	32	NONE		23.6	46	33.6	731	758	1777	74	1.23	37	31.7	0	0	1777
									00:08:06	13.04	0.844	11.009	794	276.707	333.996	1.21	149.7	31.5	36.5	30.2	4.94	1.4	106	2.6	17.74	3.73	16.74	4.72	20.92	0.05	126	27	119	34	NONE		23.6	46	33.6	731	758	2083	86.8	1.45	37	37.2	0	0	2083
									00:08:09	18.46	0.764	14.105	787	352.321	407.925	1.16	135.9	27.2	36.4	31.4	6.29	1.8	107	3.3	17.79	3.56	16.81	4.56	20.92	0.05	126	25	120	32	NONE		23.6	46	33.6	731	758	2625	109.4	1.82	37	46.9	0	0	2625
									00:08:11	23.72	0.683	16.198	668	386.496	442.738	1.15	122.5	23	37.6	32.8	6.9	2	108	3.6	17.94	3.37	16.88	4.42	20.92	0.05	128	24	120	31	NONE		23.6	46	33.6	731	758	2872	119.7	1.99	37	51.3	0	0	2872
									00:08:14	21.9	0.693	15.175	605	377.409	433.975	1.15	123.4	24.4	36.1	31.4	6.74	1.9	108	3.5	17.81	3.52	16.86	4.48	20.92	0.05	127	25	120	32	NONE		23.6	46	33.6	730	758	2807	117	1.95	37	50.1	0	0	2807
									00:08:20	11.39	1.677	19.093	1533	339.101	494.975	1.46	311.2	53.6	54	37	6.06	1.7	110	3.1	18.56	3.2	17.56	4.01	20.92	0.05	132	23	125	29	NONE		23.6	46	33.6	731	758	2688	112	1.87	37	48	0	0	2688
									00:08:23	17.96	0.63	11.317	623	270.214	322.444	1.19	112.8	22.1	37.2	31.2	4.83	1.4	111	2.4	17.9	3.51	16.94	4.47	20.92	0.05	127	25	120	32	NONE		23.6	46	33.7	731	758	2028	84.5	1.41	37	36.2	0	0	2028
									00:08:25	22.47	0.739	16.607	702	397.598	461.592	1.16	132.4	25.3	37.8	32.6	7.1	2	110	3.6	17.92	3.42	16.91	4.47	20.92	0.05	127	24	120	32	NONE		23.6	46	33.7	731	758	2964	123.5	2.06	38	52.9	0	0	2964
									00:08:28	25.1	0.664	16.669	621	392.102	456.461	1.16	119.3	22.4	38	32.7	7	2	108	3.6	17.97	3.37	17	4.35	20.92	0.05	128	24	121	31	NONE		23.6	46	33.7	731	758	2925	121.9	2.03	38	52.2	0	0	2925
									00:08:31	18.69	0.601	11.234	575	270.331	312.621	1.16	107.6	20.6	36.7	31.7	4.83	1.4	106	2.6	17.9	3.43	16.88	4.48	20.92	0.05	127	24	120	32	NONE		23.6	46	33.7	731	758	2013	83.9	1.4	38	36	0	0	2013
									00:08:34	17.75	0.696	12.355	675	296.613	340.079	1.15	124.7	23.6	37.5	32.7	5.3	1.5	105	2.8	17.92	3.39	16.8	4.51	20.92	0.05	127	24	119	32	NONE		23.6	46	33.7	731	758	2204	91.9	1.53	38	39.4	0	0	2204
									00:08:37	20	0.768	15.36	651	386.964	448.478	1.16	136.4	27.6	36.1	31.1	6.91	2	105	3.7	17.76	3.59	16.8	4.47	20.92	0.05	126	26	119	32	NONE		23.6	47	33.7	731	758	2884	120.1	2	38	51.5	0	0	2884
									00:08:40	22.56	0.592	13.353	689	316.552	353.178	1.12	106.4	19.3	37.2	33.3	5.65	1.6	107	3	17.97	3.26	16.98	4.31	20.92	0.05	128	23	121	31	NONE		23.6	47	33.7	731	758	2337	97.4	1.62	38	41.7	0	0	2337
									00:08:43	23.44	0.64	15	650	367.539	418.653	1.14	114.3	22	36.3	31.9	6.56	1.9	107	3.4	17.86	3.44	17.02	4.3	20.92	0.05	127	24	121	31	NONE		23.6	47	33.7	731	758	2727	113.6	1.89	38	48.7	0	0	2727
									00:08:46	19.8	0.697	13.802	625	337.161	387.512	1.15	124.5	24.1	36.8	32	6.02	1.7	106	3.2	17.86	3.46	16.92	4.39	20.92	0.05	127	25	120	31	NONE		23.6	47	33.7	731	758	2507	104.5	1.74	38	44.8	0	0	2507
									00:08:48	21.51	0.712	15.312	706	354.18	410.083	1.16	128.3	23.5	39	33.7	6.32	1.8	107	3.3	18.02	3.3	16.98	4.36	20.92	0.05	128	23	121	31	NONE		23.6	47	33.8	731	758	2639	109.9	1.83	38	47.1	0	0	2639
									00:08:51	20	0.732	14.64	738	341.843	396.043	1.16	131.7	24.4	38.7	33.4	6.1	1.7	107	3.2	17.99	3.33	17	4.36	20.92	0.05	128	24	121	31	NONE		23.6	47	33.8	731	758	2547	106.1	1.77	38	45.5	0	0	2547
									00:08:54	24.1	0.685	16.506	634	376.239	437.921	1.16	123.7	22.4	39.4	33.8	6.72	1.9	107	3.5	18.06	3.27	17.13	4.23	20.92	0.05	128	23	122	30	NONE		23.6	47	33.8	731	758	2807	116.9	1.95	38	50.1	0	0	2807
									00:08:57	19.11	0.737	14.083	669	326.278	383.071	1.17	132.7	24.7	39.1	33.3	5.83	1.7	107	3	18.01	3.35	17.01	4.37	20.92	0.05	128	24	121	31	NONE		23.6	47	33.8	731	758	2439	101.6	1.69	38	43.6	0	0	2439
									00:09:00	19.93	0.568	11.322	688	248.057	281.106	1.13	103.3	17.4	40	35.3	4.43	1.3	106	2.3	18.19	3.06	17.16	4.17	20.92	0.05	129	22	122	30	NONE		23.6	47	33.8	731	758	1838	76.6	1.28	39	32.8	0	0	1838
									00:09:03	21.58	0.764	16.489	640	394.68	448.436	1.14	137	25.6	38	33.4	7.05	2	106	3.7	17.93	3.35	16.95	4.37	20.92	0.05	127	24	121	31	NONE		23.6	47	33.8	731	758	2927	122	2.03	39	52.3	0	0	2927
									00:09:05	22.9	0.68	15.573	648	362.232	412.462	1.14	122.5	22.2	38.6	33.9	6.47	1.8	105	3.4	18.01	3.26	16.99	4.29	20.92	0.05	128	23	121	31	NONE		23.6	47	33.8	730	758	2688	112	1.87	39	48	0	0	2688
									00:09:08	27.78	0.625	17.361	585	400.735	459.736	1.15	112.7	20.4	38.5	33.5	7.16	2	105	3.8	18.03	3.26	17.1	4.2	20.92	0.05	128	23	122	30	NONE		23.6	47	33.8	731	758	2979	124.1	2.07	39	53.2	0	0	2979
									00:09:10	27.91	0.639	17.833	580	407.468	468.611	1.15	115.4	20.7	39	33.9	7.28	2.1	105	3.9	18.06	3.24	17.15	4.15	20.92	0.05	128	23	122	30	NONE		23.6	47	33.8	731	758	3031	126.3	2.1	39	54.1	0	0	3031
									00:09:14	14.96	0.914	13.676	868	325.434	379.001	1.16	163.9	31.2	38.8	33.3	5.81	1.7	107	3	17.93	3.41	17.07	4.35	20.92	0.05	127	24	121	31	NONE		23.6	47	33.8	731	758	2428	101.2	1.69	39	43.4	0	0	2428
									00:09:16	22.9	0.618	14.153	585	323.662	371.538	1.15	111.6	20	38.8	33.8	5.78	1.7	107	3	18.06	3.24	17.11	4.23	20.92	0.05	128	23	122	30	NONE		23.6	47	33.8	731	758	2406	100.3	1.67	39	43	0	0	2406
									00:09:19	22.81	0.632	14.418	569	326.412	375.633	1.15	114.3	20.3	39.3	34.1	5.83	1.7	107	3.1	18.09	3.21	17.02	4.29	20.92	0.05	129	23	121	31	NONE		23.6	47	33.8	731	758	2428	101.2	1.69	39	43.4	0	0	2428
									00:09:22	22.22	0.691	15.356	611	361.677	405.63	1.12	124.3	22.5	38.2	34	6.46	1.8	106	3.4	17.99	3.26	16.97	4.29	20.92	0.05	128	23	121	31	NONE		23.6	47	33.8	731	758	2674	111.4	1.86	39	47.7	0	0	2674
									00:09:24	24.39	0.646	15.756	610	366.877	413.504	1.13	116.4	20.9	38.3	34	6.55	1.9	107	3.4	18.02	3.24	17.03	4.26	20.92	0.05	128	23	121	30	NONE		23.6	47	33.8	731	758	2715	113.1	1.89	39	48.5	0	0	2715
									00:09:27	23.53	0.703	16.541	668	375.883	429.378	1.14	127.1	22.5	39.6	34.7	6.71	1.9	107	3.5	18.08	3.2	17.09	4.19	20.92	0.05	129	23	122	30	NONE		23.6	47	33.8	731	758	2791	116.3	1.94	39	49.8	0	0	2791
									00:09:29	22.73	0.651	14.795	617	352.327	394.625	1.12	116.9	21.4	37.5	33.5	6.29	1.8	106	3.3	17.96	3.29	17.05	4.24	20.92	0.05	128	23	121	30	NONE		23.6	47	33.8	731	758	2604	108.5	1.81	39	46.5	0	0	2604
									00:09:32	24.79	0.695	17.231	641	394.693	450.482	1.14	125.5	22.4	39.3	34.4	7.05	2	107	3.7	18.06	3.22	17.1	4.19	20.92	0.05	128	23	122	30	NONE		23.6	47	33.8	731	758	2930	122.1	2.03	40	52.3	0	0	2930
									00:09:34	26.67	0.669	17.84	602	400.345	456.241	1.14	121.2	21.1	39.9	35	7.15	2	107	3.7	18.12	3.15	17.15	4.13	20.92	0.05	129	22	122	29	NONE		23.6	47	33.8	731	758	2971	123.8	2.06	40	53.1	0	0	2971
									00:09:36	26.55	0.596	15.823	543	350.45	409.09	1.17	108.1	19	39.8	34.1	6.26	1.8	108	3.2	18.14	3.19	17.19	4.07	20.92	0.05	129	23	122	29	NONE		23.6	47	33.8	731	758	2616	109	1.82	40	46.7	0	0	2616
									00:09:38	27.52	0.584	16.073	580	347.237	397.023	1.14	106.4	17.8	40.7	35.6	6.2	1.8	108	3.2	18.22	3.05	17.29	4.02	20.92	0.05	130	22	123	29	NONE		23.6	47	33.8	731	758	2579	107.5	1.79	40	46.1	0	0	2579
									00:09:41	27.03	0.589	15.919	542	343.927	394.268	1.15	107.3	18	40.8	35.6	6.14	1.8	107	3.2	18.22	3.06	17.21	4.06	20.92	0.05	130	22	122	29	NONE		23.6	47	33.8	731	758	2556	106.5	1.78	40	45.6	0	0	2556
									00:09:56	18.13	0.436	7.903	469	208.175	213.292	1.02	77.2	14.5	31.9	31.1	3.72	1.1	107	1.9	17.71	3.33	16.53	4.42	20.92	0.05	126	24	118	31	NONE		23.6	47	33.9	731	758	1507	62.8	1.05	40	26.9	0	0	1507
									00:10:00	17.96	0.567	10.186	574	279.266	275.522	0.99	99.8	18.9	32	32.4	4.99	1.4	107	2.6	17.6	3.33	16.46	4.41	20.92	0.05	125	24	117	31	NONE		23.6	47	33.9	731	758	2005	83.5	1.39	40	35.8	0	92	1913
									00:10:02	28.57	0.627	17.914	566	464.593	468.111	1.01	111.4	20.2	34.3	34	8.3	2.4	108	4.3	17.77	3.22	16.64	4.23	20.92	0.05	126	23	118	30	NONE		23.6	47	33.9	731	758	3351	139.6	2.33	40	59.8	0	0	3351
									00:10:04	22.39	0.636	14.239	585	365.512	368.565	1.01	113.2	20.3	34.7	34.4	6.53	1.9	110	3.3	17.8	3.19	16.74	4.24	20.92	0.05	127	23	119	30	NONE		23.6	47	33.9	731	758	2637	109.9	1.83	40	47.1	0	0	2637
									00:10:06	29.56	0.602	17.793	592	416.154	433.427	1.04	108.7	18.1	37.8	36.3	7.43	2.1	111	3.7	18.06	3.01	16.98	3.98	20.92	0.05	128	21	121	28	NONE		23.6	47	33.9	731	758	3024	126	2.1	40	54	0	0	3024
									00:10:09	24	0.589	14.136	586	345.302	359.981	1.04	105.6	18.5	36.1	34.6	6.17	1.8	113	3.1	17.93	3.14	16.97	4.11	20.92	0.05	127	22	121	29	NONE		23.6	47	33.9	731	758	2509	104.6	1.74	41	44.8	0	0	2509
									00:10:11	27.15	0.512	13.9	468	319.033	345.456	1.08	92.6	15.7	37.6	34.7	5.7	1.6	113	2.8	18.09	3.07	17.02	3.98	20.92	0.05	129	22	121	28	NONE		23.6	47	33.9	731	758	2339	97.5	1.62	41	41.8	0	0	2339
									00:10:14	19.93	0.687	13.694	696	336.986	360.594	1.07	122.9	22.3	36.5	34.1	6.02	1.7	112	3	17.89	3.25	16.87	4.21	20.92	0.05	127	23	120	30	NONE		23.6	47	33.9	731	758	2464	102.7	1.71	41	44	0	0	2464
									00:10:17	24.39	0.633	15.439	571	380.765	397.544	1.04	113.3	20.1	36.1	34.5	6.8	1.9	111	3.4	17.9	3.18	16.87	4.23	20.92	0.05	127	23	120	30	NONE		23.6	47	33.9	731	758	2768	115.3	1.92	41	49.4	0	0	2768
									00:10:19	23.53	0.565	13.294	632	303.58	316.323	1.04	102.4	16.6	38.4	36.8	5.42	1.5	112	2.7	18.12	2.94	17.02	4.08	20.92	0.05	129	21	121	29	NONE		23.6	47	33.9	731	758	2206	91.9	1.53	41	39.4	0	0	2206
									00:10:21	30.77	0.702	21.6	562	519.275	576.71	1.11	125.9	23.1	37.4	33.7	9.27	2.6	111	4.7	17.93	3.29	16.95	4.15	20.92	0.05	128	23	121	30	NONE		23.6	47	34	731	758	3830	159.6	2.66	41	68.4	0	0	3830
									00:10:23	35.71	0.575	20.536	553	458.023	503.538	1.1	104.4	17.4	39.4	35.8	8.18	2.3	112	4.1	18.16	3.03	17.21	3.91	20.92	0.05	129	22	122	28	NONE		23.6	47	34	731	758	3370	140.4	2.34	41	60.2	0	0	3370
									00:10:26	19.11	0.579	11.064	595	277.283	300.862	1.09	103.2	19.4	35.1	32.3	4.95	1.4	111	2.5	17.82	3.35	16.96	4.22	20.92	0.05	127	24	121	30	NONE		23.6	47	34	731	758	2034	84.7	1.41	41	36.3	0	0	2034
									00:10:29	21.2	0.484	10.261	596	246.979	264.776	1.07	86.9	15.4	35.5	33.2	4.41	1.3	111	2.2	17.95	3.18	16.83	4.26	20.92	0.05	128	23	120	30	NONE		23.6	47	34	731	758	1806	75.3	1.25	41	32.3	0	0	1806
									00:10:33	15.19	0.71	10.785	663	279.613	290.904	1.04	126	23.6	34.8	33.4	4.99	1.4	110	2.5	17.75	3.32	16.57	4.44	20.92	0.05	126	24	118	32	NONE		23.6	47	34	731	758	2031	84.6	1.41	41	36.3	0	0	2031
									00:10:35	24.69	0.508	12.543	558	332.688	334.552	1.01	89.9	16.7	32.5	32.3	5.94	1.7	110	3	17.7	3.29	16.59	4.31	20.92	0.05	126	23	118	31	NONE		23.6	47	34	731	758	2398	99.9	1.67	41	42.8	0	0	2398
									00:10:37	24.59	0.651	16.008	626	413.144	412.767	1	115.8	20.7	34.6	34.6	7.38	2.1	110	3.8	17.79	3.18	16.83	4.18	20.92	0.05	126	23	120	30	NONE		23.6	47	34	731	758	2974	123.9	2.07	41	53.1	0	9	2965
									00:10:41	18.69	0.633	11.832	658	311.911	316.976	1.02	112.1	20.9	33.7	33.2	5.57	1.6	109	2.9	17.71	3.3	16.75	4.23	20.92	0.05	126	23	119	30	NONE		23.6	47	34	731	758	2254	93.9	1.57	41	40.2	0	0	2254
									00:10:44	17.24	0.563	9.707	541	258.756	263.05	1.02	99.5	18.8	32.8	32.3	4.62	1.3	107	2.4	17.67	3.34	16.6	4.32	20.92	0.05	126	24	118	31	NONE		23.6	47	34	731	758	1870	77.9	1.3	42	33.4	0	0	1870
									00:10:47	21.13	0.551	11.641	584	306.828	310.248	1.01	97.6	18.1	33.1	32.8	5.48	1.6	108	2.8	17.71	3.28	16.74	4.13	20.92	0.05	126	23	119	29	NONE		23.6	47	34	731	758	2215	92.3	1.54	42	39.5	0	0	2215
									00:10:50	23.81	0.502	11.952	585	304.767	303.045	0.99	89.5	15.7	33.7	33.9	5.44	1.6	109	2.8	17.83	3.13	16.64	4.17	20.92	0.05	127	22	118	30	NONE		23.6	47	34	731	758	2192	91.3	1.52	42	39.1	0	42	2149
									00:10:53	19.74	0.602	11.882	613	315.818	317.065	1	106.5	19.8	33.2	33.1	5.64	1.6	108	2.9	17.69	3.29	16.65	4.21	20.92	0.05	126	23	118	30	NONE		23.6	47	34	731	758	2276	94.8	1.58	42	40.6	0	0	2276
									00:10:55	22.99	0.58	13.333	600	356.484	348.672	0.98	102.6	18.7	32.9	33.6	6.37	1.8	109	3.3	17.69	3.22	16.66	4.23	20.92	0.05	126	23	118	30	NONE		23.6	47	34	731	758	2554	106.4	1.77	42	45.6	0	191	2363
									00:10:59	16.3	0.715	11.658	639	254.536	327.02	1.28	129.5	24.7	41.3	32.2	4.55	1.3	110	2.3	18.11	3.45	16.62	4.22	20.92	0.05	129	25	118	30	NONE		23.6	47	34	731	758	1947	81.1	1.35	42	34.8	0	0	1947
									00:11:01	25.42	0.562	14.288	658	358.946	352.283	0.98	100.5	17.1	34.8	35.5	6.41	1.8	109	3.3	17.88	3.04	16.77	4.06	20.92	0.05	127	22	119	29	NONE		23.6	47	34	731	758	2574	107.2	1.79	42	46	0	163	2411
									00:11:05	17.96	0.723	12.988	751	326.807	324.689	0.99	129.2	22.3	35.9	36.1	5.84	1.7	109	3	17.87	3.08	16.94	3.98	20.92	0.05	127	22	120	28	NONE		23.6	47	34	731	758	2350	97.9	1.63	42	42	0	52	2298
									00:11:07	24.39	0.53	12.927	545	336.907	328.236	0.97	94.2	16.6	33.3	34.2	6.02	1.7	109	3.1	17.77	3.13	16.8	4.07	20.92	0.05	126	22	119	29	NONE		23.6	47	34	731	758	2412	100.5	1.67	42	43.1	0	212	2200
									00:11:10	21.05	0.603	12.695	615	323.201	324.318	1	107.5	19	34.7	34.6	5.77	1.6	109	3	17.83	3.15	16.79	4.11	20.92	0.05	127	22	119	29	NONE		23.6	47	34	731	758	2329	97	1.62	42	41.6	0	0	2329
									00:11:13	22.22	0.526	11.689	578	287.682	289.947	1.01	94.3	16.1	35.2	34.9	5.14	1.5	110	2.6	17.93	3.06	16.76	4.11	20.92	0.05	127	22	119	29	NONE		23.6	47	34	731	758	2075	86.5	1.44	42	37.1	0	0	2075
									00:11:15	24.1	0.564	13.59	607	350.6	343.797	0.98	100.4	17.6	34	34.6	6.26	1.8	110	3.2	17.8	3.12	16.78	4.11	20.92	0.05	127	22	119	29	NONE		23.6	47	34	731	758	2514	104.7	1.75	42	44.9	0	166	2347
									00:11:20	15.04	0.679	10.211	648	282.093	280.74	1	119.3	23	32.5	32.6	5.04	1.4	110	2.6	17.57	3.39	16.62	4.26	20.92	0.05	125	24	118	30	NONE		23.6	47	34	731	758	2029	84.5	1.41	42	36.2	0	33	1996
									00:11:23	15.75	0.611	9.622	635	266.149	254.219	0.96	107.5	19.9	32	33.5	4.75	1.4	110	2.4	17.59	3.26	16.63	4.11	20.92	0.05	125	23	118	29	NONE		23.6	47	34	731	758	1897	79.1	1.32	43	33.9	0	290	1607
									00:11:26	17.54	0.522	9.158	594	256.662	239.043	0.93	91.7	16.8	30.9	33.2	4.58	1.3	110	2.3	17.57	3.22	16.42	4.22	20.92	0.05	125	23	117	30	NONE		23.6	47	34	731	758	1820	75.8	1.26	43	32.5	0	426	1394
									00:11:29	21.51	0.676	14.538	641	407.487	383.786	0.94	118.7	22	32	34	7.28	2.1	109	3.7	17.56	3.25	16.49	4.21	20.92	0.05	125	23	117	30	NONE		23.5	47	34	731	758	2896	120.7	2.01	43	51.7	0	575	2321
									00:11:32	20.55	0.658	13.521	615	372.217	353.311	0.95	115.9	21.2	32.5	34.2	6.65	1.9	109	3.4	17.61	3.22	16.7	4.06	20.92	0.05	125	23	119	29	NONE		23.6	47	34.1	731	758	2650	110.4	1.84	43	47.3	0	459	2191
									00:11:35	23.26	0.603	14.023	623	362.49	346.754	0.96	107.4	18.4	34.2	35.7	6.47	1.8	109	3.3	17.81	3.05	16.69	4.07	20.92	0.05	127	22	119	29	NONE		23.6	47	34	731	758	2585	107.7	1.8	43	46.2	0	383	2202
									00:11:37	21.82	0.576	12.567	566	340.239	329.158	0.97	101.7	18.6	32.4	33.5	6.08	1.7	107	3.2	17.66	3.23	16.76	4.07	20.92	0.05	126	23	119	29	NONE		23.6	47	34.1	731	758	2432	101.3	1.69	43	43.4	0	270	2162
									00:11:43	11.17	1.308	14.615	1256	360.095	369.557	1.03	234.3	40.8	38.4	37.4	6.43	1.8	105	3.4	17.91	3.12	16.93	4.1	20.92	0.05	127	22	120	29	NONE		23.6	47	34.1	731	758	2608	108.7	1.81	43	46.6	0	0	2608
									00:11:45	24.29	0.451	10.955	374	299.044	299.684	1	79.4	15.2	30.9	30.9	5.34	1.5	105	2.8	17.61	3.37	16.71	4.13	20.92	0.05	125	24	119	29	NONE		23.6	47	34.1	731	758	2154	89.8	1.5	43	38.5	0	0	2154
									00:11:48	23.35	0.426	9.946	538	245.826	240.175	0.98	76.4	12.7	33.8	34.6	4.39	1.3	105	2.3	17.93	2.98	16.84	4.02	20.92	0.05	128	21	120	29	NONE		23.6	47	34.1	731	758	1761	73.4	1.22	43	31.4	0	138	1623
									00:11:51	20.48	0.563	11.529	525	294.824	287.115	0.97	100.4	17.3	34.2	35.2	5.26	1.5	105	2.8	17.83	3.07	16.74	4.06	20.92	0.05	127	22	119	29	NONE		23.5	47	34.1	731	758	2111	87.9	1.47	43	37.7	0	188	1922
									00:11:56	10.91	0.515	5.618	561	157.773	144.177	0.91	90.5	16.3	30.8	33.7	2.82	0.8	110	1.4	17.57	3.17	16.08	4.47	20.92	0.05	125	23	114	32	NONE		23.6	47	34.1	731	758	1114	46.4	0.77	43	19.9	0	328	787
									00:12:00	17.54	0.697	12.228	688	389.05	340.384	0.87	119.6	23.9	28.3	32.3	6.95	2	110	3.5	17.16	3.43	16.08	4.34	20.92	0.05	122	24	114	31	NONE		23.5	47	34.1	731	758	2724	113.5	1.89	44	48.6	0	1163	1561
									00:12:06	12	0.454	5.448	521	172.822	149.006	0.86	78	15.3	26.7	30.9	3.09	0.9	108	1.6	17.18	3.37	15.79	4.49	20.92	0.05	122	24	112	32	NONE		23.5	48	34.1	731	758	1207	50.3	0.84	44	21.5	0	567	639
									00:12:10	11.63	0.664	7.721	624	278.173	221.918	0.8	111.1	23.5	24.8	31.1	4.97	1.4	106	2.6	16.73	3.54	15.54	4.5	20.92	0.05	119	25	110	32	NONE		23.5	48	34.1	731	758	1914	79.7	1.33	44	34.2	0	1321	593
									00:12:16	10.6	0.843	8.936	893	301.022	250.44	0.83	143.1	29.1	27.2	32.7	5.38	1.5	104	2.9	16.98	3.45	15.77	4.45	20.92	0.05	121	25	112	32	NONE		23.5	48	34.1	731	758	2087	87	1.45	44	37.3	0	1197	890
									00:12:18	21.35	0.529	11.295	547	359.98	301.409	0.84	90.9	17.4	27.2	32.5	6.43	1.8	106	3.4	17.18	3.29	16.08	4.19	20.92	0.05	122	23	114	30	NONE		23.5	48	34.1	731	758	2499	104.1	1.74	44	44.6	0	1388	1111
									00:12:21	19.61	0.6	11.765	561	363.262	311.751	0.86	103.7	19.6	28.6	33.3	6.49	1.9	107	3.4	17.28	3.27	16.15	4.19	20.92	0.05	123	23	115	30	NONE		23.5	48	34.1	731	758	2534	105.6	1.76	44	45.2	0	1226	1308
									00:12:24	20.98	0.489	10.259	516	306.967	268.841	0.88	85	15.8	28.6	32.7	5.48	1.6	107	2.9	17.38	3.23	16.22	4.18	20.92	0.05	124	23	115	30	NONE		23.5	48	34.1	731	758	2150	89.6	1.49	44	38.4	0	911	1238
									00:12:27	25.64	0.474	12.154	507	350.328	307.619	0.88	83	14.8	29.6	33.7	6.26	1.8	107	3.3	17.51	3.12	16.48	3.97	20.92	0.05	124	22	117	28	NONE		23.5	48	34.1	731	758	2455	102.3	1.7	44	43.8	0	1021	1433
									00:12:30	18.63	0.476	8.87	495	266.416	238.887	0.9	82.6	15.8	28.4	31.7	4.76	1.4	107	2.5	17.35	3.32	16.42	4.08	20.92	0.05	123	24	117	29	NONE		23.5	48	34.1	731	758	1875	78.1	1.3	44	33.5	0	661	1213
									00:12:33	18.87	0.569	10.736	544	316.223	278.471	0.88	99.2	18.2	29.8	33.8	5.65	1.6	107	3	17.43	3.2	16.35	4.13	20.92	0.05	124	23	116	29	NONE		23.5	48	34.1	731	758	2217	92.4	1.54	44	39.6	0	903	1314
									00:12:36	22.3	0.533	11.888	525	348.15	309.317	0.89	93	17.1	29.7	33.4	6.22	1.8	107	3.3	17.45	3.21	16.44	4.08	20.92	0.05	124	23	117	29	NONE		23.5	48	34.1	731	758	2445	101.9	1.7	44	43.7	0	931	1514
									00:12:40	15.58	0.519	8.088	516	233.434	208.507	0.89	90.8	16.5	30	33.6	4.17	1.2	107	2.2	17.5	3.18	16.3	4.21	20.92	0.05	124	23	116	30	NONE		23.5	48	34.1	731	758	1641	68.4	1.14	44	29.3	0	598	1043
									00:12:44	14.85	0.58	8.614	564	271.364	233.804	0.86	99.8	19.4	27.9	32.4	4.85	1.4	106	2.6	17.21	3.34	16.08	4.28	20.92	0.05	122	24	114	30	NONE		23.5	47	34.1	731	758	1894	78.9	1.32	45	33.8	0	895	999
									00:12:47	18.46	0.527	9.729	539	302.073	257.579	0.85	91	17.2	27.9	32.8	5.39	1.5	106	2.8	17.27	3.26	16.1	4.25	20.92	0.05	123	23	114	30	NONE		23.5	47	34.2	731	758	2104	87.7	1.46	45	37.6	0	1058	1047
									00:12:50	21.74	0.504	10.957	508	339.266	287.396	0.85	87.1	16.3	27.8	32.8	6.06	1.7	107	3.2	17.28	3.23	16.23	4.1	20.92	0.05	123	23	115	29	NONE		23.5	47	34.2	731	758	2361	98.4	1.64	45	42.2	0	1232	1129
									00:12:58	7.92	1.575	12.467	1435	342.843	321.575	0.94	277.6	50.1	34.7	37	6.12	1.7	105	3.3	17.63	3.18	16.59	4.15	20.92	0.05	125	23	118	30	NONE		23.5	47	34.2	731	758	2435	101.4	1.69	45	43.5	0	516	1919
									00:13:01	15.58	0.358	5.579	364	153.105	138.929	0.91	63.2	11	29.3	32.3	2.73	0.8	105	1.5	17.65	3.07	16.29	4.15	20.92	0.05	126	22	116	30	NONE		23.5	47	34.2	731	758	1080	45	0.75	45	19.3	0	341	739
									00:13:04	19.8	0.456	9.03	451	274.148	234.448	0.86	79.1	14.6	27.9	32.6	4.9	1.4	106	2.6	17.35	3.2	16.08	4.24	20.92	0.05	123	23	114	30	NONE		23.5	47	34.2	731	758	1911	79.6	1.33	45	34.1	0	944	966
									00:13:07	20.27	0.396	8.027	424	254.793	213.773	0.84	68.1	13	25.9	30.9	4.55	1.3	107	2.4	17.2	3.28	15.97	4.24	20.92	0.05	122	23	114	30	NONE		23.5	47	34.2	731	758	1770	73.7	1.23	45	31.6	0	972	797
									00:13:10	21.82	0.481	10.495	477	327.228	268.872	0.82	83.1	15.2	27.4	33.4	5.84	1.7	107	3.1	17.28	3.16	16.12	4.08	20.92	0.05	123	22	115	29	NONE		23.5	47	34.2	731	758	2264	94.3	1.57	45	40.4	0	1378	886
									00:13:13	19.61	0.532	10.431	531	328.337	271.912	0.83	91.7	17.1	27.6	33.3	5.86	1.7	109	3	17.24	3.21	16.1	4.16	20.92	0.05	123	23	114	30	NONE		23.5	47	34.2	731	758	2275	94.8	1.58	45	40.6	0	1334	941
									00:13:17	18.29	0.53	9.695	525	291.199	244.65	0.84	92.2	16.5	28.9	34.4	5.2	1.5	111	2.6	17.4	3.11	16.21	4.08	20.92	0.05	124	22	115	29	NONE		23.5	47	34.2	731	758	2023	84.3	1.4	45	36.1	0	1104	919
									00:13:20	16.71	0.556	9.292	553	291.65	241.242	0.83	95.9	17.8	27.9	33.7	5.21	1.5	111	2.6	17.25	3.2	16.03	4.2	20.92	0.05	123	23	114	30	NONE		23.5	47	34.3	731	758	2020	84.2	1.4	45	36.1	0	1192	828
									00:13:23	21.05	0.527	11.095	488	341.919	286.791	0.84	91.2	16.8	28.1	33.5	6.11	1.7	110	3.1	17.31	3.19	16.2	4.07	20.92	0.05	123	23	115	29	NONE		23.5	47	34.3	731	758	2374	98.9	1.65	45	42.4	0	1307	1068
									00:13:26	19.87	0.53	10.53	520	321.613	268.985	0.84	91.9	16.7	28.4	34	5.74	1.6	110	2.9	17.34	3.15	16.23	4.1	20.92	0.05	123	22	115	29	NONE		23.5	47	34.2	731	758	2232	93	1.55	46	39.9	0	1247	986
									00:13:29	19.11	0.531	10.146	544	298.811	253.978	0.85	92.7	16.4	29.5	34.7	5.34	1.5	109	2.7	17.46	3.09	16.28	4.08	20.92	0.05	124	22	116	29	NONE		23.5	47	34.3	731	758	2080	86.7	1.44	46	37.2	0	1065	1015
									00:13:32	19.54	0.523	10.221	502	301.646	261.446	0.87	91.2	16.5	29.4	33.9	5.39	1.5	107	2.8	17.44	3.15	16.3	4.07	20.92	0.05	124	22	116	29	NONE		23.5	47	34.3	731	758	2108	87.8	1.46	46	37.6	0	959	1149
									00:13:34	21.98	0.481	10.571	492	303.211	258.174	0.85	84.4	14.5	29.8	35	5.41	1.5	107	2.8	17.55	3.01	16.42	4	20.92	0.05	125	21	117	28	NONE		23.5	47	34.3	731	758	2112	88	1.47	46	37.7	0	1071	1041
									00:13:37	22.99	0.414	9.517	458	269.131	232.805	0.87	72.8	12.5	29.4	34	4.81	1.4	107	2.5	17.58	3.02	16.43	3.98	20.92	0.05	125	21	117	28	NONE		23.5	47	34.3	731	758	1880	78.3	1.31	46	33.6	0	866	1014
									00:13:40	23.26	0.48	11.163	438	336.449	286.604	0.85	83.4	15.2	28.3	33.3	6.01	1.7	107	3.1	17.38	3.17	16.27	4.13	20.92	0.05	124	23	116	29	NONE		23.5	47	34.3	731	758	2343	97.6	1.63	46	41.8	0	1185	1159
									00:13:42	24.9	0.496	12.349	465	357.227	312.815	0.88	86.8	15.5	29.7	33.9	6.38	1.8	106	3.4	17.5	3.12	16.37	4.03	20.92	0.05	124	22	116	29	NONE		23.5	47	34.3	731	758	2502	104.2	1.74	46	44.7	0	1062	1440
									00:13:46	18.52	0.484	8.963	471	253.285	220.566	0.87	85.1	14.7	30.3	34.8	4.52	1.3	106	2.4	17.58	3.04	16.41	4.02	20.92	0.05	125	22	117	29	NONE		23.5	47	34.3	731	758	1772	73.8	1.23	46	31.6	0	781	991
									00:13:48	19.05	0.567	10.8	544	333.912	284.272	0.85	98	18.4	28.4	33.3	5.96	1.7	108	3.1	17.28	3.25	16.25	4.09	20.92	0.05	123	23	116	29	NONE		23.5	47	34.3	731	758	2326	96.9	1.61	46	41.5	0	1180	1146
									00:13:51	20.55	0.69	14.178	687	388.948	346.257	0.89	121.9	20.8	32.8	36.8	6.95	2	110	3.5	17.67	3.01	16.58	3.97	20.92	0.05	126	21	118	28	NONE		23.5	47	34.3	731	758	2733	113.9	1.9	46	48.8	0	1024	1709
									00:13:54	24.29	0.386	9.377	440	240.178	216.268	0.9	69	11	32	35.5	4.29	1.2	109	2.2	17.88	2.85	16.69	3.86	20.92	0.05	127	20	119	27	NONE		23.5	47	34.3	731	758	1691	70.5	1.17	46	30.2	0	575	1117
									00:13:56	25.97	0.395	10.26	395	278.906	248.268	0.89	69.9	11.8	30.3	34	4.98	1.4	110	2.5	17.7	2.99	16.64	3.89	20.92	0.05	126	21	118	28	NONE		23.5	47	34.3	731	758	1960	81.6	1.36	46	35	0	735	1225
									00:13:58	27.91	0.431	12.028	436	325.361	293.921	0.9	76.3	13	31	34.3	5.81	1.7	110	3	17.7	3.02	16.59	3.96	20.92	0.05	126	21	118	28	NONE		23.5	47	34.3	731	758	2293	95.5	1.59	46	40.9	0	756	1537
									00:14:01	24.69	0.422	10.42	459	285.716	260.146	0.91	74.5	13	30.4	33.4	5.1	1.5	110	2.6	17.65	3.08	16.62	3.95	20.92	0.05	126	22	118	28	NONE		23.5	47	34.3	731	758	2017	84	1.4	46	36	0	616	1401
									00:14:03	26.2	0.372	9.747	400	273.912	246.369	0.9	65.4	11.6	28.9	32.1	4.89	1.4	109	2.5	17.58	3.12	16.63	3.93	20.92	0.05	125	22	118	28	NONE		23.5	47	34.3	731	758	1929	80.4	1.34	46	34.4	0	662	1267
									00:14:05	24.29	0.384	9.328	395	257.719	234.3	0.91	67.7	11.9	29.6	32.6	4.6	1.3	109	2.4	17.63	3.1	16.55	4	20.92	0.05	125	22	118	28	NONE		23.5	47	34.3	731	758	1818	75.8	1.26	47	32.5	0	564	1255
									00:14:08	24.79	0.38	9.421	401	264.666	239.181	0.9	66.8	11.9	29	32.1	4.73	1.4	109	2.4	17.58	3.13	16.54	3.99	20.92	0.05	125	22	118	28	NONE		23.5	47	34.3	731	758	1865	77.7	1.3	47	33.3	0	613	1252
									00:14:10	26.43	0.323	8.537	352	247.053	218.586	0.88	56.5	10.2	27.1	30.6	4.41	1.3	108	2.3	17.49	3.16	16.53	3.98	20.92	0.05	124	22	118	28	NONE		23.6	47	34.3	731	758	1734	72.2	1.2	47	31	0	682	1052
									00:14:13	22.47	0.383	8.607	374	251.265	220.457	0.88	66.9	12.1	28	31.9	4.49	1.3	108	2.3	17.47	3.16	16.42	4.06	20.92	0.05	124	22	117	29	NONE		23.6	47	34.3	731	758	1760	73.3	1.22	47	31.4	0	737	1024
									00:14:15	23.81	0.408	9.714	446	278.8	245.103	0.88	71.5	12.7	28.9	32.8	4.98	1.4	108	2.6	17.52	3.11	16.43	4.02	20.92	0.05	125	22	117	29	NONE		23.6	47	34.3	731	758	1954	81.4	1.36	47	34.9	0	806	1148
									00:14:18	26.09	0.398	10.383	403	300.789	266.507	0.89	69.6	12.6	28.4	32.1	5.37	1.5	108	2.8	17.49	3.17	16.43	3.99	20.92	0.05	124	23	117	28	NONE		23.6	47	34.3	731	758	2111	88	1.47	47	37.7	0	821	1290
									00:14:20	24.49	0.359	8.792	384	247.537	212.247	0.86	63.2	10.7	28.6	33.3	4.42	1.3	108	2.3	17.6	2.98	16.52	3.91	20.92	0.05	125	21	117	28	NONE		23.6	47	34.3	731	758	1726	71.9	1.2	47	30.8	0	840	886
									00:14:23	24.19	0.373	9.024	390	256.21	225.488	0.88	65.5	11.5	28.6	32.5	4.58	1.3	107	2.4	17.56	3.08	16.47	3.99	20.92	0.05	125	22	117	28	NONE		23.6	47	34.3	731	758	1796	74.8	1.25	47	32.1	0	735	1061
									00:14:25	24.29	0.363	8.818	364	254.48	218.493	0.86	63.6	11.1	28	32.6	4.54	1.3	106	2.4	17.52	3.06	16.44	3.98	20.92	0.05	125	22	117	28	NONE		23.6	47	34.3	731	758	1775	74	1.23	47	31.7	0	857	918
									00:14:27	26.32	0.33	8.684	369	257.575	221.884	0.86	57.5	10.4	26.6	30.8	4.6	1.3	106	2.4	17.42	3.15	16.43	3.93	20.92	0.05	124	22	117	28	NONE		23.6	46	34.3	731	758	1798	74.9	1.25	47	32.1	0	850	948
									00:14:30	27.03	0.378	10.216	368	304.882	260.743	0.86	65.8	11.9	27.3	31.9	5.44	1.6	106	2.9	17.41	3.15	16.36	4	20.92	0.05	124	22	116	28	NONE		23.6	46	34.3	731	758	2125	88.6	1.48	47	38	0	1050	1075
									00:14:32	25.21	0.552	13.916	474	417.933	363.942	0.87	95.9	17.8	29.1	33.4	7.46	2.1	107	3.9	17.37	3.22	16.39	4.05	20.92	0.05	124	23	117	29	NONE		23.7	46	34.3	731	758	2924	121.8	2.03	47	52.2	0	1289	1635
									00:14:34	26.91	0.342	9.202	378	251.42	220.079	0.88	60.5	10.1	29.1	33.3	4.49	1.3	107	2.3	17.69	2.95	16.61	3.82	20.92	0.05	126	21	118	27	NONE		23.7	46	34.3	731	758	1761	73.4	1.22	47	31.4	0	749	1012
									00:14:37	25.53	0.338	8.63	370	244.459	213.089	0.87	59.4	10.3	28	32.1	4.37	1.2	107	2.3	17.57	3.05	16.45	4	20.92	0.05	125	22	117	28	NONE		23.7	46	34.3	731	758	1710	71.3	1.19	47	30.5	0	749	961
									00:14:39	26.09	0.361	9.417	374	277.082	238.963	0.86	63	11.3	27.4	31.8	4.95	1.4	106	2.6	17.45	3.13	16.34	4.05	20.92	0.05	124	22	116	29	NONE		23.7	46	34.3	731	758	1935	80.6	1.34	47	34.5	0	908	1026
									00:14:41	22.81	0.356	8.122	368	236.068	201.507	0.85	62.3	10.9	27.6	32.4	4.22	1.2	106	2.2	17.5	3.06	16.28	4.05	20.92	0.05	124	22	116	29	NONE		23.7	46	34.4	731	758	1645	68.5	1.14	47	29.4	0	822	823
									00:14:54	19.05	0.345	6.571	380	220.775	176.167	0.8	58.7	11.4	23.7	29.7	3.94	1.1	103	2.1	17.01	3.3	15.74	4.26	20.92	0.05	121	23	112	30	NONE		23.8	46	34.4	731	758	1519	63.3	1.05	48	27.1	0	1047	471
									00:14:56	21.51	0.327	7.032	375	236.286	183.111	0.77	55.7	10.5	23.4	30.2	4.22	1.2	103	2.3	17.03	3.21	15.66	4.23	20.92	0.05	121	23	111	30	NONE		23.8	46	34.4	731	758	1617	67.4	1.12	48	28.9	0	1242	375
									00:15:00	16.81	0.481	8.084	507	291.081	225.104	0.77	80.6	16.5	23.7	30.7	5.2	1.5	103	2.8	16.76	3.43	15.63	4.29	20.92	0.05	119	24	111	31	NONE		23.9	46	34.4	731	758	1991	83	1.38	48	35.6	0	1540	451
									00:15:03	20.76	0.381	7.91	422	277.515	210.514	0.76	64.3	12.5	23.3	30.7	4.96	1.4	103	2.7	16.88	3.28	15.72	4.21	20.92	0.05	120	23	112	30	NONE		23.9	46	34.4	731	758	1892	78.8	1.31	48	33.8	0	1559	333
									00:15:05	25	0.333	8.325	361	279.711	218.984	0.78	56.7	10.8	23.5	30	4.99	1.4	103	2.7	17.03	3.24	15.83	4.12	20.92	0.05	121	23	113	29	NONE		23.9	46	34.4	731	758	1918	79.9	1.33	48	34.2	0	1421	497
									00:15:08	22.22	0.396	8.8	437	296.506	230.686	0.78	67.4	12.8	24.4	31.4	5.29	1.5	104	2.9	17.02	3.23	15.88	4.1	20.92	0.05	121	23	113	29	NONE		23.9	46	34.4	731	758	2031	84.6	1.41	48	36.3	0	1538	492
									00:15:10	23.72	0.346	8.206	364	270.281	209.557	0.78	59.2	10.9	24.2	31.2	4.83	1.4	105	2.6	17.11	3.15	15.93	4.08	20.92	0.05	122	22	113	29	NONE		23.9	46	34.4	731	758	1850	77.1	1.28	48	33	0	1418	431
									00:15:13	22.3	0.383	8.543	406	280.961	222.479	0.79	65.5	12.3	24.8	31.4	5.02	1.4	106	2.7	17.1	3.21	15.97	4.1	20.92	0.05	122	23	114	29	NONE		24	46	34.4	731	758	1930	80.4	1.34	48	34.5	0	1371	559
									00:15:16	21.74	0.364	7.913	396	257.293	204.472	0.79	62.4	11.6	24.8	31.3	4.59	1.3	106	2.4	17.14	3.19	15.99	4.06	20.92	0.05	122	23	114	29	NONE		24	46	34.5	731	758	1769	73.7	1.23	48	31.6	0	1239	529
									00:15:18	23.35	0.384	8.965	393	286.499	234.786	0.82	66	12.4	25.6	31.2	5.12	1.5	106	2.7	17.19	3.23	15.99	4.09	20.92	0.05	122	23	114	29	NONE		24	46	34.5	731	758	1981	82.5	1.38	48	35.4	0	1220	761
									00:15:23	13.51	0.946	12.784	1074	383.607	327.593	0.85	164.5	29.9	30.9	36.1	6.85	2	107	3.6	17.39	3.16	16.41	4.06	20.92	0.05	124	22	117	29	NONE		24	46	34.5	731	758	2673	111.4	1.86	48	47.7	0	1332	1341
									00:15:25	24	0.316	7.584	348	220.311	188.656	0.86	55.3	9.7	26.8	31.3	3.93	1.1	107	2.1	17.5	3.07	16.41	3.97	20.92	0.05	124	22	117	28	NONE		24	46	34.5	731	758	1536	64	1.07	48	27.4	0	753	783
									00:15:28	25.1	0.332	8.335	334	247.302	207.512	0.84	57.9	10.2	26.6	31.7	4.42	1.3	108	2.3	17.44	3.07	16.33	3.98	20.92	0.05	124	22	116	28	NONE		24	46	34.5	731	758	1718	71.6	1.19	48	30.7	0	943	774
									00:15:30	22.47	0.314	7.056	340	220.278	184.065	0.84	54.2	10.1	24.9	29.8	3.93	1.1	108	2	17.26	3.22	16.14	4.07	20.92	0.05	123	23	115	29	NONE		24.1	46	34.5	731	758	1529	63.7	1.06	48	27.3	0	858	671
									00:15:33	21.9	0.334	7.314	356	236.566	190.001	0.8	57.3	10.7	24.4	30.4	4.22	1.2	107	2.2	17.16	3.2	16.04	4.09	20.92	0.05	122	23	114	29	NONE		24.1	46	34.5	731	758	1630	67.9	1.13	48	29.1	0	1095	535
									00:15:36	22.47	0.365	8.202	382	271.738	216.909	0.8	62.3	11.9	24.4	30.6	4.85	1.4	106	2.6	17.07	3.26	15.94	4.15	20.92	0.05	121	23	113	30	NONE		24.1	46	34.5	731	758	1870	77.9	1.3	48	33.4	0	1288	582
									00:15:38	23.62	0.36	8.504	367	279.178	220.274	0.79	61.6	11.5	24.5	31.1	4.99	1.4	106	2.6	17.11	3.19	15.93	4.14	20.92	0.05	122	23	113	29	NONE		24.1	45	34.5	731	758	1917	79.9	1.33	49	34.2	0	1380	536
									00:15:41	22.64	0.39	8.83	392	290.469	229.502	0.79	66.7	12.5	24.9	31.6	5.19	1.5	105	2.8	17.1	3.21	15.96	4.1	20.92	0.05	122	23	113	29	NONE		24.1	45	34.5	731	758	1995	83.1	1.39	49	35.6	0	1429	566
									00:15:43	28.3	0.338	9.566	331	312.128	247.851	0.79	57.9	10.8	24.3	30.6	5.57	1.6	105	3	17.13	3.2	16.01	4.01	20.92	0.05	122	23	114	29	NONE		24.1	45	34.5	731	758	2146	89.4	1.49	49	38.3	0	1508	638
									00:15:48	25	0.353	8.825	362	284.437	229.079	0.81	60.6	11.3	24.9	30.9	5.08	1.5	104	2.7	17.17	3.2	16	4.05	20.92	0.05	122	23	114	29	NONE		24.1	45	34.5	731	758	1960	81.7	1.36	49	35	0	1302	658
									00:15:51	20.2	0.367	7.414	379	247.227	193.315	0.78	62.6	11.8	24.3	31	4.41	1.3	104	2.4	17.06	3.22	15.93	4.14	20.92	0.05	121	23	113	29	NONE		24.2	45	34.5	731	758	1695	70.6	1.18	49	30.3	0	1261	433
									00:15:54	20.07	0.378	7.585	418	259.286	203.503	0.78	64.1	12.5	23.8	30.4	4.63	1.3	104	2.5	16.96	3.31	15.84	4.2	20.92	0.05	121	24	113	30	NONE		24.2	45	34.5	731	758	1778	74.1	1.24	49	31.8	0	1306	473
									00:15:56	24.59	0.341	8.385	363	275.96	219.367	0.79	58.3	11	24.1	30.4	4.93	1.4	103	2.7	17.1	3.23	15.87	4.14	20.92	0.05	122	23	113	29	NONE		24.2	45	34.5	731	758	1897	79.1	1.32	49	33.9	0	1328	569
									00:15:59	22.64	0.319	7.223	327	237.686	183.534	0.77	54.6	10	23.7	30.7	4.24	1.2	103	2.3	17.12	3.13	15.88	4.11	20.92	0.05	122	22	113	29	NONE		24.2	45	34.5	731	758	1626	67.7	1.13	49	29	0	1264	362
									00:16:02	23.17	0.362	8.386	369	280.973	217.908	0.78	61.7	11.6	24.1	31	5.02	1.4	103	2.7	17.04	3.2	15.82	4.14	20.92	0.05	121	23	112	29	NONE		24.2	45	34.5	731	758	1923	80.1	1.34	49	34.3	0	1473	450
									00:16:04	22.47	0.336	7.551	378	250.718	193.108	0.77	57.4	10.6	23.8	31	4.48	1.3	104	2.4	17.08	3.15	15.95	4.03	20.92	0.05	121	22	113	29	NONE		24.2	45	34.5	731	758	1714	71.4	1.19	49	30.6	0	1344	370
									00:16:07	21.74	0.306	6.652	344	224.156	172.753	0.77	52.1	9.8	22.9	29.7	4	1.1	103	2.2	17.03	3.2	15.86	4.08	20.92	0.05	121	23	113	29	NONE		24.2	45	34.5	731	758	1533	63.9	1.06	49	27.4	0	1199	333
									00:16:10	24	0.322	7.728	337	256.6	198.47	0.77	55	10.2	23.6	30.5	4.58	1.3	102	2.5	17.08	3.17	15.77	4.13	20.92	0.05	121	23	112	29	NONE		24.2	45	34.5	731	758	1755	73.1	1.22	49	31.3	0	1357	398
									00:16:12	25.1	0.36	9.038	382	304.547	234.095	0.77	61.3	11.5	23.9	31.1	5.44	1.6	103	3	17.03	3.19	15.82	4.12	20.92	0.05	121	23	112	29	NONE		24.2	45	34.5	731	758	2081	86.7	1.45	49	37.2	0	1643	438
									00:16:14	23.35	0.388	9.058	391	309.693	242.433	0.78	65.8	12.8	24	30.6	5.53	1.6	105	2.9	16.96	3.3	15.84	4.13	20.92	0.05	121	23	113	29	NONE		24.3	45	34.5	731	758	2123	88.5	1.47	49	37.9	0	1574	549
									00:16:17	20.48	0.345	7.065	406	223.856	175.898	0.79	59.5	10.6	25.2	32	4	1.1	104	2.2	17.25	3.07	15.94	4.09	20.92	0.05	123	22	113	29	NONE		24.3	45	34.5	731	758	1536	64	1.07	49	27.4	0	1123	413
									00:16:20	26.09	0.346	9.026	342	295.16	228.364	0.77	59.3	10.8	24.4	31.5	5.27	1.5	104	2.8	17.14	3.12	15.92	4.07	20.92	0.05	122	22	113	29	NONE		24.3	45	34.5	731	758	2019	84.1	1.4	49	36.1	0	1560	460
									00:16:22	25.97	0.337	8.753	311	284.63	223.194	0.78	57.8	10.6	24.4	31.1	5.08	1.5	104	2.7	17.15	3.15	15.9	4.06	20.92	0.05	122	22	113	29	NONE		24.3	45	34.5	731	758	1952	81.3	1.36	49	34.9	0	1438	514
									00:16:24	25.21	0.345	8.697	356	278.764	214.467	0.77	59.4	10.5	24.9	32.3	4.98	1.4	105	2.7	17.22	3.04	15.94	4.06	20.92	0.05	122	22	113	29	NONE		24.3	45	34.5	731	758	1905	79.4	1.32	50	34	0	1500	405
									00:16:27	23.17	0.404	9.359	395	304.159	238.5	0.78	69.3	12.7	25.4	32.4	5.43	1.6	106	2.9	17.15	3.14	15.98	4.03	20.92	0.05	122	22	114	29	NONE		24.3	45	34.5	731	758	2086	86.9	1.45	50	37.2	0	1537	549
									00:16:29	24.29	0.376	9.134	375	296.332	234.361	0.79	64.5	11.9	25.1	31.7	5.29	1.5	107	2.8	17.15	3.16	15.96	4.07	20.92	0.05	122	23	113	29	NONE		24.3	45	34.5	731	758	2035	84.8	1.41	50	36.3	0	1453	583
									00:16:32	22.22	0.395	8.778	405	293.975	230.697	0.78	67.3	12.8	24.6	31.3	5.25	1.5	107	2.7	17.04	3.24	15.98	4.06	20.92	0.05	121	23	114	29	NONE		24.4	45	34.5	731	758	2016	84	1.4	50	36	0	1481	535
									00:16:35	22.06	0.361	7.963	383	261.398	203.869	0.78	61.8	11.4	24.6	31.5	4.67	1.3	106	2.5	17.12	3.16	16	4.07	20.92	0.05	122	22	114	29	NONE		24.4	45	34.6	731	758	1791	74.6	1.24	50	32	0	1345	446
									00:16:37	25.42	0.343	8.72	359	270.591	214.216	0.79	59.4	10.4	25.7	32.4	4.83	1.4	106	2.6	17.32	3.03	16.06	4.01	20.92	0.05	123	22	114	29	NONE		24.4	45	34.6	731	758	1859	77.5	1.29	50	33.2	0	1322	537
									00:16:41	20.27	0.405	8.209	393	272.132	218.702	0.8	69.1	13.3	25	31	4.86	1.4	107	2.5	17.06	3.28	15.95	4.11	20.92	0.05	121	23	113	29	NONE		24.4	45	34.6	731	758	1875	78.1	1.3	50	33.5	0	1256	618
									00:16:44	15.54	0.357	5.549	395	178.472	138.563	0.78	61.4	11	25	32.2	3.19	0.9	107	1.7	17.2	3.08	15.73	4.2	20.92	0.05	122	22	112	30	NONE		24.4	45	34.6	731	758	1222	50.9	0.85	50	21.8	0	932	289
									00:16:47	21.05	0.359	7.558	385	257.381	196.319	0.76	61	11.5	23.6	31	4.6	1.3	106	2.4	16.99	3.2	15.77	4.15	20.92	0.05	121	23	112	30	NONE		24.4	45	34.5	731	758	1756	73.2	1.22	50	31.4	0	1422	334
									00:16:50	21.35	0.364	7.772	379	264.305	199.068	0.75	61.9	11.5	23.8	31.5	4.72	1.3	106	2.5	17.01	3.16	15.75	4.16	20.92	0.05	121	22	112	30	NONE		24.5	45	34.6	731	758	1800	75	1.25	50	32.1	0	1516	284
									00:16:52	22.64	0.33	7.472	336	263.473	202.081	0.77	55.6	11	22.3	29.1	4.7	1.3	105	2.5	16.85	3.33	15.71	4.19	20.92	0.05	120	24	112	30	NONE		24.5	45	34.6	731	758	1800	75	1.25	50	32.1	0	1431	368
									00:16:55	22.64	0.335	7.585	368	256.615	196.439	0.77	57	10.7	23.4	30.5	4.58	1.3	106	2.4	17.01	3.19	15.77	4.12	20.92	0.05	121	23	112	29	NONE		24.5	45	34.6	731	758	1752	73	1.22	50	31.3	0	1402	350
									00:16:58	22.39	0.33	7.388	374	251.789	188.751	0.75	56.1	10.4	23.1	30.8	4.5	1.3	105	2.4	17	3.15	15.86	4.08	20.92	0.05	121	22	113	29	NONE		24.5	45	34.6	731	758	1713	71.4	1.19	50	30.6	0	1464	249
									00:17:00	23.53	0.272	6.4	282	205.783	158.236	0.77	46.8	8.3	23.1	30	3.67	1	103	2	17.21	3.05	15.74	4.15	20.92	0.05	122	22	112	30	NONE		24.5	45	34.6	731	758	1406	58.6	0.98	50	25.1	0	1109	297
									00:17:03	22.64	0.364	8.242	362	288.218	216.682	0.75	61.5	11.8	23.1	30.7	5.15	1.5	104	2.8	16.9	3.24	15.6	4.21	20.92	0.05	120	23	111	30	NONE		24.5	45	34.6	731	758	1962	81.7	1.36	50	35	0	1662	300
[truncated: 35 more columns]

## Sheet: Sonuçlar
Parametre	um	Pre	Bekl.	%Beklenen	Ex Sonrası	% Değişim	Normal	Sınıf
Parametre	um	Ölçüm	Dinlenme	Isınma	AT	RC	Maks	Bekl.	%Beklenen	Normal	Sınıf
Parametre	um	Ölçüm	Dinlenme	Isınma	AT	RC	Maks	Bekl.	%Beklenen	Normal	Sınıf
Parametre	um	Ölçüm	Dinlenme	Isınma	AT	RC	Maks	Bekl.	%Beklenen	Normal	Sınıf
Parametre	um	Ölçüm	Dinlenme	Isınma	AT	RC	Maks	Bekl.	%Beklenen	Normal	Sınıf
Parametre	um	Ölçüm	Dinlenme	Isınma	AT	RC	Maks	Bekl.	%Beklenen	Normal	Sınıf
