# Supplementary material for: Correction: The contribution of energy systems during 30-second lower body Wingate anaerobic test in combat sports athletes: Intermittent versus single forms and gender comparison
Source: PLoS One. 2024 Jun 27;19(6):e0306361. doi: 10.1371/journal.pone.0306361 (PMC11210755; doi:10.1371/journal.pone.0306361)
Supplement: S1 File — A) Descriptive characteristics of athletes including age range, height, weight; B) Wingate test outputs, including metrics such as peak power, mean power, and fatigue index; C) Oxygen Consumption (O2) Data for two different Wingate test protocols, providing comparative insights into athletes’ oxygen consumption during these tests. (ZIP) [file pone.0306361.s001.zip › S1 File/C. Oxygen consumption data for two Wingate tests/All Raw-Oxygen Data/24.xlsx]

## Sheet: Veri
			Test Tarihi	2122022		Barometrik basınç (mmHg)	764		t	Rf	VT	VE_ergo	IV	VO2	VCO2	RQ	O2eksp	CO2eksp	VE/VO2	VE/VCO2	VO2/Kg	METS	HR	VO2/HR	FeO2	FeCO2	FetO2	FetCO2	FiO2	FiCO2	PeO2	PeCO2	PetO2	PETCO2	Faz	İşaretleyici	Ortam Sıc.	RH Amb	Cihaz Sıcaklığı	Analizör Basıncı	PB	EEkc	EEh	EEm	EEtot	EEkg	PRO	YAĞ	CHO
			Test Süresi	00:12:28		Ortam Sıcaklığı (°C)	22		s	1/min	L(btps)	L/min	mL	mL/min	mL/min	---	mL	mL	---	---	mL/min/Kg	---	bpm	mL/beat	%	%	%	%	%	%	mmHg	mmHg	mmHg	mmHg	---	---	°C	%	°C	mmHg	mmHg	kcal/day	kcal/h	kcal/min	kcal	kcal/Kg/day	kcal/day	kcal/day	kcal/day
			Test Süresi	00:17:04		Ortam Görece Nem (%)	63
			Egzersiz Süresi	00:00:00		Flowmetre sıcaklığı (°C)	34		00:00:01	23.26	0.66	15.349	644	470.411	497.254	1.06	113.5	26	29.2	27.6	6.27	1.8	98	4.8	17.2	3.94	15.9	5.27	20.93	0.04	123	28	114	38	NONE		21.9	62	39.1	737	764	3429	142.9	2.38	0	45.7	0	0	3429
			Kişi (Hasta) Tipi	Healthy		Flowmetre Bağıl Nem (%)	100		00:00:03	23.9	0.749	17.904	609	574.716	605.743	1.05	127.5	30.8	28.2	26.8	7.66	2.2	95	6	17.02	4.11	15.74	5.42	20.93	0.04	122	29	113	39	NONE		21.9	62	39.1	737	764	4187	174.5	2.91	0	55.8	0	0	4187
			Test Türü	Azami		STPD (---)	0.8308		00:00:06	21.74	0.594	12.913	669	386.543	405.698	1.05	102.7	22.7	29.5	28.1	5.15	1.5	93	4.2	17.29	3.82	16.01	5.18	20.93	0.04	124	27	115	37	NONE		21.9	62	39.1	737	764	2813	117.2	1.95	0	37.5	0	0	2813
			Ergometre	Hiçbiri		BTPS Ins (---)	1.1038		00:00:08	25.97	0.729	18.935	570	603.36	625.988	1.04	124.4	29.3	28.4	27.3	8.04	2.3	93	6.5	17.06	4.02	15.73	5.39	20.93	0.04	122	29	113	39	NONE		21.9	62	39.1	737	764	4380	182.5	3.04	0	58.4	0	0	4380
			Protokol	Hiçbiri		BTPS Eksp (---)	1.0199		00:00:12	14.89	2.018	30.045	1704	889.613	1010.53	1.14	348.4	82.5	32.6	28.7	11.86	3.4	93	9.6	17.26	4.09	16.19	5.19	20.93	0.04	124	29	116	37	NONE		21.9	62	39.1	737	764	6597	274.9	4.58	1	88	0	0	6597
			Azami Efor	Onaylanmamış		#Adım sayısı	517		00:00:15	22.81	0.516	11.772	509	303.815	337.266	1.11	91.6	18	33.5	30.2	4.05	1.2	94	3.2	17.75	3.49	16.52	4.87	20.93	0.04	127	25	118	35	NONE		21.9	62	39.1	737	764	2240	93.4	1.56	1	29.9	0	0	2240
			EKG Tepkisi	Yok		BSA (m2)	1.94241		00:00:17	30.61	0.563	17.235	561	424.099	480.059	1.13	100.7	19.1	35.6	31.4	5.65	1.6	98	4.3	17.89	3.39	16.56	4.74	20.93	0.04	128	24	119	34	NONE	Marker	21.9	62	39.1	737	764	3142	130.9	2.18	1	41.9	0	0	3142
			Test sebebi	Yok		BMI (kg/m2)	23.1		00:00:17	90.91	0.244	22.182	107	576.569	589.299	1.02	43.4	7.9	27.4	26.8	7.69	2.2	100	5.8	17.79	3.24	17.26	4.31	20.93	0.04	128	23	124	31	NONE		21.9	62	39.1	737	764	4171	173.8	2.9	1	55.6	0	0	4171
			Testi durdurma sebebi	Yok		HR Maks.	200		00:00:18	127.66	0.598	76.34	74	2422.46	2838.41	1.17	101.5	27	27.8	23.7	32.3	9.2	100	24.2	16.97	4.52	16.06	5.5	20.93	0.04	122	32	115	39	NONE		21.9	62	39.1	737	764	18101	754.2	12.57	1	241.3	0	0	18101
			Test Konumu	Tanımsız		Kullanıcı 1 (---)	-		00:00:19	88.24	0.489	43.147	428	992.863	1239.29	1.25	88.1	17.1	37.2	29.8	13.24	3.8	102	9.7	18.02	3.5	16.81	4.45	20.93	0.04	129	25	121	32	NONE		21.9	62	39.1	737	764	7539	314.1	5.24	1	100.5	0	0	7539
			Test Amacı	Yok		Kullanıcı 2 (---)	-		00:00:19	81.08	0.656	53.189	490	1299.27	1464.36	1.13	117.5	22	36.6	32.4	17.32	4.9	102	12.7	17.91	3.35	16.77	4.69	20.93	0.04	128	24	120	34	NONE		21.9	62	39.1	737	764	9616	400.7	6.68	1	128.2	0	0	9616
						Kullanıcı 3 (---)	-		00:00:20	109.09	0.471	51.382	443	877.636	1179.4	1.34	88.2	13.2	49.8	37.1	11.7	3.3	102	8.6	18.73	2.8	18.2	3.59	20.93	0.04	134	20	130	26	NONE		22	62	39.1	737	764	6797	283.2	4.72	1	90.6	0	0	6797
									00:00:21	98.36	0.585	57.541	395	1245.32	1558.16	1.25	106.4	19.3	40.7	32.5	16.6	4.7	102	12.2	18.19	3.3	17.24	4.29	20.93	0.04	130	24	124	31	NONE		21.9	62	39.1	737	764	9462	394.2	6.57	1	126.2	0	0	9462
									00:00:21	95.24	0.638	60.762	444	1197.61	1499.11	1.25	117.6	19.2	45.2	36.1	15.97	4.6	102	11.7	18.43	3.01	17.35	4.03	20.93	0.04	132	22	124	29	NONE		21.9	62	39.1	737	764	9100	379.2	6.32	1	121.3	0	0	9100
									00:00:22	101.69	0.853	86.746	522	1747.83	2210.29	1.26	156.7	26.5	45.6	36	23.3	6.7	102	17.1	18.37	3.11	17.46	4.22	20.93	0.04	132	22	125	30	NONE		22	62	39.1	737	764	13317	554.9	9.25	1	177.6	0	0	13317
									00:00:22	136.36	0.589	80.318	441	1019.77	1548.26	1.52	113.3	13.9	69.4	45.7	13.6	3.9	102	10	19.24	2.36	18.94	3.3	20.93	0.04	138	17	136	24	NONE		22	62	39.1	737	764	8179	340.8	5.68	1	109.1	0	0	8179
									00:00:23	133.33	0.706	94.133	250	1613.91	1929.53	1.2	132.6	17.7	52.5	43.9	21.52	6.1	102	15.8	18.78	2.51	17.98	3.95	20.93	0.04	135	18	129	28	NONE		22	62	39.1	737	764	12120	505	8.42	1	161.6	0	0	12120
									00:00:23	82.19	1.131	92.959	504	1900.2	2386.59	1.26	207.4	35.4	45.9	36.5	25.34	7.2	102	18.6	18.34	3.13	17.14	4.21	20.93	0.04	131	22	123	30	NONE		22	62	39.1	737	764	14452	602.2	10.04	1	192.7	0	0	14452
									00:00:24	117.65	0.849	99.882	579	1192.58	1843.7	1.55	164.1	19.2	76.8	49.7	15.9	4.5	102	11.7	19.33	2.26	18.81	3.18	20.93	0.04	139	16	135	23	NONE		22	62	39.1	737	764	9618	400.7	6.68	2	128.2	0	0	9618
									00:00:25	85.71	1.318	112.971	470	2203.52	3024.88	1.37	242.5	43	48.5	35.4	29.38	8.4	102	21.6	18.4	3.26	17.41	4.07	20.93	0.04	132	23	125	29	NONE		22	62	39.1	737	764	17166	715.3	11.92	2	228.9	0	0	17166
									00:00:25	98.36	1.121	110.262	657	1469.44	2423.45	1.65	214.2	30.1	70.4	42.7	19.59	5.6	102	14.4	19.11	2.69	18.41	3.41	20.93	0.04	137	19	132	24	NONE		22	62	39.1	737	764	12091	503.8	8.4	2	161.2	0	0	12091
									00:00:26	93.75	1.287	120.656	533	1726.26	2733.1	1.58	244.5	35.6	66.1	41.7	23.02	6.6	103	16.8	19	2.77	18.18	3.59	20.93	0.04	136	20	130	26	NONE		22	62	39.1	737	764	14024	584.3	9.74	2	187	0	0	14024
									00:00:26	113.21	0.889	100.642	563	966.203	1772.69	1.83	174	19.2	96	52.3	12.88	3.7	105	9.2	19.57	2.16	19.17	2.92	20.93	0.04	140	15	137	21	NONE		22	63	39.1	737	764	8234	343.1	5.72	2	109.8	0	0	8234
									00:00:27	117.65	0.907	106.706	375	1335.16	2164.05	1.62	174.4	22.5	73.8	45.5	17.8	5.1	107	12.5	19.23	2.48	18.67	3.31	20.93	0.04	138	18	134	24	NONE		22	63	39.1	737	764	10926	455.3	7.59	2	145.7	0	0	10926
									00:00:27	107.14	1.041	111.536	516	1340.73	2242.06	1.67	200.7	25.6	77.6	46.4	17.88	5.1	112	12	19.28	2.46	18.7	3.27	20.93	0.04	138	18	134	23	NONE		22	63	39.1	737	764	11081	461.7	7.7	2	147.7	0	0	11081
									00:00:28	101.69	0.933	94.881	518	1156.08	1920.45	1.66	179.7	23.1	75.9	45.7	15.41	4.4	122	9.5	19.26	2.48	18.77	3.3	20.93	0.04	138	18	135	24	NONE	Marker	22	63	39.1	737	764	9535	397.3	6.62	2	127.1	0	0	9535
									00:00:29	107.14	0.977	104.679	344	1570.81	2395.63	1.53	184.9	27.3	61.9	40.6	20.94	6	128	12.3	18.93	2.79	18.2	3.71	20.93	0.04	136	20	130	27	NONE		22	63	39.1	737	764	12616	525.7	8.76	2	168.2	0	0	12616
									00:00:30	54.55	0.911	49.691	693	896.947	1238.89	1.38	169.3	27.7	51.1	37	11.96	3.4	137	6.5	18.58	3.04	17.56	4.16	20.93	0.04	133	22	126	30	NONE		22	63	39.1	737	764	7000	291.7	4.86	2	93.3	0	0	7000
									00:00:31	33.71	0.893	30.101	819	772.934	880.583	1.14	158.5	31.8	35.9	31.5	10.31	2.9	151	5.1	17.75	3.56	16.46	4.95	20.93	0.04	127	26	118	35	NONE		22	63	39.1	737	764	5736	239	3.98	2	76.5	0	0	5736
									00:00:34	23.53	1.281	30.141	1131	1020.28	1106.22	1.08	215	57.1	27.9	25.8	13.6	3.9	164	6.2	16.78	4.46	15.37	5.76	20.93	0.04	120	32	110	41	NONE		22	63	39.1	737	764	7482	311.8	5.2	3	99.8	0	0	7482
									00:00:36	30.3	1.305	39.545	1021	1708.67	1668.58	0.98	205.6	66.8	21.9	22.4	22.78	6.5	169	10.1	15.75	5.12	14.54	6.23	20.93	0.04	113	37	104	45	NONE		22	63	39.1	737	764	12239	510	8.5	3	163.2	0	980	11259
									00:00:39	19.87	2.796	55.55	2259	2012.25	2114.15	1.05	462	129.2	26.9	25.6	26.83	7.7	172	11.7	16.52	4.62	14.94	6.17	20.93	0.04	118	33	107	44	NONE		22	63	39.1	737	764	14650	610.4	10.17	3	195.3	0	0	14650
									00:00:42	20.34	1.976	40.19	1594	1820.08	1865.68	1.03	305.3	111.2	21.3	20.8	24.27	6.9	171	10.6	15.45	5.63	13.94	7.17	20.93	0.04	111	40	100	51	NONE		22	62	39.1	737	764	13177	549	9.15	4	175.7	0	0	13177
									00:00:45	21.74	2.548	55.391	2120	2392.95	2557.14	1.07	398.9	142.6	22.5	21.1	31.91	9.1	168	14.2	15.66	5.6	14.27	7.09	20.93	0.04	112	40	102	51	NONE		22	62	39	737	764	17489	728.7	12.15	4	233.2	0	0	17489
									00:00:47	22.39	1.853	41.485	1696	1839.24	1985.77	1.08	287.3	107.5	21.7	20.1	24.52	7	164	11.2	15.5	5.8	13.98	7.47	20.93	0.04	111	42	100	54	NONE		22.1	62	39	737	764	13475	561.4	9.36	5	179.7	0	0	13475
									00:00:50	21.51	1.853	39.849	1718	1834.3	2002.18	1.09	283.2	112.8	20.9	19.2	24.46	7	161	11.4	15.28	6.09	13.72	7.75	20.93	0.04	110	44	98	56	NONE		22.1	62	39	737	764	13473	561.4	9.36	5	179.6	0	0	13473
									00:00:53	21.58	1.936	41.784	1793	1856.98	2066.19	1.11	299.2	116	21.7	19.5	24.76	7.1	156	11.9	15.45	5.99	13.96	7.63	20.93	0.04	111	43	100	55	NONE		22.1	62	39	737	764	13702	570.9	9.52	6	182.7	0	0	13702
									00:00:55	26.55	1.803	47.867	1593	1966.2	2242.8	1.14	285.6	102.4	23.4	20.5	26.22	7.5	154	12.8	15.84	5.68	14.38	7.34	20.93	0.04	114	41	103	53	NONE		22.1	62	39	737	764	14595	608.1	10.14	6	194.6	0	0	14595
									00:00:57	41.96	1.646	69.063	1075	2818.35	3260.92	1.16	261	94.2	23.5	20.3	37.58	10.7	152	18.5	15.86	5.72	14.33	7.23	20.93	0.04	114	41	103	52	NONE		22.1	63	39	737	764	20993	874.7	14.58	6	279.9	0	0	20993
									00:00:58	42.55	1.577	67.106	1187	2497.05	2975.84	1.19	256.6	84.8	25.7	21.5	33.29	9.5	151	16.5	16.27	5.38	14.79	6.83	20.93	0.04	117	39	106	49	NONE	Marker	22.1	63	39	737	764	18737	780.7	13.01	7	249.8	0	0	18737
									00:01:00	40	2.132	85.28	1327	2949.84	3467.87	1.18	354.2	105.2	28	23.8	39.33	11.2	150	19.7	16.61	4.93	15.36	6.22	20.93	0.04	119	35	110	45	NONE		22.1	64	39	737	764	22059	919.1	15.32	7	294.1	0	0	22059
									00:01:00	72.29	2.016	145.735	905	4022.97	5189.08	1.29	350.9	87.2	35	27.1	53.64	15.3	152	26.5	17.41	4.33	16.28	5.55	20.93	0.04	125	31	117	40	NONE		22.1	64	39	737	764	30813	1283.9	21.4	7	410.8	0	0	30813
									00:01:02	50	2.086	104.3	896	2825.85	3733.38	1.32	364	90.7	35.7	27	37.68	10.8	153	18.5	17.45	4.35	16.16	6.03	20.93	0.04	125	31	116	43	NONE		22.1	64	39	737	764	21784	907.7	15.13	8	290.4	0	0	21784
									00:01:03	50.42	2.246	113.244	1114	3012.14	4269.07	1.42	391.9	102.8	36.4	25.7	40.16	11.5	153	19.7	17.45	4.58	16.44	5.73	20.93	0.04	125	33	118	41	NONE		22.1	63	39	737	764	23678	986.6	16.44	8	315.7	0	0	23678
									00:01:04	76.92	1.851	142.385	860	3033.72	4573.82	1.51	334.9	72.3	45.2	30	40.45	11.6	155	19.6	18.09	3.91	17.06	5.06	20.93	0.04	130	28	122	36	NONE		22.1	63	39	737	764	24282	1011.8	16.86	8	323.8	0	0	24282
									00:01:04	82.19	1.862	153.041	920	2853.57	4559.06	1.6	342.7	67.5	51.6	32.3	38.05	10.9	155	18.4	18.4	3.63	17.53	4.67	20.93	0.04	132	26	126	33	NONE		22.1	63	39	737	764	23247	968.6	16.14	8	310	0	0	23247
									00:01:05	96.77	1.659	160.548	776	2719.49	4449.74	1.64	308.9	56	56.5	34.6	36.26	10.4	156	17.4	18.62	3.38	17.83	4.41	20.93	0.04	134	24	128	32	NONE		22.1	63	39	737	764	22321	930	15.5	9	297.6	0	0	22321
									00:01:05	103.45	1.699	175.759	698	2863.62	5073.38	1.77	316.9	59.7	58.8	33.2	38.18	10.9	157	18.2	18.65	3.51	17.84	4.43	20.93	0.04	134	25	128	32	NONE		22.1	63	39	737	764	24118	1004.9	16.75	9	321.6	0	0	24118
									00:01:06	90.91	1.698	154.364	856	2363.25	4095.84	1.73	319.3	54.9	62.6	36.1	31.51	9	158	15	18.8	3.23	18.11	4.07	20.93	0.04	135	23	130	29	NONE		22.1	62	39	737	764	19760	823.3	13.72	9	263.5	0	0	19760
									00:01:07	115.38	1.386	159.923	683	2139.92	4002.54	1.87	263.7	42.3	71	37.9	28.53	8.2	159	13.5	19.03	3.05	18.49	3.85	20.93	0.04	136	22	133	28	NONE		22.1	62	39	737	764	18358	764.9	12.75	9	244.8	0	0	18358
									00:01:07	103.45	1.699	175.759	698	2656.88	4540.39	1.71	320.1	53.5	63.4	37.1	35.43	10.1	159	16.7	18.84	3.15	18.14	4.06	20.93	0.04	135	23	130	29	NONE		22.1	62	39	737	764	22113	921.4	15.36	9	294.8	0	0	22113
									00:01:08	105.26	1.671	175.895	727	2588.78	4568.58	1.76	315.4	52.9	65.1	36.9	34.52	9.9	160	16.2	18.87	3.17	18.15	4.07	20.93	0.04	135	23	130	29	NONE		22.1	62	39	737	764	21775	907.3	15.12	9	290.3	0	0	21775
									00:01:08	98.36	1.645	161.803	776	2391.9	4081.84	1.71	310.7	50.6	64.8	38	31.89	9.1	161	14.9	18.89	3.08	18.17	3.95	20.93	0.04	135	22	130	28	NONE		22.1	62	39	737	764	19899	829.1	13.82	9	265.3	0	0	19899
									00:01:09	101.69	1.578	160.475	715	2415.25	4146.42	1.72	297.4	49.7	63.5	37	32.2	9.2	162	14.9	18.85	3.15	18.12	4.06	20.93	0.04	135	23	130	29	NONE		22.1	62	39	737	764	20132	838.8	13.98	9	268.4	0	0	20132
									00:01:10	96.77	1.537	148.742	716	2402.1	3906.85	1.63	287.9	49.2	59.1	36.3	32.03	9.2	163	14.7	18.73	3.2	18	4.15	20.93	0.04	134	23	129	30	NONE	Marker	22.1	62	39	737	764	19679	819.9	13.67	10	262.4	0	0	19679
									00:01:10	101.69	1.645	167.288	744	2692.15	4482.14	1.66	308	53.7	59.5	35.7	35.9	10.3	164	16.4	18.72	3.26	17.94	4.21	20.93	0.04	134	23	129	30	NONE		22.1	62	39	737	764	22219	925.8	15.43	10	296.3	0	0	22219
									00:01:11	74.07	1.966	145.63	794	3003.73	4407.72	1.47	357.9	72.4	46.8	31.9	40.05	11.4	165	18.2	18.2	3.68	17.21	4.63	20.93	0.04	131	26	123	33	NONE		22.1	62	39	737	764	23851	993.8	16.56	10	318	0	0	23851
									00:01:14	20.13	2.826	56.899	1910	1439.45	1913.31	1.33	499.5	115.5	38.5	29	19.19	5.5	170	8.5	17.68	4.09	16.11	5.7	20.93	0.04	127	29	116	41	NONE		22.1	62	39	737	764	11115	463.1	7.72	11	148.2	0	0	11115
									00:01:15	48	2.014	96.672	1169	2781.97	3557.24	1.28	347.7	90	33.5	26.2	37.09	10.6	171	16.3	17.26	4.47	16.13	5.59	20.93	0.04	124	32	116	40	NONE		22.1	62	39	737	764	21258	885.8	14.76	11	283.4	0	0	21258
									00:01:17	38.96	2.119	82.558	1452	2442.46	3099.66	1.27	363.8	96.6	32.7	25.8	32.57	9.3	173	14.1	17.17	4.56	16.08	5.71	20.93	0.04	123	33	115	41	NONE		22.2	62	39	737	764	18627	776.1	12.94	11	248.4	0	0	18627
									00:01:19	31.41	2.236	70.241	1864	2136.12	2678.06	1.25	381.8	103.5	31.9	25.4	28.48	8.1	175	12.2	17.08	4.63	16	5.91	20.93	0.04	122	33	115	42	NONE		22.2	63	39	737	764	16239	676.6	11.28	12	216.5	0	0	16239
									00:01:20	46.15	2.057	94.938	1185	2980.2	3787.9	1.27	348.4	99.6	30.8	24.2	39.74	11.4	176	16.9	16.94	4.84	15.74	6.05	20.93	0.04	121	35	113	43	NONE		22.2	63	39	737	764	22737	947.4	15.79	12	303.2	0	0	22737
									00:01:22	36.14	2.097	75.795	1374	2620.69	3299.28	1.26	346.9	110.7	28	22.2	34.94	10	176	14.9	16.54	5.28	15.38	6.66	20.93	0.04	119	38	110	48	NONE		22.2	63	39	737	764	19944	831	13.85	12	265.9	0	0	19944
									00:01:24	30.61	2.183	66.827	1803	2235.27	2844.3	1.27	364	112.7	28.9	22.7	29.8	8.5	176	12.7	16.67	5.16	15.55	6.51	20.93	0.04	120	37	111	47	NONE		22.2	63	39	737	764	17059	710.8	11.85	13	227.4	0	0	17059
									00:01:25	41.67	2.288	95.333	1390	3202.46	4205.8	1.31	380.3	122.4	28.9	22	42.7	12.2	176	18.2	16.62	5.35	15.49	6.55	20.93	0.04	119	38	111	47	NONE		22.2	64	39	737	764	24647	1027	17.12	13	328.6	0	0	24647
									00:01:27	33.71	2.521	84.978	1783	2610.03	3525.9	1.35	427.6	126.9	31.7	23.4	34.8	9.9	176	14.8	16.96	5.03	15.92	6.24	20.93	0.04	122	36	114	45	NONE		22.2	64	39	737	764	20243	843.5	14.06	14	269.9	0	0	20243
									00:01:28	41.67	2.263	94.292	1358	2756.92	3915.43	1.42	387	114	33.1	23.3	36.76	10.5	175	15.8	17.1	5.04	15.97	6.27	20.93	0.04	123	36	115	45	NONE		22.2	64	39	737	764	21685	903.5	15.06	14	289.1	0	0	21685
									00:01:31	24.1	3.004	72.386	2165	2102.75	3145.41	1.5	512.8	158.3	33.6	22.5	28.04	8	175	12	17.07	5.27	16.17	6.28	20.93	0.04	122	38	116	45	NONE		22.2	62	39	737	764	16791	699.6	11.66	14	223.9	0	0	16791
									00:01:33	30.46	2.222	67.675	1669	2181.5	3130.71	1.44	371	124.6	30	20.9	29.09	8.3	174	12.5	16.7	5.61	15.62	6.82	20.93	0.04	120	40	112	49	NONE		22.2	62	39	737	764	17210	717.1	11.95	15	229.5	0	0	17210
									00:01:35	28.71	2.444	70.163	1946	2263.93	3301.89	1.46	407.5	139.4	30.1	20.6	30.19	8.6	173	13.1	16.67	5.7	15.72	6.83	20.93	0.04	120	41	113	49	NONE		22.2	62	39	737	764	17944	747.7	12.46	15	239.3	0	0	17944
									00:01:37	25.86	2.168	56.069	1572	1753.93	2650.31	1.51	363.4	124.2	30.9	20.5	23.39	6.7	172	10.2	16.76	5.73	15.69	7.12	20.93	0.04	120	41	112	51	NONE		22.2	62	39	737	764	14048	585.3	9.76	16	187.3	0	0	14048
									00:01:39	40.82	1.652	67.429	1233	2103.51	3080.77	1.46	277.7	91.5	30.7	21	28.05	8	171	12.3	16.81	5.54	15.5	7	20.93	0.04	121	40	111	50	NONE		22.2	62	39	737	764	16693	695.6	11.59	16	222.6	0	0	16693
									00:01:40	54.55	1.878	102.436	1024	3033.34	4511.78	1.49	319.3	100.3	32.5	21.9	40.44	11.6	171	17.7	17	5.34	15.73	6.71	20.93	0.04	122	38	113	48	NONE	Marker	22.2	62	39	737	764	24182	1007.6	16.79	16	322.4	0	0	24182
									00:01:41	47.62	2.178	103.714	1270	2794.61	3969.67	1.42	379	101.2	35.9	25.3	37.26	10.6	171	16.3	17.4	4.65	16.46	5.94	20.93	0.04	125	33	118	43	NONE		22.2	62	39	737	764	21982	915.9	15.27	16	293.1	0	0	21982
									00:01:42	56.07	2.32	130.093	958	3121.73	4783.84	1.53	411.1	103.6	40.4	26.4	41.62	11.9	171	18.3	17.72	4.47	16.58	6.08	20.93	0.04	127	32	119	44	NONE		22.2	62	39	737	764	25109	1046.2	17.44	17	334.8	0	0	25109
									00:01:43	54.55	1.979	107.945	1068	2489.9	3780.28	1.52	353.3	84.2	41.8	27.5	33.2	9.5	171	14.6	17.85	4.25	16.78	5.82	20.93	0.04	128	31	120	42	NONE		22.2	62	39	737	764	19971	832.1	13.87	17	266.3	0	0	19971
									00:01:44	52.63	2.116	111.368	946	2578.96	3811.4	1.48	378	88	41.8	28.3	34.39	9.8	171	15.1	17.86	4.16	16.78	5.98	20.93	0.04	128	30	120	43	NONE		22.2	62	39	737	764	20521	855	14.25	17	273.6	0	0	20521
									00:01:45	71.43	2.063	147.357	969	3113.43	4877.19	1.57	373.1	83	45.7	29.2	41.51	11.9	171	18.2	18.09	4.02	17.1	5.45	20.93	0.04	130	29	123	39	NONE		22.2	62	39	737	764	25211	1050.4	17.51	18	336.1	0	0	25211
									00:01:46	65.93	1.931	127.319	911	2688.92	3989.87	1.48	350.1	73.6	45.6	30.8	35.85	10.2	171	15.7	18.13	3.81	17.15	5.22	20.93	0.04	130	27	123	37	NONE		22.2	62	39	737	764	21421	892.5	14.88	18	285.6	0	0	21421
									00:01:47	61.86	2.153	133.175	937	2902.98	4237.04	1.46	388.7	83.3	44.4	30.4	38.71	11.1	172	16.9	18.05	3.87	17.12	5.15	20.93	0.04	129	28	123	37	NONE		22.2	62	39	737	764	23015	958.9	15.98	18	306.9	0	0	23015
									00:01:48	68.97	1.996	137.655	939	2720.75	4028.56	1.48	365.5	71.1	48.8	33	36.28	10.4	173	15.7	18.31	3.56	17.38	4.92	20.93	0.04	131	26	125	35	NONE		22.2	62	39	737	764	21661	902.5	15.04	18	288.8	0	0	21661
									00:01:49	78.95	1.737	137.132	832	2562.45	3811.59	1.49	320.5	58.8	51.4	34.5	34.17	9.8	173	14.8	18.45	3.39	17.55	4.76	20.93	0.04	132	24	126	34	NONE		22.2	62	39	737	764	20428	851.2	14.19	19	272.4	0	0	20428
									00:01:49	84.51	1.759	148.648	788	2965.04	4416.44	1.49	321.6	63.6	48.1	32.3	39.53	11.3	174	17	18.28	3.62	17.47	4.72	20.93	0.04	131	26	125	34	NONE		22.2	62	39	737	764	23647	985.3	16.42	19	315.3	0	0	23647
									00:01:50	58.82	2.201	129.471	1051	3060.63	4121.17	1.35	393.5	85.2	41	30.4	40.81	11.7	174	17.6	17.88	3.87	17.06	4.95	20.93	0.04	128	28	122	35	NONE		22.2	62	39	737	764	23716	988.2	16.47	19	316.2	0	0	23716
									00:01:51	60.61	2.145	130	1068	2856.77	3773.81	1.32	388.4	75.8	44	33.3	38.09	10.9	175	16.3	18.11	3.53	17.26	4.69	20.93	0.04	130	25	124	34	NONE	Marker	22.2	61	39	737	764	22021	917.6	15.29	19	293.6	0	0	22021
									00:01:52	68.97	2.531	174.552	990	3871.98	5695.3	1.47	455.5	100.4	43.8	29.8	51.63	14.8	176	22	18	3.97	17.07	4.77	20.93	0.04	129	28	122	34	NONE		22.2	61	39	737	764	30766	1281.9	21.37	19	410.2	0	0	30766
									00:01:54	31.41	3.084	96.88	1845	2427.44	3371.42	1.39	544.9	130.4	39	28.1	32.37	9.2	178	13.6	17.67	4.23	16.75	5.28	20.93	0.04	127	30	120	38	NONE		22.3	61	39	737	764	18973	790.5	13.18	20	253	0	0	18973
									00:01:56	39.74	1.88	74.702	1503	2076.75	2735.23	1.32	326.4	83.6	34.6	26.3	27.69	7.9	179	11.6	17.36	4.45	16.29	5.52	20.93	0.04	124	32	117	40	NONE		22.3	61	39	737	764	15996	666.5	11.11	20	213.3	0	0	15996
									00:01:57	47.24	2.351	111.071	1199	3391.05	4379.15	1.29	400.4	112.5	31.8	24.6	45.21	12.9	179	18.9	17.03	4.79	16	5.76	20.93	0.04	122	34	115	41	NONE		22.3	61	39	737	764	25981	1082.5	18.04	21	346.4	0	0	25981
									00:01:59	35.09	2.676	93.895	1670	2800.51	3624.65	1.29	458.1	125.4	32.7	25.2	37.34	10.7	180	15.6	17.12	4.69	16.08	5.87	20.93	0.04	123	34	115	42	NONE		22.3	61	39	737	764	21469	894.5	14.91	21	286.3	0	0	21469
									00:02:00	42.86	2.312	99.086	1376	2942.19	3855.58	1.31	395.9	109.2	32.7	24.9	39.23	11.2	181	16.3	17.12	4.72	16.05	5.79	20.93	0.04	123	34	115	42	NONE		22.3	61	39	737	764	22631	942.9	15.72	21	301.7	0	0	22631
									00:02:02	35.29	2.633	92.929	1621	2485.34	3329.8	1.34	460.3	114.6	36.4	27.2	33.14	9.5	180	13.8	17.48	4.35	16.44	5.53	20.93	0.04	125	31	118	40	NONE		22.3	61	39	737	764	19232	801.3	13.36	22	256.4	0	0	19232
									00:02:03	41.38	2.544	105.269	1374	3094.71	4218.02	1.36	435.6	123.7	33.1	24.3	41.26	11.8	180	17.2	17.12	4.86	15.99	6.04	20.93	0.04	123	35	115	43	NONE		22.3	61	39	737	764	24061	1002.6	16.71	22	320.8	0	0	24061
									00:02:06	20.55	3.46	71.096	2006	2175.3	3003.43	1.38	586.6	177.3	32	23.2	29	8.3	180	12.1	16.95	5.12	15.02	7.15	20.93	0.04	122	37	108	51	NONE		22.3	61	39	737	764	16974	707.2	11.79	23	226.3	0	0	16974
									00:02:08	41.38	2.531	104.731	1481	3429.75	4558.54	1.33	423.1	133.6	29.7	22.3	45.73	13.1	179	19.2	16.72	5.28	15.5	6.5	20.93	0.04	120	38	111	47	NONE		22.3	61	39	737	764	26482	1103.4	18.39	23	353.1	0	0	26482
									00:02:09	38.22	2.574	98.369	1548	2945.87	3955.55	1.34	439.3	125.6	32.5	24.2	39.28	11.2	178	16.5	17.07	4.88	15.97	6.05	20.93	0.04	122	35	115	43	NONE		22.3	61	39	737	764	22810	950.4	15.84	24	304.1	0	0	22810
									00:02:11	36.59	2.807	102.695	1576	3003.84	4133.5	1.38	480.9	137.1	33.3	24.2	40.05	11.4	178	16.9	17.13	4.88	16.13	5.97	20.93	0.04	123	35	116	43	NONE		22.3	61	39	737	764	23417	975.7	16.26	24	312.2	0	0	23417
									00:02:13	32.97	2.671	88.055	1787	2542.92	3589.24	1.41	458.2	132.1	33.7	23.9	33.91	9.7	177	14.4	17.15	4.95	16.18	6.01	20.93	0.04	123	35	116	43	NONE		22.3	61	39	737	764	19966	831.9	13.87	25	266.2	0	0	19966
									00:02:15	24.49	2.89	70.776	1929	2094.55	2943.28	1.41	493.2	145.8	33	23.5	27.93	8	176	11.9	17.07	5.04	16.08	6.33	20.93	0.04	122	36	115	45	NONE		22.3	61	39	737	764	16425	684.4	11.41	25	219	0	0	16425
									00:02:17	24.9	2.904	72.299	2089	2313.85	3296.12	1.42	486	160.5	30.5	21.4	30.85	8.8	175	13.2	16.74	5.53	15.88	6.62	20.93	0.04	120	40	114	47	NONE		22.3	61	39	737	764	18216	759	12.65	26	242.9	0	0	18216
									00:02:20	22.3	2.906	64.818	2037	2008.58	2967.87	1.48	489	161.3	31.5	21.3	26.78	7.7	174	11.5	16.83	5.55	15.8	6.73	20.93	0.04	121	40	113	48	NONE		22.3	61	39	737	764	15981	665.9	11.1	26	213.1	0	0	15981
									00:02:22	30.93	2.302	71.196	1522	2258.45	3180.86	1.41	386.4	124.7	30.6	21.7	30.11	8.6	173	13.1	16.79	5.42	15.7	6.79	20.93	0.04	120	39	113	49	NONE		22.3	61	39	737	764	17722	738.4	12.31	26	236.3	0	0	17722
									00:02:24	30.3	2.51	76.061	1629	2324.05	3326.02	1.43	424.7	133.1	31.8	22.2	30.99	8.9	173	13.4	16.92	5.3	15.92	6.65	20.93	0.04	121	38	114	48	NONE		22.3	61	39	737	764	18320	763.3	12.72	27	244.3	0	0	18320
									00:02:26	38.71	2.21	85.548	1471	2285.82	3480.7	1.52	383.7	109.1	36.2	23.8	30.48	8.7	172	13.3	17.36	4.94	16.37	6.03	20.93	0.04	124	35	117	43	NONE		22.3	61	39	737	764	18351	764.6	12.74	27	244.7	0	0	18351
									00:02:28	28.99	2.604	75.478	1803	1899.76	2961.41	1.56	456.9	124	38.7	24.8	25.33	7.2	171	11.1	17.55	4.76	16.58	6.04	20.93	0.04	126	34	119	43	NONE		22.3	61	39	737	764	15360	640	10.67	28	204.8	0	0	15360
									00:02:30	30.77	2.44	75.077	1470	2017.44	3137.65	1.56	422.6	123.7	36.1	23.2	26.9	7.7	170	11.9	17.32	5.07	16.35	6.38	20.93	0.04	124	36	117	46	NONE		22.3	61	39	737	764	16300	679.2	11.32	28	217.3	0	0	16300
									00:02:31	38.96	2.173	84.662	1313	2082.23	3393.78	1.63	382	105.7	39.3	24.1	27.76	7.9	170	12.2	17.58	4.86	16.59	5.98	20.93	0.04	126	35	119	43	NONE		22.3	61	39	737	764	17070	711.2	11.85	28	227.6	0	0	17070
									00:02:33	33.33	2.23	74.333	1439	1866.17	3010.94	1.61	390.7	109.6	38.6	23.9	24.88	7.1	169	11	17.52	4.91	16.61	6.08	20.93	0.04	126	35	119	44	NONE		22.3	61	39	737	764	15250	635.4	10.59	29	203.3	0	0	15250
									00:02:35	37.27	2.41	89.814	1438	2072.12	3475.56	1.68	428	113.2	42.1	25.1	27.63	7.9	168	12.3	17.76	4.7	16.9	5.76	20.93	0.04	127	34	121	41	NONE		22.3	61	39	737	764	17142	714.3	11.9	29	228.6	0	0	17142
									00:02:36	42.55	2.127	90.511	1297	1922.07	3343.18	1.74	382.4	95.4	45.5	26.2	25.63	7.3	168	11.4	17.98	4.49	17.04	5.57	20.93	0.04	129	32	122	40	NONE		22.3	61	39	737	764	16090	670.4	11.17	29	214.5	0	0	16090
									00:02:38	28.17	2.691	75.803	1803	1609.24	2835.12	1.76	483.5	122.2	45.9	26	21.46	6.1	168	9.6	17.97	4.54	17.13	5.77	20.93	0.04	129	33	123	41	NONE		22.3	61	39	737	764	13528	563.7	9.39	30	180.4	0	0	13528
									00:02:40	43.48	2.088	90.783	1186	1853.32	3391.17	1.83	376.8	94.7	47.3	25.9	24.71	7.1	167	11.1	18.05	4.54	17.17	5.59	20.93	0.04	129	33	123	40	NONE		22.3	61	39	737	764	15780	657.5	10.96	30	210.4	0	0	15780
									00:02:41	41.96	2.168	90.965	1298	1775.06	3330.78	1.88	393.5	96.4	49.6	26.4	23.67	6.8	166	10.7	18.15	4.45	17.31	5.49	20.93	0.04	130	32	124	39	NONE		22.3	61	39	737	764	15245	635.2	10.59	30	203.3	0	0	15245
									00:02:42	41.67	2.156	89.833	1312	1683.69	3207.41	1.9	393.4	93.5	51.6	27.1	22.45	6.4	166	10.1	18.25	4.34	17.43	5.37	20.93	0.04	131	31	125	39	NONE		22.3	61	39	737	764	14536	605.7	10.09	30	193.8	0	0	14536
									00:02:44	43.48	2.048	89.043	1248	1619.13	3124.44	1.93	375.1	87.3	53.1	27.5	21.59	6.2	166	9.8	18.32	4.26	17.52	5.29	20.93	0.04	131	31	126	38	NONE		22.3	61	39	737	764	14042	585.1	9.75	31	187.2	0	0	14042
									00:02:45	40.82	1.992	81.306	1249	1481.6	2896.61	1.96	364.5	86.2	52.9	27.1	19.75	5.6	165	9	18.3	4.33	17.55	5.32	20.93	0.04	131	31	126	38	NONE		22.3	61	39	737	764	12909	537.9	8.96	31	172.1	0	0	12909
									00:02:47	43.17	2.007	86.633	1234	1524.53	3041.59	2	368.7	85.6	54.8	27.5	20.33	5.8	165	9.2	18.37	4.27	17.59	5.27	20.93	0.04	132	31	126	38	NONE		22.3	61	39	737	764	13380	557.5	9.29	31	178.4	0	0	13380
									00:02:48	34.09	2.275	77.557	1533	1381.73	2744.73	1.99	417.3	97.8	54.4	27.4	18.42	5.3	164	8.4	18.34	4.3	17.59	5.38	20.93	0.04	132	31	126	39	NONE		22.3	61	39	737	764	12107	504.5	8.41	31	161.4	0	0	12107
									00:02:50	38.22	2.321	88.701	1485	1472.61	3050.94	2.07	429	97	58.4	28.2	19.63	5.6	164	9	18.48	4.18	17.76	5.19	20.93	0.04	133	30	127	37	NONE		22.3	61	39	737	764	13103	546	9.1	31	174.7	0	0	13103
									00:02:52	27.15	2.61	70.86	1915	1208.87	2521.25	2.09	480.5	112.8	57	27.4	16.12	4.6	163	7.4	18.41	4.32	17.71	5.41	20.93	0.04	132	31	127	39	NONE		22.3	61	39	737	764	10783	449.3	7.49	32	143.8	0	0	10783
									00:02:54	30.77	2.165	66.615	1517	1187.79	2429.86	2.05	396.5	95.9	54.3	26.5	15.84	4.5	162	7.3	18.31	4.43	17.54	5.7	20.93	0.04	131	32	126	41	NONE		22.3	61	39	737	764	10520	438.3	7.31	32	140.3	0	0	10520
									00:02:56	32.61	2.262	73.761	1660	1322.72	2761.05	2.09	413.5	102.8	54	25.9	17.64	5	161	8.2	18.28	4.54	17.51	5.62	20.93	0.04	131	33	126	40	NONE		22.3	61	39	737	764	11802	491.7	8.2	32	157.4	0	0	11802
									00:02:59	20.69	3.15	65.172	2196	1092.65	2326.85	2.13	580.7	136.6	58.3	27.4	14.57	4.2	159	6.9	18.43	4.34	17.71	5.36	20.93	0.04	132	31	127	38	NONE		22.3	61	39	737	764	9822	409.3	6.82	33	131	0	0	9822
									00:03:01	34.09	1.45	49.432	989	975.105	1875.89	1.92	262.4	66.8	48.2	25.1	13	3.7	158	6.2	18.1	4.61	17.08	6.01	20.93	0.04	130	33	122	43	NONE		22.3	61	39	737	764	8448	352	5.87	33	112.6	0	0	8448
									00:03:03	26.43	2.172	57.41	1742	1170.59	2219.01	1.9	391.3	101.9	47.5	25	15.61	4.5	157	7.5	18.02	4.69	17.1	6	20.93	0.04	129	34	123	43	NONE		22.3	61	39	737	764	10089	420.4	7.01	33	134.5	0	0	10089
									00:03:05	23.26	2.004	46.605	1698	995.401	1864.79	1.87	358.5	97.3	45.2	24.1	13.27	3.8	153	6.5	17.89	4.86	17.03	6.15	20.93	0.04	128	35	122	44	NONE		22.3	61	39	737	764	8544	356	5.93	33	113.9	0	0	8544
									00:03:08	25.53	1.973	50.374	1517	1083.4	2003	1.85	352.8	95.2	44.8	24.3	14.45	4.1	151	7.2	17.88	4.83	16.96	6.23	20.93	0.04	128	35	122	45	NONE		22.3	61	39	737	764	9257	385.7	6.43	34	123.4	0	0	9257
									00:03:10	24.19	2.461	59.54	1866	1256.32	2330.33	1.85	441.4	116.9	46	24.8	16.75	4.8	148	8.5	17.94	4.75	17.12	5.96	20.93	0.04	129	34	123	43	NONE		22.3	61	39	737	764	10747	447.8	7.46	34	143.3	0	0	10747
									00:03:12	27.52	2.4	66.055	1694	1317.91	2496.07	1.89	433.9	110.1	48.7	25.7	17.57	5	147	9	18.08	4.59	17.28	5.74	20.93	0.04	130	33	124	41	NONE		22.3	61	39	737	764	11355	473.1	7.89	34	151.4	0	0	11355
									00:03:15	26.2	2.503	65.581	1945	1186.39	2338.28	1.97	458.3	108.4	53.7	27.3	15.82	4.5	146	8.1	18.31	4.33	17.62	5.34	20.93	0.04	131	31	126	38	NONE		22.3	61	39	737	764	10367	431.9	7.2	34	138.2	0	0	10367
									00:03:17	26.2	2.198	57.59	1747	988.401	1990.42	2.01	405	92.3	56.4	28	13.18	3.8	146	6.8	18.43	4.2	17.68	5.31	20.93	0.04	132	30	127	38	NONE		22.2	61	39	737	764	8704	362.7	6.04	35	116	0	0	8704
									00:03:19	34.68	1.585	54.971	1266	909.612	1869.42	2.06	293.2	65.5	57.8	28.1	12.13	3.5	146	6.2	18.5	4.13	17.66	5.28	20.93	0.04	133	30	127	38	NONE		22.2	61	39	737	764	8070	336.2	5.6	35	107.6	0	0	8070
									00:03:21	27.78	1.961	54.472	1629	938.871	1893.12	2.02	361.1	82.8	55.9	27.7	12.52	3.6	146	6.4	18.41	4.22	17.68	5.33	20.93	0.04	132	30	127	38	NONE		22.2	61	38.9	737	764	8271	344.6	5.74	35	110.3	0	0	8271
									00:03:24	21.2	2.548	54.021	2001	956.717	1948.18	2.04	467.2	111.6	54.9	27	12.76	3.6	145	6.6	18.34	4.38	17.61	5.51	20.93	0.04	131	31	126	40	NONE		22.3	61	39	737	764	8459	352.5	5.87	35	112.8	0	0	8459
									00:03:27	21.28	2.374	50.511	1781	965.826	1940.4	2.01	430.7	110.7	50.8	25.3	12.88	3.7	145	6.7	18.14	4.66	17.45	5.73	20.93	0.04	130	33	125	41	NONE		22.3	61	38.9	737	764	8498	354.1	5.9	36	113.3	0	0	8498
									00:03:30	18.63	2.961	55.174	2025	970.662	1949.66	2.01	543.8	127.1	55.5	27.6	12.94	3.7	146	6.6	18.37	4.29	17.67	5.3	20.93	0.04	132	31	127	38	NONE		22.3	60	38.9	737	764	8539	355.8	5.93	36	113.9	0	0	8539
									00:03:32	27.78	2.011	55.861	1489	990.439	1948.05	1.97	369.3	85.2	54.4	27.7	13.21	3.8	145	6.8	18.36	4.24	17.58	5.38	20.93	0.04	132	30	126	39	NONE		22.3	60	38.9	737	764	8648	360.3	6.01	36	115.3	0	0	8648
									00:03:34	33.15	1.833	60.762	1394	1058.18	2100.83	1.99	337.3	77	55.2	27.8	14.11	4	143	7.4	18.4	4.2	17.71	5.17	20.93	0.04	132	30	127	37	NONE		22.3	60	38.9	737	764	9270	386.3	6.44	36	123.6	0	0	9270
									00:03:36	27.27	2.052	55.964	1568	990.12	1930.38	1.95	377.1	86	54.6	28	13.2	3.8	142	7	18.38	4.19	17.63	5.31	20.93	0.04	132	30	126	38	NONE		22.3	60	38.9	737	764	8618	359.1	5.98	37	114.9	0	0	8618
									00:03:38	27.65	1.656	45.788	1456	802.297	1567.82	1.95	304.7	68.9	54.7	28	10.7	3.1	141	5.7	18.4	4.16	17.59	5.35	20.93	0.04	132	30	126	38	NONE		22.2	61	38.9	737	764	6989	291.2	4.85	37	93.2	0	0	6989
									00:03:41	18.35	2.789	51.174	2341	894.086	1803.5	2.02	512.6	119.4	55.8	27.7	11.92	3.4	138	6.5	18.38	4.28	17.66	5.31	20.93	0.04	132	31	127	38	NONE		22.2	61	38.9	737	764	7878	328.2	5.47	37	105	0	0	7878
									00:03:44	25.97	1.535	39.87	1299	727.579	1383.19	1.9	281.2	64.7	52.3	27.5	9.7	2.8	138	5.3	18.32	4.21	17.48	5.52	20.93	0.04	131	30	125	40	NONE		22.2	61	38.9	737	764	6277	261.5	4.36	37	83.7	0	0	6277
									00:03:46	25.53	1.901	48.536	1568	880.992	1706.61	1.94	348.2	81.2	53.1	27.4	11.75	3.4	138	6.4	18.32	4.27	17.49	5.46	20.93	0.04	131	31	125	39	NONE		22.2	61	38.9	737	764	7651	318.8	5.31	37	102	0	0	7651
									00:03:48	29.27	1.308	38.283	1021	743.851	1356.52	1.82	237.9	56.3	48.7	26.7	9.92	2.8	136	5.5	18.19	4.3	17.27	5.63	20.93	0.04	130	31	124	40	NONE		22.2	61	38.9	737	764	6326	263.6	4.39	38	84.3	0	0	6326
									00:03:51	19.93	2.895	57.708	2280	966.093	1930.41	2	535.4	117.7	58.3	29.2	12.88	3.7	135	7.2	18.49	4.07	17.74	5.14	20.93	0.04	133	29	127	37	NONE		22.2	61	38.9	737	764	8483	353.5	5.89	38	113.1	0	0	8483
									00:03:53	32.97	1.335	44.011	996	760.274	1448.22	1.9	246.4	53.4	54.9	28.8	10.14	2.9	134	5.7	18.46	4	17.62	5.23	20.93	0.04	132	29	126	37	NONE		22.2	61	38.9	737	764	6564	273.5	4.56	38	87.5	0	0	6564
									00:03:55	25.21	1.74	43.866	1490	790.27	1495.81	1.89	319.4	72.1	53.3	28.1	10.54	3	134	5.9	18.36	4.14	17.53	5.37	20.93	0.04	132	30	126	39	NONE		22.2	61	38.9	737	764	6808	283.6	4.73	38	90.8	0	0	6808
									00:03:58	24.69	1.927	47.58	1589	880.883	1672.77	1.9	352.3	82.3	52.1	27.4	11.75	3.4	133	6.6	18.28	4.27	17.56	5.29	20.93	0.04	131	31	126	38	NONE		22.2	61	38.9	737	764	7597	316.5	5.28	38	101.3	0	0	7597
									00:04:00	30.61	1.579	48.337	1284	866.895	1632.28	1.88	290.1	64.8	53.3	28.3	11.56	3.3	133	6.5	18.37	4.1	17.67	5.11	20.93	0.04	132	29	127	37	NONE		22.2	61	38.9	737	764	7454	310.6	5.18	39	99.4	0	0	7454
									00:04:03	24.59	1.961	48.221	1518	848.744	1628.86	1.92	360.9	80.5	54.8	28.5	11.32	3.2	132	6.4	18.4	4.11	17.65	5.19	20.93	0.04	132	29	127	37	NONE		22.2	61	38.9	737	764	7347	306.1	5.1	39	98	0	0	7347
									00:04:05	23.53	1.552	36.518	1204	669.66	1237.22	1.85	284.5	63.9	52.1	28.2	8.93	2.6	133	5	18.33	4.12	17.47	5.32	20.93	0.04	131	30	125	38	NONE		22.2	61	38.9	737	764	5721	238.4	3.97	39	76.3	0	0	5721
									00:04:08	18.93	2.162	40.921	1879	771.362	1436.5	1.86	394.6	92.2	51.3	27.6	10.28	2.9	130	5.9	18.25	4.26	17.47	5.39	20.93	0.04	131	31	125	39	NONE		22.2	61	38.9	737	764	6607	275.3	4.59	39	88.1	0	0	6607
									00:04:10	31.58	1.195	37.737	1068	695.641	1247	1.79	219.2	48	51.1	28.5	9.28	2.7	129	5.4	18.34	4.02	17.5	5.28	20.93	0.04	132	29	125	38	NONE		22.2	60	38.8	737	764	5882	245.1	4.08	39	78.4	0	0	5882
									00:04:12	25.53	1.534	39.166	1301	763.362	1349.02	1.77	279.3	64.2	49	27.7	10.18	2.9	129	5.9	18.21	4.19	17.34	5.48	20.93	0.04	131	30	124	39	NONE		22.2	60	38.8	737	764	6424	267.7	4.46	39	85.7	0	0	6424
									00:04:15	21.98	1.77	38.901	1478	791.854	1393.28	1.76	320.2	77	47.2	26.8	10.56	3	129	6.1	18.09	4.35	17.2	5.6	20.93	0.04	130	31	123	40	NONE		22.2	60	38.8	737	764	6654	277.3	4.62	40	88.7	0	0	6654
									00:04:17	25.86	1.459	37.733	1272	755.755	1319.83	1.75	264.7	62	47.5	27.2	10.08	2.9	128	5.9	18.14	4.25	17.28	5.48	20.93	0.04	130	30	124	39	NONE		22.2	60	38.8	737	764	6335	264	4.4	40	84.5	0	0	6335
									00:04:20	23.35	1.755	40.973	1443	808.436	1423.88	1.76	319	74.1	48.7	27.6	10.78	3.1	127	6.4	18.18	4.22	17.31	5.44	20.93	0.04	130	30	124	39	NONE		22.2	60	38.8	737	764	6796	283.2	4.72	40	90.6	0	0	6796
									00:04:22	26.43	1.641	43.374	1284	846.048	1479.08	1.75	298.9	68	49.1	28.1	11.28	3.2	127	6.7	18.21	4.14	17.36	5.33	20.93	0.04	131	30	124	38	NONE		22.2	60	38.8	737	764	7094	295.6	4.93	40	94.6	0	0	7094
									00:04:24	34.48	1.163	40.103	1003	753.62	1316.18	1.75	213	46.4	50	28.6	10.05	2.9	128	5.9	18.31	3.99	17.36	5.25	20.93	0.04	131	29	124	38	NONE		22.2	60	38.8	737	764	6317	263.2	4.39	40	84.2	0	0	6317
									00:04:27	19.29	3.145	60.675	2215	1040.1	1940.46	1.87	581.6	122.3	57	30.6	13.87	4	128	8.1	18.49	3.89	17.84	4.78	20.93	0.04	133	28	128	34	NONE		22.2	60	38.8	737	764	8915	371.5	6.19	41	118.9	0	0	8915
									00:04:30	17.19	1.859	31.96	1869	589.424	1082.23	1.84	340.6	76.5	52.2	28.4	7.86	2.2	128	4.6	18.32	4.12	17.58	5.19	20.93	0.04	131	30	126	37	NONE		22.2	60	38.8	737	764	5024	209.4	3.49	41	67	0	0	5024
									00:04:33	27.91	1.389	38.763	1109	685.31	1234.7	1.8	256.2	53.8	53.7	29.8	9.14	2.6	126	5.4	18.44	3.87	17.55	5.19	20.93	0.04	132	28	126	37	NONE		22.2	60	38.8	737	764	5804	241.9	4.03	41	77.4	0	0	5804
									00:04:35	25.1	1.78	44.686	1358	854.836	1539.26	1.8	324.7	74.5	50.2	27.9	11.4	3.3	126	6.8	18.24	4.19	17.47	5.3	20.93	0.04	131	30	125	38	NONE		22.2	60	38.8	737	764	7239	301.6	5.03	41	96.5	0	0	7239
									00:04:37	28.17	1.363	38.394	1184	697.603	1241.85	1.78	250.6	53.6	52.2	29.3	9.3	2.7	126	5.5	18.39	3.93	17.52	5.17	20.93	0.04	132	28	126	37	NONE		22.2	60	38.8	737	764	5885	245.2	4.09	41	78.5	0	0	5885
									00:04:50	23.62	2.028	47.906	1576	863.088	1574.01	1.82	372.9	81	53.6	29.4	11.51	3.3	121	7.1	18.39	3.99	17.7	4.96	20.93	0.04	132	29	127	36	NONE		22.2	60	38.8	737	764	7340	305.8	5.1	42	97.9	0	0	7340
									00:04:51	41.96	0.472	19.804	321	323.291	575.661	1.78	88	16.7	52.2	29.3	4.31	1.2	121	2.7	18.64	3.54	17.88	4.47	20.93	0.04	134	25	128	32	NONE		22.2	60	38.8	737	764	2727	113.6	1.89	42	36.4	0	0	2727
									00:04:54	20.2	1.844	37.253	1696	715.308	1255.02	1.75	336.6	75.5	50.1	28.6	9.54	2.7	123	5.8	18.25	4.09	17.55	5.14	20.93	0.04	131	29	126	37	NONE		22.2	60	38.8	737	764	6005	250.2	4.17	43	80.1	0	0	6005
									00:04:57	26.32	1.548	40.737	1193	770.116	1331.27	1.73	283.4	61.5	50.5	29.2	10.27	2.9	122	6.3	18.31	3.97	17.46	5.19	20.93	0.04	131	28	125	37	NONE		22.2	60	38.8	737	764	6434	268.1	4.47	43	85.8	0	0	6434
									00:04:59	30.93	1.444	44.66	1159	815.865	1426.88	1.75	265.5	56.1	52.1	29.8	10.88	3.1	121	6.7	18.39	3.89	17.57	4.99	20.93	0.04	132	28	126	36	NONE		22.2	60	38.8	737	764	6842	285.1	4.75	43	91.2	0	0	6842
									00:05:01	29.41	1.392	40.941	1171	739.379	1286.57	1.74	256.4	53.2	52.6	30.2	9.86	2.8	121	6.1	18.42	3.82	17.59	4.96	20.93	0.04	132	27	126	36	NONE		22.2	60	38.8	737	764	6190	257.9	4.3	43	82.5	0	0	6190
									00:05:03	30.15	1.391	41.94	1142	761.49	1316.4	1.73	256.1	53.1	52.3	30.3	10.15	2.9	121	6.3	18.41	3.82	17.57	4.99	20.93	0.04	132	27	126	36	NONE		22.2	60	38.8	737	764	6362	265.1	4.42	43	84.8	0	0	6362
									00:05:05	22.9	1.553	35.565	1324	680.819	1167.99	1.72	283.9	62	49.9	29.1	9.08	2.6	121	5.6	18.28	3.99	17.44	5.2	20.93	0.04	131	29	125	37	NONE		22.2	60	38.8	737	764	5674	236.4	3.94	43	75.6	0	0	5674
									00:05:07	29.7	1.432	42.535	1081	798.113	1372.96	1.72	262.5	56.2	50.7	29.5	10.64	3	120	6.7	18.33	3.92	17.47	5.11	20.93	0.04	131	28	125	37	NONE		22.2	60	38.8	737	764	6657	277.4	4.62	44	88.8	0	0	6657
									00:05:10	26.32	1.342	35.316	1177	674.751	1136.26	1.68	245.6	52.5	49.6	29.5	9	2.6	119	5.7	18.3	3.91	17.44	5.16	20.93	0.04	131	28	125	37	NONE		22.2	60	38.8	737	764	5589	232.9	3.88	44	74.5	0	0	5589
									00:05:12	26.55	1.589	42.186	1254	824.315	1404.45	1.7	289.7	64.3	48.9	28.7	10.99	3.1	118	7	18.23	4.05	17.46	5.13	20.93	0.04	131	29	125	37	NONE		22.2	60	38.8	737	764	6854	285.6	4.76	44	91.4	0	0	6854
									00:05:15	19.54	2.29	44.756	1965	804.444	1436.98	1.79	421.6	89.4	53.9	30.2	10.73	3.1	120	6.7	18.41	3.9	17.68	4.91	20.93	0.04	132	28	127	35	NONE		22.2	60	38.8	737	764	6794	283.1	4.72	44	90.6	0	0	6794
									00:05:17	34.29	1.013	34.731	884	561.81	996.986	1.77	189.1	35.4	57.5	32.4	7.49	2.1	121	4.6	18.67	3.49	17.75	4.74	20.93	0.04	134	25	127	34	NONE		22.2	60	38.8	737	764	4734	197.3	3.29	44	63.1	0	0	4734
									00:05:20	19.23	1.981	38.096	1701	685.369	1236.96	1.8	364.5	78.2	53.6	29.7	9.14	2.6	120	5.7	18.4	3.95	17.64	5.01	20.93	0.04	132	28	126	36	NONE		22.2	60	38.8	737	764	5808	242	4.03	44	77.4	0	0	5808
									00:05:23	21.58	1.468	31.683	1276	599.236	1047.58	1.75	268.6	59	50.4	28.8	7.99	2.3	119	5	18.3	4.02	17.53	5.13	20.93	0.04	131	29	126	37	NONE		22.2	60	38.8	737	764	5025	209.4	3.49	45	67	0	0	5025
									00:05:25	23.72	1.959	46.458	1537	836.464	1492.08	1.78	360.6	76.5	53.6	30	11.15	3.2	120	7	18.41	3.91	17.66	4.97	20.93	0.04	132	28	127	36	NONE		22.2	60	38.8	737	764	7061	294.2	4.9	45	94.1	0	0	7061
									00:05:27	30.77	1.456	44.8	1130	773.896	1368.31	1.77	269.6	54.1	55.1	31.2	10.32	2.9	121	6.4	18.52	3.72	17.73	4.83	20.93	0.04	133	27	127	35	NONE		22.2	60	38.8	737	764	6514	271.4	4.52	45	86.8	0	0	6514
									00:05:30	22.64	1.969	44.581	1508	771.993	1407.52	1.82	364	75.6	55.7	30.5	10.29	2.9	124	6.2	18.49	3.84	17.79	4.86	20.93	0.04	133	28	128	35	NONE		22.2	61	38.8	737	764	6565	273.5	4.56	45	87.5	0	0	6565
									00:05:32	28.57	1.46	41.714	1271	712.2	1299.04	1.82	270.4	55.3	55.8	30.6	9.5	2.7	125	5.7	18.52	3.79	17.79	4.84	20.93	0.04	133	27	128	35	NONE		22.2	61	38.7	737	764	6057	252.4	4.21	45	80.8	0	0	6057
									00:05:35	19.61	2.071	40.608	1569	727.173	1343.73	1.85	380.9	83.3	54	29.2	9.7	2.8	124	5.9	18.39	4.02	17.67	4.99	20.93	0.04	132	29	127	36	NONE		22.2	61	38.7	737	764	6212	258.8	4.31	46	82.8	0	0	6212
									00:05:38	21.43	1.658	35.529	1450	650.541	1142.01	1.76	304.7	64.8	52.3	29.8	8.67	2.5	123	5.3	18.38	3.91	17.58	5	20.93	0.04	132	28	126	36	NONE		22.2	61	38.7	737	764	5462	227.6	3.79	46	72.8	0	0	5462
									00:05:41	20.76	1.61	33.426	1360	663.222	1143	1.72	292.7	66.9	48.2	28	8.84	2.5	120	5.5	18.18	4.16	17.44	5.23	20.93	0.04	130	30	125	37	NONE		22.2	61	38.7	737	764	5535	230.6	3.84	46	73.8	0	0	5535
									00:05:43	21.66	1.715	37.148	1534	701.249	1224.17	1.75	313.9	68.7	50.8	29.1	9.35	2.7	118	5.9	18.3	4.01	17.56	5.02	20.93	0.04	131	29	126	36	NONE		22.2	61	38.7	737	764	5877	244.9	4.08	46	78.4	0	0	5877
									00:05:46	24.9	1.575	39.212	1290	706.122	1240.62	1.76	290.1	60.6	53.1	30.2	9.41	2.7	117	6	18.42	3.85	17.61	4.98	20.93	0.04	132	28	126	36	NONE		22.2	61	38.7	737	764	5931	247.1	4.12	46	79.1	0	0	5931
									00:05:48	26.09	1.585	41.348	1400	714.291	1271.69	1.78	293.4	59.3	55.3	31.1	9.52	2.7	117	6.1	18.51	3.74	17.77	4.8	20.93	0.04	133	27	127	34	NONE		22.2	61	38.7	737	764	6026	251.1	4.18	46	80.3	0	0	6026
									00:05:51	21.05	3.076	64.758	2215	955.748	1846.82	1.93	578.5	106.8	66.2	34.3	12.74	3.6	118	8.1	18.81	3.47	18.23	4.28	20.93	0.04	135	25	131	31	NONE		22.2	61	38.7	737	764	8293	345.5	5.76	47	110.6	0	0	8293
									00:05:52	36.81	0.999	36.773	814	536.925	1009.39	1.88	188.3	33.4	63.7	33.9	7.16	2	118	4.6	18.85	3.34	18.08	4.34	20.93	0.04	135	24	130	31	NONE		22.2	61	38.7	737	764	4614	192.3	3.2	47	61.5	0	0	4614
									00:05:54	38.71	1.108	42.89	891	638.11	1185.53	1.86	208.5	37.3	63	33.9	8.51	2.4	118	5.4	18.82	3.37	18.05	4.42	20.93	0.04	135	24	129	32	NONE		22.2	61	38.7	737	764	5462	227.6	3.79	47	72.8	0	0	5462
									00:05:56	31.09	1.011	31.43	916	516.772	947.946	1.83	188.1	37.1	56.6	30.9	6.89	2	119	4.3	18.61	3.67	17.83	4.54	20.93	0.04	133	26	128	33	NONE		22.2	61	38.7	737	764	4404	183.5	3.06	47	58.7	0	0	4404
									00:05:59	19.8	2.119	41.96	1518	704.36	1309	1.86	393	80.4	57.6	31	9.39	2.7	119	5.9	18.55	3.79	17.89	4.71	20.93	0.04	133	27	128	34	NONE		22.2	61	38.7	737	764	6029	251.2	4.19	47	80.4	0	0	6029
									00:06:01	25.53	1.392	35.54	1196	604.224	1076.55	1.78	258.2	51.3	55.9	31.4	8.06	2.3	120	5	18.55	3.69	17.75	4.79	20.93	0.04	133	26	127	34	NONE		22.2	61	38.7	737	764	5099	212.4	3.54	47	68	0	0	5099
									00:06:03	33.33	1.235	41.167	1034	672.587	1188.42	1.77	230.3	43.4	57.7	32.7	8.97	2.6	120	5.6	18.65	3.51	17.85	4.57	20.93	0.04	134	25	128	33	NONE		22.2	61	38.7	737	764	5660	235.8	3.93	47	75.5	0	0	5660
									00:06:05	34.88	1.207	42.105	1003	662.704	1183.15	1.79	226	41.3	59.8	33.5	8.84	2.5	118	5.6	18.72	3.42	17.85	4.54	20.93	0.04	134	25	128	33	NONE		22.2	61	38.7	737	764	5596	233.2	3.89	48	74.6	0	0	5596
									00:06:06	39.74	1.066	42.358	892	666.624	1174.56	1.76	199.7	36	59.4	33.7	8.89	2.5	116	5.7	18.73	3.38	17.87	4.46	20.93	0.04	134	24	128	32	NONE		22.2	61	38.7	737	764	5604	233.5	3.89	48	74.7	0	0	5604
									00:06:08	41.1	1.162	47.753	914	750.339	1326.16	1.77	217.7	39.3	59.8	33.8	10	2.9	116	6.5	18.73	3.38	17.9	4.46	20.93	0.04	134	24	128	32	NONE		22.2	61	38.7	737	764	6315	263.1	4.39	48	84.2	0	0	6315
									00:06:10	34.09	1.357	46.261	1169	732.209	1296.19	1.77	254	46.3	59.9	33.8	9.76	2.8	115	6.4	18.72	3.41	17.94	4.42	20.93	0.04	134	24	129	32	NONE		22.2	61	38.7	737	764	6165	256.9	4.28	48	82.2	0	0	6165
									00:06:11	45.8	1.144	52.397	866	776.869	1417.4	1.82	215.5	37.7	63.3	34.7	10.36	3	115	6.8	18.84	3.3	18.01	4.24	20.93	0.04	135	24	129	30	NONE		22.2	61	38.7	737	764	6608	275.3	4.59	48	88.1	0	0	6608
									00:06:12	40.82	1.242	50.694	949	760.369	1380.5	1.82	233.7	41.2	62.9	34.7	10.14	2.9	115	6.6	18.82	3.32	18.06	4.24	20.93	0.04	135	24	129	30	NONE		22.2	61	38.7	737	764	6457	269	4.48	48	86.1	0	0	6457
									00:06:14	37.74	1.175	44.34	970	672.526	1208.17	1.8	220.9	39	62	34.5	8.97	2.6	116	5.8	18.8	3.32	18.07	4.29	20.93	0.04	135	24	130	31	NONE		22.2	61	38.7	737	764	5691	237.1	3.95	48	75.9	0	0	5691
									00:06:16	28.17	1.257	35.408	1045	581.515	1011.11	1.74	234.4	43.7	57.5	33.1	7.75	2.2	116	5	18.65	3.48	17.91	4.54	20.93	0.04	134	25	128	33	NONE		22.2	61	38.7	737	764	4867	202.8	3.38	48	64.9	0	0	4867
									00:06:18	33.15	1.233	40.873	1001	661.578	1154.32	1.74	230.3	42.4	58.3	33.4	8.82	2.5	115	5.8	18.68	3.44	17.89	4.5	20.93	0.04	134	25	128	32	NONE		22.2	61	38.7	737	764	5544	231	3.85	48	73.9	0	0	5544
									00:06:19	37.97	1.109	42.114	953	637.878	1134.6	1.78	208.6	36.4	61.9	34.8	8.51	2.4	114	5.6	18.81	3.28	17.95	4.37	20.93	0.04	135	24	129	31	NONE		22.2	61	38.7	737	764	5380	224.1	3.74	48	71.7	0	0	5380
									00:06:22	24.19	1.477	35.734	1210	611.213	1055.61	1.73	274.1	53.1	55.7	32.2	8.15	2.3	114	5.4	18.56	3.6	17.78	4.7	20.93	0.04	133	26	127	34	NONE		22.2	61	38.6	737	764	5105	212.7	3.54	49	68.1	0	0	5105
									00:06:24	28.57	1.274	36.4	1096	618.209	1061	1.72	236.7	45.2	55.6	32.4	8.24	2.4	114	5.4	18.58	3.55	17.78	4.63	20.93	0.04	133	25	127	33	NONE		22.2	61	38.6	737	764	5152	214.7	3.58	49	68.7	0	0	5152
									00:06:26	31.09	1.193	37.088	1019	631.886	1067.46	1.69	221.7	41.8	55.3	32.7	8.43	2.4	115	5.5	18.58	3.5	17.79	4.56	20.93	0.04	133	25	128	33	NONE		22.2	61	38.7	737	764	5240	218.3	3.64	49	69.9	0	0	5240
									00:06:28	28.57	1.213	34.657	1051	600.611	995.095	1.66	225.1	42.4	54.4	32.8	8.01	2.3	114	5.3	18.56	3.5	17.71	4.68	20.93	0.04	133	25	127	34	NONE		22.2	61	38.7	737	764	4949	206.2	3.44	49	66	0	0	4949
									00:06:30	27.91	1.361	37.981	1146	669.23	1100.44	1.64	252.1	48	53.8	32.7	8.92	2.5	114	5.9	18.52	3.53	17.7	4.65	20.93	0.04	133	25	127	33	NONE		22.2	61	38.7	737	764	5501	229.2	3.82	49	73.4	0	0	5501
									00:06:32	30.61	1.22	37.347	1004	653.254	1073.73	1.64	226.2	42.7	53.9	32.8	8.71	2.5	113	5.8	18.54	3.5	17.72	4.58	20.93	0.04	133	25	127	33	NONE		22.2	61	38.6	737	764	5369	223.7	3.73	49	71.6	0	0	5369
									00:06:34	32.61	1.206	39.326	1036	670.561	1105.98	1.65	224.3	41.3	55.2	33.5	8.94	2.6	113	5.9	18.6	3.42	17.79	4.47	20.93	0.04	133	25	128	32	NONE		22.2	61	38.6	737	764	5518	229.9	3.83	49	73.6	0	0	5518
									00:06:36	31.25	1.375	42.969	1097	733.322	1234.72	1.68	255.5	48.1	55.6	33	9.78	2.8	113	6.5	18.58	3.5	17.83	4.45	20.93	0.04	133	25	128	32	NONE		22.2	61	38.6	737	764	6074	253.1	4.22	50	81	0	0	6074
									00:06:38	32.97	1.276	42.066	1051	681.589	1150.24	1.69	238.6	42.5	58.3	34.6	9.09	2.6	114	6	18.7	3.33	17.89	4.36	20.93	0.04	134	24	128	31	NONE		22.2	61	38.6	737	764	5650	235.4	3.92	50	75.3	0	0	5650
									00:06:40	33.15	1.152	38.188	1004	602.467	1028.5	1.71	216	37.8	59.5	34.9	8.03	2.3	114	5.3	18.75	3.28	17.96	4.27	20.93	0.04	134	24	129	31	NONE		22.2	61	38.6	737	764	5013	208.9	3.48	50	66.8	0	0	5013
									00:06:42	30.77	1.074	33.046	956	534.579	873.636	1.63	201.1	34.6	57.8	35.4	7.13	2	114	4.7	18.72	3.22	17.86	4.38	20.93	0.04	134	23	128	31	NONE		22.2	61	38.6	737	764	4386	182.8	3.05	50	58.5	0	0	4386
									00:06:45	19.29	1.933	37.293	1760	594.354	1015.19	1.71	362	64.1	60.5	35.4	7.92	2.3	114	5.2	18.73	3.32	17.95	4.41	20.93	0.04	134	24	129	32	NONE		22.2	61	38.6	737	764	4946	206.1	3.43	50	65.9	0	0	4946
									00:06:48	19.35	1.138	22.026	1313	349.943	597.387	1.71	213.2	37.6	59.1	34.6	4.67	1.3	113	3.1	18.73	3.3	17.89	4.48	20.93	0.04	134	24	128	32	NONE		22.2	61	38.6	737	764	2912	121.3	2.02	50	38.8	0	0	2912
									00:06:50	26.2	0.983	25.755	907	420.049	705.535	1.68	183.7	32.8	56.9	33.9	5.6	1.6	113	3.7	18.69	3.34	17.79	4.53	20.93	0.04	134	24	128	32	NONE		22.2	61	38.6	737	764	3477	144.9	2.41	50	46.4	0	0	3477
									00:06:52	25.32	1.752	44.354	928	916.381	1451.47	1.58	317.8	69.7	46.5	29.3	12.22	3.5	112	8.2	18.14	3.98	17.37	4.96	20.93	0.04	130	29	125	36	NONE		22.2	61	38.6	737	764	7446	310.2	5.17	50	99.3	0	0	7446
									00:06:54	28.99	1.371	39.739	1116	736.273	1147.67	1.56	252.8	48.2	51.2	32.9	9.82	2.8	113	6.5	18.44	3.52	17.57	4.63	20.93	0.04	132	25	126	33	NONE		22.2	61	38.6	737	764	5953	248	4.13	51	79.4	0	0	5953
									00:06:57	24.9	1.264	31.469	1205	570.857	872.862	1.53	233.9	42.7	52.1	34.1	7.61	2.2	115	5	18.5	3.38	17.66	4.54	20.93	0.04	133	24	127	33	NONE		22.2	61	38.6	737	764	4589	191.2	3.19	51	61.2	0	0	4589
									00:06:59	31.41	1.143	35.906	973	655.036	995.603	1.52	211.4	38.6	51.5	33.9	8.73	2.5	115	5.7	18.5	3.38	17.67	4.5	20.93	0.04	133	24	127	32	NONE		22.2	61	38.6	737	764	5256	219	3.65	51	70.1	0	0	5256
									00:07:02	20.91	1.143	23.895	1152	417.847	631.31	1.51	212.6	36.8	53.7	35.5	5.57	1.6	116	3.6	18.6	3.22	17.59	4.59	20.93	0.04	133	23	126	33	NONE		22.2	61	38.6	737	764	3347	139.4	2.32	51	44.6	0	0	3347
									00:07:04	21.74	1.638	35.609	1254	721.245	1100.87	1.53	298.5	61.6	47.3	31	9.62	2.7	117	6.2	18.22	3.76	17.43	4.8	20.93	0.04	131	27	125	34	NONE		22.2	61	38.6	737	764	5794	241.4	4.02	51	77.3	0	0	5794
									00:07:07	26.43	1.177	31.11	1005	589.595	872.545	1.48	216.8	40.2	49.6	33.5	7.86	2.2	117	5	18.42	3.42	17.48	4.66	20.93	0.04	132	24	125	33	NONE		22.2	61	38.6	737	764	4693	195.6	3.26	51	62.6	0	0	4693
									00:07:09	29.85	1.089	32.507	988	622.531	921.797	1.48	200.3	37.6	48.9	33	8.3	2.4	117	5.3	18.39	3.45	17.51	4.58	20.93	0.04	132	25	126	33	NONE		22.2	61	38.6	737	764	4956	206.5	3.44	51	66.1	0	0	4956
									00:07:11	27.78	1.147	31.861	989	632.922	924.178	1.46	210	40.5	47.3	32.4	8.44	2.4	116	5.5	18.31	3.53	17.44	4.62	20.93	0.04	131	25	125	33	NONE		22.2	61	38.6	737	764	5018	209.1	3.48	52	66.9	0	0	5018
									00:07:13	28.99	1.214	35.188	1002	674.983	992.618	1.47	223.3	41.7	49.1	33.4	9	2.6	115	5.9	18.39	3.43	17.5	4.56	20.93	0.04	132	25	125	33	NONE		22.3	60	38.6	737	764	5363	223.5	3.72	52	71.5	0	0	5363
									00:07:15	29.85	0.979	29.224	1005	524.732	779.03	1.48	181.6	31.8	51.7	34.8	7	2	116	4.5	18.55	3.25	17.66	4.37	20.93	0.04	133	23	127	31	NONE		22.3	60	38.6	737	764	4181	174.2	2.9	52	55.7	0	0	4181
									00:07:17	30.77	1.155	35.538	845	703.51	1023.62	1.46	211.6	40.5	47.5	32.6	9.38	2.7	117	6	18.32	3.51	17.45	4.6	20.93	0.04	131	25	125	33	NONE		22.3	60	38.6	737	764	5572	232.2	3.87	52	74.3	0	0	5572
									00:07:19	26.55	1.132	30.053	1041	598.915	870.181	1.45	207.2	39.9	47.1	32.4	7.99	2.3	117	5.1	18.3	3.52	17.46	4.57	20.93	0.04	131	25	125	33	NONE		22.3	60	38.6	737	764	4742	197.6	3.29	52	63.2	0	0	4742
									00:07:21	30.15	1.137	34.281	988	652.414	943.1	1.45	209.5	38.1	49.3	34.1	8.7	2.5	117	5.6	18.43	3.35	17.51	4.5	20.93	0.04	132	24	126	32	NONE		22.3	60	38.6	737	764	5158	214.9	3.58	52	68.8	0	0	5158
									00:07:23	30.46	1.144	34.843	905	676.842	977.91	1.44	210.2	39.1	48.3	33.4	9.02	2.6	116	5.8	18.37	3.42	17.48	4.55	20.93	0.04	132	25	125	33	NONE		22.3	60	38.6	737	764	5350	222.9	3.72	52	71.3	0	0	5350
									00:07:25	30.77	1.124	34.585	1021	649.071	949.799	1.46	207.4	37.6	50	34.1	8.65	2.5	116	5.6	18.45	3.35	17.58	4.42	20.93	0.04	132	24	126	32	NONE		22.3	60	38.6	737	764	5150	214.6	3.58	52	68.7	0	0	5150
									00:07:26	41.96	0.941	39.483	794	701.544	1022.31	1.46	174.9	29.7	52.1	35.7	9.35	2.7	117	6	18.59	3.16	17.67	4.21	20.93	0.04	133	23	127	30	NONE		22.3	60	38.6	737	764	5559	231.6	3.86	52	74.1	0	0	5559
									00:07:28	34.29	1.234	42.309	996	797.21	1176.75	1.48	227.5	41.8	50.1	33.9	10.63	3	118	6.8	18.44	3.39	17.63	4.36	20.93	0.04	132	24	126	31	NONE		22.3	60	38.6	737	764	6341	264.2	4.4	53	84.5	0	0	6341
									00:07:30	41.96	1.135	47.622	889	865.963	1284.57	1.48	210.2	37.3	51.6	34.8	11.55	3.3	119	7.3	18.52	3.29	17.69	4.25	20.93	0.04	133	24	127	30	NONE		22.3	60	38.6	737	764	6898	287.4	4.79	53	92	0	0	6898
									00:07:32	30.77	1.374	42.277	1219	741.673	1115.99	1.5	255.5	44.2	54.1	36	9.89	2.8	120	6.2	18.6	3.22	17.84	4.18	20.93	0.04	133	23	128	30	NONE		22.3	60	38.6	737	764	5933	247.2	4.12	53	79.1	0	0	5933
									00:07:33	41.38	1.066	44.11	859	738.915	1119.97	1.52	199.3	33	55.8	36.8	9.85	2.8	120	6.2	18.7	3.1	17.89	4.1	20.93	0.04	134	22	128	29	NONE		22.3	60	38.6	737	764	5924	246.8	4.11	53	79	0	0	5924
									00:07:35	39.47	1.094	43.184	894	726.971	1104.1	1.52	204.4	34.1	55.6	36.6	9.69	2.8	121	6	18.68	3.12	17.92	4.1	20.93	0.04	134	22	128	29	NONE		22.3	60	38.6	737	764	5832	243	4.05	53	77.8	0	0	5832
									00:07:36	38.22	1.108	42.344	892	705.732	1081.46	1.53	207.2	34.5	56.2	36.7	9.41	2.7	121	5.8	18.7	3.11	17.91	4.11	20.93	0.04	134	22	128	29	NONE		22.3	60	38.6	737	764	5676	236.5	3.94	53	75.7	0	0	5676
									00:07:38	28.3	1.204	34.075	1041	603.781	931.687	1.54	223.4	40.1	53.2	34.4	8.05	2.3	120	5	18.55	3.33	17.78	4.34	20.93	0.04	133	24	127	31	NONE		22.3	60	38.6	737	764	4867	202.8	3.38	53	64.9	0	0	4867
									00:07:41	25.97	1.631	42.364	1255	738.223	1177.27	1.59	302.9	55.2	54.9	34.4	9.84	2.8	118	6.3	18.57	3.38	17.83	4.34	20.93	0.04	133	24	128	31	NONE		22.3	60	38.6	737	764	6011	250.4	4.17	53	80.1	0	0	6011
									00:07:42	34.48	1.001	34.517	825	576.054	891.076	1.55	187.1	31.5	55.7	36	7.68	2.2	118	4.9	18.69	3.15	17.83	4.27	20.93	0.04	134	23	128	31	NONE		22.3	60	38.6	737	764	4647	193.6	3.23	53	62	0	0	4647
									00:07:45	24.19	1.394	33.726	1211	601.002	933.625	1.55	258.4	47	53.3	34.3	8.01	2.3	117	5.1	18.54	3.37	17.72	4.47	20.93	0.04	133	24	127	32	NONE		22.3	60	38.6	737	764	4854	202.3	3.37	54	64.7	0	0	4854
									00:07:47	25.64	1.218	31.231	1068	554.252	850.363	1.53	226	40.4	53.1	34.6	7.39	2.1	117	4.7	18.56	3.32	17.71	4.47	20.93	0.04	133	24	127	32	NONE		22.3	60	38.6	737	764	4460	185.8	3.1	54	59.5	0	0	4460
									00:07:49	26.32	1.117	29.395	926	540.192	799.272	1.48	206.6	37	51	34.5	7.2	2.1	117	4.6	18.5	3.31	17.58	4.52	20.93	0.04	133	24	126	32	NONE		22.3	60	38.6	737	764	4300	179.2	2.99	54	57.3	0	0	4300
									00:07:52	28.17	1.105	31.127	989	570.359	839.286	1.47	204.5	36.3	51.1	34.7	7.6	2.2	117	4.9	18.51	3.29	17.63	4.45	20.93	0.04	133	24	126	32	NONE		22.3	60	38.6	737	764	4533	188.9	3.15	54	60.4	0	0	4533
									00:07:54	24.19	1.261	30.508	1094	577.855	854.272	1.48	232.3	43	49.9	33.7	7.7	2.2	116	5	18.42	3.41	17.55	4.52	20.93	0.04	132	24	126	32	NONE		22.3	60	38.6	737	764	4598	191.6	3.19	54	61.3	0	0	4598
									00:07:57	22.22	1.288	28.622	1107	555.039	812.16	1.46	236.6	44.5	48.8	33.3	7.4	2.1	115	4.8	18.37	3.45	17.51	4.56	20.93	0.04	132	25	126	33	NONE		22.4	60	38.6	737	764	4404	183.5	3.06	54	58.7	0	0	4404
									00:07:59	25.64	0.972	24.923	843	464.69	660.696	1.42	179.7	31.4	49.8	35	6.2	1.8	115	4	18.49	3.23	17.54	4.47	20.93	0.04	133	23	126	32	NONE		22.4	60	38.6	737	764	3656	152.3	2.54	54	48.7	0	0	3656
									00:08:01	25.1	1.203	30.201	1025	587.409	838.94	1.43	221.1	40.7	48.4	33.9	7.83	2.2	115	5.1	18.38	3.38	17.42	4.55	20.93	0.04	132	24	125	33	NONE		22.4	60	38.6	737	764	4628	192.8	3.21	54	61.7	0	0	4628
									00:08:04	24.19	1.146	27.726	1009	545.876	766.735	1.4	210.4	38.6	47.7	34	7.28	2.1	114	4.8	18.36	3.37	17.45	4.53	20.93	0.04	132	24	125	32	NONE		22.4	60	38.6	737	764	4280	178.3	2.97	55	57.1	0	0	4280
									00:08:06	34.09	1.069	36.443	854	686.75	956.634	1.39	197.5	34.2	49.6	35.6	9.16	2.6	113	6.1	18.48	3.2	17.52	4.36	20.93	0.04	132	23	126	31	NONE		22.4	60	38.6	737	764	5372	223.8	3.73	55	71.6	0	0	5372
									00:08:07	40.82	0.955	38.98	765	701.854	990.904	1.41	177.4	29.6	51.5	36.5	9.36	2.7	113	6.2	18.58	3.1	17.62	4.19	20.93	0.04	133	22	126	30	NONE		22.4	60	38.6	737	764	5511	229.6	3.83	55	73.5	0	0	5511
									00:08:09	40.82	0.941	38.408	781	672.684	950.397	1.41	175.4	28.4	52.8	37.4	8.97	2.6	115	5.8	18.64	3.02	17.7	4.09	20.93	0.04	134	22	127	29	NONE		22.4	60	38.6	737	764	5283	220.1	3.67	55	70.4	0	0	5283
									00:08:10	42.55	0.979	41.66	812	735.447	1039.8	1.41	182.3	29.8	52.6	37.2	9.81	2.8	116	6.3	18.62	3.04	17.74	4.04	20.93	0.04	134	22	127	29	NONE		22.4	60	38.6	737	764	5777	240.7	4.01	55	77	0	0	5777
									00:08:12	30.77	1.372	42.215	1140	759.416	1095.54	1.44	254.7	43.4	52.8	36.6	10.13	2.9	117	6.5	18.56	3.16	17.77	4.15	20.93	0.04	133	23	127	30	NONE		22.4	60	38.6	737	764	6000	250	4.17	55	80	0	0	6000
									00:08:14	38.96	1.034	40.286	795	695.44	1009.59	1.45	192.9	31.6	54	37.2	9.27	2.6	117	5.9	18.66	3.06	17.81	4.04	20.93	0.04	134	22	128	29	NONE		22.4	60	38.6	737	764	5505	229.4	3.82	55	73.4	0	0	5505
									00:08:15	36.14	1.08	39.036	793	680.635	993.121	1.46	201.2	33.5	53.6	36.8	9.08	2.6	116	5.9	18.63	3.1	17.77	4.12	20.93	0.04	134	22	127	30	NONE		22.4	60	38.6	737	764	5396	224.8	3.75	55	71.9	0	0	5396
									00:08:17	36.14	1.013	36.614	869	609.422	885.807	1.45	189.8	29.9	55.9	38.5	8.13	2.3	115	5.3	18.74	2.95	17.84	4.03	20.93	0.04	134	21	128	29	NONE		22.4	60	38.6	737	764	4826	201.1	3.35	55	64.3	0	0	4826
									00:08:19	34.29	0.946	32.434	844	527.452	769.796	1.46	177.7	27.4	56.9	39	7.03	2	116	4.5	18.78	2.9	17.86	4.06	20.93	0.04	135	21	128	29	NONE		22.4	60	38.6	737	764	4182	174.2	2.9	56	55.8	0	0	4182
									00:08:20	32.09	1.197	38.406	906	701.737	1008.31	1.44	221.8	38.3	51.5	35.9	9.36	2.7	116	6	18.53	3.2	17.7	4.28	20.93	0.04	133	23	127	31	NONE		22.4	60	38.6	737	764	5538	230.8	3.85	56	73.8	0	0	5538
									00:08:24	19.74	2.729	53.862	1966	946.676	1490.88	1.57	506.5	92	55.4	35.2	12.62	3.6	116	8.2	18.56	3.37	18	4.05	20.93	0.04	133	24	129	29	NONE		22.3	60	38.6	737	764	7678	319.9	5.33	56	102.4	0	0	7678
									00:08:25	45.8	0.215	9.847	73	157.516	259.326	1.65	40.3	6.9	42.2	25.6	2.1	0.6	117	1.3	18.74	3.21	18.02	3.79	20.93	0.04	134	23	129	27	NONE		22.3	60	38.6	737	764	1295	54	0.9	56	17.3	0	0	1295
									00:08:27	27.15	1.216	33.014	1068	592.89	875.579	1.48	225.6	39.3	52.5	35.5	7.91	2.3	117	5.1	18.55	3.23	17.68	4.35	20.93	0.04	133	23	127	31	NONE		22.3	60	38.6	737	764	4717	196.5	3.28	56	62.9	0	0	4717
									00:08:30	23.72	1.124	26.656	1024	503.403	720.231	1.43	207.4	37	49.7	34.7	6.71	1.9	117	4.3	18.45	3.29	17.58	4.39	20.93	0.04	132	24	126	31	NONE		22.3	60	38.6	737	764	3968	165.3	2.76	56	52.9	0	0	3968
									00:08:32	24	1.054	25.296	970	477.928	671.598	1.41	194.6	34.1	49.4	35.2	6.37	1.8	114	4.2	18.46	3.24	17.54	4.4	20.93	0.04	132	23	126	32	NONE		22.3	60	38.6	737	764	3748	156.2	2.6	56	50	0	0	3748
									00:08:34	33.71	0.945	31.854	747	605.785	840.845	1.39	174.4	30.4	48.7	35.1	8.08	2.3	113	5.4	18.46	3.22	17.53	4.29	20.93	0.04	132	23	126	31	NONE		22.3	60	38.5	737	764	4734	197.2	3.29	56	63.1	0	0	4734
									00:08:36	32.79	0.936	30.689	774	578.873	807.073	1.39	172.9	30	49	35.2	7.72	2.2	112	5.2	18.47	3.21	17.53	4.3	20.93	0.04	132	23	126	31	NONE		22.3	60	38.5	737	764	4529	188.7	3.15	56	60.4	0	0	4529
									00:08:38	22.99	0.907	20.851	1001	387.678	527.895	1.36	168	28	49.6	36.4	5.17	1.5	111	3.5	18.52	3.09	17.57	4.27	20.93	0.04	133	22	126	31	NONE		22.3	60	38.6	737	764	3013	125.6	2.09	57	40.2	0	0	3013
									00:08:41	24.69	1.025	25.309	783	518.365	691.172	1.33	187.5	34.1	45.5	34.1	6.91	2	109	4.8	18.29	3.33	17.34	4.49	20.93	0.04	131	24	124	32	NONE		22.3	60	38.6	737	764	4006	166.9	2.78	57	53.4	0	0	4006
									00:08:43	23.53	1.331	31.318	919	697.709	929.956	1.33	240.4	48.1	42.5	31.9	9.3	2.7	109	6.4	18.06	3.61	17.3	4.53	20.93	0.04	130	26	124	32	NONE		22.3	60	38.5	737	764	5391	224.6	3.74	57	71.9	0	0	5391
									00:08:46	24.39	1.243	30.317	1149	588.781	792.438	1.35	229	39.6	48.6	36.1	7.85	2.2	109	5.4	18.42	3.19	17.51	4.3	20.93	0.04	132	23	126	31	NONE		22.3	60	38.5	737	764	4562	190.1	3.17	57	60.8	0	0	4562
									00:08:48	29.85	1.034	30.866	877	580.386	783.424	1.35	191.3	32	49.6	36.7	7.74	2.2	109	5.3	18.5	3.09	17.61	4.16	20.93	0.04	133	22	126	30	NONE		22.3	60	38.5	737	764	4500	187.5	3.13	57	60	0	0	4500
									00:08:50	26.79	1.139	30.509	894	584.975	808.882	1.38	210	36.8	48.9	35.4	7.8	2.2	108	5.4	18.44	3.23	17.57	4.26	20.93	0.04	132	23	126	31	NONE		22.3	60	38.5	737	764	4566	190.3	3.17	57	60.9	0	0	4566
									00:08:52	27.78	0.994	27.611	898	512.022	694.77	1.36	184.2	30.5	50.1	36.9	6.83	2	108	4.7	18.53	3.07	17.65	4.16	20.93	0.04	133	22	127	30	NONE		22.3	60	38.5	737	764	3976	165.7	2.76	57	53	0	0	3976
									00:08:54	26.67	1.133	30.213	897	576.498	789.828	1.37	209.1	36.1	49.2	35.9	7.69	2.2	108	5.3	18.46	3.19	17.58	4.23	20.93	0.04	132	23	126	30	NONE		22.3	60	38.5	737	764	4489	187	3.12	57	59.8	0	0	4489
									00:08:57	27.78	1.119	31.083	942	580.056	797.48	1.37	207.1	35	50.2	36.5	7.73	2.2	108	5.4	18.51	3.13	17.63	4.19	20.93	0.04	133	22	126	30	NONE		22.3	60	38.5	737	764	4521	188.4	3.14	58	60.3	0	0	4521
									00:08:59	30.46	0.955	29.086	805	522.159	709.03	1.36	177.7	28.4	51.6	38	6.96	2	107	4.9	18.61	2.97	17.67	4.09	20.93	0.04	133	21	127	29	NONE		22.3	60	38.5	737	764	4056	169	2.82	58	54.1	0	0	4056
									00:09:01	31.09	0.91	28.29	783	512.275	700.944	1.37	169.1	27.5	51	37.3	6.83	2	107	4.8	18.58	3.02	17.68	4.09	20.93	0.04	133	22	127	29	NONE		22.3	61	38.5	737	764	3987	166.1	2.77	58	53.2	0	0	3987
									00:09:03	24.49	1.202	29.437	999	566.622	773.626	1.37	221.6	38.5	48.9	35.8	7.55	2.2	107	5.3	18.44	3.2	17.56	4.28	20.93	0.04	132	23	126	31	NONE		22.3	61	38.5	737	764	4408	183.6	3.06	58	58.8	0	0	4408
									00:09:05	32.26	0.769	24.806	653	440.128	597.499	1.36	143.3	22.6	51.2	37.7	5.87	1.7	106	4.2	18.63	2.94	17.7	4	20.93	0.04	134	21	127	29	NONE		22.3	61	38.5	737	764	3418	142.4	2.37	58	45.6	0	0	3418
									00:09:07	29.56	0.815	24.089	691	431.264	574.021	1.33	151.8	23.7	51.1	38.4	5.75	1.6	106	4.1	18.63	2.91	17.63	4.1	20.93	0.04	134	21	126	29	NONE		22.3	61	38.5	737	764	3331	138.8	2.31	58	44.4	0	0	3331
									00:09:09	23.81	1.118	26.619	1009	525.29	699.382	1.33	205.6	35.8	47.5	35.7	7	2	107	4.9	18.39	3.2	17.5	4.27	20.93	0.04	132	23	125	31	NONE		22.3	60	38.5	737	764	4058	169.1	2.82	58	54.1	0	0	4058
									00:09:11	31.58	0.838	26.463	703	491.39	649.787	1.32	155.4	25.1	49.4	37.3	6.55	1.9	107	4.6	18.54	3	17.59	4.07	20.93	0.04	133	21	126	29	NONE		22.3	60	38.5	737	764	3789	157.9	2.63	58	50.5	0	0	3789
									00:09:13	34.68	0.74	25.665	687	453.626	596.62	1.32	138.1	21	51.2	38.9	6.05	1.7	108	4.2	18.66	2.84	17.67	3.95	20.93	0.04	134	20	127	28	NONE		22.3	60	38.5	737	764	3493	145.5	2.43	58	46.6	0	0	3493
									00:09:16	21.9	1.595	34.927	1124	738.482	985.452	1.33	290.4	54.8	45.2	33.9	9.85	2.8	107	6.9	18.21	3.44	17.38	4.37	20.93	0.04	131	25	125	31	NONE		22.3	60	38.5	737	764	5708	237.8	3.96	58	76.1	0	0	5708
									00:09:18	32.79	0.809	26.525	782	471.892	615.024	1.3	150.9	22.9	51.3	39.4	6.29	1.8	108	4.4	18.65	2.83	17.7	3.92	20.93	0.04	134	20	127	28	NONE		22.3	60	38.5	737	764	3624	151	2.52	58	48.3	0	0	3624
									00:09:19	36.14	0.772	27.904	687	513.215	669.443	1.3	143.4	22.6	49.4	37.9	6.84	2	108	4.8	18.58	2.93	17.69	3.93	20.93	0.04	133	21	127	28	NONE		22.3	60	38.5	737	764	3943	164.3	2.74	59	52.6	0	0	3943
									00:09:21	32.61	0.908	29.609	810	555.257	729.823	1.31	168.2	27.3	49.2	37.4	7.4	2.1	108	5.1	18.52	3.01	17.68	3.99	20.93	0.04	133	22	127	29	NONE		22.3	60	38.5	737	764	4274	178.1	2.97	59	57	0	0	4274
									00:09:23	35.5	0.836	29.68	703	550.363	721.702	1.31	155.1	24.8	49.4	37.7	7.34	2.1	107	5.1	18.55	2.97	17.67	3.96	20.93	0.04	133	21	127	28	NONE		22.3	60	38.5	737	764	4234	176.4	2.94	59	56.5	0	0	4234
									00:09:25	32.09	0.867	27.818	782	527.108	678.559	1.29	160.5	25.8	48.5	37.7	7.03	2	107	4.9	18.51	2.98	17.65	3.98	20.93	0.04	133	21	127	29	NONE		22.3	60	38.5	737	764	4035	168.1	2.8	59	53.8	0	0	4035
									00:09:27	28.17	0.786	22.141	798	385.137	502.871	1.31	147	21.8	52.4	40.1	5.14	1.5	106	3.6	18.7	2.77	17.74	3.92	20.93	0.04	134	20	127	28	NONE		22.3	60	38.5	737	764	2959	123.3	2.06	59	39.5	0	0	2959
									00:09:28	37.04	0.916	33.926	636	664.354	859.605	1.29	168.8	28.3	47.2	36.5	8.86	2.5	107	6.2	18.43	3.09	17.47	4.1	20.93	0.04	132	22	125	29	NONE		22.3	60	38.5	737	764	5093	212.2	3.54	59	67.9	0	0	5093
									00:09:30	39.22	0.842	33.02	670	625.665	816.645	1.31	155.8	25.4	48.4	37.1	8.34	2.4	106	5.9	18.5	3.02	17.58	3.99	20.93	0.04	133	22	126	29	NONE		22.2	60	38.5	737	764	4807	200.3	3.34	59	64.1	0	0	4807
									00:09:31	37.04	0.876	32.444	734	612.554	780.084	1.27	162.3	25.7	48.7	38.3	8.17	2.3	106	5.8	18.53	2.93	17.59	3.93	20.93	0.04	133	21	126	28	NONE		22.2	60	38.5	737	764	4676	194.8	3.25	59	62.3	0	0	4676
									00:09:33	36.14	0.85	30.723	734	564.682	722.559	1.28	158	24.4	49.9	39	7.53	2.2	106	5.3	18.59	2.87	17.63	3.9	20.93	0.04	133	21	126	28	NONE		22.2	60	38.5	737	764	4316	179.8	3	59	57.5	0	0	4316
									00:09:35	37.04	0.802	29.704	687	542.183	694.831	1.28	149.2	22.9	50	39	7.23	2.1	106	5.1	18.6	2.86	17.68	3.87	20.93	0.04	133	20	127	28	NONE		22.2	60	38.5	737	764	4146	172.7	2.88	59	55.3	0	0	4146
									00:09:37	33.71	0.905	30.506	759	576.684	740.448	1.28	167.6	26.8	48.8	38	7.69	2.2	106	5.4	18.52	2.96	17.61	3.96	20.93	0.04	133	21	126	28	NONE		22.2	60	38.5	737	764	4412	183.8	3.06	59	58.8	0	0	4412
									00:09:47	39.47	0.758	29.921	651	522.436	682.089	1.31	141.7	21.1	52	39.8	6.97	2	107	4.9	18.69	2.78	17.78	3.78	20.93	0.04	134	20	127	27	NONE		22.2	61	38.5	737	764	4014	167.3	2.79	60	53.5	0	0	4014
									00:09:49	40	0.76	30.4	638	531.95	684.507	1.29	142.1	20.9	51.9	40.3	7.09	2	107	5	18.7	2.75	17.77	3.76	20.93	0.04	134	20	127	27	NONE		22.2	61	38.5	737	764	4072	169.7	2.83	60	54.3	0	0	4072
									00:09:50	38.71	0.835	32.323	670	578.222	745.085	1.29	155.7	23.5	51.2	39.7	7.71	2.2	108	5.4	18.65	2.81	17.74	3.81	20.93	0.04	134	20	127	27	NONE		22.2	61	38.5	737	764	4428	184.5	3.07	60	59	0	0	4428
									00:09:52	29.41	0.981	28.853	718	563.743	733.312	1.3	180.8	30.4	47.5	36.5	7.52	2.1	108	5.2	18.43	3.1	17.51	4.09	20.93	0.04	132	22	126	29	NONE		22.2	61	38.5	737	764	4328	180.3	3.01	60	57.7	0	0	4328
									00:09:54	34.09	0.81	27.614	782	504.408	656.468	1.3	150.6	23.5	50	38.4	6.73	1.9	109	4.6	18.59	2.9	17.71	3.86	20.93	0.04	133	21	127	28	NONE		22.2	61	38.5	737	764	3873	161.4	2.69	60	51.6	0	0	3873
									00:09:56	32.26	0.821	26.484	702	484.178	621.054	1.28	152.7	23.5	50	39	6.46	1.8	109	4.4	18.6	2.86	17.63	3.91	20.93	0.04	133	21	126	28	NONE		22.2	61	38.5	737	764	3703	154.3	2.57	60	49.4	0	0	3703
									00:10:00	14.39	1.274	18.331	940	390.235	510.367	1.31	231.9	43.2	44.4	33.9	5.2	1.5	111	3.5	18.2	3.39	17.36	4.29	20.93	0.04	131	24	124	31	NONE		22.2	61	38.5	737	764	3000	125	2.08	60	40	0	0	3000
									00:10:03	23.81	1.289	30.69	1174	658.986	826.602	1.25	234.7	42.3	44	35.1	8.79	2.5	113	5.8	18.21	3.28	17.35	4.23	20.93	0.04	131	24	124	30	NONE		22.2	61	38.5	737	764	5010	208.8	3.48	61	66.8	0	0	5010
									00:10:05	28.3	1.063	30.085	942	581.534	744.841	1.28	196.3	32.1	48.3	37.7	7.75	2.2	112	5.2	18.47	3.02	17.56	4.02	20.93	0.04	132	22	126	29	NONE		22.2	61	38.5	737	764	4446	185.2	3.09	61	59.3	0	0	4446
									00:10:06	34.48	0.778	26.828	653	499.665	635.725	1.27	144.4	22.5	48.9	38.4	6.66	1.9	110	4.5	18.56	2.89	17.63	3.87	20.93	0.04	133	21	126	28	NONE		22.2	61	38.5	737	764	3813	158.9	2.65	61	50.8	0	0	3813
									00:10:08	32.79	0.708	23.213	664	424.263	542.568	1.28	131.7	20.2	49.3	38.6	5.66	1.6	109	3.9	18.6	2.85	17.62	3.87	20.93	0.04	133	20	126	28	NONE		22.2	61	38.5	737	764	3242	135.1	2.25	61	43.2	0	0	3242
									00:10:11	24.9	1.422	35.402	799	802.684	962.507	1.2	257.2	47.1	41.9	35	10.7	3.1	109	7.4	18.09	3.31	17.22	4.39	20.93	0.04	130	24	123	31	NONE		22.2	61	38.5	737	764	6032	251.4	4.19	61	80.4	0	0	6032
									00:10:12	34.29	0.544	18.651	810	288.946	372.68	1.29	103.1	13.3	56.2	43.6	3.85	1.1	110	2.6	18.95	2.44	17.94	3.42	20.93	0.04	136	18	129	25	NONE		22.2	61	38.5	737	764	2213	92.2	1.54	61	29.5	0	0	2213
									00:10:14	30.77	0.748	23.015	692	426.831	531.774	1.25	139	21.1	48.9	39.2	5.69	1.6	111	3.8	18.58	2.82	17.63	3.86	20.93	0.04	133	20	126	28	NONE		22.2	61	38.5	737	764	3239	135	2.25	61	43.2	0	0	3239
									00:10:17	21.05	0.933	19.642	722	421.134	512.978	1.22	170.1	29.7	43.1	35.4	5.62	1.6	111	3.8	18.23	3.18	17.15	4.35	20.93	0.04	131	23	123	31	NONE		22.2	61	38.5	737	764	3178	132.4	2.21	61	42.4	0	0	3178
									00:10:19	27.65	0.777	21.484	728	451.799	535.019	1.18	142.2	23.6	43.3	36.5	6.02	1.7	109	4.1	18.3	3.04	17.26	4.17	20.93	0.04	131	22	124	30	NONE		22.2	61	38.5	737	764	3385	141	2.35	61	45.1	0	0	3385
									00:10:22	26.32	0.834	21.947	730	473.664	545.873	1.15	152.2	25.3	42.4	36.8	6.32	1.8	109	4.3	18.25	3.03	17.2	4.22	20.93	0.04	131	22	123	30	NONE		22.2	61	38.5	737	764	3525	146.9	2.45	61	47	0	0	3525
									00:10:24	22.14	1.042	23.07	883	528.144	614.088	1.16	188.4	33.8	40.7	35	7.04	2	108	4.9	18.08	3.24	17.05	4.34	20.93	0.04	130	23	122	31	NONE		22.2	61	38.5	737	764	3939	164.1	2.74	62	52.5	0	0	3939
									00:10:27	27.78	0.912	25.333	792	542.925	626.253	1.15	166.6	27.5	43.1	37.3	7.24	2.1	108	5	18.27	3.02	17.21	4.16	20.93	0.04	131	22	123	30	NONE		22.2	61	38.5	737	764	4041	168.4	2.81	62	53.9	0	0	4041
									00:10:29	30.3	0.799	24.212	718	492.323	573.546	1.16	147	23.1	44.9	38.5	6.56	1.9	106	4.6	18.4	2.89	17.33	3.99	20.93	0.04	132	21	124	29	NONE		22.2	61	38.5	737	764	3673	153.1	2.55	62	49	0	0	3673
									00:10:31	26.2	0.971	25.441	821	555.834	648.967	1.17	176.8	30.2	42.5	36.4	7.41	2.1	106	5.2	18.21	3.11	17.23	4.18	20.93	0.04	131	22	124	30	NONE		22.2	61	38.5	737	764	4150	172.9	2.88	62	55.3	0	0	4150
									00:10:33	28.71	0.889	25.522	783	533.132	625.985	1.17	162.9	26.6	44.1	37.6	7.11	2	105	5.1	18.32	2.99	17.32	4.03	20.93	0.04	131	21	124	29	NONE		22.2	61	38.5	737	764	3986	166.1	2.77	62	53.1	0	0	3986
									00:10:35	30.15	0.841	25.357	689	523.405	610.325	1.17	154.4	24.7	44.4	38.1	6.98	2	105	5	18.36	2.94	17.31	4.04	20.93	0.04	132	21	124	29	NONE		22.1	61	38.5	737	764	3906	162.8	2.71	62	52.1	0	0	3906
									00:10:37	30.77	0.839	25.815	702	527.068	622.867	1.18	154.2	24.7	44.9	38	7.03	2	104	5.1	18.38	2.94	17.36	3.99	20.93	0.04	132	21	124	29	NONE		22.2	61	38.5	737	764	3947	164.4	2.74	62	52.6	0	0	3947
									00:10:39	32.97	0.798	26.308	673	533.266	618.5	1.16	146.9	22.9	45	38.8	7.11	2	104	5.1	18.41	2.87	17.43	3.94	20.93	0.04	132	21	125	28	NONE		22.2	61	38.5	737	764	3975	165.6	2.76	62	53	0	0	3975
									00:10:41	31.09	0.814	25.306	688	509.523	601.167	1.18	149.9	23.6	45.4	38.5	6.79	1.9	105	4.9	18.42	2.9	17.42	3.98	20.93	0.04	132	21	125	29	NONE		22.2	61	38.5	737	764	3814	158.9	2.65	62	50.8	0	0	3814
									00:10:42	33.9	0.713	24.169	644	452.661	541.176	1.2	132.5	19.5	48.2	40.3	6.04	1.7	105	4.3	18.58	2.73	17.55	3.81	20.93	0.04	133	20	126	27	NONE		22.2	61	38.5	737	764	3399	141.6	2.36	62	45.3	0	0	3399
									00:10:45	25.64	0.888	22.769	835	452.362	546.338	1.21	163.7	26	46.4	38.4	6.03	1.7	105	4.3	18.43	2.93	17.47	3.97	20.93	0.04	132	21	125	28	NONE		22.2	61	38.4	737	764	3406	141.9	2.37	62	45.4	0	0	3406
									00:10:47	30.77	0.723	22.246	595	433.008	516.684	1.19	133.7	20.5	46.4	38.9	5.77	1.6	104	4.2	18.49	2.84	17.53	3.87	20.93	0.04	133	20	126	28	NONE		22.2	61	38.4	737	764	3250	135.4	2.26	63	43.3	0	0	3250
									00:10:49	25.21	0.953	24.025	569	541.367	632.955	1.17	172.7	30.6	41.1	35.2	7.22	2.1	104	5.2	18.12	3.21	17.07	4.34	20.93	0.04	130	23	122	31	NONE		22.2	61	38.5	737	764	4043	168.5	2.81	63	53.9	0	0	4043
									00:10:51	30.77	0.951	29.262	855	617.51	713.749	1.16	174.1	28.3	43.9	38	8.23	2.4	104	5.9	18.31	2.98	17.34	4.03	20.93	0.04	131	21	124	29	NONE		22.1	61	38.5	737	764	4599	191.6	3.19	63	61.3	0	0	4599
									00:10:53	27.27	1.119	30.518	930	649.288	773.881	1.19	204.4	34.6	44.1	37	8.66	2.5	107	6.1	18.27	3.09	17.37	4.08	20.93	0.04	131	22	125	29	NONE		22.1	61	38.5	737	764	4872	203	3.38	63	65	0	0	4872
									00:10:55	31.41	0.76	23.874	673	469.041	555.827	1.19	140.4	21.6	46.2	39	6.25	1.8	108	4.3	18.47	2.84	17.53	3.84	20.93	0.04	132	20	126	28	NONE		22.2	61	38.5	737	764	3515	146.4	2.44	63	46.9	0	0	3515
									00:10:57	33.52	0.821	27.52	703	537.026	636.969	1.19	151.8	23.2	46.9	39.5	7.16	2	108	5	18.49	2.83	17.48	3.87	20.93	0.04	133	20	125	28	NONE		22.1	61	38.4	737	764	4025	167.7	2.8	63	53.7	0	0	4025
									00:11:00	23.35	0.917	21.409	755	453.866	539.89	1.19	167.6	28.2	43.6	36.6	6.05	1.7	107	4.2	18.28	3.08	17.3	4.12	20.93	0.04	131	22	124	30	NONE		22.1	61	38.4	737	764	3404	141.8	2.36	63	45.4	0	0	3404
									00:11:02	22.39	0.858	19.209	850	379.763	447.484	1.18	158.4	24.4	46.5	39.4	5.06	1.4	107	3.5	18.46	2.84	17.36	4.06	20.93	0.04	132	20	124	29	NONE		22.1	61	38.4	737	764	2842	118.4	1.97	63	37.9	0	0	2842
									00:11:04	30.61	0.799	24.459	605	512.606	594.658	1.16	146.4	23.7	43.5	37.5	6.83	2	107	4.8	18.32	2.97	17.35	4	20.93	0.04	131	21	124	29	NONE		22.2	61	38.4	737	764	3821	159.2	2.65	63	50.9	0	0	3821
									00:11:06	34.29	0.74	25.371	625	515.387	595.474	1.16	136.2	21.2	44.6	38.6	6.87	2	108	4.8	18.41	2.86	17.35	3.91	20.93	0.04	132	21	124	28	NONE		22.2	60	38.4	737	764	3838	159.9	2.67	63	51.2	0	0	3838
									00:11:09	22.47	1.019	22.899	946	471.711	561.851	1.19	187	30.5	45.2	38	6.29	1.8	108	4.4	18.35	2.99	17.28	4.06	20.93	0.04	132	21	124	29	NONE		22.1	61	38.4	737	764	3539	147.5	2.46	64	47.2	0	0	3539
									00:11:11	29.85	0.725	21.642	636	444.452	506.193	1.14	133.3	20.7	44	38.6	5.93	1.7	107	4.2	18.39	2.86	17.38	3.93	20.93	0.04	132	20	125	28	NONE		22.1	61	38.4	737	764	3298	137.4	2.29	64	44	0	0	3298
									00:11:12	31.58	0.713	22.516	607	463.284	522.504	1.13	131.1	20.2	43.8	38.9	6.18	1.8	106	4.4	18.39	2.83	17.33	3.93	20.93	0.04	132	20	124	28	NONE		22.1	61	38.4	737	764	3429	142.9	2.38	64	45.7	0	0	3429
									00:11:14	37.5	0.678	25.425	562	521.815	589.754	1.13	124.7	19.2	43.7	38.7	6.96	2	107	4.9	18.39	2.83	17.35	3.83	20.93	0.04	132	20	124	27	NONE		22.1	61	38.4	737	764	3865	161	2.68	64	51.5	0	0	3865
									00:11:16	36.14	0.661	23.892	549	492.48	556.63	1.13	121.5	18.8	43.4	38.4	6.57	1.9	107	4.6	18.38	2.84	17.36	3.83	20.93	0.04	132	20	124	27	NONE		22.1	61	38.4	737	764	3647	152	2.53	64	48.6	0	0	3647
									00:11:18	32.97	0.632	20.835	596	429.852	466.921	1.09	116.3	17.3	43.1	39.7	5.73	1.6	107	4	18.4	2.74	17.36	3.8	20.93	0.04	132	20	124	27	NONE		22.1	61	38.4	737	764	3154	131.4	2.19	64	42	0	0	3154
									00:11:19	34.29	0.644	22.08	562	446.746	488.311	1.09	118.8	17.4	44.1	40.3	5.96	1.7	106	4.2	18.45	2.7	17.32	3.84	20.93	0.04	132	19	124	28	NONE		22.1	61	38.4	737	764	3282	136.8	2.28	64	43.8	0	0	3282
									00:11:21	34.48	0.628	21.655	535	451.12	491.3	1.09	115.4	17.4	42.7	39.2	6.01	1.7	104	4.3	18.38	2.77	17.25	3.83	20.93	0.04	132	20	124	27	NONE		22.1	61	38.4	737	764	3312	138	2.3	64	44.2	0	0	3312
									00:11:23	35.09	0.667	23.404	539	497.22	531.527	1.07	122.3	18.5	42.1	39.4	6.63	1.9	102	4.9	18.34	2.77	17.21	3.86	20.93	0.04	131	20	123	28	NONE		22.1	61	38.4	737	764	3634	151.4	2.52	64	48.5	0	0	3634
									00:11:24	38.71	0.819	31.703	623	723.751	787.058	1.09	148.5	24.8	40.1	36.8	9.65	2.8	103	7	18.13	3.03	17.11	3.95	20.93	0.04	130	22	123	28	NONE		22.1	61	38.4	737	764	5311	221.3	3.69	64	70.8	0	0	5311
									00:11:26	27.15	1.078	29.267	910	654.819	718.847	1.1	196	32.3	41.8	38.1	8.73	2.5	105	6.2	18.18	3	17.14	4.07	20.93	0.04	130	21	123	29	NONE		22.2	61	38.4	737	764	4816	200.7	3.34	64	64.2	0	0	4816
									00:11:28	36.14	0.683	24.687	598	516.926	565.368	1.09	125.4	19.1	42.9	39.2	6.89	2	106	4.9	18.36	2.8	17.38	3.75	20.93	0.04	132	20	125	27	NONE		22.2	61	38.4	737	764	3799	158.3	2.64	64	50.6	0	0	3799
									00:11:30	31.75	0.785	24.921	667	523.645	579.895	1.11	144	22.3	43.3	39.1	6.98	2	105	5	18.34	2.84	17.29	3.89	20.93	0.04	132	20	124	28	NONE		22.2	61	38.4	737	764	3859	160.8	2.68	64	51.5	0	0	3859
									00:11:32	30.46	0.729	22.203	740	455.498	501.241	1.1	134.2	20.1	44.1	40	6.07	1.7	105	4.3	18.41	2.76	17.37	3.79	20.93	0.04	132	20	125	27	NONE		22.2	61	38.4	737	764	3352	139.7	2.33	65	44.7	0	0	3352
									00:11:34	34.68	0.619	21.468	483	442.006	485.6	1.1	113.9	17.1	43.1	39.2	5.89	1.7	105	4.2	18.4	2.76	17.31	3.81	20.93	0.04	132	20	124	27	NONE		22.2	61	38.4	737	764	3251	135.5	2.26	65	43.4	0	0	3251
									00:11:35	35.29	0.665	23.471	577	498.672	537.612	1.08	121.9	18.6	42.1	39.1	6.65	1.9	104	4.8	18.33	2.8	17.28	3.81	20.93	0.04	131	20	124	27	NONE		22.2	61	38.4	737	764	3652	152.2	2.54	65	48.7	0	0	3652
									00:11:37	34.09	0.741	25.261	631	551.45	594.897	1.08	135.3	21.3	41.5	38.5	7.35	2.1	104	5.3	18.26	2.87	17.21	3.89	20.93	0.04	131	21	123	28	NONE		22.2	61	38.4	737	764	4039	168.3	2.81	65	53.9	0	0	4039
									00:11:39	35.93	0.697	25.042	603	539.684	582.707	1.08	127.5	19.8	41.7	38.7	7.2	2.1	103	5.2	18.29	2.84	17.25	3.83	20.93	0.04	131	20	124	27	NONE		22.2	60	38.4	737	764	3954	164.7	2.75	65	52.7	0	0	3954
									00:11:41	30.46	0.688	20.954	624	430.833	463.696	1.08	126.7	18.6	43.7	40.6	5.74	1.6	103	4.2	18.42	2.7	17.32	3.82	20.93	0.04	132	19	124	27	NONE		22.2	60	38.4	737	764	3154	131.4	2.19	65	42.1	0	0	3154
									00:11:43	33.15	0.685	22.707	616	480.412	510.224	1.06	125.7	18.8	42.4	40	6.41	1.8	103	4.7	18.35	2.74	17.28	3.79	20.93	0.04	132	20	124	27	NONE		22.2	60	38.4	737	764	3506	146.1	2.43	65	46.7	0	0	3506
									00:11:45	29.7	0.772	22.931	647	516.696	545.161	1.06	140.4	22.4	40.4	38.2	6.89	2	103	5	18.19	2.9	17.14	3.96	20.93	0.04	130	21	123	28	NONE		22.2	60	38.4	737	764	3765	156.9	2.61	65	50.2	0	0	3765
									00:11:47	30	0.772	23.16	686	504.416	533.166	1.06	141.1	21.7	41.8	39.5	6.73	1.9	103	4.9	18.28	2.81	17.21	3.89	20.93	0.04	131	20	123	28	NONE		22.2	60	38.4	737	764	3677	153.2	2.55	65	49	0	0	3677
									00:11:49	25.1	0.971	24.377	717	583.681	628.052	1.08	174.8	30.5	38.8	36	7.78	2.2	103	5.7	18	3.14	16.96	4.15	20.93	0.04	129	23	122	30	NONE		22.2	60	38.4	737	764	4273	178	2.97	65	57	0	0	4273
									00:11:52	22.73	1.075	24.432	970	571.649	618.776	1.08	194.2	33.2	40	36.9	7.62	2.2	104	5.5	18.07	3.09	17.08	4.08	20.93	0.04	130	22	122	29	NONE		22.2	61	38.4	737	764	4191	174.6	2.91	65	55.9	0	0	4191
									00:11:54	27.27	0.775	21.136	764	446.838	477.873	1.07	142.2	21.4	43	40.2	5.96	1.7	104	4.3	18.35	2.76	17.31	3.85	20.93	0.04	132	20	124	28	NONE		22.2	61	38.4	737	764	3266	136.1	2.27	65	43.6	0	0	3266
									00:11:56	29.41	0.705	20.735	649	439.234	472.054	1.07	129.3	19.6	42.5	39.6	5.86	1.7	104	4.2	18.34	2.78	17.31	3.84	20.93	0.04	132	20	124	28	NONE		22.2	61	38.4	737	764	3214	133.9	2.23	66	42.9	0	0	3214
									00:11:58	31.41	0.736	23.12	576	505.366	540.398	1.07	134.4	21	41.4	38.7	6.74	1.9	103	4.9	18.26	2.85	17.2	3.92	20.93	0.04	131	20	123	28	NONE		22.2	60	38.3	737	764	3694	153.9	2.57	66	49.3	0	0	3694
									00:12:00	32.97	0.677	22.319	630	466.955	499.293	1.07	124.4	18.5	42.9	40.1	6.23	1.8	103	4.5	18.38	2.73	17.31	3.8	20.93	0.04	132	20	124	27	NONE		22.2	60	38.3	737	764	3413	142.2	2.37	66	45.5	0	0	3413
									00:12:01	33.33	0.639	21.3	593	437.663	469.26	1.07	117.7	17.2	43.3	40.4	5.84	1.7	103	4.2	18.42	2.69	17.34	3.75	20.93	0.04	132	19	124	27	NONE		22.2	60	38.3	737	764	3201	133.4	2.22	66	42.7	0	0	3201
									00:12:03	30.3	0.666	20.182	604	436.004	469.128	1.08	121.8	18.9	41.4	38.5	5.81	1.7	103	4.2	18.29	2.84	17.25	3.83	20.93	0.04	131	20	124	27	NONE		22.2	60	38.4	737	764	3192	133	2.22	66	42.6	0	0	3192
									00:12:05	31.41	0.647	20.325	589	432.668	449.975	1.04	118.7	17.5	41.9	40.3	5.77	1.6	102	4.2	18.35	2.7	17.29	3.76	20.93	0.04	132	19	124	27	NONE		22.2	60	38.4	737	764	3143	130.9	2.18	66	41.9	0	0	3143
									00:12:07	32.43	0.732	23.741	568	542.193	566.046	1.04	132.9	21.3	39.6	37.9	7.23	2.1	102	5.3	18.16	2.91	17.1	3.92	20.93	0.04	130	21	123	28	NONE		22.2	60	38.3	737	764	3942	164.2	2.74	66	52.6	0	0	3942
									00:12:09	28.99	0.752	21.797	640	492.55	520.145	1.06	136.7	21.9	40.1	38	6.57	1.9	102	4.8	18.18	2.91	17.05	3.95	20.93	0.04	130	21	122	28	NONE		22.2	60	38.3	737	764	3590	149.6	2.49	66	47.9	0	0	3590
									00:12:11	32.79	0.682	22.361	652	485.249	501.952	1.03	124.8	18.7	41.4	40	6.47	1.8	102	4.8	18.3	2.74	17.22	3.77	20.93	0.04	131	20	123	27	NONE		22.2	60	38.3	737	764	3520	146.7	2.44	66	46.9	0	0	3520
									00:12:13	32.79	0.687	22.525	617	496.48	504.618	1.02	125.5	18.8	40.7	40.1	6.62	1.9	103	4.8	18.27	2.74	17.22	3.79	20.93	0.04	131	20	123	27	NONE		22.2	60	38.3	737	764	3588	149.5	2.49	66	47.8	0	0	3588
									00:12:15	32.43	0.687	22.281	579	497.769	512.637	1.03	125.2	19.3	40.2	39	6.64	1.9	103	4.8	18.22	2.81	17.16	3.82	20.93	0.04	131	20	123	27	NONE		22.2	60	38.3	737	764	3607	150.3	2.51	66	48.1	0	0	3607
									00:12:16	34.88	0.753	26.267	647	594.062	608.58	1.02	137	21.3	40.1	39.1	7.92	2.3	103	5.8	18.19	2.83	17.1	3.83	20.93	0.04	130	20	123	27	NONE		22.3	60	38.4	737	764	4300	179.2	2.99	66	57.3	0	0	4300
									00:12:18	36.81	0.766	28.196	669	619.978	642.027	1.04	139.9	21.3	41.3	39.9	8.27	2.4	104	6	18.26	2.78	17.2	3.76	20.93	0.04	131	20	123	27	NONE		22.3	60	38.4	737	764	4499	187.4	3.12	66	60	0	0	4499
									00:12:21	18.81	1.222	22.984	968	473.781	551.816	1.16	224.4	35.8	45.7	39.3	6.32	1.8	106	4.5	18.36	2.93	17.22	3.86	20.93	0.04	132	21	123	28	NONE		22.3	60	38.3	737	764	3535	147.3	2.45	67	47.1	0	0	3535
									00:12:23	33.52	0.823	27.587	672	609.608	631.346	1.04	150.2	23	41.4	40	8.13	2.3	107	5.7	18.25	2.79	17.15	3.88	20.93	0.04	131	20	123	28	NONE		22.2	60	38.3	737	764	4424	184.3	3.07	67	59	0	0	4424
									00:12:25	30.46	0.874	26.619	765	591.027	623.756	1.06	159.3	25	41.4	39.3	7.88	2.3	108	5.5	18.23	2.86	17.16	3.89	20.93	0.04	131	21	123	28	NONE		22.2	60	38.3	737	764	4307	179.5	2.99	67	57.4	0	0	4307
									00:12:27	31.09	0.733	22.788	678	486.449	508.996	1.05	134.4	20	42.4	40.5	6.49	1.9	108	4.5	18.34	2.73	17.29	3.77	20.93	0.04	131	20	124	27	NONE		22.3	60	38.3	737	764	3538	147.4	2.46	67	47.2	0	0	3538
									00:12:29	25.42	0.576	14.644	671	281.366	295.072	1.05	107.1	14.2	45.7	43.6	3.75	1.1	109	2.6	18.59	2.47	17.37	3.72	20.93	0.04	133	18	125	27	NONE		22.3	60	38.3	737	764	2048	85.3	1.42	67	27.3	0	0	2048
									00:12:31	30.77	0.69	21.231	595	482.024	501.658	1.04	125.4	19.9	39.6	38	6.43	1.8	108	4.5	18.17	2.88	17.14	3.87	20.93	0.04	130	21	123	28	NONE		22.3	60	38.3	737	764	3502	145.9	2.43	67	46.7	0	0	3502
									00:12:33	33.9	0.66	22.373	564	503.706	510.762	1.01	120.2	18.4	39.7	39.2	6.72	1.9	106	4.8	18.21	2.79	17.12	3.82	20.93	0.04	131	20	123	27	NONE		22.2	60	38.3	737	764	3638	151.6	2.53	67	48.5	0	0	3638
									00:12:35	31.58	0.69	21.789	609	503.43	506.982	1.01	125.2	19.6	38.9	38.6	6.71	1.9	104	4.8	18.14	2.84	17.04	3.91	20.93	0.04	130	20	122	28	NONE		22.3	60	38.3	737	764	3630	151.3	2.52	67	48.4	0	0	3630
									00:12:37	33.52	0.684	22.927	582	535.168	540.99	1.01	123.9	19.7	38.5	38	7.14	2	103	5.2	18.11	2.88	17.02	3.88	20.93	0.04	130	21	122	28	NONE		22.3	60	38.3	737	764	3862	160.9	2.68	67	51.5	0	0	3862
									00:12:39	30.46	0.721	21.959	642	506.833	503.833	0.99	130.9	20.2	39.1	39.4	6.76	1.9	103	4.9	18.16	2.8	17.04	3.87	20.93	0.04	130	20	122	28	NONE		22.3	60	38.3	737	764	3644	151.9	2.53	67	48.6	0	74	3571
									00:12:41	32.97	0.698	23.011	593	538.389	542.874	1.01	126.4	20.1	38.5	38.1	7.18	2.1	104	5.2	18.11	2.88	17.06	3.82	20.93	0.04	130	21	122	27	NONE		22.3	60	38.3	737	764	3884	161.8	2.7	67	51.8	0	0	3884
									00:12:42	32.09	0.71	22.781	602	529.75	533.562	1.01	128.7	20.3	38.8	38.5	7.06	2	103	5.1	18.13	2.86	17	3.9	20.93	0.04	130	21	122	28	NONE		22.3	60	38.3	737	764	3820	159.2	2.65	67	50.9	0	0	3820
									00:12:44	32.97	0.695	22.912	609	525.896	520.992	0.99	126.3	19.3	39.2	39.5	7.01	2	103	5.1	18.17	2.78	17.05	3.83	20.93	0.04	130	20	122	27	NONE		22.3	60	38.3	737	764	3779	157.4	2.62	68	50.4	0	120	3658
									00:12:46	35.93	0.712	25.581	608	583.543	579.525	0.99	129.5	19.7	39.5	39.8	7.78	2.2	103	5.7	18.19	2.77	17.08	3.78	20.93	0.04	130	20	122	27	NONE		22.3	60	38.3	737	764	4195	174.8	2.91	68	55.9	0	99	4097
									00:12:48	35.29	0.672	23.718	597	533.108	528.715	0.99	122.5	18.3	39.9	40.2	7.11	2	103	5.2	18.23	2.72	17.14	3.74	20.93	0.04	131	20	123	27	NONE		22.2	60	38.3	737	764	3831	159.6	2.66	68	51.1	0	108	3724
									00:12:49	33.33	0.728	24.267	660	557.001	551.339	0.99	132.3	20.2	39.4	39.8	7.43	2.1	103	5.4	18.17	2.77	17.11	3.78	20.93	0.04	130	20	123	27	NONE		22.2	60	38.3	737	764	4001	166.7	2.78	68	53.4	0	139	3863
									00:12:51	34.29	0.738	25.303	644	560.546	558.433	1	134.8	19.9	40.9	41	7.47	2.1	103	5.4	18.27	2.7	17.14	3.74	20.93	0.04	131	19	123	27	NONE		22.2	60	38.3	737	764	4033	168	2.8	68	53.8	0	52	3981
									00:12:53	33.9	0.716	24.271	624	541.225	546.742	1.01	130.6	19.7	40.5	40.1	7.22	2.1	103	5.3	18.24	2.75	17.18	3.76	20.93	0.04	131	20	123	27	NONE		22.2	60	38.3	737	764	3906	162.7	2.71	68	52.1	0	0	3906
									00:12:55	34.29	0.741	25.406	633	559.297	566.949	1.01	135.4	20.2	41.1	40.6	7.46	2.1	102	5.5	18.27	2.73	17.19	3.75	20.93	0.04	131	20	123	27	NONE		22.2	60	38.3	737	764	4039	168.3	2.8	68	53.9	0	0	4039
									00:12:56	37.04	0.656	24.296	568	524.268	533.488	1.02	120.2	17.6	41.4	40.7	6.99	2	102	5.1	18.32	2.68	17.3	3.65	20.93	0.04	131	19	124	26	NONE		22.2	60	38.3	737	764	3789	157.9	2.63	68	50.5	0	0	3789
									00:12:58	35.09	0.663	23.263	589	494.638	508.245	1.03	121.7	17.7	42.1	40.9	6.6	1.9	101	4.9	18.36	2.67	17.32	3.63	20.93	0.04	132	19	124	26	NONE		22.2	60	38.3	737	764	3583	149.3	2.49	68	47.8	0	0	3583
									00:13:00	34.88	0.629	21.942	584	471.545	482.498	1.02	115.3	16.9	41.4	40.4	6.29	1.8	102	4.6	18.33	2.69	17.36	3.61	20.93	0.04	131	19	124	26	NONE		22.2	60	38.3	737	764	3412	142.2	2.37	68	45.5	0	0	3412
									00:13:01	36.59	0.629	23.012	545	482.389	493.877	1.02	115.7	16.5	42.4	41.4	6.43	1.8	103	4.7	18.39	2.62	17.37	3.6	20.93	0.04	132	19	125	26	NONE		22.2	60	38.3	737	764	3491	145.5	2.42	68	46.6	0	0	3491
									00:13:03	34.29	0.684	23.451	581	510.956	527.723	1.03	125.1	18.8	41.2	39.9	6.81	1.9	103	5	18.29	2.75	17.28	3.71	20.93	0.04	131	20	124	27	NONE		22.2	60	38.3	737	764	3705	154.4	2.57	68	49.4	0	0	3705
									00:13:05	34.68	0.659	22.855	601	494.67	516.826	1.04	120.6	18.2	41.3	39.5	6.6	1.9	103	4.8	18.3	2.76	17.31	3.69	20.93	0.04	131	20	124	26	NONE		22.2	60	38.3	737	764	3597	149.9	2.5	69	48	0	0	3597
									00:13:07	35.29	0.678	23.929	590	515.876	531.585	1.03	124.2	18.4	41.6	40.4	6.88	2	103	5	18.32	2.71	17.33	3.64	20.93	0.04	131	19	124	26	NONE		22.2	60	38.3	737	764	3739	155.8	2.6	69	49.9	0	0	3739
									00:13:08	34.48	0.681	23.483	610	502.172	516.465	1.03	124.9	18.3	42	40.8	6.7	1.9	103	4.9	18.34	2.69	17.34	3.65	20.93	0.04	132	19	124	26	NONE		22.2	60	38.3	737	764	3638	151.6	2.53	69	48.5	0	0	3638
									00:13:10	34.09	0.672	22.909	592	477.197	490.872	1.03	123.7	17.6	43	41.8	6.36	1.8	104	4.6	18.41	2.62	17.37	3.63	20.93	0.04	132	19	125	26	NONE		22.2	60	38.3	737	764	3457	144.1	2.4	69	46.1	0	0	3457
									00:13:12	32.97	0.658	21.692	600	454.175	472.106	1.04	121	17.5	42.7	41.1	6.06	1.7	104	4.4	18.39	2.66	17.37	3.64	20.93	0.04	132	19	125	26	NONE		22.2	60	38.3	737	764	3298	137.4	2.29	69	44	0	0	3298
									00:13:14	34.68	0.631	21.884	569	465.858	479.687	1.03	115.8	16.9	41.8	40.6	6.21	1.8	105	4.4	18.35	2.68	17.39	3.61	20.93	0.04	132	19	125	26	NONE		22.2	60	38.3	737	764	3376	140.7	2.34	69	45	0	0	3376
									00:13:15	34.09	0.663	22.602	554	472.671	496.643	1.05	121.9	17.8	42.8	40.7	6.3	1.8	104	4.5	18.39	2.68	17.35	3.64	20.93	0.04	132	19	124	26	NONE		22.2	60	38.3	737	764	3441	143.4	2.39	69	45.9	0	0	3441
									00:13:17	35.93	0.598	21.485	570	443.427	458.512	1.03	110.2	15.6	42.8	41.4	5.91	1.7	103	4.3	18.43	2.61	17.43	3.55	20.93	0.04	132	19	125	25	NONE		22.2	60	38.3	737	764	3217	134	2.23	69	42.9	0	0	3217
									00:13:19	35.29	0.612	21.6	516	462.379	479.58	1.04	112.2	16.6	41.4	39.9	6.17	1.8	103	4.5	18.33	2.71	17.35	3.62	20.93	0.04	131	19	124	26	NONE		22.2	60	38.3	737	764	3356	139.8	2.33	69	44.8	0	0	3356
									00:13:21	35.09	0.626	21.965	552	472.492	488.272	1.03	114.7	17	41.3	40	6.3	1.8	103	4.6	18.32	2.72	17.32	3.62	20.93	0.04	131	19	124	26	NONE		22.2	60	38.3	737	764	3427	142.8	2.38	69	45.7	0	0	3427
									00:13:22	36.14	0.611	22.084	532	470.957	485.141	1.03	112.1	16.4	41.5	40.3	6.28	1.8	104	4.5	18.35	2.68	17.31	3.61	20.93	0.04	132	19	124	26	NONE		22.2	60	38.3	737	764	3413	142.2	2.37	69	45.5	0	0	3413
									00:13:24	33.33	0.657	21.9	600	468.098	469.048	1	120.6	17.2	41.8	41.7	6.24	1.8	104	4.5	18.36	2.62	17.31	3.66	20.93	0.04	132	19	124	26	NONE		22.2	60	38.3	737	764	3372	140.5	2.34	69	45	0	0	3372
									00:13:26	32.61	0.631	20.576	555	432.59	445.592	1.03	116	16.7	42.3	41.1	5.77	1.6	104	4.2	18.38	2.65	17.3	3.64	20.93	0.04	132	19	124	26	NONE		22.2	60	38.3	737	764	3135	130.6	2.18	69	41.8	0	0	3135
									00:13:28	34.29	0.599	20.537	539	444.942	451.779	1.02	109.7	16.1	40.8	40.1	5.93	1.7	103	4.3	18.31	2.69	17.28	3.65	20.93	0.04	131	19	124	26	NONE		22.2	60	38.3	737	764	3214	133.9	2.23	69	42.9	0	0	3214
									00:13:29	38.46	0.641	24.654	528	542.129	541.413	1	117.2	17.2	40.5	40.6	7.23	2.1	103	5.3	18.28	2.68	17.24	3.63	20.93	0.04	131	19	124	26	NONE		22.2	60	38.3	737	764	3902	162.6	2.71	69	52	0	18	3885
									00:13:31	31.41	0.749	23.529	814	483.45	501.107	1.04	138.1	19.5	44.1	42.6	6.45	1.8	104	4.6	18.44	2.6	17.38	3.59	20.93	0.04	132	19	125	26	NONE		22.2	60	38.3	737	764	3509	146.2	2.44	70	46.8	0	0	3509
									00:13:33	38.22	0.742	28.357	559	622.303	622.408	1	135.7	19.9	41.3	41.3	8.3	2.4	106	5.9	18.29	2.68	17.2	3.77	20.93	0.04	131	19	123	27	NONE		22.2	60	38.3	737	764	4481	186.7	3.11	70	59.7	0	0	4481
									00:13:35	30.3	0.704	21.333	781	472.018	483.843	1.03	128.5	19.5	40.7	39.7	6.29	1.8	108	4.4	18.25	2.77	17.17	3.79	20.93	0.04	131	20	123	27	NONE		22.2	60	38.3	737	764	3417	142.4	2.37	70	45.6	0	0	3417
									00:13:36	32.79	0.496	16.262	674	299.179	316.027	1.06	92.7	11.8	46.7	44.2	3.99	1.1	110	2.7	18.69	2.38	17.58	3.35	20.93	0.04	134	17	126	24	NONE		22.2	60	38.3	737	764	2181	90.9	1.51	70	29.1	0	0	2181
									00:13:38	31.09	0.836	25.99	538	624.449	624.148	1	150.8	24.5	38.1	38.2	8.33	2.4	111	5.6	18.04	2.93	16.97	3.99	20.93	0.04	129	21	122	29	NONE		22.2	60	38.3	737	764	4496	187.3	3.12	70	59.9	0	7	4488
									00:13:40	32.09	0.703	22.556	592	516.325	512.308	0.99	127.8	19.5	39.3	39.6	6.88	2	113	4.6	18.18	2.77	17.05	3.85	20.93	0.04	130	20	122	28	NONE		22.2	60	38.3	737	764	3711	154.6	2.58	70	49.5	0	99	3613
									00:13:42	34.09	0.754	25.705	615	622.217	614.555	0.99	135.9	22	37.5	37.9	8.3	2.4	112	5.6	18.02	2.92	16.88	3.95	20.93	0.04	129	21	121	28	NONE		22.2	60	38.3	737	764	4468	186.2	3.1	70	59.6	0	188	4280
									00:13:44	31.75	0.717	22.762	604	563.417	551.573	0.98	128.8	21.2	36.5	37.2	7.51	2.1	110	5.1	17.96	2.96	16.87	3.94	20.93	0.04	129	21	121	28	NONE		22.2	60	38.3	737	764	4038	168.2	2.8	70	53.8	0	290	3748
									00:13:46	28.17	0.824	23.211	773	562.621	553.951	0.98	148.5	24	37.8	38.3	7.5	2.1	108	5.2	18.02	2.91	16.89	3.94	20.93	0.04	129	21	121	28	NONE		22.2	60	38.3	737	764	4037	168.2	2.8	70	53.8	0	212	3825
									00:13:48	25.1	0.657	16.494	577	400.085	392.883	0.98	118.4	19.1	36.8	37.5	5.33	1.5	106	3.8	18.02	2.91	16.76	4	20.93	0.04	129	21	120	29	NONE		22.2	60	38.3	737	764	2869	119.6	1.99	70	38.3	0	176	2693
									00:13:51	26.43	0.538	14.22	583	335.26	318.072	0.95	97.5	14.7	36.9	38.9	4.47	1.3	105	3.2	18.12	2.73	16.86	3.87	20.93	0.04	130	20	121	28	NONE		22.2	60	38.3	737	764	2387	99.4	1.66	70	31.8	0	418	1969
									00:13:53	26.79	0.599	16.045	515	392.972	372.971	0.95	107.9	17	36.1	38	5.24	1.5	105	3.7	18.01	2.84	16.68	4.01	20.93	0.04	129	20	120	29	NONE		22.2	60	38.3	737	764	2798	116.6	1.94	70	37.3	0	486	2312
									00:13:55	27.52	0.699	19.239	645	500.465	469.208	0.94	124.7	20.8	34.6	36.9	6.67	1.9	104	4.8	17.84	2.98	16.67	4.02	20.93	0.04	128	21	120	29	NONE		22.2	60	38.3	737	764	3554	148.1	2.47	71	47.4	0	758	2796
									00:13:57	28.85	0.709	20.452	576	544.781	506.047	0.93	126	21.4	33.8	36.4	7.26	2.1	102	5.3	17.77	3.02	16.6	4.04	20.93	0.04	127	22	119	29	NONE		22.2	60	38.3	737	764	3861	160.9	2.68	71	51.5	0	937	2924
									00:13:59	28.04	0.738	20.692	592	558.488	512.55	0.92	130.9	22.3	33.5	36.5	7.45	2.1	100	5.6	17.74	3.02	16.58	4.07	20.93	0.04	127	22	119	29	NONE		22.2	60	38.2	737	764	3948	164.5	2.74	71	52.6	0	1108	2840
									00:14:01	32.61	0.749	24.424	597	650.93	604.128	0.93	133.1	22.6	34	36.7	8.68	2.5	99	6.6	17.77	3.02	16.57	4.01	20.93	0.04	127	22	119	29	NONE		22.2	60	38.2	737	764	4613	192.2	3.2	71	61.5	0	1132	3481
									00:14:03	30.3	0.774	23.455	692	610.375	568.714	0.93	138.1	22.9	35	37.5	8.14	2.3	100	6.1	17.84	2.96	16.72	3.93	20.93	0.04	128	21	120	28	NONE		22.2	60	38.3	737	764	4329	180.4	3.01	71	57.7	0	1008	3320
									00:14:05	30.46	0.765	23.299	645	597.448	561.573	0.94	136.8	22.5	35.4	37.7	7.97	2.3	101	5.9	17.88	2.94	16.77	3.93	20.93	0.04	128	21	120	28	NONE		22.1	60	38.3	737	764	4245	176.9	2.95	71	56.6	0	870	3375
									00:14:07	27.91	0.647	18.056	705	415.537	392.775	0.95	117.7	17.2	38.8	41	5.54	1.6	100	4.2	18.19	2.66	16.99	3.74	20.93	0.04	130	19	122	27	NONE		22.1	60	38.3	737	764	2956	123.2	2.05	71	39.4	0	553	2403
									00:14:09	32.43	0.761	24.681	572	618.042	584.572	0.95	136.6	22	36.3	38.3	8.24	2.4	100	6.2	17.95	2.89	16.86	3.87	20.93	0.04	129	21	121	28	NONE		22.1	60	38.2	737	764	4397	183.2	3.05	71	58.6	0	813	3584
									00:14:11	31.91	0.715	22.819	626	540.674	522.707	0.97	129.4	20	38.1	39.4	7.21	2.1	101	5.4	18.1	2.8	16.98	3.82	20.93	0.04	130	20	122	27	NONE		22.1	60	38.2	737	764	3864	161	2.68	71	51.5	0	438	3426
									00:14:13	31.41	0.713	22.398	676	531.562	514.518	0.97	129	20	38	39.3	7.09	2	100	5.3	18.09	2.81	17.03	3.78	20.93	0.04	130	20	122	27	NONE		22.1	60	38.3	737	764	3800	158.3	2.64	71	50.7	0	416	3384
									00:14:15	30.46	0.739	22.508	642	523.03	511.238	0.98	134.1	20.5	39	39.9	6.97	2	100	5.2	18.15	2.77	17.03	3.79	20.93	0.04	130	20	122	27	NONE		22.1	60	38.2	737	764	3747	156.1	2.6	71	50	0	288	3459
									00:14:17	32.43	0.695	22.541	613	518.081	509.847	0.98	126.3	19.2	39.1	39.8	6.91	2	100	5.2	18.17	2.76	17.13	3.72	20.93	0.04	130	20	123	27	NONE		22.1	60	38.2	737	764	3717	154.9	2.58	72	49.6	0	202	3516
									00:14:19	30.93	0.702	21.711	624	499.959	496.402	0.99	127.5	19.6	39.1	39.4	6.67	1.9	100	5	18.16	2.79	17.12	3.75	20.93	0.04	130	20	123	27	NONE		22.1	60	38.2	737	764	3594	149.8	2.5	72	47.9	0	87	3507
									00:14:20	31.09	0.635	19.741	596	435.143	429.93	0.99	116.1	16.9	40.4	40.9	5.8	1.7	99	4.4	18.28	2.66	17.2	3.69	20.93	0.04	131	19	123	26	NONE		22.1	60	38.2	737	764	3125	130.2	2.17	72	41.7	0	128	2997
									00:14:22	31.75	0.669	21.238	572	469.267	472.961	1.01	122.2	18.2	40.5	40.2	6.26	1.8	99	4.7	18.27	2.72	17.15	3.72	20.93	0.04	131	20	123	27	NONE		22.1	60	38.2	737	764	3385	141	2.35	72	45.1	0	0	3385
									00:14:25	25	0.773	19.325	613	465.557	462.979	0.99	139.4	22.6	37.8	38	6.21	1.8	100	4.7	18.03	2.92	16.87	4.01	20.93	0.04	129	21	121	29	NONE		22.1	60	38.2	737	764	3348	139.5	2.32	72	44.6	0	63	3285
									00:14:27	29.41	0.689	20.265	665	464.998	462.422	0.99	125.2	19.2	39.2	39.4	6.2	1.8	100	4.6	18.17	2.79	17.05	3.79	20.93	0.04	130	20	122	27	NONE		22.1	60	38.2	737	764	3344	139.3	2.32	72	44.6	0	63	3281
									00:14:29	32.09	0.659	21.144	578	491.9	488.786	0.99	119.5	18.6	38.4	38.7	6.56	1.9	100	4.9	18.13	2.82	17.1	3.74	20.93	0.04	130	20	123	27	NONE		22.1	60	38.2	737	764	3537	147.4	2.46	72	47.2	0	76	3460
									00:14:31	32.97	0.607	20.011	539	451.778	445.266	0.99	110.6	16.5	39.2	39.8	6.02	1.7	100	4.5	18.22	2.72	17.15	3.69	20.93	0.04	131	19	123	26	NONE		22.1	60	38.2	737	764	3242	135.1	2.25	72	43.2	0	160	3083
									00:14:32	33.52	0.631	21.151	541	486.611	485.881	1	114.6	17.7	38.6	38.7	6.49	1.9	100	4.9	18.16	2.81	17.11	3.72	20.93	0.04	130	20	123	27	NONE		22.1	60	38.2	737	764	3502	145.9	2.43	72	46.7	0	18	3485
									00:14:34	30.46	0.618	18.822	598	412.421	406.19	0.98	113.1	16.3	40.5	41.1	5.5	1.6	101	4.1	18.3	2.64	17.16	3.69	20.93	0.04	131	19	123	26	NONE		22.1	60	38.2	737	764	2960	123.3	2.06	72	39.5	0	153	2807
									00:14:36	31.25	0.596	18.625	521	418.445	409.207	0.98	108.7	16	39.3	40.2	5.58	1.6	100	4.2	18.24	2.68	17.04	3.76	20.93	0.04	131	19	122	27	NONE		22.1	60	38.2	737	764	2998	124.9	2.08	72	40	0	226	2772
									00:14:49	25.1	0.544	13.657	589	348.255	314.559	0.9	97.5	15.3	34.2	37.8	4.64	1.3	101	3.4	17.92	2.81	16.75	3.84	20.93	0.04	129	20	120	28	NONE		22.1	60	38.2	737	764	2454	102.3	1.7	73	32.7	0	810	1644
									00:14:53	13.48	1.556	20.98	1102	626.595	585.587	0.93	270.5	52.9	32	34.2	8.35	2.4	102	6.1	17.38	3.4	16.16	4.25	20.93	0.04	125	24	116	30	NONE		22.1	60	38.2	737	764	4447	185.3	3.09	73	59.3	0	993	3453
									00:14:55	29.41	0.463	13.618	484	324.217	293.573	0.91	83.9	12.2	35.7	39.4	4.32	1.2	104	3.1	18.12	2.63	16.77	3.77	20.93	0.04	130	19	120	27	NONE		22.1	60	38.2	737	764	2286	95.2	1.59	73	30.5	0	737	1548
									00:14:58	23.26	0.649	15.093	721	388.963	352.407	0.91	116.1	18.5	34.6	38.2	5.19	1.5	105	3.7	17.89	2.85	16.69	3.91	20.93	0.04	128	20	120	28	NONE		22.1	60	38.2	737	764	2743	114.3	1.9	73	36.6	0	880	1863
									00:15:00	27.78	0.599	16.639	561	419.339	375.236	0.89	107.6	16.5	35	39.2	5.59	1.6	102	4.1	17.96	2.75	16.73	3.86	20.93	0.04	129	20	120	28	NONE		22.1	60	38.2	737	764	2949	122.9	2.05	73	39.3	0	1059	1891
									00:15:02	28.85	0.694	20.019	712	500.407	463.054	0.93	124.7	19.6	36	38.9	6.67	1.9	101	5	17.97	2.82	16.78	3.87	20.93	0.04	129	20	120	28	NONE		22	60	38.2	737	764	3544	147.7	2.46	73	47.3	0	903	2641
									00:15:04	29.56	0.681	20.128	640	500.422	459.852	0.92	122.5	19	36.1	39.3	6.67	1.9	102	4.9	17.99	2.79	16.75	3.85	20.93	0.04	129	20	120	28	NONE		22	60	38.2	737	764	3539	147.4	2.46	73	47.2	0	979	2560
									00:15:06	32.43	0.67	21.73	599	551.537	520.886	0.94	120	19.6	35.3	37.4	7.35	2.1	103	5.4	17.91	2.93	16.74	3.89	20.93	0.04	128	21	120	28	NONE		22	61	38.2	737	764	3923	163.4	2.72	73	52.3	0	744	3179
									00:15:07	35.93	0.702	25.222	647	628.727	609.487	0.97	126	20.7	36.1	37.3	8.38	2.4	104	6	17.95	2.95	16.82	3.76	20.93	0.04	129	21	121	27	NONE		22	61	38.2	737	764	4496	187.3	3.12	73	60	0	470	4027
									00:15:09	36.81	0.985	36.258	625	1051.52	960.409	0.91	172.4	31.8	32	35.1	14.02	4	105	10	17.5	3.23	16.41	4.14	20.93	0.04	125	23	118	30	NONE		22	60	38.2	737	764	7427	309.4	5.16	73	99	0	2196	5230
									00:15:11	34.48	0.749	25.828	671	657.586	604.469	0.92	134.2	21.4	35.6	38.7	8.77	2.5	106	6.2	17.92	2.86	16.76	3.85	20.93	0.04	128	20	120	28	NONE		22	60	38.2	737	764	4650	193.8	3.23	74	62	0	1282	3368
									00:15:13	32.26	0.705	22.742	632	569.715	531.107	0.93	126.6	20.1	36	38.6	7.6	2.2	106	5.4	17.96	2.85	16.8	3.83	20.93	0.04	129	20	120	27	NONE		22	60	38.2	737	764	4041	168.4	2.81	74	53.9	0	935	3106
									00:15:15	31.75	0.673	21.365	583	536.925	499.277	0.93	120.8	19.2	35.7	38.3	7.16	2	105	5.1	17.95	2.85	16.74	3.85	20.93	0.04	129	20	120	28	NONE		22	60	38.2	737	764	3806	158.6	2.64	74	50.7	0	911	2895
									00:15:16	32.26	0.582	18.774	543	460.678	425.227	0.92	104.9	16.1	35.9	38.8	6.14	1.8	103	4.5	18.02	2.77	16.89	3.74	20.93	0.04	129	20	121	27	NONE		22	60	38.2	737	764	3261	135.9	2.26	74	43.5	0	856	2404
									00:15:18	31.75	0.625	19.841	553	501.655	462.859	0.92	112.1	17.8	35.1	38.1	6.69	1.9	101	5	17.94	2.85	16.83	3.77	20.93	0.04	129	20	121	27	NONE		22	60	38.2	737	764	3550	147.9	2.47	74	47.3	0	937	2613
									00:15:20	30.93	0.607	18.773	558	467.291	425.418	0.91	109.2	16.8	35.5	39	6.23	1.8	100	4.7	17.99	2.77	16.84	3.77	20.93	0.04	129	20	121	27	NONE		22	60	38.2	737	764	3298	137.4	2.29	74	44	0	1009	2289
									00:15:22	31.25	0.589	18.406	563	448.438	411.865	0.92	106.3	16.1	36.2	39.4	5.98	1.7	99	4.5	18.05	2.73	16.87	3.74	20.93	0.04	129	20	121	27	NONE		22	60	38.1	737	764	3171	132.1	2.2	74	42.3	0	883	2288
									00:15:24	30.46	0.651	19.827	574	515.065	466.568	0.91	116.3	18.7	34.4	37.9	6.87	2	97	5.3	17.86	2.87	16.78	3.85	20.93	0.04	128	21	120	28	NONE		22	60	38.2	737	764	3632	151.3	2.52	74	48.4	0	1167	2465
									00:15:26	31.58	0.542	17.116	567	394.773	356.351	0.9	98.7	13.8	37.8	41.8	5.26	1.5	96	4.1	18.21	2.55	17.08	3.58	20.93	0.04	131	18	122	26	NONE		22	60	38.2	737	764	2782	115.9	1.93	74	37.1	0	924	1858
									00:15:27	43.8	0.22	9.635	470	115.76	109.59	0.95	42.9	3.1	56.7	59.9	1.54	0.4	97	1.2	19.5	1.41	18.42	2.26	20.93	0.04	140	10	132	16	NONE		22	60	38.1	737	764	824	34.3	0.57	74	11	0	150	674
									00:15:29	38.96	0.369	14.377	74	385.757	341.551	0.89	65.6	10.7	30.2	34.1	5.14	1.5	99	3.9	17.78	2.9	16.93	3.61	20.93	0.04	127	21	121	26	NONE		22	60	38.1	737	764	2707	112.8	1.88	74	36.1	0	1059	1649
									00:15:31	32.61	1.067	34.793	696	943.205	931.21	0.99	188.6	34.8	34.5	34.9	12.58	3.6	101	9.3	17.68	3.26	16.35	4.04	20.93	0.04	127	23	117	29	NONE		22	60	38.1	737	764	6772	282.2	4.7	74	90.3	0	294	6478
									00:15:32	48	0.459	22.032	449	518.197	475.19	0.92	83.3	12.1	36	39.3	6.91	2	102	5.1	18.15	2.64	16.97	3.49	20.93	0.04	130	19	122	25	NONE		22	60	38.1	737	764	3663	152.6	2.54	74	48.8	0	1038	2625
									00:15:34	29.41	0.605	17.794	774	388.608	367.938	0.95	110.9	15.3	40.5	42.8	5.18	1.5	103	3.8	18.33	2.53	17.18	3.53	20.93	0.04	131	18	123	25	NONE		22	60	38.1	737	764	2765	115.2	1.92	75	36.9	0	502	2263
									00:15:36	30	0.489	14.67	570	319.478	299.19	0.94	89.7	12.2	39.3	42	4.26	1.2	102	3.1	18.34	2.49	17.03	3.62	20.93	0.04	132	18	122	26	NONE		22	60	38.1	737	764	2268	94.5	1.58	75	30.2	0	492	1777
									00:15:38	25.53	0.482	12.306	554	306.881	278.017	0.91	86.7	13.3	34.3	37.8	4.09	1.2	101	3	17.99	2.76	16.9	3.73	20.93	0.04	129	20	121	27	NONE		22	60	38.1	737	764	2164	90.2	1.5	75	28.9	0	695	1469
									00:15:40	33.15	0.671	22.243	535	562.028	526.877	0.94	120.3	19.4	35.4	37.8	7.49	2.1	101	5.6	17.93	2.89	16.73	3.87	20.93	0.04	129	21	120	28	NONE		22	60	38.1	737	764	3991	166.3	2.77	75	53.2	0	852	3139
									00:15:43	22.64	1.023	23.162	497	654.546	611.153	0.93	179.8	32.9	33	35.3	8.73	2.5	104	6.3	17.58	3.22	16.19	4.29	20.93	0.04	126	23	116	31	NONE		22	60	38.1	737	764	4644	193.5	3.22	75	61.9	0	1051	3593
									00:15:46	22.9	0.66	15.115	678	391.217	352.65	0.9	118	18.8	34.5	38.3	5.22	1.5	108	3.6	17.88	2.85	16.4	4.07	20.93	0.04	128	20	118	29	NONE		22	60	38.1	737	764	2756	114.8	1.91	75	36.7	0	927	1829
									00:15:48	27.78	0.757	21.028	690	585.266	516.85	0.88	133.7	22.7	32.6	36.9	7.8	2.2	106	5.5	17.66	3	16.28	4.11	20.93	0.04	127	22	117	29	NONE		22	60	38.1	737	764	4106	171.1	2.85	75	54.7	0	1638	2468
									00:15:52	18.46	1.074	19.828	599	633.127	553.21	0.87	184.6	36.5	29.3	33.5	8.44	2.4	102	6.2	17.19	3.4	15.67	4.55	20.93	0.04	123	24	112	33	NONE		22	60	38.1	737	764	4432	184.7	3.08	75	59.1	0	1909	2523
									00:15:55	17	0.695	11.813	883	311.1	272.835	0.88	124	19.6	34.1	38.9	4.15	1.2	104	3	17.84	2.82	16.34	4.04	20.93	0.04	128	20	117	29	NONE		22	60	38.1	737	764	2179	90.8	1.51	75	29.1	0	915	1264
									00:15:57	22.64	0.638	14.445	650	402.903	341.289	0.85	112.8	18.4	31.9	37.7	5.37	1.5	103	3.9	17.68	2.88	16.33	4.02	20.93	0.04	127	21	117	29	NONE		22	60	38.1	737	764	2803	116.8	1.95	75	37.4	0	1463	1340
									00:15:59	29.41	0.593	17.441	509	481.005	414.464	0.86	105	17.2	32	37.1	6.41	1.8	98	4.9	17.71	2.9	16.36	3.98	20.93	0.04	127	21	117	29	NONE		22	60	38.1	737	764	3358	139.9	2.33	76	44.8	0	1585	1772
									00:16:01	28.57	0.573	16.371	553	433.772	371.955	0.86	102.2	15.9	33.1	38.6	5.78	1.7	97	4.5	17.84	2.77	16.46	3.9	20.93	0.04	128	20	118	28	NONE		22	60	38.1	737	764	3025	126.1	2.1	76	40.3	0	1471	1554
									00:16:03	29.7	0.607	18.03	553	494.804	423.364	0.86	107.6	17.4	32.2	37.7	6.6	1.9	97	5.1	17.73	2.87	16.41	3.92	20.93	0.04	127	21	118	28	NONE		22	60	38.1	737	764	3449	143.7	2.4	76	46	0	1700	1750
									00:16:05	30	0.642	19.26	576	516.775	449.682	0.87	114.2	18.3	33.2	38.2	6.89	2	98	5.3	17.79	2.85	16.47	3.92	20.93	0.04	128	20	118	28	NONE		22	60	38.1	737	764	3615	150.6	2.51	76	48.2	0	1602	2013
									00:16:07	29.13	0.657	19.136	605	516.848	453.378	0.88	116.7	19	33.1	37.7	6.89	2	99	5.2	17.76	2.89	16.53	3.89	20.93	0.04	127	21	119	28	NONE		22	60	38.1	737	764	3621	150.9	2.51	76	48.3	0	1518	2103
									00:16:09	29.85	0.633	18.896	563	503.458	442.576	0.88	112.7	18.1	33.4	38	6.71	1.9	98	5.1	17.8	2.86	16.47	3.92	20.93	0.04	128	21	118	28	NONE		22	60	38.1	737	764	3528	147	2.45	76	47	0	1456	2072
									00:16:11	29.13	0.597	17.388	580	448.303	393.468	0.88	106.9	16.5	34.2	39	5.98	1.7	97	4.6	17.91	2.76	16.62	3.81	20.93	0.04	128	20	119	27	NONE		22	60	38.1	737	764	3141	130.9	2.18	76	41.9	0	1311	1830
									00:16:13	29.56	0.6	17.734	561	455.802	399.252	0.88	107.5	16.5	34.4	39.2	6.08	1.7	97	4.7	17.92	2.75	16.66	3.79	20.93	0.04	128	20	119	27	NONE		22	60	38.1	737	764	3192	133	2.22	76	42.6	0	1352	1841
									00:16:16	28.71	0.55	15.789	553	384.51	338.185	0.88	99.4	14.4	35.8	40.7	5.13	1.5	96	4	18.07	2.62	16.72	3.75	20.93	0.04	130	19	120	27	NONE		22	60	38.1	737	764	2695	112.3	1.87	76	35.9	0	1108	1587
									00:16:18	30.15	0.612	18.452	527	475.383	417.177	0.88	109.6	16.9	34.4	39.2	6.34	1.8	96	5	17.91	2.76	16.66	3.79	20.93	0.04	128	20	119	27	NONE		22	60	38.1	737	764	3331	138.8	2.31	76	44.4	0	1392	1939
									00:16:20	27.91	0.564	15.74	574	384.587	335.571	0.87	101.9	14.7	35.8	41.1	5.13	1.5	96	4	18.07	2.61	16.83	3.73	20.93	0.04	130	19	121	27	NONE		22	60	38.1	737	764	2691	112.1	1.87	76	35.9	0	1171	1521
									00:16:22	30.93	0.597	18.464	469	477.241	425.517	0.89	106.8	16.8	34.2	38.3	6.36	1.8	96	5	17.89	2.81	16.65	3.82	20.93	0.04	128	20	119	27	NONE		22	60	38.1	737	764	3354	139.8	2.33	76	44.7	0	1241	2113
									00:16:24	27.91	0.533	14.874	510	367.397	324.268	0.88	96.1	14.2	35.2	39.8	4.9	1.4	96	3.8	18.03	2.66	16.69	3.79	20.93	0.04	129	19	120	27	NONE		22	60	38.1	737	764	2577	107.4	1.79	76	34.4	0	1032	1544
									00:16:26	28.71	0.571	16.392	481	423.846	371.373	0.88	102.2	15.8	33.9	38.7	5.65	1.6	95	4.5	17.9	2.77	16.64	3.84	20.93	0.04	128	20	119	28	NONE		21.9	60	38.1	737	764	2969	123.7	2.06	77	39.6	0	1254	1714
									00:16:28	29.13	0.601	17.505	505	453.65	400.689	0.88	107.5	16.8	34.1	38.6	6.05	1.7	96	4.7	17.89	2.8	16.58	3.88	20.93	0.04	128	20	119	28	NONE		21.9	60	38.1	737	764	3182	132.6	2.21	77	42.4	0	1268	1914
									00:16:30	30.46	0.582	17.726	550	450.957	401.477	0.89	104.4	16.1	34.6	38.8	6.01	1.7	96	4.7	17.94	2.77	16.66	3.77	20.93	0.04	129	20	119	27	NONE		21.9	60	38.1	737	764	3169	132	2.2	77	42.2	0	1187	1982
									00:16:32	31.41	0.6	18.848	536	485.667	432.169	0.89	107.4	16.8	34.3	38.5	6.48	1.9	97	5	17.9	2.8	16.64	3.82	20.93	0.04	128	20	119	27	NONE		21.9	60	38.1	737	764	3412	142.2	2.37	77	45.5	0	1283	2129
									00:16:34	28.57	0.598	17.086	568	439.417	388.338	0.88	107.1	16.6	34.3	38.8	5.86	1.7	96	4.6	17.91	2.78	16.73	3.77	20.93	0.04	128	20	120	27	NONE		21.9	60	38.1	737	764	3083	128.5	2.14	77	41.1	0	1223	1860
									00:16:36	30.3	0.582	17.636	530	450.013	394.411	0.88	104.4	15.9	34.5	39.3	6	1.7	96	4.7	17.94	2.73	16.74	3.73	20.93	0.04	129	20	120	27	NONE		21.9	60	38.1	737	764	3152	131.3	2.19	77	42	0	1329	1823
									00:16:38	30	0.539	16.17	513	398.559	353.514	0.89	97.2	14.4	35.3	39.8	5.31	1.5	96	4.2	18.03	2.67	16.77	3.69	20.93	0.04	129	19	120	26	NONE		21.9	60	38.1	737	764	2798	116.6	1.94	77	37.3	0	1079	1719
									00:16:40	29.56	0.59	17.438	514	431.943	384.621	0.89	106.3	15.9	35.6	40	5.76	1.6	96	4.5	18.02	2.69	16.65	3.8	20.93	0.04	129	19	119	27	NONE		21.9	60	38.1	737	764	3035	126.5	2.11	77	40.5	0	1135	1900
									00:16:42	28.17	0.606	17.07	552	436.551	389.816	0.89	108.6	16.9	34.6	38.7	5.82	1.7	96	4.5	17.92	2.79	16.64	3.85	20.93	0.04	128	20	119	28	NONE		21.9	60	38.1	737	764	3069	127.9	2.13	77	40.9	0	1121	1948
									00:16:44	28.44	0.521	14.815	521	362.173	318.717	0.88	94.1	13.7	35.4	40.2	4.83	1.4	96	3.8	18.06	2.63	16.77	3.68	20.93	0.04	130	19	120	26	NONE		21.9	60	38.1	737	764	2539	105.8	1.76	77	33.9	0	1040	1499
									00:16:46	31.41	0.567	17.812	470	450.037	403.808	0.9	101.8	15.7	34.7	38.7	6	1.7	97	4.6	17.95	2.77	16.67	3.76	20.93	0.04	129	20	120	27	NONE		21.9	60	38.1	737	764	3167	132	2.2	77	42.2	0	1110	2057
									00:16:48	30.77	0.526	16.185	567	394.609	352.488	0.89	95	14	35.6	39.8	5.26	1.5	98	4	18.06	2.66	16.85	3.63	20.93	0.04	129	19	121	26	NONE		21.9	60	38.1	737	764	2774	115.6	1.93	77	37	0	1011	1764
									00:16:50	28.44	0.674	19.166	745	410.489	364.519	0.89	124.1	15.7	41.8	47.1	5.47	1.6	98	4.2	18.41	2.33	16.98	3.57	20.93	0.04	132	17	122	26	NONE		21.9	60	38.1	737	764	2883	120.1	2	77	38.4	0	1102	1781
									00:16:52	27.03	1.139	30.784	878	803.589	739.71	0.92	203.2	33.4	36	39.1	10.71	3.1	99	8.1	17.84	2.93	16.71	3.95	20.93	0.04	128	21	120	28	NONE		21.9	60	38.1	737	764	5685	236.9	3.95	77	75.8	0	1542	4142
									00:16:55	26.09	0.457	11.922	425	258.422	230.096	0.89	84	10.8	39.1	43.9	3.45	1	100	2.6	18.38	2.36	16.88	3.67	20.93	0.04	132	17	121	26	NONE		21.9	60	38.1	737	764	1816	75.7	1.26	78	24.2	0	679	1136
									00:16:57	30.93	0.468	14.474	515	316.606	295.811	0.93	85.8	11.7	38.9	41.6	4.22	1.2	102	3.1	18.33	2.5	17.07	3.52	20.93	0.04	131	18	122	25	NONE		21.9	60	38.1	737	764	2247	93.6	1.56	78	30	0	504	1743
									00:16:59	31.09	0.564	17.534	470	443.239	391.904	0.88	101.3	15.4	34.6	39.2	5.91	1.7	104	4.3	17.96	2.73	16.65	3.79	20.93	0.04	129	20	119	27	NONE		21.9	60	38.1	737	764	3110	129.6	2.16	78	41.5	0	1229	1881
									00:17:00	31.09	0.672	20.891	552	558.159	488.927	0.88	119.6	19.2	33.5	38.3	7.44	2.1	105	5.3	17.8	2.86	16.47	3.93	20.93	0.04	128	20	118	28	NONE		21.9	60	38.1	737	764	3909	162.9	2.71	78	52.1	0	1655	2254
									00:17:02	33.52	0.558	18.704	490	482.23	425.406	0.88	99.9	15.5	33.9	38.5	6.43	1.8	105	4.6	17.9	2.78	16.6	3.77	20.93	0.04	128	20	119	27	NONE		21.9	60	38.1	737	764	3382	140.9	2.35	78	45.1	0	1360	2022
									00:17:04	34.68	0.495	17.168	434	435.886	377.496	0.87	88.9	13.3	33.8	39	5.81	1.7	102	4.3	17.96	2.69	16.6	3.69	20.93	0.04	129	19	119	26	NONE		21.9	60	38.1	737	764	3046	126.9	2.12	78	40.6	0	1393	1653
[truncated: 34 more columns]

## Sheet: Sonuçlar
Parametre	um	Pre	Bekl.	%Beklenen	Ex Sonrası	% Değişim	Normal	Sınıf
Parametre	um	Ölçüm	Dinlenme	Isınma	AT	RC	Maks	Bekl.	%Beklenen	Normal	Sınıf
Parametre	um	Ölçüm	Dinlenme	Isınma	AT	RC	Maks	Bekl.	%Beklenen	Normal	Sınıf
Parametre	um	Ölçüm	Dinlenme	Isınma	AT	RC	Maks	Bekl.	%Beklenen	Normal	Sınıf
Parametre	um	Ölçüm	Dinlenme	Isınma	AT	RC	Maks	Bekl.	%Beklenen	Normal	Sınıf
Parametre	um	Ölçüm	Dinlenme	Isınma	AT	RC	Maks	Bekl.	%Beklenen	Normal	Sınıf
