# Supplementary material for: Correction: The contribution of energy systems during 30-second lower body Wingate anaerobic test in combat sports athletes: Intermittent versus single forms and gender comparison
Source: PLoS One. 2024 Jun 27;19(6):e0306361. doi: 10.1371/journal.pone.0306361 (PMC11210755; doi:10.1371/journal.pone.0306361)
Supplement: S1 File — A) Descriptive characteristics of athletes including age range, height, weight; B) Wingate test outputs, including metrics such as peak power, mean power, and fatigue index; C) Oxygen Consumption (O2) Data for two different Wingate test protocols, providing comparative insights into athletes’ oxygen consumption during these tests. (ZIP) [file pone.0306361.s001.zip › S1 File/C. Oxygen consumption data for two Wingate tests/All Raw-Oxygen Data/25.xlsx]

## Sheet: Veri
			Test Tarihi	2122022		Barometrik basınç (mmHg)	764		t	Rf	VT	VE_ergo	IV	VO2	VCO2	RQ	O2eksp	CO2eksp	VE/VO2	VE/VCO2	VO2/Kg	METS	HR	VO2/HR	FeO2	FeCO2	FetO2	FetCO2	FiO2	FiCO2	PeO2	PeCO2	PetO2	PETCO2	Faz	İşaretleyici	Ortam Sıc.	RH Amb	Cihaz Sıcaklığı	Analizör Basıncı	PB	EEkc	EEh	EEm	EEtot	EEkg	PRO	YAĞ	CHO
			Test Süresi	00:10:11		Ortam Sıcaklığı (°C)	20		s	1/min	L(btps)	L/min	mL	mL/min	mL/min	---	mL	mL	---	---	mL/min/Kg	---	bpm	mL/beat	%	%	%	%	%	%	mmHg	mmHg	mmHg	mmHg	---	---	°C	%	°C	mmHg	mmHg	kcal/day	kcal/h	kcal/min	kcal	kcal/Kg/day	kcal/day	kcal/day	kcal/day
			Test Süresi	00:01:36		Ortam Görece Nem (%)	65
			Egzersiz Süresi	00:00:00		Flowmetre sıcaklığı (°C)	34		00:00:02	21.28	0.665	14.149	635	451.135	414.219	0.92	114.1	23.7	28.1	30.6	9.4	2.7	120	3.8	17.16	3.56	16.08	4.58	20.93	0.04	123	26	115	33	NONE		20.8	68	36.9	737	764	3190	132.9	2.22	0	66.5	0	891	2299
			Kişi (Hasta) Tipi	Healthy		Flowmetre Bağıl Nem (%)	100		00:00:05	23.81	0.686	16.333	630	525.073	481.166	0.92	117.5	24.6	27.9	30.5	10.94	3.1	118	4.4	17.13	3.59	16.02	4.6	20.93	0.04	123	26	115	33	NONE		20.8	68	36.9	737	764	3711	154.6	2.58	0	77.3	0	1059	2652
			Test Türü	Azami		STPD (---)	0.8308		00:00:07	22.47	0.799	17.955	671	600.783	542.898	0.9	135.7	29.4	27.3	30.2	12.52	3.6	119	5	16.98	3.68	15.87	4.75	20.93	0.04	122	26	114	34	NONE		20.9	68	36.9	737	764	4234	176.4	2.94	0	88.2	0	1392	2842
			Ergometre	Hiçbiri		BTPS Ins (---)	1.1121		00:00:09	27.78	0.849	23.583	712	809.409	723.694	0.89	143.4	31.7	26.7	29.9	16.86	4.8	120	6.7	16.89	3.73	15.86	4.71	20.93	0.04	121	27	114	34	NONE		20.9	68	36.9	737	764	5692	237.2	3.95	0	118.6	0	2057	3635
			Protokol	Hiçbiri		BTPS Eksp (---)	1.0199		00:00:12	27.03	0.879	23.757	802	739.588	679.175	0.92	151.6	30.6	29.6	32.2	15.41	4.4	121	6.1	17.25	3.48	16.22	4.52	20.93	0.04	124	25	116	32	NONE		21	67	36.9	737	764	5229	217.9	3.63	0	108.9	0	1458	3771
			Azami Efor	Onaylanmamış		#Adım sayısı	62		00:00:14	28.57	0.943	26.943	772	849.794	812.337	0.96	161.9	34.6	29.4	30.7	17.7	5.1	122	7	17.17	3.67	16.24	4.61	20.93	0.04	123	26	116	33	NONE		21	67	36.9	737	764	6059	252.5	4.21	1	126.2	0	912	5148
			EKG Tepkisi	Yok		BSA (m2)	1.45519		00:00:16	26.55	0.931	24.717	754	747.825	721.85	0.97	161.2	33.1	30.6	31.7	15.58	4.5	123	6.1	17.31	3.56	16.38	4.54	20.93	0.04	124	25	117	33	NONE		21	66	36.9	737	764	5343	222.6	3.71	1	111.3	0	633	4710
			Test sebebi	Yok		BMI (kg/m2)	19.5		00:00:19	23.26	1.168	27.163	964	784.137	800.527	1.02	203.7	41.9	32.6	31.9	16.34	4.7	125	6.3	17.44	3.59	16.59	4.48	20.93	0.04	125	26	119	32	NONE		21.1	66	36.9	737	764	5672	236.3	3.94	1	118.2	0	0	5672
			Testi durdurma sebebi	Yok		HR Maks.	200		00:00:21	23.44	0.86	20.156	665	573.851	594.991	1.04	150.3	30.9	32.3	31.1	11.96	3.4	126	4.6	17.48	3.59	16.58	4.55	20.93	0.04	125	26	119	33	NONE		21.1	67	36.9	737	764	4165	173.6	2.89	1	86.8	0	0	4165
			Test Konumu	Tanımsız		Kullanıcı 1 (---)	-		00:00:24	23.9	0.738	17.641	716	484.332	510.502	1.05	129.8	26	33	31.3	10.09	2.9	125	3.9	17.59	3.52	16.66	4.48	20.93	0.04	126	25	119	32	NONE		21.1	67	36.9	737	764	3529	147	2.45	1	73.5	0	0	3529
			Test Amacı	Yok		Kullanıcı 2 (---)	-		00:00:27	19.11	0.824	15.745	680	458.41	472.616	1.03	143.4	30.1	31.4	30.5	9.55	2.7	122	3.8	17.4	3.65	16.32	4.73	20.93	0.04	125	26	117	34	NONE		21.1	67	36.9	737	764	3323	138.5	2.31	1	69.2	0	0	3323
						Kullanıcı 3 (---)	-		00:00:29	25.42	0.71	18.051	646	523.258	526.278	1.01	123.8	25.2	31.1	30.9	10.9	3.1	122	4.3	17.44	3.55	16.41	4.61	20.93	0.04	125	25	118	33	NONE		21.2	66	36.9	737	764	3772	157.2	2.62	1	78.6	0	0	3772
									00:00:33	16.09	1.833	29.485	1608	725.628	805.442	1.11	328.1	61	39.1	35.2	15.12	4.3	124	5.9	17.9	3.33	17.07	4.21	20.93	0.04	128	24	122	30	NONE	Marker	21.2	65	36.9	737	764	5351	223	3.72	2	111.5	0	0	5351
									00:00:37	18.63	0.126	2.348	694	21.6456	27.0873	1.25	24.9	1.8	48.2	38.5	0.45	0.1	129	0.2	19.76	1.43	19.19	1.8	20.93	0.04	142	10	138	13	NONE		21.3	65	36.9	737	764	164	6.9	0.11	2	3.4	0	0	164
									00:00:38	28.57	0.899	25.686	239	743.631	770.053	1.04	156.6	32.8	31.9	30.8	15.49	4.4	129	5.8	17.42	3.65	16.75	4.64	20.93	0.04	125	26	120	33	NONE		21.3	65	36.9	737	764	5396	224.8	3.75	2	112.4	0	0	5396
									00:00:39	82.19	0.94	77.26	587	1623.11	2070.85	1.28	171.6	30.7	44.1	34.5	33.81	9.7	132	12.3	18.26	3.27	17.07	4.17	20.93	0.04	131	23	122	30	NONE		21.3	66	36.9	737	764	12396	516.5	8.61	2	258.2	0	0	12396
									00:00:40	81.08	1.035	83.919	698	1731.63	1898.74	1.1	190.4	28.6	45.2	41.2	36.08	10.3	134	12.9	18.4	2.76	17.76	3.66	20.93	0.04	132	20	127	26	NONE		21.3	66	36.9	737	764	12732	530.5	8.84	2	265.3	0	0	12732
									00:00:40	84.51	1.148	97.014	633	1868.38	2158.38	1.16	212.8	31.2	48.8	42.2	38.92	11.1	137	13.6	18.54	2.72	17.8	3.55	20.93	0.04	133	19	128	25	NONE		21.3	66	36.9	737	764	13912	579.7	9.66	2	289.8	0	0	13912
									00:00:41	82.19	0.941	77.342	636	1380.93	1585.9	1.15	176.1	23.6	51.8	45.1	28.77	8.2	139	9.9	18.71	2.51	18.17	3.27	20.93	0.04	134	18	130	23	NONE		21.3	66	36.9	737	764	10267	427.8	7.13	2	213.9	0	0	10267
									00:00:42	93.75	0.869	81.469	587	1145.23	1546.41	1.35	166.1	20.2	65.4	48.4	23.86	6.8	140	8.2	19.11	2.32	18.58	3.02	20.93	0.04	137	17	133	22	NONE		21.4	65	36.9	737	764	8881	370	6.17	2	185	0	0	8881
									00:00:42	82.19	0.92	75.616	523	1187.37	1470.42	1.24	174.3	21.9	58.8	47.5	24.74	7.1	142	8.4	18.95	2.38	18.22	3.15	20.93	0.04	136	17	131	23	NONE		21.4	66	36.9	737	764	8997	374.9	6.25	2	187.4	0	0	8997
									00:00:43	88.24	0.689	60.794	619	786.522	1094.17	1.39	132.6	15.2	69.4	49.9	16.39	4.7	144	5.5	19.25	2.21	18.8	2.98	20.93	0.04	138	16	135	21	NONE		21.4	66	36.9	737	764	6150	256.3	4.27	2	128.1	0	0	6150
									00:00:45	35.93	0.07	2.515	461	0.565785	5.13587	9.08	14.6	0.2	0	0	0.01	0	149	0	20.86	0.29	163.83	0.15	20.93	0.04	150	2	>75	1	NONE	Marker	21.4	66	36.9	737	764	11	0.5	0.01	2	0.2	0	0	11
									00:00:46	37.74	1.362	51.396	283	1545.11	1572.42	1.02	235.6	50.7	31.6	31	32.19	9.2	151	10.2	17.3	3.72	16.41	4.49	20.93	0.04	124	27	118	32	NONE		21.4	66	36.9	737	764	11168	465.3	7.76	2	232.7	0	0	11168
									00:00:48	30.3	1.099	33.303	912	937.093	912.873	0.97	193	36.7	33.3	34.2	19.52	5.6	153	6.1	17.56	3.34	16.43	4.47	20.93	0.04	126	24	118	32	NONE		21.4	66	36.9	737	764	6709	279.5	4.66	3	139.8	0	592	6117
									00:00:50	27.03	1.097	29.649	959	1047.52	924.186	0.88	184.1	41.6	26.5	30	21.82	6.2	155	6.8	16.78	3.79	15.66	4.87	20.93	0.04	120	27	112	35	NONE		21.5	65	36.9	737	764	7347	306.1	5.1	3	153.1	0	2952	4395
									00:00:53	30	1.121	33.63	1013	1248.88	1060.48	0.85	186.1	43	25.2	29.7	26.02	7.4	156	8	16.6	3.84	15.18	5.06	20.93	0.04	119	28	109	36	NONE		21.5	65	37	737	764	8693	362.2	6.04	3	181.1	0	4476	4218
									00:00:54	30.3	1.154	34.97	991	1477.36	1206.78	0.82	185.1	48.4	22.2	27.2	30.78	8.8	156	9.5	16.04	4.19	14.72	5.37	20.93	0.04	115	30	106	39	NONE		21.5	64	37	737	764	10208	425.3	7.09	3	212.7	0	6381	3827
									00:00:56	32.26	1.318	42.516	1051	1920.34	1574.97	0.82	206.9	59.3	21	25.6	40.01	11.4	155	12.4	15.7	4.5	14.52	5.48	20.93	0.04	113	32	104	39	NONE		21.5	64	36.9	737	764	13279	553.3	9.22	3	276.7	0	8151	5128
									00:00:58	35.5	1.316	46.722	1003	1949.28	1618.41	0.83	211.7	55.4	22.7	27.3	40.61	11.6	155	12.6	16.09	4.21	14.81	5.3	20.93	0.04	115	30	106	38	NONE		21.6	64	36.9	737	764	13511	562.9	9.38	4	281.5	0	7827	5684
									00:01:00	28.85	1.323	38.163	1209	1606.43	1362.83	0.85	212	57.4	22.5	26.5	33.47	9.6	153	10.5	16.02	4.34	14.81	5.5	20.93	0.04	115	31	106	39	NONE		21.6	64	36.9	737	764	11180	465.9	7.76	4	232.9	0	5786	5394
									00:01:02	28.85	1.31	37.788	1070	1659.97	1444.45	0.87	206.8	60.8	21.5	24.8	34.58	9.9	153	10.8	15.79	4.64	14.49	5.86	20.93	0.04	113	33	104	42	NONE		21.6	64	37	737	764	11610	483.8	8.06	4	241.9	0	5145	6466
									00:01:04	28.44	1.436	40.834	1118	1880.98	1614.06	0.86	223.3	68.9	20.7	24.1	39.19	11.2	151	12.5	15.55	4.8	14.29	5.97	20.93	0.04	111	34	102	43	NONE		21.6	64	37	737	764	13120	546.7	9.11	5	273.3	0	6354	6766
									00:01:06	27.52	1.367	37.624	1203	1599.82	1430.28	0.89	217.7	63.1	22.3	25	33.33	9.5	150	10.7	15.93	4.62	14.63	5.84	20.93	0.04	114	33	105	42	NONE		21.7	64	37	737	764	11250	468.8	7.81	5	234.4	0	4069	7181
									00:01:08	32.43	1.572	50.984	1230	2083.01	1968.85	0.95	252.6	73.7	23.4	24.7	43.4	12.4	149	14	16.07	4.69	14.99	5.52	20.93	0.04	115	34	107	40	NONE		21.7	64	37	737	764	14817	617.4	10.29	5	308.7	0	2772	12045
									00:01:10	32.79	1.157	37.934	1052	1438.05	1316.63	0.92	190.3	48.8	24.8	27.1	29.96	8.6	148	9.7	16.45	4.22	15.21	5.5	20.93	0.04	118	30	109	39	NONE		21.7	65	37	737	764	10162	423.4	7.06	6	211.7	0	2928	7233
									00:01:12	27.15	1.219	33.095	906	1394.19	1310.73	0.94	194.1	58.6	22.4	23.8	29.05	8.3	147	9.5	15.92	4.81	14.86	5.78	20.93	0.04	114	34	107	41	NONE		21.7	65	37	737	764	9906	412.7	6.88	6	206.4	0	2024	7882
									00:01:14	34.29	1.177	40.354	985	1546.9	1470.61	0.95	192.6	52.1	24.5	25.8	32.23	9.2	147	10.5	16.36	4.43	15.14	5.68	20.93	0.04	117	32	109	41	NONE		21.7	65	37	737	764	11017	459	7.65	6	229.5	0	1855	9162
									00:01:16	37.27	1.984	73.938	1193	2082.1	2186.12	1.05	347.3	71.4	34.3	32.6	43.38	12.4	147	14.2	17.51	3.6	16.51	4.49	20.93	0.04	126	26	118	32	NONE	Marker	21.7	65	37	737	764	15156	631.5	10.52	6	315.7	0	0	15156
									00:01:16	82.19	1.238	101.753	808	2422.35	2663.54	1.1	222.9	39.5	39.6	36	50.47	14.4	148	16.4	18	3.19	17.34	4.22	20.93	0.04	129	23	124	30	NONE		21.8	65	37	737	764	17823	742.6	12.38	6	371.3	0	0	17823
									00:01:17	88.24	1.378	121.588	678	2914.14	3251.16	1.12	247.7	44.9	39.6	35.5	60.71	17.3	148	19.7	17.98	3.26	17.25	4.18	20.93	0.04	129	23	124	30	NONE		21.8	65	37	737	764	21516	896.5	14.94	7	448.2	0	0	21516
									00:01:18	86.96	1.089	94.696	758	1868.12	2237.12	1.2	201	31.4	47.4	39.6	38.92	11.1	149	12.5	18.46	2.88	17.87	3.81	20.93	0.04	132	21	128	27	NONE		21.8	65	37	737	764	14035	584.8	9.75	7	292.4	0	0	14035
									00:01:18	92.31	0.896	82.708	634	1459.61	1935.95	1.33	167.2	25.6	52.2	39.4	30.41	8.7	149	9.8	18.66	2.86	18.06	3.65	20.93	0.04	134	20	129	26	NONE		21.8	65	37	737	764	11264	469.3	7.82	7	234.7	0	0	11264
									00:01:19	109.09	0.674	73.527	523	1092.24	1489.29	1.36	128.1	16.7	60.3	44.2	22.76	6.5	149	7.3	19.01	2.48	18.63	3.37	20.93	0.04	136	18	134	24	NONE		21.8	65	37	737	764	8493	353.9	5.9	7	176.9	0	0	8493
									00:01:20	92.31	1.326	122.4	413	2971.72	3771.1	1.27	236.6	49.7	39	30.7	61.91	17.7	150	19.8	17.84	3.75	16.96	4.54	20.93	0.04	128	27	122	33	NONE		21.8	65	37	737	764	22663	944.3	15.74	7	472.1	0	0	22663
									00:01:20	75	1.108	83.1	806	1696.04	2078.62	1.23	203.4	33.8	45.9	37.5	35.33	10.1	151	11.2	18.36	3.05	17.51	3.99	20.93	0.04	132	22	126	29	NONE		21.8	65	37	737	764	12817	534.1	8.9	7	267	0	0	12817
									00:01:21	83.33	1.284	107	619	2283.63	2699.32	1.18	234.5	39.5	44.3	37.5	47.58	13.6	151	15.1	18.26	3.08	17.57	3.99	20.93	0.04	131	22	126	29	NONE		21.8	65	37	737	764	17101	712.5	11.88	7	356.3	0	0	17101
									00:01:22	85.71	1.117	95.743	742	1742.77	2190.16	1.26	208	31.2	51.5	41	36.31	10.4	151	11.5	18.62	2.79	17.98	3.66	20.93	0.04	134	20	129	26	NONE		21.8	64	37	737	764	13257	552.4	9.21	7	276.2	0	0	13257
									00:01:22	98.36	1.184	116.459	599	2020.4	2601.02	1.29	221.6	32.3	54.2	42.1	42.09	12	152	13.3	18.72	2.73	18.11	3.63	20.93	0.04	134	20	130	26	NONE		21.8	64	37	737	764	15467	644.4	10.74	7	322.2	0	0	15467
									00:01:23	92.31	1.17	108	724	1847.01	2395.38	1.3	219.3	31.7	55	42.4	38.48	11	154	12	18.74	2.71	18.21	3.46	20.93	0.04	134	19	131	25	NONE		21.8	64	37	737	764	14167	590.3	9.84	8	295.1	0	0	14167
									00:01:24	98.36	1.088	107.016	631	1742.48	2326.32	1.34	204.9	28.9	57.5	43	36.3	10.4	155	11.2	18.83	2.66	18.27	3.38	20.93	0.04	135	19	131	24	NONE		21.8	64	37	737	764	13471	561.3	9.35	8	280.6	0	0	13471
									00:01:24	84.51	1.341	113.324	631	2216.88	2651.5	1.2	247.8	38.3	48.5	40.5	46.18	13.2	156	14.2	18.48	2.86	17.68	3.74	20.93	0.04	132	20	127	27	NONE		21.8	64	37	737	764	16650	693.7	11.56	8	346.9	0	0	16650
									00:01:25	80	1.38	110.4	728	2151.69	2615.41	1.22	255	39.9	48.7	40.1	44.83	12.8	158	13.6	18.48	2.89	17.74	3.64	20.93	0.04	132	21	127	26	NONE		21.8	64	37	737	764	16227	676.1	11.27	8	338.1	0	0	16227
									00:01:26	80	1.12	89.6	803	1633.44	2090.61	1.28	208.4	31.9	51.4	40.2	34.03	9.7	158	10.3	18.61	2.85	17.86	3.41	20.93	0.04	133	20	128	24	NONE	Marker	21.8	64	37	737	764	12485	520.2	8.67	8	260.1	0	0	12485
									00:01:27	76.92	1.315	101.154	649	2097.28	2375.82	1.13	241.5	37.7	45.7	40.3	43.69	12.5	159	13.2	18.37	2.87	17.45	3.8	20.93	0.04	132	21	125	27	NONE		21.9	63	37	737	764	15542	647.6	10.79	8	323.8	0	0	15542
									00:01:28	57.69	1.189	68.596	778	1686.39	1817.8	1.08	213.1	38.4	38.3	35.5	35.13	10	161	10.5	17.92	3.23	16.95	4.13	20.93	0.04	129	23	122	30	NONE		21.9	63	37	737	764	12350	514.6	8.58	8	257.3	0	0	12350
									00:01:29	48	1.525	73.2	972	2089.31	2220.88	1.06	266.1	56.3	33.4	31.4	43.53	12.4	162	12.9	17.45	3.69	16.66	4.26	20.93	0.04	125	26	119	31	NONE		21.9	63	37	737	764	15251	635.5	10.59	9	317.7	0	0	15251
									00:01:31	30.46	1.568	47.756	1080	1523.48	1580.81	1.04	267.5	63.1	29.9	28.9	31.74	9.1	163	9.3	17.06	4.02	16.05	4.79	20.93	0.04	122	29	115	34	NONE		21.9	64	37	737	764	11060	460.8	7.68	9	230.4	0	0	11060
									00:01:32	45.11	1.524	68.752	1064	2042.44	2199.76	1.08	263.6	59.3	32.1	29.8	42.55	12.2	164	12.5	17.3	3.89	16.33	4.8	20.93	0.04	124	28	117	34	NONE		21.9	64	37	737	764	14955	623.1	10.39	9	311.6	0	0	14955
									00:01:34	46.88	1.66	77.812	1049	2384.15	2610.72	1.1	285	67.7	31.3	28.5	49.67	14.2	164	14.5	17.17	4.08	16.13	4.98	20.93	0.04	123	29	116	36	NONE		21.9	64	37	737	764	17525	730.2	12.17	9	365.1	0	0	17525
									00:01:35	46.51	1.659	77.163	1144	2338.49	2617.57	1.12	285.2	68.4	31.6	28.2	48.72	13.9	164	14.3	17.19	4.12	16.21	5.05	20.93	0.04	123	30	116	36	NONE		21.9	64	37	737	764	17279	720	12	10	360	0	0	17279
									00:01:36	44.78	1.661	74.373	1111	2219.95	2534.77	1.14	286.2	68.8	32.1	28.1	46.25	13.2	164	13.5	17.23	4.14	16.28	5.05	20.93	0.04	124	30	117	36	NONE		22	64	37	737	764	16482	686.8	11.45	10	343.4	0	0	16482
[truncated: 34 more columns]

## Sheet: Sonuçlar
Parametre	um	Pre	Bekl.	%Beklenen	Ex Sonrası	% Değişim	Normal	Sınıf
Parametre	um	Ölçüm	Dinlenme	Isınma	AT	RC	Maks	Bekl.	%Beklenen	Normal	Sınıf
Parametre	um	Ölçüm	Dinlenme	Isınma	AT	RC	Maks	Bekl.	%Beklenen	Normal	Sınıf
Parametre	um	Ölçüm	Dinlenme	Isınma	AT	RC	Maks	Bekl.	%Beklenen	Normal	Sınıf
Parametre	um	Ölçüm	Dinlenme	Isınma	AT	RC	Maks	Bekl.	%Beklenen	Normal	Sınıf
Parametre	um	Ölçüm	Dinlenme	Isınma	AT	RC	Maks	Bekl.	%Beklenen	Normal	Sınıf
