# Supplementary material for: Correction: The contribution of energy systems during 30-second lower body Wingate anaerobic test in combat sports athletes: Intermittent versus single forms and gender comparison
Source: PLoS One. 2024 Jun 27;19(6):e0306361. doi: 10.1371/journal.pone.0306361 (PMC11210755; doi:10.1371/journal.pone.0306361)
Supplement: S1 File — A) Descriptive characteristics of athletes including age range, height, weight; B) Wingate test outputs, including metrics such as peak power, mean power, and fatigue index; C) Oxygen Consumption (O2) Data for two different Wingate test protocols, providing comparative insights into athletes’ oxygen consumption during these tests. (ZIP) [file pone.0306361.s001.zip › S1 File/C. Oxygen consumption data for two Wingate tests/All Raw-Oxygen Data/26.xlsx]

## Sheet: Veri
			Test Tarihi	2122022		Barometrik basınç (mmHg)	764		t	Rf	VT	VE_ergo	IV	VO2	VCO2	RQ	O2eksp	CO2eksp	VE/VO2	VE/VCO2	VO2/Kg	METS	HR	VO2/HR	FeO2	FeCO2	FetO2	FetCO2	FiO2	FiCO2	PeO2	PeCO2	PetO2	PETCO2	Faz	İşaretleyici	Ortam Sıc.	RH Amb	Cihaz Sıcaklığı	Analizör Basıncı	PB	EEkc	EEh	EEm	EEtot	EEkg	PRO	YAĞ	CHO
			Test Süresi	00:10:13		Ortam Sıcaklığı (°C)	22		s	1/min	L(btps)	L/min	mL	mL/min	mL/min	---	mL	mL	---	---	mL/min/Kg	---	bpm	mL/beat	%	%	%	%	%	%	mmHg	mmHg	mmHg	mmHg	---	---	°C	%	°C	mmHg	mmHg	kcal/day	kcal/h	kcal/min	kcal	kcal/Kg/day	kcal/day	kcal/day	kcal/day
			Test Süresi	00:14:43		Ortam Görece Nem (%)	62
			Egzersiz Süresi	00:00:00		Flowmetre sıcaklığı (°C)	34		00:00:01	45.8	1.347	61.695	1007	1690.04	2110.57	1.25	235.2	56	34.6	27.7	35.21	10.1	165	10.2	17.46	4.16	16.42	5.19	20.93	0.04	125	30	118	37	NONE		22.4	61	37	737	764	12834	534.8	8.91	0	267.4	0	0	12834
			Kişi (Hasta) Tipi	Healthy		Flowmetre Bağıl Nem (%)	100		00:00:02	47.62	1.398	66.571	1007	1835.26	2347.84	1.28	243.5	59.9	34.5	26.9	38.23	10.9	164	11.2	17.42	4.28	16.43	5.28	20.93	0.04	125	31	118	38	NONE		22.4	61	37	737	764	14026	584.4	9.74	0	292.2	0	0	14026
			Test Türü	Azami		STPD (---)	0.8308		00:00:03	47.62	1.474	70.19	961	2113.31	2754.18	1.3	251.7	70.2	31.6	24.3	44.03	12.6	164	12.9	17.08	4.76	15.99	5.75	20.93	0.04	122	34	115	41	NONE		22.4	61	37	737	764	16231	676.3	11.27	0	338.1	0	0	16231
			Ergometre	Hiçbiri		BTPS Ins (---)	1.1008		00:00:05	43.8	1.483	64.949	1022	1975.34	2514.69	1.27	253	69.7	31.3	24.6	41.15	11.8	162	12.2	17.06	4.7	16.01	5.79	20.93	0.04	122	34	115	42	NONE		22.4	61	37	737	764	15077	628.2	10.47	1	314.1	0	0	15077
			Protokol	Hiçbiri		BTPS Eksp (---)	1.0199		00:00:06	44.12	1.562	68.912	1103	2043.85	2598.01	1.27	268	71.5	32.2	25.3	42.58	12.2	162	12.6	17.16	4.58	16.23	5.52	20.93	0.04	123	33	116	40	NONE		22.4	61	37	737	764	15593	649.7	10.83	1	324.9	0	0	15593
			Azami Efor	Onaylanmamış		#Adım sayısı	429		00:00:07	49.59	1.411	69.967	959	1968.83	2506.44	1.27	244.8	61.4	33.8	26.5	41.02	11.7	160	12.3	17.35	4.35	16.38	5.39	20.93	0.04	124	31	117	39	NONE		22.5	60	37	737	764	15027	626.1	10.44	1	313.1	0	0	15027
			EKG Tepkisi	Yok		BSA (m2)	1.45519		00:00:08	53.57	1.42	76.071	990	2079.95	2712.16	1.3	247.5	61.5	34.8	26.7	43.33	12.4	159	13.1	17.43	4.33	16.49	5.27	20.93	0.04	125	31	118	38	NONE		22.5	60	37	737	764	15977	665.7	11.1	1	332.9	0	0	15977
			Test sebebi	Yok		BMI (kg/m2)	19.5		00:00:10	51.28	1.449	74.308	975	1960.36	2604.3	1.33	254.1	61.7	36.1	27.2	40.84	11.7	159	12.3	17.54	4.26	16.56	5.24	20.93	0.04	126	31	119	38	NONE		22.5	60	37	737	764	15135	630.6	10.51	2	315.3	0	0	15135
			Testi durdurma sebebi	Yok		HR Maks.	200		00:00:11	46.88	1.606	75.281	1037	2015.52	2681.84	1.33	280.8	69.5	35.7	26.8	41.99	12	159	12.7	17.48	4.33	16.59	5.26	20.93	0.04	125	31	119	38	NONE		22.5	60	37	737	764	15567	648.6	10.81	2	324.3	0	0	15567
			Test Konumu	Tanımsız		Kullanıcı 1 (---)	-		00:00:12	43.8	1.554	68.058	1023	1767.24	2389.98	1.35	273.1	66.3	36.8	27.2	36.82	10.5	158	11.2	17.57	4.27	16.67	5.3	20.93	0.04	126	31	120	38	NONE		22.5	60	37	737	764	13711	571.3	9.52	2	285.6	0	0	13711
			Test Amacı	Yok		Kullanıcı 2 (---)	-		00:00:14	44.44	1.621	72.044	1038	1840.15	2535.2	1.38	285.5	69.3	37.5	27.2	38.34	11	157	11.7	17.61	4.28	16.67	5.27	20.93	0.04	126	31	120	38	NONE		22.5	61	37	737	764	14350	597.9	9.97	2	299	0	0	14350
						Kullanıcı 3 (---)	-		00:00:15	45.8	1.455	66.641	1039	1601.69	2226.97	1.39	259	59.1	39.6	28.5	33.37	9.5	156	10.3	17.8	4.06	16.88	5.08	20.93	0.04	128	29	121	36	NONE		22.5	61	37	737	764	12523	521.8	8.7	2	260.9	0	0	12523
									00:00:16	45.8	1.4	64.122	1023	1486.98	2094.62	1.41	250.6	55.6	41	29.1	30.98	8.9	156	9.5	17.9	3.97	17	4.96	20.93	0.04	128	28	122	36	NONE		22.5	61	37	737	764	11669	486.2	8.1	2	243.1	0	0	11669
									00:00:18	47.24	1.455	68.74	929	1602.49	2297.13	1.43	260	59.1	40.8	28.5	33.39	9.5	155	10.3	17.87	4.06	16.95	5.03	20.93	0.04	128	29	122	36	NONE		22.5	61	37	737	764	12638	526.6	8.78	3	263.3	0	0	12638
									00:00:19	48	1.44	69.12	945	1619.15	2322.16	1.43	257.1	58.8	40.6	28.3	33.73	9.6	154	10.5	17.85	4.08	16.95	5.04	20.93	0.04	128	29	122	36	NONE		22.5	61	37	737	764	12771	532.1	8.87	3	266.1	0	0	12771
									00:00:20	49.18	1.313	64.574	945	1443.57	2103.47	1.46	236.1	52	42.3	29.1	30.07	8.6	154	9.4	17.98	3.96	17.06	4.95	20.93	0.04	129	28	122	35	NONE		22.5	61	37	737	764	11439	476.6	7.94	3	238.3	0	0	11439
									00:00:21	44.78	1.509	67.567	929	1601.26	2310.27	1.44	268.8	62.7	40.2	27.9	33.36	9.5	153	10.5	17.81	4.16	16.9	5.18	20.93	0.04	128	30	121	37	NONE		22.5	61	37	737	764	12652	527.2	8.79	3	263.6	0	0	12652
									00:00:23	43.8	1.456	63.766	1070	1470.75	2169.49	1.48	260.3	60.2	41.3	28	30.64	8.8	153	9.6	17.88	4.13	17.04	5.07	20.93	0.04	128	30	122	36	NONE		22.5	61	37	737	764	11696	487.3	8.12	3	243.7	0	0	11696
									00:00:24	44.12	1.399	61.721	1007	1397.8	2076.31	1.49	250.8	57.2	41.9	28.2	29.12	8.3	153	9.1	17.93	4.09	17.03	5.06	20.93	0.04	129	29	122	36	NONE		22.6	60	37	737	764	11139	464.1	7.74	4	232.1	0	0	11139
									00:00:26	40	1.349	53.96	1040	1265.03	1833.32	1.45	240.7	55.7	40.4	27.9	26.35	7.5	152	8.3	17.84	4.13	16.98	5.14	20.93	0.04	128	30	122	37	NONE		22.6	60	37	737	764	10008	417	6.95	4	208.5	0	0	10008
									00:00:27	44.44	1.454	64.622	976	1471.46	2172.12	1.48	260.5	59.4	41.8	28.3	30.66	8.8	151	9.7	17.92	4.09	17.02	5.05	20.93	0.04	128	29	122	36	NONE		22.6	60	37	737	764	11704	487.7	8.13	4	243.8	0	0	11704
									00:00:28	46.15	1.386	63.969	976	1398.1	2099.48	1.5	249.8	55.3	43.4	28.9	29.13	8.3	151	9.3	18.02	3.99	17.22	4.92	20.93	0.04	129	29	123	35	NONE		22.6	60	37	737	764	11177	465.7	7.76	4	232.9	0	0	11177
									00:00:30	46.88	1.345	63.047	929	1329.06	2051.14	1.54	243.5	53.2	45	29.1	27.69	7.9	150	8.9	18.1	3.96	17.25	4.95	20.93	0.04	130	28	124	35	NONE		22.6	60	37	737	764	10713	446.4	7.44	4	223.2	0	0	10713
									00:00:31	45.8	1.329	60.87	898	1299.01	2012.03	1.55	240.1	53.4	44.4	28.7	27.06	7.7	149	8.7	18.07	4.02	17.22	5.02	20.93	0.04	130	29	123	36	NONE		22.6	60	37	737	764	10482	436.8	7.28	4	218.4	0	0	10482
									00:00:32	44.44	1.363	60.578	913	1298.87	2022.08	1.56	246	55.3	44.2	28.4	27.06	7.7	148	8.8	18.05	4.06	17.19	5.04	20.93	0.04	129	29	123	36	NONE		22.6	60	37	737	764	10497	437.4	7.29	5	218.7	0	0	10497
									00:00:34	42.86	1.349	57.814	954	1232.54	1918.01	1.56	243.7	54.4	44.5	28.6	25.68	7.3	147	8.4	18.07	4.03	17.24	5.05	20.93	0.04	130	29	124	36	NONE		22.6	60	37	737	764	9960	415	6.92	5	207.5	0	0	9960
									00:00:35	43.48	1.404	61.043	945	1292.67	2064.25	1.6	253.6	57.7	44.9	28.1	26.93	7.7	147	8.8	18.06	4.11	17.24	5.1	20.93	0.04	130	29	124	37	NONE		22.6	60	37	737	764	10529	438.7	7.31	5	219.4	0	0	10529
									00:00:36	47.24	1.329	62.787	976	1264.65	2059.72	1.63	241.7	53	47	28.9	26.35	7.5	146	8.7	18.19	3.99	17.37	4.87	20.93	0.04	130	29	125	35	NONE		22.6	60	37.1	737	764	10365	431.9	7.2	5	215.9	0	0	10365
									00:00:38	44.44	1.444	64.178	928	1268.11	2094.77	1.65	263.2	57.3	48.2	29.2	26.42	7.5	146	8.7	18.23	3.97	17.45	4.86	20.93	0.04	131	28	125	35	NONE		22.6	60	37.1	737	764	10440	435	7.25	5	217.5	0	0	10440
									00:00:40	23.9	1.417	33.873	1039	788.535	1269.89	1.61	251.8	64.5	40.8	25.4	16.43	4.7	144	5.5	17.77	4.55	17.17	5.35	20.93	0.04	127	33	123	38	NONE		22.6	60	37	737	764	6440	268.3	4.47	6	134.2	0	0	6440
									00:00:42	34.88	1.359	47.407	1055	986.885	1621.95	1.64	245.8	56.5	45.6	27.7	20.56	5.9	144	6.9	18.09	4.16	17.29	5.33	20.93	0.04	130	30	124	38	NONE		22.6	60	37.1	737	764	8112	338	5.63	6	169	0	0	8112
									00:00:43	40.27	1.476	59.436	986	1224.24	2044.75	1.67	267.2	61.7	46.2	27.7	25.5	7.3	144	8.5	18.1	4.18	17.28	5.21	20.93	0.04	130	30	124	37	NONE		22.6	60	37.1	737	764	10114	421.4	7.02	6	210.7	0	0	10114
									00:00:45	38.96	1.436	55.948	1055	1106.2	1829.96	1.65	261.7	57.1	48.1	29.1	23.05	6.6	144	7.7	18.22	3.98	17.49	4.99	20.93	0.04	131	29	125	36	NONE		22.6	60	37.1	737	764	9111	379.6	6.33	6	189.8	0	0	9111
									00:00:46	43.8	1.445	63.285	960	1175.12	2016.89	1.72	265.3	56	51.2	29.9	24.48	7	143	8.2	18.36	3.88	17.59	4.84	20.93	0.04	132	28	126	35	NONE		22.6	60	37.1	737	764	9794	408.1	6.8	6	204	0	0	9794
									00:00:48	39.22	1.324	51.922	946	985.325	1696.76	1.72	242.3	52.6	49.9	29	20.53	5.9	142	6.9	18.3	3.97	17.63	4.87	20.93	0.04	131	28	126	35	NONE		22.6	60	37	737	764	8221	342.6	5.71	6	171.3	0	0	8221
									00:00:49	39.47	1.38	54.474	986	1018.04	1753.11	1.72	253.1	54	50.8	29.5	21.21	6.1	141	7.2	18.34	3.91	17.62	4.84	20.93	0.04	132	28	126	35	NONE		22.6	60	37	737	764	8494	353.9	5.9	6	177	0	0	8494
									00:00:51	41.38	1.458	60.331	1009	1077.36	1902.01	1.77	268.8	55.9	53.3	30.2	22.45	6.4	141	7.6	18.44	3.83	17.78	4.69	20.93	0.04	132	27	127	34	NONE		22.6	60	37.1	737	764	9063	377.6	6.29	7	188.8	0	0	9063
									00:00:52	43.17	1.39	60	967	1025.95	1834.44	1.79	257.6	51.7	55.5	31.1	21.37	6.1	140	7.3	18.53	3.72	17.82	4.69	20.93	0.04	133	27	128	34	NONE		22.6	60	37.1	737	764	8667	361.1	6.02	7	180.6	0	0	8667
									00:00:53	42.86	1.46	62.571	992	1078.46	1927.18	1.79	270.3	54.7	55.2	30.9	22.47	6.4	140	7.7	18.51	3.75	17.82	4.63	20.93	0.04	133	27	128	33	NONE		22.6	60	37	737	764	9109	379.6	6.33	7	189.8	0	0	9109
									00:00:55	41.38	1.461	60.455	992	1020.14	1843.52	1.81	271.1	54.2	56.4	31.2	21.25	6.1	140	7.3	18.56	3.71	17.92	4.54	20.93	0.04	133	27	128	33	NONE		22.6	60	37	737	764	8649	360.4	6.01	7	180.2	0	0	8649
									00:00:56	41.38	1.449	59.959	976	979.457	1781.8	1.82	269.9	52.4	58.3	32	20.41	5.8	139	7	18.63	3.62	17.93	4.58	20.93	0.04	134	26	129	33	NONE		22.6	60	37	737	764	8323	346.8	5.78	7	173.4	0	0	8323
									00:00:58	38.46	1.397	53.731	1024	895.093	1624.86	1.82	259.6	51.4	57	31.4	18.65	5.3	139	6.4	18.58	3.68	17.94	4.58	20.93	0.04	133	26	129	33	NONE		22.6	60	37.1	737	764	7601	316.7	5.28	7	158.3	0	0	7601
									00:01:00	36.14	1.401	50.639	1024	893.29	1608.02	1.8	258.5	54.1	53.9	29.9	18.61	5.3	139	6.4	18.45	3.86	17.83	4.74	20.93	0.04	132	28	128	34	NONE		22.6	60	37.1	737	764	7564	315.2	5.25	7	157.6	0	0	7564
									00:01:01	37.97	1.341	50.924	1024	895.739	1586.06	1.77	247.7	50.8	53.9	30.4	18.66	5.3	139	6.4	18.47	3.79	17.78	4.75	20.93	0.04	132	27	127	34	NONE		22.6	60	37.1	737	764	7543	314.3	5.24	8	157.1	0	0	7543
									00:01:03	36.59	1.246	45.585	961	802.243	1425.83	1.78	230.1	47.4	53.6	30.2	16.71	4.8	138	5.8	18.47	3.8	17.75	4.79	20.93	0.04	132	27	127	34	NONE		22.6	59	37	737	764	6764	281.8	4.7	8	140.9	0	0	6764
									00:01:05	33.33	1.276	42.533	977	794.877	1345.83	1.69	234.2	49.1	50.6	29.9	16.56	4.7	137	5.8	18.35	3.85	17.61	4.97	20.93	0.04	132	28	126	36	NONE		22.6	59	37	737	764	6596	274.8	4.58	8	137.4	0	0	6596
									00:01:06	38.96	1.27	49.481	945	938.862	1589.31	1.69	232.6	49.6	49.8	29.4	19.56	5.6	137	6.9	18.31	3.91	17.62	4.84	20.93	0.04	131	28	126	35	NONE		22.6	59	37.1	737	764	7790	324.6	5.41	8	162.3	0	0	7790
									00:01:08	41.1	1.35	55.479	992	980.04	1706.05	1.74	249.4	50.5	53.7	30.8	20.42	5.8	136	7.2	18.47	3.74	17.74	4.7	20.93	0.04	132	27	127	34	NONE		22.6	59	37.1	737	764	8206	341.9	5.7	8	171	0	0	8206
									00:01:09	38.46	1.287	49.5	945	867.016	1498.42	1.73	238.1	47.4	54	31.2	18.06	5.2	135	6.4	18.5	3.68	17.77	4.68	20.93	0.04	133	26	127	34	NONE		22.6	59	37.1	737	764	7243	301.8	5.03	8	150.9	0	0	7243
									00:01:11	31.91	1.184	37.787	928	673.464	1143.68	1.7	218.7	43.6	52.8	31.1	14.03	4	134	5	18.47	3.68	17.7	4.81	20.93	0.04	132	26	127	34	NONE		22.6	59	37.1	737	764	5594	233.1	3.88	8	116.5	0	0	5594
									00:01:13	33.71	1.193	40.213	931	740.07	1244.24	1.68	219.5	44.9	51.1	30.4	15.42	4.4	133	5.6	18.4	3.76	17.61	4.88	20.93	0.04	132	27	126	35	NONE		22.6	59	37.1	737	764	6127	255.3	4.25	9	127.6	0	0	6127
									00:01:15	31.58	1.125	35.526	947	640.755	1071.9	1.67	207.6	41.3	52	31.1	13.35	3.8	132	4.9	18.45	3.67	17.62	4.89	20.93	0.04	132	26	126	35	NONE		22.6	59	37.1	737	764	5296	220.7	3.68	9	110.3	0	0	5296
									00:01:16	34.29	1.226	42.034	947	796.418	1319.32	1.66	224.8	46.8	49.8	30	16.59	4.7	131	6.1	18.34	3.82	17.52	4.94	20.93	0.04	131	27	126	35	NONE		22.6	59	37.1	737	764	6562	273.4	4.56	9	136.7	0	0	6562
									00:01:18	38.71	1.337	51.755	1037	960.553	1600.7	1.67	245.8	50.3	51.1	30.6	20.01	5.7	130	7.4	18.38	3.76	17.65	4.71	20.93	0.04	132	27	127	34	NONE		22.6	59	37.1	737	764	7930	330.4	5.51	9	165.2	0	0	7930
									00:01:20	41.1	1.239	50.918	930	902.537	1536.81	1.7	229	45.5	53.2	31.3	18.8	5.4	130	6.9	18.48	3.67	17.77	4.59	20.93	0.04	133	26	127	33	NONE		22.6	59	37.1	737	764	7503	312.6	5.21	9	156.3	0	0	7503
									00:01:21	40.82	1.254	51.184	944	868.323	1509.21	1.74	232.9	45	55.7	32	18.09	5.2	129	6.7	18.57	3.59	17.85	4.53	20.93	0.04	133	26	128	32	NONE		22.7	59	37.1	737	764	7267	302.8	5.05	9	151.4	0	0	7267
									00:01:22	41.1	1.296	53.26	945	891.79	1549.7	1.74	241.1	45.9	56.5	32.5	18.58	5.3	129	6.9	18.6	3.54	17.9	4.47	20.93	0.04	133	25	128	32	NONE		22.7	59	37.1	737	764	7463	311	5.18	9	155.5	0	0	7463
									00:01:24	34.88	1.33	46.395	993	779.928	1355.63	1.74	247.3	47.3	56.4	32.4	16.25	4.6	129	6	18.59	3.56	17.93	4.53	20.93	0.04	133	25	129	32	NONE		22.7	59	37.1	737	764	6527	272	4.53	9	136	0	0	6527
									00:01:26	33.9	1.3	44.068	1020	715.32	1238.81	1.73	242.8	44.5	58.3	33.7	14.9	4.3	129	5.5	18.68	3.42	17.98	4.44	20.93	0.04	134	25	129	32	NONE		22.7	59	37.1	737	764	5980	249.1	4.15	10	124.6	0	0	5980
									00:01:28	37.5	1.271	47.662	945	766.672	1348.98	1.76	237.5	43.8	58.7	33.4	15.97	4.6	128	6	18.69	3.45	17.95	4.43	20.93	0.04	134	25	129	32	NONE		22.6	59	37.1	737	764	6442	268.4	4.47	10	134.2	0	0	6442
									00:01:29	39.47	1.227	48.434	897	786.333	1371.36	1.74	229.1	42.3	58.1	33.3	16.38	4.7	128	6.1	18.67	3.45	17.97	4.37	20.93	0.04	134	25	129	31	NONE		22.7	59	37.1	737	764	6588	274.5	4.58	10	137.3	0	0	6588
									00:01:31	36.81	1.258	46.307	978	745.776	1302.9	1.75	235.1	43.1	58.6	33.6	15.54	4.4	127	5.9	18.69	3.43	18.06	4.32	20.93	0.04	134	25	129	31	NONE		22.7	59	37.1	737	764	6252	260.5	4.34	10	130.3	0	0	6252
									00:01:32	37.5	1.285	48.188	914	782.476	1383.09	1.77	239.8	44.9	58.2	32.9	16.3	4.7	127	6.2	18.66	3.49	17.96	4.45	20.93	0.04	134	25	129	32	NONE		22.7	59	37.1	737	764	6585	274.4	4.57	10	137.2	0	0	6585
									00:01:34	36.14	1.189	42.976	962	673.18	1181.07	1.75	222.9	39.8	60.1	34.2	14.02	4	127	5.3	18.75	3.35	18.07	4.33	20.93	0.04	134	24	130	31	NONE		22.7	59	37.1	737	764	5651	235.5	3.92	10	117.7	0	0	5651
									00:01:36	35.5	1.149	40.793	914	647.752	1116.32	1.72	215.2	38.3	59.1	34.3	13.49	3.9	127	5.1	18.73	3.33	18	4.41	20.93	0.04	134	24	129	32	NONE		22.7	59	37.1	737	764	5406	225.3	3.75	10	112.6	0	0	5406
									00:01:38	29.7	1.23	36.535	929	599.324	1041.75	1.74	229.4	42.7	57.5	33.1	12.49	3.6	127	4.7	18.65	3.47	17.89	4.57	20.93	0.04	134	25	128	33	NONE		22.7	59	37.1	737	764	5016	209	3.48	10	104.5	0	0	5016
									00:01:39	35.93	1.259	45.234	962	772.251	1319.44	1.71	233.8	44.7	55.3	32.4	16.09	4.6	126	6.1	18.57	3.55	17.86	4.53	20.93	0.04	133	25	128	32	NONE		22.7	59	37.1	737	764	6427	267.8	4.46	10	133.9	0	0	6427
									00:01:41	39.47	1.257	49.618	898	824.725	1426.72	1.73	234.1	44	56.8	32.8	17.18	4.9	126	6.5	18.62	3.5	17.91	4.41	20.93	0.04	134	25	128	32	NONE		22.7	59	37.1	737	764	6892	287.1	4.79	11	143.6	0	0	6892
									00:01:42	36.59	1.246	45.585	930	742.354	1289.02	1.74	232.6	42.9	58	33.4	15.47	4.4	125	5.9	18.67	3.44	18	4.36	20.93	0.04	134	25	129	31	NONE		22.7	59	37.1	737	764	6211	258.8	4.31	11	129.4	0	0	6211
									00:01:44	37.5	1.222	45.825	931	758.27	1327.78	1.75	227.6	43.1	57	32.5	15.8	4.5	125	6.1	18.63	3.53	17.99	4.39	20.93	0.04	134	25	129	31	NONE		22.7	59	37.1	737	764	6362	265.1	4.42	11	132.5	0	0	6362
									00:01:46	37.97	1.203	45.684	852	757.137	1313.27	1.73	224.1	42.1	56.8	32.8	15.77	4.5	124	6.1	18.63	3.5	17.93	4.4	20.93	0.04	134	25	129	32	NONE		22.7	59	37.1	737	764	6332	263.8	4.4	11	131.9	0	0	6332
									00:01:47	34.09	1.161	39.58	901	662.674	1122.77	1.69	216.2	40.1	56.1	33.1	13.81	3.9	124	5.3	18.62	3.45	17.9	4.5	20.93	0.04	134	25	128	32	NONE		22.7	59	37.1	737	764	5500	229.2	3.82	11	114.6	0	0	5500
									00:01:49	35.09	1.19	41.754	942	709.828	1213.58	1.71	221.1	42.1	55.4	32.4	14.79	4.2	123	5.8	18.58	3.54	17.89	4.42	20.93	0.04	133	25	128	32	NONE		22.7	59	37.1	737	764	5909	246.2	4.1	11	123.1	0	0	5909
									00:01:51	33.33	1.148	38.267	917	638.87	1089.66	1.71	213.8	39.8	56.2	33	13.31	3.8	122	5.2	18.62	3.47	17.91	4.48	20.93	0.04	134	25	128	32	NONE		22.7	59	37.1	737	764	5314	221.4	3.69	11	110.7	0	0	5314
									00:01:53	33.15	1.22	40.442	946	696.048	1179.25	1.69	226.4	43.3	54.8	32.3	14.5	4.1	122	5.7	18.56	3.55	17.91	4.47	20.93	0.04	133	25	128	32	NONE		22.7	59	37.1	737	764	5777	240.7	4.01	11	120.4	0	0	5777
									00:01:55	31.41	1.194	37.508	964	640.731	1083.85	1.69	221.8	42	55.1	32.6	13.35	3.8	121	5.3	18.58	3.52	17.91	4.44	20.93	0.04	133	25	128	32	NONE		22.7	59	37.1	737	764	5315	221.5	3.69	12	110.7	0	0	5315
									00:01:57	30.61	1.16	35.51	918	617.642	1031.1	1.67	215.1	41	54	32.4	12.87	3.7	121	5.1	18.54	3.53	17.86	4.46	20.93	0.04	133	25	128	32	NONE		22.7	59	37.1	737	764	5102	212.6	3.54	12	106.3	0	0	5102
									00:01:59	31.58	1.153	36.411	917	633.733	1055.87	1.67	213.8	40.7	54	32.4	13.2	3.8	120	5.3	18.54	3.53	17.82	4.5	20.93	0.04	133	25	128	32	NONE		22.7	59	37.1	737	764	5232	218	3.63	12	109	0	0	5232
									00:02:01	27.91	1.154	32.205	886	592.163	967.86	1.63	212.6	42.2	51.1	31.3	12.34	3.5	120	4.9	18.42	3.66	17.71	4.6	20.93	0.04	132	26	127	33	NONE		22.7	59	37.1	737	764	4859	202.4	3.37	12	101.2	0	0	4859
									00:02:03	30.3	1.056	32	936	578.855	931.08	1.61	195.1	37.4	51.6	32.1	12.06	3.4	120	4.8	18.48	3.54	17.75	4.54	20.93	0.04	132	25	127	33	NONE		22.7	59	37.1	737	764	4726	196.9	3.28	12	98.5	0	0	4726
									00:02:04	33.33	1.232	41.067	980	745.728	1199.5	1.61	227.5	43.8	51.9	32.3	15.54	4.4	120	6.2	18.47	3.56	17.77	4.48	20.93	0.04	132	25	127	32	NONE		22.7	59	37.1	737	764	6088	253.7	4.23	12	126.8	0	0	6088
									00:02:06	35.29	1.275	45	930	785.239	1272.49	1.62	236.6	43.9	54.2	33.4	16.36	4.7	120	6.5	18.56	3.44	17.93	4.35	20.93	0.04	133	25	129	31	NONE		22.7	59	37.1	737	764	6426	267.7	4.46	12	133.9	0	0	6426
									00:02:08	39.22	1.172	45.961	961	746.521	1242.53	1.66	219.2	38.6	57.9	34.8	15.55	4.4	119	6.3	18.7	3.29	18.09	4.13	20.93	0.04	134	24	130	30	NONE		22.7	59	37.1	737	764	6161	256.7	4.28	12	128.3	0	0	6161
									00:02:09	39.22	1.299	50.941	898	806.447	1371.22	1.7	243.5	42.6	59.8	35.1	16.8	4.8	119	6.8	18.75	3.28	18.16	4.09	20.93	0.04	134	24	130	29	NONE		22.7	59	37.1	737	764	6701	279.2	4.65	12	139.6	0	0	6701
									00:02:11	38.22	1.16	44.331	899	672.179	1160.22	1.73	218.4	37	62	35.9	14	4	119	5.6	18.83	3.19	18.24	4.03	20.93	0.04	135	23	131	29	NONE		22.7	59	37.1	737	764	5613	233.9	3.9	13	116.9	0	0	5613
									00:02:13	29.7	1.452	43.129	929	699.098	1214.8	1.74	271.2	49.8	58.7	33.8	14.56	4.2	118	5.9	18.68	3.43	18.05	4.34	20.93	0.04	134	25	129	31	NONE		22.7	59	37.1	737	764	5850	243.8	4.06	13	121.9	0	0	5850
									00:02:15	32.09	1.134	36.385	1103	533.854	918.381	1.72	214.3	34.9	63.9	37.2	11.12	3.2	117	4.6	18.9	3.08	18.3	3.92	20.93	0.04	135	22	131	28	NONE		22.7	59	37.1	737	764	4453	185.5	3.09	13	92.8	0	0	4453
									00:02:17	32.79	1.127	36.951	930	551.27	960.329	1.74	212.5	35.7	62.9	36.1	11.48	3.3	117	4.7	18.86	3.17	18.25	4.05	20.93	0.04	135	23	131	29	NONE		22.7	59	37.1	737	764	4617	192.4	3.21	13	96.2	0	0	4617
									00:02:18	36.14	1.105	39.94	901	614.281	1061.94	1.73	207.7	35.8	60.9	35.2	12.8	3.7	118	5.2	18.8	3.24	18.14	4.12	20.93	0.04	135	23	130	30	NONE		22.7	59	37.1	737	764	5132	213.8	3.56	13	106.9	0	0	5132
									00:02:20	35.71	1.121	40.036	884	606.493	1058.01	1.74	211	36.1	61.9	35.5	12.64	3.6	118	5.1	18.82	3.22	18.21	4.04	20.93	0.04	135	23	131	29	NONE		22.7	59	37.1	737	764	5082	211.7	3.53	13	105.9	0	0	5082
									00:02:22	35.71	1.097	39.179	928	590.277	1016.75	1.72	206.7	34.7	62.1	36.1	12.3	3.5	118	5	18.84	3.16	18.22	4.05	20.93	0.04	135	23	131	29	NONE		22.7	59	37.1	737	764	4926	205.2	3.42	13	102.6	0	0	4926
									00:02:23	35.29	1.08	38.118	868	578.97	999.122	1.73	203.3	34.5	61.6	35.7	12.06	3.4	118	4.9	18.82	3.19	18.15	4.09	20.93	0.04	135	23	130	29	NONE		22.7	59	37.1	737	764	4834	201.4	3.36	13	100.7	0	0	4834
									00:02:25	33.33	1.082	36.067	839	570.186	976.829	1.71	202.8	35.7	59.2	34.5	11.88	3.4	118	4.8	18.74	3.3	18.13	4.16	20.93	0.04	134	24	130	30	NONE		22.7	59	37.1	737	764	4749	197.9	3.3	13	98.9	0	0	4749
									00:02:27	30.93	1.03	31.856	886	498.373	840.05	1.69	193.4	33.1	59.6	35.3	10.38	3	118	4.2	18.78	3.21	18.12	4.13	20.93	0.04	135	23	130	30	NONE		22.7	59	37.1	737	764	4130	172.1	2.87	14	86	0	0	4130
									00:02:29	30	1.1	33	872	565.188	928.814	1.64	204.5	37.7	54.7	33.3	11.77	3.4	118	4.8	18.59	3.43	17.96	4.33	20.93	0.04	133	25	129	31	NONE		22.7	59	37.1	737	764	4645	193.6	3.23	14	96.8	0	0	4645
									00:02:31	30.61	1.168	35.755	948	610.708	1005.58	1.65	217.2	40	55	33.4	12.72	3.6	118	5.2	18.6	3.42	17.97	4.25	20.93	0.04	133	25	129	30	NONE		22.7	59	37.1	737	764	5023	209.3	3.49	14	104.6	0	0	5023
									00:02:33	31.41	1.125	35.34	933	593.653	969.707	1.63	209.7	37.6	55.8	34.2	12.37	3.5	117	5.1	18.64	3.34	17.96	4.24	20.93	0.04	134	24	129	30	NONE		22.7	59	37.1	737	764	4870	202.9	3.38	14	101.5	0	0	4870
									00:02:35	32.26	1.136	36.645	936	612.4	998.336	1.63	211.9	37.7	56.2	34.4	12.76	3.6	117	5.2	18.65	3.32	18.02	4.19	20.93	0.04	134	24	129	30	NONE		22.7	59	37.1	737	764	5021	209.2	3.49	14	104.6	0	0	5021
									00:02:37	32.79	1.164	38.164	934	627.723	1041.65	1.66	217.4	38.7	57.1	34.4	13.08	3.7	117	5.4	18.68	3.32	18.04	4.13	20.93	0.04	134	24	129	30	NONE		22.7	59	37.1	737	764	5175	215.6	3.59	14	107.8	0	0	5175
									00:02:38	32.79	1.107	36.295	904	579.257	960.536	1.66	207.5	35.7	58.7	35.4	12.07	3.4	116	5	18.74	3.22	18.14	4.07	20.93	0.04	134	23	130	29	NONE		22.7	59	37.1	737	764	4775	198.9	3.32	14	99.5	0	0	4775
									00:02:40	31.41	1.043	32.764	855	537.709	873.983	1.63	195	33.9	56.8	35	11.2	3.2	116	4.6	18.7	3.25	18.09	4.13	20.93	0.04	134	23	130	30	NONE		22.7	59	37.1	737	765	4404	183.5	3.06	14	91.8	0	0	4404
									00:02:42	29.7	1.082	32.139	899	539.299	870.429	1.61	201.8	35.7	55.7	34.5	11.24	3.2	116	4.6	18.65	3.3	18.02	4.17	20.93	0.04	134	24	129	30	NONE		22.7	60	37.1	737	765	4407	183.6	3.06	14	91.8	0	0	4407
									00:02:44	30.46	1.183	36.03	899	621.044	1002.85	1.61	219.9	40.1	54.6	33.8	12.94	3.7	115	5.4	18.59	3.39	17.94	4.25	20.93	0.04	133	24	129	30	NONE		22.7	60	37.1	737	764	5076	211.5	3.53	14	105.8	0	0	5076
									00:02:47	19.23	1.172	22.538	903	418.668	639.664	1.53	216.2	40.5	50.6	33.1	8.72	2.5	115	3.6	18.45	3.46	17.55	4.61	20.93	0.04	132	25	126	33	NONE		22.7	59	37.1	737	764	3364	140.2	2.34	15	70.1	0	0	3364
									00:02:50	23.44	2.035	47.695	1495	836.277	1355.18	1.62	377.4	70.4	55.1	34	17.42	5	116	7.2	18.55	3.46	18.09	4.04	20.93	0.04	133	25	130	29	NONE		22.7	60	37.1	737	764	6843	285.1	4.75	15	142.6	0	0	6843
									00:02:52	29.56	1.107	32.719	855	548.044	885.544	1.62	206.5	36.5	55.9	34.6	11.42	3.3	116	4.7	18.65	3.3	17.99	4.17	20.93	0.04	134	24	129	30	NONE		22.7	60	37.1	737	764	4481	186.7	3.11	15	93.3	0	0	4481
									00:02:54	28.71	1.028	29.512	843	505.253	798.849	1.58	191.4	33.9	54.4	34.4	10.53	3	115	4.4	18.62	3.3	17.92	4.22	20.93	0.04	133	24	128	30	NONE		22.7	60	37.1	737	764	4103	171	2.85	15	85.5	0	0	4103
									00:02:56	31.91	1.006	32.106	809	560.385	867.096	1.55	187	33.1	53.3	34.5	11.67	3.3	114	4.9	18.59	3.29	17.97	4.15	20.93	0.04	133	24	129	30	NONE		22.6	60	37.1	737	764	4521	188.4	3.14	15	94.2	0	0	4521
									00:02:58	34.48	1.041	35.897	856	608.61	942.192	1.55	194.2	33.3	55	35.5	12.68	3.6	113	5.4	18.66	3.2	17.98	4.08	20.93	0.04	134	23	129	29	NONE		22.7	60	37.1	737	764	4910	204.6	3.41	15	102.3	0	0	4910
									00:02:59	34.48	1.101	37.966	838	624.119	987.353	1.58	206	34.9	57	36	13	3.7	113	5.5	18.71	3.17	18.06	4.01	20.93	0.04	134	23	129	29	NONE		22.6	60	37.1	737	764	5069	211.2	3.52	15	105.6	0	0	5069
									00:03:01	33.9	1.046	35.458	823	564.511	912.093	1.62	196.3	32.8	58.6	36.3	11.76	3.4	112	5	18.77	3.14	18.14	3.92	20.93	0.04	135	22	130	28	NONE		22.7	60	37.1	737	764	4615	192.3	3.2	15	96.1	0	0	4615
									00:03:03	33.52	1.051	35.229	855	557.072	899.061	1.61	197.4	32.7	59	36.6	11.61	3.3	111	5	18.78	3.11	18.19	3.95	20.93	0.04	135	22	130	28	NONE		22.6	60	37.1	737	764	4553	189.7	3.16	16	94.8	0	0	4553
									00:03:05	31.09	1.07	33.264	840	533.196	867.231	1.63	200.6	34	58.3	35.8	11.11	3.2	111	4.8	18.75	3.18	18.12	3.96	20.93	0.04	134	23	130	28	NONE		22.6	60	37.1	737	764	4368	182	3.03	16	91	0	0	4368
									00:03:07	34.29	1.062	36.411	825	581.146	945.127	1.63	199.2	33.6	58.5	36	12.11	3.5	111	5.2	18.76	3.16	18.19	3.91	20.93	0.04	134	23	130	28	NONE		22.6	60	37.1	737	764	4761	198.4	3.31	16	99.2	0	0	4761
									00:03:08	37.5	1.069	40.088	854	618.699	1018.07	1.65	201.2	33.1	60.6	36.8	12.89	3.7	111	5.6	18.82	3.1	18.28	3.78	20.93	0.04	135	22	131	27	NONE		22.6	60	37.1	737	764	5087	212	3.53	16	106	0	0	5087
									00:03:10	34.48	1.117	38.517	839	589.112	975.72	1.66	210.4	34.5	61.3	37	12.27	3.5	111	5.3	18.84	3.09	18.25	3.87	20.93	0.04	135	22	131	28	NONE		22.6	60	37.1	737	764	4854	202.2	3.37	16	101.1	0	0	4854
									00:03:12	34.48	1.033	35.621	840	544.799	899.32	1.65	194.6	31.8	61	36.9	11.35	3.2	111	4.9	18.84	3.08	18.22	3.86	20.93	0.04	135	22	131	28	NONE		22.6	60	37.1	737	764	4484	186.8	3.11	16	93.4	0	0	4484
									00:03:14	33.33	1.062	35.4	840	554.09	893.944	1.61	199.7	32.7	59.7	37	11.54	3.3	110	5	18.8	3.08	18.23	3.82	20.93	0.04	135	22	131	27	NONE		22.6	60	37.1	737	764	4528	188.7	3.14	16	94.3	0	0	4528
									00:03:15	31.75	0.995	31.587	794	512.476	817.788	1.6	186.4	31.4	57.3	35.9	10.68	3.1	111	4.6	18.73	3.16	18.15	3.96	20.93	0.04	134	23	130	28	NONE		22.6	60	37.1	737	764	4173	173.9	2.9	16	86.9	0	0	4173
									00:03:17	33.52	1.12	37.542	871	600.351	953.993	1.59	210.2	34.7	58.6	36.9	12.51	3.6	111	5.4	18.77	3.1	18.16	3.87	20.93	0.04	135	22	130	28	NONE		22.6	60	37.1	737	764	4883	203.4	3.39	16	101.7	0	0	4883
									00:03:19	32.43	1.078	34.962	840	540.27	858.828	1.59	203.1	32.3	60.5	38.1	11.26	3.2	111	4.9	18.84	3	18.25	3.82	20.93	0.04	135	21	131	27	NONE		22.6	60	37.1	737	764	4395	183.1	3.05	16	91.6	0	0	4395
									00:03:21	32.43	1.123	36.422	856	579.859	917.629	1.58	210.9	34.5	58.9	37.2	12.08	3.5	111	5.2	18.78	3.07	18.15	3.89	20.93	0.04	135	22	130	28	NONE		22.6	60	37.1	737	764	4710	196.3	3.27	16	98.1	0	0	4710
									00:03:23	30.93	1.024	31.67	857	495.792	793.843	1.6	192.6	31.3	59.5	37.2	10.33	3	111	4.5	18.81	3.06	18.22	3.84	20.93	0.04	135	22	131	28	NONE		22.6	60	37.1	737	764	4042	168.4	2.81	17	84.2	0	0	4042
									00:03:25	31.09	1.051	32.674	841	529.73	833.838	1.57	197	32.7	57.6	36.6	11.04	3.2	111	4.8	18.74	3.11	18.13	3.88	20.93	0.04	134	22	130	28	NONE		22.6	60	37.1	737	764	4296	179	2.98	17	89.5	0	0	4296
									00:03:27	32.79	1.067	34.984	841	563.85	879.227	1.56	200.2	32.7	58	37.2	11.75	3.4	111	5.1	18.76	3.06	18.17	3.88	20.93	0.04	135	22	130	28	NONE		22.6	60	37.1	737	764	4559	190	3.17	17	95	0	0	4559
									00:03:28	33.33	1.009	33.633	850	534.557	836.36	1.56	189.6	30.6	58.6	37.4	11.14	3.2	110	4.9	18.79	3.03	18.12	3.86	20.93	0.04	135	22	130	28	NONE		22.6	60	37.1	737	764	4327	180.3	3	17	90.1	0	0	4327
									00:03:30	31.75	1.093	34.698	841	556.57	866.867	1.56	205.2	33.3	58.4	37.5	11.6	3.3	110	5.1	18.77	3.05	18.2	3.81	20.93	0.04	135	22	130	27	NONE		22.6	60	37.1	737	764	4499	187.5	3.12	17	93.7	0	0	4499
									00:03:32	29.85	0.991	29.582	839	481.654	741.713	1.54	185.8	30.3	57.1	37.1	10.03	2.9	110	4.4	18.75	3.06	18.09	3.87	20.93	0.04	134	22	130	28	NONE		22.6	60	37.1	737	764	3880	161.7	2.69	17	80.8	0	0	3880
									00:03:34	29.85	0.986	29.433	825	478.868	746.726	1.56	184.8	30.5	57.1	36.6	9.98	2.9	110	4.4	18.74	3.09	18.07	3.96	20.93	0.04	134	22	130	28	NONE		22.6	60	37.1	737	764	3872	161.3	2.69	17	80.7	0	0	3872
									00:03:36	29.41	0.989	29.088	841	489.946	740.597	1.51	184.8	30.7	55.2	36.5	10.21	2.9	110	4.5	18.69	3.1	18.08	3.93	20.93	0.04	134	22	130	28	NONE		22.6	60	37.1	737	764	3925	163.5	2.73	17	81.8	0	0	3925
									00:03:39	22.14	0.986	21.83	856	392.778	561.19	1.43	183.1	30.9	51.6	36.1	8.18	2.3	110	3.6	18.57	3.13	17.89	4.09	20.93	0.04	133	22	128	29	NONE		22.6	60	37.1	737	764	3095	128.9	2.15	17	64.5	0	0	3095
									00:03:41	36.14	1.161	41.964	885	704.198	1055.22	1.5	217.1	35.6	56	37.4	14.67	4.2	111	6.3	18.7	3.07	18.04	3.9	20.93	0.04	134	22	129	28	NONE		22.6	60	37.1	737	764	5626	234.4	3.91	17	117.2	0	0	5626
									00:03:42	35.93	1.175	42.216	931	662.975	1021.88	1.54	221.2	34.7	59.9	38.9	13.81	3.9	111	6	18.83	2.95	18.23	3.71	20.93	0.04	135	21	131	27	NONE		22.6	60	37.1	737	764	5342	222.6	3.71	17	111.3	0	0	5342
									00:03:44	32.61	1.148	37.435	918	557.982	878.992	1.58	217.2	32.9	63	40	11.62	3.3	111	5	18.92	2.87	18.33	3.6	20.93	0.04	136	21	131	26	NONE		22.6	60	37.1	737	764	4526	188.6	3.14	18	94.3	0	0	4526
									00:03:46	34.29	1.175	40.286	900	571.172	935.294	1.64	223.2	33.3	66.3	40.5	11.9	3.4	111	5.1	19	2.83	18.45	3.49	20.93	0.04	136	20	132	25	NONE		22.6	60	37.1	737	764	4689	195.4	3.26	18	97.7	0	0	4689
									00:03:48	30	1.05	31.5	889	451.884	729.886	1.62	199.3	29.7	65.1	40.3	9.41	2.7	111	4.1	18.98	2.83	18.36	3.65	20.93	0.04	136	20	132	26	NONE		22.5	60	37.1	737	764	3694	153.9	2.57	18	77	0	0	3694
									00:03:50	33.52	0.962	32.246	793	465.334	749.649	1.61	182.5	27.3	64.3	39.9	9.69	2.8	111	4.2	18.97	2.84	18.4	3.6	20.93	0.04	136	20	132	26	NONE		22.5	60	37.1	737	764	3801	158.4	2.64	18	79.2	0	0	3801
									00:03:52	34.68	0.969	33.607	793	497.51	792.857	1.59	183.4	27.9	62.7	39.3	10.36	3	111	4.5	18.93	2.88	18.37	3.62	20.93	0.04	136	21	132	26	NONE		22.5	60	37.1	737	764	4050	168.7	2.81	18	84.4	0	0	4050
									00:03:53	33.71	0.957	32.258	778	487.372	767.917	1.58	180.8	27.8	61.3	38.9	10.15	2.9	110	4.4	18.89	2.9	18.27	3.66	20.93	0.04	135	21	131	26	NONE		22.5	60	37.1	737	764	3953	164.7	2.75	18	82.4	0	0	3953
									00:03:55	34.09	0.996	33.955	809	514.932	810.193	1.57	188.1	29	61.3	39	10.73	3.1	109	4.7	18.89	2.91	18.28	3.64	20.93	0.04	135	21	131	26	NONE		22.5	60	37.1	737	764	4175	174	2.9	18	87	0	0	4175
									00:03:57	34.09	1.016	34.636	809	515.072	821.3	1.59	192.2	29.4	62.6	39.3	10.73	3.1	108	4.8	18.92	2.89	18.33	3.59	20.93	0.04	136	21	131	26	NONE		22.5	60	37.1	737	764	4194	174.7	2.91	18	87.4	0	0	4194
									00:03:59	32.26	1.002	32.323	841	482.376	766.572	1.59	189.5	29	62.3	39.2	10.05	2.9	109	4.4	18.91	2.89	18.37	3.59	20.93	0.04	136	21	132	26	NONE		22.5	60	37.1	737	764	3923	163.5	2.72	18	81.7	0	0	3923
									00:04:01	32.61	0.966	31.5	793	475.091	740.067	1.56	182.6	27.7	61.5	39.5	9.9	2.8	108	4.4	18.9	2.87	18.28	3.66	20.93	0.04	136	21	131	26	NONE		22.5	60	37.1	737	764	3840	160	2.67	18	80	0	0	3840
									00:04:03	29.85	1.047	31.254	856	478.513	756.045	1.58	197.5	30.9	60.9	38.6	9.97	2.8	108	4.4	18.86	2.95	18.3	3.63	20.93	0.04	135	21	131	26	NONE		22.5	60	37.1	737	764	3885	161.9	2.7	18	80.9	0	0	3885
									00:04:04	33.52	0.959	32.145	826	488.096	766.389	1.57	181.1	27.9	61.1	38.9	10.17	2.9	108	4.5	18.88	2.91	18.26	3.65	20.93	0.04	135	21	131	26	NONE		22.5	60	37.1	737	764	3955	164.8	2.75	19	82.4	0	0	3955
									00:04:06	31.75	0.971	30.825	810	482.55	738.897	1.53	182.9	28.4	59.3	38.7	10.05	2.9	108	4.5	18.84	2.92	18.21	3.69	20.93	0.04	135	21	131	26	NONE		22.5	60	37.1	737	764	3880	161.7	2.69	19	80.8	0	0	3880
									00:04:08	32.26	0.932	30.065	778	466.265	705.665	1.51	175.8	26.7	59.6	39.4	9.71	2.8	107	4.4	18.86	2.86	18.26	3.65	20.93	0.04	135	21	131	26	NONE		22.5	60	37.1	737	764	3736	155.7	2.59	19	77.8	0	0	3736
									00:04:10	29.85	0.91	27.164	809	425.141	640.819	1.51	171.5	26.2	59	39.1	8.86	2.5	107	4	18.85	2.88	18.16	3.73	20.93	0.04	135	21	130	27	NONE		22.5	60	37.1	737	764	3403	141.8	2.36	19	70.9	0	0	3403
									00:04:12	33.52	0.961	32.212	809	513.413	766.357	1.49	180.8	27.9	58.2	39	10.7	3.1	107	4.8	18.81	2.9	18.22	3.64	20.93	0.04	135	21	131	26	NONE		22.5	60	37.1	737	764	4097	170.7	2.85	19	85.4	0	0	4097
									00:04:14	32.26	0.962	31.032	809	497.089	740.185	1.49	180.9	28	57.9	38.9	10.36	3	107	4.6	18.8	2.91	18.23	3.64	20.93	0.04	135	21	131	26	NONE		22.5	60	37.1	737	764	3964	165.2	2.75	19	82.6	0	0	3964
									00:04:16	28.04	0.902	25.29	794	403.612	599.633	1.49	169.7	26.1	57.8	38.9	8.41	2.4	107	3.8	18.81	2.89	18.19	3.71	20.93	0.04	135	21	130	27	NONE		22.5	60	37.1	737	764	3217	134	2.23	19	67	0	0	3217
									00:04:18	27.03	0.916	24.757	810	412.413	600.353	1.46	171.6	27.1	55.4	38.1	8.59	2.5	107	3.9	18.73	2.96	18.13	3.76	20.93	0.04	134	21	130	27	NONE		22.5	60	37.1	737	764	3267	136.1	2.27	19	68.1	0	0	3267
									00:04:20	30	0.926	27.78	809	468.874	671.274	1.43	173.3	27.3	54.8	38.3	9.77	2.8	108	4.3	18.71	2.95	18.01	3.82	20.93	0.04	134	21	129	27	NONE		22.5	60	37.1	737	764	3696	154	2.57	19	77	0	0	3696
									00:04:22	32.26	0.913	29.452	810	490.02	708.54	1.45	171.1	26.8	55.5	38.4	10.21	2.9	107	4.6	18.74	2.94	18.13	3.68	20.93	0.04	134	21	130	26	NONE		22.5	60	37.1	737	764	3874	161.4	2.69	19	80.7	0	0	3874
									00:04:24	32.79	0.935	30.656	825	487.379	709.02	1.45	176.1	26.4	58.2	40	10.15	2.9	107	4.6	18.83	2.82	18.23	3.58	20.93	0.04	135	20	131	26	NONE		22.5	60	37.1	737	764	3860	160.8	2.68	19	80.4	0	0	3860
									00:04:26	30.15	0.884	26.653	794	427.14	614.944	1.44	166.4	24.9	57.5	39.9	8.9	2.5	107	4	18.82	2.82	18.18	3.62	20.93	0.04	135	20	130	26	NONE		22.5	60	37.1	737	764	3373	140.5	2.34	19	70.3	0	0	3373
									00:04:28	31.58	0.864	27.284	778	432.735	625.916	1.45	162.8	24.2	57.9	40.1	9.02	2.6	106	4.1	18.84	2.8	18.22	3.61	20.93	0.04	135	20	131	26	NONE		22.5	60	37.1	737	764	3422	142.6	2.38	20	71.3	0	0	3422
									00:04:30	33.33	0.883	29.433	778	464.892	679.869	1.46	166.4	24.9	58.3	39.9	9.69	2.8	106	4.4	18.84	2.82	18.21	3.59	20.93	0.04	135	20	131	26	NONE		22.5	60	37.1	737	764	3688	153.7	2.56	20	76.8	0	0	3688
									00:04:31	31.75	0.865	27.46	762	443.25	637.13	1.44	162.7	24.5	56.9	39.6	9.23	2.6	106	4.2	18.81	2.83	18.16	3.63	20.93	0.04	135	20	130	26	NONE		22.5	60	37.1	737	764	3499	145.8	2.43	20	72.9	0	0	3499
									00:04:33	30.46	0.825	25.127	759	400.215	576.232	1.44	155.4	23.1	57.5	39.9	8.34	2.4	105	3.8	18.84	2.8	18.19	3.62	20.93	0.04	135	20	130	26	NONE		22.5	60	37.1	737	764	3160	131.7	2.19	20	65.8	0	0	3160
									00:04:35	29.41	0.892	26.235	780	438.539	619.341	1.41	167.2	25.7	55.1	39	9.14	2.6	105	4.2	18.74	2.88	18.09	3.67	20.93	0.04	134	21	130	26	NONE		22.5	60	37.1	737	764	3444	143.5	2.39	20	71.7	0	0	3444
									00:04:37	32.61	0.979	31.924	809	530.51	753.455	1.42	183.6	28.2	55.9	39.3	11.05	3.2	106	5	18.75	2.88	18.17	3.62	20.93	0.04	134	21	130	26	NONE		22.5	60	37.1	737	764	4173	173.9	2.9	20	86.9	0	0	4173
									00:04:40	20.91	0.982	20.53	811	377.21	519.504	1.38	182.1	30.3	50.5	36.7	7.86	2.2	106	3.6	18.54	3.09	17.96	3.84	20.93	0.04	133	22	129	28	NONE		22.5	60	37.1	737	764	2941	122.6	2.04	20	61.3	0	0	2941
									00:04:42	35.29	1.05	37.059	840	634.35	890.916	1.4	196.3	30.8	54.5	38.8	13.22	3.8	108	5.9	18.7	2.93	18.09	3.68	20.93	0.04	134	21	130	26	NONE		22.5	60	37.1	737	764	4974	207.2	3.45	20	103.6	0	0	4974
									00:04:44	34.29	1.073	36.789	884	593.085	859.509	1.45	201.8	30.6	58	40	12.36	3.5	108	5.5	18.81	2.85	18.2	3.58	20.93	0.04	135	20	130	26	NONE		22.5	60	37.1	737	764	4692	195.5	3.26	20	97.8	0	0	4692
									00:04:45	31.58	1.001	31.611	857	501.392	726.811	1.45	188.6	28.1	58.6	40.5	10.45	3	109	4.6	18.84	2.81	18.25	3.52	20.93	0.04	135	20	131	25	NONE		22.5	60	37.1	737	764	3967	165.3	2.75	20	82.6	0	0	3967
									00:04:48	27.65	0.984	27.207	825	439.574	638.832	1.45	185	28.2	57.5	39.6	9.16	2.6	110	4	18.8	2.87	18.15	3.64	20.93	0.04	135	21	130	26	NONE		22.5	60	37.1	737	764	3481	145	2.42	20	72.5	0	0	3481
									00:04:50	29.7	0.912	27.089	826	454.181	640.083	1.41	170.9	26.3	55.1	39.1	9.46	2.7	109	4.2	18.74	2.88	18.07	3.68	20.93	0.04	134	21	130	26	NONE		22.5	60	37.1	737	764	3565	148.5	2.48	21	74.3	0	0	3565
									00:04:52	31.75	0.869	27.587	746	450.475	639.723	1.42	163.3	24.6	56.3	39.7	9.38	2.7	108	4.2	18.79	2.83	18.12	3.62	20.93	0.04	135	20	130	26	NONE		22.5	60	37.1	737	764	3543	147.6	2.46	21	73.8	0	0	3543
									00:05:02	31.91	0.926	29.553	792	539.046	714.106	1.32	172.1	27.3	50.7	38.3	11.23	3.2	107	5	18.59	2.95	17.95	3.73	20.93	0.04	133	21	129	27	NONE		22.5	60	37.1	737	764	4158	173.3	2.89	21	86.6	0	0	4158
									00:05:04	32.26	0.907	29.258	794	524.138	700.548	1.34	168.9	26.5	51.5	38.5	10.92	3.1	108	4.9	18.62	2.92	17.94	3.68	20.93	0.04	134	21	129	26	NONE		22.5	60	37.1	737	764	4053	168.9	2.81	21	84.4	0	0	4053
									00:05:05	33.33	0.98	32.667	841	577.655	770.173	1.33	182.8	28.2	52.5	39.4	12.03	3.4	108	5.3	18.65	2.88	18.02	3.6	20.93	0.04	134	21	129	26	NONE		22.5	60	37.1	737	764	4464	186	3.1	21	93	0	0	4464
									00:05:07	30.93	0.877	27.124	762	480.68	646.271	1.34	163.5	25.5	51.9	38.6	10.01	2.9	107	4.5	18.64	2.91	18.06	3.63	20.93	0.04	134	21	129	26	NONE		22.5	60	37.1	737	764	3723	155.1	2.59	21	77.6	0	0	3723
									00:05:09	33.52	0.826	27.687	762	491.413	642.504	1.31	154.1	23.4	51.6	39.4	10.24	2.9	107	4.6	18.66	2.83	17.98	3.61	20.93	0.04	134	20	129	26	NONE		22.5	60	37.1	737	764	3778	157.4	2.62	21	78.7	0	0	3778
									00:05:11	34.68	0.927	32.15	773	555.194	741.432	1.34	173.4	26.1	53.5	40.1	11.57	3.3	107	5.2	18.71	2.82	18.04	3.61	20.93	0.04	134	20	129	26	NONE		22.5	60	37.1	737	764	4292	178.8	2.98	21	89.4	0	0	4292
									00:05:13	30.61	0.937	28.684	825	488.498	659.415	1.35	175.5	26.3	54.3	40.2	10.18	2.9	107	4.6	18.73	2.81	18.12	3.6	20.93	0.04	134	20	130	26	NONE		22.5	60	37.1	737	764	3788	157.8	2.63	22	78.9	0	0	3788
									00:05:15	28.3	0.964	27.283	794	474.24	642.316	1.35	180.1	27.7	53.4	39.4	9.88	2.8	107	4.4	18.68	2.87	17.98	3.7	20.93	0.04	134	21	129	27	NONE		22.5	60	37.1	737	764	3681	153.4	2.56	22	76.7	0	0	3681
									00:05:17	28.17	0.861	24.254	748	430.676	565.363	1.31	160.6	24.5	51.7	39.4	8.97	2.6	107	4	18.65	2.85	17.88	3.79	20.93	0.04	134	20	128	27	NONE		22.5	60	37.1	737	764	3314	138.1	2.3	22	69	0	0	3314
									00:05:19	34.68	0.924	32.046	778	575.101	758.754	1.32	172.1	26.7	51.5	39	11.98	3.4	106	5.4	18.63	2.89	17.98	3.64	20.93	0.04	134	21	129	26	NONE		22.5	60	37.1	737	764	4432	184.7	3.08	22	92.3	0	0	4432
									00:05:21	34.68	0.95	32.948	777	561.363	761.343	1.36	177.9	26.8	54.4	40.1	11.7	3.3	105	5.3	18.73	2.82	18.09	3.56	20.93	0.04	134	20	130	26	NONE		22.5	61	37.1	737	764	4359	181.6	3.03	22	90.8	0	0	4359
									00:05:22	35.5	0.848	30.107	731	501.902	695.023	1.38	159.1	23.9	55	39.7	10.46	3	105	4.8	18.76	2.82	18.12	3.51	20.93	0.04	135	20	130	25	NONE		22.5	61	37.1	737	764	3920	163.3	2.72	22	81.7	0	0	3920
									00:05:24	33.9	0.913	30.949	758	509.638	710.761	1.39	171.5	25.6	56.1	40.2	10.62	3	105	4.9	18.78	2.8	18.13	3.53	20.93	0.04	135	20	130	25	NONE		22.5	61	37.1	737	764	3988	166.2	2.77	22	83.1	0	0	3988
									00:05:26	31.75	0.924	29.333	794	491.972	673.427	1.37	173.3	25.9	55.1	40.3	10.25	2.9	105	4.7	18.76	2.8	18.15	3.57	20.93	0.04	134	20	130	26	NONE		22.5	61	37.1	737	764	3830	159.6	2.66	22	79.8	0	0	3830
									00:05:28	34.88	1.033	36.035	880	572.797	814.091	1.42	194.7	28.5	58.6	41.3	11.93	3.4	105	5.5	18.85	2.76	18.27	3.49	20.93	0.04	135	20	131	25	NONE		22.5	61	37.1	737	764	4506	187.8	3.13	22	93.9	0	0	4506
									00:05:30	27.15	0.903	24.516	699	398.264	553.551	1.39	169.9	24.9	56.8	40.9	8.3	2.4	105	3.8	18.82	2.76	18.21	3.58	20.93	0.04	135	20	131	26	NONE		22.5	60	37.1	737	764	3113	129.7	2.16	22	64.9	0	0	3113
									00:05:32	28.71	1.001	28.737	794	488.853	672.654	1.38	187.4	28.6	54.7	39.7	10.18	2.9	106	4.6	18.72	2.86	18.11	3.63	20.93	0.04	134	20	130	26	NONE		22.5	60	37.1	737	764	3811	158.8	2.65	22	79.4	0	0	3811
									00:05:34	29.27	0.913	26.722	778	457.194	618.54	1.35	170.9	25.8	54	39.9	9.52	2.7	107	4.3	18.72	2.83	18.06	3.65	20.93	0.04	134	20	129	26	NONE		22.5	60	37.1	737	764	3547	147.8	2.46	22	73.9	0	0	3547
									00:05:36	28.44	0.996	28.322	762	505.471	671.044	1.33	185.6	28.8	52.1	39.2	10.53	3	107	4.7	18.63	2.89	18	3.72	20.93	0.04	134	21	129	27	NONE		22.6	60	37.1	737	764	3902	162.6	2.71	23	81.3	0	0	3902
									00:05:39	20.62	0.916	18.887	779	376.143	495.677	1.32	168.3	29.3	46.4	35.2	7.84	2.2	107	3.5	18.37	3.2	17.74	3.9	20.93	0.04	132	23	127	28	NONE		22.6	60	37.1	737	764	2898	120.7	2.01	23	60.4	0	0	2898
									00:05:41	30.46	0.996	30.335	842	563.496	744.037	1.32	184.7	29.8	50.1	37.9	11.74	3.4	108	5.2	18.54	2.99	17.95	3.74	20.93	0.04	133	21	129	27	NONE		22.6	60	37.1	737	764	4343	181	3.02	23	90.5	0	0	4343
									00:05:43	32.26	0.94	30.323	826	538.576	710.912	1.32	175.3	26.9	52.1	39.5	11.22	3.2	108	5	18.65	2.86	17.96	3.67	20.93	0.04	134	21	129	26	NONE		22.6	60	37.1	737	764	4151	172.9	2.88	23	86.5	0	0	4151
									00:05:45	33.33	0.904	30.133	762	513.094	682.387	1.33	169.4	25	54.2	40.7	10.69	3.1	108	4.8	18.74	2.77	18.08	3.54	20.93	0.04	134	20	130	25	NONE		22.6	61	37.1	737	764	3962	165.1	2.75	23	82.6	0	0	3962
									00:05:46	32.61	0.888	28.957	746	483.25	654.182	1.35	166.7	24.5	55.2	40.8	10.07	2.9	106	4.6	18.77	2.76	18.17	3.48	20.93	0.04	135	20	130	25	NONE		22.6	61	37.1	737	764	3750	156.3	2.6	23	78.1	0	0	3750
									00:05:48	33.33	0.811	27.033	762	436.674	592.024	1.36	152.8	21.7	56.6	41.7	9.1	2.6	106	4.1	18.84	2.68	18.24	3.42	20.93	0.04	135	19	131	25	NONE		22.6	61	37.1	737	764	3390	141.3	2.35	23	70.6	0	0	3390
									00:05:50	32.26	1.052	33.935	809	561.976	768.685	1.37	197.6	29.1	56.4	41.2	11.71	3.3	106	5.3	18.78	2.77	18.17	3.54	20.93	0.04	135	20	130	25	NONE		22.6	61	37.1	737	764	4374	182.2	3.04	23	91.1	0	0	4374
									00:05:52	33.15	0.95	31.492	825	515.085	716.68	1.39	178.6	26.4	56.6	40.7	10.73	3.1	106	4.9	18.8	2.78	18.2	3.48	20.93	0.04	135	20	130	25	NONE		22.6	61	37.1	737	764	4028	167.8	2.8	23	83.9	0	0	4028
									00:05:54	33.15	0.91	30.166	778	478.116	675.809	1.41	171.6	24.9	58.2	41.2	9.96	2.8	106	4.5	18.86	2.74	18.23	3.45	20.93	0.04	135	20	131	25	NONE		22.6	61	37.1	737	764	3756	156.5	2.61	23	78.2	0	0	3756
									00:05:56	33.15	0.92	30.497	778	497.343	681.201	1.37	173.1	25.1	56.7	41.4	10.36	3	106	4.7	18.82	2.73	18.29	3.41	20.93	0.04	135	20	131	24	NONE		22.6	61	37.1	737	764	3872	161.3	2.69	23	80.7	0	0	3872
									00:05:57	34.09	0.89	30.341	775	489.476	678.235	1.39	167.6	24.3	57.1	41.2	10.2	2.9	105	4.7	18.83	2.73	18.3	3.4	20.93	0.04	135	20	131	24	NONE		22.6	62	37.1	737	764	3823	159.3	2.66	24	79.7	0	0	3823
									00:05:59	27.91	0.706	19.702	746	287.941	403.875	1.4	134.3	17.7	61.6	43.9	6	1.7	104	2.8	19.02	2.51	18.33	3.35	20.93	0.04	136	18	131	24	NONE		22.6	61	37.1	737	764	2257	94	1.57	24	47	0	0	2257
									00:06:02	26.67	1.176	31.36	779	557.507	745.128	1.34	219.2	34.1	52.9	39.6	11.61	3.3	104	5.4	18.64	2.9	18.05	3.63	20.93	0.04	134	21	129	26	NONE		22.6	61	37.1	737	764	4311	179.6	2.99	24	89.8	0	0	4311
									00:06:05	20.98	0.948	19.888	766	372.371	484.944	1.3	175.7	28.2	49.5	38	7.76	2.2	105	3.5	18.53	2.97	17.95	3.7	20.93	0.04	133	21	129	27	NONE		22.6	61	37.1	737	764	2859	119.1	1.99	24	59.6	0	0	2859
									00:06:07	30.46	0.953	29.025	790	516.798	678.676	1.31	177.7	27.2	52	39.6	10.77	3.1	106	4.9	18.65	2.85	17.98	3.65	20.93	0.04	134	20	129	26	NONE		22.6	61	37.1	737	764	3977	165.7	2.76	24	82.9	0	0	3977
									00:06:09	28.71	0.882	25.321	794	443.11	571.209	1.29	164.9	24.3	52.6	40.8	9.23	2.6	105	4.2	18.7	2.76	18.04	3.57	20.93	0.04	134	20	129	26	NONE		22.6	60	37.1	737	764	3393	141.4	2.36	24	70.7	0	0	3393
									00:06:11	26.32	0.823	21.658	779	379.174	484.766	1.28	153.9	22.5	52.3	40.9	7.9	2.3	105	3.6	18.7	2.73	18.02	3.57	20.93	0.04	134	20	129	26	NONE		22.6	60	37.1	737	764	2897	120.7	2.01	24	60.4	0	0	2897
									00:06:13	30.46	0.885	26.954	762	483.654	618.625	1.28	165	24.8	51.3	40.1	10.08	2.9	104	4.7	18.64	2.8	18	3.57	20.93	0.04	134	20	129	26	NONE		22.6	60	37.1	737	764	3696	154	2.57	24	77	0	0	3696
									00:06:15	29.85	0.847	25.284	762	459.345	584.368	1.27	157.7	23.9	50.5	39.7	9.57	2.7	103	4.5	18.62	2.82	18.02	3.53	20.93	0.04	133	20	129	25	NONE		22.6	61	37.1	737	764	3505	146.1	2.43	24	73	0	0	3505
									00:06:17	30.77	0.838	25.785	752	469.545	594.77	1.27	156	23.6	50.3	39.7	9.78	2.8	103	4.6	18.62	2.82	18.04	3.5	20.93	0.04	133	20	129	25	NONE		22.6	61	37.1	737	764	3579	149.1	2.49	24	74.6	0	0	3579
									00:06:19	28.04	0.851	23.86	750	429.739	537.181	1.25	158.7	23.4	51	40.8	8.95	2.6	103	4.2	18.65	2.75	17.98	3.53	20.93	0.04	134	20	129	25	NONE		22.6	61	37.1	737	764	3264	136	2.27	24	68	0	0	3264
									00:06:21	30.93	0.876	27.093	763	491.791	615.431	1.25	163.2	24.3	50.7	40.5	10.25	2.9	102	4.8	18.63	2.77	18.07	3.48	20.93	0.04	134	20	130	25	NONE		22.6	61	37.1	737	764	3737	155.7	2.59	24	77.8	0	0	3737
									00:06:23	31.25	0.808	25.25	724	440.608	557.638	1.27	151.2	21.8	52.3	41.4	9.18	2.6	102	4.3	18.71	2.7	17.99	3.52	20.93	0.04	134	19	129	25	NONE		22.6	61	37.1	737	764	3358	139.9	2.33	25	70	0	0	3358
									00:06:25	30.46	0.863	26.284	747	472.807	598.601	1.27	160.9	24	51.1	40.3	9.85	2.8	102	4.6	18.64	2.78	18.01	3.49	20.93	0.04	134	20	129	25	NONE		22.6	62	37.1	737	764	3603	150.1	2.5	25	75.1	0	0	3603
									00:06:27	28.3	0.801	22.67	737	398.816	509.801	1.28	149.7	22	51.9	40.6	8.31	2.4	101	3.9	18.69	2.75	18.04	3.5	20.93	0.04	134	20	129	25	NONE		22.6	62	37.1	737	764	3047	127	2.12	25	63.5	0	0	3047
									00:06:29	26.55	0.785	20.841	733	373.427	465.123	1.25	146.5	21.4	50.8	40.8	7.78	2.2	101	3.7	18.66	2.73	18.04	3.5	20.93	0.04	134	20	129	25	NONE		22.6	62	37.1	737	764	2834	118.1	1.97	25	59	0	0	2834
									00:06:31	27.27	0.85	23.182	732	430.744	538.401	1.25	157.9	24.1	49.4	39.5	8.97	2.6	101	4.3	18.58	2.84	17.9	3.56	20.93	0.04	133	20	128	26	NONE		22.7	62	37.1	737	764	3272	136.3	2.27	25	68.2	0	0	3272
									00:06:33	30.61	0.829	25.378	747	465.931	574.018	1.23	154.3	22.9	49.9	40.5	9.71	2.8	101	4.6	18.61	2.76	17.97	3.53	20.93	0.04	133	20	129	25	NONE		22.7	61	37.1	737	764	3526	146.9	2.45	25	73.5	0	0	3526
									00:06:36	27.52	0.781	21.495	699	384.97	475.367	1.23	145.8	21.1	50.8	41.2	8.02	2.3	101	3.8	18.67	2.7	17.96	3.49	20.93	0.04	134	19	129	25	NONE		22.7	61	37.1	737	764	2915	121.5	2.02	25	60.7	0	0	2915
									00:06:38	27.27	0.778	21.218	732	389.727	480.136	1.23	144.8	21.5	49.5	40.2	8.12	2.3	101	3.9	18.61	2.76	17.91	3.53	20.93	0.04	133	20	128	25	NONE		22.7	61	37.1	737	764	2949	122.9	2.05	25	61.4	0	0	2949
									00:06:40	28.04	0.743	20.832	715	377.278	456.649	1.21	138.6	19.9	50	41.3	7.86	2.2	100	3.8	18.65	2.68	18	3.45	20.93	0.04	134	19	129	25	NONE		22.7	61	37.1	737	764	2842	118.4	1.97	25	59.2	0	0	2842
									00:06:42	30.61	0.751	22.99	699	423.84	511.221	1.21	139.8	20.4	49.2	40.8	8.83	2.5	101	4.2	18.62	2.72	17.93	3.52	20.93	0.04	133	19	129	25	NONE		22.7	61	37.1	737	764	3190	132.9	2.22	25	66.5	0	0	3190
									00:06:44	28.85	0.785	22.644	686	417.233	507.767	1.22	146.1	21.5	49.4	40.6	8.69	2.5	101	4.1	18.61	2.74	17.97	3.46	20.93	0.04	133	20	129	25	NONE		22.7	61	37.1	737	764	3147	131.1	2.19	25	65.6	0	0	3147
									00:06:46	26.79	0.807	21.616	763	401.554	482.427	1.2	150.1	22	49.2	40.9	8.37	2.4	101	4	18.6	2.73	17.9	3.52	20.93	0.04	133	20	128	25	NONE		22.7	61	37.1	737	764	3019	125.8	2.1	25	62.9	0	0	3019
									00:06:48	27.4	0.776	21.26	721	400.809	477.789	1.19	144.1	21.3	48.3	40.5	8.35	2.4	101	4	18.57	2.74	17.85	3.55	20.93	0.04	133	20	128	25	NONE		22.7	60	37.1	737	764	3008	125.3	2.09	25	62.7	0	0	3008
									00:06:50	28.44	0.815	23.175	747	425.549	512.075	1.2	151.8	22	49.8	41.4	8.87	2.5	102	4.2	18.63	2.7	17.93	3.48	20.93	0.04	134	19	129	25	NONE		22.7	60	37.1	737	764	3201	133.4	2.22	26	66.7	0	0	3201
									00:06:53	26.55	0.769	20.416	709	386.562	463.052	1.2	142.7	21.3	48	40.1	8.05	2.3	102	3.8	18.56	2.77	17.87	3.5	20.93	0.04	133	20	128	25	NONE		22.7	60	37.1	737	764	2904	121	2.02	26	60.5	0	0	2904
									00:06:55	28.04	0.793	22.234	732	415.49	486.461	1.17	147.5	21.2	48.8	41.7	8.66	2.5	101	4.1	18.6	2.67	17.82	3.53	20.93	0.04	133	19	128	25	NONE		22.7	60	37.1	737	764	3104	129.3	2.16	26	64.7	0	0	3104
									00:06:57	32.43	0.782	25.362	698	480.511	562.836	1.17	145.2	21.2	48.1	41	10.01	2.9	101	4.8	18.57	2.71	17.87	3.45	20.93	0.04	133	19	128	25	NONE		22.7	60	37.1	737	764	3590	149.6	2.49	26	74.8	0	0	3590
									00:06:59	28.85	0.725	20.913	738	381.421	453.214	1.19	135.2	19.2	49.5	41.7	7.95	2.3	101	3.8	18.65	2.65	17.97	3.42	20.93	0.04	134	19	129	25	NONE		22.7	60	37.1	737	764	2860	119.2	1.99	26	59.6	0	0	2860
									00:07:01	27.65	0.678	18.747	669	346.169	404.982	1.17	126.3	17.9	48.6	41.5	7.21	2.1	101	3.4	18.63	2.64	17.93	3.43	20.93	0.04	134	19	129	25	NONE		22.7	61	37.1	737	764	2586	107.7	1.8	26	53.9	0	0	2586
									00:07:03	27.52	0.667	18.358	645	342.201	400.939	1.17	124.1	17.8	48	41	7.13	2	100	3.4	18.61	2.67	17.83	3.52	20.93	0.04	133	19	128	25	NONE		22.7	61	37.1	737	764	2557	106.5	1.78	26	53.3	0	0	2557
									00:07:05	28.17	0.76	21.408	656	417.774	486.713	1.17	140.6	21.1	46.5	39.9	8.7	2.5	100	4.2	18.5	2.78	17.8	3.56	20.93	0.04	133	20	128	26	NONE		22.7	61	37.1	737	764	3117	129.9	2.16	26	64.9	0	0	3117
									00:07:08	25.97	0.807	20.961	629	437.116	493.695	1.13	148.1	23.2	43.8	38.8	9.11	2.6	100	4.4	18.35	2.87	17.74	3.59	20.93	0.04	132	21	127	26	NONE		22.7	61	37.1	737	764	3237	134.9	2.25	26	67.4	0	0	3237
									00:07:10	22.73	0.715	16.25	626	353.754	391.133	1.11	130.5	21	41.4	37.5	7.37	2.1	101	3.5	18.25	2.94	17.59	3.62	20.93	0.04	131	21	126	26	NONE		22.7	61	37.1	737	764	2606	108.6	1.81	26	54.3	0	0	2606
									00:07:12	28.3	0.829	23.462	715	480.08	535.38	1.12	152.6	23.1	44.7	40.1	10	2.9	103	4.7	18.41	2.79	17.69	3.59	20.93	0.04	132	20	127	26	NONE		22.7	61	37.1	737	764	3544	147.7	2.46	26	73.8	0	0	3544
									00:07:14	27.4	0.807	22.11	731	439.511	493.43	1.12	149.1	22	45.9	40.9	9.16	2.6	103	4.3	18.48	2.73	17.74	3.5	20.93	0.04	132	20	127	25	NONE		22.7	61	37.1	737	764	3250	135.4	2.26	26	67.7	0	0	3250
									00:07:17	29.7	0.77	22.871	731	454.124	508.175	1.12	142.3	20.9	45.8	40.9	9.46	2.7	103	4.4	18.48	2.71	17.78	3.47	20.93	0.04	133	19	127	25	NONE		22.7	61	37.1	737	764	3355	139.8	2.33	26	69.9	0	0	3355
									00:07:19	29.7	0.782	23.228	683	453.864	510.525	1.12	144.8	21	46.6	41.4	9.46	2.7	103	4.4	18.52	2.69	17.87	3.38	20.93	0.04	133	19	128	24	NONE		22.8	60	37.1	737	764	3358	139.9	2.33	27	69.9	0	0	3358
									00:07:21	29.27	0.696	20.371	667	394.156	447.963	1.14	129	18.7	46.5	40.9	8.21	2.3	102	3.9	18.53	2.69	17.9	3.39	20.93	0.04	133	19	128	24	NONE		22.8	61	37.1	737	764	2923	121.8	2.03	27	60.9	0	0	2923
									00:07:23	31.09	0.769	23.907	669	466.562	526.719	1.13	142.4	20.7	46.6	41.3	9.72	2.8	102	4.6	18.52	2.69	17.82	3.45	20.93	0.04	133	19	128	25	NONE		22.8	60	37.1	737	764	3455	143.9	2.4	27	72	0	0	3455
									00:07:24	32.26	0.792	25.548	745	491.278	559.697	1.14	146.9	21.2	47.4	41.6	10.23	2.9	102	4.8	18.55	2.68	17.92	3.34	20.93	0.04	133	19	128	24	NONE		22.8	60	37.1	737	764	3646	151.9	2.53	27	75.9	0	0	3646
									00:07:26	31.25	0.747	23.344	648	445.26	519.311	1.17	138.6	20.3	47.5	40.7	9.28	2.7	102	4.4	18.55	2.72	17.96	3.37	20.93	0.04	133	19	129	24	NONE		22.8	60	37.1	737	764	3323	138.5	2.31	27	69.2	0	0	3323
									00:07:28	33.9	0.796	26.983	715	509.558	605.018	1.19	147.8	21.8	48.3	40.7	10.62	3	102	5	18.57	2.74	17.99	3.35	20.93	0.04	133	20	129	24	NONE		22.8	60	37.1	737	764	3820	159.2	2.65	27	79.6	0	0	3820
									00:07:30	32.61	0.722	23.543	669	439.052	517.779	1.18	134.3	19.4	48.4	41.1	9.15	2.6	103	4.3	18.6	2.69	17.96	3.37	20.93	0.04	133	19	129	24	NONE		22.8	60	37.1	737	764	3286	136.9	2.28	27	68.5	0	0	3286
									00:07:32	34.48	0.714	24.621	663	457.352	536.167	1.17	132.9	19	48.6	41.4	9.53	2.7	103	4.4	18.61	2.66	17.9	3.38	20.93	0.04	133	19	128	24	NONE		22.8	60	37.1	737	764	3418	142.4	2.37	27	71.2	0	0	3418
									00:07:33	33.9	0.737	24.983	636	474.932	540.897	1.14	136.9	19.5	47.6	41.8	9.89	2.8	104	4.6	18.58	2.65	17.85	3.47	20.93	0.04	133	19	128	25	NONE		22.8	60	37.1	737	764	3524	146.8	2.45	27	73.4	0	0	3524
									00:07:35	35.09	0.778	27.298	729	513.582	585.635	1.14	144.7	20.4	48.4	42.4	10.7	3.1	104	4.9	18.6	2.62	17.84	3.42	20.93	0.04	133	19	128	25	NONE		22.8	61	37.1	737	764	3812	158.8	2.65	27	79.4	0	0	3812
									00:07:37	31.41	0.951	29.874	714	586.23	671.275	1.15	175.9	26.1	47.2	41.2	12.21	3.5	104	5.6	18.5	2.74	17.86	3.48	20.93	0.04	133	20	128	25	NONE		22.8	61	37.1	737	764	4356	181.5	3.02	27	90.7	0	0	4356
									00:07:39	32.26	0.77	24.839	730	440.849	506.332	1.15	144.2	19.2	51.2	44.6	9.18	2.6	105	4.2	18.73	2.49	18.11	3.22	20.93	0.04	134	18	130	23	NONE		22.8	61	37.1	737	764	3278	136.6	2.28	27	68.3	0	0	3278
									00:07:41	31.09	0.811	25.212	714	473.965	546.952	1.15	150.8	21.5	48.6	42.1	9.87	2.8	105	4.5	18.59	2.65	17.89	3.42	20.93	0.04	133	19	128	25	NONE		22.8	61	37.1	737	764	3528	147	2.45	27	73.5	0	0	3528
									00:07:43	28.44	0.674	19.166	674	373.305	425.983	1.14	124.8	18.3	46	40.3	7.78	2.2	106	3.5	18.52	2.72	17.83	3.52	20.93	0.04	133	19	128	25	NONE		22.8	61	37.1	737	764	2771	115.5	1.92	28	57.7	0	0	2771
									00:07:45	32.43	0.792	25.686	706	498.609	570.807	1.14	146.7	21.5	47	41	10.39	3	106	4.7	18.52	2.71	17.8	3.49	20.93	0.04	133	19	128	25	NONE		22.8	61	37.1	737	764	3704	154.3	2.57	28	77.2	0	0	3704
									00:07:47	33.15	0.753	24.961	683	480.519	553.557	1.15	139.6	20.4	47.1	40.9	10.01	2.9	106	4.5	18.54	2.71	17.83	3.46	20.93	0.04	133	19	128	25	NONE		22.9	61	37.1	737	764	3575	149	2.48	28	74.5	0	0	3575
									00:07:48	31.91	0.719	22.947	652	444.13	512.093	1.15	133.2	19.6	46.6	40.4	9.25	2.6	105	4.2	18.53	2.73	17.87	3.46	20.93	0.04	133	20	128	25	NONE		22.9	61	37.1	737	764	3305	137.7	2.3	28	68.9	0	0	3305
									00:07:50	30.77	0.632	19.446	610	379.391	420.457	1.11	117.1	16.7	45.6	41.1	7.9	2.3	104	3.6	18.53	2.64	17.78	3.48	20.93	0.04	133	19	127	25	NONE		22.9	61	37.1	737	764	2797	116.5	1.94	28	58.3	0	0	2797
									00:07:52	31.75	0.758	24.063	683	481.604	543.257	1.13	139.9	20.9	45.4	40.2	10.03	2.9	104	4.6	18.46	2.76	17.73	3.53	20.93	0.04	132	20	127	25	NONE		22.9	61	37.1	737	764	3565	148.6	2.48	28	74.3	0	0	3565
									00:07:54	30.77	0.915	28.154	731	566.667	645.09	1.14	168.7	25.6	45.9	40.3	11.81	3.4	104	5.4	18.44	2.8	17.8	3.49	20.93	0.04	132	20	128	25	NONE		22.9	61	37.1	737	764	4204	175.2	2.92	28	87.6	0	0	4204
									00:07:56	28.04	0.756	21.196	731	419.513	477.483	1.14	139.7	20.8	45.8	40.3	8.74	2.5	104	4	18.48	2.75	17.73	3.54	20.93	0.04	132	20	127	25	NONE		22.9	60	37.1	737	764	3112	129.7	2.16	28	64.8	0	0	3112
									00:07:58	30.93	0.831	25.701	731	505.733	585.042	1.16	153.6	23.1	46.5	40.2	10.54	3	104	4.9	18.48	2.78	17.83	3.49	20.93	0.04	133	20	128	25	NONE		22.9	60	37.1	737	764	3767	157	2.62	28	78.5	0	0	3767
									00:08:00	30.93	0.737	22.794	699	435.203	498.639	1.15	136.8	19.7	47.4	41.4	9.07	2.6	104	4.2	18.56	2.67	17.79	3.5	20.93	0.04	133	19	128	25	NONE		22.9	60	37.1	737	764	3234	134.7	2.25	28	67.4	0	0	3234
									00:08:02	31.25	0.835	26.094	716	506.508	575.512	1.14	154.7	22.5	47.2	41.5	10.55	3	104	4.9	18.53	2.69	17.86	3.45	20.93	0.04	133	19	128	25	NONE		22.9	60	37.1	737	764	3756	156.5	2.61	28	78.3	0	0	3756
									00:08:04	31.91	0.809	25.819	746	486.643	558.867	1.15	150.4	21.4	48.5	42.2	10.14	2.9	105	4.6	18.59	2.65	17.9	3.43	20.93	0.04	133	19	128	25	NONE		22.9	59	37.1	737	764	3618	150.8	2.51	28	75.4	0	0	3618
									00:08:06	32.79	0.845	27.705	715	532.487	611.882	1.15	156.7	22.8	47.7	41.5	11.09	3.2	104	5.1	18.54	2.7	17.87	3.46	20.93	0.04	133	19	128	25	NONE		22.9	59	37.1	737	764	3960	165	2.75	28	82.5	0	0	3960
									00:08:08	32.97	0.825	27.198	714	500.797	590.817	1.18	153.7	21.9	49.7	42.1	10.43	3	104	4.8	18.63	2.65	17.93	3.41	20.93	0.04	134	19	129	24	NONE		22.9	59	37.1	737	764	3748	156.2	2.6	29	78.1	0	0	3748
									00:08:11	20.98	0.815	17.098	639	352.864	405.672	1.15	149.7	23.6	44.3	38.5	7.35	2.1	104	3.4	18.37	2.9	17.77	3.56	20.93	0.04	132	21	127	26	NONE		22.9	59	37.1	737	764	2624	109.3	1.82	29	54.7	0	0	2624
									00:08:12	33.9	0.816	27.661	683	535.211	627.322	1.17	151.1	22.6	47.2	40.3	11.15	3.2	105	5.1	18.52	2.77	17.84	3.48	20.93	0.04	133	20	128	25	NONE		23	59	37.1	737	764	3999	166.6	2.78	29	83.3	0	0	3999
									00:08:14	33.33	0.736	24.533	672	470.026	545.744	1.16	136.5	20	47.2	40.7	9.79	2.8	104	4.5	18.55	2.72	17.87	3.48	20.93	0.04	133	19	128	25	NONE		22.9	59	37.1	737	764	3504	146	2.43	29	73	0	0	3504
									00:08:16	32.43	0.738	23.935	672	451.86	528.279	1.17	137.1	19.9	47.9	41	9.41	2.7	104	4.3	18.58	2.7	17.91	3.45	20.93	0.04	133	19	128	25	NONE		23	59	37.1	737	764	3374	140.6	2.34	29	70.3	0	0	3374
									00:08:18	31.25	0.733	22.906	699	434.533	506.474	1.17	136.1	19.8	47.7	40.9	9.05	2.6	104	4.2	18.57	2.7	17.89	3.48	20.93	0.04	133	19	128	25	NONE		23	60	37.1	737	764	3243	135.1	2.25	29	67.6	0	0	3243
									00:08:20	33.71	0.758	25.551	684	475.369	565.637	1.19	141	20.5	48.8	41	9.9	2.8	103	4.6	18.6	2.7	17.94	3.42	20.93	0.04	133	19	129	25	NONE		23	60	37.1	737	764	3566	148.6	2.48	29	74.3	0	0	3566
									00:08:21	35.29	0.725	25.588	636	468.836	560.387	1.2	135.1	19.4	49.3	41.3	9.77	2.8	103	4.6	18.63	2.68	17.94	3.41	20.93	0.04	134	19	129	24	NONE		23	60	37.1	737	764	3521	146.7	2.44	29	73.3	0	0	3521
									00:08:23	33.15	0.723	23.967	637	432.886	512.579	1.18	135	18.9	50	42.2	9.02	2.6	103	4.2	18.67	2.61	17.98	3.42	20.93	0.04	134	19	129	25	NONE		23	59	37.1	737	764	3243	135.1	2.25	29	67.6	0	0	3243
									00:08:25	30.61	0.69	21.122	640	379.1	453.341	1.2	128.9	18.1	50.1	41.9	7.9	2.3	102	3.7	18.68	2.62	17.96	3.42	20.93	0.04	134	19	129	25	NONE		23	59	37.1	737	764	2847	118.6	1.98	29	59.3	0	0	2847
									00:08:27	32.97	0.676	22.286	617	417.567	488.363	1.17	125.7	18.1	47.8	40.9	8.7	2.5	102	4.1	18.59	2.68	17.96	3.41	20.93	0.04	133	19	129	24	NONE		23	59	37.1	737	764	3119	129.9	2.17	29	65	0	0	3119
									00:08:29	31.41	0.656	20.607	628	385.94	449.9	1.17	122	17.5	47.7	40.9	8.04	2.3	102	3.8	18.6	2.67	17.95	3.4	20.93	0.04	133	19	129	24	NONE		23	59	37.1	737	764	2880	120	2	29	60	0	0	2880
									00:08:31	29.85	0.719	21.463	652	401.692	471.535	1.17	133.7	19.3	48.2	41.1	8.37	2.4	101	4	18.6	2.68	17.88	3.48	20.93	0.04	133	19	128	25	NONE		23	59	37.1	737	764	3003	125.1	2.09	29	62.6	0	0	3003
									00:08:33	30.15	0.674	20.322	617	381.301	446.664	1.17	125.3	18.1	47.8	40.8	7.94	2.3	102	3.7	18.59	2.69	17.93	3.44	20.93	0.04	133	19	129	25	NONE		23	59	37.1	737	764	2849	118.7	1.98	29	59.4	0	0	2849
									00:08:35	25.97	0.678	17.61	634	337.121	386.909	1.15	125.8	18.2	46.8	40.8	7.02	2	101	3.3	18.55	2.68	17.8	3.53	20.93	0.04	133	19	128	25	NONE		23	59	37.1	737	764	2506	104.4	1.74	30	52.2	0	0	2506
									00:08:37	27.03	0.689	18.622	670	364.352	415.969	1.14	127.5	18.8	45.9	40.2	7.59	2.2	101	3.6	18.51	2.73	17.74	3.56	20.93	0.04	133	20	127	26	NONE		23	60	37.1	737	764	2705	112.7	1.88	30	56.4	0	0	2705
									00:08:39	29.85	0.693	20.687	647	406.733	459.387	1.13	128.2	18.8	45.7	40.5	8.47	2.4	100	4.1	18.5	2.71	17.79	3.52	20.93	0.04	133	19	128	25	NONE		23	60	37.1	737	764	3012	125.5	2.09	30	62.7	0	0	3012
									00:08:41	29.85	0.651	19.433	639	374.168	417.639	1.12	120.8	17.1	46.4	41.5	7.8	2.2	100	3.7	18.56	2.63	17.8	3.45	20.93	0.04	133	19	128	25	NONE		23	60	37.1	737	764	2763	115.1	1.92	30	57.6	0	0	2763
									00:08:43	31.09	0.715	22.228	637	434.134	488.532	1.13	132.4	19.2	46.2	41	9.04	2.6	100	4.3	18.52	2.69	17.78	3.47	20.93	0.04	133	19	127	25	NONE		23	60	37.1	737	764	3212	133.8	2.23	30	66.9	0	0	3212
									00:08:45	30.77	0.719	22.123	639	426.985	486.039	1.14	133.3	19.3	46.8	41.1	8.9	2.5	100	4.3	18.54	2.68	17.89	3.4	20.93	0.04	133	19	128	24	NONE		23	60	37.1	737	764	3168	132	2.2	30	66	0	0	3168
									00:08:47	30.3	0.709	21.485	637	408.124	466.188	1.14	131.7	18.8	47.4	41.5	8.5	2.4	101	4	18.58	2.65	17.9	3.42	20.93	0.04	133	19	128	25	NONE		23	60	37.1	737	764	3030	126.3	2.1	30	63.1	0	0	3030
									00:08:49	29.27	0.675	19.756	636	370.574	421.418	1.14	125.6	17.6	47.8	42	7.72	2.2	101	3.7	18.61	2.61	17.86	3.41	20.93	0.04	133	19	128	24	NONE		23	60	37.1	737	764	2749	114.5	1.91	30	57.3	0	0	2749
									00:08:52	28.3	0.664	18.792	632	356.514	402.903	1.13	123.4	17.4	47.2	41.7	7.43	2.1	100	3.6	18.58	2.62	17.88	3.41	20.93	0.04	133	19	128	24	NONE		23	60	37.1	737	764	2640	110	1.83	30	55	0	0	2640
									00:08:54	28.71	0.669	19.206	615	364.8	413.41	1.13	124.3	17.6	47.1	41.6	7.6	2.2	100	3.6	18.58	2.63	17.83	3.42	20.93	0.04	133	19	128	25	NONE		23	60	37.1	737	764	2704	112.6	1.88	30	56.3	0	0	2704
									00:08:56	30.3	0.689	20.879	645	399.113	453.8	1.14	127.9	18.3	47	41.3	8.31	2.4	101	4	18.56	2.66	17.86	3.42	20.93	0.04	133	19	128	25	NONE		23	60	37.1	737	764	2960	123.3	2.06	30	61.7	0	0	2960
									00:08:58	30.46	0.674	20.528	648	396.114	446.132	1.13	125	17.9	46.4	41.2	8.25	2.4	101	3.9	18.55	2.66	17.81	3.43	20.93	0.04	133	19	128	25	NONE		23	60	37.1	737	764	2931	122.1	2.04	30	61.1	0	0	2931
									00:09:00	30.61	0.712	21.796	648	418.954	473.456	1.13	132.1	18.9	46.9	41.5	8.73	2.5	101	4.1	18.55	2.65	17.91	3.34	20.93	0.04	133	19	128	24	NONE		23	60	37.1	737	764	3103	129.3	2.15	30	64.6	0	0	3103
									00:09:01	30.61	0.689	21.092	630	403.859	455.886	1.13	127.9	18.2	46.9	41.6	8.41	2.4	101	4	18.56	2.64	17.94	3.35	20.93	0.04	133	19	129	24	NONE		23	60	37.1	737	764	2990	124.6	2.08	30	62.3	0	0	2990
									00:09:03	30.3	0.687	20.818	637	392.296	441.23	1.12	127.8	17.8	47.7	42.4	8.17	2.3	101	3.9	18.6	2.59	17.87	3.41	20.93	0.04	133	19	128	24	NONE		23	60	37.1	737	764	2902	120.9	2.02	30	60.5	0	0	2902
									00:09:05	31.25	0.693	21.656	610	418.698	470.534	1.12	128.5	18.4	46.5	41.4	8.72	2.5	100	4.2	18.54	2.66	17.84	3.41	20.93	0.04	133	19	128	24	NONE		23	60	37.1	737	764	3097	129	2.15	31	64.5	0	0	3097
									00:09:07	30.93	0.639	19.763	615	378.87	427.695	1.13	118.6	16.9	46.4	41.1	7.89	2.3	101	3.8	18.56	2.64	17.94	3.35	20.93	0.04	133	19	129	24	NONE		23	60	37.2	737	764	2805	116.9	1.95	31	58.4	0	0	2805
									00:09:09	31.41	0.607	19.068	629	358.177	398.205	1.11	113	15.5	47.1	42.4	7.46	2.1	101	3.5	18.62	2.55	17.91	3.36	20.93	0.04	133	18	128	24	NONE		23.1	60	37.1	737	764	2642	110.1	1.83	31	55	0	0	2642
									00:09:14	11.47	1.578	18.103	1308	302.917	421.027	1.39	295.9	44.8	57.1	41.1	6.31	1.8	101	3	18.75	2.84	17.99	3.4	20.93	0.04	134	20	129	24	NONE		23.1	60	37.2	737	764	2368	98.7	1.64	31	49.3	0	0	2368
									00:09:17	24.49	0.631	15.453	553	330.328	352.965	1.07	115.6	17.6	41.6	38.9	6.88	2	101	3.3	18.32	2.79	17.63	3.6	20.93	0.04	131	20	126	26	NONE		23.1	60	37.1	737	764	2414	100.6	1.68	31	50.3	0	0	2414
									00:09:19	25.21	0.699	17.622	608	390.335	406.758	1.04	127.5	19.7	40.6	39	8.13	2.3	101	3.9	18.24	2.82	17.47	3.66	20.93	0.04	131	20	125	26	NONE		23.1	60	37.1	737	764	2836	118.2	1.97	31	59.1	0	0	2836
									00:09:22	24.9	0.677	16.855	584	373.992	385.328	1.03	123.5	18.9	40.4	39.2	7.79	2.2	101	3.7	18.24	2.79	17.38	3.69	20.93	0.04	131	20	125	26	NONE		23.1	59	37.1	737	764	2711	112.9	1.88	31	56.5	0	0	2711
									00:09:24	26.32	0.679	17.868	585	394.807	400.719	1.01	124	18.6	40.6	40	8.23	2.4	100	3.9	18.26	2.74	17.43	3.63	20.93	0.04	131	20	125	26	NONE		23.1	59	37.1	737	764	2852	118.8	1.98	31	59.4	0	0	2852
									00:09:26	25.75	0.623	16.043	598	358.966	360.506	1	113.6	17.1	39.7	39.5	7.48	2.1	100	3.6	18.23	2.74	17.41	3.58	20.93	0.04	131	20	125	26	NONE		23.1	59	37.2	737	764	2587	107.8	1.8	31	53.9	0	0	2587
									00:09:29	24.29	0.757	18.389	617	426.866	425.77	1	137.3	21.4	39.1	39.2	8.89	2.5	100	4.3	18.14	2.83	17.4	3.62	20.93	0.04	130	20	125	26	NONE		23.1	59	37.1	737	764	3072	128	2.13	31	64	0	27	3045
									00:09:31	25.86	0.681	17.612	678	395.525	398.089	1.01	124.1	18.8	40	39.7	8.24	2.4	100	4	18.22	2.76	17.47	3.53	20.93	0.04	131	20	125	25	NONE		23.1	59	37.2	737	764	2852	118.8	1.98	31	59.4	0	0	2852
									00:09:33	27.78	0.674	18.722	633	431.052	429.948	1	122.4	18.9	38.9	39	8.98	2.6	100	4.3	18.16	2.8	17.41	3.55	20.93	0.04	130	20	125	25	NONE		23.1	59	37.1	737	764	3102	129.2	2.15	31	64.6	0	27	3075
									00:09:35	30.46	0.656	19.98	631	447.647	448.825	1	119.6	18	39.9	39.8	9.33	2.7	100	4.5	18.23	2.74	17.56	3.46	20.93	0.04	131	20	126	25	NONE		23.1	59	37.1	737	764	3225	134.4	2.24	32	67.2	0	0	3225
									00:09:37	30.15	0.675	20.352	637	437.965	449.137	1.03	123.7	18.2	41.6	40.6	9.12	2.6	100	4.4	18.33	2.7	17.64	3.4	20.93	0.04	131	19	126	24	NONE		23.1	59	37.2	737	764	3171	132.1	2.2	32	66.1	0	0	3171
									00:09:39	30.77	0.652	20.062	621	416.286	438.139	1.05	120	17.4	43	40.9	8.67	2.5	100	4.2	18.4	2.67	17.64	3.4	20.93	0.04	132	19	126	24	NONE		23.1	59	37.2	737	764	3032	126.3	2.11	32	63.2	0	0	3032
									00:09:41	28.04	0.615	17.243	600	352.93	371.631	1.05	113.4	16.2	43.3	41.1	7.35	2.1	100	3.5	18.44	2.63	17.75	3.38	20.93	0.04	132	19	127	24	NONE		23.1	59	37.1	737	764	2571	107.1	1.79	32	53.6	0	0	2571
									00:09:43	30.93	0.667	20.629	628	435.854	453.089	1.04	122.5	17.9	42.4	40.8	9.08	2.6	100	4.4	18.37	2.68	17.7	3.35	20.93	0.04	132	19	127	24	NONE		23.1	59	37.2	737	764	3165	131.9	2.2	32	65.9	0	0	3165
									00:09:45	31.25	0.574	17.938	591	371.192	388.676	1.05	105.7	15.2	42.4	40.5	7.73	2.2	100	3.7	18.41	2.65	17.67	3.41	20.93	0.04	132	19	127	24	NONE		23.1	59	37.2	737	764	2700	112.5	1.88	32	56.3	0	0	2700
									00:09:47	28.04	0.758	21.252	590	453.709	472.79	1.04	139	20.6	42.5	40.8	9.45	2.7	100	4.5	18.34	2.72	17.71	3.43	20.93	0.04	131	19	127	25	NONE		23.1	59	37.2	737	764	3297	137.4	2.29	32	68.7	0	0	3297
									00:09:50	19.61	0.745	14.608	569	328.25	342.132	1.04	135.6	21.3	40.3	38.7	6.84	2	101	3.2	18.2	2.86	17.48	3.61	20.93	0.04	131	20	125	26	NONE		23.1	59	37.1	737	764	2385	99.4	1.66	32	49.7	0	0	2385
									00:10:02	26.32	0.627	16.5	569	363.953	372.753	1.02	114.5	17.3	40.3	39.3	7.58	2.2	101	3.6	18.26	2.76	17.47	3.56	20.93	0.04	131	20	125	26	NONE		23.2	59	37.2	737	764	2634	109.8	1.83	32	54.9	0	0	2634
									00:10:05	24.19	0.673	16.282	605	365.557	372.472	1.02	122.6	18.8	39.9	39.2	7.62	2.2	100	3.7	18.22	2.79	17.43	3.61	20.93	0.04	131	20	125	26	NONE		23.2	59	37.1	737	764	2643	110.1	1.84	32	55.1	0	0	2643
									00:10:07	22.9	0.739	16.924	619	380.344	378.7	1	134.7	20.2	40.3	40.5	7.92	2.3	100	3.8	18.23	2.73	17.39	3.62	20.93	0.04	131	20	125	26	NONE		23.2	59	37.1	737	764	2736	114	1.9	33	57	0	40	2696
									00:10:10	23.35	0.77	17.977	644	419.98	420.741	1	139.5	22	38.9	38.8	8.75	2.5	100	4.2	18.12	2.86	17.26	3.68	20.93	0.04	130	20	124	26	NONE		23.2	59	37.2	737	764	3025	126	2.1	33	63	0	0	3025
									00:10:13	24.59	0.661	16.254	573	371.886	366.413	0.99	120.2	18.2	39.1	39.7	7.75	2.2	100	3.7	18.18	2.75	17.36	3.59	20.93	0.04	130	20	124	26	NONE		23.2	59	37.2	737	764	2669	111.2	1.85	33	55.6	0	134	2535
									00:10:15	26.55	0.611	16.221	587	367.658	358.54	0.98	111.3	16.5	39.1	40.1	7.66	2.2	100	3.7	18.22	2.7	17.36	3.56	20.93	0.04	131	19	124	26	NONE		23.2	59	37.2	737	764	2633	109.7	1.83	33	54.8	0	223	2410
									00:10:17	26.09	0.665	17.348	595	405.24	403.855	1	120.5	18.9	38.3	38.4	8.44	2.4	100	4.1	18.12	2.84	17.33	3.63	20.93	0.04	130	20	124	26	NONE		23.2	59	37.2	737	764	2916	121.5	2.02	33	60.7	0	34	2882
									00:10:19	25.42	0.69	17.542	631	402.757	397.599	0.99	125.4	19.1	39.1	39.6	8.39	2.4	99	4.1	18.17	2.77	17.39	3.58	20.93	0.04	130	20	125	26	NONE		23.2	59	37.2	737	764	2892	120.5	2.01	33	60.2	0	126	2765
									00:10:22	25.32	0.681	17.241	613	388.295	385.482	0.99	124.1	18.6	39.8	40.1	8.09	2.3	99	3.9	18.22	2.73	17.41	3.56	20.93	0.04	131	20	125	26	NONE		23.2	59	37.2	737	764	2791	116.3	1.94	33	58.2	0	69	2722
									00:10:24	24.1	0.681	16.41	633	365.578	362.9	0.99	124.3	18.4	40.3	40.6	7.62	2.2	99	3.7	18.25	2.7	17.37	3.59	20.93	0.04	131	19	125	26	NONE		23.2	59	37.1	737	764	2628	109.5	1.82	33	54.7	0	66	2562
									00:10:27	26.67	0.667	17.787	592	395.419	390.656	0.99	121.8	17.9	40.3	40.8	8.24	2.4	99	4	18.26	2.68	17.46	3.53	20.93	0.04	131	19	125	25	NONE		23.2	59	37.2	737	764	2839	118.3	1.97	33	59.2	0	117	2723
									00:10:29	26.2	0.675	17.686	602	391.026	392.472	1	123.3	18.3	40.5	40.4	8.15	2.3	99	3.9	18.27	2.71	17.48	3.52	20.93	0.04	131	19	125	25	NONE		23.2	59	37.2	737	764	2818	117.4	1.96	33	58.7	0	0	2818
									00:10:31	25.75	0.626	16.12	567	352.304	347.642	0.99	114.6	16.5	40.6	41.2	7.34	2.1	100	3.5	18.31	2.64	17.48	3.52	20.93	0.04	131	19	125	25	NONE		23.2	59	37.2	737	764	2529	105.4	1.76	33	52.7	0	114	2415
									00:10:34	25.53	0.67	17.106	588	379.348	374.006	0.99	122.4	17.9	40.4	41	7.9	2.3	100	3.8	18.27	2.67	17.42	3.54	20.93	0.04	131	19	125	25	NONE		23.2	59	37.2	737	764	2723	113.5	1.89	33	56.7	0	131	2592
									00:10:36	23.72	0.659	15.628	588	348.338	343.543	0.99	120.3	17.7	40.1	40.7	7.26	2.1	100	3.5	18.25	2.69	17.41	3.59	20.93	0.04	131	19	125	26	NONE		23.2	59	37.2	737	764	2500	104.2	1.74	33	52.1	0	117	2383
									00:10:38	25	0.593	14.825	579	334.016	327.391	0.98	108.1	16	39.1	39.9	6.96	2	100	3.3	18.23	2.7	17.4	3.58	20.93	0.04	131	19	125	26	NONE		23.2	59	37.2	737	764	2394	99.8	1.66	34	49.9	0	162	2232
									00:10:41	27.4	0.708	19.397	632	436.608	426.021	0.98	129.1	19	40	41	9.1	2.6	100	4.4	18.23	2.68	17.44	3.49	20.93	0.04	131	19	125	25	NONE		23.2	59	37.2	737	764	3127	130.3	2.17	34	65.1	0	259	2868
									00:10:43	27.91	0.767	21.405	652	479.24	475.136	0.99	139.9	20.8	40.6	40.9	9.98	2.9	100	4.8	18.24	2.71	17.44	3.54	20.93	0.04	131	19	125	25	NONE		23.2	59	37.2	737	764	3444	143.5	2.39	34	71.8	0	101	3343
									00:10:45	27.78	0.742	20.611	620	448.792	454.708	1.01	135.8	20	41.6	41.1	9.35	2.7	101	4.4	18.3	2.7	17.54	3.49	20.93	0.04	131	19	126	25	NONE		23.3	59	37.2	737	764	3241	135	2.25	34	67.5	0	0	3241
									00:10:47	25.32	0.704	17.823	618	389.705	391.6	1	128.8	18.9	41.2	41	8.12	2.3	102	3.8	18.3	2.68	17.53	3.5	20.93	0.04	131	19	126	25	NONE		23.3	59	37.2	737	764	2809	117	1.95	34	58.5	0	0	2809
									00:10:50	25.32	0.726	18.38	603	408.806	410.344	1	132.5	19.8	40.6	40.5	8.52	2.4	102	4	18.25	2.73	17.44	3.58	20.93	0.04	131	20	125	26	NONE		23.3	59	37.2	737	764	2946	122.7	2.05	34	61.4	0	0	2946
									00:10:52	26.79	0.732	19.607	600	434.116	434.105	1	133.7	19.8	40.8	40.8	9.04	2.6	102	4.3	18.27	2.7	17.46	3.55	20.93	0.04	131	19	125	25	NONE		23.3	59	37.2	737	764	3126	130.2	2.17	34	65.1	0	0	3125
									00:10:54	25.64	0.733	18.795	601	424.338	424.066	1	133.5	20.2	40.1	40.1	8.84	2.5	102	4.2	18.21	2.76	17.47	3.53	20.93	0.04	131	20	125	25	NONE		23.3	59	37.2	737	764	3055	127.3	2.12	34	63.6	0	7	3048
									00:10:57	25.86	0.733	18.957	614	419.402	419.127	1	133.9	19.8	40.9	40.9	8.74	2.5	103	4.1	18.27	2.7	17.47	3.54	20.93	0.04	131	19	125	25	NONE		23.3	59	37.2	737	764	3019	125.8	2.1	34	62.9	0	7	3013
									00:10:59	25.53	0.725	18.511	609	401.989	401.117	1	132.8	19.2	41.6	41.7	8.37	2.4	104	3.9	18.32	2.65	17.46	3.55	20.93	0.04	131	19	125	25	NONE		23.3	59	37.2	737	764	2893	120.5	2.01	34	60.3	0	21	2872
									00:11:01	27.65	0.719	19.88	612	445.792	443.633	1	131.1	19.6	40.3	40.4	9.29	2.7	104	4.3	18.23	2.73	17.42	3.57	20.93	0.04	131	20	125	26	NONE		23.3	59	37.2	737	764	3206	133.6	2.23	34	66.8	0	53	3153
									00:11:03	27.15	0.7	19.005	603	428.26	419.983	0.98	127.6	18.9	39.9	40.7	8.92	2.5	104	4.1	18.23	2.7	17.44	3.53	20.93	0.04	131	19	125	25	NONE		23.3	59	37.2	737	764	3070	127.9	2.13	34	64	0	203	2868
									00:11:05	27.78	0.666	18.5	601	418.544	413.866	0.99	121.3	18.2	39.6	40	8.72	2.5	103	4.1	18.21	2.73	17.39	3.54	20.93	0.04	131	20	125	25	NONE		23.3	59	37.2	737	764	3006	125.3	2.09	34	62.6	0	115	2891
									00:11:08	26.55	0.665	17.655	567	393.145	388.945	0.99	121.4	17.9	40.2	40.6	8.19	2.3	103	3.8	18.26	2.69	17.38	3.57	20.93	0.04	131	19	125	26	NONE		23.3	59	37.2	737	764	2824	117.7	1.96	35	58.8	0	103	2721
									00:11:10	27.15	0.682	18.516	592	414.419	411.125	0.99	124.4	18.5	40.1	40.4	8.63	2.5	103	4	18.24	2.71	17.44	3.56	20.93	0.04	131	19	125	26	NONE		23.3	59	37.2	737	764	2979	124.1	2.07	35	62.1	0	81	2898
									00:11:12	28.44	0.7	19.905	612	444.943	442.252	0.99	127.7	19	40.3	40.5	9.27	2.6	103	4.3	18.24	2.71	17.49	3.52	20.93	0.04	131	19	125	25	NONE		23.3	59	37.2	737	764	3199	133.3	2.22	35	66.7	0	66	3133
									00:11:14	26.67	0.663	17.68	605	388.176	392.91	1.01	121.2	18	40.7	40.2	8.09	2.3	102	3.8	18.28	2.71	17.47	3.51	20.93	0.04	131	19	125	25	NONE		23.3	59	37.2	737	764	2802	116.8	1.95	35	58.4	0	0	2802
									00:11:17	24.29	0.696	16.907	586	373.08	371.773	1	127.2	18.7	40.8	40.9	7.77	2.2	102	3.7	18.28	2.69	17.51	3.53	20.93	0.04	131	19	126	25	NONE		23.3	59	37.2	737	764	2684	111.8	1.86	35	55.9	0	32	2652
									00:11:19	26.79	0.754	20.196	616	452.69	449.485	0.99	137.5	20.5	40.5	40.8	9.43	2.7	102	4.4	18.24	2.72	17.44	3.54	20.93	0.04	131	19	125	25	NONE		23.3	59	37.2	737	764	3254	135.6	2.26	35	67.8	0	79	3176
									00:11:21	28.71	0.725	20.813	587	468.061	470.098	1	132.1	20	40.2	40	9.75	2.8	102	4.6	18.22	2.76	17.49	3.5	20.93	0.04	131	20	125	25	NONE		23.3	59	37.2	737	764	3373	140.6	2.34	35	70.3	0	0	3373
									00:11:23	25.64	0.744	19.077	590	432.382	434.624	1.01	135.4	20.7	40	39.8	9.01	2.6	102	4.2	18.2	2.78	17.51	3.52	20.93	0.04	130	20	126	25	NONE		23.3	59	37.2	737	764	3117	129.9	2.16	35	64.9	0	0	3117
									00:11:26	28.71	0.71	20.383	559	457.923	458.316	1	129.4	19.5	40.1	40.1	9.54	2.7	102	4.5	18.23	2.75	17.58	3.47	20.93	0.04	131	20	126	25	NONE		23.3	59	37.2	737	764	3298	137.4	2.29	35	68.7	0	0	3298
									00:11:28	26.43	0.69	18.238	556	404.387	404.581	1	126	18.7	40.5	40.5	8.42	2.4	101	4	18.26	2.71	17.55	3.45	20.93	0.04	131	19	126	25	NONE		23.3	59	37.2	737	764	2912	121.3	2.02	35	60.7	0	0	2912
									00:11:30	27.03	0.732	19.784	596	435.648	447.002	1.03	133.7	20.2	41.1	40	9.08	2.6	101	4.3	18.27	2.76	17.51	3.49	20.93	0.04	131	20	126	25	NONE		23.3	59	37.2	737	764	3155	131.4	2.19	35	65.7	0	0	3155
									00:11:32	28.71	0.671	19.263	540	427.312	430.068	1.01	122.5	18.3	40.4	40.1	8.9	2.5	101	4.2	18.26	2.73	17.62	3.43	20.93	0.04	131	20	126	25	NONE		23.4	59	37.2	737	764	3081	128.4	2.14	35	64.2	0	0	3081
									00:11:34	25.53	0.771	19.685	592	438.211	449.519	1.03	140.6	21.5	40.8	39.8	9.13	2.6	102	4.3	18.24	2.79	17.58	3.48	20.93	0.04	131	20	126	25	NONE		23.3	59	37.2	737	764	3173	132.2	2.2	35	66.1	0	0	3173
									00:11:37	26.32	0.793	20.868	635	454.029	465.314	1.02	145.1	21.6	41.9	40.9	9.46	2.7	102	4.5	18.3	2.72	17.61	3.47	20.93	0.04	131	20	126	25	NONE		23.3	59	37.2	737	764	3287	137	2.28	36	68.5	0	0	3287
									00:11:40	19.87	0.724	14.384	592	333.97	341.848	1.02	131.2	21	38.9	38	6.96	2	103	3.2	18.12	2.9	17.45	3.58	20.93	0.04	130	21	125	26	NONE		23.4	59	37.2	737	764	2417	100.7	1.68	36	50.4	0	0	2417
									00:11:42	26.43	0.747	19.744	601	443.138	450.198	1.02	136.1	20.8	40.4	39.7	9.23	2.6	103	4.3	18.22	2.78	17.54	3.52	20.93	0.04	131	20	126	25	NONE		23.4	59	37.2	737	764	3202	133.4	2.22	36	66.7	0	0	3202
									00:11:44	26.67	0.721	19.227	590	419.846	425.629	1.01	131.9	19.5	41.3	40.8	8.75	2.5	103	4.1	18.29	2.7	17.58	3.46	20.93	0.04	131	19	126	25	NONE		23.4	59	37.2	737	764	3032	126.3	2.11	36	63.2	0	0	3032
									00:11:47	25.21	0.698	17.597	569	386.021	392.101	1.02	127.6	19	41	40.4	8.04	2.3	104	3.7	18.28	2.72	17.5	3.52	20.93	0.04	131	20	125	25	NONE		23.4	59	37.2	737	764	2789	116.2	1.94	36	58.1	0	0	2789
									00:11:49	24.39	0.678	16.537	554	382.546	375.454	0.98	123.1	18.8	38.8	39.5	7.97	2.3	103	3.7	18.16	2.77	17.37	3.6	20.93	0.04	130	20	125	26	NONE		23.4	59	37.2	737	764	2743	114.3	1.9	36	57.1	0	174	2570
									00:11:51	27.27	0.721	19.664	558	459.578	451.157	0.98	130.7	20.2	38.6	39.4	9.57	2.7	102	4.5	18.13	2.8	17.37	3.58	20.93	0.04	130	20	125	26	NONE		23.4	59	37.2	737	764	3296	137.3	2.29	36	68.7	0	206	3090
									00:11:53	27.4	0.713	19.534	565	460.721	448.736	0.97	129.1	20	38.2	39.3	9.6	2.7	101	4.6	18.11	2.81	17.37	3.53	20.93	0.04	130	20	125	25	NONE		23.4	59	37.2	737	764	3298	137.4	2.29	36	68.7	0	293	3005
									00:11:56	27.65	0.653	18.055	557	418.41	402.885	0.96	118.6	17.8	38.5	40	8.72	2.5	101	4.1	18.16	2.73	17.39	3.51	20.93	0.04	130	20	125	25	NONE		23.4	59	37.2	737	764	2988	124.5	2.07	36	62.2	0	378	2610
									00:11:58	26.91	0.735	19.776	591	460.396	453.905	0.99	133.3	20.6	38.9	39.4	9.59	2.7	101	4.6	18.14	2.8	17.35	3.57	20.93	0.04	130	20	124	26	NONE		23.4	59	37.2	737	764	3305	137.7	2.29	36	68.8	0	159	3146
									00:12:00	24.59	0.778	19.131	618	440.751	436.961	0.99	141.3	21.7	39.5	39.8	9.18	2.6	101	4.4	18.16	2.79	17.3	3.61	20.93	0.04	130	20	124	26	NONE		23.4	59	37.2	737	764	3167	132	2.2	36	66	0	93	3074
									00:12:03	26.2	0.731	19.153	588	450.63	439.868	0.98	132.4	20.5	38.4	39.4	9.39	2.7	100	4.5	18.11	2.8	17.38	3.56	20.93	0.04	130	20	125	26	NONE		23.4	59	37.2	737	764	3227	134.5	2.24	37	67.2	0	263	2964
									00:12:05	26.43	0.692	18.291	602	421.443	415.541	0.99	125.7	19.2	39	39.6	8.78	2.5	101	4.2	18.16	2.77	17.48	3.49	20.93	0.04	130	20	125	25	NONE		23.4	59	37.2	737	764	3025	126	2.1	37	63	0	145	2880
									00:12:07	26.43	0.708	18.714	576	419.476	417.598	1	129.1	19.3	40.2	40.4	8.74	2.5	101	4.2	18.23	2.73	17.5	3.49	20.93	0.04	131	20	125	25	NONE		23.4	59	37.2	737	764	3017	125.7	2.1	37	62.9	0	46	2971
									00:12:09	28.99	0.682	19.768	602	442.447	438.931	0.99	124.4	18.5	40.1	40.4	9.22	2.6	101	4.4	18.24	2.71	17.47	3.5	20.93	0.04	131	19	125	25	NONE		23.4	59	37.2	737	764	3180	132.5	2.21	37	66.3	0	86	3094
									00:12:11	27.91	0.739	20.623	607	462.875	463.805	1	134.7	20.3	40.3	40.3	9.64	2.8	102	4.5	18.23	2.75	17.54	3.46	20.93	0.04	131	20	126	25	NONE		23.4	59	37.2	737	764	3334	138.9	2.32	37	69.5	0	0	3334
									00:12:14	27.4	0.753	20.63	587	458.67	464.312	1.01	137.4	20.7	40.8	40.3	9.56	2.7	103	4.5	18.25	2.75	17.57	3.44	20.93	0.04	131	20	126	25	NONE		23.4	59	37.2	737	764	3311	138	2.3	37	69	0	0	3311
									00:12:16	28.85	0.712	20.538	585	449.838	455.709	1.01	130.2	19.3	41.2	40.6	9.37	2.7	103	4.4	18.29	2.71	17.52	3.46	20.93	0.04	131	19	126	25	NONE		23.4	59	37.2	737	764	3248	135.3	2.26	37	67.7	0	0	3248
									00:12:18	26.91	0.7	18.834	568	404.628	416.224	1.03	128.3	18.9	41.9	40.7	8.43	2.4	103	3.9	18.33	2.7	17.52	3.49	20.93	0.04	131	19	126	25	NONE		23.4	59	37.2	737	764	2932	122.2	2.04	37	61.1	0	0	2932
									00:12:20	28.44	0.654	18.597	545	400.221	404.89	1.01	119.9	17.4	41.5	41	8.34	2.4	103	3.9	18.33	2.66	17.59	3.45	20.93	0.04	131	19	126	25	NONE		23.4	59	37.2	737	764	2889	120.4	2.01	37	60.2	0	0	2889
									00:12:22	25.64	0.615	15.769	553	335.673	341.994	1.02	112.9	16.3	41.6	40.9	6.99	2	103	3.3	18.36	2.65	17.55	3.47	20.93	0.04	132	19	126	25	NONE		23.4	59	37.2	737	764	2427	101.1	1.69	37	50.6	0	0	2427
									00:12:25	26.09	0.593	15.47	522	335.98	337.294	1	108.6	15.8	40.6	40.4	7	2	102	3.3	18.31	2.66	17.5	3.5	20.93	0.04	131	19	125	25	NONE		23.4	59	37.2	737	764	2421	100.9	1.68	37	50.4	0	0	2421
									00:12:27	24.59	0.628	15.443	584	336.906	331.953	0.99	115	16.5	40.7	41.3	7.02	2	101	3.3	18.31	2.63	17.51	3.51	20.93	0.04	131	19	126	25	NONE		23.4	59	37.2	737	764	2418	100.7	1.68	37	50.4	0	121	2297
									00:12:29	26.09	0.658	17.165	572	388.268	388.745	1	119.8	18.2	39.5	39.5	8.09	2.3	101	3.8	18.21	2.77	17.44	3.54	20.93	0.04	131	20	125	25	NONE		23.4	59	37.2	737	764	2796	116.5	1.94	37	58.3	0	0	2796
									00:12:32	25.53	0.62	15.83	569	349.916	346.856	0.99	113.3	16.6	40.1	40.5	7.29	2.1	102	3.4	18.27	2.68	17.49	3.51	20.93	0.04	131	19	125	25	NONE		23.4	59	37.2	737	764	2515	104.8	1.75	37	52.4	0	75	2440
									00:12:34	24.39	0.662	16.146	604	355.872	355.323	1	121	17.8	40.6	40.6	7.41	2.1	102	3.5	18.28	2.69	17.47	3.54	20.93	0.04	131	19	125	25	NONE		23.4	59	37.2	737	764	2561	106.7	1.78	38	53.4	0	13	2548
									00:12:37	22.39	0.749	16.769	570	375.404	373.867	1	136.6	20.4	40.5	40.7	7.82	2.2	101	3.7	18.24	2.72	17.45	3.48	20.93	0.04	131	20	125	25	NONE		23.4	59	37.2	737	764	2700	112.5	1.88	38	56.3	0	38	2663
									00:12:39	23.72	0.838	19.874	709	441.361	440.648	1	153	22.7	41.3	41.3	9.2	2.6	102	4.3	18.26	2.71	17.49	3.53	20.93	0.04	131	19	125	25	NONE		23.4	59	37.2	737	764	3177	132.4	2.21	38	66.2	0	18	3159
									00:12:42	25.64	0.781	20.026	602	452.826	453.481	1	142.2	21.6	40.3	40.2	9.43	2.7	102	4.4	18.21	2.77	17.53	3.47	20.93	0.04	131	20	126	25	NONE		23.4	59	37.2	737	764	3261	135.9	2.26	38	67.9	0	0	3261
									00:12:44	25.75	0.713	18.361	582	395.975	398.246	1.01	130.7	18.9	41.8	41.6	8.25	2.4	103	3.8	18.33	2.65	17.56	3.43	20.93	0.04	131	19	126	25	NONE		23.4	59	37.2	737	764	2855	118.9	1.98	38	59.5	0	0	2855
									00:12:46	30.3	0.687	20.818	452	454.499	458.835	1.01	125.7	18.5	41.1	40.7	9.47	2.7	102	4.5	18.3	2.69	17.59	3.36	20.93	0.04	131	19	126	24	NONE		23.4	59	37.2	737	764	3279	136.6	2.28	38	68.3	0	0	3279
									00:12:48	25.42	0.773	19.653	602	435.428	432.806	0.99	141.2	20.8	41	41.3	9.07	2.6	103	4.2	18.27	2.69	17.51	3.42	20.93	0.04	131	19	126	25	NONE		23.4	59	37.2	737	764	3131	130.5	2.17	38	65.2	0	64	3067
									00:12:52	18.52	0.747	13.833	589	339.793	336.953	0.99	134.3	22.2	36.9	37.2	7.08	2	104	3.3	17.98	2.97	17.39	3.56	20.93	0.04	129	21	125	26	NONE		23.4	59	37.2	737	764	2442	101.8	1.7	38	50.9	0	70	2372
									00:12:54	24.69	0.761	18.79	540	438.004	430.692	0.98	138	21.3	39	39.6	9.13	2.6	104	4.2	18.13	2.8	17.32	3.6	20.93	0.04	130	20	124	26	NONE		23.4	59	37.2	737	764	3142	130.9	2.18	38	65.5	0	179	2963
									00:12:57	24	0.669	16.056	564	381.861	369.516	0.97	121	18.8	37.6	38.9	7.96	2.3	104	3.7	18.09	2.81	17.26	3.6	20.93	0.04	130	20	124	26	NONE		23.4	59	37.2	737	764	2730	113.7	1.9	38	56.9	0	301	2429
									00:12:59	28.3	0.675	19.104	624	447.28	430.991	0.96	122.4	18.6	38.3	39.7	9.32	2.7	104	4.3	18.13	2.76	17.33	3.54	20.93	0.04	130	20	124	25	NONE		23.4	59	37.2	737	764	3195	133.1	2.22	38	66.6	0	397	2798
									00:13:01	27.78	0.669	18.583	641	427.985	425.378	0.99	121.5	18.7	38.9	39.1	8.92	2.5	104	4.1	18.16	2.8	17.47	3.48	20.93	0.04	130	20	125	25	NONE		23.4	59	37.2	737	764	3077	128.2	2.14	38	64.1	0	64	3013
									00:13:03	26.43	0.639	16.89	619	392.388	389.657	0.99	115.9	18	38.3	38.6	8.17	2.3	104	3.8	18.14	2.82	17.54	3.43	20.93	0.04	130	20	126	25	NONE		23.4	59	37.2	737	764	2821	117.5	1.96	39	58.8	0	67	2754
									00:13:05	26.32	0.687	18.079	569	414.503	407.203	0.98	124.9	18.9	39.2	39.9	8.64	2.5	103	4	18.18	2.75	17.53	3.45	20.93	0.04	130	20	126	25	NONE		23.4	59	37.2	737	764	2973	123.9	2.06	39	61.9	0	179	2794
									00:13:08	25.1	0.667	16.745	615	379.618	369.856	0.97	121.5	18	39.5	40.5	7.91	2.3	102	3.7	18.22	2.7	17.43	3.52	20.93	0.04	131	19	125	25	NONE		23.4	59	37.3	737	764	2718	113.2	1.89	39	56.6	0	239	2479
									00:13:10	25.64	0.904	23.179	841	512.241	518.473	1.01	165.1	24.7	41.7	41.2	10.67	3	103	5	18.26	2.73	17.59	3.45	20.93	0.04	131	20	126	25	NONE		23.4	59	37.2	737	764	3698	154.1	2.57	39	77	0	0	3698
									00:13:12	27.03	0.592	16	581	341.546	351.706	1.03	108.6	15.9	41.3	40.1	7.12	2	102	3.3	18.34	2.69	17.67	3.36	20.93	0.04	132	19	127	24	NONE		23.4	59	37.2	737	764	2475	103.1	1.72	39	51.6	0	0	2475
									00:13:15	25.53	0.597	15.243	577	330.275	338.571	1.03	109.3	16.2	40.7	39.7	6.88	2	102	3.2	18.31	2.71	17.66	3.39	20.93	0.04	131	19	127	24	NONE		23.4	59	37.2	737	764	2391	99.6	1.66	39	49.8	0	0	2391
									00:13:17	26.91	0.597	16.063	549	361.459	370.202	1.02	108.7	16.8	39.2	38.3	7.53	2.2	101	3.6	18.21	2.81	17.56	3.45	20.93	0.04	131	20	126	25	NONE		23.4	59	37.2	737	764	2616	109	1.82	39	54.5	0	0	2616
									00:13:20	21.58	0.726	15.669	562	350.308	351.619	1	132.4	19.9	40.4	40.3	7.3	2.1	102	3.4	18.24	2.74	17.57	3.46	20.93	0.04	131	20	126	25	NONE		23.4	59	37.2	737	764	2524	105.2	1.75	39	52.6	0	0	2524
									00:13:22	22.9	0.965	22.099	684	494.885	500.651	1.01	175.9	26.7	41.4	40.9	10.31	2.9	103	4.8	18.23	2.77	17.5	3.51	20.93	0.04	131	20	125	25	NONE		23.4	59	37.3	737	764	3572	148.8	2.48	39	74.4	0	0	3572
									00:13:24	39.47	0.839	33.118	449	715.346	713.757	1	153.8	22.1	42.4	42.5	14.9	4.3	104	6.9	18.33	2.63	17.58	3.37	20.93	0.04	131	19	126	24	NONE		23.4	59	37.3	737	764	5148	214.5	3.57	39	107.2	0	39	5109
									00:13:25	41.96	0.53	22.238	358	463.164	470.178	1.02	97.6	13.7	41.7	41	9.65	2.8	105	4.4	18.42	2.58	17.56	3.3	20.93	0.04	132	19	126	24	NONE		23.4	59	37.2	737	764	3346	139.4	2.32	39	69.7	0	0	3346
									00:13:27	31.75	0.486	15.429	605	288.49	311.377	1.08	90.6	12	45.8	42.4	6.01	1.7	106	2.7	18.64	2.47	17.91	3.05	20.93	0.04	134	18	128	22	NONE		23.4	59	37.2	737	764	2113	88.1	1.47	39	44	0	0	2113
									00:13:30	24.39	0.658	16.049	587	345.194	353.332	1.02	120.6	17.7	41.5	40.6	7.19	2.1	107	3.2	18.33	2.69	17.69	3.38	20.93	0.04	131	19	127	24	NONE		23.4	59	37.2	737	764	2498	104.1	1.73	39	52	0	0	2498
									00:13:32	26.79	0.727	19.473	550	426.119	427.474	1	133	19.5	41.3	41.2	8.88	2.5	107	4	18.29	2.68	17.63	3.43	20.93	0.04	131	19	126	25	NONE		23.4	59	37.3	737	764	3070	127.9	2.13	39	64	0	0	3070
									00:13:35	18.29	0.727	13.299	543	328.288	325.366	0.99	130.6	21.7	36.6	36.9	6.84	2	107	3.1	17.96	2.98	17.35	3.62	20.93	0.04	129	21	124	26	NONE		23.4	59	37.3	737	764	2359	98.3	1.64	40	49.1	0	72	2287
									00:13:38	25.42	0.67	17.034	583	379.293	376.647	0.99	122.3	18.1	40.2	40.5	7.9	2.3	106	3.6	18.25	2.7	17.39	3.57	20.93	0.04	131	19	125	26	NONE		23.4	59	37.3	737	764	2727	113.6	1.89	40	56.8	0	65	2662
									00:13:40	26.43	0.648	17.128	549	398.674	385.181	0.97	117.6	17.8	38.3	39.7	8.31	2.4	106	3.8	18.15	2.75	17.35	3.58	20.93	0.04	130	20	124	26	NONE		23.4	59	37.3	737	764	2849	118.7	1.98	40	59.4	0	329	2520
									00:13:42	23.81	0.691	16.452	583	383.996	366.407	0.95	125.4	18.8	38.5	40.4	8	2.3	105	3.7	18.15	2.72	17.28	3.6	20.93	0.04	130	20	124	26	NONE		23.4	59	37.3	737	764	2737	114	1.9	40	57	0	428	2309
									00:13:45	23.62	0.616	14.551	580	335.74	318.973	0.95	112	16.5	38.4	40.4	6.99	2	104	3.2	18.18	2.68	17.39	3.53	20.93	0.04	130	19	125	25	NONE		23.4	59	37.2	737	764	2391	99.6	1.66	40	49.8	0	407	1983
									00:13:47	23.9	0.594	14.199	574	321.192	307.074	0.96	108.3	15.7	39	40.8	6.69	1.9	103	3.1	18.23	2.64	17.37	3.53	20.93	0.04	131	19	125	25	NONE		23.4	59	37.3	737	764	2290	95.4	1.59	40	47.7	0	344	1947
									00:13:50	23.72	0.688	16.316	608	377.836	361.043	0.96	125	18.6	38.8	40.6	7.87	2.2	103	3.7	18.17	2.7	17.25	3.6	20.93	0.04	130	19	124	26	NONE		23.3	59	37.2	737	764	2694	112.2	1.87	40	56.1	0	409	2285
									00:13:52	23.9	0.711	16.996	646	389.596	379.627	0.97	129.3	19.4	39.3	40.4	8.12	2.3	103	3.8	18.19	2.73	17.36	3.57	20.93	0.04	130	20	124	26	NONE		23.3	59	37.3	737	764	2789	116.2	1.94	40	58.1	0	244	2546
									00:13:55	23.62	0.633	14.953	583	335.659	324.73	0.97	115.5	16.8	39.6	41	6.99	2	104	3.2	18.25	2.65	17.41	3.54	20.93	0.04	131	19	125	25	NONE		23.4	58	37.2	737	764	2399	100	1.67	40	50	0	267	2133
									00:13:58	22.99	0.622	14.299	588	320.849	310.375	0.97	113.5	16.5	39.6	40.9	6.68	1.9	104	3.1	18.25	2.65	17.38	3.53	20.93	0.04	131	19	125	25	NONE		23.4	58	37.2	737	764	2294	95.6	1.59	40	47.8	0	256	2038
									00:14:00	24.79	0.597	14.802	565	335.385	322.59	0.96	108.8	15.9	39	40.5	6.99	2	103	3.3	18.22	2.66	17.41	3.51	20.93	0.04	131	19	125	25	NONE		23.3	58	37.2	737	764	2395	99.8	1.66	40	49.9	0	312	2083
									00:14:02	25.42	0.591	15.025	553	336.07	324.506	0.97	107.9	15.6	39.4	40.8	7	2	103	3.3	18.26	2.64	17.41	3.5	20.93	0.04	131	19	125	25	NONE		23.4	58	37.2	737	764	2401	100.1	1.67	40	50	0	282	2119
									00:14:05	23.62	0.681	16.087	613	366.348	353.79	0.97	124	18.3	39.4	40.8	7.63	2.2	103	3.6	18.21	2.69	17.36	3.52	20.93	0.04	131	19	124	25	NONE		23.4	59	37.2	737	764	2618	109.1	1.82	40	54.5	0	306	2312
									00:14:08	22.3	0.652	14.543	529	342.867	330.571	0.96	118.1	18.1	37.9	39.3	7.14	2	103	3.3	18.11	2.78	17.35	3.57	20.93	0.04	130	20	124	26	NONE		23.4	59	37.3	737	764	2449	102	1.7	41	51	0	300	2149
									00:14:10	22.47	0.777	17.461	593	423.704	408.658	0.96	140.1	22.2	37.5	38.9	8.83	2.5	103	4.1	18.03	2.86	17.24	3.58	20.93	0.04	129	20	124	26	NONE		23.4	59	37.3	737	764	3027	126.1	2.1	41	63.1	0	367	2660
									00:14:13	19.17	0.708	13.572	570	320.758	301.259	0.94	128.3	19.2	38.1	40.6	6.68	1.9	102	3.1	18.12	2.71	17.28	3.56	20.93	0.04	130	19	124	26	NONE		23.4	58	37.3	737	764	2279	94.9	1.58	41	47.5	0	473	1806
									00:14:17	17.24	1.147	19.776	598	536.913	494.756	0.92	203.2	35	34.6	37.5	11.19	3.2	102	5.3	17.72	3.05	16.89	3.85	20.93	0.04	127	22	121	28	NONE		23.4	58	37.3	737	764	3799	158.3	2.64	41	79.1	0	1018	2781
									00:14:19	34.29	0.665	22.8	619	502.36	468.102	0.93	121.8	16.7	40.6	43.6	10.47	3	103	4.9	18.32	2.51	17.55	3.27	20.93	0.04	131	18	126	23	NONE		23.4	58	37.3	737	764	3563	148.4	2.47	41	74.2	0	829	2734
									00:14:22	20.34	0.532	10.82	610	228.051	216.069	0.95	98	13	41.2	43.5	4.75	1.4	103	2.2	18.42	2.44	17.56	3.3	20.93	0.04	132	18	126	24	NONE		23.4	58	37.3	737	764	1623	67.6	1.13	41	33.8	0	291	1332
									00:14:24	21.13	0.699	14.768	528	346.37	326.82	0.94	126.8	18.9	38.4	40.7	7.22	2.1	102	3.4	18.14	2.7	17.28	3.51	20.93	0.04	130	19	124	25	NONE		23.4	58	37.3	737	764	2463	102.6	1.71	41	51.3	0	474	1988
									00:14:28	15.08	0.596	8.985	557	228.645	209.925	0.92	106.8	17	34.7	37.8	4.76	1.4	101	2.3	17.92	2.85	17.04	3.65	20.93	0.04	128	20	122	26	NONE		23.4	58	37.3	737	764	1617	67.4	1.12	41	33.7	0	452	1165
									00:14:31	22.9	0.784	17.954	524	474.671	424	0.89	139.7	22.6	34.4	38.6	9.89	2.8	101	4.7	17.82	2.88	17.07	3.62	20.93	0.04	128	21	122	26	NONE		23.3	58	37.3	737	764	3337	139.1	2.32	41	69.5	0	1216	2121
									00:14:35	16.71	0.768	12.836	568	334.143	292.862	0.88	137.3	21.4	34.9	39.8	6.96	2	101	3.3	17.88	2.79	16.81	3.62	20.93	0.04	128	20	121	26	NONE		23.3	58	37.3	737	764	2340	97.5	1.63	41	48.8	0	987	1354
									00:14:37	21.9	0.725	15.876	587	422.311	364.013	0.86	129.2	20.3	34	39.4	8.8	2.5	102	4.1	17.82	2.8	16.96	3.61	20.93	0.04	128	20	122	26	NONE		23.3	58	37.3	737	764	2948	122.8	2.05	41	61.4	0	1389	1559
									00:14:40	21.43	0.732	15.686	598	415.106	363.286	0.88	130.5	20.7	34.2	39	8.65	2.5	101	4.1	17.83	2.83	16.9	3.63	20.93	0.04	128	20	121	26	NONE		23.3	58	37.3	737	764	2907	121.1	2.02	42	60.6	0	1238	1668
									00:14:43	22.39	0.677	15.157	537	393.269	344.624	0.88	121.1	18.8	34.6	39.4	8.19	2.3	100	3.9	17.89	2.78	17.05	3.57	20.93	0.04	128	20	122	26	NONE		23.3	58	37.2	737	764	2754	114.8	1.91	42	57.4	0	1163	1592
[truncated: 34 more columns]

## Sheet: Sonuçlar
Parametre	um	Pre	Bekl.	%Beklenen	Ex Sonrası	% Değişim	Normal	Sınıf
Parametre	um	Ölçüm	Dinlenme	Isınma	AT	RC	Maks	Bekl.	%Beklenen	Normal	Sınıf
Parametre	um	Ölçüm	Dinlenme	Isınma	AT	RC	Maks	Bekl.	%Beklenen	Normal	Sınıf
Parametre	um	Ölçüm	Dinlenme	Isınma	AT	RC	Maks	Bekl.	%Beklenen	Normal	Sınıf
Parametre	um	Ölçüm	Dinlenme	Isınma	AT	RC	Maks	Bekl.	%Beklenen	Normal	Sınıf
Parametre	um	Ölçüm	Dinlenme	Isınma	AT	RC	Maks	Bekl.	%Beklenen	Normal	Sınıf
