# Supplementary material for: Correction: The contribution of energy systems during 30-second lower body Wingate anaerobic test in combat sports athletes: Intermittent versus single forms and gender comparison
Source: PLoS One. 2024 Jun 27;19(6):e0306361. doi: 10.1371/journal.pone.0306361 (PMC11210755; doi:10.1371/journal.pone.0306361)
Supplement: S1 File — A) Descriptive characteristics of athletes including age range, height, weight; B) Wingate test outputs, including metrics such as peak power, mean power, and fatigue index; C) Oxygen Consumption (O2) Data for two different Wingate test protocols, providing comparative insights into athletes’ oxygen consumption during these tests. (ZIP) [file pone.0306361.s001.zip › S1 File/C. Oxygen consumption data for two Wingate tests/All Raw-Oxygen Data/27.xlsx]

## Sheet: Veri
ID1			Test Tarihi	17112022		Barometrik basınç (mmHg)	758		t	Rf	VT	VE_ergo	IV	VO2	VCO2	RQ	O2eksp	CO2eksp	VE/VO2	VE/VCO2	VO2/Kg	METS	HR	VO2/HR	FeO2	FeCO2	FetO2	FetCO2	FiO2	FiCO2	PeO2	PeCO2	PetO2	PETCO2	Faz	İşaretleyici	Ortam Sıc.	RH Amb	Cihaz Sıcaklığı	Analizör Basıncı	PB	EEkc	EEh	EEm	EEtot	EEkg	PRO	YAĞ	CHO
Soyisim	Özmen		Test Süresi	00:10:55		Ortam Sıcaklığı (°C)	21		s	1/min	L(btps)	L/min	mL	mL/min	mL/min	---	mL	mL	---	---	mL/min/Kg	---	bpm	mL/beat	%	%	%	%	%	%	mmHg	mmHg	mmHg	mmHg	---	---	°C	%	°C	mmHg	mmHg	kcal/day	kcal/h	kcal/min	kcal	kcal/Kg/day	kcal/day	kcal/day	kcal/day
Ad	Kerem		Test Süresi	00:16:35		Ortam Görece Nem (%)	62
Cinsiyet	Erkek		Egzersiz Süresi	00:00:00		Flowmetre sıcaklığı (°C)	34		00:00:03	13.54	1.356	18.366	1266	654.892	592.016	0.9	226.3	53.6	26.6	29.4	10.08	2.9	71	9.2	16.69	3.95	15.24	5.22	20.93	0.04	119	28	108	37	NONE		21.7	61	36.8	730	758	4616	192.3	3.21	0	71	0	1512	3103
Yaş	20		Kişi (Hasta) Tipi	Healthy		Flowmetre Bağıl Nem (%)	100		00:00:06	20	1.046	20.92	1043	708.32	640.638	0.9	176.8	39.3	27.6	30.5	10.9	3.1	70	10.1	16.9	3.76	15.6	4.95	20.93	0.04	120	27	111	35	NONE		21.7	60	36.8	730	758	4993	208	3.47	0	76.8	0	1628	3364
Boy (cm)	169		Test Türü	Azami		STPD (---)	0.8239		00:00:11	14.18	1.105	15.674	1166	517.341	478.622	0.93	187.7	41.4	28.4	30.7	7.96	2.3	71	7.3	16.99	3.75	15.62	5.02	20.93	0.04	121	27	111	36	NONE		21.7	61	36.8	730	758	3664	152.6	2.54	0	56.4	0	936	2728
Ağırlık (kg)	65		Ergometre	Hiçbiri		BTPS Ins (---)	1.107		00:00:14	19.61	0.905	17.745	831	566.148	517.53	0.91	155	32.4	28.9	31.6	8.71	2.5	67	8.4	17.13	3.58	15.75	4.92	20.93	0.04	122	25	112	35	NONE		21.8	62	36.8	730	758	3999	166.6	2.78	0	61.5	0	1172	2827
D.O.B.	1102002		Protokol	Hiçbiri		BTPS Eksp (---)	1.0199		00:00:17	16.85	1.049	17.68	935	613.973	563.455	0.92	176.1	41	26.9	29.3	9.45	2.7	66	9.3	16.79	3.91	15.46	5.15	20.93	0.04	119	28	110	37	NONE		21.8	62	36.8	730	758	4341	180.9	3.01	1	66.8	0	1219	3122
			Azami Efor	Onaylanmamış		#Adım sayısı	322		00:00:22	11.52	1.427	16.434	1101	570.002	533.483	0.94	239.4	56.8	27.4	29.3	8.77	2.5	66	8.6	16.78	3.98	15.37	5.2	20.93	0.04	119	28	109	37	NONE		21.8	63	36.8	730	758	4046	168.6	2.81	1	62.2	0	885	3161
			EKG Tepkisi	Yok		BSA (m2)	1.74611		00:00:25	21.2	1.435	30.424	1163	978.534	947.161	0.97	244.7	54.8	29.6	30.6	15.05	4.3	64	15.3	17.05	3.82	16.11	4.61	20.93	0.04	121	27	115	33	NONE		21.8	63	36.8	730	758	6996	291.5	4.86	1	107.6	0	766	6230
			Test sebebi	Yok		BMI (kg/m2)	22.8		00:00:28	22.14	0.764	16.915	734	483.098	441.303	0.91	133.9	24.5	31.8	34.8	7.43	2.1	60	8.1	17.53	3.21	15.96	4.82	20.93	0.04	125	23	113	34	NONE		21.8	63	36.8	730	758	3412	142.2	2.37	1	52.5	0	1007	2405
			Testi durdurma sebebi	Yok		HR Maks.	201		00:00:32	16.13	0.641	10.339	736	278.132	261.021	0.94	113.5	19.9	33.1	35.3	4.28	1.2	59	4.7	17.71	3.1	15.8	4.95	20.93	0.04	126	22	112	35	NONE		21.8	64	36.8	730	758	1975	82.3	1.37	1	30.4	0	415	1561
			Test Konumu	Tanımsız		Kullanıcı 1 (---)	-		00:00:36	15.23	0.76	11.574	821	363.643	338.687	0.93	130.5	27.3	28.9	31	5.59	1.6	57	6.4	17.17	3.59	15.57	5.14	20.93	0.04	122	26	111	37	NONE		21.8	64	36.8	730	758	2579	107.4	1.79	1	39.7	0	604	1975
			Test Amacı	Yok		Kullanıcı 2 (---)	-		00:00:40	14.22	0.985	14.005	1127	443.935	419.413	0.94	168.7	36.2	29.3	31	6.83	2	56	7.9	17.13	3.68	15.71	5.01	20.93	0.04	122	26	112	36	NONE		21.8	63	36.9	730	758	3157	131.6	2.19	2	48.6	0	595	2562
						Kullanıcı 3 (---)	-		00:00:43	20.34	0.714	14.522	975	394.423	370.553	0.94	126.2	22.4	33.2	35.3	6.07	1.7	58	6.8	17.68	3.14	16.26	4.58	20.93	0.04	126	22	116	33	NONE		21.8	63	36.8	730	758	2802	116.8	1.95	2	43.1	0	579	2223
									00:00:50	8.24	2.68	22.088	1943	598.861	628.966	1.05	471.8	93.7	35.9	34.2	9.21	2.6	59	10.2	17.6	3.5	16.3	4.73	20.93	0.04	125	25	116	34	NONE		21.9	63	36.9	731	758	4359	181.6	3.03	2	67.1	0	0	4359
									00:00:54	17.19	0.331	5.691	720	96.4224	94.4384	0.98	62.5	6.8	46.5	47.5	1.48	0.4	60	1.6	18.88	2.05	17.55	3.25	20.93	0.04	134	15	125	23	NONE	Marker	21.9	63	36.9	730	758	691	28.8	0.48	2	10.6	0	49	643
									00:00:55	30	0.274	8.22	255	179.164	155.464	0.87	50.3	6.4	34.2	39.4	2.76	0.8	62	2.9	18.36	2.34	16.68	4.11	20.93	0.04	131	17	119	29	NONE		21.9	63	36.9	731	758	1252	52.2	0.87	2	19.3	0	565	687
									00:00:57	33.15	0.291	9.646	504	207.497	182.522	0.88	53.5	6.8	35.3	40.1	3.19	0.9	64	3.2	18.38	2.34	16.62	4.02	20.93	0.04	131	17	118	29	NONE		21.9	63	36.9	730	758	1454	60.6	1.01	2	22.4	0	597	857
									00:00:59	37.97	0.651	24.722	394	867.63	736.409	0.85	109.4	23.8	25.4	30	13.35	3.8	64	13.6	16.8	3.66	14.46	5.61	20.93	0.04	119	26	103	40	NONE		21.9	63	36.9	731	758	6039	251.6	4.19	2	92.9	0	3117	2922
									00:01:01	33.33	1.332	44.4	739	2048.7	1561.5	0.76	207.9	57.4	20.5	26.9	31.52	9	65	31.5	15.61	4.31	14.28	5.72	20.93	0.04	111	31	102	41	NONE		21.9	63	36.9	731	758	13979	582.5	9.71	2	215.1	0	11346	2633
									00:01:02	45.11	0.39	17.594	783	278.061	250.643	0.9	74.3	6.9	51.9	57.6	4.28	1.2	65	4.3	19.05	1.77	17.4	3.05	20.93	0.04	135	13	124	22	NONE		21.9	63	36.9	730	758	1959	81.6	1.36	3	30.1	0	659	1299
									00:01:03	56.07	1.803	101.103	351	4462.98	3616	0.81	284.6	79	21.8	26.9	68.66	19.6	64	69.7	15.78	4.38	14.51	5.35	20.93	0.04	112	31	103	38	NONE		21.9	63	36.9	731	758	30792	1283	21.38	3	473.7	0	19944	10848
									00:01:06	22.9	1.476	33.802	905	1515.16	1192.46	0.79	232.2	63.8	21.3	27	23.31	6.7	64	23.7	15.73	4.32	14.61	5.42	20.93	0.04	112	31	104	39	NONE		21.9	63	36.9	731	758	10398	433.2	7.22	3	160	0	7558	2840
									00:01:08	28.3	0.93	26.321	926	946.663	707.062	0.75	156.2	30.7	25.7	34.4	14.56	4.2	65	14.6	16.8	3.3	14.77	5.39	20.93	0.04	119	23	105	38	NONE		21.9	63	36.9	731	758	6436	268.2	4.47	4	99	0	5560	876
									00:01:09	57.69	1.874	108.115	769	4758.56	3875.8	0.81	296	82.3	21.9	26.9	73.21	20.9	65	73.2	15.8	4.39	14.3	5.42	20.93	0.04	112	31	102	39	NONE		21.9	63	36.9	731	758	32863	1369.3	22.82	4	505.6	0	20807	12056
									00:01:10	42.25	1.418	59.915	763	2518.83	1908.56	0.76	228.1	55.4	22.6	29.8	38.75	11.1	66	38.2	16.09	3.91	14.5	5.47	20.93	0.04	114	28	103	39	NONE		21.9	63	36.9	731	758	17169	715.4	11.92	4	264.1	0	14197	2972
									00:01:12	40.54	2.163	87.689	1140	3494.06	2920.09	0.84	351.7	88.3	24.3	29.1	53.75	15.4	67	52.2	16.26	4.08	15.02	5.33	20.93	0.04	116	29	107	38	NONE		21.9	63	36.9	731	758	24248	1010.3	16.84	5	373	0	13595	10653
									00:01:13	54.55	1.736	94.691	883	3221.94	2867.17	0.89	293.3	64.5	28.2	31.7	49.57	14.2	67	48.1	16.9	3.72	15.39	5.06	20.93	0.04	120	26	109	36	NONE		21.9	63	36.9	731	758	22636	943.2	15.72	5	348.2	0	8507	14129
									00:01:14	42.25	1.979	83.62	1037	2754.75	2517.05	0.91	336.5	73.1	29.3	32	42.38	12.1	68	40.5	17	3.69	15.58	5.22	20.93	0.04	121	26	111	37	NONE		21.9	63	36.9	731	758	19458	810.7	13.51	5	299.3	0	5730	13728
									00:01:15	49.18	2.02	99.344	1060	3321.14	3208.66	0.97	341.4	80	28.9	29.9	51.09	14.6	69	48.1	16.9	3.96	15.73	5.17	20.93	0.04	120	28	112	37	NONE		21.9	63	36.9	731	758	23734	988.9	16.48	5	365.1	0	2744	20991
									00:01:17	40	2.064	82.56	1107	2968.47	2892.55	0.97	342.4	88.6	26.9	27.6	45.67	13	69	43	16.59	4.29	15.48	5.49	20.93	0.04	118	31	110	39	NONE		21.9	63	36.9	731	758	21253	885.5	14.76	6	327	0	1855	19397
									00:01:18	49.18	2.141	105.295	1180	3319.11	3530.97	1.06	365.1	88	30.7	28.8	51.06	14.6	71	46.7	17.05	4.11	15.88	5.32	20.93	0.04	121	29	113	38	NONE		21.9	63	36.9	731	758	24233	1009.7	16.83	6	372.8	0	0	24233
									00:01:19	49.18	2.034	100.033	1104	3068.28	3317.98	1.08	348.7	82.7	31.5	29.1	47.2	13.5	72	42.6	17.14	4.07	15.94	5.43	20.93	0.04	122	29	113	39	NONE		21.9	63	36.9	731	758	22487	937	15.62	6	346	0	0	22487
									00:01:21	51.28	2.356	120.821	1132	3552.45	4062.82	1.14	406.5	97.1	33	28.9	54.65	15.6	72	49.3	17.25	4.12	16.15	5.3	20.93	0.04	123	29	115	38	NONE		21.9	63	36.9	731	758	26386	1099.4	18.32	7	405.9	0	0	26386
									00:01:22	54.55	2.069	112.855	1114	3135.22	3773.82	1.2	360.3	84.8	34.8	28.9	48.23	13.8	72	43.5	17.41	4.1	16.22	5.2	20.93	0.04	124	29	115	37	NONE		21.9	63	36.9	731	758	23585	982.7	16.38	7	362.8	0	0	23585
									00:01:23	48.39	2.328	112.645	1227	3228.66	3925.69	1.22	402.6	99.4	33.8	27.8	49.67	14.2	72	44.8	17.29	4.27	16.26	5.35	20.93	0.04	123	30	116	38	NONE		21.9	64	36.9	730	758	24350	1014.6	16.91	8	374.6	0	0	24350
									00:01:24	49.18	2.259	111.098	1198	3120.41	3893.95	1.25	391.8	97	34.5	27.6	48.01	13.7	99	31.5	17.34	4.29	16.3	5.4	20.93	0.04	123	31	116	38	NONE	Marker	21.9	64	36.9	731	758	23692	987.2	16.45	8	364.5	0	0	23692
									00:01:26	35.29	2.584	91.2	1592	2632.86	3381.05	1.28	444.9	117.3	33.7	26.2	40.51	11.6	124	21.2	17.22	4.54	16.19	5.8	20.93	0.04	122	32	115	41	NONE		21.9	63	36.9	731	758	20142	839.2	13.99	8	309.9	0	0	20142
									00:01:28	34.88	3.125	109.012	1710	2859.43	3829.93	1.34	547.5	134.5	37.3	27.8	43.99	12.6	134	21.3	17.52	4.3	16.53	5.43	20.93	0.04	125	31	118	39	NONE		21.9	63	36.9	730	758	22125	921.9	15.36	9	340.4	0	0	22125
									00:01:29	43.48	2.081	90.478	1081	2576.01	3369.85	1.31	359	94.9	33.9	25.9	39.63	11.3	139	18.5	17.25	4.56	16.09	5.83	20.93	0.04	123	32	114	41	NONE		21.9	62	36.9	731	758	19805	825.2	13.75	9	304.7	0	0	19805
									00:01:30	41.67	1.955	81.458	1194	2447.12	3282.69	1.34	332.8	96.4	32.1	23.9	37.65	10.8	142	17.2	17.02	4.93	15.8	6.33	20.93	0.04	121	35	112	45	NONE		21.9	62	36.9	731	758	18943	789.3	13.15	9	291.4	0	0	18943
									00:01:32	41.1	2.178	89.507	1347	2989.34	3986.41	1.33	361.4	118.6	29	21.7	45.99	13.1	143	20.9	16.59	5.45	15.39	6.71	20.93	0.04	118	39	109	48	NONE		21.9	62	36.9	731	758	23103	962.6	16.04	10	355.4	0	0	23103
									00:01:33	39.74	2.169	86.185	1240	2959.66	3861.05	1.3	357.8	118.8	28.2	21.6	45.53	13	143	20.7	16.5	5.48	15.38	6.68	20.93	0.04	117	39	109	47	NONE		21.9	62	36.9	731	758	22737	947.4	15.79	10	349.8	0	0	22737
									00:01:35	45.8	2.275	104.198	1234	3168.64	4301.79	1.36	385.9	114.9	31.9	23.5	48.75	13.9	142	22.3	16.96	5.05	15.72	6.33	20.93	0.04	121	36	112	45	NONE		21.9	62	36.9	730	758	24609	1025.4	17.09	11	378.6	0	0	24609
									00:01:36	44.44	2.519	111.956	1384	3163.54	4375.85	1.38	433.9	120.5	34.4	24.9	48.67	13.9	141	22.4	17.23	4.78	15.95	5.97	20.93	0.04	122	34	113	42	NONE		21.9	62	36.9	731	758	24698	1029.1	17.15	11	380	0	0	24698
									00:01:37	50	2.202	110.1	1173	3138.68	4454.32	1.42	378	109	34	23.9	48.29	13.8	139	22.6	17.17	4.95	15.96	6.19	20.93	0.04	122	35	113	44	NONE		21.9	62	36.9	731	758	24682	1028.4	17.14	11	379.7	0	0	24682
									00:01:39	45.8	2.204	100.947	1253	2716.66	3834.95	1.41	383.1	102.5	36	25.5	41.79	11.9	137	19.8	17.38	4.65	16.19	5.94	20.93	0.04	124	33	115	42	NONE		21.9	61	36.9	731	758	21331	888.8	14.81	12	328.2	0	0	21331
									00:01:40	42.55	0.946	40.255	611	1311.66	1694.22	1.29	158.3	48.7	28.4	22	20.18	5.8	136	9.6	16.73	5.15	15.77	6.34	20.93	0.04	119	37	112	45	NONE		21.9	61	36.9	731	758	10050	418.7	6.98	12	154.6	0	0	10050
									00:01:41	44.78	2.343	104.91	1265	3055.09	4248.78	1.39	400.8	116.1	33.3	24	47	13.4	135	22.6	17.11	4.96	15.89	6.25	20.93	0.04	122	35	113	44	NONE		21.9	60	36.9	731	758	23887	995.3	16.59	12	367.5	0	0	23887
									00:01:43	39.22	2.476	97.098	1358	2504.32	3725.97	1.49	432.8	116.3	37.7	25.3	38.53	11	134	18.7	17.48	4.7	16.15	6.16	20.93	0.04	124	33	115	44	NONE		21.9	60	37	731	758	19966	831.9	13.87	13	307.2	0	0	19966
									00:01:44	41.38	2.332	96.497	1317	2797.72	3892.52	1.39	399.3	115.1	33.5	24	43.04	12.3	133	21	17.12	4.94	16.05	6.27	20.93	0.04	122	35	114	45	NONE		21.9	60	37	731	758	21878	911.6	15.19	13	336.6	0	0	21878
									00:01:46	40.82	2.42	98.776	1265	2793.18	3972.92	1.42	416.1	119.1	34.3	24.1	42.97	12.3	132	21.2	17.19	4.92	16.07	6.28	20.93	0.04	122	35	114	45	NONE		21.9	60	37	731	758	21980	915.8	15.26	13	338.1	0	0	21980
									00:01:47	37.97	2.377	90.266	1380	2442.79	3552.95	1.45	412	114.5	35.9	24.7	37.58	10.7	131	18.6	17.33	4.82	16.22	6	20.93	0.04	123	34	115	43	NONE		21.9	60	37	731	758	19347	806.1	13.44	14	297.6	0	0	19347
									00:01:49	39.47	2.539	100.224	1410	2535.55	3723.63	1.47	445.8	115.5	38.4	26.2	39.01	11.1	131	19.4	17.56	4.55	16.47	5.93	20.93	0.04	125	32	117	42	NONE		21.9	60	37	731	758	20138	839.1	13.98	14	309.8	0	0	20138
									00:01:50	40.27	2.377	95.718	1300	2444.66	3668.05	1.5	416.1	111.5	38	25.3	37.61	10.7	131	18.7	17.51	4.69	16.4	5.99	20.93	0.04	124	33	117	43	NONE		21.9	59	37	731	758	19539	814.1	13.57	14	300.6	0	0	19539
									00:01:52	35.93	2.457	88.275	1412	2311.46	3493.78	1.51	427.8	119	37.1	24.5	35.56	10.2	131	17.6	17.41	4.84	16.47	6.02	20.93	0.04	124	34	117	43	NONE		21.9	59	37	731	758	18515	771.5	12.86	15	284.9	0	0	18515
									00:01:54	35.71	2.746	98.071	1530	2333.35	3702.11	1.59	485.7	126.9	41	25.8	35.9	10.3	131	17.8	17.69	4.62	16.7	5.84	20.93	0.04	126	33	119	42	NONE		21.9	59	37	731	758	18968	790.3	13.17	15	291.8	0	0	18968
									00:01:56	25.97	2.015	52.338	1289	1563.4	2461.13	1.57	339.9	115.8	32.3	20.5	24.05	6.9	131	11.9	16.87	5.75	16.07	6.78	20.93	0.04	120	41	114	48	NONE		21.9	59	37	731	758	12678	528.3	8.8	16	195.1	0	0	12678
									00:01:57	42.55	2.225	94.681	1207	2414.72	3941.5	1.63	387.7	113.3	38	23.3	37.15	10.6	131	18.4	17.42	5.09	16.32	6.46	20.93	0.04	124	36	116	46	NONE		21.9	59	37	731	758	19804	825.2	13.75	16	304.7	0	0	19804
									00:01:59	32.97	2.501	82.451	1574	1944.76	3210.86	1.65	442.1	119.2	41.2	25	29.92	8.5	132	14.7	17.68	4.77	16.72	6.04	20.93	0.04	126	34	119	43	NONE		21.9	59	37	731	758	16008	667	11.12	16	246.3	0	0	16008
									00:02:01	38.46	2.166	83.308	1178	2140.03	3518.89	1.64	376.7	111.9	37.7	22.9	32.92	9.4	131	16.3	17.39	5.17	16.24	6.75	20.93	0.04	124	37	115	48	NONE		21.9	59	37	731	758	17592	733	12.22	17	270.7	0	0	17592
									00:02:02	38.71	2.218	85.858	1240	2158.51	3582.41	1.66	387.2	113.2	38.5	23.2	33.21	9.5	131	16.5	17.46	5.1	16.41	6.44	20.93	0.04	124	36	117	46	NONE		21.9	59	37	731	758	17797	741.5	12.36	17	273.8	0	0	17797
									00:02:04	34.88	2.63	91.744	1455	2213.05	3703.63	1.67	462.6	129.9	40.4	24.1	34.05	9.7	130	17	17.59	4.94	16.57	6.36	20.93	0.04	125	35	118	45	NONE		21.9	59	37	731	758	18295	762.3	12.7	17	281.5	0	0	18295
									00:02:06	37.97	2.288	86.886	1316	1965	3350.82	1.71	406.8	108	42.9	25.1	30.23	8.6	129	15.2	17.78	4.72	16.78	6.02	20.93	0.04	126	34	119	43	NONE		21.9	59	37	731	758	16343	681	11.35	18	251.4	0	0	16343
									00:02:07	40.82	2.444	99.755	1224	2322.63	4003.06	1.72	432	120	41.7	24.2	35.73	10.2	128	18.1	17.68	4.91	16.73	6.19	20.93	0.04	126	35	119	44	NONE		21.9	59	37	731	758	19385	807.7	13.46	18	298.2	0	0	19385
									00:02:09	31.91	3.019	96.351	1737	2023.8	3657.9	1.81	541.9	140.3	46.5	25.7	31.14	8.9	127	15.9	17.95	4.65	17.11	5.8	20.93	0.04	128	33	122	41	NONE		21.9	59	37	731	758	17160	715	11.92	18	264	0	0	17160
									00:02:10	41.38	2.332	96.497	1272	1915.11	3562.05	1.86	421.8	105.4	48.9	26.3	29.46	8.4	125	15.3	18.09	4.52	17.21	5.6	20.93	0.04	129	32	122	40	NONE		21.9	59	37	731	758	16398	683.2	11.39	18	252.3	0	0	16398
									00:02:12	41.67	2.35	97.917	1235	1841.74	3531.63	1.92	427.9	103.8	51.6	26.9	28.33	8.1	124	14.9	18.21	4.42	17.35	5.54	20.93	0.04	129	31	123	39	NONE		21.9	59	37	731	758	15937	664.1	11.07	19	245.2	0	0	15937
									00:02:17	17.86	3.132	55.929	2115	1241.89	2444.82	1.97	554	167.4	44	22.4	19.11	5.5	121	10.3	17.69	5.34	16.84	6.71	20.93	0.04	126	38	120	48	NONE		21.9	59	37	731	758	10847	452	7.53	20	166.9	0	0	10847
									00:02:18	38.71	2.17	84	1351	1643.09	3267.37	1.99	392	103.3	49.5	24.9	25.28	7.2	119	13.8	18.06	4.76	17.21	5.87	20.93	0.04	128	34	122	42	NONE		21.9	59	37	731	758	14403	600.1	10	20	221.6	0	0	14403
									00:03:30	31.58	1.944	61.389	1304	974.926	1907.99	1.96	361.9	74.1	60.7	31	15	4.3	94	10.4	18.62	3.81	17.84	4.92	20.93	0.04	132	27	127	35	NONE		21.9	59	37.1	731	758	8497	354.1	5.9	29	130.7	0	0	8497
									00:03:35	12.68	3.136	39.78	2283	792.393	1503.58	1.9	566.3	145.1	49.1	25.9	12.19	3.5	93	8.5	18.06	4.63	17.35	5.59	20.93	0.04	128	33	123	40	NONE		21.9	59	37.1	731	758	6832	284.7	4.74	30	105.1	0	0	6832
									00:03:37	27.78	2.11	58.611	1523	922.644	1798.12	1.95	393.3	79.4	61.4	31.5	14.19	4.1	91	10.1	18.64	3.76	17.99	4.68	20.93	0.04	133	27	128	33	NONE		21.9	59	37.1	731	758	8030	334.6	5.58	30	123.5	0	0	8030
									00:03:39	29.7	1.83	54.356	1288	868.221	1656.24	1.91	340.8	68.4	60.2	31.6	13.36	3.8	90	9.6	18.62	3.74	17.81	4.91	20.93	0.04	132	27	127	35	NONE		21.9	59	37.1	731	758	7499	312.5	5.21	30	115.4	0	0	7499
									00:03:41	31.25	1.808	56.5	1290	873.249	1709.26	1.96	337.7	67.1	62.2	31.8	13.43	3.8	89	9.8	18.68	3.71	18.07	4.59	20.93	0.04	133	26	128	33	NONE		22	59	37.1	731	758	7612	317.2	5.29	30	117.1	0	0	7612
									00:03:45	15.92	2.901	46.17	2142	788.046	1557.21	1.98	534.8	119.9	57.2	28.9	12.12	3.5	88	9	18.44	4.13	17.79	5.08	20.93	0.04	131	29	126	36	NONE		21.9	59	37.1	731	758	6892	287.2	4.79	31	106	0	0	6892
									00:03:50	35.71	1.206	43.071	850	675.494	1260.09	1.87	225.3	43.3	60.1	32.2	10.39	3	86	7.9	18.68	3.59	17.83	4.84	20.93	0.04	133	26	127	34	NONE		21.9	59	37.1	731	758	5790	241.2	4.02	31	89.1	0	0	5790
									00:03:52	33.33	1.952	65.067	1256	996.723	1975.45	1.98	364.8	72.7	62.9	31.8	15.33	4.4	85	11.7	18.69	3.72	18.12	4.53	20.93	0.04	133	26	129	32	NONE		22	59	37.1	731	758	8727	363.6	6.06	31	134.3	0	0	8727
									00:04:07	32.09	1.553	49.829	1258	748.817	1495.92	2	290.8	57.2	63.5	31.8	11.52	3.3	79	9.5	18.73	3.68	18.09	4.54	20.93	0.04	133	26	129	32	NONE		22	59	37.1	731	758	6575	274	4.57	32	101.2	0	0	6575
									00:04:10	24	1.828	43.872	1305	644.236	1278.94	1.99	343.3	65.4	65.5	33	9.91	2.8	78	8.3	18.78	3.58	18.13	4.58	20.93	0.04	134	25	129	33	NONE		22	59	37.1	731	758	5644	235.2	3.92	33	86.8	0	0	5644
									00:04:29	23.53	1.564	36.8	1306	579.944	1110.48	1.91	291.7	57.9	60.6	31.7	8.92	2.5	76	7.6	18.65	3.7	17.9	4.81	20.93	0.04	133	26	127	34	NONE		22	59	37.1	731	758	5016	209	3.48	34	77.2	0	0	5016
									00:04:40	25	1.762	44.05	1320	771.932	1353.33	1.75	325.4	66.4	54.8	31.3	11.88	3.4	80	9.6	18.47	3.77	17.82	4.66	20.93	0.04	131	27	127	33	NONE		22	59	37.1	731	758	6479	270	4.5	35	99.7	0	0	6479
									00:04:42	24.59	1.682	41.361	1368	714.546	1234.53	1.73	311.4	61.6	55.5	32.1	10.99	3.1	81	8.8	18.51	3.66	17.78	4.74	20.93	0.04	132	26	126	34	NONE		22	59	37.1	731	758	5968	248.7	4.14	35	91.8	0	0	5968
									00:04:44	24.39	1.89	46.098	1401	843.08	1449.93	1.72	347.3	72.9	52.7	30.6	12.97	3.7	81	10.4	18.38	3.86	17.67	4.82	20.93	0.04	131	27	126	34	NONE		22	59	37.1	731	758	7031	293	4.88	35	108.2	0	0	7031
									00:04:47	27.03	1.667	45.054	1335	804.971	1363.68	1.69	307.5	61.9	53.6	31.7	12.38	3.5	81	9.9	18.45	3.71	17.72	4.69	20.93	0.04	131	26	126	33	NONE		22	59	37.1	731	758	6681	278.4	4.64	35	102.8	0	0	6681
									00:04:49	30	1.531	45.93	1258	795.623	1344.46	1.69	283.6	55	55.1	32.6	12.24	3.5	80	9.9	18.52	3.59	17.78	4.62	20.93	0.04	132	26	126	33	NONE		22	59	37.1	731	758	6598	274.9	4.58	35	101.5	0	0	6598
									00:04:52	20.41	2.465	50.306	1837	801.364	1433.01	1.79	460.4	86.2	61	34.1	12.33	3.5	80	10	18.68	3.5	18.04	4.42	20.93	0.04	133	25	128	31	NONE		22	59	37.1	731	758	6770	282.1	4.7	35	104.2	0	0	6770
									00:04:54	26.91	1.703	45.821	1320	738.785	1332.88	1.8	317.5	60.8	59.5	33	11.37	3.2	81	9.1	18.64	3.57	18.07	4.37	20.93	0.04	133	25	128	31	NONE		22	59	37.1	731	758	6260	260.8	4.35	36	96.3	0	0	6260
									00:04:56	23.44	1.793	42.023	1433	684.616	1249.21	1.82	333.7	65.4	59	32.3	10.53	3	82	8.3	18.61	3.65	17.91	4.57	20.93	0.04	132	26	127	32	NONE		22	59	37.1	731	758	5824	242.6	4.04	36	89.6	0	0	5824
									00:04:59	25.1	1.76	44.184	1430	726.798	1292.82	1.78	327.5	63.2	58.4	32.8	11.18	3.2	78	9.3	18.61	3.59	17.99	4.44	20.93	0.04	132	26	128	32	NONE		22	59	37.1	731	758	6130	255.4	4.26	36	94.3	0	0	6130
									00:05:01	27.91	1.478	41.247	1260	663.102	1179.88	1.78	275.8	51.9	59.3	33.3	10.2	2.9	76	8.7	18.66	3.51	18	4.42	20.93	0.04	133	25	128	31	NONE		22	59	37.1	731	758	5593	233	3.88	36	86	0	0	5593
									00:05:05	15.38	1.794	27.6	1289	506.09	890.974	1.76	329.2	71	52.4	29.8	7.79	2.2	74	6.8	18.35	3.96	17.88	4.62	20.93	0.04	130	28	127	33	NONE		22	59	37.1	731	758	4254	177.2	2.95	36	65.4	0	0	4254
									00:05:07	24.9	1.718	42.772	1321	699.986	1253.72	1.79	319.8	61.8	58.6	32.7	10.77	3.1	74	9.5	18.61	3.6	18.02	4.43	20.93	0.04	132	26	128	31	NONE		22	59	37.1	731	758	5917	246.5	4.11	36	91	0	0	5917
									00:05:10	24.49	1.663	40.727	1307	656.639	1179.21	1.8	310.1	59.1	59.4	33.1	10.1	2.9	73	9	18.65	3.55	17.99	4.47	20.93	0.04	133	25	128	32	NONE		22	59	37.1	731	758	5556	231.5	3.86	37	85.5	0	0	5556
									00:05:12	25.1	1.623	40.745	1292	655.399	1169.84	1.78	302.8	57.2	59.5	33.3	10.08	2.9	71	9.2	18.66	3.52	18.03	4.39	20.93	0.04	133	25	128	31	NONE		22	59	37.1	731	758	5534	230.6	3.84	37	85.1	0	0	5534
									00:05:14	25.86	1.577	40.784	1322	620.995	1111.76	1.79	296.1	52.8	62.8	35.1	9.55	2.7	71	8.7	18.78	3.35	18.21	4.13	20.93	0.04	133	24	129	29	NONE		22	59	37.1	731	758	5249	218.7	3.64	37	80.7	0	0	5249
									00:05:16	30	1.538	46.14	1182	730.142	1292.5	1.77	287.6	52.9	60.3	34.1	11.23	3.2	72	10.1	18.7	3.44	18.03	4.37	20.93	0.04	133	24	128	31	NONE		22	59	37.1	731	758	6148	256.2	4.27	37	94.6	0	0	6148
									00:05:19	19.87	2.702	53.682	1960	710.293	1354.22	1.91	513.9	83.8	73.6	38.6	10.93	3.1	74	9.6	19.02	3.1	18.43	3.95	20.93	0.04	135	22	131	28	NONE		22	59	37.1	731	758	6134	255.6	4.26	37	94.4	0	0	6134
									00:05:22	24.39	1.419	34.61	1187	499.222	917.119	1.84	267.8	46.2	65.9	35.9	7.68	2.2	72	6.9	18.87	3.26	18.29	4.12	20.93	0.04	134	23	130	29	NONE		22	59	37.1	731	758	4256	177.3	2.96	37	65.5	0	0	4256
									00:05:24	29.41	1.234	36.294	1092	550.235	986.547	1.79	231.8	41.2	62.2	34.7	8.47	2.4	71	7.7	18.78	3.34	18.08	4.33	20.93	0.04	134	24	129	31	NONE		22	59	37.1	731	758	4653	193.9	3.23	37	71.6	0	0	4653
									00:05:26	28.3	1.529	43.274	1164	657.246	1184.44	1.8	287.1	51.4	62.8	34.9	10.11	2.9	72	9.1	18.78	3.36	18.24	4.09	20.93	0.04	134	24	130	29	NONE		22	59	37.1	731	758	5567	232	3.87	38	85.6	0	0	5567
									00:05:28	27.03	1.475	39.865	1303	598.9	1069.21	1.79	277.4	48.6	63.4	35.5	9.21	2.6	72	8.3	18.81	3.29	18.14	4.23	20.93	0.04	134	23	129	30	NONE		22.1	59	37.1	731	758	5057	210.7	3.51	38	77.8	0	0	5057
									00:05:30	34.68	1.256	43.561	1133	650.747	1143.06	1.76	236.5	40.5	63.2	36	10.01	2.9	72	9	18.83	3.22	18.22	4.01	20.93	0.04	134	23	130	29	NONE		22.1	59	37.1	731	758	5465	227.7	3.8	38	84.1	0	0	5465
									00:05:32	28.04	1.313	36.813	1039	556.845	976.676	1.75	246.9	42.8	62.6	35.7	8.57	2.4	72	7.7	18.8	3.26	18.11	4.28	20.93	0.04	134	23	129	30	NONE		22.1	59	37.1	731	758	4674	194.8	3.25	38	71.9	0	0	4674
									00:05:35	25.64	1.361	34.897	1089	544.832	935.046	1.72	255.2	44.8	60.8	35.4	8.38	2.4	69	7.9	18.75	3.29	17.97	4.37	20.93	0.04	133	23	128	31	NONE		22.1	59	37.1	731	758	4541	189.2	3.15	38	69.9	0	0	4541
									00:05:36	34.29	1.358	46.56	1165	709.984	1222.07	1.72	255.3	43.8	62.2	36.1	10.92	3.1	70	10.1	18.8	3.23	18.17	4.01	20.93	0.04	134	23	129	29	NONE		22.1	59	37.1	731	758	5923	246.8	4.11	38	91.1	0	0	5923
									00:05:38	30.46	1.613	49.127	1037	710.388	1248.68	1.76	304.8	50.4	66.2	37.6	10.93	3.1	71	10	18.9	3.12	18.27	4.05	20.93	0.04	134	22	130	29	NONE		22.1	59	37.1	731	758	5967	248.6	4.14	38	91.8	0	0	5967
									00:05:40	28.44	1.332	37.877	1054	564.258	978.666	1.73	251	42.3	63.6	36.7	8.68	2.5	70	8.1	18.84	3.18	18.08	4.24	20.93	0.04	134	23	129	30	NONE		22.1	59	37.1	731	758	4719	196.6	3.28	38	72.6	0	0	4719
									00:05:43	27.65	1.3	35.945	1134	563.055	951.892	1.69	243.8	42.3	60.4	35.7	8.66	2.5	67	8.4	18.75	3.25	18.13	4.14	20.93	0.04	133	23	129	29	NONE		22.1	59	37.1	731	758	4670	194.6	3.24	39	71.8	0	0	4670
									00:05:44	31.41	1.45	45.55	1086	683.178	1188.64	1.74	273	46.5	63.5	36.5	10.51	3	67	10.2	18.83	3.21	18.23	4.01	20.93	0.04	134	23	130	29	NONE		22.1	59	37.1	731	758	5720	238.3	3.97	39	88	0	0	5720
									00:05:47	24	1.323	31.752	1087	484.938	841.887	1.74	248.6	43.1	62	35.7	7.46	2.1	69	7	18.79	3.26	18.01	4.31	20.93	0.04	134	23	128	31	NONE		22.1	59	37.1	731	758	4057	169	2.82	39	62.4	0	0	4057
									00:05:49	27.65	1.343	37.134	1135	612.064	1006.17	1.64	250.6	44.7	57.5	35	9.42	2.7	69	8.9	18.66	3.33	17.97	4.31	20.93	0.04	133	24	128	31	NONE		22.1	59	37.1	731	758	5031	209.6	3.49	39	77.4	0	0	5031
									00:05:51	26.32	1.556	40.947	1163	634.208	1081.56	1.71	292.1	50.5	61.7	36.2	9.76	2.8	68	9.3	18.77	3.25	18.12	4.15	20.93	0.04	133	23	129	30	NONE		22.1	59	37.1	731	758	5275	219.8	3.66	39	81.2	0	0	5275
									00:05:53	37.74	1.164	43.925	1147	567.77	992.989	1.75	222.5	32.4	72.7	41.6	8.73	2.5	68	8.3	19.12	2.78	18.41	3.62	20.93	0.04	136	20	131	26	NONE		22.1	59	37.1	731	758	4761	198.4	3.31	39	73.3	0	0	4761
									00:05:56	22.56	2.695	60.789	1713	821.503	1483.63	1.81	512.4	80.9	72.1	39.9	12.64	3.6	70	11.7	19.01	3	18.53	3.66	20.93	0.04	135	21	132	26	NONE		22.1	59	37.1	731	758	6964	290.2	4.84	39	107.1	0	0	6964
									00:05:57	40	0.819	32.76	726	404.986	724.221	1.79	157.1	22.3	74	41.4	6.23	1.8	70	5.8	19.18	2.72	18.43	3.69	20.93	0.04	136	19	131	26	NONE		22.1	59	37.1	731	758	3422	142.6	2.38	39	52.6	0	0	3422
									00:06:00	23.72	1.003	23.787	824	358.623	617.492	1.72	188.8	32	61.7	35.8	5.52	1.6	69	5.2	18.82	3.19	18.02	4.31	20.93	0.04	134	23	128	31	NONE		22.1	59	37.1	731	758	2992	124.7	2.08	40	46	0	0	2992
									00:06:02	29.41	1.165	34.265	1062	567.246	929.03	1.64	217.3	38.8	56.8	34.7	8.73	2.5	68	8.3	18.65	3.33	17.94	4.32	20.93	0.04	133	24	128	31	NONE		22.1	59	37.2	731	758	4657	194.1	3.23	40	71.6	0	0	4657
									00:06:04	28.99	1.316	38.145	940	653.226	1062.2	1.63	244.5	45	55.3	34	10.05	2.9	68	9.6	18.58	3.42	17.9	4.36	20.93	0.04	132	24	127	31	NONE		22.1	59	37.1	731	758	5351	223	3.72	40	82.3	0	0	5351
									00:06:06	24.49	1.158	28.359	1091	510.701	795.804	1.56	214.1	39.9	52.2	33.5	7.86	2.2	68	7.5	18.49	3.45	17.79	4.38	20.93	0.04	131	24	126	31	NONE		22.1	59	37.1	731	758	4129	172	2.87	40	63.5	0	0	4129
									00:06:09	21.98	1.268	27.868	1153	529.676	784.003	1.48	233.2	43.8	49.7	33.6	8.15	2.3	69	7.7	18.39	3.45	17.63	4.54	20.93	0.04	131	25	125	32	NONE		22.1	59	37.2	731	758	4217	175.7	2.93	40	64.9	0	0	4217
									00:06:11	25.86	1.271	32.871	1225	593.647	894.831	1.51	235.2	42.5	52.3	34.7	9.13	2.6	71	8.4	18.51	3.34	17.84	4.27	20.93	0.04	132	24	127	30	NONE		22.1	59	37.2	731	758	4751	198	3.3	40	73.1	0	0	4751
									00:06:14	21.66	1.403	30.39	1266	590.713	893.088	1.51	257	50.6	48.9	32.3	9.09	2.6	75	7.9	18.32	3.61	17.67	4.43	20.93	0.04	130	26	126	31	NONE		22.1	59	37.2	731	758	4732	197.2	3.29	40	72.8	0	0	4732
									00:06:16	25.1	1.414	35.498	1180	631.858	948.112	1.5	262.2	46.4	53.4	35.6	9.72	2.8	78	8.1	18.54	3.28	17.85	4.21	20.93	0.04	132	23	127	30	NONE		22.1	59	37.1	731	758	5050	210.4	3.51	40	77.7	0	0	5050
									00:06:19	21.13	1.494	31.563	1180	617.015	903.509	1.46	273.8	52.5	48.8	33.3	9.49	2.7	80	7.7	18.33	3.51	17.43	4.71	20.93	0.04	130	25	124	33	NONE		22.1	59	37.1	731	758	4896	204	3.4	41	75.3	0	0	4896
									00:06:22	23.72	1.865	44.229	1869	744.902	1148.12	1.54	347.9	59.5	57.1	37.1	11.46	3.3	82	9.1	18.65	3.19	18	4.05	20.93	0.04	133	23	128	29	NONE		22.1	59	37.2	731	758	6002	250.1	4.17	41	92.3	0	0	6002
									00:06:27	12.07	2.722	32.861	1967	580.152	907.325	1.56	504.5	92.3	55.2	35.3	8.93	2.6	86	6.7	18.53	3.39	17.39	4.76	20.93	0.04	132	24	124	34	NONE		22.1	59	37.2	731	758	4695	195.6	3.26	41	72.2	0	0	4695
									00:06:29	23.35	1.081	25.237	990	480.202	699.591	1.46	198.9	36.8	49.2	33.7	7.39	2.1	83	5.8	18.4	3.4	17.49	4.6	20.93	0.04	131	24	124	33	NONE		22	59	37.1	731	758	3805	158.5	2.64	41	58.5	0	0	3805
									00:06:33	18.81	1.647	30.978	1230	734.731	1060.69	1.44	292.9	69.1	40.4	28	11.3	3.2	79	9.3	17.78	4.2	17.16	4.95	20.93	0.04	126	30	122	35	NONE		22.1	59	37.1	731	758	5806	241.9	4.03	41	89.3	0	0	5806
									00:06:35	23.62	1.325	31.299	1139	677.309	939.508	1.39	239.7	48.8	43.8	31.6	10.42	3	77	8.8	18.09	3.68	17.22	4.76	20.93	0.04	129	26	122	34	NONE		22.1	59	37.2	731	758	5292	220.5	3.67	42	81.4	0	0	5292
									00:06:38	23.53	1.501	35.318	1232	742.906	1033.33	1.39	272.7	53.9	45.3	32.6	11.43	3.3	75	9.9	18.17	3.59	17.41	4.52	20.93	0.04	129	26	124	32	NONE		22.1	59	37.1	731	758	5809	242	4.03	42	89.4	0	0	5809
									00:06:40	27.52	1.27	34.954	1056	693.264	968.161	1.4	232.7	43.2	47.6	34.1	10.67	3	72	9.6	18.32	3.4	17.55	4.33	20.93	0.04	130	24	125	31	NONE		22.1	59	37.2	731	758	5427	226.1	3.77	42	83.5	0	0	5427
									00:06:42	27.15	1.456	39.529	1099	796.31	1121.13	1.41	266.1	50.7	47.3	33.6	12.25	3.5	69	11.5	18.28	3.48	17.65	4.21	20.93	0.04	130	25	125	30	NONE		22.1	59	37.2	731	758	6248	260.3	4.34	42	96.1	0	0	6248
									00:06:45	22.9	1.423	32.588	1181	622.911	894.994	1.44	261.8	48	49.7	34.6	9.58	2.7	70	8.9	18.4	3.37	17.68	4.26	20.93	0.04	131	24	126	30	NONE		22.1	59	37.2	731	758	4916	204.8	3.41	42	75.6	0	0	4916
									00:06:47	24.9	1.325	32.988	1198	576.663	832.242	1.44	246.6	41.1	54.2	37.5	8.87	2.5	70	8.2	18.61	3.1	17.81	4.15	20.93	0.04	132	22	127	30	NONE		22.1	59	37.2	731	758	4557	189.9	3.16	42	70.1	0	0	4557
									00:06:49	25.1	1.335	33.515	1136	614.174	892.907	1.45	246.9	43.7	51.7	35.6	9.45	2.7	69	8.9	18.49	3.27	17.74	4.23	20.93	0.04	131	23	126	30	NONE		22.1	59	37.1	731	758	4864	202.6	3.38	42	74.8	0	0	4864
									00:06:52	20.83	1.232	25.667	1169	472.497	679.897	1.44	227.8	40.1	51.2	35.6	7.27	2.1	68	6.9	18.49	3.25	17.6	4.36	20.93	0.04	131	23	125	31	NONE		22.1	59	37.2	730	758	3730	155.4	2.59	43	57.4	0	0	3730
									00:06:55	21.28	1.226	26.085	1109	518.008	739.984	1.43	224.4	42.7	47.5	33.2	7.97	2.3	67	7.7	18.3	3.48	17.52	4.44	20.93	0.04	130	25	125	32	NONE		22.1	59	37.2	731	758	4081	170.1	2.83	43	62.8	0	0	4081
									00:06:58	22.81	1.203	27.445	1141	528.466	750.38	1.42	221.2	40.4	48.9	34.4	8.13	2.3	66	8	18.39	3.36	17.54	4.36	20.93	0.04	131	24	125	31	NONE		22.1	59	37.2	731	758	4156	173.2	2.89	43	63.9	0	0	4156
									00:07:01	25	0.98	24.5	1045	446.583	636.678	1.43	181.5	31.3	50.9	35.7	6.87	2	66	6.8	18.52	3.19	17.82	4.06	20.93	0.04	132	23	127	29	NONE		22.1	59	37.2	731	758	3517	146.5	2.44	43	54.1	0	0	3517
									00:07:03	21.9	1.58	34.599	966	712.178	980.954	1.38	288.1	55	46.4	33.7	10.96	3.1	67	10.6	18.23	3.48	17.53	4.37	20.93	0.04	130	25	125	31	NONE		22.1	59	37.2	731	758	5553	231.4	3.86	43	85.4	0	0	5553
									00:07:05	27.27	1.267	34.555	1010	672.813	934.666	1.39	232.8	42.1	48.5	34.9	10.35	3	68	9.9	18.37	3.32	17.71	4.15	20.93	0.04	131	24	126	30	NONE		22.1	59	37.1	731	758	5259	219.1	3.65	43	80.9	0	0	5259
									00:07:07	27.27	1.194	32.564	1057	602.2	838.695	1.39	220.9	37.8	50.9	36.6	9.26	2.6	67	9	18.5	3.17	17.7	4.18	20.93	0.04	132	23	126	30	NONE		22.1	59	37.1	731	758	4710	196.3	3.27	43	72.5	0	0	4710
									00:07:10	25.21	1.356	34.185	1166	626.332	879.858	1.4	251.1	42.9	51.8	36.8	9.64	2.8	68	9.2	18.52	3.16	17.89	4.02	20.93	0.04	132	22	127	29	NONE		22.1	60	37.1	731	758	4911	204.6	3.41	43	75.6	0	0	4911
									00:07:12	23.9	1.052	25.147	930	415.226	584.571	1.41	197.3	30.1	56.5	40.2	6.39	1.8	69	6	18.75	2.86	17.75	4.14	20.93	0.04	133	20	126	29	NONE		22.1	60	37.2	730	758	3258	135.7	2.26	44	50.1	0	0	3258
									00:07:15	26.09	1.542	40.226	1117	726.969	1057.19	1.45	285.7	49.8	52.8	36.3	11.18	3.2	68	10.7	18.53	3.23	17.8	4.06	20.93	0.04	132	23	127	29	NONE		22.1	60	37.1	731	758	5757	239.9	4	44	88.6	0	0	5757
									00:07:18	19.17	1.953	37.438	1684	649.96	944.835	1.45	363.7	60.6	55.5	38.2	10	2.9	67	9.7	18.62	3.1	17.94	3.9	20.93	0.04	132	22	128	28	NONE		22.1	59	37.2	731	758	5147	214.4	3.57	44	79.2	0	0	5147
									00:07:20	26.67	1.079	28.773	996	499	711.211	1.43	201.1	32.8	53.9	37.8	7.68	2.2	67	7.4	18.64	3.04	17.9	3.91	20.93	0.04	133	22	127	28	NONE		22.1	59	37.2	730	758	3929	163.7	2.73	44	60.4	0	0	3929
									00:07:23	17.6	2.533	44.569	1809	696.449	1043.67	1.5	477.1	73	62.2	41.5	10.71	3.1	66	10.6	18.84	2.88	18.17	3.68	20.93	0.04	134	20	129	26	NONE		22.1	59	37.2	731	758	5564	231.9	3.86	44	85.6	0	0	5564
									00:07:26	21.43	1.007	21.579	825	349.241	499.627	1.43	189.2	28.7	57.5	40.2	5.37	1.5	63	5.5	18.79	2.85	17.95	3.92	20.93	0.04	134	20	128	28	NONE		22.1	59	37.2	731	758	2753	114.7	1.91	44	42.3	0	0	2753
									00:07:29	21.58	0.988	21.324	967	381.999	535.364	1.4	183.5	30.5	51.9	37	5.88	1.7	63	6.1	18.57	3.09	17.76	4.1	20.93	0.04	132	22	126	29	NONE		22.1	59	37.2	731	758	2993	124.7	2.08	44	46.1	0	0	2993
									00:07:31	23.08	1.111	25.638	984	503.073	691.279	1.37	204	36.8	47.8	34.8	7.74	2.2	62	8.1	18.36	3.31	17.6	4.23	20.93	0.04	131	24	125	30	NONE		22.1	59	37.2	731	758	3920	163.3	2.72	45	60.3	0	0	3920
									00:07:34	25.1	1.15	28.87	967	588.422	780.648	1.33	210.3	38.2	46.1	34.7	9.05	2.6	62	9.5	18.29	3.32	17.61	4.17	20.93	0.04	130	24	125	30	NONE		22.1	59	37.2	731	758	4541	189.2	3.15	45	69.9	0	0	4541
									00:07:36	25.86	1.181	30.543	1009	610.193	808.199	1.32	216.6	38.4	47.1	35.6	9.39	2.7	62	9.8	18.34	3.25	17.59	4.16	20.93	0.04	130	23	125	30	NONE		22.1	59	37.2	731	758	4707	196.1	3.27	45	72.4	0	0	4707
									00:07:39	25.64	1.006	25.795	1028	476.485	637.982	1.34	186.4	30.6	50.4	37.6	7.33	2.1	63	7.6	18.53	3.04	17.7	4.03	20.93	0.04	132	22	126	29	NONE		22.1	59	37.2	731	758	3687	153.6	2.56	45	56.7	0	0	3687
									00:07:41	25.1	1.052	26.41	983	512.176	682.172	1.33	193.7	33.4	48.1	36.1	7.88	2.3	65	7.9	18.41	3.17	17.64	4.12	20.93	0.04	131	23	125	29	NONE		22.1	59	37.2	731	758	3957	164.9	2.75	45	60.9	0	0	3957
									00:07:43	26.32	1.181	31.079	1057	595.455	794.192	1.33	217.8	37.1	49.1	36.8	9.16	2.6	69	8.6	18.44	3.14	17.67	4.09	20.93	0.04	131	22	126	29	NONE		22.1	59	37.2	731	758	4602	191.8	3.2	45	70.8	0	0	4602
									00:07:46	23.62	1.291	30.496	1091	592.534	784.053	1.32	237.7	40.8	48.7	36.8	9.12	2.6	70	8.5	18.41	3.16	17.56	4.15	20.93	0.04	131	22	125	30	NONE		22	59	37.2	730	758	4570	190.4	3.17	45	70.3	0	0	4570
									00:07:49	17.49	2.424	42.402	1714	765.688	1062.7	1.39	449.9	74.7	53.8	38.7	11.78	3.4	71	10.8	18.56	3.08	17.79	3.97	20.93	0.04	132	22	126	28	NONE		22.1	59	37.2	731	758	5983	249.3	4.16	45	92.1	0	0	5983
									00:07:52	21.74	1.101	23.935	1029	455.509	610.074	1.34	203.2	34.5	49.2	36.7	7.01	2	72	6.3	18.46	3.13	17.74	4	20.93	0.04	131	22	126	28	NONE		22	59	37.2	731	758	3524	146.9	2.45	46	54.2	0	0	3524
									00:07:55	21.74	1.17	25.435	1015	499.463	661.522	1.32	215.1	37.4	47.9	36.1	7.68	2.2	72	6.9	18.38	3.2	17.5	4.27	20.93	0.04	131	23	124	30	NONE		22	59	37.1	731	758	3853	160.5	2.68	46	59.3	0	0	3853
									00:07:57	21.58	0.963	20.784	955	418.147	531.969	1.27	176.7	30.3	46.1	36.2	6.43	1.8	70	6	18.35	3.15	17.34	4.35	20.93	0.04	130	22	123	31	NONE		22	59	37.2	730	758	3191	133	2.22	46	49.1	0	0	3191
									00:08:00	23.26	1.138	26.465	1047	554.311	696.412	1.26	207.7	36.8	44.8	35.7	8.53	2.4	68	8.2	18.25	3.23	17.4	4.31	20.93	0.04	130	23	124	31	NONE		22	59	37.2	731	758	4216	175.7	2.93	46	64.9	0	0	4216
									00:08:03	23.26	1.071	24.907	982	504.027	627.943	1.25	196.5	33.2	46.2	37.1	7.75	2.2	68	7.4	18.35	3.1	17.38	4.23	20.93	0.04	130	22	124	30	NONE		22	59	37.2	730	758	3825	159.4	2.66	46	58.9	0	0	3825
									00:08:05	25.21	1.101	27.756	998	566.79	690.843	1.22	201.9	33.7	45.9	37.6	8.72	2.5	68	8.3	18.34	3.06	17.43	4.18	20.93	0.04	130	22	124	30	NONE		22	59	37.2	730	758	4277	178.2	2.97	46	65.8	0	0	4277
									00:08:08	18.63	2.708	50.46	2027	923.849	1246.93	1.35	502.2	82.3	53.2	39.4	14.21	4.1	72	12.8	18.55	3.04	17.92	3.75	20.93	0.04	132	22	127	27	NONE		22	59	37.2	731	758	7163	298.5	4.97	46	110.2	0	0	7163
									00:08:11	23.08	1.189	27.438	825	509.658	686.879	1.35	220.1	36.6	50.7	37.6	7.84	2.2	71	7.2	18.51	3.08	17.69	4	20.93	0.04	132	22	126	28	NONE		22	59	37.2	731	758	3950	164.6	2.74	47	60.8	0	0	3950
									00:08:14	22.47	0.846	19.011	842	346.286	449.217	1.3	157.2	24.6	50.4	38.8	5.33	1.5	73	4.7	18.58	2.91	17.58	4.13	20.93	0.04	132	21	125	29	NONE		22	59	37.2	731	758	2656	110.7	1.84	47	40.9	0	0	2656
									00:08:16	21.98	1.069	23.495	969	499.707	633.297	1.27	194.6	35.4	43.9	34.7	7.69	2.2	74	6.8	18.2	3.31	17.4	4.25	20.93	0.04	129	24	124	30	NONE		22	59	37.2	731	758	3809	158.7	2.65	47	58.6	0	0	3809
									00:08:18	26.67	1.095	29.2	934	594.352	754.99	1.27	200.6	34.8	46	36.2	9.14	2.6	72	8.3	18.32	3.18	17.36	4.29	20.93	0.04	130	23	123	31	NONE		22	59	37.2	731	758	4534	188.9	3.15	47	69.8	0	0	4534
									00:08:21	22.3	1.061	23.665	982	475.236	598.665	1.26	194.8	33	46.5	36.9	7.31	2.1	70	6.8	18.36	3.11	17.41	4.24	20.93	0.04	131	22	124	30	NONE		22	59	37.2	731	758	3617	150.7	2.51	47	55.6	0	0	3617
									00:08:24	25.86	1.016	26.276	967	569.039	715.834	1.26	184.5	34	43	34.2	8.75	2.5	69	8.2	18.16	3.35	17.34	4.23	20.93	0.04	129	24	123	30	NONE		22.1	59	37.2	731	758	4330	180.4	3.01	47	66.6	0	0	4330
									00:08:26	27.15	1.166	31.656	933	670.204	828.409	1.24	212.6	37.5	44.4	35.9	10.31	2.9	68	9.9	18.23	3.22	17.51	4.16	20.93	0.04	130	23	124	30	NONE		22	59	37.2	730	758	5076	211.5	3.53	47	78.1	0	0	5076
									00:08:29	20.91	0.955	19.965	906	409.227	501.556	1.23	175	29.5	45.2	36.9	6.3	1.8	69	5.9	18.32	3.09	17.26	4.3	20.93	0.04	130	22	123	31	NONE		22	59	37.2	731	758	3093	128.9	2.15	47	47.6	0	0	3093
									00:08:31	23.26	0.955	22.209	998	479.118	586.674	1.22	173.7	31	43	35.1	7.37	2.1	68	7	18.19	3.25	17.2	4.36	20.93	0.04	129	23	122	31	NONE		22.1	59	37.2	730	758	3620	150.8	2.51	47	55.7	0	0	3620
									00:08:34	23.81	1.293	30.786	1109	660.939	813.783	1.23	235.3	42	44.1	35.8	10.17	2.9	69	9.6	18.2	3.25	17.32	4.24	20.93	0.04	129	23	123	30	NONE		22.1	59	37.2	730	758	5001	208.4	3.47	48	76.9	0	0	5001
									00:08:37	20.48	1.16	23.754	1157	503.518	619.819	1.23	211.5	37.2	44.3	36	7.75	2.2	67	7.5	18.23	3.21	17.42	4.17	20.93	0.04	130	23	124	30	NONE		22.1	59	37.2	730	758	3810	158.7	2.65	48	58.6	0	0	3810
									00:08:39	21.74	1.158	25.174	1077	515.722	641.893	1.24	212.1	36.3	45.9	36.8	7.93	2.3	66	7.8	18.32	3.13	17.42	4.15	20.93	0.04	130	22	124	30	NONE		22.1	59	37.2	731	758	3913	163	2.72	48	60.2	0	0	3913
									00:08:42	26.2	1.098	28.769	967	592.358	743.932	1.26	200.9	34.9	45.5	36.2	9.11	2.6	66	9	18.3	3.18	17.49	4.1	20.93	0.04	130	23	124	29	NONE		22.1	59	37.1	730	758	4505	187.7	3.13	48	69.3	0	0	4505
									00:08:44	24.69	1.104	27.259	1040	542.866	686.784	1.27	202.9	34.2	47	37.2	8.35	2.4	66	8.2	18.38	3.1	17.61	4.03	20.93	0.04	131	22	125	29	NONE		22.1	59	37.1	730	758	4137	172.4	2.87	48	63.6	0	0	4137
									00:08:46	30	1.023	30.69	1011	589.3	751.204	1.27	188.9	30.8	48.5	38.1	9.07	2.6	66	8.9	18.47	3.01	17.74	3.84	20.93	0.04	131	21	126	27	NONE		22.1	59	37.2	731	758	4499	187.5	3.12	48	69.2	0	0	4499
									00:08:48	29.85	1.105	32.985	833	596.772	786.02	1.32	205.4	32.4	51.8	39.3	9.18	2.6	66	9	18.59	2.93	17.78	3.84	20.93	0.04	132	21	126	27	NONE		22.1	59	37.2	730	758	4597	191.5	3.19	48	70.7	0	0	4597
									00:08:51	22.99	0.983	22.598	889	423.752	547.529	1.29	182	29.3	49.5	38.3	6.52	1.9	65	6.5	18.51	2.98	17.66	3.96	20.93	0.04	132	21	126	28	NONE		22.1	59	37.2	731	758	3247	135.3	2.25	48	50	0	0	3247
									00:08:53	22.47	0.965	21.685	921	427.918	548.318	1.28	177.5	30	47	36.7	6.58	1.9	64	6.7	18.39	3.11	17.61	4.04	20.93	0.04	131	22	125	29	NONE		22.1	59	37.2	731	758	3272	136.3	2.27	49	50.3	0	0	3272
									00:08:56	22.22	1.076	23.911	937	499.081	625.633	1.25	196.5	34.6	44.8	35.7	7.68	2.2	64	7.8	18.26	3.22	17.49	4.15	20.93	0.04	130	23	124	30	NONE		22.1	59	37.2	730	758	3794	158.1	2.63	49	58.4	0	0	3794
									00:08:59	21.66	1.001	21.682	996	444.133	556.817	1.25	183.3	31.6	45.4	36.2	6.83	2	65	6.8	18.31	3.16	17.44	4.15	20.93	0.04	130	22	124	30	NONE		22.1	59	37.2	731	758	3376	140.7	2.34	49	51.9	0	0	3376
									00:09:01	23.72	0.894	21.202	890	433.241	530.356	1.22	163.9	27.5	45.1	36.8	6.67	1.9	64	6.8	18.33	3.08	17.36	4.21	20.93	0.04	130	22	123	30	NONE		22.1	59	37.2	731	758	3273	136.4	2.27	49	50.4	0	0	3273
									00:09:04	20.48	1.028	21.051	951	448.112	544.783	1.22	187.4	32.7	43.8	36	6.89	2	65	6.9	18.23	3.18	17.23	4.34	20.93	0.04	130	23	123	31	NONE		22.1	59	37.2	731	758	3380	140.8	2.35	49	52	0	0	3380
									00:09:07	21.58	1.041	22.468	1016	494.594	593.643	1.2	188.9	33.8	42.4	35.3	7.61	2.2	67	7.4	18.15	3.25	17.34	4.17	20.93	0.04	129	23	123	30	NONE		22.1	59	37.2	731	758	3718	154.9	2.58	49	57.2	0	0	3718
									00:09:10	22.64	0.999	22.619	889	503.306	593.227	1.18	181.1	32.2	41.8	35.5	7.74	2.2	67	7.5	18.13	3.22	17.24	4.23	20.93	0.04	129	23	123	30	NONE		22.1	59	37.1	731	758	3766	156.9	2.62	49	57.9	0	0	3766
									00:09:13	21.58	0.939	20.266	905	447.865	519.676	1.16	170.5	29.6	41.9	36.1	6.89	2	66	6.8	18.16	3.15	17.1	4.34	20.93	0.04	129	22	122	31	NONE		22.1	59	37.2	730	758	3338	139.1	2.32	49	51.4	0	0	3338
									00:09:15	22.81	0.984	22.449	905	510.147	582.808	1.14	178	31.4	40.9	35.8	7.85	2.2	64	8	18.09	3.19	17.08	4.29	20.93	0.04	129	23	121	31	NONE		22.1	59	37.2	731	758	3788	157.8	2.63	49	58.3	0	0	3788
									00:09:18	20.62	1.031	21.258	951	497.514	570.58	1.15	185.6	34	39.8	34.7	7.65	2.2	63	7.9	18	3.3	16.99	4.36	20.93	0.04	128	23	121	31	NONE		22.1	59	37.1	731	758	3698	154.1	2.57	50	56.9	0	0	3698
									00:09:21	22.06	1.089	24.022	1048	551.939	626.37	1.13	196.7	34.9	40.7	35.9	8.49	2.4	64	8.6	18.06	3.2	17.12	4.21	20.93	0.04	128	23	122	30	NONE		22.1	59	37.1	730	758	4092	170.5	2.84	50	63	0	0	4092
									00:09:24	20.98	1.123	23.559	1078	532.606	609.303	1.14	203.3	35.7	41.5	36.3	8.19	2.3	66	8.1	18.1	3.18	17.24	4.18	20.93	0.04	129	23	123	30	NONE		22.1	59	37.1	730	758	3956	164.8	2.75	50	60.9	0	0	3956
									00:09:26	23.17	1.049	24.301	968	568.673	656.21	1.15	188.8	34.8	39.9	34.6	8.75	2.5	67	8.5	18	3.32	17.27	4.11	20.93	0.04	128	24	123	29	NONE		22.1	59	37.1	731	758	4233	176.4	2.94	50	65.1	0	0	4233
									00:09:29	25.42	0.992	25.22	934	573.58	657.798	1.15	179.4	31.8	40.9	35.6	8.82	2.5	67	8.6	18.08	3.21	17.26	4.08	20.93	0.04	129	23	123	29	NONE		22.1	59	37.2	731	758	4263	177.6	2.96	50	65.6	0	0	4263
									00:09:41	18.46	1.094	20.197	970	425.788	533.337	1.25	199.5	35.5	44.4	35.4	6.55	1.9	80	5.3	18.24	3.24	17.41	4.14	20.93	0.04	130	23	124	29	NONE		22.2	59	37.1	730	758	3236	134.8	2.25	51	49.8	0	0	3236
									00:09:44	22.39	1.028	23.015	999	518.07	621.424	1.2	185.9	34.1	41.4	34.5	7.97	2.3	78	6.6	18.08	3.32	17.29	4.18	20.93	0.04	129	24	123	30	NONE		22.2	59	37.2	730	758	3894	162.2	2.7	51	59.9	0	0	3894
									00:09:48	17.54	1.315	23.07	1253	525.174	628.406	1.2	237.4	44	41.6	34.8	8.08	2.3	77	6.8	18.05	3.35	17.15	4.32	20.93	0.04	128	24	122	31	NONE		22.2	59	37.2	731	758	3945	164.4	2.74	51	60.7	0	0	3945
									00:09:50	22.06	0.913	20.14	858	468.119	540.415	1.15	164.5	30.1	39.7	34.4	7.2	2.1	75	6.2	18.02	3.3	17.22	4.18	20.93	0.04	128	23	122	30	NONE		22.2	59	37.2	731	758	3485	145.2	2.42	51	53.6	0	0	3485
									00:09:53	22.39	0.892	19.97	875	460.528	524.654	1.14	161	28.8	40	35.1	7.09	2	74	6.2	18.05	3.23	17.14	4.27	20.93	0.04	128	23	122	30	NONE		22.2	59	37.1	730	758	3417	142.4	2.37	51	52.6	0	0	3417
									00:09:56	21.2	1.186	25.145	1015	588.505	683.45	1.16	213.4	39.6	40.2	34.6	9.05	2.6	74	8	17.99	3.34	17.13	4.26	20.93	0.04	128	24	122	30	NONE		22.2	59	37.2	730	758	4388	182.8	3.05	51	67.5	0	0	4388
									00:09:59	21.51	1.055	22.688	1047	506.97	591.411	1.17	191.2	33.8	41.8	35.8	7.8	2.2	75	6.8	18.12	3.2	17.24	4.2	20.93	0.04	129	23	123	30	NONE		22.2	59	37.1	730	758	3784	157.7	2.63	51	58.2	0	0	3784
									00:10:02	20.91	1.157	24.188	1061	522.247	624.179	1.2	210.6	36.7	43.5	36.4	8.03	2.3	75	7	18.2	3.17	17.25	4.16	20.93	0.04	129	23	123	30	NONE		22.2	59	37.1	730	758	3922	163.4	2.72	51	60.3	0	0	3922
									00:10:04	24.19	1.205	29.153	985	664.096	767.792	1.16	217.8	39	41.3	35.8	10.22	2.9	73	9.1	18.07	3.24	17.22	4.16	20.93	0.04	129	23	122	30	NONE		22.2	59	37.1	730	758	4946	206.1	3.43	52	76.1	0	0	4946
									00:10:07	18.99	0.77	14.62	920	310.737	362.814	1.17	140.6	23.5	42.8	36.6	4.78	1.4	71	4.4	18.26	3.05	17.38	4.08	20.93	0.04	130	22	124	29	NONE		22.2	59	37.1	730	758	2320	96.7	1.61	52	35.7	0	0	2320
									00:10:10	19.87	1.025	20.364	992	451.844	540.023	1.2	185.8	33.4	42	35.1	6.95	2	69	6.5	18.13	3.26	17.26	4.17	20.93	0.04	129	23	123	30	NONE		22.2	59	37.1	731	758	3393	141.4	2.36	52	52.2	0	0	3393
									00:10:13	23.08	0.868	20.031	874	421.248	495.354	1.18	158.7	26.4	43.7	37.2	6.48	1.9	69	6.1	18.28	3.04	17.31	4.09	20.93	0.04	130	22	123	29	NONE		22.2	59	37.1	730	758	3150	131.3	2.19	52	48.5	0	0	3150
									00:10:15	23.08	0.92	21.231	903	457.473	538.689	1.18	167.6	28.7	42.9	36.4	7.04	2	69	6.6	18.22	3.12	17.25	4.19	20.93	0.04	130	22	123	30	NONE		22.2	59	37.1	731	758	3422	142.6	2.38	52	52.7	0	0	3422
									00:10:18	21.66	0.966	20.924	968	450.214	523.145	1.16	176.1	29.7	43.1	37.1	6.93	2	68	6.6	18.23	3.07	17.32	4.13	20.93	0.04	130	22	123	29	NONE		22.2	59	37.1	730	758	3357	139.9	2.33	52	51.6	0	0	3357
									00:10:21	21.82	0.862	18.807	857	397.943	464.781	1.17	157.5	26.2	43.4	37.2	6.12	1.7	69	5.8	18.27	3.04	17.32	4.16	20.93	0.04	130	22	123	30	NONE		22.2	59	37.1	730	758	2971	123.8	2.06	52	45.7	0	0	2971
									00:10:24	22.47	1.036	23.281	920	515.833	610.729	1.18	187.9	33.4	42.1	35.5	7.94	2.3	69	7.5	18.14	3.22	17.28	4.23	20.93	0.04	129	23	123	30	NONE		22.2	59	37.1	730	758	3864	161	2.68	52	59.5	0	0	3864
									00:10:26	20.69	1.109	22.945	1048	494.151	585.659	1.19	202	34.8	43.5	36.7	7.6	2.2	70	7.1	18.21	3.14	17.29	4.13	20.93	0.04	130	22	123	29	NONE		22.2	59	37.1	730	758	3703	154.3	2.57	52	57	0	0	3703
									00:10:31	14.63	1.03	15.073	888	328.29	377.246	1.15	187.5	31.7	42.8	37.2	5.05	1.4	71	4.6	18.2	3.08	17.06	4.27	20.93	0.04	129	22	121	30	NONE		22.2	59	37.1	730	758	2441	101.7	1.7	53	37.6	0	0	2441
									00:10:33	21.74	1.2	26.087	1093	601.982	691.726	1.15	216.5	39.1	40.8	35.5	9.26	2.6	72	8.4	18.04	3.26	17.18	4.24	20.93	0.04	128	23	122	30	NONE		22.2	59	37.1	730	758	4476	186.5	3.11	53	68.9	0	0	4476
									00:10:36	20.83	1.022	21.292	1076	480.721	554.272	1.15	185	32.7	41.3	35.8	7.4	2.1	73	6.6	18.1	3.2	17.3	4.09	20.93	0.04	129	23	123	29	NONE		22.2	59	37.1	730	758	3578	149.1	2.48	53	55	0	0	3578
									00:10:39	21.74	1.018	22.13	952	497.296	565.859	1.14	184.5	32	41.4	36.4	7.65	2.2	73	6.8	18.12	3.14	17.3	4.08	20.93	0.04	129	22	123	29	NONE		22.2	59	37.1	730	758	3689	153.7	2.56	53	56.8	0	0	3689
									00:10:42	22.39	0.921	20.619	857	471.922	531.816	1.13	166.5	29.2	40.4	35.8	7.26	2.1	72	6.6	18.08	3.17	17.19	4.17	20.93	0.04	129	23	122	30	NONE		22.2	59	37.1	730	758	3493	145.5	2.43	53	53.7	0	0	3493
									00:10:44	22.14	0.998	22.096	904	519.149	581.915	1.12	179.7	32.3	39.6	35.3	7.99	2.3	69	7.5	18.01	3.24	17.08	4.19	20.93	0.04	128	23	121	30	NONE		22.3	59	37.1	730	758	3837	159.9	2.66	53	59	0	0	3837
									00:10:48	15.79	2.455	38.763	2243	777.119	938.206	1.21	451.5	73.1	48.5	40.1	11.96	3.4	72	10.8	18.39	2.98	17.87	3.56	20.93	0.04	131	21	127	25	NONE		22.2	59	37.1	730	758	5850	243.8	4.06	53	90	0	0	5850
									00:10:50	32.97	0.533	17.571	829	249.842	309.294	1.24	101.9	11.6	61.1	49.4	3.84	1.1	74	3.4	19.12	2.18	18.21	3.03	20.93	0.04	136	15	129	22	NONE		22.2	59	37.1	731	758	1893	78.9	1.31	53	29.1	0	0	1893
									00:10:54	16.3	0.964	15.717	284	340.184	400.509	1.18	175.5	30.2	42.8	36.4	5.23	1.5	77	4.4	18.21	3.13	17.03	4.33	20.93	0.04	129	22	121	31	NONE		22.2	59	37.1	731	758	2545	106	1.77	54	39.2	0	0	2545
									00:10:57	21.2	0.878	18.615	828	446.217	481.213	1.08	157.8	27.9	38.4	35.6	6.86	2	74	6	17.97	3.18	16.95	4.29	20.93	0.04	128	23	121	31	NONE		22.3	58	37.1	730	758	3268	136.2	2.27	54	50.3	0	0	3268
									00:11:00	18.4	1.029	18.939	960	490.303	529.035	1.08	182.5	35.3	36	33.4	7.54	2.2	72	6.8	17.74	3.43	16.74	4.43	20.93	0.04	126	24	119	31	NONE		22.3	58	37.1	730	758	3592	149.6	2.49	54	55.3	0	0	3592
									00:11:03	20.13	1.166	23.477	1144	562.951	611.012	1.09	209.5	37.3	39.2	36.1	8.66	2.5	70	8	17.97	3.2	17.04	4.17	20.93	0.04	128	23	121	30	NONE		22.3	58	37.1	730	758	4129	172.1	2.87	54	63.5	0	0	4129
									00:11:06	18.35	1.491	27.358	1201	640.999	710.573	1.11	268.7	47.6	40.7	36.7	9.86	2.8	69	9.3	18.02	3.19	17.09	4.14	20.93	0.04	128	23	122	29	NONE		22.3	58	37.1	730	758	4725	196.9	3.28	54	72.7	0	0	4725
									00:11:09	19.61	0.839	16.451	845	376.218	408.14	1.08	151.9	25.6	40.1	36.9	5.79	1.7	66	5.7	18.1	3.05	17.11	4.11	20.93	0.04	129	22	122	29	NONE		22.3	58	37.1	731	758	2759	115	1.92	54	42.5	0	0	2759
									00:11:12	22.73	0.941	21.386	827	529.558	571.548	1.08	168.2	30.9	37.4	34.6	8.15	2.3	66	8	17.87	3.28	16.94	4.27	20.93	0.04	127	23	120	30	NONE		22.3	58	37.1	730	758	3879	161.6	2.69	54	59.7	0	0	3879
									00:11:14	23.26	0.857	19.93	859	475.099	518.425	1.09	154.1	27.4	38.5	35.3	7.31	2.1	64	7.4	17.98	3.2	16.98	4.21	20.93	0.04	128	23	121	30	NONE		22.3	58	37.1	730	758	3489	145.4	2.42	54	53.7	0	0	3489
									00:11:17	23.9	0.931	22.255	890	530.493	579.568	1.09	167.4	29.8	38.8	35.5	8.16	2.3	64	8.3	17.98	3.2	17.15	4.1	20.93	0.04	128	23	122	29	NONE		22.3	58	37.1	730	758	3897	162.4	2.71	55	60	0	0	3897
									00:11:20	18.99	1.045	19.842	826	464.253	497.18	1.07	188.6	32.2	39.9	37.2	7.14	2	63	7.4	18.05	3.08	17.1	4.09	20.93	0.04	128	22	122	29	NONE		22.3	58	37.1	730	758	3395	141.4	2.36	55	52.2	0	0	3395
									00:11:23	22.64	0.895	20.264	954	467.615	508.177	1.09	161.8	27.6	39.9	36.8	7.19	2.1	65	7.2	18.08	3.08	17.13	4.07	20.93	0.04	129	22	122	29	NONE		22.3	58	37.1	730	758	3431	143	2.38	55	52.8	0	0	3431
									00:11:25	25.32	0.951	24.076	921	562.61	609.463	1.08	171.6	29.6	39.6	36.6	8.66	2.5	66	8.5	18.04	3.11	17.21	4.03	20.93	0.04	128	22	122	29	NONE		22.3	58	37.1	730	758	4125	171.9	2.86	55	63.5	0	0	4125
									00:11:27	23.72	0.897	21.273	872	483.362	530.313	1.1	162.5	27.5	40.6	37	7.44	2.1	67	7.2	18.12	3.07	17.24	3.97	20.93	0.04	129	22	123	28	NONE		22.3	58	37.1	731	758	3555	148.1	2.47	55	54.7	0	0	3555
									00:11:30	24.49	0.877	21.478	842	487.354	535.685	1.1	158.9	26.9	40.6	36.9	7.5	2.1	67	7.3	18.12	3.07	17.21	4.02	20.93	0.04	129	22	122	29	NONE		22.3	58	37.1	730	758	3586	149.4	2.49	55	55.2	0	0	3586
									00:11:34	16.39	1.462	23.967	888	608.725	662.021	1.09	260.1	49.6	37.5	34.5	9.37	2.7	68	9	17.79	3.39	16.75	4.4	20.93	0.04	126	24	119	31	NONE		22.3	58	37.1	730	758	4467	186.1	3.1	55	68.7	0	0	4467
									00:11:37	18.69	1.114	20.822	634	404.907	461.302	1.14	206.1	30.4	48.2	42.3	6.23	1.8	73	5.5	18.5	2.73	17.3	3.8	20.93	0.04	132	19	123	27	NONE		22.3	58	37.1	730	758	3005	125.2	2.09	55	46.2	0	0	3005
									00:11:39	26.91	0.58	15.605	921	281.407	291.897	1.04	108.6	13.4	48.8	47	4.33	1.2	74	3.8	18.72	2.31	17.43	3.51	20.93	0.04	133	16	124	25	NONE		22.3	58	37.1	730	758	2043	85.1	1.42	55	31.4	0	0	2043
									00:11:42	24.19	0.833	20.153	741	404.69	427.891	1.06	153.8	21.8	45.6	43.1	6.23	1.8	73	5.5	18.46	2.62	17.22	3.91	20.93	0.04	131	19	122	28	NONE		22.3	58	37.1	730	758	2951	122.9	2.05	56	45.4	0	0	2951
									00:11:46	14.46	2.474	35.769	1952	709.223	826.817	1.17	456.2	70.4	49	42	10.91	3.1	75	9.5	18.44	2.85	17.65	3.66	20.93	0.04	131	20	125	26	NONE		22.3	59	37.1	730	758	5293	220.5	3.68	56	81.4	0	0	5293
									00:11:49	19.87	0.962	19.113	830	410.628	470.04	1.14	175.5	29.1	43.2	37.7	6.32	1.8	75	5.5	18.24	3.02	17.44	3.89	20.93	0.04	130	22	124	28	NONE		22.3	59	37.1	731	758	3051	127.1	2.12	56	46.9	0	0	3051
									00:11:52	21.13	1.038	21.93	952	470.832	537.596	1.14	189.4	31.3	43.4	38	7.24	2.1	73	6.4	18.25	3.02	17.15	4.14	20.93	0.04	130	21	122	29	NONE		22.3	58	37.1	730	758	3496	145.7	2.43	56	53.8	0	0	3496
									00:11:54	21.74	0.872	18.957	843	396.942	452.275	1.14	159.7	25.6	43.9	38.5	6.11	1.7	71	5.6	18.31	2.94	17.31	3.98	20.93	0.04	130	21	123	28	NONE		22.3	58	37.1	731	758	2946	122.7	2.05	56	45.3	0	0	2946
									00:11:57	21.82	0.802	17.498	718	384.247	425.657	1.11	146	24	41.6	37.5	5.91	1.7	68	5.7	18.2	2.99	17.11	4.12	20.93	0.04	129	21	122	29	NONE		22.3	58	37.1	730	758	2832	118	1.97	56	43.6	0	0	2832
									00:12:00	18.93	0.895	16.94	829	406.182	434.171	1.07	160.9	28.2	38.4	36	6.25	1.8	67	6.1	17.98	3.15	16.94	4.23	20.93	0.04	128	22	120	30	NONE		22.3	58	37.1	730	758	2969	123.7	2.06	56	45.7	0	0	2969
									00:12:03	19.61	0.924	18.118	863	450.147	475.436	1.06	165.2	29.8	37.2	35.2	6.93	2	66	6.8	17.88	3.23	16.88	4.25	20.93	0.04	127	23	120	30	NONE		22.3	58	37.1	730	758	3281	136.7	2.28	56	50.5	0	0	3281
									00:12:06	19.35	1.026	19.858	953	488.45	519.68	1.06	183.7	33	37.9	35.6	7.51	2.1	64	7.6	17.9	3.22	16.97	4.14	20.93	0.04	127	23	121	29	NONE		22.3	58	37.1	730	758	3566	148.6	2.48	57	54.9	0	0	3566
									00:12:09	20.07	1.015	20.368	953	492.349	520.684	1.06	182.3	31.9	38.5	36.4	7.57	2.2	63	7.8	17.96	3.14	16.98	4.12	20.93	0.04	128	22	121	29	NONE		22.3	59	37.1	730	758	3590	149.6	2.49	57	55.2	0	0	3590
									00:12:12	20.69	0.959	19.841	923	451.28	479.27	1.06	173.9	28.5	40.8	38.4	6.94	2	63	7.2	18.13	2.97	17.14	3.99	20.93	0.04	129	21	122	28	NONE		22.3	59	37.1	730	758	3294	137.2	2.29	57	50.7	0	0	3294
									00:12:15	20.34	0.916	18.631	860	428.132	449.649	1.05	165.9	27.2	40.2	38.3	6.59	1.9	63	6.8	18.11	2.97	17.08	4.09	20.93	0.04	129	21	121	29	NONE		22.3	59	37.1	730	758	3117	129.9	2.16	57	47.9	0	0	3117
									00:12:18	20.27	0.859	17.412	858	404.239	426.801	1.06	155.3	25.9	39.6	37.5	6.22	1.8	63	6.4	18.08	3.02	17.22	3.93	20.93	0.04	129	21	122	28	NONE		22.3	58	37.1	731	758	2946	122.8	2.05	57	45.3	0	0	2946
									00:12:21	20.41	0.792	16.163	830	368.943	394.848	1.07	143.5	23.8	39.9	37.3	5.68	1.6	64	5.8	18.12	3.01	17.26	3.93	20.93	0.04	129	21	123	28	NONE		22.3	59	37.1	730	758	2697	112.4	1.87	57	41.5	0	0	2697
									00:12:24	18.93	0.986	18.662	956	442.285	472.588	1.07	177.6	30.7	39.2	36.7	6.8	1.9	65	6.8	18.01	3.11	17.15	3.98	20.93	0.04	128	22	122	28	NONE		22.3	59	37.1	731	758	3232	134.7	2.24	57	49.7	0	0	3232
									00:12:27	23.08	0.906	20.908	828	485.41	512.157	1.06	163.8	27.3	39.7	37.7	7.47	2.1	65	7.5	18.08	3.01	17.08	4.04	20.93	0.04	129	21	121	29	NONE		22.3	59	37.1	730	758	3537	147.4	2.46	57	54.4	0	0	3537
									00:12:30	22.14	0.878	19.439	874	414.527	444.148	1.07	160.7	24.7	43.2	40.3	6.38	1.8	66	6.3	18.3	2.81	17.15	3.98	20.93	0.04	130	20	122	28	NONE		22.3	59	37.1	730	758	3032	126.3	2.11	57	46.6	0	0	3032
									00:12:33	17.96	1.033	18.557	986	421.238	452.697	1.07	187.3	31	41.1	38.2	6.48	1.9	66	6.4	18.13	3	17.16	4.01	20.93	0.04	129	21	122	29	NONE		22.3	59	37.1	730	758	3083	128.4	2.14	58	47.4	0	0	3083
									00:12:39	12.2	2.818	34.366	2193	697.338	812.588	1.17	518	82	48.1	41.2	10.73	3.1	68	10.3	18.38	2.91	17.67	3.62	20.93	0.04	131	21	126	26	NONE		22.3	59	37.1	730	758	5203	216.8	3.61	58	80.1	0	0	5203
									00:12:43	13.16	0.595	7.829	624	171.653	187.132	1.09	108.4	17.5	40.2	36.9	2.64	0.8	66	2.6	18.22	2.94	17.15	4.01	20.93	0.04	130	21	122	29	NONE		22.3	59	37.1	730	758	1260	52.5	0.88	58	19.4	0	0	1260
									00:12:46	15.92	0.665	10.584	629	270.347	274.487	1.02	118.5	21.2	35	34.5	4.16	1.2	65	4.2	17.82	3.19	16.91	4.15	20.93	0.04	127	23	120	30	NONE		22.3	59	37.1	730	758	1953	81.4	1.36	58	30	0	0	1953
									00:12:49	20.69	0.98	20.276	843	537.55	543.891	1.01	173.5	32.3	35	34.6	8.27	2.4	66	8.1	17.7	3.3	16.89	4.09	20.93	0.04	126	23	120	29	NONE		22.3	59	37.1	730	758	3880	161.7	2.69	58	59.7	0	0	3880
									00:12:52	21.28	0.95	20.213	859	527.484	522.715	0.99	168.8	30.2	35.5	35.8	8.12	2.3	69	7.6	17.77	3.18	16.82	4.15	20.93	0.04	126	23	120	30	NONE		22.3	59	37.1	730	758	3790	157.9	2.63	58	58.3	0	117	3673
									00:12:54	27.27	0.681	18.573	733	454.791	443.257	0.97	122.4	20	36.6	37.6	7	2	70	6.5	17.97	2.94	17	3.9	20.93	0.04	128	21	121	28	NONE		22.3	59	37.1	730	758	3256	135.7	2.26	58	50.1	0	282	2974
									00:12:58	16.67	0.958	15.967	745	329.116	403.955	1.23	175.4	29.8	45	36.6	5.06	1.4	71	4.6	18.31	3.11	16.98	3.88	20.93	0.04	130	22	121	28	NONE		22.3	59	37.1	730	758	2488	103.7	1.73	58	38.3	0	0	2488
									00:13:00	27.4	0.864	23.671	841	622.731	606.143	0.97	153.4	27.2	34.9	35.9	9.58	2.7	73	8.5	17.75	3.15	16.71	4.13	20.93	0.04	126	22	119	29	NONE		22.3	59	37.1	731	758	4457	185.7	3.1	59	68.6	0	405	4052
									00:13:02	24.39	0.824	20.098	778	534.914	519.842	0.97	146	26.2	34.4	35.4	8.23	2.4	73	7.3	17.72	3.18	16.81	4.03	20.93	0.04	126	23	120	29	NONE		22.3	59	37.1	730	758	3828	159.5	2.66	59	58.9	0	368	3459
									00:13:05	19.87	0.795	15.795	725	426.145	407.266	0.96	140.6	25.2	33.8	35.4	6.56	1.9	70	6.1	17.69	3.17	16.81	4.06	20.93	0.04	126	23	120	29	NONE		22.3	59	37.1	730	758	3038	126.6	2.11	59	46.7	0	459	2579
									00:13:08	20.76	0.819	17.003	782	469.001	444.235	0.95	144.3	26.3	33.2	35	7.22	2.1	66	7.1	17.62	3.21	16.76	4.05	20.93	0.04	125	23	119	29	NONE		22.3	59	37.1	730	758	3338	139.1	2.32	59	51.3	0	602	2736
									00:13:11	20.76	0.748	15.529	750	420.128	395.118	0.94	132.3	23.4	33.5	35.6	6.46	1.8	64	6.6	17.69	3.13	16.62	4.12	20.93	0.04	126	22	118	29	NONE		22.3	59	37.1	730	758	2985	124.4	2.07	59	45.9	0	607	2379
									00:13:14	20.34	0.861	17.512	814	478.657	449.997	0.94	152	27.2	33.6	35.8	7.36	2.1	63	7.6	17.65	3.16	16.61	4.12	20.93	0.04	126	22	118	29	NONE		22.3	59	37.1	730	758	3401	141.7	2.36	59	52.3	0	695	2706
									00:13:17	22.14	0.759	16.804	705	446.284	419.457	0.94	134.7	23.3	34.2	36.4	6.87	2	62	7.2	17.75	3.07	16.56	4.17	20.93	0.04	126	22	118	30	NONE		22.3	59	37.1	730	758	3171	132.1	2.2	59	48.8	0	651	2520
									00:13:20	21.35	0.788	16.826	768	451.357	423.676	0.94	139.6	24.4	34	36.2	6.94	2	61	7.4	17.72	3.1	16.61	4.12	20.93	0.04	126	22	118	29	NONE		22.3	59	37.1	730	758	3206	133.6	2.23	59	49.3	0	671	2535
									00:13:23	20.83	0.919	19.146	863	527.649	503.448	0.95	161.9	29.7	33.5	35.1	8.12	2.3	61	8.6	17.62	3.23	16.71	4.08	20.93	0.04	125	23	119	29	NONE		22.3	59	37.1	730	758	3761	156.7	2.61	59	57.9	0	589	3172
									00:13:25	21.13	0.897	18.951	892	492.601	479.367	0.97	159.6	27.9	35.5	36.4	7.58	2.2	61	8.1	17.79	3.11	16.81	4.04	20.93	0.04	127	22	120	29	NONE		22.3	59	37.1	730	758	3526	146.9	2.45	60	54.2	0	323	3202
									00:13:29	17.91	0.973	17.427	937	432.522	428.076	0.99	174.4	29.4	37.4	37.8	6.65	1.9	62	7	17.92	3.02	17.06	3.85	20.93	0.04	127	21	121	27	NONE		22.3	59	37.1	730	758	3107	129.5	2.16	60	47.8	0	109	2998
									00:13:32	17.96	0.991	17.802	877	440.635	436.652	0.99	177.7	29.9	37.5	37.9	6.78	1.9	61	7.2	17.93	3.02	17.07	3.9	20.93	0.04	127	21	121	28	NONE		22.3	59	37.1	730	758	3166	131.9	2.2	60	48.7	0	98	3069
									00:13:35	20.76	0.881	18.291	829	451.651	450.662	1	158	26.7	37.3	37.4	6.95	2	63	7.2	17.93	3.03	17.19	3.78	20.93	0.04	128	22	122	27	NONE		22.3	59	37.1	730	758	3250	135.4	2.26	60	50	0	24	3226
									00:13:38	20.98	0.83	17.413	752	431.389	428.087	0.99	148.8	25.1	37	37.2	6.64	1.9	64	6.7	17.93	3.02	17.09	3.85	20.93	0.04	127	22	122	27	NONE		22.3	59	37.1	730	758	3101	129.2	2.15	60	47.7	0	81	3020
									00:13:41	19.93	0.879	17.522	765	432.483	427.78	0.99	157.7	26.4	37.3	37.7	6.65	1.9	65	6.7	17.94	3	17.03	3.91	20.93	0.04	128	21	121	28	NONE		22.3	59	37.1	730	758	3106	129.4	2.16	60	47.8	0	115	2991
									00:13:44	17.7	0.812	14.372	758	356.542	349.597	0.98	145.6	24.3	36.8	37.6	5.49	1.6	63	5.7	17.93	2.99	16.68	4.19	20.93	0.04	127	21	119	30	NONE		22.3	59	37.1	730	758	2556	106.5	1.78	60	39.3	0	170	2386
									00:13:48	16.85	0.871	14.68	793	379.419	364.508	0.96	155.2	26.6	35.6	37	5.84	1.7	63	6	17.82	3.05	16.7	4.18	20.93	0.04	127	22	119	30	NONE		22.3	59	37.1	730	758	2708	112.8	1.88	60	41.7	0	363	2345
									00:13:51	19.05	0.799	15.219	801	397.487	382.588	0.96	142.1	24.7	34.9	36.3	6.12	1.7	63	6.3	17.78	3.09	16.67	4.13	20.93	0.04	126	22	119	29	NONE		22.3	59	37.1	730	758	2838	118.3	1.97	60	43.7	0	363	2475
									00:13:55	16.04	1.032	16.556	1055	463.811	445.24	0.96	181.2	34.1	33.3	34.7	7.14	2	67	6.9	17.56	3.3	16.67	4.14	20.93	0.04	125	23	119	29	NONE		22.3	59	37.1	730	758	3310	137.9	2.3	61	50.9	0	452	2858
									00:13:58	16.48	0.807	13.302	832	338.478	324.252	0.96	144.2	24.2	35.9	37.5	5.21	1.5	69	4.9	17.87	3	16.64	4.19	20.93	0.04	127	21	118	30	NONE		22.3	59	37.1	730	758	2415	100.6	1.68	61	37.1	0	346	2068
									00:14:02	17.6	0.818	14.393	782	400.593	377.947	0.94	143.9	26.4	32.9	34.8	6.16	1.8	69	5.8	17.59	3.23	16.56	4.18	20.93	0.04	125	23	118	30	NONE		22.3	59	37.1	730	758	2848	118.7	1.98	61	43.8	0	550	2299
									00:14:05	16.81	0.902	15.16	875	434.114	403.464	0.93	157.9	29.5	32.2	34.7	6.68	1.9	68	6.4	17.51	3.27	16.5	4.22	20.93	0.04	124	23	117	30	NONE		22.3	59	37.1	730	758	3077	128.2	2.14	61	47.3	0	741	2336
									00:14:09	16.81	0.924	15.529	891	427.955	400.574	0.94	162.9	29.3	33.5	35.8	6.58	1.9	67	6.4	17.63	3.17	16.47	4.19	20.93	0.04	125	23	117	30	NONE		22.3	59	37.1	730	758	3038	126.6	2.11	61	46.7	0	663	2375
									00:14:13	15.96	0.9	14.362	869	419.135	387.029	0.92	157	29.8	31.6	34.2	6.45	1.8	64	6.5	17.44	3.31	16.4	4.24	20.93	0.04	124	24	117	30	NONE		22.3	59	37.1	730	758	2967	123.6	2.06	61	45.6	0	776	2191
									00:14:16	18.52	0.857	15.87	830	444.739	409.741	0.92	150.7	27.2	32.8	35.6	6.84	2	64	6.9	17.58	3.17	16.61	4.08	20.93	0.04	125	23	118	29	NONE		22.3	59	37.1	730	758	3147	131.1	2.19	61	48.4	0	845	2302
									00:14:19	17.91	0.915	16.388	823	469.023	428.404	0.91	160.3	29.4	32.3	35.3	7.22	2.1	62	7.6	17.52	3.21	16.5	4.14	20.93	0.04	125	23	117	29	NONE		22.3	59	37.1	730	758	3313	138	2.3	61	51	0	979	2333
									00:14:22	21.2	0.76	16.113	736	429.88	392.926	0.91	134.9	22.8	34	37.2	6.61	1.9	60	7.2	17.75	3	16.53	4.1	20.93	0.04	126	21	118	29	NONE		22.3	59	37.1	730	758	3037	126.5	2.11	62	46.7	0	891	2146
									00:14:26	17.09	1.354	23.145	1174	618.603	589.488	0.95	239.9	42.4	35.5	37.2	9.52	2.7	62	10	17.72	3.13	16.75	4.03	20.93	0.04	126	22	119	29	NONE		22.3	59	37.1	730	758	4408	183.7	3.06	62	67.8	0	708	3700
									00:14:27	32.43	0.4	12.973	783	222.877	220.172	0.99	75.4	8.4	48	48.6	3.43	1	62	3.6	18.85	2.1	17.81	2.9	20.93	0.04	134	15	127	21	NONE		22.3	58	37.1	730	758	1600	66.7	1.11	62	24.6	0	66	1534
									00:14:42	24.79	1.09	27.025	1143	627.039	640.661	1.02	197.3	31.8	40.3	39.5	9.65	2.8	63	10	18.1	2.92	17.36	3.65	20.93	0.04	129	21	123	26	NONE		22.3	58	37.1	730	758	4536	189	3.15	62	69.8	0	0	4536
									00:14:44	24.1	0.909	21.904	684	478.426	493.063	1.03	166	25.2	42.3	41	7.36	2.1	64	7.5	18.26	2.77	17.2	3.8	20.93	0.04	130	20	122	27	NONE		22.3	59	37.1	730	758	3468	144.5	2.41	62	53.4	0	0	3468
									00:14:48	17.44	0.682	11.895	767	244.576	246.115	1.01	125.7	17.4	43.6	43.4	3.76	1.1	65	3.8	18.43	2.55	16.95	4.01	20.93	0.04	131	18	121	29	NONE		22.3	58	37.1	730	758	1763	73.5	1.22	62	27.1	0	0	1763
									00:14:51	20.55	1.083	22.253	812	570.495	568.244	1	193	34	36.5	36.6	8.78	2.5	66	8.6	17.82	3.14	16.89	4	20.93	0.04	127	22	120	28	NONE		22.3	59	37.1	730	758	4104	171	2.85	63	63.1	0	55	4049
									00:14:53	20.2	0.794	16.04	800	408.057	397.489	0.97	141.8	24.2	35.8	36.8	6.28	1.8	66	6.2	17.86	3.05	16.87	4.01	20.93	0.04	127	22	120	29	NONE		22.3	59	37.1	730	758	2921	121.7	2.03	63	44.9	0	258	2663
									00:14:56	20.07	0.908	18.221	892	458.814	450.287	0.98	162.4	27.6	36.7	37.3	7.06	2	65	7.1	17.89	3.04	16.98	3.91	20.93	0.04	127	22	121	28	NONE		22.3	59	37.1	730	758	3290	137.1	2.28	63	50.6	0	209	3081
									00:14:59	20.48	0.954	19.536	845	470.125	462.573	0.98	171.9	27.8	38.5	39.1	7.23	2.1	64	7.3	18.02	2.91	17.01	3.88	20.93	0.04	128	21	121	28	NONE		22.3	59	37.1	730	758	3373	140.5	2.34	63	51.9	0	185	3188
									00:15:03	17.6	0.916	16.117	943	385.9	378.835	0.98	165.2	26.5	38.6	39.3	5.94	1.7	65	5.9	18.03	2.89	16.9	4.04	20.93	0.04	128	21	120	29	NONE		22.3	58	37.1	730	758	2767	115.3	1.92	63	42.6	0	173	2594
									00:15:06	18.99	0.875	16.614	848	426.118	418.448	0.98	156	27.1	35.9	36.5	6.56	1.9	65	6.6	17.83	3.1	16.95	3.93	20.93	0.04	127	22	121	28	NONE		22.3	58	37.1	730	758	3056	127.3	2.12	63	47	0	188	2868
									00:15:10	17.8	0.782	13.923	760	351.666	344.513	0.98	139.8	23.8	36	36.8	5.41	1.5	64	5.5	17.88	3.04	16.97	3.88	20.93	0.04	127	22	121	28	NONE		22.3	58	37.1	730	758	2521	105	1.75	63	38.8	0	175	2346
									00:15:13	17.96	0.948	17.03	802	459.593	442.821	0.96	167.6	30.3	34.3	35.6	7.07	2	64	7.2	17.68	3.2	16.62	4.12	20.93	0.04	126	23	118	29	NONE		22.3	58	37.1	730	758	3283	136.8	2.28	63	50.5	0	409	2874
									00:15:17	15.04	0.769	11.564	806	301.451	284.846	0.94	136.9	23.3	34.9	36.9	4.64	1.3	64	4.7	17.8	3.03	16.56	4.23	20.93	0.04	127	22	118	30	NONE		22.3	58	37.1	730	758	2144	89.3	1.49	63	33	0	403	1741
									00:15:20	16.81	0.806	13.546	774	355.459	330.611	0.93	143.4	24.2	34.8	37.4	5.47	1.6	61	5.8	17.79	3	16.53	4.18	20.93	0.04	126	21	118	30	NONE		22.3	58	37.1	730	758	2520	105	1.75	64	38.8	0	601	1919
									00:15:24	18.02	0.774	13.946	715	394.52	360.564	0.91	135.9	24.6	32.2	35.2	6.07	1.7	61	6.5	17.56	3.18	16.51	4.19	20.93	0.04	125	23	117	30	NONE		22.3	58	37.1	730	758	2787	116.1	1.94	64	42.9	0	819	1968
									00:15:36	5.74	2.524	14.478	2464	317.856	331.712	1.04	460.4	71.2	44.3	42.4	4.89	1.4	64	5	18.24	2.82	17.58	3.53	20.93	0.04	130	20	125	25	NONE		22.3	59	37.1	730	758	2311	96.3	1.6	64	35.5	0	0	2311
									00:15:39	11.45	0.978	11.198	875	348.109	320.814	0.92	168.4	34.4	29.9	32.4	5.36	1.5	66	5.3	17.22	3.52	16.14	4.47	20.93	0.04	122	25	115	32	NONE		22.3	59	37.1	730	758	2463	102.6	1.71	64	37.9	0	659	1804
									00:15:43	14.93	0.929	13.866	1041	392.643	352.013	0.9	163.2	29	32.7	36.4	6.04	1.7	65	6	17.57	3.12	16.25	4.29	20.93	0.04	125	22	116	31	NONE		22.3	59	37.1	730	758	2763	115.1	1.92	64	42.5	0	976	1787
									00:15:47	16.09	0.921	14.815	898	439.921	387.372	0.88	160.4	29.6	31.1	35.3	6.77	1.9	65	6.8	17.42	3.21	16.58	3.99	20.93	0.04	124	23	118	28	NONE		22.4	58	37.1	730	758	3084	128.5	2.14	64	47.4	0	1257	1827
									00:15:51	13.99	0.826	11.552	756	337.682	292.306	0.87	144.4	25.7	31.3	36.2	5.2	1.5	69	4.9	17.48	3.11	16.12	4.34	20.93	0.04	124	22	115	31	NONE		22.3	59	37.1	730	758	2359	98.3	1.64	64	36.3	0	1082	1277
									00:15:55	15.62	0.857	13.391	762	430.378	365.014	0.85	147	28.7	28.6	33.7	6.62	1.9	70	6.1	17.15	3.35	15.87	4.47	20.93	0.04	122	24	113	32	NONE		22.3	59	37.1	730	758	2995	124.8	2.08	65	46.1	0	1553	1443
									00:16:01	10.73	0.965	10.358	867	312.181	264.508	0.85	167.8	30.3	30.8	36.3	4.8	1.4	70	4.5	17.39	3.14	15.89	4.41	20.93	0.04	124	22	113	31	NONE		22.3	58	37.1	730	758	2172	90.5	1.51	65	33.4	0	1132	1040
									00:16:04	18.52	1.461	27.056	1049	979.24	811.832	0.83	243.9	53.8	26.3	31.7	15.07	4.3	73	13.4	16.69	3.68	15.64	4.53	20.93	0.04	119	26	111	32	NONE		22.3	58	37.1	730	758	6785	282.7	4.71	65	104.4	0	3959	2826
									00:16:08	15.23	0.693	10.553	791	279.758	228.606	0.82	123.6	18.5	33.9	41.5	4.3	1.2	72	3.9	17.84	2.67	15.79	4.38	20.93	0.04	127	19	112	31	NONE		22.3	58	37.1	730	758	1933	80.6	1.34	65	29.7	0	1206	727
									00:16:11	17.75	0.855	15.178	859	457.591	378.138	0.83	148.8	26.2	30.5	36.9	7.04	2	72	6.4	17.4	3.06	16.16	4.22	20.93	0.04	124	22	115	30	NONE		22.3	58	37.1	730	758	3169	132	2.2	65	48.8	0	1878	1291
									00:16:15	15.31	0.633	9.689	856	286.744	241.427	0.84	110.5	19.4	30.1	35.7	4.41	1.3	68	4.2	17.46	3.06	16.29	4.11	20.93	0.04	124	22	116	29	NONE		22.3	58	37.1	730	758	1993	83	1.38	65	30.7	0	1075	918
									00:16:19	17.44	0.998	17.407	829	536.589	456.938	0.85	172.7	32.2	30.2	35.4	8.26	2.4	64	8.4	17.3	3.23	16.15	4.21	20.93	0.04	123	23	115	30	NONE		22.3	58	37.1	730	758	3737	155.7	2.6	65	57.5	0	1893	1844
									00:16:21	21.66	0.945	20.469	859	580.935	507.175	0.87	166.1	28.8	32.6	37.4	8.94	2.6	63	9.2	17.58	3.05	16.36	4.06	20.93	0.04	125	22	116	29	NONE		22.3	58	37.1	730	758	4066	169.4	2.82	66	62.6	0	1762	2304
									00:16:25	15.67	1.016	15.916	1035	430.8	385.805	0.9	180	30.3	34.4	38.4	6.63	1.9	60	7.2	17.72	2.98	16.58	3.97	20.93	0.04	126	21	118	28	NONE		22.3	58	37.1	730	758	3030	126.3	2.1	66	46.6	0	1080	1950
									00:16:28	19.23	0.842	16.192	737	456.882	403.407	0.88	148.1	25.8	32.5	36.8	7.03	2	59	7.7	17.59	3.06	16.44	4.13	20.93	0.04	125	22	117	29	NONE		22.3	58	37.1	730	758	3205	133.5	2.23	66	49.3	0	1280	1925
									00:16:31	25.86	0.891	23.043	983	584.264	539.976	0.92	159.5	25.7	36.3	39.3	8.99	2.6	61	9.6	17.9	2.88	16.92	3.74	20.93	0.04	127	21	120	27	NONE		22.3	58	37.1	730	758	4137	172.4	2.87	66	63.6	0	1070	3066
									00:16:35	14.05	0.775	10.89	819	276.176	256.877	0.93	138.7	22.5	35.9	38.6	4.25	1.2	61	4.5	17.9	2.9	16.71	3.98	20.93	0.04	127	21	119	28	NONE		22.3	58	37.1	730	758	1958	81.6	1.36	66	30.1	0	467	1491
[truncated: 35 more columns]

## Sheet: Sonuçlar
Parametre	um	Pre	Bekl.	%Beklenen	Ex Sonrası	% Değişim	Normal	Sınıf
Parametre	um	Ölçüm	Dinlenme	Isınma	AT	RC	Maks	Bekl.	%Beklenen	Normal	Sınıf
Parametre	um	Ölçüm	Dinlenme	Isınma	AT	RC	Maks	Bekl.	%Beklenen	Normal	Sınıf
Parametre	um	Ölçüm	Dinlenme	Isınma	AT	RC	Maks	Bekl.	%Beklenen	Normal	Sınıf
Parametre	um	Ölçüm	Dinlenme	Isınma	AT	RC	Maks	Bekl.	%Beklenen	Normal	Sınıf
Parametre	um	Ölçüm	Dinlenme	Isınma	AT	RC	Maks	Bekl.	%Beklenen	Normal	Sınıf
