# Supplementary material for: Correction: The contribution of energy systems during 30-second lower body Wingate anaerobic test in combat sports athletes: Intermittent versus single forms and gender comparison
Source: PLoS One. 2024 Jun 27;19(6):e0306361. doi: 10.1371/journal.pone.0306361 (PMC11210755; doi:10.1371/journal.pone.0306361)
Supplement: S1 File — A) Descriptive characteristics of athletes including age range, height, weight; B) Wingate test outputs, including metrics such as peak power, mean power, and fatigue index; C) Oxygen Consumption (O2) Data for two different Wingate test protocols, providing comparative insights into athletes’ oxygen consumption during these tests. (ZIP) [file pone.0306361.s001.zip › S1 File/C. Oxygen consumption data for two Wingate tests/All Raw-Oxygen Data/28.xlsx]

## Sheet: Veri
			Test Tarihi	24112022		Barometrik basınç (mmHg)	759		t	Rf	VT	VE_ergo	IV	VO2	VCO2	RQ	O2eksp	CO2eksp	VE/VO2	VE/VCO2	VO2/Kg	METS	HR	VO2/HR	FeO2	FeCO2	FetO2	FetCO2	FiO2	FiCO2	PeO2	PeCO2	PetO2	PETCO2	Faz	İşaretleyici	Ortam Sıc.	RH Amb	Cihaz Sıcaklığı	Analizör Basıncı	PB	EEkc	EEh	EEm	EEtot	EEkg	PRO	YAĞ	CHO
			Test Süresi	00:09:02		Ortam Sıcaklığı (°C)	21		s	1/min	L(btps)	L/min	mL	mL/min	mL/min	---	mL	mL	---	---	mL/min/Kg	---	bpm	mL/beat	%	%	%	%	%	%	mmHg	mmHg	mmHg	mmHg	---	---	°C	%	°C	mmHg	mmHg	kcal/day	kcal/h	kcal/min	kcal	kcal/Kg/day	kcal/day	kcal/day	kcal/day
			Test Süresi	00:16:16		Ortam Görece Nem (%)	56
			Egzersiz Süresi	00:00:00		Flowmetre sıcaklığı (°C)	34		00:00:00	19.17	1.067	20.454	939	822.519	697.377	0.85	173	44.5	23.2	27.4	10.97	3.1	98	8.4	16.21	4.17	14.74	5.47	20.93	0.04	115	30	105	39	NONE		21.5	56	36.5	731	759	5724	238.5	3.97	0	76.3	0	2972	2752
			Kişi (Hasta) Tipi	Healthy		Flowmetre Bağıl Nem (%)	100		00:00:03	17.39	0.992	17.252	1256	632.402	548.431	0.87	164.8	38.6	25.4	29.2	8.43	2.4	99	6.4	16.61	3.89	15.14	5.25	20.93	0.04	118	28	108	37	NONE		21.5	56	36.5	731	759	4420	184.2	3.07	0	58.9	0	2003	2417
			Test Türü	Azami		STPD (---)	0.8255		00:00:06	23.08	0.849	19.592	932	638.28	555.472	0.87	145.1	29.5	28.2	32.4	8.51	2.4	100	6.4	17.09	3.47	15.49	4.99	20.93	0.04	122	25	110	36	NONE		21.5	56	36.5	731	759	4464	186	3.1	0	59.5	0	1977	2488
			Ergometre	Hiçbiri		BTPS Ins (---)	1.1073		00:00:08	25.21	0.692	17.445	830	538.472	474.946	0.88	119.6	23.1	29.1	33	7.18	2.1	99	5.4	17.28	3.34	15.75	4.8	20.93	0.04	123	24	112	34	NONE		21.5	55	36.5	731	759	3776	157.3	2.62	0	50.4	0	1521	2256
			Protokol	Hiçbiri		BTPS Eksp (---)	1.02		00:00:10	27.65	0.748	20.682	795	634.081	566.048	0.89	129.4	25.1	29.6	33.1	8.45	2.4	99	6.4	17.3	3.36	15.76	4.76	20.93	0.04	123	24	112	34	NONE		21.5	55	36.5	731	759	4458	185.7	3.1	0	59.4	0	1632	2825
			Azami Efor	Onaylanmamış		#Adım sayısı	461		00:00:12	27.4	0.885	24.247	651	830.031	736.037	0.89	149.4	32.9	26.9	30.3	11.07	3.2	99	8.4	16.88	3.72	15.42	5.12	20.93	0.04	120	26	110	36	NONE		21.5	55	36.5	731	759	5827	242.8	4.05	1	77.7	0	2252	3575
			EKG Tepkisi	Yok		BSA (m2)	1.94241		00:00:15	22.14	1.022	22.627	909	781.434	707.12	0.9	172	39.1	27	29.8	10.42	3	101	7.7	16.83	3.83	15.3	5.27	20.93	0.04	120	27	109	38	NONE		21.5	55	36.5	731	759	5509	229.5	3.83	1	73.4	0	1788	3721
			Test sebebi	Yok		BMI (kg/m2)	23.1		00:00:17	27.4	0.535	14.658	857	380.341	343.438	0.9	95.5	15.4	33.5	37.1	5.07	1.4	103	3.7	17.85	2.88	16.33	4.32	20.93	0.04	127	20	116	31	NONE		21.5	55	36.5	731	759	2680	111.7	1.86	1	35.7	0	887	1793
			Testi durdurma sebebi	Yok		HR Maks.	200		00:00:20	25.64	0.756	19.385	627	625.883	571.427	0.91	129.2	27.3	28.1	30.8	8.35	2.4	101	6.2	17.09	3.61	15.69	4.96	20.93	0.04	122	26	112	35	NONE		21.5	55	36.5	731	759	4420	184.2	3.07	1	58.9	0	1313	3108
			Test Konumu	Tanımsız		Kullanıcı 1 (---)	-		00:00:22	25.32	0.397	10.051	813	208.799	188.942	0.9	73.3	9.2	39.6	43.8	2.78	0.8	99	2.1	18.46	2.32	16.65	3.93	20.93	0.04	131	16	119	28	NONE		21.5	55	36.5	731	759	1472	61.3	1.02	1	19.6	0	478	994
			Test Amacı	Yok		Kullanıcı 2 (---)	-		00:00:24	26.32	1.033	27.184	696	950.047	864.282	0.91	173.3	40.2	26.7	29.3	12.67	3.6	101	9.4	16.78	3.89	15.35	5.26	20.93	0.04	119	28	109	37	NONE		21.5	55	36.5	731	759	6704	279.4	4.66	1	89.4	0	2066	4639
						Kullanıcı 3 (---)	-		00:00:27	26.91	1.036	27.874	779	979.39	888.074	0.91	173.6	40.4	26.5	29.3	13.06	3.7	103	9.5	16.76	3.9	15.24	5.35	20.93	0.04	119	28	109	38	NONE		21.5	55	36.5	731	759	6907	287.8	4.8	1	92.1	0	2198	4709
									00:00:29	24.1	0.636	15.325	747	481.571	434.524	0.9	109.4	22.1	28.3	31.4	6.42	1.8	103	4.7	17.2	3.47	15.63	4.87	20.93	0.04	122	25	111	35	NONE		21.5	55	36.5	731	759	3393	141.4	2.36	1	45.2	0	1131	2262
									00:00:32	18.13	1.524	27.625	701	1201.53	1071.21	0.89	240.5	72.2	21.9	24.6	16.02	4.6	104	11.6	15.78	4.74	14.33	6.02	20.93	0.04	112	34	102	43	NONE		21.5	55	36.5	731	759	8445	351.9	5.86	2	112.6	0	3126	5319
									00:00:35	20.41	0.947	19.327	1133	699.658	625.349	0.89	157.6	37.5	25.6	28.6	9.33	2.7	109	6.4	16.64	3.96	15.14	5.37	20.93	0.04	118	28	108	38	NONE		21.5	55	36.5	731	759	4920	205	3.42	2	65.6	0	1783	3136
									00:00:39	17.34	1.61	27.919	1842	857.782	833.927	0.97	277.4	58.9	31.1	32	11.44	3.3	107	8	17.23	3.66	15.93	4.94	20.93	0.04	123	26	113	35	NONE	Marker	21.5	55	36.5	731	759	6138	255.8	4.26	2	81.8	0	583	5556
									00:00:40	40	0.886	35.44	638	1071.7	1021.8	0.95	153.3	31.3	30.5	31.9	14.29	4.1	107	10	17.3	3.53	16.07	4.76	20.93	0.04	123	25	114	34	NONE		21.5	55	36.5	731	759	7637	318.2	5.3	2	101.8	0	1214	6424
									00:00:41	65.93	0.503	33.165	236	938.023	1001.45	1.07	87.8	18.6	30.4	28.5	12.51	3.6	109	8.6	17.46	3.7	16.46	4.36	20.93	0.04	124	26	117	31	NONE		21.5	55	36.5	731	759	6854	285.6	4.76	2	91.4	0	0	6854
									00:00:42	83.33	0.625	52.083	315	1450.68	1393.01	0.96	109.9	20.5	31.9	33.2	19.34	5.5	111	13.1	17.58	3.28	16.5	4.39	20.93	0.04	125	23	117	31	NONE		21.5	55	36.5	731	759	10354	431.4	7.19	2	138	0	1405	8949
									00:00:42	90.91	0.475	43.182	360	779.948	788.731	1.01	89	10.7	47.2	46.7	10.4	3	113	6.9	18.74	2.25	17.9	2.91	20.93	0.04	133	16	127	21	NONE		21.5	55	36.5	731	759	5630	234.6	3.91	2	75.1	0	0	5630
									00:00:43	98.36	0.484	47.607	392	864.49	885.572	1.02	90.6	11.1	47.1	46	11.53	3.3	117	7.4	18.72	2.29	18.16	2.92	20.93	0.04	133	16	129	21	NONE		21.5	55	36.5	731	759	6258	260.7	4.35	2	83.4	0	0	6258
									00:00:44	89.55	0.445	39.851	392	869.615	896.134	1.03	81.3	12.3	38.6	37.5	11.59	3.3	118	7.4	18.27	2.76	17.54	3.23	20.93	0.04	130	20	125	23	NONE		21.5	56	36.5	731	759	6303	262.6	4.38	3	84	0	0	6303
									00:00:44	100	0.511	51.1	316	1175.09	1221.4	1.04	92.6	15	37.5	36.1	15.67	4.5	120	9.8	18.12	2.94	17.55	3.83	20.93	0.04	129	21	125	27	NONE		21.5	56	36.5	731	759	8534	355.6	5.93	3	113.8	0	0	8534
									00:00:45	60.61	1.058	64.121	422	2302.46	2019.95	0.88	176.6	40.8	26	29.6	30.7	8.8	125	18.4	16.69	3.86	14.91	5.57	20.93	0.04	119	27	106	40	NONE		21.5	56	36.5	731	759	16130	672.1	11.2	3	215.1	0	6755	9375
									00:00:46	55.56	1.164	64.667	932	1969.59	1679.98	0.85	202	37.1	30.9	36.2	26.26	7.5	128	15.4	17.35	3.19	15.78	4.64	20.93	0.04	124	23	112	33	NONE		21.5	56	36.5	731	759	13722	571.8	9.53	3	183	0	6887	6836
									00:00:47	77.92	0.923	71.922	698	1543.1	1449.25	0.94	169.5	22.9	43.1	45.9	20.57	5.9	132	11.7	18.36	2.48	17.26	3.75	20.93	0.04	131	18	123	27	NONE		21.5	56	36.5	731	759	10962	456.7	7.61	3	146.2	0	2275	8686
									00:00:48	84.51	1.109	93.718	592	2318.48	2278.11	0.98	199	33.1	37.9	38.5	30.91	8.8	135	17.2	17.94	2.98	16.73	4.12	20.93	0.04	128	21	119	29	NONE		21.5	56	36.5	731	759	16629	692.9	11.55	3	221.7	0	988	15641
									00:00:49	78.95	1.085	85.658	668	2016.65	2031.13	1.01	196.1	31.6	39.7	39.5	26.89	7.7	138	14.6	18.07	2.91	16.79	3.93	20.93	0.04	129	21	120	28	NONE		21.5	56	36.5	731	759	14543	606	10.1	3	193.9	0	0	14543
									00:00:50	68.18	0.978	66.682	713	1633.6	1598.95	0.98	175.8	28.8	37.9	38.7	21.78	6.2	141	11.6	17.98	2.94	17.12	3.93	20.93	0.04	128	21	122	28	NONE		21.5	56	36.5	731	759	11707	487.8	8.13	4	156.1	0	848	10859
									00:00:50	75	1.018	76.35	709	1684.5	1702.16	1.01	185.8	27.9	42.2	41.8	22.46	6.4	144	11.7	18.25	2.74	17.43	3.78	20.93	0.04	130	20	124	27	NONE		21.5	56	36.5	731	759	12156	506.5	8.44	4	162.1	0	0	12156
									00:00:51	76.92	0.952	73.231	620	1478.86	1468.06	0.99	176	23.5	45.9	46.2	19.72	5.6	147	10.1	18.49	2.47	17.58	3.6	20.93	0.04	132	18	125	26	NONE		21.5	56	36.5	731	759	10631	442.9	7.38	4	141.7	0	265	10366
									00:00:52	81.08	0.966	78.324	569	1509.87	1614.02	1.07	179.3	24.5	48.1	45	20.13	5.8	148	10.2	18.56	2.54	17.48	3.87	20.93	0.04	132	18	124	28	NONE		21.5	56	36.5	731	759	11036	459.8	7.66	4	147.1	0	0	11036
									00:00:53	81.08	1.098	89.027	634	2006.09	2018.74	1.01	199.8	30.6	41.5	41.3	26.75	7.6	151	13.3	18.2	2.79	17.29	3.91	20.93	0.04	130	20	123	28	NONE		21.5	56	36.5	731	759	14464	602.7	10.04	4	192.9	0	0	14464
									00:00:53	68.97	1.171	80.759	648	1979.53	1903.27	0.96	210.6	33.9	38.4	39.9	26.39	7.5	154	12.9	17.98	2.89	16.83	4.19	20.93	0.04	128	21	120	30	NONE		21.5	56	36.5	731	759	14132	588.8	9.81	4	188.4	0	1858	12274
									00:00:55	50	0.962	48.1	713	1238.58	1226.49	0.99	171.4	30.1	36	36.4	16.51	4.7	161	7.7	17.82	3.13	16.56	4.46	20.93	0.04	127	22	118	32	NONE		21.5	56	36.5	731	759	8899	370.8	6.18	4	118.6	0	296	8602
									00:00:56	68.18	1.2	81.818	608	2342.59	2218.67	0.95	210	39.9	32.9	34.7	31.23	8.9	165	14.2	17.5	3.32	16.05	4.75	20.93	0.04	125	24	114	34	NONE		21.5	57	36.5	731	759	16670	694.6	11.58	4	222.3	0	3010	13661
									00:00:57	46.88	0.847	39.703	701	991.361	946.516	0.95	151.9	24.8	36.7	38.5	13.22	3.8	168	5.9	17.93	2.93	16.78	4.42	20.93	0.04	128	21	119	31	NONE		21.5	57	36.5	731	759	7067	294.4	4.91	4	94.2	0	1091	5976
									00:00:58	45.11	1.338	60.361	709	1997.52	1838.31	0.92	227.3	49.9	28.6	31.1	26.63	7.6	172	11.6	16.99	3.73	15.41	5.38	20.93	0.04	121	27	110	38	NONE		21.5	57	36.5	731	759	14130	588.7	9.81	5	188.4	0	3844	10286
									00:00:59	56.07	1.587	88.991	860	3123.58	2743.22	0.88	266.4	59.9	27.2	31	41.65	11.9	174	18	16.79	3.77	15.3	5.29	20.93	0.04	120	27	109	38	NONE		21.5	58	36.5	731	759	21887	912	15.2	5	291.8	0	9096	12791
									00:01:01	40.27	1.67	67.248	968	2437.45	2311.31	0.95	277	70.2	26.4	27.9	32.5	9.3	177	13.8	16.59	4.2	15.01	5.49	20.93	0.04	118	30	107	39	NONE		21.5	58	36.5	731	759	17350	722.9	12.05	5	231.3	0	3064	14285
									00:01:02	47.24	1.528	72.189	1044	2419.68	2245.89	0.93	258.7	58.2	28.5	30.7	32.26	9.2	179	13.5	16.93	3.81	15.58	5.31	20.93	0.04	121	27	111	38	NONE		21.5	58	36.5	731	759	17146	714.4	11.91	5	228.6	0	4203	12943
									00:01:03	57.69	1.539	88.788	764	2800.75	2847.25	1.02	263.1	60.4	30.3	29.8	37.34	10.7	180	15.6	17.1	3.92	15.7	5.35	20.93	0.04	122	28	112	38	NONE		21.5	58	36.5	731	759	20239	843.3	14.05	6	269.9	0	0	20239
									00:01:04	43.17	1.592	68.719	873	2403.64	2361.15	0.98	266	66.9	27.3	27.8	32.05	9.2	181	13.3	16.71	4.2	15.4	5.7	20.93	0.04	119	30	110	41	NONE		21.5	58	36.5	731	759	17239	718.3	11.97	6	229.9	0	1040	16199
									00:01:05	60.61	1.492	90.424	892	2857.77	3062.1	1.07	254.3	61.8	30.2	28.1	38.1	10.9	182	15.7	17.04	4.14	15.86	5.6	20.93	0.04	121	29	113	40	NONE		21.5	57	36.5	731	759	20900	870.8	14.51	6	278.7	0	0	20900
									00:01:07	47.24	2.267	107.102	1311	3652.26	3845.21	1.05	379.8	99.5	28.4	27	48.7	13.9	183	20	16.75	4.39	15.54	5.74	20.93	0.04	119	31	111	41	NONE		21.5	57	36.5	731	759	26602	1108.4	18.47	7	354.7	0	0	26602
									00:01:08	49.59	1.733	85.934	917	2749.6	3090.92	1.12	293.8	76.2	30	26.7	36.66	10.5	183	15	16.95	4.4	15.55	5.83	20.93	0.04	121	31	111	42	NONE		21.6	57	36.5	731	759	20338	847.4	14.12	7	271.2	0	0	20338
									00:01:09	49.18	1.512	74.361	922	2488.04	2813.4	1.13	253.5	69.9	28.5	25.2	33.17	9.5	184	13.5	16.77	4.62	15.7	5.8	20.93	0.04	119	33	112	41	NONE		21.6	57	36.5	731	759	18429	767.9	12.8	7	245.7	0	0	18429
									00:01:10	82.19	1.711	140.63	934	3738.78	4649.1	1.24	300.2	69.2	36.1	29	49.85	14.2	184	20.3	17.55	4.04	16.47	5.25	20.93	0.04	125	29	117	37	NONE		21.6	57	36.5	731	759	28361	1181.7	19.7	7	378.1	0	0	28361
									00:01:11	69.77	1.741	121.465	840	3635.06	4233.53	1.16	299.1	74.2	32.1	27.5	48.47	13.8	184	19.8	17.18	4.26	16.04	5.53	20.93	0.04	122	30	114	39	NONE		21.6	57	36.5	731	759	27120	1130	18.83	8	361.6	0	0	27120
									00:01:12	41.67	1.79	74.583	932	2594.68	3040.22	1.17	296.5	89.1	27.6	23.6	34.6	9.9	184	14.1	16.56	4.98	15.29	6.2	20.93	0.04	118	35	109	44	NONE	Marker	21.6	57	36.5	731	759	19387	807.8	13.46	8	258.5	0	0	19387
									00:01:13	71.43	2.184	156	1027	4714.66	5969.24	1.27	372.7	102.1	32	25.3	62.86	18	185	25.5	17.07	4.67	15.77	5.85	20.93	0.04	122	33	112	42	NONE		21.6	57	36.5	731	759	35933	1497.2	24.95	8	479.1	0	0	35933
									00:01:15	38.96	2.986	116.338	1487	3908.43	4837.77	1.24	497.4	151.6	29.1	23.5	52.11	14.9	185	21.1	16.66	5.08	15.7	6.17	20.93	0.04	119	36	112	44	NONE		21.6	57	36.5	731	759	29613	1233.9	20.56	9	394.8	0	0	29613
									00:01:16	43.48	2.503	108.826	1670	2865.15	3765.31	1.31	438.8	105.9	36.9	28.1	38.2	10.9	184	15.6	17.53	4.23	16.57	5.19	20.93	0.04	125	30	118	37	NONE		21.6	57	36.5	731	759	22055	919	15.32	9	294.1	0	0	22055
									00:01:19	24.29	3.265	79.312	1975	2110.58	2974.03	1.41	569.1	149.6	36.8	26.1	28.14	8	184	11.5	17.43	4.58	16.51	5.74	20.93	0.04	124	33	118	41	NONE		21.6	57	36.5	731	759	16564	690.2	11.5	10	220.9	0	0	16564
									00:01:20	34.09	2.46	83.864	1623	2555.79	3518.59	1.38	416.9	126	31.9	23.2	34.08	9.7	183	14	16.95	5.12	15.96	6.38	20.93	0.04	121	36	114	45	NONE		21.6	56	36.5	731	759	19927	830.3	13.84	10	265.7	0	0	19927
									00:01:22	42.55	2.054	87.404	1350	2650.68	3698.6	1.4	348.2	106.1	31.9	22.8	35.34	10.1	182	14.6	16.95	5.17	15.92	6.43	20.93	0.04	121	37	113	46	NONE		21.6	56	36.5	731	759	20745	864.4	14.41	11	276.6	0	0	20745
									00:01:23	45.45	1.979	89.955	1385	2741.38	4004.5	1.46	334.1	107.5	31.7	21.7	36.55	10.4	181	15.1	16.88	5.43	15.73	6.71	20.93	0.04	120	39	112	48	NONE		21.6	55	36.5	731	759	21739	905.8	15.1	11	289.8	0	0	21739
									00:01:24	48.78	2.079	101.415	1085	3480.55	4827.43	1.39	341.7	120.7	28.2	20.3	46.41	13.3	181	19.2	16.44	5.81	15.32	7.13	20.93	0.04	117	41	109	51	NONE		21.6	55	36.5	731	759	27193	1133.1	18.88	11	362.6	0	0	27193
									00:01:26	40	2.455	98.2	1583	3005.95	4204.52	1.4	415.2	128.3	31.7	22.7	40.08	11.5	180	16.7	16.91	5.23	15.87	6.42	20.93	0.04	120	37	113	46	NONE		21.6	55	36.5	731	759	23541	980.9	16.35	12	313.9	0	0	23541
									00:01:27	51.28	2.153	110.41	1225	3047.91	4387.91	1.44	372	104.5	35	24.3	40.64	11.6	180	16.9	17.28	4.85	16.18	5.91	20.93	0.04	123	35	115	42	NONE		21.6	55	36.5	731	759	24067	1002.8	16.71	12	320.9	0	0	24067
									00:01:29	34.48	2.29	78.966	1558	2253.38	3196.6	1.42	393.2	113.2	34	23.9	30.05	8.6	178	12.7	17.17	4.94	16.14	6.23	20.93	0.04	122	35	115	44	NONE		21.6	55	36.5	731	759	17718	738.3	12.3	13	236.2	0	0	17718
									00:01:31	28.57	3.017	86.2	1875	2683.69	3920.28	1.46	506.7	167.4	31.4	21.5	35.78	10.2	177	15.2	16.79	5.55	15.89	6.66	20.93	0.04	120	40	113	47	NONE		21.6	55	36.5	731	759	21281	886.7	14.78	13	283.8	0	0	21281
									00:01:32	42.86	1.941	83.186	1436	2325.71	3443.62	1.48	333.9	98.1	34.5	23.3	31.01	8.9	176	13.2	17.2	5.05	16.07	6.29	20.93	0.04	122	36	114	45	NONE		21.7	55	36.5	731	759	18516	771.5	12.86	13	246.9	0	0	18516
									00:01:34	40	2.375	95	1552	2652.45	3971.18	1.5	408.4	121.2	34.8	23.2	35.37	10.1	175	15.2	17.2	5.1	16.14	6.33	20.93	0.04	122	36	115	45	NONE		21.6	55	36.5	731	759	21187	882.8	14.71	14	282.5	0	0	21187
									00:01:35	34.29	2.904	99.566	1876	2651.63	4128.23	1.56	503.2	147	36.6	23.5	35.36	10.1	175	15.2	17.33	5.06	16.33	6.24	20.93	0.04	123	36	116	44	NONE		21.6	55	36.5	731	759	21431	892.9	14.88	14	285.7	0	0	21431
									00:01:37	41.38	2.629	108.786	1536	2804.87	4295.99	1.53	459	126.8	37.8	24.6	37.4	10.7	175	16	17.46	4.82	16.51	5.95	20.93	0.04	124	34	118	42	NONE		21.6	55	36.5	731	759	22557	939.9	15.66	15	300.8	0	0	22557
									00:01:38	43.48	2.441	106.13	1471	2543.32	4024.85	1.58	431.4	113.1	40.5	25.6	33.91	9.7	174	14.6	17.67	4.63	16.72	5.69	20.93	0.04	126	33	119	41	NONE		21.7	55	36.5	731	759	20659	860.8	14.35	15	275.4	0	0	20659
									00:01:40	27.65	3.252	89.917	1996	2366.31	3791.77	1.6	563.9	167.4	37.2	23.2	31.55	9	174	13.6	17.34	5.15	16.58	6.11	20.93	0.04	123	37	118	44	NONE		21.7	55	36.5	731	759	19295	804	13.4	15	257.3	0	0	19295
									00:01:42	46.88	2.048	96	1365	2187.01	3652.68	1.67	364.2	95.2	42.4	25.4	29.16	8.3	174	12.6	17.78	4.65	16.78	5.72	20.93	0.04	127	33	119	41	NONE		21.7	55	36.5	731	759	18068	752.8	12.55	16	240.9	0	0	18068
									00:01:43	45.11	2.24	101.053	1380	2372.76	3959.46	1.67	396.2	107.2	41.3	24.7	31.64	9	174	13.6	17.69	4.79	16.65	5.95	20.93	0.04	126	34	119	42	NONE		21.7	55	36.5	731	759	19597	816.6	13.61	16	261.3	0	0	19597
									00:01:44	46.88	2.291	107.391	1406	2402.26	4070.78	1.69	408.4	106.1	43.3	25.6	32.03	9.2	174	13.8	17.83	4.63	16.87	5.71	20.93	0.04	127	33	120	41	NONE		21.7	55	36.5	731	759	19939	830.8	13.85	16	265.9	0	0	19939
									00:01:47	27.52	2.276	62.642	1853	1405.38	2481.24	1.77	404.6	110.1	43.2	24.5	18.74	5.4	173	8.1	17.78	4.84	16.98	5.82	20.93	0.04	127	34	121	41	NONE		21.7	55	36.5	731	759	11823	492.6	8.21	17	157.6	0	0	11823
									00:01:48	37.97	2.228	84.608	1065	2219.56	3809.71	1.72	384.9	122.4	36.9	21.5	29.59	8.5	173	12.8	17.28	5.49	16.29	6.78	20.93	0.04	123	39	116	48	NONE		21.7	55	36.5	731	759	18500	770.8	12.85	17	246.7	0	0	18500
									00:01:49	40	2.431	97.24	1476	2357.17	4096.09	1.74	426.4	125	40.1	23.1	31.43	9	173	13.6	17.54	5.14	16.61	6.39	20.93	0.04	125	37	118	45	NONE		21.7	55	36.5	731	759	19726	821.9	13.7	17	263	0	0	19726
									00:01:51	46.88	2.305	108.047	1316	2362.57	4244.78	1.8	411.2	110.6	44.3	24.7	31.5	9	172	13.7	17.84	4.8	16.91	5.93	20.93	0.04	127	34	120	42	NONE		21.7	55	36.5	731	759	19992	833	13.88	18	266.6	0	0	19992
									00:01:52	43.17	2.336	100.835	1397	2104.56	3783.68	1.8	420	107.1	46.5	25.9	28.06	8	171	12.3	17.98	4.58	17.1	5.77	20.93	0.04	128	33	122	41	NONE		21.7	55	36.5	731	759	17813	742.2	12.37	18	237.5	0	0	17813
									00:01:53	42.86	2.309	98.957	1352	2024.71	3739.37	1.85	415.9	106.6	47.4	25.7	27	7.7	171	11.8	18.01	4.62	17.13	5.74	20.93	0.04	128	33	122	41	NONE		21.7	55	36.5	731	759	17294	720.6	12.01	18	230.6	0	0	17294
									00:01:55	45.11	2.201	99.293	1303	2026.26	3762.73	1.86	396.5	101.9	47.4	25.5	27.02	7.7	170	11.9	18.01	4.63	17.17	5.7	20.93	0.04	128	33	122	41	NONE		21.7	55	36.6	731	759	17340	722.5	12.04	18	231.2	0	0	17340
									00:01:56	38.46	2.413	92.808	1525	1874.62	3497.43	1.87	435.3	111.1	48.1	25.8	24.99	7.1	169	11.1	18.04	4.6	17.22	5.77	20.93	0.04	128	33	123	41	NONE		21.7	55	36.6	731	759	16068	669.5	11.16	19	214.2	0	0	16068
									00:01:59	27.78	2.549	70.806	1810	1555.78	2953.57	1.9	452.9	129.8	44.3	23.3	20.74	5.9	168	9.3	17.77	5.09	16.96	6.31	20.93	0.04	127	36	121	45	NONE		21.7	55	36.6	731	759	13416	559	9.32	19	178.9	0	0	13416
									00:02:00	37.27	2.098	78.186	1388	1708.01	3161.91	1.85	373.7	103.6	44.2	23.9	22.77	6.5	168	10.2	17.81	4.94	16.93	6.16	20.93	0.04	127	35	121	44	NONE		21.7	54	36.6	731	759	14601	608.4	10.14	19	194.7	0	0	14601
									00:02:01	51.28	2.088	107.077	1135	2055.46	4050.61	1.97	378.6	96.5	50.3	25.5	27.41	7.8	168	12.2	18.13	4.62	17.24	5.74	20.93	0.04	129	33	123	41	NONE		21.7	54	36.6	731	759	17960	748.3	12.47	19	239.5	0	0	17960
									00:02:03	38.22	2.471	94.433	1539	1775.64	3493.39	1.97	449.5	111.7	51.7	26.3	23.68	6.8	168	10.6	18.19	4.52	17.42	5.55	20.93	0.04	130	32	124	40	NONE		21.7	54	36.6	731	759	15506	646.1	10.77	20	206.7	0	0	15506
									00:02:04	48.78	2.09	101.951	1211	1720.24	3474.41	2.02	385.6	87.1	57.3	28.4	22.94	6.6	167	10.3	18.45	4.17	17.69	5.18	20.93	0.04	131	30	126	37	NONE		21.7	54	36.6	731	759	15164	631.8	10.53	20	202.2	0	0	15164
									00:02:06	41.1	2.365	97.192	1368	1680.57	3391.59	2.02	434.9	100.9	56.1	27.8	22.41	6.4	167	10.1	18.39	4.27	17.71	5.26	20.93	0.04	131	30	126	37	NONE		21.7	54	36.6	731	759	14810	617.1	10.28	20	197.5	0	0	14810
									00:02:07	44.44	2.198	97.689	1324	1566.11	3241.06	2.07	407.8	89.2	60.4	29.2	20.88	6	167	9.4	18.55	4.06	17.82	5.04	20.93	0.04	132	29	127	36	NONE		21.7	54	36.6	731	759	13929	580.4	9.67	20	185.7	0	0	13929
									00:02:09	29.13	2.028	59.068	1227	1002.02	2034.24	2.03	373.8	85.4	56.9	28	13.36	3.8	167	6	18.43	4.21	17.49	5.75	20.93	0.04	131	30	125	41	NONE		21.7	54	36.6	731	759	8850	368.7	6.15	21	118	0	0	8850
									00:02:10	40	1.962	78.48	1297	1416.76	2890.34	2.04	358.4	88.3	53.4	26.2	18.89	5.4	166	8.5	18.27	4.5	17.46	5.61	20.93	0.04	130	32	124	40	NONE		21.7	54	36.6	731	759	12535	522.3	8.7	21	167.1	0	0	12535
									00:02:13	26.91	2.286	61.507	1812	1188.15	2436.7	2.05	413.2	110.6	50.2	24.5	15.84	4.5	166	7.2	18.08	4.84	17.34	5.99	20.93	0.04	129	34	123	43	NONE		21.7	54	36.6	731	759	10532	438.8	7.31	21	140.4	0	0	10532
									00:02:14	44.12	1.744	76.941	1125	1464.12	2928.77	2	316.4	81.1	50.4	25.2	19.52	5.6	166	8.8	18.14	4.65	17.26	5.82	20.93	0.04	129	33	123	41	NONE		21.7	54	36.6	731	759	12862	535.9	8.93	21	171.5	0	0	12862
									00:02:16	37.97	2.127	80.772	1390	1571.16	3093.07	1.97	384.9	99.5	49.7	25.3	20.95	6	165	9.5	18.1	4.68	17.33	5.8	20.93	0.04	129	33	123	41	NONE		21.7	54	36.6	731	759	13723	571.8	9.53	22	183	0	0	13723
									00:02:17	32.61	2.285	74.511	1529	1413.4	2756.61	1.95	415.3	103.3	51.1	26.2	18.85	5.4	164	8.6	18.18	4.52	17.43	5.72	20.93	0.04	129	32	124	41	NONE		21.7	54	36.6	731	759	12304	512.7	8.54	22	164.1	0	0	12304
									00:02:19	47.62	1.784	84.952	1108	1486.49	3003.32	2.02	327.5	77.1	54.9	27.2	19.82	5.7	163	9.1	18.36	4.32	17.51	5.37	20.93	0.04	131	31	125	38	NONE		21.7	54	36.6	731	759	13105	546.1	9.1	22	174.7	0	0	13105
									00:02:20	47.24	1.663	78.567	1093	1371.19	2751.41	2.01	305.5	71.2	54.9	27.4	18.28	5.2	163	8.4	18.37	4.28	17.58	5.34	20.93	0.04	131	30	125	38	NONE		21.7	54	36.6	731	759	12059	502.5	8.37	22	160.8	0	0	12059
									00:02:22	35.29	2.279	80.435	1529	1405.1	2820.52	2.01	418.6	97.7	55.5	27.6	18.73	5.4	161	8.7	18.37	4.29	17.66	5.35	20.93	0.04	131	31	126	38	NONE		21.7	54	36.6	731	759	12359	514.9	8.58	23	164.8	0	0	12359
									00:02:23	38.71	2.004	77.574	1323	1370.46	2691.07	1.96	367.9	85	54.6	27.8	18.27	5.2	161	8.5	18.36	4.24	17.58	5.37	20.93	0.04	131	30	125	38	NONE		21.7	54	36.6	731	759	11959	498.3	8.3	23	159.5	0	0	11959
									00:02:26	23.62	2.537	59.929	1626	1154.04	2301.17	1.99	459.5	119	50.5	25.3	15.39	4.4	160	7.2	18.11	4.69	17.41	5.72	20.93	0.04	129	33	124	41	NONE		21.7	54	36.6	731	759	10126	421.9	7.03	23	135	0	0	10126
									00:02:29	20.83	2.879	59.979	2100	1279.29	2445.12	1.91	514	143.3	45.7	23.9	17.06	4.9	158	8.1	17.85	4.98	17.16	6.09	20.93	0.04	127	35	122	43	NONE		21.7	54	36.6	731	759	11058	460.7	7.68	23	147.4	0	0	11058
									00:02:31	25	2.466	61.65	1813	1265.65	2429.78	1.92	443	118.7	47.3	24.7	16.88	4.8	156	8.1	17.96	4.81	17.28	5.87	20.93	0.04	128	34	123	42	NONE		21.7	54	36.6	731	759	10957	456.5	7.61	24	146.1	0	0	10957
									00:02:33	37.5	1.698	63.675	1234	1182.18	2291.85	1.94	309.7	74.7	51.6	26.6	15.76	4.5	156	7.6	18.24	4.4	17.44	5.46	20.93	0.04	130	31	124	39	NONE		21.7	54	36.6	731	759	10269	427.9	7.13	24	136.9	0	0	10269
									00:02:35	23.17	2.115	48.996	1922	909.517	1787.52	1.97	385.5	94.3	52.1	26.5	12.13	3.5	156	5.8	18.23	4.46	17.45	5.7	20.93	0.04	130	32	124	41	NONE		21.7	54	36.6	731	759	7939	330.8	5.51	24	105.9	0	0	7939
									00:02:37	28.85	2.639	76.125	1548	1546.92	2978.19	1.93	474.8	126.1	47.9	24.9	20.63	5.9	155	10	17.99	4.78	17.37	5.75	20.93	0.04	128	34	124	41	NONE		21.7	54	36.6	731	759	13405	558.5	9.31	24	178.7	0	0	13405
									00:02:39	39.47	1.976	78	1329	1365.4	2731.53	2	362.9	84.6	55.1	27.5	18.21	5.2	155	8.8	18.37	4.28	17.64	5.28	20.93	0.04	131	30	126	38	NONE		21.7	54	36.6	731	759	11995	499.8	8.33	25	159.9	0	0	11995
									00:02:41	31.75	2.308	73.27	1594	1259.61	2536.68	2.01	424.8	97.7	56.4	28	16.79	4.8	155	8.1	18.41	4.23	17.79	5.2	20.93	0.04	131	30	127	37	NONE		21.7	54	36.6	731	759	11092	462.2	7.7	25	147.9	0	0	11092
									00:02:44	18.63	3.192	59.478	2281	960.568	2080.45	2.17	590.4	136.5	60.6	28	12.81	3.7	153	6.3	18.5	4.28	17.87	5.22	20.93	0.04	132	30	127	37	NONE		21.7	55	36.6	731	759	8690	362.1	6.03	25	115.9	0	0	8690
									00:02:46	28.99	1.973	57.188	1445	1058.76	2099.12	1.98	359.6	88.5	52.1	26.3	14.12	4	153	6.9	18.23	4.49	17.51	5.53	20.93	0.04	130	32	125	39	NONE		21.7	55	36.6	731	759	9271	386.3	6.44	26	123.6	0	0	9271
									00:02:48	39.74	1.872	74.384	1258	1221.1	2472.12	2.02	346.6	76.1	58.6	29	16.28	4.7	153	8	18.51	4.07	17.79	5.05	20.93	0.04	132	29	127	36	NONE		21.7	55	36.6	731	759	10774	448.9	7.48	26	143.6	0	0	10774
									00:02:50	26.67	1.937	51.653	1438	905.811	1775.18	1.96	356	81.4	55	28	12.08	3.5	154	5.9	18.38	4.2	17.63	5.38	20.93	0.04	131	30	126	38	NONE		21.8	55	36.6	731	759	7899	329.1	5.49	26	105.3	0	0	7899
									00:02:53	20.13	2.672	53.799	2295	963.739	1913.95	1.99	489.3	116.2	54.4	27.4	12.85	3.7	153	6.3	18.31	4.35	17.6	5.48	20.93	0.04	130	31	125	39	NONE		21.8	54	36.6	731	759	8444	351.8	5.86	26	112.6	0	0	8444
									00:02:55	29.41	1.837	54.029	1281	979.318	1866.6	1.91	336.5	77.6	53.1	27.8	13.06	3.7	152	6.4	18.32	4.22	17.47	5.54	20.93	0.04	130	30	124	39	NONE		21.8	54	36.6	731	759	8457	352.4	5.87	26	112.8	0	0	8457
									00:02:58	21.2	2.671	56.629	2077	1046.12	2046.91	1.96	487.3	118	52.7	26.9	13.95	4	151	6.9	18.24	4.42	17.58	5.44	20.93	0.04	130	31	125	39	NONE		21.8	54	36.6	731	759	9117	379.9	6.33	27	121.6	0	0	9117
									00:03:01	20.62	2.648	54.598	1939	980.573	1941.43	1.98	484.8	115.1	54.2	27.4	13.07	3.7	149	6.6	18.31	4.35	17.65	5.42	20.93	0.04	130	31	126	39	NONE		21.8	54	36.6	731	759	8582	357.6	5.96	27	114.4	0	0	8582
									00:03:02	39.74	1.595	63.377	1170	1060.71	2078.76	1.96	295	64	57.1	29.2	14.14	4	149	7.1	18.5	4.01	17.73	5.02	20.93	0.04	132	29	126	36	NONE		21.8	54	36.6	731	759	9250	385.4	6.42	27	123.3	0	0	9250
									00:03:04	40.27	1.643	66.161	1155	1041.78	2032.88	1.95	306.3	61.8	60.8	31.2	13.89	4	150	6.9	18.64	3.76	17.92	4.81	20.93	0.04	133	27	128	34	NONE		21.8	54	36.6	731	759	9071	377.9	6.3	27	120.9	0	0	9071
									00:03:05	38.46	1.85	71.154	1157	1155.66	2218.48	1.92	343.8	70.6	59.2	30.9	15.41	4.4	151	7.7	18.58	3.82	17.91	4.81	20.93	0.04	132	27	128	34	NONE		21.8	54	36.6	731	759	10004	416.8	6.95	28	133.4	0	0	10004
									00:03:07	25.97	2.52	65.455	1872	971.466	1957.84	2.02	472.5	92.3	65.5	32.5	12.95	3.7	151	6.4	18.75	3.66	18.15	4.65	20.93	0.04	134	26	129	33	NONE		21.8	54	36.6	731	759	8557	356.5	5.94	28	114.1	0	0	8557
									00:03:10	20.69	2.226	46.055	1584	768.988	1534.19	2	411.5	90.7	58	29.1	10.25	2.9	149	5.2	18.49	4.07	17.75	5.26	20.93	0.04	132	29	126	37	NONE		21.8	54	36.6	731	759	6749	281.2	4.69	28	90	0	0	6749
									00:03:13	23.17	1.84	42.625	1494	794.757	1512.27	1.9	335.7	79.8	51.6	27.1	10.6	3	149	5.3	18.24	4.34	17.47	5.56	20.93	0.04	130	31	124	40	NONE		21.8	54	36.6	731	759	6859	285.8	4.76	28	91.5	0	0	6859
									00:03:15	24.79	2.338	57.967	1750	1109.02	2072.97	1.87	425.3	102.2	50.7	27.1	14.79	4.2	148	7.5	18.19	4.37	17.54	5.35	20.93	0.04	130	31	125	38	NONE		21.8	54	36.6	731	759	9512	396.3	6.61	28	126.8	0	0	9512
									00:03:17	33.15	1.999	66.265	1313	1182.53	2173.16	1.84	367.6	80.2	54.1	29.4	15.77	4.5	148	8	18.39	4.01	17.71	5.05	20.93	0.04	131	29	126	36	NONE		21.8	54	36.6	731	759	10083	420.1	7	29	134.4	0	0	10083
									00:03:19	34.68	2.065	71.618	1375	1194.29	2287.23	1.92	382.5	80.7	57.9	30.3	15.92	4.5	148	8.1	18.52	3.91	17.91	4.76	20.93	0.04	132	28	128	34	NONE		21.8	54	36.6	731	759	10330	430.4	7.17	29	137.7	0	0	10330
									00:03:22	20.91	2.096	43.819	1611	780.051	1480.34	1.9	385	86.6	54.3	28.6	10.4	3	145	5.4	18.37	4.13	17.74	5.14	20.93	0.04	131	29	126	37	NONE		21.8	54	36.6	731	759	6726	280.2	4.67	29	89.7	0	0	6726
									00:03:24	24.79	2.268	56.231	1767	961.334	1872.94	1.95	418.4	92.4	56.7	29.1	12.82	3.7	144	6.7	18.45	4.07	17.81	5.01	20.93	0.04	131	29	127	36	NONE		21.8	54	36.6	731	759	8366	348.6	5.81	29	111.5	0	0	8366
									00:03:27	23.9	2.171	51.896	1655	861.786	1674.31	1.94	402.1	85.7	58.3	30	11.49	3.3	144	6	18.52	3.95	17.91	4.9	20.93	0.04	132	28	128	35	NONE		21.8	54	36.6	731	759	7492	312.2	5.2	30	99.9	0	0	7492
									00:03:29	29.85	1.847	55.134	1421	892.644	1746.49	1.96	343.1	71.6	59.4	30.4	11.9	3.4	144	6.2	18.58	3.88	17.9	4.88	20.93	0.04	132	28	127	35	NONE		21.8	54	36.6	731	759	7780	324.1	5.4	30	103.7	0	0	7780
									00:03:30	34.29	1.929	66.137	1355	1021.34	2002.21	1.96	360.4	71.5	62.4	31.8	13.62	3.9	144	7.1	18.68	3.71	18.05	4.6	20.93	0.04	133	26	129	33	NONE		21.8	54	36.6	731	759	8907	371.1	6.19	30	118.8	0	0	8907
									00:03:33	28.85	1.978	57.058	1402	891.005	1753.15	1.97	369	74.4	61.8	31.4	11.88	3.4	144	6.2	18.66	3.76	18.09	4.64	20.93	0.04	133	27	129	33	NONE		21.8	54	36.6	731	759	7781	324.2	5.4	30	103.7	0	0	7781
									00:03:34	34.09	1.85	63.068	1374	900.099	1817.22	2.02	348.4	65.3	67.4	33.4	12	3.4	143	6.3	18.83	3.53	18.22	4.42	20.93	0.04	134	25	130	31	NONE		21.8	54	36.6	731	759	7933	330.6	5.51	30	105.8	0	0	7933
									00:03:38	16	3.189	51.024	2549	754.467	1564.47	2.07	597.5	119.7	66.1	31.9	10.06	2.9	142	5.3	18.74	3.75	18.19	4.58	20.93	0.04	133	27	130	33	NONE		21.8	54	36.6	731	759	6715	279.8	4.66	31	89.5	0	0	6715
									00:03:40	29.13	1.326	38.621	1321	603.045	1148.78	1.9	247.7	48.3	60.7	31.8	8.04	2.3	142	4.2	18.68	3.64	17.89	4.82	20.93	0.04	133	26	127	34	NONE		21.8	54	36.6	731	759	5206	216.9	3.62	31	69.4	0	0	5206
									00:03:44	16.62	2.239	37.213	1896	663.167	1239.23	1.87	411.5	91.2	54.4	29.1	8.84	2.5	141	4.7	18.38	4.07	17.7	4.99	20.93	0.04	131	29	126	36	NONE		21.8	54	36.6	731	759	5687	237	3.95	31	75.8	0	0	5687
									00:03:47	18.99	2.57	48.797	2188	959.269	1670.7	1.74	467.2	107.6	49.5	28.4	12.79	3.7	140	6.9	18.18	4.19	17.55	5.15	20.93	0.04	129	30	125	37	NONE		21.8	54	36.6	731	759	8034	334.7	5.58	31	107.1	0	0	8034
									00:03:51	15.58	2.395	37.325	2142	749.923	1314.28	1.75	433.8	103.1	48.3	27.6	10	2.9	136	5.5	18.11	4.3	17.48	5.26	20.93	0.04	129	31	124	37	NONE		21.8	54	36.6	731	759	6293	262.2	4.37	32	83.9	0	0	6293
									00:03:53	31.09	1.364	42.404	1168	787.633	1338.67	1.7	250.3	52.7	51.1	30.1	10.5	3	136	5.8	18.35	3.86	17.56	4.99	20.93	0.04	131	28	125	36	NONE		21.8	54	36.6	731	759	6544	272.7	4.54	32	87.3	0	0	6544
									00:03:56	20.98	2.026	42.503	1927	788.832	1350.86	1.71	371.7	78.8	52	30.4	10.52	3	137	5.8	18.35	3.89	17.5	5.1	20.93	0.04	131	28	125	36	NONE		21.8	54	36.6	731	759	6570	273.7	4.56	32	87.6	0	0	6570
									00:03:57	32.61	1.271	41.446	1098	797.011	1300.14	1.63	232.5	48.8	49.1	30.1	10.63	3	136	5.9	18.29	3.84	17.38	5.06	20.93	0.04	130	27	124	36	NONE		21.8	54	36.6	731	759	6535	272.3	4.54	32	87.1	0	0	6535
									00:04:00	23.72	1.761	41.763	1518	850.144	1388.14	1.63	319.4	71.6	47.2	28.9	11.34	3.2	136	6.3	18.14	4.07	17.36	5.16	20.93	0.04	129	29	124	37	NONE		21.8	54	36.6	731	759	6973	290.6	4.84	32	93	0	0	6973
									00:04:03	18.75	1.74	32.625	1809	664.966	1080.6	1.63	315.6	70.5	47.1	29	8.87	2.5	134	5	18.14	4.05	17.31	5.23	20.93	0.04	129	29	123	37	NONE		21.8	54	36.6	731	759	5446	226.9	3.78	32	72.6	0	0	5446
									00:04:05	26.91	1.798	48.377	1436	982.107	1576.78	1.61	326.5	71.7	47.3	29.5	13.09	3.7	133	7.4	18.16	3.99	17.36	5.1	20.93	0.04	129	28	124	36	NONE		21.8	54	36.6	731	759	8013	333.9	5.56	33	106.8	0	0	8013
									00:04:08	23.72	2.144	50.846	1468	1049.26	1745.43	1.66	387.7	90	46.9	28.2	13.99	4	134	7.8	18.08	4.2	17.43	5.07	20.93	0.04	129	30	124	36	NONE		21.8	54	36.6	731	759	8657	360.7	6.01	33	115.4	0	0	8657
									00:04:11	19.29	2.133	41.151	1899	757.449	1265.48	1.67	392.2	80.3	52.5	31.5	10.1	2.9	134	5.7	18.39	3.76	17.67	4.83	20.93	0.04	131	27	126	34	NONE		21.8	54	36.6	731	759	6258	260.8	4.35	33	83.4	0	0	6258
									00:04:13	32.26	1.644	53.032	1196	1004.2	1663.04	1.66	301.2	63.1	50.6	30.5	13.39	3.8	134	7.5	18.32	3.84	17.51	4.96	20.93	0.04	130	27	125	35	NONE		21.8	54	36.6	731	759	8274	344.7	5.75	33	110.3	0	0	8274
									00:04:15	32.61	1.452	47.348	1250	865.595	1424.73	1.65	267.4	53.5	52.1	31.6	11.54	3.3	133	6.5	18.42	3.68	17.57	4.83	20.93	0.04	131	26	125	34	NONE		21.8	54	36.6	731	759	7118	296.6	4.94	34	94.9	0	0	7118
									00:04:17	21.66	1.707	36.975	1679	732.791	1202.09	1.64	310.8	67.9	48.4	29.5	9.77	2.8	132	5.6	18.21	3.98	17.42	5.1	20.93	0.04	130	28	124	36	NONE		21.8	54	36.6	731	759	6019	250.8	4.18	34	80.3	0	0	6019
									00:04:20	28.99	1.412	40.928	1250	816.26	1309.88	1.6	257.1	55.3	47.7	29.7	10.88	3.1	132	6.2	18.21	3.92	17.32	5.09	20.93	0.04	130	28	123	36	NONE		21.8	54	36.6	731	759	6659	277.5	4.62	34	88.8	0	0	6659
									00:04:21	36.81	1.215	44.724	1047	870.838	1355.86	1.56	222.3	45.1	48.4	31.1	11.61	3.3	130	6.7	18.3	3.71	17.36	4.98	20.93	0.04	130	26	124	35	NONE		21.8	54	36.6	731	759	7038	293.3	4.89	34	93.8	0	0	7038
									00:04:24	24.79	2.016	49.983	1594	1013.14	1643.62	1.62	366	81.1	47.6	29.4	13.51	3.9	129	7.9	18.15	4.02	17.52	4.93	20.93	0.04	129	29	125	35	NONE		21.8	54	36.6	731	759	8293	345.6	5.76	34	110.6	0	0	8293
									00:04:34	33.15	0.887	29.403	925	515.391	844.199	1.64	164.3	31.2	52.5	32.1	6.87	2	131	3.9	18.52	3.52	17.64	4.64	20.93	0.04	132	25	126	33	NONE		21.8	54	36.6	731	759	4232	176.3	2.94	35	56.4	0	0	4232
									00:04:37	23.08	2.063	47.608	1706	937.937	1552.34	1.66	375.8	82.3	49	29.6	12.51	3.6	131	7.2	18.22	3.99	17.54	4.95	20.93	0.04	130	28	125	35	NONE		21.8	54	36.6	731	759	7726	321.9	5.37	35	103	0	0	7726
									00:04:39	28.85	1.375	39.663	1251	739.9	1196.76	1.62	252.7	50.8	50.9	31.5	9.87	2.8	129	5.7	18.38	3.69	17.51	4.93	20.93	0.04	131	26	125	35	NONE		21.8	54	36.6	731	759	6051	252.1	4.2	35	80.7	0	0	6051
									00:04:42	21.28	1.859	39.553	2050	697.703	1181.47	1.69	343.6	68	54.6	32.2	9.3	2.7	129	5.4	18.48	3.66	17.73	4.7	20.93	0.04	132	26	126	33	NONE		21.8	54	36.6	731	759	5790	241.2	4.02	36	77.2	0	0	5790
									00:04:45	21.82	2.094	45.687	1522	906.167	1505.27	1.66	381	84.4	48.7	29.3	12.08	3.5	127	7.1	18.19	4.03	17.48	5.03	20.93	0.04	130	29	124	36	NONE		21.8	54	36.6	731	759	7473	311.4	5.19	36	99.6	0	0	7473
									00:04:47	33.52	1.23	41.229	1083	795.398	1270.48	1.6	225.1	46.4	48.9	30.6	10.61	3	126	6.3	18.3	3.77	17.49	4.83	20.93	0.04	130	27	125	34	NONE		21.8	54	36.6	731	759	6479	270	4.5	36	86.4	0	0	6479
									00:04:49	24	2.058	49.392	1547	947.709	1572.86	1.66	376.3	80.2	50.3	30.3	12.64	3.6	129	7.3	18.28	3.9	17.69	4.69	20.93	0.04	130	28	126	33	NONE		21.8	54	36.6	731	759	7814	325.6	5.43	36	104.2	0	0	7814
									00:04:51	29.85	1.601	47.791	1085	902.632	1462.95	1.62	293.7	60	50.6	31.2	12.04	3.4	130	6.9	18.34	3.75	17.62	4.73	20.93	0.04	131	27	125	34	NONE		21.8	54	36.6	731	759	7386	307.8	5.13	36	98.5	0	0	7386
									00:04:54	22.64	1.819	41.185	1581	753.217	1236.99	1.64	335	66.9	52.6	32	10.04	2.9	131	5.7	18.42	3.68	17.62	4.81	20.93	0.04	131	26	125	34	NONE		21.8	54	36.6	731	759	6189	257.9	4.3	37	82.5	0	0	6189
									00:04:56	24.49	1.898	46.482	1674	837.638	1389.91	1.66	350.1	69.5	53.4	32.2	11.17	3.2	131	6.4	18.45	3.66	17.76	4.63	20.93	0.04	131	26	126	33	NONE		21.8	54	36.6	731	759	6906	287.7	4.8	37	92.1	0	0	6906
									00:04:58	31.75	1.544	49.016	1298	858.974	1420.15	1.65	285.9	54.8	54.5	32.9	11.45	3.3	131	6.6	18.52	3.55	17.82	4.5	20.93	0.04	132	25	127	32	NONE		21.8	54	36.6	731	759	7074	294.7	4.91	37	94.3	0	0	7074
									00:05:00	28.57	1.521	43.457	1379	718.357	1224.1	1.7	283.4	52.5	57.7	33.9	9.58	2.7	130	5.5	18.63	3.45	17.88	4.45	20.93	0.04	133	25	127	32	NONE		21.8	54	36.6	731	759	5973	248.9	4.15	37	79.6	0	0	5973
									00:05:02	25.53	1.745	44.553	1551	748.171	1264.84	1.69	324.6	60.7	57.2	33.8	9.98	2.9	130	5.8	18.6	3.48	17.89	4.48	20.93	0.04	132	25	127	32	NONE		21.8	54	36.6	731	759	6205	258.6	4.31	37	82.7	0	0	6205
									00:05:06	17.54	2.959	51.912	2255	829.802	1474.81	1.78	552.7	103	61.1	34.4	11.06	3.2	128	6.5	18.68	3.48	18.11	4.29	20.93	0.04	133	25	129	31	NONE		21.8	54	36.6	731	759	6996	291.5	4.86	37	93.3	0	0	6996
									00:05:08	30.61	1.082	33.122	1024	516.065	871.142	1.69	203.1	34.9	60	35.6	6.88	2	127	4.1	18.77	3.23	17.92	4.4	20.93	0.04	134	23	128	31	NONE		21.8	54	36.6	731	759	4278	178.3	2.97	38	57	0	0	4278
									00:05:10	24.49	1.743	42.686	1598	727.261	1223.34	1.68	323.7	61.2	56.3	33.5	9.7	2.8	128	5.7	18.57	3.51	17.83	4.57	20.93	0.04	132	25	127	33	NONE		21.8	54	36.6	731	759	6022	250.9	4.18	38	80.3	0	0	6022
									00:05:13	23.08	1.643	37.915	1442	676.594	1119.23	1.65	303.5	59.4	53.7	32.4	9.02	2.6	126	5.4	18.47	3.62	17.75	4.66	20.93	0.04	132	26	126	33	NONE		21.8	54	36.6	731	759	5573	232.2	3.87	38	74.3	0	0	5573
									00:05:15	30.61	1.165	35.663	992	626.279	1006.77	1.61	215.9	40.3	53.5	33.3	8.35	2.4	126	5	18.53	3.46	17.68	4.6	20.93	0.04	132	25	126	33	NONE		21.8	54	36.6	731	759	5112	213	3.55	38	68.2	0	0	5112
									00:05:17	28.99	1.604	46.493	1347	846.007	1355.9	1.6	295.9	57.3	52.6	32.8	11.28	3.2	126	6.7	18.45	3.57	17.8	4.45	20.93	0.04	131	25	127	32	NONE		21.8	54	36.6	731	759	6899	287.5	4.79	38	92	0	0	6899
									00:05:20	21.43	1.955	41.893	1821	744.537	1208.68	1.62	361.6	69.1	54.3	33.4	9.93	2.8	127	5.9	18.5	3.53	17.8	4.54	20.93	0.04	132	25	127	32	NONE		21.8	54	36.6	731	759	6096	254	4.23	38	81.3	0	0	6096
									00:05:22	30.93	1.298	40.144	1193	686.922	1097.5	1.6	241.4	43.5	55.3	34.6	9.16	2.6	128	5.4	18.6	3.35	17.78	4.43	20.93	0.04	132	24	127	32	NONE		21.8	54	36.6	731	759	5596	233.2	3.89	39	74.6	0	0	5596
									00:05:24	29.56	1.25	36.946	1113	658.789	1034.67	1.57	231.4	42.9	52.9	33.7	8.78	2.5	127	5.2	18.51	3.43	17.71	4.52	20.93	0.04	132	24	126	32	NONE		21.8	54	36.6	731	759	5339	222.4	3.71	39	71.2	0	0	5339
									00:05:26	24.69	1.555	38.395	1445	698.273	1088.14	1.56	287.2	54	52.5	33.7	9.31	2.7	127	5.5	18.47	3.47	17.67	4.58	20.93	0.04	132	25	126	33	NONE		21.8	54	36.6	731	759	5645	235.2	3.92	39	75.3	0	0	5645
									00:05:28	30	1.44	43.2	1208	791.519	1209.29	1.53	265.9	49.4	51.9	34	10.55	3	126	6.3	18.47	3.43	17.7	4.46	20.93	0.04	131	24	126	32	NONE		21.8	54	36.6	731	759	6361	265	4.42	39	84.8	0	0	6361
									00:05:30	28.17	1.428	40.225	1304	715.074	1096.06	1.53	264.7	47.7	53.5	34.9	9.53	2.7	125	5.7	18.54	3.34	17.74	4.42	20.93	0.04	132	24	126	31	NONE		21.8	54	36.6	731	759	5752	239.7	3.99	39	76.7	0	0	5752
									00:05:35	13.73	2.782	38.197	2276	629.538	1113.06	1.77	517.8	99.3	59.1	33.5	8.39	2.4	124	5.1	18.61	3.57	17.93	4.3	20.93	0.04	133	25	128	31	NONE		21.8	54	36.7	731	759	5299	220.8	3.68	39	70.6	0	0	5299
									00:05:37	25.97	1.279	33.221	1307	599.876	908.997	1.52	236.7	42.9	52.3	34.5	8	2.3	126	4.8	18.51	3.35	17.66	4.52	20.93	0.04	132	24	126	32	NONE		21.8	54	36.6	731	759	4809	200.4	3.34	39	64.1	0	0	4809
									00:05:40	22.06	1.586	34.985	1464	657.839	999.215	1.52	291.9	55.5	50.8	33.5	8.77	2.5	125	5.3	18.4	3.5	17.57	4.62	20.93	0.04	131	25	125	33	NONE		21.8	54	36.6	731	759	5277	219.9	3.66	40	70.4	0	0	5277
									00:05:42	29.7	1.302	38.673	1241	699.542	1036.81	1.48	241.1	42.8	52.3	35.3	9.33	2.7	123	5.7	18.52	3.29	17.68	4.41	20.93	0.04	132	23	126	31	NONE		21.8	54	36.6	731	759	5571	232.1	3.87	40	74.3	0	0	5571
									00:05:44	32.79	1.201	39.377	1066	698.102	1018.32	1.46	223.1	38.1	53.1	36.4	9.31	2.7	123	5.7	18.58	3.17	17.71	4.34	20.93	0.04	132	23	126	31	NONE		21.8	54	36.6	731	759	5534	230.6	3.84	40	73.8	0	0	5534
									00:05:45	33.15	1.328	44.022	1190	774.742	1145.87	1.48	246.8	42.4	53.8	36.4	10.33	3	123	6.3	18.58	3.19	17.75	4.27	20.93	0.04	132	23	126	30	NONE		21.8	54	36.6	731	759	6166	256.9	4.28	40	82.2	0	0	6166
									00:05:47	33.52	1.436	48.134	1251	843.354	1276.49	1.51	266.8	46.7	54.3	35.9	11.24	3.2	124	6.8	18.58	3.25	17.83	4.19	20.93	0.04	132	23	127	30	NONE		21.8	54	36.6	731	759	6758	281.6	4.69	40	90.1	0	0	6758
									00:05:49	33.71	1.342	45.236	1142	754.775	1134.42	1.5	250.9	41.3	56.8	37.8	10.06	2.9	125	6	18.7	3.08	17.92	4.12	20.93	0.04	133	22	128	29	NONE		21.8	54	36.6	731	759	6036	251.5	4.19	40	80.5	0	0	6036
									00:05:51	31.58	1.454	45.916	1189	795.955	1218.04	1.53	270.4	47.3	54.9	35.9	10.61	3	125	6.4	18.6	3.25	17.87	4.21	20.93	0.04	132	23	127	30	NONE		21.8	54	36.6	731	759	6399	266.6	4.44	40	85.3	0	0	6399
									00:05:54	21.66	1.805	39.097	1301	728.458	1108.37	1.52	332.6	62.7	51.6	33.9	9.71	2.8	124	5.9	18.43	3.47	17.74	4.43	20.93	0.04	131	25	126	32	NONE		21.8	54	36.7	731	759	5847	243.6	4.06	41	78	0	0	5847
									00:05:56	30.3	1.123	34.03	1224	557.612	826.878	1.48	210.5	33.5	57.2	38.6	7.43	2.1	124	4.5	18.74	2.98	17.86	4.15	20.93	0.04	133	21	127	30	NONE		21.8	54	36.6	731	759	4441	185.1	3.08	41	59.2	0	0	4441
									00:05:58	23.17	1.88	43.552	1478	819.894	1259.42	1.54	345.8	66.6	51.1	33.3	10.93	3.1	126	6.5	18.39	3.54	17.75	4.35	20.93	0.04	131	25	126	31	NONE		21.8	54	36.6	731	759	6599	275	4.58	41	88	0	0	6599
									00:06:01	25.32	1.609	40.734	1398	778.644	1148.67	1.48	295.8	55.6	50	33.9	10.38	3	128	6.1	18.38	3.46	17.61	4.43	20.93	0.04	131	25	125	32	NONE		21.8	54	36.6	731	759	6192	258	4.3	41	82.6	0	0	6192
									00:06:02	31.91	1.204	38.426	1101	698.916	1009.65	1.44	223	38.8	51.8	35.8	9.32	2.7	128	5.5	18.52	3.22	17.61	4.34	20.93	0.04	132	23	125	31	NONE		21.9	54	36.6	731	759	5524	230.2	3.84	41	73.7	0	0	5524
									00:06:05	26.55	1.167	30.982	1156	612.514	864.316	1.41	213.9	39.9	47.5	33.7	8.17	2.3	127	4.8	18.33	3.42	17.51	4.44	20.93	0.04	131	24	125	32	NONE		21.9	54	36.6	731	759	4809	200.4	3.34	41	64.1	0	0	4809
									00:06:07	29.27	1.22	35.707	1084	680.154	945.09	1.39	224.9	39.6	49.5	35.6	9.07	2.6	125	5.4	18.43	3.25	17.47	4.45	20.93	0.04	131	23	124	32	NONE		21.9	54	36.6	731	759	5317	221.5	3.69	41	70.9	0	0	5317
									00:06:08	33.52	0.996	33.385	1007	595.938	810.873	1.36	185.3	29.7	52.1	38.3	7.95	2.3	124	4.8	18.6	2.98	17.57	4.25	20.93	0.04	132	21	125	30	NONE		21.9	54	36.6	731	759	4631	193	3.22	42	61.7	0	0	4631
									00:06:11	26.43	1.027	27.145	1039	554.51	746.064	1.35	187.7	34.6	45.6	33.9	7.39	2.1	124	4.5	18.28	3.37	17.34	4.44	20.93	0.04	130	24	123	32	NONE		21.9	54	36.6	731	759	4296	179	2.98	42	57.3	0	0	4296
									00:06:14	17.65	2.647	46.712	2331	925.502	1335.16	1.44	484.6	92.7	49.1	34.1	12.34	3.5	122	7.6	18.31	3.5	17.71	4.29	20.93	0.04	130	25	126	31	NONE		21.9	54	36.7	731	759	7313	304.7	5.08	42	97.5	0	0	7313
									00:06:16	33.15	0.61	20.221	519	325.011	442.15	1.36	114.9	16.4	55.1	40.5	4.33	1.2	122	2.7	18.84	2.69	17.9	3.82	20.93	0.04	134	19	127	27	NONE		21.9	54	36.7	731	759	2526	105.2	1.75	42	33.7	0	0	2526
									00:06:19	19.29	1.451	27.994	1415	586.747	819.004	1.4	263.8	52	45.4	32.5	7.82	2.2	121	4.8	18.18	3.58	17.36	4.61	20.93	0.04	129	26	124	33	NONE		21.9	54	36.6	731	759	4592	191.4	3.19	42	61.2	0	0	4592
									00:06:21	26.55	1.055	28.009	1031	551.097	735.967	1.34	193.9	34	47.5	35.5	7.35	2.1	120	4.6	18.38	3.22	17.36	4.47	20.93	0.04	131	23	124	32	NONE		21.9	54	36.6	731	759	4261	177.5	2.96	42	56.8	0	0	4261
									00:06:24	20.13	1.603	32.275	1543	673.271	903.579	1.34	292.1	55	45.8	34.2	8.98	2.6	118	5.7	18.22	3.43	17.34	4.55	20.93	0.04	130	24	123	32	NONE		21.9	54	36.6	731	759	5212	217.2	3.62	42	69.5	0	0	5212
									00:06:27	28.17	1.04	29.296	835	592.835	790.327	1.33	190.4	34.4	46.1	34.6	7.9	2.3	118	5	18.31	3.31	17.33	4.49	20.93	0.04	130	24	123	32	NONE		21.9	54	36.6	731	759	4581	190.9	3.18	43	61.1	0	0	4581
									00:06:29	28.3	1.232	34.868	914	753.655	976.84	1.3	223.6	42.3	43.6	33.7	10.05	2.9	119	6.3	18.15	3.43	17.3	4.39	20.93	0.04	129	24	123	31	NONE		21.9	54	36.7	731	759	5780	240.8	4.01	43	77.1	0	0	5780
									00:06:32	16.9	2.909	49.166	2142	900.152	1275.88	1.42	538.7	92.6	53.3	37.6	12	3.4	123	7.3	18.52	3.18	17.98	3.87	20.93	0.04	132	23	128	28	NONE		21.9	54	36.6	731	759	7076	294.8	4.91	43	94.4	0	0	7076
									00:06:35	23.9	0.934	22.327	1002	415.174	560.998	1.35	172.9	28.8	49.7	36.8	5.54	1.6	123	3.4	18.51	3.08	17.59	4.23	20.93	0.04	132	22	125	30	NONE		21.9	54	36.6	731	759	3220	134.2	2.24	43	42.9	0	0	3220
									00:06:37	23.08	1.28	29.538	1185	589.733	794.238	1.35	234.7	42.2	47.3	35.2	7.86	2.2	122	4.8	18.34	3.3	17.38	4.48	20.93	0.04	131	23	124	32	NONE		21.9	54	36.7	731	759	4570	190.4	3.17	43	60.9	0	0	4570
									00:06:39	31.75	1.014	32.19	878	637.065	814.942	1.28	186.5	31.5	47	36.8	8.49	2.4	120	5.3	18.39	3.11	17.37	4.34	20.93	0.04	131	22	124	31	NONE		21.9	54	36.7	731	759	4869	202.9	3.38	43	64.9	0	0	4869
									00:06:41	25.42	1.308	33.254	1220	695.57	908.348	1.31	238.5	43.8	45.3	34.7	9.27	2.6	119	5.8	18.23	3.35	17.32	4.47	20.93	0.04	130	24	123	32	NONE		22	53	36.6	731	759	5345	222.7	3.71	43	71.3	0	0	5345
									00:06:44	27.15	1.373	37.276	1287	768.769	1000.8	1.3	250.9	45.2	46	35.3	10.25	2.9	120	6.4	18.27	3.29	17.41	4.35	20.93	0.04	130	23	124	31	NONE		22	53	36.6	731	759	5903	245.9	4.1	44	78.7	0	0	5903
									00:06:46	30.77	1.083	33.323	957	670.16	862.834	1.29	198.7	34.4	46.5	36.1	8.94	2.6	119	5.6	18.35	3.18	17.42	4.33	20.93	0.04	131	23	124	31	NONE		22	53	36.6	731	759	5130	213.8	3.56	44	68.4	0	0	5130
									00:06:48	29.41	1.038	30.529	997	612.848	776.638	1.27	190.6	32.4	46.5	36.7	8.17	2.3	119	5.1	18.36	3.12	17.42	4.26	20.93	0.04	131	22	124	30	NONE		22	53	36.6	731	759	4672	194.7	3.24	44	62.3	0	0	4672
									00:06:50	24.59	1.595	39.221	1446	824.229	1079.25	1.31	290.6	53.8	45.5	34.7	10.99	3.1	119	6.9	18.22	3.37	17.41	4.35	20.93	0.04	130	24	124	31	NONE		22	53	36.6	731	759	6338	264.1	4.4	44	84.5	0	0	6338
									00:06:52	29.7	0.664	19.723	1319	277.369	378.489	1.36	126.8	15.7	63.6	46.6	3.7	1.1	119	2.3	19.1	2.36	18.14	3.44	20.93	0.04	136	17	129	24	NONE		22	53	36.6	731	759	2157	89.9	1.5	44	28.8	0	0	2157
									00:06:54	25.97	1.597	41.481	1069	854.979	1129.25	1.32	291.7	53.3	46.4	35.1	11.4	3.3	119	7.2	18.27	3.34	17.47	4.35	20.93	0.04	130	24	124	31	NONE		22	53	36.6	731	759	6590	274.6	4.58	44	87.9	0	0	6590
									00:06:57	28.44	1.297	36.882	1363	679.297	917.485	1.35	240.4	39.6	51.4	38	9.06	2.6	121	5.6	18.54	3.05	17.74	4.04	20.93	0.04	132	22	126	29	NONE		22	53	36.7	731	759	5268	219.5	3.66	44	70.2	0	0	5268
									00:06:59	23.17	1.252	29.004	1365	517.937	715.284	1.38	232.8	37.9	52.9	38.3	6.91	2	123	4.2	18.59	3.03	17.79	4.08	20.93	0.04	132	22	127	29	NONE		22	53	36.6	731	759	4042	168.4	2.81	44	53.9	0	0	4042
									00:07:02	25.64	1.308	33.538	894	684.891	918.236	1.34	239.1	43.9	46.3	34.6	9.13	2.6	123	5.6	18.28	3.36	17.42	4.46	20.93	0.04	130	24	124	32	NONE		22	53	36.7	731	759	5301	220.9	3.68	45	70.7	0	0	5301
									00:07:04	30.3	1.039	31.485	1001	611.407	805.175	1.32	191.4	32.6	48	36.5	8.15	2.3	123	5	18.42	3.14	17.49	4.28	20.93	0.04	131	22	125	30	NONE		22	53	36.7	731	759	4709	196.2	3.27	45	62.8	0	0	4709
									00:07:06	23.26	1.381	32.116	1265	689.928	901.369	1.31	250.8	47.5	44.2	33.8	9.2	2.6	123	5.6	18.16	3.44	17.32	4.48	20.93	0.04	129	24	123	32	NONE		22	53	36.7	731	759	5302	220.9	3.68	45	70.7	0	0	5302
									00:07:09	24.29	1.637	39.765	1274	888.557	1158.05	1.3	295.5	58.4	42.8	32.9	11.85	3.4	122	7.3	18.05	3.57	17.27	4.51	20.93	0.04	129	25	123	32	NONE		22.1	53	36.6	731	759	6824	284.4	4.74	45	91	0	0	6824
									00:07:12	16.62	1.83	30.416	1386	652.859	884.608	1.35	331.9	65.2	44.8	33.1	8.7	2.5	122	5.4	18.14	3.56	17.36	4.44	20.93	0.04	129	25	124	32	NONE		22.1	53	36.6	731	759	5068	211.2	3.52	45	67.6	0	0	5068
									00:07:15	18.63	1.55	28.882	1626	638.481	822.702	1.29	280.4	54.1	43.2	33.5	8.51	2.4	123	5.2	18.09	3.49	17.25	4.53	20.93	0.04	129	25	123	32	NONE		22.1	53	36.6	731	759	4889	203.7	3.4	45	65.2	0	0	4889
									00:07:17	35.5	0.791	28.083	679	572.149	702.956	1.23	145.1	24.3	44.7	36.4	7.63	2.2	123	4.7	18.34	3.07	17.33	4.24	20.93	0.04	131	22	123	30	NONE		22.1	53	36.6	731	759	4327	180.3	3	46	57.7	0	0	4327
									00:07:20	22.99	1.446	33.241	1426	735.094	926.565	1.26	261.8	49.4	43	34.1	9.8	2.8	122	6	18.11	3.42	17.2	4.49	20.93	0.04	129	24	122	32	NONE		22.1	53	36.6	731	759	5596	233.2	3.89	46	74.6	0	0	5596
									00:07:22	32.61	1.054	34.37	932	729.782	895.87	1.23	192.2	33.7	44	35.8	9.73	2.8	121	6	18.24	3.2	17.31	4.29	20.93	0.04	130	23	123	31	NONE		22.1	53	36.6	731	759	5518	229.9	3.83	46	73.6	0	0	5518
									00:07:24	22.47	1.931	43.393	1615	924.204	1193.42	1.29	351.3	65.1	45.2	35	12.32	3.5	120	7.7	18.19	3.37	17.43	4.31	20.93	0.04	130	24	124	31	NONE		22.1	53	36.6	731	759	7081	295	4.92	46	94.4	0	0	7081
									00:07:26	33.71	1.107	37.315	1022	714.264	917.143	1.28	204.5	33.4	48.9	38.1	9.52	2.7	119	6	18.47	3.02	17.6	4.04	20.93	0.04	132	21	125	29	NONE		22.1	53	36.7	731	759	5464	227.7	3.79	46	72.9	0	0	5464
									00:07:28	33.9	1.149	38.949	1005	722.615	958.245	1.33	212.9	34.7	50.6	38.2	9.63	2.8	118	6.1	18.53	3.02	17.62	4.08	20.93	0.04	132	22	125	29	NONE		22.1	53	36.7	731	759	5576	232.3	3.87	46	74.3	0	0	5576
									00:07:30	25.42	1.543	39.229	1378	738.171	996.639	1.35	285.2	48.1	50.7	37.6	9.84	2.8	119	6.2	18.48	3.12	17.67	4.15	20.93	0.04	132	22	126	30	NONE		22.1	53	36.6	731	759	5724	238.5	3.98	46	76.3	0	0	5724
									00:07:33	22.81	1.161	26.487	1292	459.758	620.33	1.35	216.8	33.4	54.1	40.1	6.13	1.8	119	3.9	18.67	2.88	17.74	4.11	20.93	0.04	133	20	126	29	NONE		22.1	53	36.6	731	759	3565	148.5	2.48	47	47.5	0	0	3565
									00:07:35	34.29	0.941	32.263	741	597.248	793.226	1.33	174.4	28.4	50	37.6	7.96	2.3	119	5	18.53	3.02	17.64	4.09	20.93	0.04	132	21	126	29	NONE		22.1	53	36.6	731	759	4611	192.1	3.2	47	61.5	0	0	4611
									00:07:37	22.73	1.381	31.386	1191	640.863	854.621	1.33	252.5	46.1	46.5	34.9	8.54	2.4	117	5.5	18.28	3.34	17.43	4.4	20.93	0.04	130	24	124	31	NONE		22.1	53	36.6	731	759	4953	206.4	3.44	47	66	0	0	4953
									00:07:39	25.53	1.359	34.698	1287	687.853	909.679	1.32	249.6	43.7	47.8	36.2	9.17	2.6	117	5.9	18.37	3.22	17.51	4.25	20.93	0.04	131	23	125	30	NONE		22.1	53	36.6	731	759	5304	221	3.68	47	70.7	0	0	5304
									00:07:42	28.44	1.042	29.63	1055	526.66	689.805	1.31	194.2	29.8	52.5	40.1	7.02	2	116	4.5	18.64	2.86	17.68	4	20.93	0.04	133	20	126	28	NONE		22.1	53	36.6	731	759	4050	168.8	2.81	47	54	0	0	4050
									00:07:43	33.9	1.103	37.39	929	704.295	916.776	1.3	204.1	33.2	49.7	38.2	9.39	2.7	117	6	18.5	3.01	17.6	4.08	20.93	0.04	132	21	125	29	NONE		22.1	53	36.6	731	759	5407	225.3	3.76	47	72.1	0	0	5407
									00:07:46	24.19	1.443	34.911	1391	662.835	885.294	1.34	266.5	44.9	50.1	37.5	8.84	2.5	118	5.6	18.47	3.11	17.65	4.15	20.93	0.04	131	22	126	30	NONE		22.1	53	36.6	731	759	5125	213.5	3.56	47	68.3	0	0	5125
									00:07:48	34.88	1.132	39.488	992	717.653	966.142	1.35	210.2	34	51.6	38.3	9.57	2.7	118	6.1	18.57	3	17.67	3.97	20.93	0.04	132	21	126	28	NONE		22.1	53	36.6	731	759	5561	231.7	3.86	47	74.1	0	0	5561
									00:07:50	24.1	1.499	36.12	1059	717.092	972.808	1.36	275	49.5	48	35.4	9.56	2.7	118	6.1	18.35	3.3	17.65	4.17	20.93	0.04	131	24	126	30	NONE		22.1	53	36.7	731	759	5568	232	3.87	48	74.2	0	0	5568
									00:07:52	31.41	0.992	31.162	1025	548.953	741.814	1.35	184.9	29	52.8	39	7.32	2.1	119	4.6	18.64	2.92	17.78	3.88	20.93	0.04	133	21	127	28	NONE		22.1	53	36.7	731	759	4258	177.4	2.96	48	56.8	0	0	4258
									00:07:55	21.74	1.69	36.739	1574	697.064	960.629	1.38	311.8	54.2	50.5	36.7	9.29	2.7	120	5.8	18.45	3.21	17.73	4.1	20.93	0.04	131	23	126	29	NONE		22.1	53	36.6	731	759	5436	226.5	3.78	48	72.5	0	0	5436
									00:07:56	37.27	0.885	32.981	771	556.264	739.824	1.33	165.9	24.4	54.6	41.1	7.42	2.1	120	4.6	18.75	2.76	17.89	3.75	20.93	0.04	133	20	127	27	NONE		22.1	53	36.6	731	759	4296	179	2.98	48	57.3	0	0	4296
									00:07:58	35.29	1.023	36.106	945	622.429	824.342	1.32	191.3	28.7	54	40.8	8.3	2.4	119	5.2	18.7	2.81	17.81	3.89	20.93	0.04	133	20	127	28	NONE		22.1	53	36.6	731	759	4801	200.1	3.33	48	64	0	0	4801
									00:08:02	13.48	2.959	39.897	2367	728.074	1042.11	1.43	548	94.8	53.5	37.4	9.71	2.8	120	6.1	18.52	3.2	17.93	3.89	20.93	0.04	132	23	128	28	NONE		22.1	53	36.6	731	759	5740	239.1	3.99	48	76.5	0	0	5740
									00:08:04	38.22	0.502	19.185	581	276.274	353.341	1.28	95.8	11.4	59.8	46.7	3.68	1.1	120	2.3	19.08	2.27	18.24	3.34	20.93	0.04	136	16	130	24	NONE		22.1	53	36.6	731	759	2111	88	1.47	48	28.1	0	0	2111
									00:08:06	27.52	0.992	27.303	949	521.393	681.742	1.31	183.2	30.4	48.7	37.2	6.95	2	121	4.3	18.47	3.06	17.54	4.22	20.93	0.04	131	22	125	30	NONE		22.1	53	36.7	731	759	4008	167	2.78	48	53.4	0	0	4008
									00:08:08	35.29	1.079	38.082	983	713.515	928.581	1.3	199.8	32.3	49.9	38.4	9.51	2.7	121	5.9	18.52	2.99	17.61	4.07	20.93	0.04	132	21	125	29	NONE		22.1	53	36.7	731	759	5478	228.2	3.8	49	73	0	0	5478
									00:08:10	28.85	1.169	33.721	1100	647.535	827.137	1.28	215.9	35.2	49	38.3	8.63	2.5	120	5.4	18.47	3.01	17.6	4.1	20.93	0.04	131	21	125	29	NONE		22.2	53	36.6	731	759	4947	206.1	3.44	49	66	0	0	4947
									00:08:11	41.96	0.843	35.371	724	631.333	798.879	1.27	157.2	23.4	51.4	40.6	8.42	2.4	120	5.3	18.65	2.78	17.69	3.84	20.93	0.04	133	20	126	27	NONE		22.1	53	36.6	731	759	4811	200.5	3.34	49	64.1	0	0	4811
									00:08:13	39.74	0.883	35.086	834	623.777	795.396	1.28	164.7	24.6	51.8	40.6	8.32	2.4	119	5.2	18.65	2.79	17.66	3.86	20.93	0.04	133	20	126	27	NONE		22.1	53	36.6	731	759	4763	198.5	3.31	49	63.5	0	0	4763
									00:08:15	33.15	1.022	33.878	960	636.595	798.872	1.25	189.4	29.6	49.6	39.5	8.49	2.4	119	5.3	18.53	2.9	17.64	3.95	20.93	0.04	132	21	126	28	NONE		22.1	53	36.6	731	759	4841	201.7	3.36	49	64.5	0	0	4841
									00:08:17	30.61	1.14	34.898	1023	679.452	850.266	1.25	210.3	34.1	48.2	38.5	9.06	2.6	120	5.7	18.45	2.99	17.57	4.06	20.93	0.04	131	21	125	29	NONE		22.1	53	36.6	731	759	5163	215.1	3.59	49	68.8	0	0	5163
									00:08:18	34.68	0.977	33.884	911	656.638	827.741	1.26	180.3	29.3	47.9	38	8.76	2.5	120	5.5	18.45	3	17.59	3.98	20.93	0.04	131	21	125	28	NONE		22.1	53	36.6	731	759	4999	208.3	3.47	49	66.7	0	0	4999
									00:08:20	32.61	0.94	30.652	898	586.325	735.58	1.25	173.8	27.7	48.4	38.6	7.82	2.2	119	4.9	18.49	2.95	17.59	3.96	20.93	0.04	132	21	125	28	NONE		22.1	53	36.6	731	759	4458	185.7	3.1	49	59.4	0	0	4458
									00:08:22	35.71	0.952	34	929	631.798	776.004	1.23	176.8	26.7	49.9	40.6	8.42	2.4	119	5.3	18.57	2.8	17.62	3.9	20.93	0.04	132	20	125	28	NONE		22.1	53	36.6	731	759	4777	199.1	3.32	49	63.7	0	0	4777
									00:08:24	30.93	1.017	31.454	960	600.232	740.279	1.23	188.2	29.4	48.8	39.6	8	2.3	118	5.1	18.51	2.89	17.6	4	20.93	0.04	132	21	125	28	NONE		22.1	53	36.6	731	759	4544	189.3	3.16	49	60.6	0	0	4544
									00:08:26	30.3	1.001	30.333	898	594.025	732.99	1.23	184.6	29.7	47.5	38.5	7.92	2.3	118	5	18.44	2.97	17.49	4.04	20.93	0.04	131	21	125	29	NONE		22.1	53	36.6	731	759	4497	187.4	3.12	50	60	0	0	4497
									00:08:27	39.22	0.885	34.706	857	628.01	772.013	1.23	164.9	24.2	50.9	41.4	8.37	2.4	118	5.3	18.63	2.73	17.67	3.81	20.93	0.04	133	19	126	27	NONE		22.1	53	36.7	731	759	4750	197.9	3.3	50	63.3	0	0	4750
									00:08:29	29.13	0.963	28.049	1014	518.392	632.751	1.22	179	26.7	50.2	41.1	6.91	2	119	4.4	18.59	2.77	17.66	3.92	20.93	0.04	132	20	126	28	NONE		22.1	53	36.6	731	759	3914	163.1	2.72	50	52.2	0	0	3914
									00:08:31	29.85	1.055	31.493	972	622.184	770.805	1.24	194.3	31.7	47.3	38.1	8.3	2.4	118	5.3	18.42	3	17.54	4.05	20.93	0.04	131	21	125	29	NONE		22.1	53	36.6	731	759	4715	196.5	3.27	50	62.9	0	0	4715
									00:08:34	26.32	1.089	28.658	993	599.439	737.887	1.23	199	34.4	44.7	36.3	7.99	2.3	117	5.1	18.27	3.16	17.42	4.18	20.93	0.04	130	22	124	30	NONE		22.1	53	36.6	731	759	4535	189	3.15	50	60.5	0	0	4535
									00:08:35	38.46	0.76	29.231	766	537.832	663.498	1.23	141.3	21.2	49.3	40	7.17	2	117	4.6	18.59	2.79	17.67	3.74	20.93	0.04	132	20	126	27	NONE		22.1	53	36.6	731	759	4071	169.6	2.83	50	54.3	0	0	4071
									00:08:38	26.79	1.309	35.062	1134	716.062	884.01	1.23	240	40.5	46.3	37.5	9.55	2.7	118	6.1	18.33	3.09	17.46	4.14	20.93	0.04	131	22	124	29	NONE		22.1	53	36.6	731	759	5422	225.9	3.77	50	72.3	0	0	5422
									00:08:40	27.91	0.921	25.702	918	484.871	585.914	1.21	170.8	25.8	49	40.5	6.46	1.8	117	4.1	18.55	2.8	17.52	4.01	20.93	0.04	132	20	125	29	NONE		22.1	53	36.6	731	759	3651	152.1	2.54	50	48.7	0	0	3651
									00:08:42	24.79	1.241	30.769	1274	612.815	759.456	1.24	228.3	37.6	47.4	38.2	8.17	2.3	118	5.2	18.4	3.03	17.55	4.04	20.93	0.04	131	22	125	29	NONE		22.1	53	36.6	731	759	4645	193.5	3.23	50	61.9	0	0	4645
									00:08:44	27.78	0.873	24.25	860	438.81	535.485	1.22	162.7	23.7	50.8	41.7	5.85	1.7	118	3.7	18.64	2.71	17.59	3.96	20.93	0.04	133	19	125	28	NONE		22.1	53	36.6	731	759	3313	138	2.3	50	44.2	0	0	3313
									00:08:46	33.15	0.928	30.762	771	622.571	750.63	1.21	170.5	27.8	45.7	37.9	8.3	2.4	119	5.2	18.37	3	17.47	4	20.93	0.04	131	21	124	28	NONE		22.1	53	36.6	731	759	4685	195.2	3.25	51	62.5	0	0	4685
									00:08:49	24.1	1.045	25.181	1277	476.251	578.527	1.21	193.7	29.5	49.3	40.6	6.35	1.8	121	3.9	18.54	2.82	17.57	3.95	20.93	0.04	132	20	125	28	NONE		22.1	53	36.6	731	759	3591	149.6	2.49	51	47.9	0	0	3591
									00:08:50	35.09	1.162	40.772	835	853.141	1026.45	1.2	212.5	35.9	44.9	37.3	11.38	3.3	122	7	18.29	3.09	17.34	4.13	20.93	0.04	130	22	123	29	NONE		22.1	53	36.6	731	759	6417	267.4	4.46	51	85.6	0	0	6417
									00:08:53	26.79	1.195	32.009	1118	633.863	765.601	1.21	220.2	35.1	47.5	39.4	8.45	2.4	123	5.2	18.43	2.94	17.38	4.11	20.93	0.04	131	21	124	29	NONE		22.1	53	36.7	731	759	4772	198.9	3.31	51	63.6	0	0	4772
									00:08:54	31.75	0.999	31.714	876	625.315	741.697	1.19	184.3	28.7	47.2	39.8	8.34	2.4	122	5.1	18.45	2.87	17.39	4.06	20.93	0.04	131	20	124	29	NONE		22.2	53	36.6	731	759	4687	195.3	3.25	51	62.5	0	0	4687
									00:08:56	29.85	1.084	32.358	957	658.571	782.831	1.19	199.1	32.2	46	38.7	8.78	2.5	122	5.4	18.37	2.97	17.33	4.13	20.93	0.04	131	21	123	29	NONE		22.1	53	36.6	731	759	4939	205.8	3.43	51	65.8	0	0	4939
									00:08:58	46.15	0.21	9.692	92	202.078	229.22	1.13	38.5	6.1	32	28.2	2.69	0.8	122	1.7	18.33	2.9	17.71	3.57	20.93	0.04	131	21	126	25	NONE		22.1	53	36.6	731	759	1498	62.4	1.04	51	20	0	0	1498
									00:09:00	28.85	1.043	30.087	1056	652.068	744.959	1.14	190.1	31.7	43	37.7	8.69	2.5	122	5.3	18.23	3.04	17.15	4.23	20.93	0.04	130	22	122	30	NONE		22.1	53	36.6	731	759	4842	201.8	3.36	51	64.6	0	0	4842
									00:09:04	16.09	2.78	44.718	2335	924.428	1155.19	1.25	508.6	88.1	47.2	37.7	12.33	3.5	122	7.6	18.29	3.17	17.69	3.85	20.93	0.04	130	23	126	27	NONE		22.2	53	36.7	731	759	7021	292.6	4.88	52	93.6	0	0	7021
									00:09:05	49.18	0.319	15.689	263	248.74	295.266	1.19	60.4	7.4	49.2	41.5	3.32	0.9	122	2	18.93	2.32	18.27	3.07	20.93	0.04	135	17	130	22	NONE		22.1	53	36.7	731	759	1865	77.7	1.29	52	24.9	0	0	1865
									00:09:06	35.09	0.51	17.895	523	290.739	332.998	1.15	96.4	11.7	53.1	46.4	3.88	1.1	122	2.4	18.9	2.29	17.94	3.43	20.93	0.04	135	16	128	24	NONE		22.2	53	36.6	731	759	2160	90	1.5	52	28.8	0	0	2160
									00:09:09	27.52	0.867	23.862	858	493.577	573.789	1.16	159	25.6	44.4	38.2	6.58	1.9	122	4	18.34	2.95	17.37	4.06	20.93	0.04	131	21	124	29	NONE		22.2	53	36.6	731	759	3681	153.4	2.56	52	49.1	0	0	3681
									00:09:11	25.21	0.824	20.773	1066	421.343	492.631	1.17	151.5	24	45.1	38.6	5.62	1.6	121	3.5	18.39	2.91	17.44	3.91	20.93	0.04	131	21	124	28	NONE		22.2	53	36.6	731	759	3147	131.1	2.19	52	42	0	0	3147
									00:09:13	25	1.046	26.15	872	566.285	653.864	1.15	190.6	32.1	43.1	37.3	7.55	2.2	119	4.8	18.22	3.07	17.21	4.26	20.93	0.04	130	22	123	30	NONE		22.2	53	36.6	731	759	4216	175.7	2.93	52	56.2	0	0	4216
									00:09:15	31.75	0.985	31.27	754	718.391	799.483	1.11	178.1	30.9	40.4	36.3	9.58	2.7	118	6.1	18.08	3.14	17.11	4.23	20.93	0.04	129	22	122	30	NONE		22.2	53	36.6	731	759	5301	220.9	3.68	52	70.7	0	0	5301
									00:09:17	28.3	1.073	30.368	1008	669.729	749.309	1.12	195.2	32.5	42.4	37.9	8.93	2.6	117	5.7	18.19	3.03	17.21	4.13	20.93	0.04	130	22	123	29	NONE		22.2	53	36.6	731	759	4948	206.2	3.44	52	66	0	0	4948
									00:09:21	19.74	1.374	27.118	1310	633.256	727.516	1.15	247.5	45.2	40.6	35.4	8.44	2.4	117	5.4	18.01	3.29	17.15	4.31	20.93	0.04	128	23	122	31	NONE		22.1	53	36.6	731	759	4709	196.2	3.27	52	62.8	0	0	4709
									00:09:23	28.71	0.988	28.364	918	614.8	699.255	1.14	180.1	29.9	42.9	37.7	8.2	2.3	117	5.3	18.23	3.03	17.26	4.1	20.93	0.04	130	22	123	29	NONE		22.2	53	36.6	731	759	4560	190	3.17	52	60.8	0	0	4560
									00:09:34	25.75	1.194	30.747	1246	650.768	761.539	1.17	218.2	36.3	44.5	38	8.68	2.5	118	5.5	18.27	3.04	17.31	4.07	20.93	0.04	130	22	123	29	NONE		22.1	53	36.6	731	759	4861	202.5	3.38	53	64.8	0	0	4861
									00:09:36	32.26	0.901	29.065	865	577.883	664.152	1.15	166.2	25.3	46.4	40.4	7.71	2.2	118	4.9	18.45	2.81	17.45	3.85	20.93	0.04	131	20	124	27	NONE		22.2	53	36.7	731	759	4297	179.1	2.98	53	57.3	0	0	4297
									00:09:39	23.35	1.299	30.327	1100	672.28	791.765	1.18	235.7	41.6	42.7	36.2	8.96	2.6	118	5.7	18.14	3.2	17.37	4.09	20.93	0.04	129	23	124	29	NONE		22.2	53	36.7	731	759	5030	209.6	3.49	53	67.1	0	0	5030
									00:09:41	29.27	0.87	25.463	762	528.154	612.563	1.16	159.5	25.7	44.3	38.2	7.04	2	117	4.5	18.33	2.95	17.4	4	20.93	0.04	131	21	124	28	NONE		22.1	53	36.6	731	759	3936	164	2.73	53	52.5	0	0	3936
									00:09:43	31.91	0.859	27.415	773	568.599	657.531	1.16	157.5	25.3	44.3	38.3	7.58	2.2	116	4.9	18.34	2.95	17.37	3.96	20.93	0.04	131	21	124	28	NONE		22.1	53	36.6	731	759	4235	176.4	2.94	53	56.5	0	0	4235
									00:09:45	25.1	1.169	29.347	1181	616.519	717.757	1.16	213.9	35.1	44.8	38.4	8.22	2.3	115	5.4	18.3	3	17.39	4.04	20.93	0.04	130	21	124	29	NONE		22.1	53	36.6	731	759	4599	191.6	3.19	54	61.3	0	0	4599
									00:09:47	36.59	0.897	32.817	816	625.989	729.135	1.16	166.3	24.5	48.3	41.5	8.35	2.4	115	5.4	18.54	2.73	17.56	3.77	20.93	0.04	132	19	125	27	NONE		22.2	53	36.6	731	759	4671	194.6	3.24	54	62.3	0	0	4671
									00:09:49	34.48	0.845	29.138	752	574.875	665.047	1.16	156	23.7	46.5	40.2	7.66	2.2	115	5	18.46	2.8	17.56	3.8	20.93	0.04	131	20	125	27	NONE		22.2	53	36.6	731	759	4282	178.4	2.97	54	57.1	0	0	4282
									00:09:51	28.57	0.839	23.971	866	442.39	503.919	1.14	156.3	21.7	49.7	43.6	5.9	1.7	116	3.8	18.63	2.59	17.59	3.82	20.93	0.04	133	18	125	27	NONE		22.2	53	36.6	731	759	3283	136.8	2.28	54	43.8	0	0	3283
									00:09:52	34.88	0.751	26.198	745	500.399	570.187	1.14	139.3	20.1	47.5	41.7	6.67	1.9	115	4.4	18.55	2.68	17.55	3.76	20.93	0.04	132	19	125	27	NONE		22.2	53	36.6	731	759	3713	154.7	2.58	54	49.5	0	0	3713
									00:09:56	15.54	1.758	27.326	1417	566.517	744.263	1.31	320.9	58.7	46.3	35.3	7.55	2.2	115	4.9	18.25	3.34	17.2	4.14	20.93	0.04	130	24	122	29	NONE		22.2	53	36.6	731	759	4360	181.7	3.03	54	58.1	0	0	4360
									00:09:58	27.27	0.836	22.8	917	453.595	510.308	1.13	154.3	23	46.1	40.9	6.05	1.7	117	3.9	18.46	2.75	17.33	3.94	20.93	0.04	131	20	123	28	NONE		22.2	53	36.6	731	759	3356	139.8	2.33	54	44.7	0	0	3356
									00:10:01	25.97	1.151	29.896	1088	651.265	736.329	1.13	209.7	34.8	43.1	38.1	8.68	2.5	118	5.5	18.22	3.02	17.27	4.09	20.93	0.04	130	22	123	29	NONE		22.2	53	36.6	731	759	4824	201	3.35	54	64.3	0	0	4824
									00:10:02	34.68	0.888	30.798	789	626.407	705.614	1.13	163.4	25	45.3	40.2	8.35	2.4	118	5.3	18.4	2.82	17.42	3.85	20.93	0.04	131	20	124	27	NONE		22.2	53	36.6	731	759	4636	193.1	3.22	54	61.8	0	0	4636
									00:10:04	32.61	0.959	31.272	942	639.668	711.118	1.11	176.4	26.8	45.3	40.8	8.53	2.4	117	5.5	18.39	2.79	17.37	3.87	20.93	0.04	131	20	124	28	NONE		22.2	53	36.6	731	759	4719	196.6	3.28	54	62.9	0	0	4719
									00:10:06	28.71	1.17	33.589	973	720.911	818.398	1.14	213.6	35	43.8	38.6	9.61	2.7	116	6.2	18.26	2.99	17.34	4.01	20.93	0.04	130	21	123	29	NONE		22.2	53	36.6	731	759	5345	222.7	3.71	55	71.3	0	0	5345
									00:10:08	29.85	0.931	27.791	1009	543.532	614.289	1.13	172.2	25.3	47.3	41.8	7.25	2.1	116	4.7	18.5	2.72	17.53	3.76	20.93	0.04	132	19	125	27	NONE		22.2	53	36.6	731	759	4026	167.7	2.8	55	53.7	0	0	4026
									00:10:11	27.91	1.099	30.67	980	631.581	720.188	1.14	201.8	31.7	45.5	39.9	8.42	2.4	117	5.4	18.36	2.88	17.41	3.92	20.93	0.04	131	21	124	28	NONE		22.2	53	36.6	731	759	4688	195.3	3.26	55	62.5	0	0	4688
									00:10:12	32.26	0.983	31.71	914	623.376	716.539	1.15	181.6	27.3	47.2	41.1	8.31	2.4	117	5.3	18.47	2.78	17.48	3.83	20.93	0.04	132	20	124	27	NONE		22.2	53	36.6	731	759	4636	193.2	3.22	55	61.8	0	0	4636
									00:10:14	35.29	0.862	30.424	757	568.83	651.358	1.15	160.3	22.7	49.1	42.9	7.58	2.2	118	4.8	18.6	2.63	17.58	3.71	20.93	0.04	132	19	125	26	NONE		22.2	53	36.6	731	759	4226	176.1	2.93	55	56.4	0	0	4226
									00:10:16	38.22	0.911	34.815	814	691.525	789.857	1.14	168.1	25.4	46.5	40.7	9.22	2.6	118	5.9	18.45	2.79	17.48	3.77	20.93	0.04	131	20	124	27	NONE		22.2	53	36.6	731	759	5135	213.9	3.57	55	68.5	0	0	5135
									00:10:18	33.52	1.011	33.888	945	658.82	763.623	1.16	187	28	47.9	41.3	8.78	2.5	117	5.6	18.5	2.77	17.54	3.77	20.93	0.04	132	20	125	27	NONE		22.2	53	36.6	731	759	4910	204.6	3.41	55	65.5	0	0	4910
									00:10:19	30.46	1.053	32.071	1040	630.455	728.628	1.16	194.5	29.4	47.5	41.1	8.41	2.4	116	5.4	18.47	2.79	17.59	3.73	20.93	0.04	132	20	125	27	NONE		22.2	53	36.6	731	759	4695	195.6	3.26	55	62.6	0	0	4695
									00:10:21	32.79	0.877	28.754	804	554.732	640.113	1.15	162.4	24	47.7	41.3	7.4	2.1	116	4.8	18.52	2.74	17.55	3.79	20.93	0.04	132	19	125	27	NONE		22.2	53	36.6	731	759	4129	172.1	2.87	55	55.1	0	0	4129
									00:10:23	32.61	0.874	28.5	867	534.607	620.516	1.16	162.4	23.4	49	42.3	7.13	2	117	4.6	18.58	2.68	17.58	3.7	20.93	0.04	132	19	125	26	NONE		22.2	53	36.6	731	759	3985	166.1	2.77	56	53.1	0	0	3985
									00:10:25	42.25	0.731	30.887	659	557.828	642.096	1.15	136.5	18.7	50.1	43.5	7.44	2.1	117	4.8	18.67	2.56	17.75	3.52	20.93	0.04	133	18	126	25	NONE		22.2	53	36.6	731	759	4150	172.9	2.88	56	55.3	0	0	4150
									00:10:26	41.96	0.746	31.301	694	581.793	654.712	1.13	138.9	19.2	48.8	43.3	7.76	2.2	117	5	18.62	2.57	17.72	3.51	20.93	0.04	133	18	126	25	NONE		22.2	53	36.6	731	759	4304	179.4	2.99	56	57.4	0	0	4304
									00:10:28	39.74	0.731	29.046	687	537.027	603.82	1.12	136.2	18.7	48.9	43.5	7.16	2	117	4.6	18.63	2.56	17.72	3.51	20.93	0.04	133	18	126	25	NONE		22.2	53	36.6	731	759	3972	165.5	2.76	56	53	0	0	3972
									00:10:29	40.82	0.651	26.571	624	483.183	533.718	1.1	121.6	16.1	49.1	44.4	6.44	1.8	117	4.1	18.68	2.47	17.78	3.46	20.93	0.04	133	18	127	25	NONE		22.2	53	36.6	731	759	3559	148.3	2.47	56	47.5	0	0	3559
									00:10:33	14.15	1.928	27.283	1657	603.601	712.958	1.18	349.9	61.8	43.6	36.9	8.05	2.3	116	5.2	18.15	3.21	17.37	4.02	20.93	0.04	129	23	124	29	NONE		22.2	53	36.6	731	759	4519	188.3	3.14	56	60.3	0	0	4519
									00:10:35	35.71	0.556	19.857	583	353.908	391.467	1.11	104.1	13.5	49	44.3	4.72	1.3	116	3.1	18.72	2.43	17.71	3.45	20.93	0.04	133	17	126	25	NONE		22.3	53	36.6	731	759	2608	108.7	1.81	56	34.8	0	0	2608
									00:10:36	38.96	0.666	25.948	615	486.244	528.56	1.09	124	16.7	47.8	43.9	6.48	1.9	117	4.2	18.62	2.51	17.53	3.64	20.93	0.04	133	18	125	26	NONE		22.3	53	36.6	731	759	3568	148.7	2.48	56	47.6	0	0	3568
									00:10:38	30.77	0.877	26.985	898	533.074	577.848	1.08	162.2	23.1	46.6	43	7.11	2	117	4.6	18.49	2.63	17.42	3.79	20.93	0.04	132	19	124	27	NONE		22.3	53	36.6	731	759	3909	162.9	2.71	56	52.1	0	0	3909
									00:10:40	33.9	0.848	28.746	790	589.587	645.334	1.09	156	23.4	44.7	40.9	7.86	2.2	116	5.1	18.4	2.76	17.37	3.78	20.93	0.04	131	20	124	27	NONE		22.3	53	36.6	731	759	4333	180.6	3.01	56	57.8	0	0	4333
									00:10:42	38.22	0.775	29.618	742	592.919	640.123	1.08	143.1	20.6	45.4	42.1	7.91	2.3	115	5.2	18.46	2.66	17.43	3.66	20.93	0.04	131	19	124	26	NONE		22.3	53	36.6	731	759	4344	181	3.02	56	57.9	0	0	4344
									00:10:43	41.1	0.774	31.808	722	611.846	654.437	1.07	143.7	19.6	47.3	44.2	8.16	2.3	115	5.3	18.57	2.53	17.57	3.56	20.93	0.04	132	18	125	25	NONE		22.3	53	36.6	731	759	4473	186.4	3.11	56	59.6	0	0	4473
									00:10:45	31.75	0.617	19.587	718	352.442	376.154	1.07	115.5	14.6	49.3	46.2	4.7	1.3	116	3	18.72	2.37	17.72	3.42	20.93	0.04	133	17	126	24	NONE		22.3	53	36.6	731	759	2575	107.3	1.79	57	34.3	0	0	2575
									00:10:47	29.13	0.738	21.495	820	415.164	437.72	1.05	137	18.5	46.9	44.4	5.54	1.6	117	3.5	18.56	2.51	17.57	3.61	20.93	0.04	132	18	125	26	NONE		22.3	53	36.6	731	759	3025	126	2.1	57	40.3	0	0	3025
									00:10:49	27.65	0.913	25.244	835	554.37	587.407	1.06	166.5	26.1	42	39.7	7.39	2.1	117	4.7	18.24	2.86	17.23	3.92	20.93	0.04	130	20	123	28	NONE		22.3	53	36.6	731	759	4044	168.5	2.81	57	53.9	0	0	4044
									00:10:51	28.04	1.043	29.243	1130	618.609	670.824	1.08	191.1	29.4	44.1	40.7	8.25	2.4	117	5.3	18.32	2.82	17.33	3.84	20.93	0.04	130	20	123	27	NONE		22.3	53	36.6	731	759	4537	189	3.15	57	60.5	0	0	4537
									00:10:53	38.71	0.069	2.671	1151	0	2.31564	0	14.5	0.1	13	0	0	0	116	0	21.01	0.14	163.83	0.22	20.93	0.04	150	1	>66	2	NONE		22.3	53	36.6	731	759	0	0	0	57	0	0	0	0
									00:10:55	31.41	1.231	38.67	351	820.437	920.821	1.12	225.2	36	44.5	39.6	10.94	3.1	117	7	18.29	2.92	17.29	4.03	20.93	0.04	130	21	123	29	NONE		22.3	52	36.6	731	759	6066	252.8	4.21	57	80.9	0	0	6066
									00:10:58	23.26	1.379	32.07	901	770.286	843.736	1.1	247.7	44.5	39.5	36.1	10.27	2.9	119	6.5	17.96	3.23	17.03	4.24	20.93	0.04	128	23	121	30	NONE		22.3	53	36.6	731	759	5662	235.9	3.93	57	75.5	0	0	5662
									00:11:00	28.17	1.099	30.958	988	694.827	754.843	1.09	199.6	32.9	41.7	38.4	9.26	2.6	119	5.8	18.16	2.99	17.18	4.02	20.93	0.04	129	21	122	29	NONE		22.3	53	36.6	731	759	5098	212.4	3.54	57	68	0	0	5098
									00:11:02	25.64	1.072	27.487	1067	611.432	670.397	1.1	194.9	32.1	42	38.3	8.15	2.3	119	5.1	18.18	2.99	17.22	3.99	20.93	0.04	129	21	123	28	NONE		22.3	53	36.6	731	759	4496	187.3	3.12	57	59.9	0	0	4496
									00:11:04	28.99	0.961	27.855	898	589.079	636.865	1.08	176.1	27	43.8	40.6	7.85	2.2	118	5	18.32	2.81	17.31	3.87	20.93	0.04	130	20	123	28	NONE		22.4	53	36.6	731	759	4317	179.9	3	57	57.6	0	0	4317
									00:11:07	23.53	1.132	26.635	881	623.239	682.706	1.1	204.2	35.6	40.1	36.6	8.31	2.4	116	5.4	18.04	3.14	17.1	4.13	20.93	0.04	128	22	122	29	NONE		22.4	53	36.6	731	759	4582	190.9	3.18	58	61.1	0	0	4582
									00:11:09	28.99	0.861	24.957	978	518.036	558.858	1.08	158.2	23.7	44.3	41	6.91	2	117	4.4	18.37	2.75	17.33	3.8	20.93	0.04	131	20	123	27	NONE		22.4	53	36.6	731	759	3795	158.1	2.64	58	50.6	0	0	3795
									00:11:11	27.91	0.814	22.716	1079	443.359	490.122	1.11	150.7	21.6	46.8	42.4	5.91	1.7	117	3.8	18.51	2.65	17.56	3.62	20.93	0.04	132	19	125	26	NONE		22.4	53	36.6	731	759	3266	136.1	2.27	58	43.6	0	0	3266
									00:11:14	18.02	1.224	22.054	1286	485.313	546.05	1.13	222.7	37.2	42.8	38.1	6.47	1.8	118	4.1	18.19	3.04	17.27	4.06	20.93	0.04	130	22	123	29	NONE		22.4	52	36.6	731	759	3590	149.6	2.49	58	47.9	0	0	3590
									00:11:17	25.32	0.973	24.633	813	530.887	585.412	1.1	177.7	28.4	43.1	39.1	7.08	2	116	4.6	18.26	2.92	17.24	4.02	20.93	0.04	130	21	123	29	NONE		22.4	53	36.6	731	759	3909	162.9	2.71	58	52.1	0	0	3909
									00:11:20	15.58	1.339	20.868	764	557.837	600.351	1.08	236.2	47.2	35.5	32.9	7.44	2.1	117	4.8	17.64	3.53	16.64	4.39	20.93	0.04	126	25	118	31	NONE		22.4	52	36.6	731	759	4084	170.2	2.84	58	54.5	0	0	4084
									00:11:23	19.42	1.655	32.136	1572	824.925	880.63	1.07	294.2	55.6	37.3	34.9	11	3.1	118	7	17.78	3.36	17	4.17	20.93	0.04	127	24	121	30	NONE		22.4	52	36.6	731	759	6028	251.2	4.19	58	80.4	0	0	6028
									00:11:25	32.26	0.738	23.806	742	499.748	524.73	1.05	135.5	20	43.1	41.1	6.66	1.9	117	4.3	18.36	2.71	17.37	3.67	20.93	0.04	131	19	124	26	NONE		22.4	52	36.6	731	759	3638	151.6	2.53	58	48.5	0	0	3638
									00:11:27	32.97	0.861	28.385	835	603.685	632.896	1.05	157.8	23.6	43.2	41.2	8.05	2.3	117	5.2	18.33	2.74	17.32	3.76	20.93	0.04	130	20	123	27	NONE		22.4	52	36.6	731	759	4393	183	3.05	59	58.6	0	0	4393
									00:11:29	30.15	0.914	27.558	881	602.32	638.04	1.06	166.8	26	42.2	39.9	8.03	2.3	117	5.1	18.25	2.84	17.28	3.82	20.93	0.04	130	20	123	27	NONE		22.4	52	36.6	731	759	4393	183.1	3.05	59	58.6	0	0	4393
									00:11:31	32.61	0.903	29.446	820	619.723	655.178	1.06	165.7	24.7	43.8	41.5	8.26	2.4	116	5.3	18.35	2.74	17.35	3.7	20.93	0.04	131	19	124	26	NONE		22.4	53	36.6	731	759	4518	188.3	3.14	59	60.2	0	0	4518
									00:11:33	33.52	0.862	28.894	789	598.097	637.962	1.07	158.5	23.4	44.4	41.6	7.97	2.3	116	5.2	18.39	2.71	17.38	3.71	20.93	0.04	131	19	124	26	NONE		22.4	53	36.6	731	759	4369	182.1	3.03	59	58.3	0	0	4369
									00:11:35	29.13	0.919	26.767	865	571.258	604.289	1.06	168.3	25.5	43.3	40.9	7.62	2.2	116	4.9	18.31	2.77	17.35	3.82	20.93	0.04	130	20	124	27	NONE		22.4	53	36.6	731	759	4165	173.6	2.89	59	55.5	0	0	4165
									00:11:37	27.65	0.949	26.24	883	571.908	612.189	1.07	173.2	27.2	42.5	39.7	7.63	2.2	116	4.9	18.25	2.87	17.3	3.86	20.93	0.04	130	20	123	27	NONE		22.4	53	36.6	731	759	4182	174.2	2.9	59	55.8	0	0	4182
									00:11:39	30.3	0.863	26.152	835	532.982	559.219	1.05	159.1	22.7	45.1	43	7.11	2	114	4.7	18.44	2.63	17.42	3.72	20.93	0.04	131	19	124	26	NONE		22.4	53	36.6	731	759	3879	161.6	2.69	59	51.7	0	0	3879
									00:11:41	32.61	0.823	26.837	769	557.511	588.741	1.06	151.3	22.2	44	41.7	7.43	2.1	113	4.9	18.38	2.7	17.36	3.75	20.93	0.04	131	19	124	27	NONE		22.4	53	36.6	731	759	4064	169.3	2.82	59	54.2	0	0	4064
									00:11:42	35.29	0.818	28.871	773	592.954	628.544	1.06	150.6	21.9	44.5	42	7.91	2.3	113	5.2	18.41	2.68	17.41	3.7	20.93	0.04	131	19	124	26	NONE		22.4	53	36.6	731	759	4326	180.2	3	59	57.7	0	0	4326
									00:11:45	25.53	1.125	28.723	913	646.822	694.493	1.07	204.3	33.4	41.6	38.8	8.62	2.5	114	5.7	18.16	2.97	17.13	4.04	20.93	0.04	129	21	122	29	NONE		22.4	53	36.6	731	759	4733	197.2	3.29	59	63.1	0	0	4733
									00:11:47	28.57	0.809	23.114	916	471.664	497.112	1.05	149.1	21.4	44.8	42.5	6.29	1.8	116	4.1	18.43	2.65	17.4	3.7	20.93	0.04	131	19	124	26	NONE		22.4	53	36.6	731	759	3436	143.2	2.39	60	45.8	0	0	3436
									00:11:49	32.09	0.808	25.925	801	528.116	550.316	1.04	149	21.1	44.8	43	7.04	2	118	4.5	18.44	2.61	17.39	3.74	20.93	0.04	131	19	124	27	NONE		22.4	53	36.6	731	759	3838	159.9	2.67	60	51.2	0	0	3838
									00:11:51	33.71	0.602	20.292	648	415.428	424.604	1.02	111	15.5	43.2	42.2	5.54	1.6	118	3.5	18.44	2.57	17.52	3.54	20.93	0.04	131	18	125	25	NONE		22.4	53	36.6	731	759	3006	125.2	2.09	60	40.1	0	0	3006
									00:11:52	33.9	0.685	23.22	647	473.159	468.042	0.99	126.5	17	44.1	44.5	6.31	1.8	118	4	18.47	2.48	17.43	3.63	20.93	0.04	131	18	124	26	NONE		22.4	53	36.6	731	759	3399	141.6	2.36	60	45.3	0	125	3273
									00:11:54	33.15	1.093	36.232	944	853.794	888.347	1.04	197.3	32.9	39.7	38.2	11.38	3.3	118	7.2	18.05	3.01	17.05	3.97	20.93	0.04	129	21	121	28	NONE		22.5	53	36.6	731	759	6202	258.4	4.31	60	82.7	0	0	6202
									00:11:56	43.48	0.632	27.478	599	535.953	543.656	1.01	117.3	15.4	45.6	44.9	7.15	2	117	4.6	18.56	2.44	17.42	3.53	20.93	0.04	132	17	124	25	NONE		22.5	53	36.6	731	759	3871	161.3	2.69	60	51.6	0	0	3871
									00:11:58	30.61	0.863	26.418	853	561.314	575.029	1.02	158.3	23.1	43.2	42.2	7.48	2.1	117	4.8	18.34	2.68	17.16	3.87	20.93	0.04	131	19	122	28	NONE		22.4	53	36.6	731	759	4063	169.3	2.82	60	54.2	0	0	4063
									00:12:00	26.79	0.798	21.375	757	518.446	536.895	1.04	143.4	24.6	37.6	36.3	6.91	2	117	4.4	17.97	3.08	17.09	4.02	20.93	0.04	128	22	122	29	NONE		22.5	53	36.6	731	759	3762	156.8	2.61	60	50.2	0	0	3762
									00:12:02	34.09	0.833	28.398	835	627.249	635.079	1.01	152	22.9	41.5	41	8.36	2.4	118	5.3	18.25	2.75	17.17	3.83	20.93	0.04	130	20	122	27	NONE		22.5	52	36.6	731	759	4529	188.7	3.14	60	60.4	0	0	4529
									00:12:03	33.71	0.903	30.438	864	652.645	671.69	1.03	165.4	24.5	43	41.8	8.7	2.5	118	5.5	18.32	2.71	17.23	3.83	20.93	0.04	130	19	123	27	NONE		22.5	52	36.6	731	759	4729	197.1	3.28	60	63.1	0	0	4729
									00:12:05	38.46	0.873	33.577	756	714.518	731.87	1.02	160.1	23.4	43.2	42.2	9.53	2.7	118	6.1	18.34	2.68	17.26	3.72	20.93	0.04	131	19	123	26	NONE		22.5	53	36.6	731	759	5172	215.5	3.59	60	69	0	0	5172
									00:12:07	25.86	1.356	35.069	1128	768.594	810.379	1.05	247.4	38.5	43.3	41	10.25	2.9	118	6.5	18.24	2.84	17.26	3.92	20.93	0.04	130	20	123	28	NONE		22.5	53	36.6	731	759	5600	233.3	3.89	61	74.7	0	0	5600
									00:12:09	29.27	0.831	24.322	599	519.463	557.351	1.07	152.1	23.4	42.9	40	6.93	2	117	4.4	18.3	2.82	17.24	3.9	20.93	0.04	130	20	123	28	NONE		22.5	53	36.6	731	759	3800	158.3	2.64	61	50.7	0	0	3800
									00:12:12	24.19	0.956	23.129	869	502.608	533.61	1.06	174.6	27.1	42.6	40.2	6.7	1.9	116	4.3	18.26	2.83	17.11	4.05	20.93	0.04	130	20	122	29	NONE		22.5	53	36.6	731	759	3668	152.8	2.55	61	48.9	0	0	3668
									00:12:14	27.65	0.827	22.866	915	481.868	501.452	1.04	151.8	22.3	43.4	41.7	6.42	1.8	116	4.2	18.36	2.7	17.19	3.86	20.93	0.04	131	19	122	27	NONE		22.5	53	36.6	731	759	3500	145.9	2.43	61	46.7	0	0	3500
									00:12:16	27.4	0.957	26.219	930	575.153	604.26	1.05	174.6	27.1	42.3	40.2	7.67	2.2	115	5	18.24	2.83	17.17	3.94	20.93	0.04	130	20	122	28	NONE		22.5	53	36.6	731	759	4187	174.5	2.91	61	55.8	0	0	4187
									00:12:18	25.75	0.977	25.159	891	562.083	586.913	1.04	177.8	28	41.6	39.8	7.49	2.1	114	4.9	18.2	2.87	17.11	4	20.93	0.04	130	20	122	28	NONE		22.5	53	36.6	731	759	4086	170.3	2.84	61	54.5	0	0	4086
									00:12:21	23.62	0.896	21.165	962	450.813	470.769	1.04	164.2	24.5	43.3	41.4	6.01	1.7	113	4	18.33	2.73	17.21	3.91	20.93	0.04	130	19	123	28	NONE		22.5	53	36.6	731	759	3277	136.6	2.28	61	43.7	0	0	3277
									00:12:22	38.96	0.48	18.701	408	385.267	382.988	0.99	88.5	12.1	41.5	41.7	5.14	1.5	113	3.4	18.44	2.52	17.53	3.45	20.93	0.04	131	18	125	25	NONE		22.5	53	36.6	731	759	2770	115.4	1.92	61	36.9	0	56	2714
									00:12:24	30.93	0.736	22.763	757	497.385	492.888	0.99	134.6	19.6	41.4	41.8	6.63	1.9	113	4.4	18.29	2.66	17.21	3.79	20.93	0.04	130	19	123	27	NONE		22.5	53	36.6	731	759	3574	148.9	2.48	61	47.7	0	110	3464
									00:12:26	33.71	0.752	25.348	694	566.119	559.274	0.99	137.1	20.4	40.6	41.1	7.55	2.2	112	5.1	18.23	2.71	17.23	3.69	20.93	0.04	130	19	123	26	NONE		22.5	53	36.6	731	759	4065	169.4	2.82	61	54.2	0	168	3897
									00:12:28	36.81	0.722	26.577	677	581.658	577.682	0.99	132	19.3	41.3	41.5	7.76	2.2	112	5.2	18.28	2.67	17.23	3.7	20.93	0.04	130	19	123	26	NONE		22.4	53	36.6	731	759	4182	174.2	2.9	61	55.8	0	98	4084
									00:12:30	31.91	0.85	27.128	820	597.796	599.63	1	155.2	23.1	41.6	41.5	7.97	2.3	112	5.3	18.26	2.72	17.23	3.76	20.93	0.04	130	19	123	27	NONE		22.4	53	36.6	731	759	4307	179.5	2.99	62	57.4	0	0	4307
									00:12:31	37.5	0.787	29.513	741	618.355	624.861	1.01	144.7	20.5	43.5	43	8.24	2.4	112	5.5	18.39	2.6	17.33	3.63	20.93	0.04	131	19	123	26	NONE		22.5	53	36.6	731	759	4462	185.9	3.1	62	59.5	0	0	4462
									00:12:33	36.81	0.845	31.104	755	657.918	673.432	1.02	155.1	22.5	43.4	42.4	8.77	2.5	112	5.9	18.36	2.66	17.31	3.67	20.93	0.04	131	19	123	26	NONE		22.5	53	36.6	731	759	4762	198.4	3.31	62	63.5	0	0	4762
									00:12:36	19.35	1.883	36.445	1759	790.305	877.943	1.11	343.5	55.7	44.4	40	10.54	3	112	7.1	18.24	2.96	17.55	3.69	20.93	0.04	130	21	125	26	NONE		22.4	53	36.6	731	759	5829	242.9	4.05	62	77.7	0	0	5829
									00:12:38	28.3	0.728	20.604	712	356.251	381.036	1.07	136.9	16.6	52.3	48.9	4.75	1.4	113	3.2	18.8	2.28	17.75	3.45	20.93	0.04	134	16	126	25	NONE		22.4	52	36.6	731	759	2604	108.5	1.81	62	34.7	0	0	2604
									00:12:40	37.27	0.68	25.342	596	488.673	523.863	1.07	126.2	17.3	46.5	43.4	6.52	1.9	113	4.3	18.56	2.54	17.63	3.56	20.93	0.04	132	18	126	25	NONE		22.4	52	36.6	731	759	3574	148.9	2.48	62	47.7	0	0	3574
									00:12:42	33.9	0.707	23.966	624	478.485	515.384	1.08	130.6	18.7	45.1	41.9	6.38	1.8	113	4.2	18.47	2.64	17.51	3.67	20.93	0.04	132	19	125	26	NONE		22.5	52	36.6	731	759	3504	146	2.43	62	46.7	0	0	3504
									00:12:43	33.15	0.755	25.028	773	494.847	539.046	1.09	139.6	20	45.9	42.1	6.6	1.9	112	4.4	18.49	2.65	17.4	3.7	20.93	0.04	132	19	124	26	NONE		22.5	52	36.6	731	759	3633	151.4	2.52	62	48.4	0	0	3633
									00:12:45	33.9	0.717	24.305	742	490.202	523.666	1.07	132.3	19	44.7	41.9	6.54	1.9	113	4.3	18.45	2.65	17.4	3.67	20.93	0.04	131	19	124	26	NONE		22.5	52	36.6	731	759	3582	149.3	2.49	62	47.8	0	0	3582
									00:12:47	32.79	0.576	18.885	686	348.441	359.154	1.03	107.6	13.5	47.6	46.2	4.65	1.3	113	3.1	18.68	2.34	17.6	3.44	20.93	0.04	133	17	125	24	NONE		22.5	52	36.6	731	759	2526	105.2	1.75	62	33.7	0	0	2526
									00:12:49	34.29	0.738	25.303	695	528.499	540.725	1.02	135.7	19.4	43.3	42.4	7.05	2	113	4.7	18.39	2.63	17.32	3.71	20.93	0.04	131	19	123	26	NONE		22.5	52	36.6	731	759	3825	159.4	2.66	62	51	0	0	3825
									00:12:50	41.1	0.717	29.466	688	622.324	658.601	1.06	131.5	19.7	42.7	40.4	8.3	2.4	113	5.5	18.34	2.75	17.28	3.65	20.93	0.04	131	20	123	26	NONE		22.5	52	36.6	731	759	4538	189.1	3.15	62	60.5	0	0	4538
									00:12:52	40.54	0.596	24.162	635	478.06	487.325	1.02	110.4	14.8	44.6	43.8	6.37	1.8	113	4.2	18.52	2.48	17.48	3.5	20.93	0.04	132	18	124	25	NONE		22.5	52	36.6	731	759	3457	144	2.4	63	46.1	0	0	3457
									00:12:53	36.36	0.753	27.382	709	559.075	570.314	1.02	138.9	19.3	44.4	43.5	7.45	2.1	113	4.9	18.45	2.56	17.29	3.66	20.93	0.04	131	18	123	26	NONE		22.5	52	36.6	731	759	4043	168.5	2.81	63	53.9	0	0	4043
									00:12:55	38.96	0.571	22.247	578	450.082	452.577	1.01	105.5	14.3	43.4	43.1	6	1.7	113	4	18.48	2.5	17.5	3.4	20.93	0.04	132	18	125	24	NONE		22.5	52	36.6	731	759	3245	135.2	2.25	63	43.3	0	0	3245
									00:12:57	34.48	0.705	24.31	670	527.757	529.972	1	129	18.9	41.5	41.3	7.04	2	113	4.7	18.3	2.68	17.19	3.69	20.93	0.04	130	19	122	26	NONE		22.5	52	36.6	731	759	3803	158.5	2.64	63	50.7	0	0	3803
									00:12:59	30.15	0.777	23.427	699	504.319	500.007	0.99	142.4	20.4	42.3	42.6	6.72	1.9	113	4.5	18.33	2.63	17.09	3.83	20.93	0.04	130	19	122	27	NONE		22.5	52	36.6	731	759	3624	151	2.52	63	48.3	0	106	3519
									00:13:00	33.9	0.638	21.627	639	454.342	440.582	0.97	117.4	16	42.4	43.7	6.06	1.7	113	4	18.4	2.51	17.33	3.53	20.93	0.04	131	18	123	25	NONE		22.5	52	36.6	731	759	3249	135.4	2.26	63	43.3	0	336	2914
									00:13:02	38.46	0.617	23.731	663	477.521	462.058	0.97	114.2	14.8	44.1	45.5	6.37	1.8	112	4.3	18.51	2.4	17.46	3.41	20.93	0.04	132	17	124	24	NONE		22.5	52	36.6	731	759	3414	142.2	2.37	63	45.5	0	377	3036
									00:13:04	34.48	0.67	23.103	864	470.725	456.353	0.97	123.8	16.3	44	45.3	6.28	1.8	112	4.2	18.48	2.43	17.32	3.51	20.93	0.04	132	17	123	25	NONE		22.5	53	36.6	731	759	3366	140.3	2.34	63	44.9	0	351	3016
									00:13:07	20.48	0.725	14.846	347	321.145	397.454	1.24	131.8	23.8	41.8	33.7	4.28	1.2	113	2.8	18.18	3.28	16.63	4.02	20.93	0.04	129	23	118	29	NONE		22.5	53	36.6	731	759	2433	101.4	1.69	63	32.4	0	0	2433
									00:13:13	9.77	2.148	20.99	2706	494.353	513.384	1.04	387.8	64.5	41.1	39.6	6.59	1.9	119	4.2	18.05	3	17.05	4.03	20.93	0.04	129	21	121	29	NONE		22.5	53	36.6	731	759	3589	149.6	2.49	63	47.9	0	0	3589
									00:13:15	28.44	0.502	14.275	480	292.497	293.406	1	92.6	12.7	42	41.9	3.9	1.1	119	2.5	18.45	2.53	17.48	3.48	20.93	0.04	131	18	124	25	NONE		22.5	53	36.6	731	759	2107	87.8	1.46	63	28.1	0	0	2107
									00:13:17	23.44	0.835	19.57	725	463.276	455.944	0.98	150.9	23.9	38.7	39.3	6.18	1.8	119	3.9	18.07	2.86	16.95	4	20.93	0.04	129	20	121	28	NONE		22.5	53	36.6	731	759	3324	138.5	2.31	63	44.3	0	180	3144
									00:13:20	26.09	1.231	32.113	851	815.415	803.406	0.99	219.9	37.8	37.1	37.7	10.87	3.1	115	7.1	17.86	3.07	16.7	4.22	20.93	0.04	127	22	119	30	NONE		22.5	53	36.6	731	759	5852	243.8	4.06	64	78	0	294	5558
									00:13:21	56.07	0.189	10.598	76	303.011	283.489	0.94	33.1	6.2	22	23.5	4.04	1.2	114	2.7	17.51	3.28	16.95	3.71	20.93	0.04	125	23	121	26	NONE		22.4	53	36.6	731	759	2151	89.6	1.49	64	28.7	0	473	1678
									00:13:24	20	0.953	19.06	999	483.18	459.279	0.95	170.5	28.2	36.5	38.5	6.44	1.8	115	4.2	17.89	2.96	16.71	4.13	20.93	0.04	127	21	119	29	NONE		22.4	52	36.6	731	759	3441	143.4	2.39	64	45.9	0	581	2860
									00:13:27	21.9	0.742	16.248	828	389.818	367.005	0.94	134	20.6	37.7	40.1	5.2	1.5	115	3.4	18.06	2.78	16.81	3.92	20.93	0.04	129	20	120	28	NONE		22.5	53	36.6	731	759	2771	115.4	1.92	64	36.9	0	553	2217
									00:13:29	20.62	0.859	17.711	861	465.471	428.163	0.92	152.9	25.5	34.9	38	6.21	1.8	114	4.1	17.8	2.97	16.6	4.1	20.93	0.04	127	21	118	29	NONE		22.4	53	36.6	731	759	3292	137.2	2.29	64	43.9	0	901	2392
									00:13:32	24.79	0.842	20.876	752	556.253	502.712	0.9	149.6	24.9	34.4	38.1	7.42	2.1	112	5	17.77	2.96	16.54	4.05	20.93	0.04	127	21	118	29	NONE		22.4	53	36.6	731	759	3920	163.3	2.72	64	52.3	0	1288	2632
									00:13:35	21.98	0.872	19.165	849	529.431	479.881	0.91	153.9	26.8	33.3	36.7	7.06	2	112	4.7	17.65	3.07	16.47	4.09	20.93	0.04	126	22	117	29	NONE		22.4	53	36.6	731	759	3733	155.6	2.59	64	49.8	0	1193	2541
									00:13:37	29.56	0.676	19.98	698	483.727	432.564	0.89	122.1	18	37	41.4	6.45	1.8	112	4.3	18.06	2.66	16.81	3.76	20.93	0.04	129	19	120	27	NONE		22.4	52	36.6	731	759	3402	141.7	2.36	64	45.4	0	1228	2174
									00:13:39	27.15	0.817	22.181	723	562.712	508.125	0.9	146.4	23	36	39.9	7.5	2.1	113	5	17.92	2.82	16.67	3.94	20.93	0.04	128	20	119	28	NONE		22.4	52	36.6	731	759	3965	165.2	2.75	64	52.9	0	1313	2652
									00:13:41	30.93	1.165	36.031	755	1065.08	993.993	0.93	202.7	39.4	31.8	34.1	14.2	4.1	113	9.4	17.4	3.38	16.21	4.11	20.93	0.04	124	24	115	29	NONE		22.4	52	36.6	731	759	7556	314.8	5.25	64	100.7	0	1721	5835
									00:13:42	41.96	0.542	22.741	629	471.769	425.427	0.9	100.1	12.5	42	46.6	6.29	1.8	114	4.1	18.47	2.31	17.27	3.3	20.93	0.04	131	16	123	23	NONE		22.4	53	36.6	731	759	3323	138.5	2.31	65	44.3	0	1114	2209
									00:13:44	40.82	0.678	27.673	616	681.389	614.172	0.9	122.1	18.5	36.4	40.4	9.09	2.6	114	6	18.01	2.73	16.78	3.73	20.93	0.04	128	19	119	27	NONE		22.4	53	36.6	731	759	4800	200	3.33	65	64	0	1616	3184
									00:13:47	19.05	0.787	14.99	781	411.716	369.26	0.9	139.1	23.8	33.2	37	5.49	1.6	115	3.6	17.67	3.02	16.46	4.14	20.93	0.04	126	22	117	29	NONE		22.4	53	36.6	731	759	2897	120.7	2.01	65	38.6	0	1020	1877
									00:13:49	22.3	0.992	22.126	1084	588.599	532.162	0.9	176.3	29.3	34.9	38.6	7.85	2.2	115	5.1	17.77	2.95	16.56	4.08	20.93	0.04	127	21	118	29	NONE		22.4	53	36.6	731	759	4149	172.9	2.88	65	55.3	0	1358	2791
									00:13:52	26.67	0.838	22.347	762	572.438	518.718	0.91	149.9	23.9	35.8	39.5	7.63	2.2	114	5	17.89	2.85	16.67	3.99	20.93	0.04	127	20	119	28	NONE		22.4	53	36.6	731	759	4036	168.2	2.8	65	53.8	0	1293	2744
									00:13:54	22.56	0.89	20.075	930	509.004	468.173	0.92	159.4	25.5	36.3	39.5	6.79	1.9	114	4.5	17.91	2.87	16.73	3.96	20.93	0.04	128	20	119	28	NONE		22.4	52	36.6	731	759	3600	150	2.5	65	48	0	986	2614
									00:13:57	24.79	0.779	19.314	674	481.595	443.88	0.92	139.9	22	36.5	39.6	6.42	1.8	112	4.3	17.96	2.82	16.75	3.94	20.93	0.04	128	20	119	28	NONE		22.4	52	36.6	731	759	3408	142	2.37	65	45.4	0	911	2497
									00:13:59	24.49	0.649	15.894	680	397.416	356.608	0.9	116.6	17.9	35.7	39.8	5.3	1.5	111	3.6	17.97	2.76	16.85	3.8	20.93	0.04	128	20	120	27	NONE		22.4	52	36.6	731	759	2797	116.5	1.94	65	37.3	0	980	1817
									00:14:02	25.86	1.243	32.147	1038	832.151	779.282	0.94	221.7	37	36.5	38.9	11.1	3.2	111	7.5	17.84	2.98	16.8	3.96	20.93	0.04	127	21	120	28	NONE		22.4	52	36.6	731	759	5908	246.2	4.1	65	78.8	0	1281	4627
									00:14:04	30.46	0.665	20.254	611	466.706	433.286	0.93	120.9	17.5	38.8	41.8	6.22	1.8	114	4.1	18.18	2.63	17.15	3.55	20.93	0.04	129	19	122	25	NONE		22.4	53	36.6	731	759	3307	137.8	2.3	66	44.1	0	808	2499
									00:14:06	29.56	0.806	23.823	749	550.575	519.14	0.94	146.4	21.6	39.5	41.9	7.34	2.1	115	4.8	18.16	2.68	17.09	3.68	20.93	0.04	129	19	122	26	NONE		22.4	53	36.6	731	759	3914	163.1	2.72	66	52.2	0	763	3152
									00:14:07	35.09	0.632	22.175	617	482.28	444.515	0.92	115.9	15.6	40.9	44.4	6.43	1.8	115	4.2	18.34	2.47	17.29	3.46	20.93	0.04	131	18	123	25	NONE		22.4	53	36.6	731	759	3413	142.2	2.37	66	45.5	0	912	2501
									00:14:09	27.4	0.893	24.466	909	570.221	536.964	0.94	162	24.1	39.5	42	7.6	2.2	114	5	18.14	2.7	17.09	3.73	20.93	0.04	129	19	122	27	NONE		22.4	53	36.6	731	759	4053	168.9	2.81	66	54	0	807	3246
									00:14:11	30	0.775	23.25	766	523.792	495.041	0.95	141.3	20.3	40.4	42.7	6.98	2	112	4.7	18.23	2.62	17.19	3.63	20.93	0.04	130	19	122	26	NONE		22.4	53	36.6	731	759	3726	155.2	2.59	66	49.7	0	698	3028
									00:14:13	32.09	0.714	22.909	725	490.861	466.536	0.95	131.1	17.9	42.1	44.3	6.54	1.9	112	4.4	18.36	2.51	17.28	3.54	20.93	0.04	131	18	123	25	NONE		22.4	53	36.6	731	759	3496	145.7	2.43	66	46.6	0	591	2904
									00:14:15	29.7	0.794	23.584	727	530.696	512.025	0.96	144.7	21.2	40.5	42	7.08	2	113	4.7	18.22	2.67	17.18	3.65	20.93	0.04	130	19	122	26	NONE		22.4	52	36.6	731	759	3791	158	2.63	66	50.6	0	455	3336
									00:14:18	26.91	0.905	24.35	804	558.45	545.002	0.98	164.4	24.9	40.2	41.2	7.45	2.1	114	4.9	18.17	2.75	17.03	3.86	20.93	0.04	129	20	121	27	NONE		22.4	52	36.6	731	759	4000	166.6	2.78	66	53.3	0	329	3671
									00:14:19	33.15	0.594	19.691	563	437.095	417.642	0.96	108.5	15.5	39.7	41.6	5.83	1.7	114	3.8	18.27	2.61	17.34	3.45	20.93	0.04	130	19	123	25	NONE		22.4	52	36.6	731	759	3116	129.8	2.16	66	41.6	0	473	2643
									00:14:21	34.68	0.688	23.861	663	523.266	498.863	0.95	125.9	17.7	41	43	6.98	2	115	4.6	18.3	2.57	17.23	3.51	20.93	0.04	130	18	123	25	NONE		22.4	53	36.6	731	759	3729	155.4	2.59	66	49.7	0	593	3135
									00:14:23	28.57	0.977	27.914	953	656.115	629.945	0.96	176.9	27.1	39.5	41.1	8.75	2.5	115	5.7	18.11	2.77	17.07	3.78	20.93	0.04	129	20	122	27	NONE		22.4	53	36.6	731	759	4683	195.1	3.25	66	62.4	0	637	4045
									00:14:36	15.71	1.142	17.937	993	448.433	425.835	0.95	204.8	33.3	37.5	39.5	5.98	1.7	115	3.9	17.93	2.92	16.86	3.94	20.93	0.04	128	21	120	28	NONE		22.5	53	36.6	731	759	3193	133	2.22	67	42.6	0	549	2644
									00:14:38	30.77	0.601	18.492	582	424.56	385.038	0.91	109.4	15.4	38.5	42.4	5.66	1.6	115	3.7	18.2	2.56	17.02	3.65	20.93	0.04	130	18	121	26	NONE		22.5	53	36.6	731	759	2994	124.8	2.08	67	39.9	0	951	2043
									00:14:40	25	0.75	18.75	602	469.948	420.985	0.9	134.7	20.7	36.2	40.4	6.27	1.8	115	4.1	17.96	2.76	16.7	3.95	20.93	0.04	128	20	119	28	NONE		22.5	53	36.6	731	759	3306	137.8	2.3	67	44.1	0	1176	2130
									00:14:43	28.71	0.621	17.828	730	397.634	351.943	0.89	113.6	15.1	39.8	44.9	5.3	1.5	115	3.5	18.29	2.43	17.09	3.49	20.93	0.04	130	17	122	25	NONE		22.5	52	36.6	731	759	2791	116.3	1.94	67	37.2	0	1094	1696
									00:14:45	30	0.666	19.98	644	494.964	436.673	0.88	119.9	17.9	36.1	40.9	6.6	1.9	114	4.3	18	2.69	16.92	3.67	20.93	0.04	128	19	120	26	NONE		22.5	52	36.6	731	759	3471	144.6	2.41	67	46.3	0	1395	2076
									00:14:48	15.79	0.896	14.147	731	376.592	335.505	0.89	159.3	26.1	34.6	38.9	5.02	1.4	112	3.4	17.78	2.91	16.51	4.08	20.93	0.04	127	21	118	29	NONE		22.5	52	36.6	731	759	2646	110.3	1.84	67	35.3	0	985	1661
									00:14:51	24.1	0.73	17.59	824	439.993	380.064	0.86	131.3	19.4	36.1	41.8	5.87	1.7	112	3.9	17.99	2.66	16.67	3.84	20.93	0.04	128	19	119	27	NONE		22.5	52	36.6	731	759	3073	128	2.13	67	41	0	1429	1644
									00:14:53	27.78	0.662	18.389	677	436.103	374.551	0.86	120.1	16.6	37.7	43.9	5.81	1.7	112	3.9	18.14	2.51	16.85	3.66	20.93	0.04	129	18	120	26	NONE		22.5	53	36.6	731	759	3042	126.8	2.11	68	40.6	0	1466	1577
									00:14:55	31.41	0.74	23.246	684	576.835	482.4	0.84	133.4	18.9	36.5	43.6	7.69	2.2	112	5.2	18.03	2.55	16.75	3.7	20.93	0.04	128	18	119	26	NONE		22.6	53	36.6	731	759	4004	166.8	2.78	68	53.4	0	2237	1767
									00:14:57	32.26	0.759	24.484	687	619.492	529.786	0.86	136.3	20.2	35.9	42	8.26	2.4	112	5.5	17.96	2.66	16.79	3.72	20.93	0.04	128	19	120	26	NONE		22.6	53	36.6	731	759	4318	179.9	3	68	57.6	0	2134	2184
									00:15:01	15.67	0.776	12.157	688	271.312	292.14	1.08	141.1	22.9	40.8	37.9	3.62	1	113	2.4	18.18	2.95	16.56	3.81	20.93	0.04	129	21	118	27	NONE		22.6	52	36.6	731	759	1986	82.8	1.38	68	26.5	0	0	1986
									00:15:03	25.75	0.856	22.043	834	595.404	509.244	0.86	152	24.3	34	39.7	7.94	2.3	115	5.2	17.76	2.84	16.52	3.93	20.93	0.04	126	20	118	28	NONE		22.6	52	36.6	731	759	4150	172.9	2.88	68	55.3	0	2050	2101
									00:15:05	25.53	0.867	22.136	883	562.34	490.069	0.87	155.5	23.6	36.2	41.5	7.5	2.1	116	4.8	17.94	2.72	16.75	3.8	20.93	0.04	128	19	119	27	NONE		22.6	53	36.6	731	759	3934	163.9	2.73	68	52.5	0	1726	2209
									00:15:07	27.78	0.661	18.361	688	440.417	379.146	0.86	119.7	16.8	37.3	43.3	5.87	1.7	116	3.8	18.11	2.54	16.92	3.65	20.93	0.04	129	18	120	26	NONE		22.6	52	36.6	731	759	3074	128.1	2.13	68	41	0	1460	1614
									00:15:09	30	0.622	18.66	580	444.522	377.669	0.85	112.8	15.5	37.3	43.8	5.93	1.7	114	3.9	18.14	2.49	16.94	3.6	20.93	0.04	129	18	121	26	NONE		22.6	52	36.6	731	759	3095	128.9	2.15	68	41.3	0	1588	1506
									00:15:12	25.97	0.652	16.935	656	405.24	350.316	0.86	118.1	16.6	37.3	43.2	5.4	1.5	112	3.6	18.11	2.55	16.87	3.69	20.93	0.04	129	18	120	26	NONE		22.6	52	36.6	731	759	2831	117.9	1.97	68	37.7	0	1309	1521
									00:15:15	17.86	1.173	20.946	789	606.779	532.577	0.88	205.4	36.6	32.5	37	8.09	2.3	111	5.5	17.51	3.12	16.41	4.12	20.93	0.04	125	22	117	29	NONE		22.6	52	36.6	731	759	4251	177.1	2.95	68	56.7	0	1774	2477
									00:15:18	22.73	0.612	13.909	676	346.286	295.569	0.85	110.2	16	35.6	41.7	4.62	1.3	112	3.1	18.01	2.61	16.63	3.82	20.93	0.04	128	19	118	27	NONE		22.6	52	36.6	731	759	2413	100.5	1.68	69	32.2	0	1206	1207
									00:15:20	24.69	0.615	15.185	681	381.135	314.968	0.83	110.7	15.7	35.3	42.7	5.08	1.5	112	3.4	18	2.55	16.77	3.65	20.93	0.04	128	18	119	26	NONE		22.6	53	36.6	731	759	2639	110	1.83	69	35.2	0	1564	1076
									00:15:22	26.91	0.581	15.632	747	353.505	299.104	0.85	106.2	13.7	38.9	46	4.71	1.3	111	3.2	18.28	2.36	17.01	3.44	20.93	0.04	130	17	121	24	NONE		22.6	53	36.6	731	759	2459	102.5	1.71	69	32.8	0	1292	1168
									00:15:25	27.15	0.61	16.561	707	388.478	328.443	0.85	110.9	14.9	37.7	44.6	5.18	1.5	109	3.6	18.18	2.44	16.99	3.48	20.93	0.04	129	17	121	25	NONE		22.6	53	36.6	731	759	2702	112.6	1.88	69	36	0	1425	1277
									00:15:28	18.81	1.128	21.216	576	659.55	556.57	0.84	195	36.3	30.2	35.8	8.79	2.5	109	6.1	17.29	3.22	16.12	4.24	20.93	0.04	123	23	115	30	NONE		22.6	53	36.6	731	759	4586	191.1	3.18	69	61.1	0	2444	2142
									00:15:30	26.55	1.297	34.434	1259	959.957	830.15	0.86	228.9	38.4	33.9	39.2	12.8	3.7	110	8.7	17.65	2.96	16.71	3.8	20.93	0.04	126	21	119	27	NONE		22.6	53	36.6	731	759	6706	279.4	4.66	69	89.4	0	3095	3611
									00:15:33	23.81	0.873	20.786	723	523.318	456.962	0.87	156.8	23.6	36.5	41.8	6.98	2	112	4.7	17.96	2.7	16.8	3.77	20.93	0.04	128	19	120	27	NONE		22.6	53	36.6	731	759	3663	152.6	2.54	69	48.8	0	1585	2078
									00:15:35	26.55	0.747	19.832	791	476.494	414.212	0.87	135.2	19.2	37.7	43.4	6.35	1.8	112	4.3	18.1	2.57	16.85	3.69	20.93	0.04	129	18	120	26	NONE		22.6	53	36.6	731	759	3332	138.8	2.31	69	44.4	0	1486	1846
									00:15:37	31.09	0.715	22.228	716	529.049	459.703	0.87	129.6	18.2	37.9	43.6	7.05	2	112	4.7	18.13	2.55	16.91	3.64	20.93	0.04	129	18	120	26	NONE		22.6	53	36.6	731	759	3699	154.1	2.57	69	49.3	0	1655	2044
									00:15:39	29.27	0.7	20.488	684	503.443	442.605	0.88	126.2	18.6	36.6	41.7	6.71	1.9	111	4.5	18.03	2.66	16.81	3.7	20.93	0.04	128	19	120	26	NONE		22.6	53	36.6	731	759	3528	147	2.45	69	47	0	1455	2073
									00:15:42	21.98	0.836	18.374	1025	421.52	373.099	0.89	152.3	20.9	39.9	45.1	5.62	1.6	110	3.8	18.22	2.5	16.82	3.75	20.93	0.04	130	18	120	27	NONE		22.6	53	36.6	731	759	2958	123.3	2.05	70	39.4	0	1160	1798
									00:15:44	28.44	0.633	18	591	413.64	364.925	0.88	115.3	15.8	38.7	43.9	5.52	1.6	109	3.8	18.21	2.5	17.02	3.53	20.93	0.04	130	18	121	25	NONE		22.6	53	36.6	731	759	2901	120.9	2.01	70	38.7	0	1166	1735
									00:15:46	29.41	0.616	18.118	554	425.507	367.897	0.86	111.9	15.4	37.7	43.7	5.67	1.6	109	3.9	18.17	2.5	17.06	3.49	20.93	0.04	129	18	121	25	NONE		22.6	53	36.6	731	759	2972	123.8	2.06	70	39.6	0	1373	1599
									00:15:48	30.77	0.689	21.2	648	507.642	437.472	0.86	124.8	17.5	37.5	43.5	6.77	1.9	108	4.7	18.11	2.54	16.95	3.53	20.93	0.04	129	18	121	25	NONE		22.6	53	36.6	731	759	3544	147.7	2.46	70	47.3	0	1672	1872
									00:15:50	32.61	1.032	33.652	677	966.948	861.004	0.89	180.9	32.4	32.4	36.4	12.89	3.7	109	8.9	17.53	3.14	16.52	3.86	20.93	0.04	125	22	118	27	NONE		22.6	53	36.6	731	759	6794	283.1	4.72	70	90.6	0	2541	4254
									00:15:51	33.9	0.565	19.153	634	416.935	357.432	0.86	103.8	13	40.2	46.9	5.56	1.6	109	3.8	18.37	2.3	17	3.46	20.93	0.04	131	16	121	25	NONE		22.6	53	36.6	731	759	2908	121.2	2.02	70	38.8	0	1416	1491
									00:15:54	22.39	0.97	21.716	925	561.784	484.402	0.86	173.5	26.6	35.9	41.6	7.49	2.1	110	5.1	17.89	2.74	16.73	3.79	20.93	0.04	127	20	119	27	NONE		22.6	53	36.6	731	759	3922	163.4	2.72	70	52.3	0	1844	2078
									00:15:56	29.85	0.508	15.164	531	331.566	280.817	0.85	93.3	11.6	39.4	46.6	4.42	1.3	109	3	18.37	2.28	17.3	3.18	20.93	0.04	131	16	123	23	NONE		22.6	53	36.6	731	759	2307	96.1	1.6	70	30.8	0	1205	1102
									00:15:58	27.27	0.76	20.727	577	543.819	459.154	0.84	135.7	20.7	34.6	41	7.25	2.1	109	5	17.86	2.72	16.65	3.78	20.93	0.04	127	19	119	27	NONE		22.6	53	36.6	731	759	3781	157.6	2.63	70	50.4	0	2009	1772
									00:16:00	32.97	0.54	17.802	612	375.075	315.226	0.84	99.7	11.8	41.3	49.2	5	1.4	109	3.4	18.46	2.19	17.2	3.23	20.93	0.04	131	16	122	23	NONE		22.6	53	36.6	731	759	2606	108.6	1.81	70	34.7	0	1419	1187
									00:16:03	21.05	0.878	18.484	684	521.311	443.98	0.85	154.7	25.9	32.6	38.3	6.95	2	110	4.7	17.62	2.95	16.44	4	20.93	0.04	125	21	117	28	NONE		22.6	53	36.6	731	759	3631	151.3	2.52	70	48.4	0	1838	1793
									00:16:05	24.29	0.542	13.166	531	336.181	276.366	0.82	97.3	14	34.1	41.5	4.48	1.3	109	3.1	17.95	2.58	16.7	3.63	20.93	0.04	128	18	119	26	NONE		22.6	53	36.6	731	759	2326	96.9	1.62	70	31	0	1412	913
									00:16:08	26.67	0.67	17.867	717	459.016	372.695	0.81	120.2	17.2	34.9	42.9	6.12	1.7	109	4.2	17.94	2.57	16.6	3.7	20.93	0.04	128	18	118	26	NONE		22.6	53	36.6	731	759	3168	132	2.2	71	42.2	0	2033	1135
									00:16:10	26.43	0.649	17.154	640	437.02	354.322	0.81	116.6	16.5	35	43.2	5.83	1.7	108	4	17.97	2.54	16.59	3.75	20.93	0.04	128	18	118	27	NONE		22.6	53	36.6	731	759	3016	125.6	2.09	71	40.2	0	1948	1068
									00:16:12	29.41	0.637	18.735	641	482.334	384.673	0.8	114.3	16.1	34.6	43.4	6.43	1.8	108	4.5	17.94	2.53	16.67	3.6	20.93	0.04	128	18	119	26	NONE		22.6	53	36.6	731	759	3318	138.3	2.3	71	44.2	0	2293	1025
									00:16:14	32.26	0.696	22.452	637	588.855	469.198	0.8	124.5	17.9	34.3	43	7.85	2.2	108	5.5	17.89	2.57	16.6	3.63	20.93	0.04	127	18	118	26	NONE		22.6	53	36.6	731	759	4050	168.8	2.81	71	54	0	2809	1241
									00:16:16	31.09	0.66	20.518	616	534.795	424.323	0.79	118.2	16.8	34.3	43.2	7.13	2	108	5	17.91	2.55	16.69	3.57	20.93	0.04	128	18	119	25	NONE		22.6	53	36.6	731	759	3676	153.1	2.55	71	49	0	2591	1084
[truncated: 34 more columns]

## Sheet: Sonuçlar
Parametre	um	Pre	Bekl.	%Beklenen	Ex Sonrası	% Değişim	Normal	Sınıf
Parametre	um	Ölçüm	Dinlenme	Isınma	AT	RC	Maks	Bekl.	%Beklenen	Normal	Sınıf
Parametre	um	Ölçüm	Dinlenme	Isınma	AT	RC	Maks	Bekl.	%Beklenen	Normal	Sınıf
Parametre	um	Ölçüm	Dinlenme	Isınma	AT	RC	Maks	Bekl.	%Beklenen	Normal	Sınıf
Parametre	um	Ölçüm	Dinlenme	Isınma	AT	RC	Maks	Bekl.	%Beklenen	Normal	Sınıf
Parametre	um	Ölçüm	Dinlenme	Isınma	AT	RC	Maks	Bekl.	%Beklenen	Normal	Sınıf
