# Supplementary material for: Correction: The contribution of energy systems during 30-second lower body Wingate anaerobic test in combat sports athletes: Intermittent versus single forms and gender comparison
Source: PLoS One. 2024 Jun 27;19(6):e0306361. doi: 10.1371/journal.pone.0306361 (PMC11210755; doi:10.1371/journal.pone.0306361)
Supplement: S1 File — A) Descriptive characteristics of athletes including age range, height, weight; B) Wingate test outputs, including metrics such as peak power, mean power, and fatigue index; C) Oxygen Consumption (O2) Data for two different Wingate test protocols, providing comparative insights into athletes’ oxygen consumption during these tests. (ZIP) [file pone.0306361.s001.zip › S1 File/C. Oxygen consumption data for two Wingate tests/All Raw-Oxygen Data/29.xlsx]

## Sheet: Veri
			Test Tarihi	22122022		Barometrik basınç (mmHg)	767		t	Rf	VT	VE_ergo	IV	VO2	VCO2	RQ	O2eksp	CO2eksp	VE/VO2	VE/VCO2	VO2/Kg	METS	HR	VO2/HR	FeO2	FeCO2	FetO2	FetCO2	FiO2	FiCO2	PeO2	PeCO2	PetO2	PETCO2	Faz	İşaretleyici	Ortam Sıc.	RH Amb	Cihaz Sıcaklığı	Analizör Basıncı	PB	EEkc	EEh	EEm	EEtot	EEkg	PRO	YAĞ	CHO
			Test Süresi	00:09:53		Ortam Sıcaklığı (°C)	22		s	1/min	L(btps)	L/min	mL	mL/min	mL/min	---	mL	mL	---	---	mL/min/Kg	---	bpm	mL/beat	%	%	%	%	%	%	mmHg	mmHg	mmHg	mmHg	---	---	°C	%	°C	mmHg	mmHg	kcal/day	kcal/h	kcal/min	kcal	kcal/Kg/day	kcal/day	kcal/day	kcal/day
			Test Süresi	00:16:21		Ortam Görece Nem (%)	54
			Egzersiz Süresi	00:00:00		Flowmetre sıcaklığı (°C)	34		00:00:00	18.46	1.098	20.271	945	766.974	738.703	0.96	180.4	48.4	24.7	25.7	13.22	3.8	97	7.9	16.43	4.41	15.5	5.42	20.93	0.04	118	32	112	39	NONE		21.7	54	34.3	740	767	5477	228.2	3.8	0	94.4	0	689	4788
			Kişi (Hasta) Tipi	Healthy		Flowmetre Bağıl Nem (%)	100		00:00:03	14.39	1.146	16.489	947	683.303	622.299	0.91	184	52.3	22.7	24.9	11.78	3.4	101	6.8	16.06	4.56	15.03	5.62	20.93	0.04	116	33	108	40	NONE		21.7	54	34.3	740	767	4823	201	3.35	0	83.2	0	1470	3354
			Test Türü	Azami		STPD (---)	0.8343		00:00:05	28.57	0.177	5.057	975	59.046	55.5201	0.94	34.6	2.4	51.8	55.1	1.02	0.3	101	0.6	19.55	1.36	18.81	2.14	20.93	0.04	141	10	135	15	NONE		21.7	54	34.3	740	767	420	17.5	0.29	0	7.2	0	86	334
			Ergometre	Hiçbiri		BTPS Ins (---)	1.1068		00:00:08	22.56	1.257	28.353	301	1241.78	1125.26	0.91	198.4	60.3	21.6	23.8	21.41	6.1	100	12.4	15.78	4.8	14.92	5.73	20.93	0.04	114	35	107	41	NONE		21.7	54	34.3	740	767	8756	364.8	6.08	0	151	0	2804	5952
			Protokol	Hiçbiri		BTPS Eksp (---)	1.0199		00:00:11	16.39	1.159	19	953	825.843	747.233	0.9	183.4	55.1	21.6	23.9	14.24	4.1	102	8.1	15.82	4.75	14.9	5.7	20.93	0.04	114	34	107	41	NONE		21.7	54	34.3	740	767	5822	242.6	4.04	1	100.4	0	1891	3930
			Azami Efor	Onaylanmamış		#Adım sayısı	333		00:00:15	16.04	1.46	23.422	997	1031.21	943.786	0.92	229.9	71.1	21.6	23.6	17.78	5.1	102	10.1	15.75	4.87	14.76	5.75	20.93	0.04	113	35	106	41	NONE		21.8	54	34.3	740	767	7286	303.6	5.06	1	125.6	0	2108	5178
			EKG Tepkisi	Yok		BSA (m2)	1.62774		00:00:21	12.2	1.011	12.329	1070	475.548	444.564	0.93	165.5	44.1	24.1	25.8	8.2	2.3	101	4.7	16.37	4.36	15.25	5.5	20.93	0.04	118	31	110	40	NONE		21.8	54	34.3	740	767	3375	140.6	2.34	1	58.2	0	750	2624
			Test sebebi	Yok		BMI (kg/m2)	21.6		00:00:27	9.51	1.346	12.799	970	551.662	512.953	0.93	213.2	65.2	22	23.7	9.51	2.7	98	5.6	15.84	4.84	14.64	5.99	20.93	0.04	114	35	105	43	NONE		21.8	54	34.3	740	767	3911	162.9	2.72	1	67.4	0	937	2974
			Testi durdurma sebebi	Yok		HR Maks.	199		00:00:32	9.98	0.998	9.963	897	423.416	381.463	0.9	159.1	46.2	21.9	24.3	7.3	2.1	96	4.4	15.94	4.63	14.6	5.88	20.93	0.04	115	33	105	42	NONE		21.9	55	34.3	740	767	2982	124.3	2.07	2	51.4	0	1008	1974
			Test Konumu	Tanımsız		Kullanıcı 1 (---)	-		00:00:35	18.02	0.996	17.946	990	720.143	652.405	0.91	161.5	43.8	23.2	25.6	12.42	3.5	96	7.5	16.21	4.4	15.1	5.51	20.93	0.04	117	32	109	40	NONE	Marker	21.9	55	34.3	740	767	5078	211.6	3.53	2	87.5	0	1630	3448
			Test Amacı	Yok		Kullanıcı 2 (---)	-		00:00:37	44.12	0.292	12.882	787	284.307	282.798	0.99	53.4	7.8	34.4	34.6	4.9	1.4	98	2.9	18.29	2.67	17.34	3.67	20.93	0.04	132	19	125	26	NONE		21.9	55	34.3	740	767	2045	85.2	1.42	2	35.3	0	37	2008
						Kullanıcı 3 (---)	-		00:00:38	45.11	0.843	38.03	63	1596.68	1473.94	0.92	134.7	39.5	21.8	23.7	27.53	7.9	98	16.3	15.98	4.69	15.08	5.63	20.93	0.04	115	34	109	41	NONE		21.9	55	34.3	740	767	11302	470.9	7.85	2	194.9	0	2965	8337
									00:00:40	29.56	1.236	36.532	942	1356.28	1284.85	0.95	204.3	52.6	25.4	26.8	23.38	6.7	98	13.8	16.53	4.26	15.51	5.28	20.93	0.04	119	31	112	38	NONE		21.9	55	34.3	740	767	9652	402.2	6.7	2	166.4	0	1735	7917
									00:00:42	30	1.551	46.53	1177	1569.41	1583.83	1.01	261.8	63.9	28.3	28.1	27.06	7.7	98	16	16.88	4.12	16.04	5.04	20.93	0.04	122	30	115	36	NONE		21.9	54	34.3	740	767	11323	471.8	7.86	2	195.2	0	0	11323
									00:00:44	38.96	1.299	50.61	1106	1422.14	1504.39	1.06	227.6	46.8	33.7	31.8	24.52	7	98	14.5	17.52	3.6	16.68	4.54	20.93	0.04	126	26	120	33	NONE		21.9	54	34.3	740	767	10370	432.1	7.2	3	178.8	0	0	10370
									00:00:45	42.55	1.196	50.894	906	1310.31	1431.55	1.09	212.7	40.8	36.6	33.5	22.59	6.5	113	11.6	17.78	3.41	16.82	4.39	20.93	0.04	128	25	121	32	NONE		21.9	53	34.3	740	767	9626	401.1	6.68	3	166	0	0	9626
									00:00:47	40.27	1.377	55.45	845	1639.2	1721.8	1.05	238.9	51.8	32.1	30.6	28.26	8.1	132	12.4	17.35	3.76	16.47	4.65	20.93	0.04	125	27	119	33	NONE		21.9	53	34.3	740	767	11933	497.2	8.29	3	205.7	0	0	11933
									00:00:48	41.67	1.311	54.625	891	1632.6	1653.86	1.01	227.3	48.1	31.7	31.3	28.15	8	141	11.6	17.34	3.67	16.39	4.63	20.93	0.04	125	26	118	33	NONE		22	53	34.3	740	767	11788	491.2	8.19	3	203.2	0	0	11788
									00:00:50	37.27	1.499	55.863	1063	1848.83	1815.77	0.98	254.5	59	28.8	29.3	31.88	9.1	151	12.2	16.98	3.94	16.07	4.85	20.93	0.04	122	28	116	35	NONE		22	53	34.3	740	767	13259	552.5	9.21	4	228.6	0	809	12450
									00:00:51	37.97	1.88	71.392	1203	2276.26	2266.8	1	321.7	72.3	30.2	30.3	39.25	11.2	157	14.5	17.11	3.85	16.31	4.72	20.93	0.04	123	28	117	34	NONE		22	52	34.3	740	767	16374	682.3	11.37	4	282.3	0	232	16142
									00:00:53	41.67	1.716	71.5	919	2276.23	2322.63	1.02	293.4	67.5	30.1	29.5	39.25	11.2	162	14.1	17.1	3.93	16.16	4.93	20.93	0.04	123	28	116	35	NONE		22	52	34.3	740	767	16462	685.9	11.43	4	283.8	0	0	16462
									00:00:54	42.55	1.689	71.872	950	2316.62	2393.74	1.03	287.8	68.1	29.7	28.8	39.94	11.4	165	14	17.04	4.03	16.04	5.07	20.93	0.04	123	29	115	37	NONE		22	52	34.3	740	767	16802	700.1	11.67	4	289.7	0	0	16802
									00:00:55	45.45	1.764	80.182	857	2707.64	2817.49	1.04	297.2	75	28.4	27.3	46.68	13.3	167	16.2	16.85	4.25	15.84	5.28	20.93	0.04	121	31	114	38	NONE		22	52	34.3	740	767	19669	819.5	13.66	4	339.1	0	0	19669
									00:00:57	43.8	1.574	68.934	1063	2437.88	2545.71	1.04	262.1	70.3	27	25.9	42.03	12	169	14.4	16.65	4.47	15.65	5.49	20.93	0.04	120	32	113	40	NONE		22	53	34.3	740	767	17724	738.5	12.31	5	305.6	0	0	17724
									00:00:58	45.11	1.847	83.323	840	3012.61	3216.64	1.07	305.4	86.2	26.6	24.9	51.94	14.8	170	17.7	16.53	4.67	15.61	5.68	20.93	0.04	119	34	112	41	NONE		22.1	53	34.4	740	767	22014	917.2	15.29	5	379.6	0	0	22014
									00:00:59	45.11	1.845	83.233	1024	2850.2	3107.54	1.09	309	83.3	28.1	25.8	49.14	14	172	16.6	16.75	4.51	15.69	5.67	20.93	0.04	121	33	113	41	NONE		22.1	53	34.4	740	767	20929	872	14.53	5	360.8	0	0	20929
									00:01:01	42.55	1.75	74.468	949	2577.76	2911.31	1.13	291.7	82.7	27.7	24.6	44.44	12.7	172	15	16.67	4.73	15.68	5.83	20.93	0.04	120	34	113	42	NONE		22.1	53	34.4	740	767	19088	795.3	13.26	6	329.1	0	0	19088
									00:01:02	42.55	1.967	83.702	966	2869.24	3305.89	1.15	328.3	93.9	28.1	24.4	49.47	14.1	173	16.6	16.69	4.77	15.6	6.05	20.93	0.04	120	34	112	44	NONE		22.1	53	34.4	740	767	21350	889.6	14.83	6	368.1	0	0	21350
									00:01:04	43.17	1.847	79.727	949	2733.93	3243.57	1.19	307.7	90.8	28.1	23.6	47.14	13.5	174	15.7	16.66	4.92	15.68	6.19	20.93	0.04	120	35	113	45	NONE		22.1	53	34.4	740	767	20492	853.8	14.23	7	353.3	0	0	20492
									00:01:05	37.97	1.672	63.494	1079	2375.8	2824.06	1.19	272	89.8	25.6	21.5	40.96	11.7	174	13.7	16.27	5.37	15.17	6.68	20.93	0.04	117	39	109	48	NONE		22.1	53	34.4	740	767	17816	742.3	12.37	7	307.2	0	0	17816
									00:01:07	40.54	1.562	63.324	1110	2397.37	2857.39	1.19	253.2	85.1	25.2	21.2	41.33	11.8	174	13.8	16.21	5.45	15.04	6.79	20.93	0.04	117	39	108	49	NONE	Marker	22.2	54	34.4	740	767	17990	749.6	12.49	7	310.2	0	0	17990
									00:01:08	31.75	2.316	73.524	965	2951.06	3649.31	1.24	367.8	138.7	24.2	19.5	50.88	14.5	175	16.9	15.88	5.99	14.8	7.51	20.93	0.04	114	43	107	54	NONE		22.2	54	34.4	740	767	22354	931.4	15.52	7	385.4	0	0	22354
									00:01:12	18.81	2.921	54.94	1632	2061.07	2669.98	1.3	471.9	171.3	26	20.1	35.54	10.2	176	11.7	16.16	5.86	14.71	7.75	20.93	0.04	116	42	106	56	NONE		22.2	54	34.4	740	767	15804	658.5	10.98	8	272.5	0	0	15804
									00:01:15	21.13	2.284	48.254	1394	2172.96	2809.61	1.29	347.2	160.3	21.5	16.6	37.46	10.7	175	12.4	15.2	7.02	13.91	8.72	20.93	0.04	109	51	100	63	NONE		22.2	53	34.4	740	767	16654	693.9	11.57	9	287.1	0	0	16654
									00:01:17	23.35	2.375	55.447	1539	2432.31	3215.13	1.32	363.8	166	22.1	16.7	41.94	12	174	14	15.32	6.99	14.03	8.8	20.93	0.04	110	50	101	63	NONE		22.2	53	34.4	740	767	18753	781.4	13.02	9	323.3	0	0	18753
									00:01:19	26.43	2.228	58.89	1173	2809.4	3654.55	1.3	330.9	166.6	20.3	15.6	48.44	13.8	173	16.2	14.85	7.48	13.55	9.17	20.93	0.04	107	54	98	66	NONE		22.2	53	34.4	740	767	21566	898.6	14.98	10	371.8	0	0	21566
									00:01:22	26.09	2.362	61.617	1311	2597.22	3359.75	1.29	367.7	155.3	23	17.8	44.78	12.8	172	15.1	15.57	6.57	14.33	8.33	20.93	0.04	112	47	103	60	NONE		22.3	52	34.4	740	767	19908	829.5	13.82	10	343.2	0	0	19908
									00:01:24	25.21	2.763	69.655	1516	2833.54	3956.6	1.4	432.4	189.2	24	17.2	48.85	14	171	16.6	15.65	6.85	14.57	8.45	20.93	0.04	113	49	105	61	NONE		22.3	51	34.4	740	767	22180	924.2	15.4	11	382.4	0	0	22180
									00:01:26	26.67	2.335	62.267	1377	2346.25	3425.87	1.46	373.1	154.9	25.7	17.6	40.45	11.6	170	13.8	15.98	6.63	15.1	8.06	20.93	0.04	115	48	109	58	NONE		22.3	51	34.4	740	767	18603	775.1	12.92	11	320.7	0	0	18603
									00:01:29	24.79	2.326	57.669	1315	2018.23	3170.86	1.57	377.6	154.2	27.7	17.6	34.8	9.9	169	11.9	16.23	6.63	15.12	8.32	20.93	0.04	117	48	109	60	NONE		22.3	51	34.4	740	767	16357	681.5	11.36	12	282	0	0	16357
									00:01:31	29.85	2.291	68.388	1237	2281.78	3695.98	1.62	376	149.3	29.1	17.9	39.34	11.2	169	13.5	16.41	6.52	15.57	8	20.93	0.04	118	47	112	58	NONE		22.3	51	34.4	740	767	18669	777.9	12.96	12	321.9	0	0	18669
									00:01:33	30.15	2.21	66.633	1266	1995.39	3416.99	1.71	371.4	136.7	32.3	18.9	34.4	9.8	168	11.9	16.81	6.19	15.89	7.84	20.93	0.04	121	45	114	56	NONE		22.3	51	34.5	740	767	16619	692.4	11.54	13	286.5	0	0	16619
									00:01:35	32.79	2.133	69.934	1221	1989.5	3571.62	1.8	361.6	131.4	34	18.9	34.3	9.8	168	11.8	16.95	6.16	16.17	7.6	20.93	0.04	122	44	116	55	NONE		22.3	51	34.4	740	767	16830	701.3	11.69	13	290.2	0	0	16830
									00:01:36	34.88	2.137	74.547	1157	1970.37	3718.53	1.89	367	128.6	36.6	19.4	33.97	9.7	168	11.7	17.17	6.02	16.43	7.4	20.93	0.04	124	43	118	53	NONE		22.3	51	34.4	740	767	16956	706.5	11.77	13	292.3	0	0	16956
									00:01:38	31.75	2.279	72.349	1283	1859.17	3668.69	1.97	392.5	139.4	37.7	19.1	32.05	9.2	167	11.1	17.22	6.12	16.53	7.49	20.93	0.04	124	44	119	54	NONE		22.3	51	34.4	740	767	16252	677.2	11.29	14	280.2	0	0	16252
									00:01:40	27.15	2.596	70.48	1502	1619.93	3397.44	2.1	455.4	151	42.3	20.2	27.93	8	167	9.7	17.54	5.82	16.9	7.13	20.93	0.04	126	42	122	51	NONE		22.3	51	34.5	740	767	14479	603.3	10.05	14	249.6	0	0	14479
									00:01:42	34.29	2.185	74.914	1267	1644.36	3494.1	2.12	386.3	123	44.1	20.8	28.35	8.1	167	9.8	17.68	5.63	17.02	6.95	20.93	0.04	127	41	123	50	NONE		22.3	51	34.5	740	767	14769	615.4	10.26	15	254.6	0	0	14769
									00:01:44	29.85	2.039	60.866	1252	1339.73	2906.59	2.17	359.8	117.5	43.9	20.2	23.1	6.6	166	8.1	17.65	5.76	16.95	7.16	20.93	0.04	127	41	122	52	NONE		22.4	51	34.5	740	767	12128	505.3	8.42	15	209.1	0	0	12128
									00:01:46	29.27	2.109	61.727	1252	1398.21	3049.47	2.18	370	125.7	42.7	19.6	24.11	6.9	166	8.4	17.54	5.96	16.88	7.29	20.93	0.04	126	43	122	52	NONE		22.3	51	34.5	740	767	12683	528.4	8.81	15	218.7	0	0	12683
									00:01:49	24.9	2.441	60.772	1503	1335.74	2952.69	2.21	430.3	143.1	44.2	20	23.03	6.6	165	8.1	17.63	5.86	17.01	7.24	20.93	0.04	127	42	122	52	NONE		22.3	51	34.5	740	767	12179	507.4	8.46	16	210	0	0	12179
									00:01:51	25.21	2.072	52.235	1349	1221.21	2669.03	2.19	361.2	127.7	41.3	18.9	21.06	6	165	7.4	17.43	6.16	16.69	7.59	20.93	0.04	126	44	120	55	NONE		22.4	50	34.5	740	767	11086	461.9	7.7	16	191.1	0	0	11086
									00:01:53	25.1	1.988	49.908	1486	1182.35	2537.05	2.15	346.1	121.9	40.7	19	20.39	5.8	164	7.2	17.41	6.13	16.69	7.6	20.93	0.04	125	44	120	55	NONE		22.4	50	34.5	740	767	10659	444.1	7.4	16	183.8	0	0	10659
									00:01:55	29.85	2.432	72.597	1345	1559.57	3403.37	2.18	430.9	137.6	45.2	20.7	26.89	7.7	163	9.6	17.72	5.66	17.04	7	20.93	0.04	128	41	123	50	NONE		22.4	50	34.5	740	767	14149	589.6	9.83	16	244	0	0	14149
									00:01:57	32.61	2.175	70.924	1259	1429.07	3222.66	2.26	388.9	119.3	48	21.3	24.64	7	162	8.8	17.88	5.49	17.32	6.61	20.93	0.04	129	39	125	48	NONE		22.4	51	34.5	740	767	13130	547.1	9.12	17	226.4	0	0	13130
									00:01:59	29.7	2.115	62.822	1236	1190.79	2767.55	2.32	381.3	112.5	51	21.9	20.53	5.9	161	7.4	18.03	5.32	17.41	6.65	20.93	0.04	130	38	125	48	NONE		22.4	51	34.5	740	767	11071	461.3	7.69	17	190.9	0	0	11071
									00:02:01	30.15	2.154	64.945	1283	1226.97	2844.1	2.32	388.6	113.9	51.2	22.1	21.15	6	161	7.6	18.04	5.29	17.44	6.51	20.93	0.04	130	38	126	47	NONE		22.4	51	34.5	740	767	11396	474.8	7.91	17	196.5	0	0	11396
									00:02:03	29.56	2.099	62.039	1236	1149.72	2645.54	2.3	380	108.1	52.2	22.7	19.82	5.7	160	7.2	18.1	5.15	17.5	6.4	20.93	0.04	130	37	126	46	NONE		22.4	51	34.5	740	767	10647	443.6	7.39	17	183.6	0	0	10647
									00:02:05	27.78	2.1	58.333	1347	1106.35	2555.86	2.31	378.7	111.1	51	22.1	19.08	5.5	161	6.9	18.03	5.29	17.43	6.49	20.93	0.04	130	38	125	47	NONE		22.4	51	34.5	740	767	10262	427.6	7.13	18	176.9	0	0	10262
									00:02:07	30.46	2.182	66.457	1315	1213.42	2796.44	2.3	395.9	110.9	53	23	20.92	6	160	7.6	18.14	5.08	17.58	6.21	20.93	0.04	131	37	127	45	NONE		22.4	51	34.5	740	767	11244	468.5	7.81	18	193.9	0	0	11244
									00:02:10	26.91	2.077	55.883	1247	1014.67	2356.84	2.32	377	105.8	53.2	22.9	17.49	5	160	6.3	18.15	5.09	17.53	6.32	20.93	0.04	131	37	126	46	NONE		22.4	51	34.5	740	767	9432	393	6.55	18	162.6	0	0	9432
									00:02:12	27.03	2.088	56.432	1330	1043.21	2374.11	2.28	378.4	106.1	52.3	23	17.99	5.1	160	6.5	18.12	5.08	17.56	6.2	20.93	0.04	130	37	126	45	NONE		22.4	51	34.5	740	767	9619	400.8	6.68	19	165.8	0	0	9619
									00:02:14	22.9	2.49	57.023	1470	1040.03	2402.26	2.31	451.8	126.7	53.3	23.1	17.93	5.1	159	6.5	18.14	5.09	17.48	6.33	20.93	0.04	131	37	126	46	NONE		22.4	50	34.5	740	767	9646	401.9	6.7	19	166.3	0	0	9646
									00:02:17	23.17	2.197	50.896	1442	976.247	2169.42	2.22	396.4	113.1	50.5	22.7	16.83	4.8	158	6.2	18.04	5.15	17.34	6.45	20.93	0.04	130	37	125	46	NONE		22.4	50	34.5	740	767	8919	371.6	6.19	19	153.8	0	0	8919
									00:02:20	23.62	1.947	45.992	1449	876.845	1904.61	2.17	352.1	97.4	50.6	23.3	15.12	4.3	157	5.6	18.08	5	17.34	6.39	20.93	0.04	130	36	125	46	NONE		22.4	50	34.5	740	767	7941	330.9	5.51	19	136.9	0	0	7941
									00:02:23	20.27	2.105	42.669	1382	880.823	1849.79	2.1	376.5	110.2	46.8	22.3	15.19	4.3	155	5.7	17.89	5.24	17.06	6.65	20.93	0.04	129	38	123	48	NONE		22.4	51	34.5	740	767	7877	328.2	5.47	20	135.8	0	0	7877
									00:02:25	20.62	2.116	43.629	1552	926.944	1879.77	2.03	377.4	110.1	45.5	22.4	15.98	4.6	153	6.1	17.84	5.2	17.1	6.51	20.93	0.04	128	37	123	47	NONE		22.4	51	34.5	740	767	8183	341	5.68	20	141.1	0	0	8183
									00:02:29	15.79	2.848	44.968	1870	921.698	1904.72	2.07	510.5	145.7	47.6	23	15.89	4.5	151	6.1	17.92	5.12	17.11	6.51	20.93	0.04	129	37	123	47	NONE		22.4	51	34.5	740	767	8193	341.4	5.69	20	141.3	0	0	8193
									00:02:32	18.93	1.867	35.338	1454	781.326	1504.45	1.93	331.7	96	43.5	22.6	13.47	3.8	149	5.2	17.77	5.14	16.97	6.51	20.93	0.04	128	37	122	47	NONE		22.4	50	34.5	740	767	6771	282.1	4.7	20	116.7	0	0	6771
									00:02:35	22.22	2.159	47.978	1415	1071.71	2034.9	1.9	383.2	110.6	43.3	22.8	18.48	5.3	148	7.2	17.75	5.12	17	6.36	20.93	0.04	128	37	122	46	NONE		22.4	50	34.5	740	767	9242	385.1	6.42	21	159.3	0	0	9242
									00:02:38	22.39	2.183	48.873	1427	1034	1930.33	1.87	391.5	104.2	45.8	24.5	17.83	5.1	148	7	17.93	4.77	17.28	5.93	20.93	0.04	129	34	124	43	NONE		22.5	50	34.5	740	767	8865	369.4	6.16	21	152.8	0	0	8865
									00:02:40	23.08	2.156	49.754	1488	970.682	1893.67	1.95	390.8	99.2	49.6	25.4	16.74	4.8	149	6.5	18.13	4.6	17.47	5.74	20.93	0.04	131	33	126	41	NONE		22.5	50	34.5	740	767	8451	352.1	5.87	21	145.7	0	0	8451
									00:02:43	22.06	2.089	46.081	1531	885.08	1749.88	1.98	379.3	95.9	50.3	25.5	15.26	4.4	149	5.9	18.16	4.59	17.49	5.71	20.93	0.04	131	33	126	41	NONE		22.5	50	34.5	740	767	7742	322.6	5.38	22	133.5	0	0	7742
									00:02:46	22.9	2.01	46.031	1348	903.032	1763.76	1.95	364	93.1	49.2	25.2	15.57	4.4	149	6.1	18.11	4.63	17.48	5.73	20.93	0.04	130	33	126	41	NONE		22.5	50	34.5	740	767	7865	327.7	5.46	22	135.6	0	0	7865
									00:02:49	20.76	1.893	39.301	1416	790.903	1506.23	1.9	341.9	87.7	47.9	25.1	13.64	3.9	148	5.3	18.06	4.63	17.4	5.8	20.93	0.04	130	33	125	42	NONE		22.5	50	34.5	740	767	6828	284.5	4.74	22	117.7	0	0	6828
									00:02:51	21.51	2.021	43.462	1360	911.46	1708.24	1.87	362.9	96	46	24.6	15.71	4.5	146	6.2	17.96	4.75	17.3	5.8	20.93	0.04	129	34	125	42	NONE		22.5	50	34.6	740	767	7825	326	5.43	22	134.9	0	0	7825
									00:02:54	22.14	1.886	41.756	1447	853.911	1578.61	1.85	340.3	86.2	47.1	25.5	14.72	4.2	145	5.9	18.04	4.57	17.35	5.71	20.93	0.04	130	33	125	41	NONE		22.5	50	34.6	740	767	7296	304	5.07	23	125.8	0	0	7296
									00:02:58	21.35	2.032	43.388	1333	891.794	1635.42	1.83	366.5	92.6	47	25.6	15.38	4.4	143	6.2	18.04	4.56	17.39	5.63	20.93	0.04	130	33	125	41	NONE		22.5	51	34.6	740	767	7599	316.6	5.28	23	131	0	0	7599
									00:03:00	20.27	1.905	38.615	1308	810.925	1438.37	1.77	343	85.8	45.9	25.9	13.98	4	143	5.7	18.01	4.5	17.36	5.56	20.93	0.04	130	32	125	40	NONE		22.5	51	34.6	740	767	6833	284.7	4.74	23	117.8	0	0	6833
									00:03:02	24.1	1.766	42.554	1337	858.699	1532.04	1.78	319.9	76.9	47.6	26.7	14.81	4.2	143	6	18.11	4.35	17.47	5.4	20.93	0.04	130	31	126	39	NONE		22.5	50	34.6	740	767	7249	302	5.03	23	125	0	0	7249
									00:03:05	23.53	1.797	42.282	1257	861.188	1531.08	1.78	325.1	78.7	47.2	26.5	14.85	4.2	142	6.1	18.09	4.38	17.43	5.49	20.93	0.04	130	32	125	40	NONE		22.5	50	34.6	740	767	7262	302.6	5.04	23	125.2	0	0	7262
									00:03:08	20.62	2.199	45.34	1272	957.267	1705.37	1.78	395.5	100	45.9	25.7	16.5	4.7	140	6.8	17.99	4.55	17.36	5.59	20.93	0.04	129	33	125	40	NONE		22.5	51	34.6	740	767	8077	336.6	5.61	24	139.3	0	0	8077
									00:03:11	18.99	1.76	33.418	1305	655.287	1154.96	1.76	320.4	73.6	49	27.8	11.3	3.2	140	4.7	18.2	4.18	17.39	5.45	20.93	0.04	131	30	125	39	NONE		22.5	51	34.6	740	767	5510	229.6	3.83	24	95	0	0	5510
									00:03:13	28.71	1.881	54	1226	1066.65	1874.45	1.76	342.1	79	48.7	27.7	18.39	5.3	140	7.6	18.19	4.2	17.64	5.14	20.93	0.04	131	30	127	37	NONE		22.5	51	34.6	740	767	8959	373.3	6.22	24	154.5	0	0	8959
									00:03:16	24.59	1.742	42.836	1143	805.71	1465.14	1.82	318.6	72.1	51	28.1	13.89	4	139	5.8	18.29	4.14	17.67	5.16	20.93	0.04	132	30	127	37	NONE		22.5	51	34.6	740	767	6846	285.2	4.75	24	118	0	0	6846
									00:03:18	22.3	1.918	42.781	1353	817.253	1485.87	1.82	350	80.6	50.4	27.7	14.09	4	139	5.9	18.25	4.2	17.67	5.2	20.93	0.04	131	30	127	37	NONE		22.5	51	34.6	740	767	6943	289.3	4.82	25	119.7	0	0	6943
									00:03:21	26.09	2.024	52.8	1273	1046	1874.03	1.79	367.6	86.9	48.7	27.2	18.03	5.2	137	7.6	18.16	4.29	17.64	5.18	20.93	0.04	131	31	127	37	NONE		22.5	51	34.6	740	767	8843	368.5	6.14	25	152.5	0	0	8843
									00:03:23	21.35	1.739	37.132	1402	654.19	1211.67	1.85	320.7	68.7	54.5	29.4	11.28	3.2	137	4.8	18.44	3.95	17.84	4.96	20.93	0.04	133	28	128	36	NONE		22.5	51	34.6	740	767	5593	233.1	3.88	25	96.4	0	0	5593
									00:03:26	23.44	1.836	43.031	1220	788.66	1446.58	1.83	336.9	74.7	52.5	28.6	13.6	3.9	135	5.8	18.35	4.07	17.71	5.11	20.93	0.04	132	29	128	37	NONE		22.5	51	34.6	740	767	6720	280	4.67	25	115.9	0	0	6720
									00:03:28	24	1.762	42.288	1323	772.575	1413.8	1.83	323.5	71.3	52.6	28.7	13.32	3.8	134	5.8	18.36	4.05	17.73	5.1	20.93	0.04	132	29	128	37	NONE		22.5	51	34.6	740	767	6578	274.1	4.57	25	113.4	0	0	6578
									00:03:31	26.91	1.804	48.538	1192	874.332	1595.82	1.83	331.9	71.8	53.4	29.2	15.07	4.3	133	6.6	18.4	3.98	17.88	4.92	20.93	0.04	132	29	129	35	NONE		22.5	51	34.6	740	767	7438	309.9	5.17	26	128.2	0	0	7438
									00:03:33	28.04	1.807	50.664	1177	874.029	1616.12	1.85	334.2	69.8	55.7	30.1	15.07	4.3	132	6.6	18.49	3.86	17.97	4.77	20.93	0.04	133	28	129	34	NONE		22.5	50	34.6	740	767	7468	311.2	5.19	26	128.8	0	0	7468
									00:03:35	28.85	1.716	49.5	1174	830.148	1550.49	1.87	318.4	65.1	57.2	30.6	14.31	4.1	131	6.3	18.55	3.79	17.99	4.76	20.93	0.04	134	27	130	34	NONE		22.5	50	34.6	740	767	7118	296.6	4.94	26	122.7	0	0	7118
									00:03:37	29.27	1.688	49.405	1129	815.439	1539.26	1.89	313.7	63.7	58.1	30.8	14.06	4	131	6.2	18.58	3.77	18.07	4.67	20.93	0.04	134	27	130	34	NONE		22.5	50	34.6	740	767	7018	292.4	4.87	26	121	0	0	7018
									00:03:39	26.2	1.691	44.306	1142	749.591	1421.64	1.9	313.2	65.7	56.7	29.9	12.92	3.7	131	5.7	18.52	3.89	17.99	4.8	20.93	0.04	133	28	130	35	NONE		22.5	50	34.6	740	767	6462	269.2	4.49	26	111.4	0	0	6462
									00:03:41	29.27	1.608	47.063	1146	787.949	1486.31	1.89	298.3	61.5	57.1	30.3	13.59	3.9	130	6.1	18.55	3.82	18.01	4.75	20.93	0.04	134	28	130	34	NONE		22.5	50	34.6	740	767	6779	282.5	4.71	26	116.9	0	0	6779
									00:03:44	23.62	1.782	42.094	1177	705.729	1351.97	1.92	330.3	69.3	57.3	29.9	12.17	3.5	128	5.5	18.54	3.89	18.06	4.72	20.93	0.04	133	28	130	34	NONE		22.5	50	34.6	740	767	6105	254.4	4.24	27	105.3	0	0	6105
									00:03:46	23.53	1.711	40.259	1093	694.97	1296.17	1.87	316.3	66.7	55.6	29.8	11.98	3.4	126	5.5	18.49	3.9	17.91	4.87	20.93	0.04	133	28	129	35	NONE		22.5	50	34.6	740	767	5956	248.2	4.14	27	102.7	0	0	5956
									00:03:49	23.62	1.749	41.315	1274	738.703	1367.99	1.85	321.9	70.1	53.7	29	12.74	3.6	126	5.9	18.4	4.01	17.83	4.96	20.93	0.04	133	29	128	36	NONE		22.5	50	34.6	740	767	6315	263.1	4.39	27	108.9	0	0	6315
									00:03:51	26.55	1.735	46.062	1164	807.721	1471.13	1.82	320.4	67.1	54.7	30	13.93	4	125	6.5	18.47	3.87	17.96	4.76	20.93	0.04	133	28	129	34	NONE		22.5	50	34.6	740	767	6866	286.1	4.77	27	118.4	0	0	6866
									00:03:54	23.81	1.76	41.905	1257	710.179	1319.15	1.86	326.2	67.1	56.7	30.5	12.24	3.5	124	5.7	18.53	3.81	17.96	4.76	20.93	0.04	133	27	129	34	NONE		22.5	50	34.6	740	767	6078	253.2	4.22	27	104.8	0	0	6078
									00:03:56	21.74	1.607	34.935	1149	612.83	1120.29	1.83	296.7	62.4	54.5	29.8	10.57	3	124	4.9	18.46	3.88	17.92	4.76	20.93	0.04	133	28	129	34	NONE		22.5	50	34.6	740	767	5216	217.3	3.62	27	89.9	0	0	5216
									00:03:59	20.83	1.621	33.771	1166	610.224	1089.15	1.78	298.4	63.3	53	29.7	10.52	3	123	5	18.41	3.9	17.79	4.89	20.93	0.04	133	28	128	35	NONE		22.5	50	34.7	740	767	5152	214.7	3.58	28	88.8	0	0	5152
									00:04:02	19.29	1.648	31.794	1192	646.138	1098.57	1.7	298.9	68.9	47.1	27.7	11.14	3.2	123	5.3	18.14	4.18	17.55	5.12	20.93	0.04	131	30	126	37	NONE		22.5	50	34.7	740	767	5369	223.7	3.73	28	92.6	0	0	5369
									00:04:05	23.72	1.634	38.751	1198	755.95	1265.43	1.67	298.4	64.6	49.1	29.3	13.03	3.7	122	6.2	18.26	3.95	17.63	4.96	20.93	0.04	131	28	127	36	NONE		22.6	50	34.6	740	767	6250	260.4	4.34	28	107.8	0	0	6250
									00:04:08	22.14	1.711	37.882	1180	715.173	1217.77	1.7	313.7	66.6	50.8	29.8	12.33	3.5	121	5.9	18.33	3.89	17.72	4.87	20.93	0.04	132	28	128	35	NONE		22.6	50	34.6	740	767	5945	247.7	4.13	28	102.5	0	0	5945
									00:04:10	23.9	1.603	38.319	1117	732.816	1243.85	1.7	293.4	63	50	29.5	12.63	3.6	120	6.1	18.3	3.93	17.75	4.79	20.93	0.04	132	28	128	34	NONE		22.6	50	34.7	740	767	6086	253.6	4.23	28	104.9	0	0	6086
									00:04:13	19.42	1.631	31.67	1245	610.509	1042.6	1.71	298.1	65	49.6	29.1	10.53	3	120	5.1	18.28	3.99	17.69	4.9	20.93	0.04	132	29	127	35	NONE		22.6	50	34.7	740	767	5080	211.7	3.53	29	87.6	0	0	5080
									00:04:16	19.42	1.646	31.961	1223	640.837	1078.15	1.68	299.3	67.2	47.8	28.4	11.05	3.2	120	5.3	18.18	4.08	17.62	4.98	20.93	0.04	131	29	127	36	NONE		22.5	50	34.7	740	767	5307	221.1	3.69	29	91.5	0	0	5307
									00:04:19	24.59	1.698	41.754	1197	810.274	1358.78	1.68	310.3	66.9	49.4	29.5	13.97	4	120	6.8	18.27	3.94	17.75	4.82	20.93	0.04	132	28	128	35	NONE		22.6	50	34.7	740	767	6703	279.3	4.65	29	115.6	0	0	6703
									00:04:22	21.28	1.517	32.277	1151	620.935	1047.36	1.69	277.5	59.6	49.6	29.4	10.71	3.1	120	5.2	18.29	3.93	17.64	4.9	20.93	0.04	132	28	127	35	NONE		22.6	50	34.7	740	767	5146	214.4	3.57	29	88.7	0	0	5146
									00:04:25	20.2	1.466	29.616	1127	596.527	986.376	1.65	266.6	59.1	47.3	28.6	10.28	2.9	119	5	18.19	4.03	17.55	4.99	20.93	0.04	131	29	126	36	NONE		22.6	50	34.7	740	767	4913	204.7	3.41	29	84.7	0	0	4913
									00:04:27	22.47	1.491	33.506	1120	679.483	1102.64	1.62	271.1	59.4	47	29	11.72	3.3	118	5.8	18.18	3.98	17.56	4.95	20.93	0.04	131	29	126	36	NONE		22.6	50	34.7	740	767	5563	231.8	3.86	29	95.9	0	0	5563
									00:04:31	15.35	1.515	23.248	1182	463.801	748.987	1.61	276.2	59.1	47.8	29.6	8	2.3	113	4.1	18.23	3.9	17.6	4.89	20.93	0.04	131	28	127	35	NONE		22.6	50	34.7	740	767	3791	158	2.63	30	65.4	0	0	3791
									00:04:34	21.51	1.707	36.71	1248	796.616	1240.27	1.56	307.7	69.8	44.2	28.4	13.73	3.9	112	7.1	18.03	4.09	17.35	5.06	20.93	0.04	130	29	125	36	NONE		22.6	50	34.7	740	767	6438	268.3	4.47	30	111	0	0	6438
									00:04:36	24	1.675	40.2	1164	842.551	1330.34	1.58	303.4	67.1	45.7	29	14.53	4.2	114	7.4	18.11	4.01	17.52	4.93	20.93	0.04	130	29	126	35	NONE		22.6	50	34.7	740	767	6839	285	4.75	30	117.9	0	0	6839
									00:04:39	24.19	1.725	41.734	1242	810.503	1320.48	1.63	315.6	66.1	49.4	30.3	13.97	4	115	7	18.3	3.83	17.74	4.75	20.93	0.04	132	28	128	34	NONE		22.6	50	34.7	740	767	6643	276.8	4.61	30	114.5	0	0	6643
									00:04:42	17.75	1.685	29.911	1260	575.722	964.675	1.68	308.3	65.8	49.8	29.7	9.93	2.8	116	5	18.3	3.91	17.76	4.75	20.93	0.04	132	28	128	34	NONE		22.6	50	34.8	740	767	4761	198.4	3.31	30	82.1	0	0	4761
									00:04:57	21.74	1.643	35.717	1310	679.371	1114.56	1.64	301.4	62.1	50.3	30.7	11.71	3.3	114	6	18.34	3.78	17.77	4.69	20.93	0.04	132	27	128	34	NONE		22.6	50	34.8	740	767	5581	232.5	3.88	31	96.2	0	0	5581
									00:04:59	24.49	1.671	40.922	1226	743.938	1234.92	1.66	308.3	61.1	52.7	31.7	12.83	3.7	115	6.5	18.45	3.66	17.92	4.53	20.93	0.04	133	26	129	33	NONE		22.6	50	34.8	740	767	6134	255.6	4.26	31	105.8	0	0	6134
									00:05:02	20	1.578	31.56	1200	590.655	987.449	1.67	289.9	59.8	51.1	30.5	10.18	2.9	115	5.1	18.37	3.79	17.82	4.63	20.93	0.04	132	27	128	33	NONE		22.6	50	34.8	740	767	4881	203.4	3.39	32	84.2	0	0	4881
									00:05:05	18.4	1.586	29.19	1198	569.258	927.07	1.63	290	61	49	30.1	9.81	2.8	115	5	18.28	3.85	17.73	4.73	20.93	0.04	132	28	128	34	NONE		22.7	50	34.8	740	767	4665	194.4	3.24	32	80.4	0	0	4665
									00:05:08	23.81	1.164	27.714	938	546.104	852.984	1.56	212.9	43.4	47.7	30.5	9.42	2.7	114	4.8	18.29	3.73	17.71	4.67	20.93	0.04	132	27	128	34	NONE		22.7	50	34.8	740	767	4418	184.1	3.07	32	76.2	0	0	4418
									00:05:12	16.17	2.741	44.329	1921	799.029	1338.74	1.68	506.1	100.3	54.1	32.3	13.78	3.9	113	7.1	18.46	3.66	18.01	4.42	20.93	0.04	133	26	130	32	NONE		22.7	50	34.8	740	767	6608	275.3	4.59	32	113.9	0	0	6608
									00:05:15	16.81	1.487	24.992	1060	464.589	765.786	1.65	273.6	55.2	51.3	31.1	8.01	2.3	114	4.1	18.4	3.71	17.74	4.68	20.93	0.04	132	27	128	34	NONE		22.7	50	34.8	740	767	3822	159.3	2.65	32	65.9	0	0	3822
									00:05:18	19.42	1.536	29.825	1163	601.163	947.605	1.58	279.9	59.1	47.4	30	10.36	3	114	5.3	18.22	3.85	17.65	4.71	20.93	0.04	131	28	127	34	NONE		22.7	50	34.8	740	767	4877	203.2	3.39	33	84.1	0	0	4877
									00:05:21	19.74	1.58	31.184	1151	630.207	985.956	1.56	287.9	60.5	47.3	30.2	10.87	3.1	114	5.5	18.22	3.83	17.57	4.77	20.93	0.04	131	28	127	34	NONE		22.7	50	34.8	740	767	5101	212.5	3.54	33	87.9	0	0	5101
									00:05:24	20.41	1.658	33.837	1183	684.028	1070.05	1.56	302.1	63.5	47.4	30.3	11.79	3.4	114	6	18.22	3.83	17.66	4.69	20.93	0.04	131	28	127	34	NONE		22.7	50	34.8	740	767	5536	230.7	3.84	33	95.5	0	0	5536
									00:05:27	20.41	1.644	33.551	1182	666.427	1044.6	1.57	300.3	62	48.2	30.8	11.49	3.3	114	5.8	18.27	3.77	17.68	4.62	20.93	0.04	132	27	127	33	NONE		22.7	50	34.8	740	767	5397	224.9	3.75	33	93.1	0	0	5397
									00:05:30	22.39	1.53	34.254	1150	643.571	1016.03	1.58	281.6	55	50.8	32.2	11.1	3.2	114	5.6	18.41	3.59	17.85	4.46	20.93	0.04	133	26	129	32	NONE		22.7	50	34.8	740	767	5224	217.7	3.63	33	90.1	0	0	5224
									00:05:33	21.98	1.545	33.956	1104	633.483	1011.98	1.6	284.5	55.8	51.2	32	10.92	3.1	113	5.6	18.41	3.61	17.84	4.54	20.93	0.04	133	26	128	33	NONE		22.7	50	34.8	740	767	5161	215	3.58	34	89	0	0	5161
									00:05:35	22.64	1.491	33.758	1119	625.336	991.93	1.59	274.9	53.1	51.5	32.4	10.78	3.1	112	5.6	18.44	3.56	17.91	4.42	20.93	0.04	133	26	129	32	NONE		22.7	50	34.8	740	767	5083	211.8	3.53	34	87.6	0	0	5083
									00:05:38	22.99	1.448	33.287	1106	616.164	986.364	1.6	266.9	52	51.4	32.1	10.62	3	111	5.6	18.43	3.59	17.9	4.39	20.93	0.04	133	26	129	32	NONE		22.7	50	34.8	740	767	5023	209.3	3.49	34	86.6	0	0	5023
									00:05:40	24.29	1.445	35.101	1119	621.577	1005.81	1.62	267.8	50.2	53.7	33.2	10.72	3.1	110	5.7	18.53	3.47	17.95	4.37	20.93	0.04	133	25	129	31	NONE		22.7	50	34.8	740	767	5084	211.8	3.53	34	87.7	0	0	5084
									00:05:44	17.19	1.21	20.802	837	434.042	680.199	1.57	219.4	47.9	45.2	28.8	7.48	2.1	112	3.9	18.13	3.96	17.65	4.69	20.93	0.04	131	29	127	34	NONE		22.7	50	34.8	740	767	3515	146.5	2.44	34	60.6	0	0	3515
									00:05:47	21.43	1.561	33.45	1175	658.111	1025.9	1.56	285.6	58	48.5	31.1	11.35	3.2	112	5.9	18.3	3.72	17.7	4.63	20.93	0.04	132	27	127	33	NONE		22.7	50	34.8	740	767	5321	221.7	3.7	34	91.7	0	0	5321
									00:05:49	22.9	1.474	33.756	1135	632.297	980.481	1.55	271.6	51.9	50.9	32.8	10.9	3.1	111	5.7	18.43	3.52	17.86	4.43	20.93	0.04	133	25	129	32	NONE		22.7	50	34.8	740	767	5104	212.7	3.54	34	88	0	0	5104
									00:05:52	23.44	1.509	35.367	1119	655.409	1030.57	1.57	278.3	53.3	51.5	32.7	11.3	3.2	111	5.9	18.44	3.53	17.95	4.3	20.93	0.04	133	25	129	31	NONE		22.7	49	34.8	740	767	5313	221.4	3.69	35	91.6	0	0	5313
									00:05:54	22.73	1.548	35.182	1119	634.23	1000.94	1.58	286.5	53.4	53	33.6	10.93	3.1	110	5.8	18.51	3.45	17.94	4.34	20.93	0.04	133	25	129	31	NONE		22.7	49	34.8	740	767	5147	214.5	3.57	35	88.7	0	0	5147
									00:05:57	21.28	1.546	32.894	1182	574.164	924.644	1.61	287.1	52.7	54.7	34	9.9	2.8	109	5.3	18.57	3.41	18	4.3	20.93	0.04	134	25	130	31	NONE		22.7	49	34.8	740	767	4689	195.4	3.26	35	80.8	0	0	4689
									00:06:01	18.4	1.449	26.669	1097	496.969	791.225	1.59	266.9	52.1	51.1	32.1	8.57	2.4	108	4.6	18.42	3.6	17.81	4.49	20.93	0.04	133	26	128	32	NONE		22.7	49	34.8	740	767	4044	168.5	2.81	35	69.7	0	0	4044
									00:06:04	16.76	1.457	24.419	1158	463.663	730.243	1.57	267.8	52.8	50.1	31.8	7.99	2.3	106	4.4	18.38	3.62	17.76	4.53	20.93	0.04	132	26	128	33	NONE		22.7	49	34.8	740	767	3761	156.7	2.61	35	64.8	0	0	3761
									00:06:07	20.34	1.617	32.888	1033	681.641	1027.65	1.51	294	61.2	46.2	30.6	11.75	3.4	105	6.5	18.18	3.78	17.68	4.57	20.93	0.04	131	27	127	33	NONE		22.7	49	34.8	740	767	5456	227.3	3.79	35	94.1	0	0	5456
									00:06:10	20.98	1.337	28.049	1124	529.989	785.369	1.48	246.5	45.4	50.2	33.8	9.14	2.6	105	5	18.44	3.4	17.81	4.37	20.93	0.04	133	24	128	31	NONE		22.7	49	34.8	740	767	4220	175.9	2.93	36	72.8	0	0	4220
									00:06:13	20.91	1.416	29.603	1059	570.962	857.093	1.5	260.2	49.7	49.3	32.8	9.84	2.8	105	5.4	18.38	3.51	17.82	4.37	20.93	0.04	132	25	128	31	NONE		22.7	50	34.9	740	767	4564	190.2	3.17	36	78.7	0	0	4564
									00:06:15	24.19	1.289	31.185	1074	573.163	861.686	1.5	238.4	43.2	51.5	34.2	9.88	2.8	105	5.5	18.49	3.35	17.93	4.17	20.93	0.04	133	24	129	30	NONE		22.7	50	34.8	740	767	4584	191	3.18	36	79	0	0	4584
									00:06:18	24.1	1.476	35.566	1072	632.913	973.344	1.54	273.9	49	53.5	34.8	10.91	3.1	105	6	18.56	3.32	18.07	4.09	20.93	0.04	134	24	130	29	NONE		22.7	50	34.8	740	767	5096	212.3	3.54	36	87.9	0	0	5096
									00:06:20	25.86	1.398	36.155	1071	623.59	974.131	1.56	260.3	45.7	55.1	35.3	10.75	3.1	105	5.9	18.62	3.27	18.12	4.09	20.93	0.04	134	24	130	29	NONE		22.7	50	34.8	740	767	5045	210.2	3.5	36	87	0	0	5045
									00:06:23	23.17	1.386	32.108	1067	548.099	864.943	1.58	258.3	45.3	55.6	35.2	9.45	2.7	105	5.2	18.64	3.27	18.13	4.06	20.93	0.04	134	24	131	29	NONE		22.7	50	34.9	740	767	4448	185.3	3.09	36	76.7	0	0	4448
									00:06:26	20.27	1.473	29.858	1105	525.297	827.275	1.57	273.5	49.5	54.1	34.4	9.06	2.6	105	5	18.57	3.36	18.02	4.2	20.93	0.04	134	24	130	30	NONE		22.7	50	34.9	740	767	4260	177.5	2.96	36	73.5	0	0	4260
									00:06:28	22.22	1.409	31.311	1104	552.096	855.49	1.55	261.7	46.7	53.9	34.8	9.52	2.7	106	5.2	18.57	3.31	18	4.18	20.93	0.04	134	24	130	30	NONE		22.7	50	34.9	740	767	4456	185.7	3.09	36	76.8	0	0	4456
									00:06:31	21.28	1.385	29.468	1072	507.781	785.525	1.55	258	44.8	55.1	35.6	8.75	2.5	106	4.8	18.63	3.23	17.98	4.18	20.93	0.04	134	23	129	30	NONE		22.7	50	34.9	740	767	4096	170.7	2.84	37	70.6	0	0	4096
									00:06:33	26.55	1.44	38.23	1056	668.775	1028.41	1.54	267.8	47	54.4	35.4	11.53	3.3	106	6.3	18.6	3.26	18.11	4.03	20.93	0.04	134	24	130	29	NONE		22.7	50	34.9	740	767	5385	224.4	3.74	37	92.8	0	0	5385
									00:06:36	25	1.33	33.25	1056	556.16	875.475	1.57	248.5	42.5	56.6	36	9.59	2.7	106	5.2	18.68	3.2	18.19	3.98	20.93	0.04	135	23	131	29	NONE		22.7	50	34.9	740	767	4510	187.9	3.13	37	77.8	0	0	4510
									00:06:39	20.98	1.306	27.399	1007	461.362	727.831	1.58	243.8	42.1	56.2	35.6	7.95	2.3	106	4.4	18.67	3.22	18.15	4.04	20.93	0.04	134	23	131	29	NONE		22.7	50	34.9	740	767	3744	156	2.6	37	64.5	0	0	3744
									00:06:41	22.81	1.328	30.297	1044	534.109	833.191	1.56	246.6	44.3	53.7	34.4	9.21	2.6	106	5	18.57	3.34	18.06	4.1	20.93	0.04	134	24	130	30	NONE		22.7	50	34.9	740	767	4319	180	3	37	74.5	0	0	4319
									00:06:44	20.62	1.373	28.309	1068	494.331	768.195	1.55	255.3	45.2	54.3	35	8.52	2.4	106	4.7	18.59	3.29	18.03	4.12	20.93	0.04	134	24	130	30	NONE		22.7	50	34.9	740	767	3993	166.4	2.77	37	68.8	0	0	3993
									00:06:47	23.08	1.326	30.6	1042	542.364	833.189	1.54	246.2	43.8	53.4	34.8	9.35	2.7	105	5.2	18.57	3.3	17.98	4.15	20.93	0.04	134	24	129	30	NONE		22.7	50	34.9	740	767	4366	181.9	3.03	37	75.3	0	0	4366
									00:06:49	24.29	1.284	31.19	1010	553.598	836.84	1.51	238.5	41.8	53.3	35.2	9.54	2.7	105	5.3	18.57	3.26	18.06	4.03	20.93	0.04	134	23	130	29	NONE		22.7	50	34.9	740	767	4435	184.8	3.08	38	76.5	0	0	4435
									00:06:53	18.29	1.39	25.427	1069	460.275	705.855	1.53	257.4	46.8	52.5	34.2	7.94	2.3	106	4.3	18.52	3.37	17.96	4.18	20.93	0.04	133	24	129	30	NONE		22.7	50	34.9	740	767	3703	154.3	2.57	38	63.8	0	0	3703
									00:06:56	19.67	1.489	29.292	1145	541.879	810.955	1.5	275.2	50	51.5	34.4	9.34	2.7	106	5.1	18.48	3.36	17.97	4.16	20.93	0.04	133	24	129	30	NONE		22.7	50	34.9	740	767	4328	180.3	3.01	38	74.6	0	0	4328
									00:06:58	22.39	1.294	28.97	1016	535.344	791.736	1.48	239.3	42.9	51.2	34.6	9.23	2.6	106	5.1	18.49	3.32	17.97	4.08	20.93	0.04	133	24	129	29	NONE		22.7	50	34.9	740	767	4261	177.5	2.96	38	73.5	0	0	4261
									00:07:01	19.35	1.346	26.052	1002	490.778	716.43	1.46	248.4	44.9	50.3	34.5	8.46	2.4	105	4.7	18.45	3.34	17.94	4.14	20.93	0.04	133	24	129	30	NONE		22.7	50	34.9	740	767	3891	162.1	2.7	38	67.1	0	0	3891
									00:07:04	24.19	1.178	28.5	915	540.524	769.709	1.42	217.4	38.6	49.6	34.8	9.32	2.7	105	5.1	18.46	3.28	17.84	4.17	20.93	0.04	133	24	128	30	NONE		22.7	50	34.9	740	767	4255	177.3	2.95	38	73.4	0	0	4255
									00:07:07	19.11	1.303	24.898	1076	465.092	674.094	1.45	240.8	42.8	50.7	35	8.02	2.3	105	4.4	18.48	3.28	17.92	4.13	20.93	0.04	133	24	129	30	NONE		22.7	50	34.9	740	767	3680	153.3	2.56	38	63.4	0	0	3680
									00:07:10	20.13	1.333	26.839	1045	517.783	740.323	1.43	245.4	44.6	49.1	34.3	8.93	2.6	105	4.9	18.41	3.35	17.86	4.18	20.93	0.04	133	24	129	30	NONE		22.7	50	34.9	740	767	4081	170	2.83	39	70.4	0	0	4081
									00:07:13	18.81	1.276	24	976	465.098	662.125	1.42	234.8	42.7	48.8	34.3	8.02	2.3	103	4.5	18.4	3.35	17.75	4.23	20.93	0.04	132	24	128	30	NONE		22.7	50	35	740	767	3661	152.5	2.54	39	63.1	0	0	3661
									00:07:17	17.8	1.178	20.973	995	412.716	573.857	1.39	216.5	39.1	47.8	34.4	7.12	2	103	4	18.38	3.32	17.72	4.24	20.93	0.04	132	24	128	31	NONE		22.7	50	34.9	740	767	3227	134.5	2.24	39	55.6	0	0	3227
									00:07:19	23.53	1.335	31.412	995	644.248	869.058	1.35	244.2	44.8	46.2	34.2	11.11	3.2	102	6.3	18.29	3.36	17.77	4.14	20.93	0.04	132	24	128	30	NONE		22.7	50	35	740	767	4995	208.1	3.47	39	86.1	0	0	4995
									00:07:22	22.99	1.145	26.322	946	508.97	693.252	1.36	211.1	36.6	48.6	35.6	8.78	2.5	101	5	18.44	3.2	17.85	4.06	20.93	0.04	133	23	129	29	NONE		22.7	50	35	740	767	3956	164.9	2.75	39	68.2	0	0	3956
									00:07:24	21.58	1.316	28.403	980	560.831	766.683	1.37	241.9	43.1	48	35.1	9.67	2.8	100	5.6	18.38	3.28	17.84	4.06	20.93	0.04	132	24	128	29	NONE		22.7	50	34.9	740	767	4364	181.8	3.03	39	75.2	0	0	4364
									00:07:27	21.43	1.321	28.307	875	552.416	764.749	1.38	243.1	43.3	48.5	35.1	9.52	2.7	101	5.5	18.4	3.28	17.84	4.08	20.93	0.04	132	24	128	29	NONE		22.7	50	35	740	767	4314	179.7	3	39	74.4	0	0	4314
									00:07:32	15.62	1.209	18.891	1030	372.135	515.191	1.38	222.2	40	47.8	34.5	6.42	1.8	102	3.6	18.38	3.31	17.66	4.25	20.93	0.04	132	24	127	31	NONE		22.7	50	34.9	740	767	2906	121.1	2.02	40	50.1	0	0	2906
									00:07:36	13.67	1.393	19.039	1156	409.74	530.764	1.3	253.4	47.1	44.1	34.1	7.06	2	103	4	18.19	3.38	17.54	4.25	20.93	0.04	131	24	126	31	NONE		22.7	50	35	740	767	3142	130.9	2.18	40	54.2	0	0	3142
									00:07:38	20.62	1.16	23.918	906	511.828	654.355	1.28	211.3	38.5	43.9	34.3	8.82	2.5	103	5	18.22	3.32	17.54	4.19	20.93	0.04	131	24	126	30	NONE		22.7	50	35	740	767	3911	163	2.72	40	67.4	0	0	3911
									00:07:41	22.14	1.329	29.424	1026	622.339	804.85	1.29	242.4	44.1	44.8	34.6	10.73	3.1	102	6.1	18.24	3.32	17.61	4.16	20.93	0.04	131	24	127	30	NONE		22.7	50	35	740	767	4770	198.7	3.31	40	82.2	0	0	4770
									00:07:44	20.2	1.287	26	1026	522.922	687.482	1.31	236.3	41.3	47	35.8	9.02	2.6	101	5.2	18.36	3.21	17.69	4.09	20.93	0.04	132	23	127	29	NONE		22.7	50	35	740	767	4026	167.7	2.8	40	69.4	0	0	4026
									00:07:46	25.97	1.409	36.597	1011	725.754	965.205	1.33	259.1	45.1	47.9	36	12.51	3.6	101	7.2	18.39	3.2	17.85	3.97	20.93	0.04	132	23	129	29	NONE		22.7	50	35	740	767	5605	233.5	3.89	40	96.6	0	0	5605
									00:07:50	17.14	1.162	19.92	926	364.682	488.261	1.34	215.9	34.6	51.3	38.3	6.29	1.8	102	3.6	18.58	2.98	17.64	4.11	20.93	0.04	134	21	127	30	NONE		22.7	50	35	740	767	2821	117.6	1.96	40	48.6	0	0	2821
									00:07:52	24.19	1.209	29.25	882	595.269	783.572	1.32	221.6	39.3	46.3	35.2	10.26	2.9	102	5.8	18.33	3.25	17.69	4.13	20.93	0.04	132	23	127	30	NONE		22.7	50	35	740	767	4584	191	3.18	40	79	0	0	4584
									00:07:55	20.13	1.223	24.624	968	496.848	657.047	1.32	224.4	39.6	46.7	35.3	8.57	2.4	101	4.9	18.35	3.24	17.67	4.12	20.93	0.04	132	23	127	30	NONE		22.7	50	35	740	767	3831	159.6	2.66	41	66.1	0	0	3831
									00:08:00	13.89	1.319	18.319	1011	333.196	516.556	1.55	244	45.1	52.1	33.6	5.74	1.6	102	3.3	18.5	3.42	17.73	4.06	20.93	0.04	133	25	128	29	NONE		22.7	50	35	740	767	2689	112.1	1.87	41	46.4	0	0	2689
									00:08:03	17.96	1.141	20.497	911	471.208	583.709	1.24	205.8	39.4	40.8	33	8.12	2.3	103	4.6	18.04	3.45	17.45	4.21	20.93	0.04	130	25	126	30	NONE		22.7	50	35	740	767	3571	148.8	2.48	41	61.6	0	0	3571
									00:08:06	18.24	1.23	22.432	936	538.878	642.244	1.19	220.6	42.7	39.3	32.9	9.29	2.7	102	5.3	17.93	3.47	17.37	4.24	20.93	0.04	129	25	125	31	NONE		22.7	50	35	740	767	4044	168.5	2.81	41	69.7	0	0	4044
									00:08:09	19.61	1.279	25.078	1027	571.91	691.836	1.21	231.2	42.8	41.5	34.3	9.86	2.8	103	5.6	18.08	3.35	17.45	4.17	20.93	0.04	130	24	126	30	NONE		22.7	50	35	740	767	4308	179.5	2.99	41	74.3	0	0	4308
									00:08:13	17.39	1.526	26.539	1182	570.228	715.229	1.25	278	49.9	44.4	35.4	9.83	2.8	103	5.5	18.22	3.27	17.62	4.08	20.93	0.04	131	24	127	29	NONE		22.7	50	35	740	767	4335	180.6	3.01	41	74.7	0	0	4335
									00:08:16	20.98	1.512	31.72	1073	698.853	885.632	1.27	274.3	51.2	43.3	34.2	12.05	3.4	104	6.7	18.14	3.39	17.63	4.09	20.93	0.04	131	24	127	29	NONE		22.7	50	35	740	767	5328	222	3.7	42	91.9	0	0	5328
									00:08:19	17.49	1.429	24.997	1139	509.837	660.131	1.29	262	45.8	46.6	36	8.79	2.5	105	4.9	18.33	3.21	17.65	4.08	20.93	0.04	132	23	127	29	NONE		22.7	50	35	740	767	3909	162.9	2.71	42	67.4	0	0	3909
									00:08:22	20.41	1.167	23.816	948	482.931	620.386	1.28	214.2	36.9	46.4	36.1	8.33	2.4	104	4.6	18.35	3.16	17.73	3.96	20.93	0.04	132	23	128	29	NONE		22.7	50	35	740	767	3695	154	2.57	42	63.7	0	0	3695
									00:08:25	20.41	1.241	25.327	942	525.726	669.261	1.27	227.1	39.8	45.5	35.7	9.06	2.6	103	5.1	18.3	3.21	17.7	3.99	20.93	0.04	132	23	127	29	NONE		22.7	50	35	740	767	4013	167.2	2.79	42	69.2	0	0	4013
									00:08:28	22.06	1.278	28.191	932	587.263	743.365	1.27	233.8	40.9	45.4	35.8	10.13	2.9	102	5.8	18.29	3.2	17.64	4.04	20.93	0.04	132	23	127	29	NONE		22.7	50	35	740	767	4476	186.5	3.11	42	77.2	0	0	4476
									00:08:31	20.41	1.224	24.98	987	504.463	647.242	1.28	224.8	38.5	46.7	36.4	8.7	2.5	101	5	18.37	3.15	17.73	3.96	20.93	0.04	132	23	128	29	NONE		22.7	50	35	740	767	3858	160.8	2.68	42	66.5	0	0	3858
									00:08:34	19.74	1.149	22.678	910	454.519	586.924	1.29	211.2	36.1	46.9	36.3	7.84	2.2	100	4.5	18.38	3.14	17.64	4.04	20.93	0.04	132	23	127	29	NONE		22.7	50	35	740	767	3482	145.1	2.42	42	60	0	0	3482
									00:08:37	20.91	1.218	25.463	939	517.731	663.07	1.28	223.5	38.5	46.4	36.2	8.93	2.6	101	5.1	18.35	3.16	17.66	4.04	20.93	0.04	132	23	127	29	NONE		22.7	50	35	740	767	3958	164.9	2.75	43	68.2	0	0	3958
									00:08:39	22.64	1.234	27.94	1026	561.911	717.996	1.28	226.8	38.5	46.9	36.7	9.69	2.8	101	5.6	18.38	3.12	17.83	3.91	20.93	0.04	132	22	128	28	NONE		22.7	50	35	740	767	4293	178.9	2.98	43	74	0	0	4293
									00:08:43	18.18	1.175	21.364	932	422.496	551.145	1.3	216.3	36.8	47.6	36.5	7.28	2.1	101	4.2	18.41	3.13	17.82	3.95	20.93	0.04	133	23	128	28	NONE		22.7	50	35	740	767	3246	135.2	2.25	43	56	0	0	3246
									00:08:46	20.13	1.146	23.074	887	459.368	588.68	1.28	210.9	35.5	47.2	36.8	7.92	2.3	101	4.5	18.4	3.1	17.68	4.03	20.93	0.04	133	22	127	29	NONE		22.7	50	35	740	767	3512	146.3	2.44	43	60.6	0	0	3512
									00:08:48	21.2	1.21	25.654	964	530.081	672.497	1.27	221.6	38.5	45.6	35.9	9.14	2.6	100	5.3	18.31	3.18	17.78	3.94	20.93	0.04	132	23	128	28	NONE		22.7	50	35	740	767	4042	168.4	2.81	43	69.7	0	0	4042
									00:08:52	15.87	1.287	20.429	1006	420.295	536.186	1.28	235.8	41	46	36	7.25	2.1	100	4.2	18.32	3.19	17.67	4.04	20.93	0.04	132	23	127	29	NONE		22.7	50	35	740	767	3210	133.7	2.23	43	55.3	0	0	3210
									00:08:55	20.83	1.18	24.583	966	510.959	641.907	1.26	216	37.4	45.3	36	8.81	2.5	100	5.1	18.31	3.17	17.63	4.04	20.93	0.04	132	23	127	29	NONE		22.7	50	35	740	767	3886	161.9	2.7	43	67	0	0	3886
									00:08:58	19.35	1.21	23.419	949	484.437	604.232	1.25	221.7	37.9	45.5	36.5	8.35	2.4	99	4.9	18.32	3.13	17.64	4.02	20.93	0.04	132	23	127	29	NONE		22.7	50	35	740	767	3678	153.2	2.55	43	63.4	0	0	3678
									00:09:01	21.43	1.23	26.357	983	541.425	674.191	1.25	225.6	38.2	45.9	36.9	9.33	2.7	99	5.5	18.34	3.11	17.71	3.94	20.93	0.04	132	22	128	28	NONE		22.7	50	35	740	767	4109	171.2	2.85	44	70.8	0	0	4109
									00:09:04	22.73	1.074	24.409	870	500.489	617.626	1.23	197.1	33	45.6	36.9	8.63	2.5	99	5.1	18.35	3.07	17.74	3.89	20.93	0.04	132	22	128	28	NONE		22.7	50	35	740	767	3789	157.9	2.63	44	65.3	0	0	3789
									00:09:07	20.27	1.153	23.372	922	485.962	606.135	1.25	211.1	36.3	45.2	36.2	8.38	2.4	99	4.9	18.31	3.15	17.69	3.95	20.93	0.04	132	23	127	28	NONE		22.7	50	35	740	767	3689	153.7	2.56	44	63.6	0	0	3689
									00:09:10	19.11	1.142	21.822	926	451.757	557.108	1.23	209.3	35.4	45.3	36.8	7.79	2.2	98	4.6	18.33	3.1	17.63	3.99	20.93	0.04	132	22	127	29	NONE		22.7	50	35	740	767	3420	142.5	2.37	44	59	0	0	3420
									00:09:12	23.44	1.077	25.242	868	527.639	642.767	1.22	197.2	33.3	44.7	36.7	9.1	2.6	98	5.4	18.31	3.09	17.71	3.9	20.93	0.04	132	22	128	28	NONE		22.7	50	35	740	767	3981	165.9	2.76	44	68.6	0	0	3981
									00:09:15	23.62	1.109	26.197	883	536.669	657.432	1.23	203.6	33.8	45.7	37.3	9.25	2.6	97	5.5	18.36	3.05	17.79	3.83	20.93	0.04	132	22	128	28	NONE		22.7	50	35	740	767	4055	169	2.82	44	69.9	0	0	4055
									00:09:18	21.51	1.104	23.742	860	485.246	598.56	1.23	202.7	33.8	45.8	37.2	8.37	2.4	97	5	18.36	3.06	17.73	3.88	20.93	0.04	132	22	128	28	NONE		22.7	50	35	740	767	3673	153.1	2.55	44	63.3	0	0	3673
									00:09:21	19.87	1.199	23.821	862	517.531	638.543	1.23	218.2	39	43.3	35.1	8.92	2.5	98	5.3	18.2	3.25	17.7	3.9	20.93	0.04	131	23	127	28	NONE		22.7	50	35	740	767	3918	163.2	2.72	44	67.6	0	0	3918
									00:09:24	19.93	1.174	23.402	948	480.273	602.581	1.25	215.3	36.7	45.8	36.5	8.28	2.4	98	4.9	18.34	3.13	17.69	3.95	20.93	0.04	132	23	127	28	NONE		22.7	50	35	740	767	3652	152.2	2.54	45	63	0	0	3652
									00:09:27	17.7	1.36	24.071	1103	487.564	616.636	1.26	249.8	42.3	46.8	37	8.41	2.4	96	5.1	18.37	3.11	17.78	3.87	20.93	0.04	132	22	128	28	NONE		22.7	50	35	740	767	3715	154.8	2.58	45	64.1	0	0	3715
									00:09:31	15.67	1.321	20.695	977	452.68	568.219	1.26	240	44	43.3	34.5	7.8	2.2	95	4.8	18.17	3.33	17.73	3.9	20.93	0.04	131	24	128	28	NONE		22.7	50	35.1	740	767	3442	143.4	2.39	45	59.4	0	0	3442
									00:09:34	17.65	1.079	19.041	836	400.575	486.899	1.22	197.4	33.5	44.5	36.6	6.91	2	96	4.2	18.29	3.1	17.58	4	20.93	0.04	132	22	127	29	NONE		22.7	50	35.1	740	767	3021	125.9	2.1	45	52.1	0	0	3021
									00:09:37	23.72	0.962	22.814	850	485.829	570.165	1.17	175.9	29.2	43.5	37.1	8.38	2.4	98	5	18.28	3.04	17.67	3.86	20.93	0.04	132	22	127	28	NONE		22.7	50	35.1	740	767	3632	151.3	2.52	45	62.6	0	0	3632
									00:09:40	20.83	0.944	19.667	801	428.392	497.521	1.16	172.1	29	42.5	36.6	7.39	2.1	97	4.4	18.23	3.07	17.53	3.95	20.93	0.04	131	22	126	28	NONE		22.7	50	35	740	767	3194	133.1	2.22	45	55.1	0	0	3194
									00:09:44	17.6	1.009	17.754	883	413.761	469.722	1.14	182.2	32.4	39.9	35.2	7.13	2	97	4.3	18.06	3.21	17.45	4	20.93	0.04	130	23	126	29	NONE		22.6	51	35.1	740	767	3068	127.8	2.13	45	52.9	0	0	3068
									00:09:58	19.23	1.061	20.404	879	460.423	519.465	1.13	192.6	32.8	41.4	36.7	7.94	2.3	97	4.7	18.15	3.09	17.42	3.97	20.93	0.04	131	22	125	29	NONE		22.7	50	35.1	740	767	3409	142	2.37	46	58.8	0	0	3409
									00:10:01	18.93	1.039	19.666	878	439.238	495.619	1.13	188.9	31.8	41.8	37	7.57	2.2	97	4.5	18.18	3.06	17.4	3.98	20.93	0.04	131	22	125	29	NONE		22.7	50	35.1	740	767	3252	135.5	2.26	46	56.1	0	0	3252
									00:10:04	19.67	0.995	19.574	834	432.502	487.505	1.13	181.2	30.1	42.1	37.3	7.46	2.1	97	4.5	18.21	3.03	17.39	4.01	20.93	0.04	131	22	125	29	NONE		22.7	51	35.1	740	767	3201	133.4	2.22	46	55.2	0	0	3201
									00:10:07	18.58	0.969	18	817	405.67	452.748	1.12	176	29.6	41.2	36.9	6.99	2	97	4.2	18.16	3.05	17.4	3.97	20.93	0.04	131	22	125	29	NONE		22.6	51	35.1	740	767	2995	124.8	2.08	46	51.6	0	0	2995
									00:10:10	20.48	0.952	19.495	817	453.659	502.636	1.11	172.1	29.8	39.8	35.9	7.82	2.2	97	4.7	18.08	3.13	17.37	3.98	20.93	0.04	130	23	125	29	NONE		22.6	51	35.1	740	767	3344	139.3	2.32	46	57.7	0	0	3344
									00:10:13	19.67	0.959	18.866	805	439.249	482.813	1.1	173.4	29.8	39.8	36.2	7.57	2.2	96	4.6	18.08	3.11	17.36	3.98	20.93	0.04	130	22	125	29	NONE		22.6	50	35.1	740	767	3232	134.6	2.24	46	55.7	0	0	3232
									00:10:17	18.81	1.033	19.429	889	453.552	498.822	1.1	186.7	32.2	39.9	36.3	7.82	2.2	96	4.7	18.07	3.12	17.35	3.99	20.93	0.04	130	22	125	29	NONE		22.6	51	35.1	740	767	3337	139.1	2.32	47	57.5	0	0	3337
									00:10:20	19.05	0.969	18.457	823	437.473	481.725	1.1	174.7	30.7	39.1	35.5	7.54	2.2	97	4.5	18.03	3.17	17.33	3.98	20.93	0.04	130	23	125	29	NONE		22.6	51	35.1	740	767	3220	134.2	2.24	47	55.5	0	0	3220
									00:10:23	19.05	0.992	18.895	839	449.01	484.754	1.08	178.9	30.9	39.1	36.2	7.74	2.2	96	4.7	18.03	3.11	17.33	3.96	20.93	0.04	130	22	125	29	NONE		22.6	51	35.1	740	767	3289	137.1	2.28	47	56.7	0	0	3289
									00:10:26	19.74	0.949	18.73	801	444.988	484.465	1.09	171.1	29.8	39	35.8	7.67	2.2	97	4.6	18.03	3.14	17.37	3.95	20.93	0.04	130	23	125	28	NONE		22.7	51	35.1	740	767	3266	136.1	2.27	47	56.3	0	0	3266
									00:10:29	22.81	0.98	22.357	824	537.988	578.786	1.08	176.4	30.8	38.6	35.9	9.28	2.7	97	5.5	18	3.14	17.37	3.95	20.93	0.04	130	23	125	28	NONE		22.7	51	35.1	740	767	3938	164.1	2.73	47	67.9	0	0	3938
									00:10:32	17.34	0.972	16.855	823	396.282	434.206	1.1	175.5	30.4	39.5	36	6.83	2	97	4.1	18.06	3.13	17.44	3.87	20.93	0.04	130	23	126	28	NONE		22.7	51	35.1	740	767	2913	121.4	2.02	47	50.2	0	0	2913
									00:10:35	19.67	0.98	19.279	847	449.036	492.522	1.1	177.2	30.4	39.9	36.3	7.74	2.2	98	4.6	18.08	3.1	17.37	3.95	20.93	0.04	130	22	125	28	NONE		22.6	51	35.1	740	767	3302	137.6	2.29	47	56.9	0	0	3302
									00:10:38	20.27	0.968	19.622	801	462.072	500.812	1.08	174.8	30	39.4	36.3	7.97	2.3	99	4.7	18.06	3.1	17.38	3.95	20.93	0.04	130	22	125	28	NONE		22.7	51	35.1	740	767	3388	141.2	2.35	47	58.4	0	0	3388
									00:10:41	22.99	0.996	22.897	831	537.967	585.018	1.09	179.9	30.9	39.6	36.4	9.28	2.7	99	5.4	18.06	3.1	17.43	3.9	20.93	0.04	130	22	125	28	NONE		22.7	51	35.1	740	767	3948	164.5	2.74	48	68.1	0	0	3948
									00:10:43	22.73	1.008	22.909	781	524.961	578.282	1.1	182.7	30.9	40.6	36.9	9.05	2.6	99	5.3	18.12	3.07	17.49	3.86	20.93	0.04	130	22	126	28	NONE		22.7	51	35.1	740	767	3864	161	2.68	48	66.6	0	0	3864
									00:10:46	21.9	0.983	21.526	809	479.801	539.094	1.12	178.8	29.9	41.7	37.1	8.27	2.4	98	4.9	18.19	3.04	17.58	3.78	20.93	0.04	131	22	127	27	NONE		22.7	51	35.1	740	767	3548	147.9	2.46	48	61.2	0	0	3548
									00:10:50	16.53	0.957	15.818	797	346.593	390.514	1.13	174.5	28.7	42.3	37.5	5.98	1.7	98	3.5	18.23	3	17.44	3.94	20.93	0.04	131	22	126	28	NONE		22.7	51	35.1	740	767	2565	106.9	1.78	48	44.2	0	0	2565
									00:10:53	18.02	1.003	18.072	827	421.306	464.501	1.1	181.3	31.3	39.9	36.2	7.26	2.1	99	4.3	18.08	3.12	17.31	4.01	20.93	0.04	130	22	125	29	NONE		22.7	51	35.1	740	767	3102	129.2	2.15	48	53.5	0	0	3102
									00:10:56	22.81	0.953	21.741	787	505.746	550.443	1.09	172.4	29.3	39.8	36.6	8.72	2.5	99	5.1	18.09	3.07	17.44	3.86	20.93	0.04	130	22	126	28	NONE		22.7	51	35.1	740	767	3712	154.7	2.58	48	64	0	0	3712
									00:10:59	20.83	0.897	18.688	752	438.331	473.5	1.08	162.1	27.6	39.3	36.4	7.56	2.2	98	4.5	18.07	3.08	17.36	3.93	20.93	0.04	130	22	125	28	NONE		22.7	51	35.1	740	767	3212	133.8	2.23	48	55.4	0	0	3212
									00:11:02	19.87	0.933	18.536	802	434.501	471.203	1.08	168.6	28.8	39.5	36.4	7.49	2.1	98	4.4	18.07	3.09	17.39	3.92	20.93	0.04	130	22	125	28	NONE		22.7	51	35.1	740	767	3187	132.8	2.21	48	54.9	0	0	3187
									00:11:05	19.48	0.971	18.916	810	444.217	482.906	1.09	175.4	30.1	39.5	36.3	7.66	2.2	99	4.5	18.06	3.1	17.36	3.94	20.93	0.04	130	22	125	28	NONE		22.7	51	35.1	740	767	3260	135.8	2.26	48	56.2	0	0	3260
									00:11:07	21.66	0.984	21.314	827	497.091	544.086	1.09	177.9	30.5	39.8	36.4	8.57	2.4	99	5	18.08	3.1	17.35	3.95	20.93	0.04	130	22	125	28	NONE		22.7	51	35.1	740	767	3653	152.2	2.54	49	63	0	0	3653
									00:11:11	17.29	0.932	16.115	784	372.891	408.661	1.1	168.7	28.7	40	36.5	6.43	1.8	98	3.8	18.1	3.08	17.31	4	20.93	0.04	130	22	125	29	NONE		22.7	51	35.1	740	767	2741	114.2	1.9	49	47.3	0	0	2741
									00:11:14	20.76	0.94	19.516	789	474.183	504.472	1.06	169	29.5	38.1	35.8	8.18	2.3	98	4.8	17.98	3.14	17.34	3.92	20.93	0.04	129	23	125	28	NONE		22.7	51	35.1	740	767	3462	144.3	2.4	49	59.7	0	0	3462
									00:11:17	20.91	0.96	20.07	783	477.573	514.827	1.08	173.1	29.9	39	36.1	8.23	2.4	97	4.9	18.03	3.11	17.43	3.88	20.93	0.04	130	22	125	28	NONE		22.7	51	35.1	740	767	3498	145.7	2.43	49	60.3	0	0	3498
									00:11:20	20.98	0.934	19.594	814	461.694	495.805	1.07	168.7	28.7	39.3	36.6	7.96	2.3	97	4.8	18.06	3.07	17.46	3.86	20.93	0.04	130	22	126	28	NONE		22.7	51	35.1	740	767	3378	140.8	2.35	49	58.2	0	0	3378
									00:11:22	20.62	0.945	19.485	777	454.185	494.094	1.09	170.9	29.1	39.7	36.5	7.83	2.2	97	4.7	18.08	3.08	17.47	3.83	20.93	0.04	130	22	126	28	NONE		22.7	51	35.1	740	767	3333	138.9	2.31	49	57.5	0	0	3333
									00:11:26	18.35	0.852	15.633	780	353.069	386.688	1.1	154.8	25.6	40.6	37.1	6.09	1.7	97	3.6	18.17	3	17.41	3.93	20.93	0.04	131	22	125	28	NONE		22.7	51	35.1	740	767	2595	108.1	1.8	49	44.7	0	0	2595
									00:11:29	18.13	0.958	17.366	768	418.668	449.427	1.07	172.4	30.1	38.4	35.8	7.22	2.1	96	4.4	18	3.14	17.36	3.9	20.93	0.04	130	23	125	28	NONE		22.7	51	35.1	740	767	3063	127.6	2.13	49	52.8	0	0	3063
									00:11:32	17.86	0.973	17.375	805	418.464	444.138	1.06	175.2	30.2	38.5	36.3	7.21	2.1	97	4.3	18.01	3.1	17.28	3.97	20.93	0.04	130	22	124	29	NONE		22.7	51	35.1	740	767	3054	127.2	2.12	49	52.6	0	0	3054
									00:11:35	23.26	1.087	25.279	821	633.999	664.837	1.05	194.5	34.7	37.3	35.6	10.93	3.1	97	6.5	17.89	3.19	17.3	3.94	20.93	0.04	129	23	125	28	NONE		22.7	51	35.1	740	767	4614	192.2	3.2	50	79.5	0	0	4614
									00:11:38	19.8	0.982	19.446	798	448.409	479.234	1.07	178	29.4	40.3	37.7	7.73	2.2	98	4.6	18.13	2.99	17.43	3.83	20.93	0.04	131	22	125	28	NONE		22.7	51	35.1	740	767	3277	136.6	2.28	50	56.5	0	0	3277
									00:11:41	19.35	0.925	17.903	816	425.508	452.632	1.06	166.9	28.4	38.9	36.6	7.34	2.1	98	4.3	18.04	3.07	17.44	3.82	20.93	0.04	130	22	126	28	NONE		22.7	51	35.1	740	767	3107	129.4	2.16	50	53.6	0	0	3107
									00:11:44	22.81	0.94	21.445	755	510.144	541.019	1.06	169.6	28.8	38.9	36.7	8.8	2.5	98	5.2	18.04	3.06	17.43	3.82	20.93	0.04	130	22	125	28	NONE		22.7	51	35.1	740	767	3722	155.1	2.58	50	64.2	0	0	3722
									00:11:46	21.66	0.924	20.014	771	457.807	497.531	1.09	167.6	27.9	40.4	37.2	7.89	2.3	98	4.7	18.14	3.02	17.51	3.76	20.93	0.04	131	22	126	27	NONE		22.7	51	35.2	740	767	3359	140	2.33	50	57.9	0	0	3359
									00:11:49	20.48	0.994	20.355	816	467.753	505.762	1.08	180.2	30	40.5	37.4	8.06	2.3	98	4.8	18.13	3.02	17.45	3.85	20.93	0.04	131	22	126	28	NONE		22.7	51	35.1	740	767	3428	142.8	2.38	50	59.1	0	0	3428
									00:11:53	19.48	0.983	19.149	828	438.309	482.83	1.1	178.2	30.1	40.6	36.8	7.56	2.2	98	4.5	18.13	3.06	17.5	3.82	20.93	0.04	131	22	126	28	NONE		22.7	51	35.1	740	767	3226	134.4	2.24	50	55.6	0	0	3226
									00:11:56	15.38	1.011	15.554	853	366.424	400.421	1.09	182.5	31.6	39.5	36.2	6.32	1.8	99	3.7	18.05	3.13	17.41	3.91	20.93	0.04	130	23	125	28	NONE		22.7	51	35.1	740	767	2692	112.2	1.87	50	46.4	0	0	2692
									00:11:59	19.35	0.932	18.039	771	429.652	457.431	1.06	168.1	28.7	38.8	36.5	7.41	2.1	99	4.3	18.04	3.08	17.33	3.93	20.93	0.04	130	22	125	28	NONE		22.7	51	35.2	740	767	3137	130.7	2.18	50	54.1	0	0	3137
									00:12:02	23.08	0.913	21.069	741	494.062	524.366	1.06	165.1	27.6	39.4	37.1	8.52	2.4	97	5.1	18.08	3.02	17.41	3.86	20.93	0.04	130	22	125	28	NONE		22.7	51	35.2	740	767	3605	150.2	2.5	51	62.2	0	0	3605
									00:12:06	18.87	0.873	16.472	757	370.55	399.071	1.08	158.8	25.7	40.9	38	6.39	1.8	96	3.9	18.19	2.94	17.43	3.86	20.93	0.04	131	21	125	28	NONE		22.7	51	35.2	740	767	2713	113	1.88	51	46.8	0	0	2713
									00:12:09	15.79	0.886	13.989	787	338.82	358.919	1.06	159.4	27.6	38	35.9	5.84	1.7	97	3.5	17.99	3.12	17.29	3.96	20.93	0.04	130	22	124	29	NONE		22.7	51	35.2	740	767	2471	103	1.72	51	42.6	0	0	2471
									00:12:12	20.69	0.888	18.372	739	447.935	465.111	1.04	159.7	27.3	37.8	36.4	7.72	2.2	98	4.6	17.98	3.07	17.28	3.88	20.93	0.04	129	22	124	28	NONE		22.7	51	35.1	740	767	3252	135.5	2.26	51	56.1	0	0	3252
									00:12:15	21.51	0.919	19.763	750	473.041	488.608	1.03	165.8	27.6	38.6	37.4	8.16	2.3	97	4.9	18.04	3	17.21	3.94	20.93	0.04	130	22	124	28	NONE		22.7	51	35.2	740	767	3431	142.9	2.38	51	59.1	0	0	3431
									00:12:17	21.9	0.894	19.577	725	466.258	483.092	1.04	161.4	26.8	38.7	37.4	8.04	2.3	97	4.8	18.05	3	17.35	3.83	20.93	0.04	130	22	125	28	NONE		22.7	51	35.2	740	767	3384	141	2.35	51	58.3	0	0	3384
									00:12:20	21.28	0.898	19.106	745	449.383	469.36	1.04	162.4	26.8	39.2	37.5	7.75	2.2	97	4.6	18.08	2.98	17.34	3.87	20.93	0.04	130	21	125	28	NONE		22.7	51	35.2	740	767	3267	136.1	2.27	51	56.3	0	0	3267
									00:12:23	24.29	0.904	21.96	752	521.658	537.844	1.03	163.3	26.9	38.8	37.7	8.99	2.6	97	5.4	18.06	2.98	17.45	3.74	20.93	0.04	130	21	126	27	NONE		22.7	51	35.2	740	767	3782	157.6	2.63	51	65.2	0	0	3782
									00:12:26	18.99	0.891	16.918	750	383.781	410.987	1.07	161.9	26.3	40.6	37.9	6.62	1.9	98	3.9	18.17	2.95	17.39	3.83	20.93	0.04	131	21	125	28	NONE		22.7	51	35.2	740	767	2806	116.9	1.95	51	48.4	0	0	2806
									00:12:29	20.2	0.968	19.556	805	461.062	489.009	1.06	174.9	29.4	39.3	37.1	7.95	2.3	98	4.7	18.07	3.04	17.36	3.89	20.93	0.04	130	22	125	28	NONE		22.7	51	35.2	740	767	3364	140.2	2.34	52	58	0	0	3364
									00:12:32	17.39	0.89	15.478	773	350.964	377.898	1.08	161.7	26.4	40.6	37.7	6.05	1.7	98	3.6	18.17	2.97	17.37	3.89	20.93	0.04	131	21	125	28	NONE		22.7	51	35.2	740	767	2570	107.1	1.78	52	44.3	0	0	2570
									00:12:35	21.13	0.915	19.331	751	461.647	480.035	1.04	165.1	27.6	38.7	37.2	7.96	2.3	98	4.7	18.04	3.02	17.31	3.87	20.93	0.04	130	22	125	28	NONE		22.7	51	35.2	740	767	3353	139.7	2.33	52	57.8	0	0	3353
									00:12:38	24.79	0.993	24.62	759	622.727	645.443	1.04	177.5	31.6	36.7	35.5	10.74	3.1	97	6.4	17.88	3.18	17.31	3.85	20.93	0.04	129	23	125	28	NONE		22.7	51	35.2	740	767	4520	188.3	3.14	52	77.9	0	0	4520
									00:12:42	15.38	0.911	14.015	750	269.606	353.464	1.31	168.3	27.9	48	36.6	4.65	1.3	99	2.7	18.47	3.06	17.37	3.67	20.93	0.04	133	22	125	26	NONE		22.7	51	35.2	740	767	2074	86.4	1.44	52	35.8	0	0	2074
									00:12:44	22.64	0.895	20.264	724	491.374	501.377	1.02	161.2	26.9	38	37.3	8.47	2.4	100	4.9	18.01	3.01	17.32	3.86	20.93	0.04	130	22	125	28	NONE		22.8	51	35.2	740	767	3554	148.1	2.47	52	61.3	0	0	3554
									00:12:47	19.48	0.907	17.669	770	411.559	428.055	1.04	164.3	26.7	39.6	38.1	7.1	2	99	4.2	18.11	2.94	17.31	3.82	20.93	0.04	130	21	125	28	NONE		22.7	51	35.2	740	767	2989	124.6	2.08	52	51.5	0	0	2989
									00:12:50	23.53	0.87	20.471	774	486.748	495.715	1.02	157.2	25.6	38.7	38	8.39	2.4	98	5	18.07	2.94	17.31	3.83	20.93	0.04	130	21	125	28	NONE		22.7	51	35.2	740	767	3519	146.6	2.44	52	60.7	0	0	3519
									00:12:53	19.05	0.922	17.562	754	428.753	435.924	1.02	165.9	27.8	37.9	37.2	7.39	2.1	96	4.5	17.99	3.02	17.4	3.79	20.93	0.04	130	22	125	27	NONE		22.7	51	35.2	740	767	3098	129.1	2.15	52	53.4	0	0	3098
									00:12:56	19.87	0.925	18.377	729	442.388	451.354	1.02	166.8	27.6	38.4	37.6	7.63	2.2	96	4.6	18.03	2.98	17.35	3.79	20.93	0.04	130	21	125	27	NONE		22.8	51	35.2	740	767	3199	133.3	2.22	53	55.2	0	0	3199
									00:12:58	24.1	0.806	19.422	678	458.788	465.956	1.02	145.8	23.5	38.7	38.1	7.91	2.3	97	4.7	18.09	2.92	17.41	3.77	20.93	0.04	130	21	125	27	NONE		22.8	51	35.2	740	767	3315	138.1	2.3	53	57.1	0	0	3315
									00:13:01	21.2	0.969	20.544	793	480.648	500.807	1.04	175.4	28.7	39.7	38.1	8.29	2.4	96	5	18.1	2.96	17.32	3.83	20.93	0.04	130	21	125	28	NONE		22.7	51	35.2	740	767	3493	145.5	2.43	53	60.2	0	0	3493
									00:13:04	21.35	0.937	20.007	753	465.305	490.35	1.05	169.7	27.9	39.8	37.8	8.02	2.3	95	4.9	18.11	2.98	17.48	3.73	20.93	0.04	130	21	126	27	NONE		22.8	51	35.2	740	767	3390	141.2	2.35	53	58.4	0	0	3390
									00:13:07	23.17	0.885	20.502	724	468.913	493.748	1.05	160.7	25.9	40.3	38.2	8.08	2.3	95	4.9	18.16	2.93	17.51	3.72	20.93	0.04	131	21	126	27	NONE		22.8	51	35.2	740	767	3416	142.3	2.37	53	58.9	0	0	3416
									00:13:09	21.05	0.929	19.558	786	451.372	480.013	1.06	168.4	27.7	40.1	37.7	7.78	2.2	96	4.7	18.13	2.98	17.53	3.72	20.93	0.04	131	21	126	27	NONE		22.8	51	35.2	740	767	3295	137.3	2.29	53	56.8	0	0	3295
									00:13:12	20.69	0.864	17.876	734	400.219	429.033	1.07	157.3	25.2	41	38.3	6.9	2	95	4.2	18.21	2.92	17.51	3.76	20.93	0.04	131	21	126	27	NONE		22.8	51	35.2	740	767	2927	122	2.03	53	50.5	0	0	2927
									00:13:15	22.14	0.912	20.192	737	449.776	479.076	1.07	166.2	26.3	41.4	38.9	7.75	2.2	95	4.7	18.22	2.88	17.48	3.77	20.93	0.04	131	21	126	27	NONE		22.8	51	35.3	740	767	3285	136.9	2.28	53	56.6	0	0	3285
									00:13:19	19.11	0.866	16.548	738	370.758	401.012	1.08	157.6	25.5	41	37.9	6.39	1.8	97	3.8	18.2	2.94	17.45	3.8	20.93	0.04	131	21	126	27	NONE		22.8	51	35.2	740	767	2717	113.2	1.89	53	46.9	0	0	2717
									00:13:22	17.19	0.942	16.195	779	380.178	397.648	1.05	170.4	28.1	39.4	37.7	6.55	1.9	98	3.9	18.09	2.98	17.31	3.87	20.93	0.04	130	21	125	28	NONE		22.8	51	35.3	740	767	2765	115.2	1.92	54	47.7	0	0	2765
									00:13:26	14.18	2.19	31.064	1541	675.041	761.247	1.13	399.8	65.2	44.5	39.5	11.64	3.3	97	7	18.26	2.98	17.71	3.66	20.93	0.04	131	21	128	26	NONE		22.8	51	35.3	740	767	4997	208.2	3.47	54	86.2	0	0	4997
									00:13:31	17.05	0.83	14.148	728	304.455	332.328	1.09	151.9	23.7	42.6	39	5.25	1.5	97	3.1	18.3	2.86	17.63	3.68	20.93	0.04	132	21	127	26	NONE		22.8	51	35.3	740	767	2236	93.2	1.55	54	38.6	0	0	2236
									00:13:34	14.85	1.044	15.505	853	367.982	386.376	1.05	188.5	31.6	39.3	37.4	6.34	1.8	98	3.8	18.06	3.03	17.38	3.83	20.93	0.04	130	22	125	28	NONE		22.8	51	35.3	740	767	2679	111.6	1.86	54	46.2	0	0	2679
									00:13:37	18.13	1.014	18.381	797	428.72	449.084	1.05	183.6	30.1	39.9	38.1	7.39	2.1	98	4.4	18.11	2.97	17.44	3.78	20.93	0.04	130	21	126	27	NONE		22.8	51	35.2	740	767	3119	130	2.17	54	53.8	0	0	3119
									00:13:41	13.61	1.067	14.517	818	339.839	360.667	1.06	193	32.2	39.9	37.6	5.86	1.7	98	3.5	18.09	3.02	17.38	3.88	20.93	0.04	130	22	125	28	NONE		22.8	51	35.3	740	767	2480	103.3	1.72	54	42.8	0	0	2480
									00:13:45	17.34	1.278	22.162	1204	550.438	566.976	1.03	229.2	39.7	38.1	36.9	9.49	2.7	100	5.5	17.93	3.11	17.37	3.83	20.93	0.04	129	22	125	28	NONE		22.8	51	35.3	740	767	3989	166.2	2.77	54	68.8	0	0	3989
									00:13:48	17.91	1.053	18.86	861	458.602	465.898	1.02	189.6	31.6	38.4	37.8	7.91	2.3	101	4.5	18.01	3	17.33	3.82	20.93	0.04	130	22	125	28	NONE		22.8	51	35.3	740	767	3313	138.1	2.3	55	57.1	0	0	3313
									00:13:52	15.42	0.928	14.314	747	342.543	355.543	1.04	167.4	28	38.6	37.2	5.91	1.7	101	3.4	18.04	3.02	17.18	3.94	20.93	0.04	130	22	124	28	NONE		22.8	51	35.3	740	767	2487	103.6	1.73	55	42.9	0	0	2487
									00:13:56	17.19	0.952	16.367	786	421.157	420.533	1	169.9	29.7	36	36.1	7.26	2.1	99	4.3	17.85	3.12	17.16	3.88	20.93	0.04	128	22	124	28	NONE		22.8	51	35.3	740	767	3031	126.3	2.11	55	52.3	0	15	3016
									00:13:59	18.93	0.811	15.35	652	393.498	380.176	0.97	145	24.4	35.6	36.9	6.78	1.9	98	4	17.88	3.01	17.01	3.93	20.93	0.04	129	22	122	28	NONE		22.8	51	35.3	740	767	2812	117.2	1.95	55	48.5	0	325	2487
									00:14:02	17.39	0.979	17.026	806	440.933	428.149	0.97	174.7	29.9	35.9	36.9	7.6	2.2	98	4.5	17.84	3.05	16.99	3.97	20.93	0.04	128	22	122	29	NONE		22.8	51	35.3	740	767	3154	131.4	2.19	55	54.4	0	312	2842
									00:14:05	21.66	0.79	17.112	644	443.267	418.959	0.95	141.1	23.5	35.2	37.2	7.64	2.2	98	4.5	17.86	2.97	17.13	3.81	20.93	0.04	129	21	123	27	NONE		22.8	51	35.3	740	767	3153	131.4	2.19	55	54.4	0	590	2563
									00:14:08	16.62	0.879	14.609	743	390.293	372.286	0.95	156.1	27.2	34.5	36.1	6.73	1.9	97	4	17.76	3.09	17.03	3.91	20.93	0.04	128	22	123	28	NONE		22.8	51	35.3	740	767	2782	115.9	1.93	55	48	0	438	2344
									00:14:12	18.24	0.9	16.413	774	418.263	402.283	0.96	161.1	26.8	36.2	37.6	7.21	2.1	97	4.3	17.9	2.98	17.06	3.89	20.93	0.04	129	21	123	28	NONE		22.8	51	35.3	740	767	2986	124.4	2.07	55	51.5	0	389	2597
									00:14:15	17.05	0.916	15.614	756	397.816	387.285	0.97	163.9	27.6	36.2	37.2	6.86	2	95	4.2	17.89	3.01	17.01	3.9	20.93	0.04	129	22	122	28	NONE		22.8	51	35.3	740	767	2848	118.6	1.98	55	49.1	0	257	2590
									00:14:19	18.46	0.956	17.649	779	453.896	440.776	0.97	170.8	29	36	37.1	7.83	2.2	95	4.8	17.87	3.03	17.08	3.87	20.93	0.04	129	22	123	28	NONE		22.8	51	35.3	740	767	3247	135.3	2.26	56	56	0	320	2927
									00:14:22	18.69	0.856	16	738	396.418	384.516	0.97	153.9	25	37.1	38.2	6.83	2	94	4.2	17.98	2.92	17.21	3.75	20.93	0.04	129	21	124	27	NONE		22.8	51	35.3	740	767	2835	118.1	1.97	56	48.9	0	291	2545
									00:14:26	16.22	0.871	14.124	744	352.018	344.336	0.98	156.4	25.8	36.9	37.7	6.07	1.7	93	3.8	17.96	2.96	17.13	3.85	20.93	0.04	129	21	123	28	NONE		22.8	51	35.3	740	767	2522	105.1	1.75	56	43.5	0	188	2335
									00:14:28	20.2	0.986	19.919	719	522.469	504.038	0.96	175.6	30.3	35.4	36.7	9.01	2.6	93	5.6	17.81	3.07	17	3.91	20.93	0.04	128	22	122	28	NONE		22.8	51	35.3	740	767	3733	155.5	2.59	56	64.4	0	449	3283
									00:14:31	22.64	1.014	22.958	845	566.668	551.471	0.97	182.4	29.6	37.7	38.8	9.77	2.8	94	6	17.99	2.92	17.38	3.64	20.93	0.04	130	21	125	26	NONE		22.8	51	35.3	740	767	4056	169	2.82	56	69.9	0	371	3685
									00:14:34	22.22	0.772	17.156	655	370.856	368.782	0.99	141.6	20.2	42.1	42.3	6.39	1.8	95	3.9	18.34	2.62	17.58	3.5	20.93	0.04	132	19	127	25	NONE		22.8	51	35.3	740	767	2667	111.1	1.85	56	46	0	51	2616
									00:14:37	20.55	0.883	18.144	748	423.027	425.954	1.01	160.1	25.2	39.5	39.2	7.29	2.1	95	4.5	18.13	2.85	17.4	3.68	20.93	0.04	131	21	125	26	NONE		22.8	51	35.3	740	767	3050	127.1	2.12	56	52.6	0	0	3050
									00:14:40	20.91	0.864	18.063	701	421.231	428.276	1.02	156.6	24.9	39.4	38.8	7.26	2.1	94	4.5	18.12	2.88	17.43	3.72	20.93	0.04	130	21	125	27	NONE		22.8	51	35.3	740	767	3044	126.8	2.11	56	52.5	0	0	3044
									00:14:43	20.27	0.778	15.77	713	358.883	360.026	1	141.6	21.6	40	39.9	6.19	1.8	95	3.8	18.2	2.78	17.48	3.6	20.93	0.04	131	20	126	26	NONE		22.8	51	35.3	740	767	2586	107.7	1.8	56	44.6	0	0	2586
									00:14:56	19.11	0.848	16.204	692	415.84	393.134	0.95	151.7	25	35.7	37.8	7.17	2	95	4.4	17.89	2.95	17.08	3.85	20.93	0.04	129	21	123	28	NONE		22.8	51	35.3	740	767	2958	123.3	2.05	57	51	0	551	2407
									00:15:00	16.85	0.831	14.006	806	361.214	337.004	0.93	148.6	24.3	35.5	38.1	6.23	1.8	93	3.9	17.88	2.92	17.15	3.75	20.93	0.04	129	21	123	27	NONE		22.8	51	35.3	740	767	2562	106.8	1.78	57	44.2	0	586	1976
									00:15:04	16.3	0.783	12.766	656	327.524	301.79	0.92	140.2	22.5	35.5	38.5	5.65	1.6	92	3.6	17.91	2.87	16.95	3.85	20.93	0.04	129	21	122	28	NONE		22.9	51	35.3	740	767	2317	96.6	1.61	57	40	0	621	1696
									00:15:07	16.67	0.843	14.05	700	372.515	335.969	0.9	150.2	24.5	34.6	38.3	6.42	1.8	92	4	17.82	2.91	16.83	3.9	20.93	0.04	128	21	121	28	NONE		22.8	51	35.3	740	767	2624	109.3	1.82	57	45.2	0	879	1746
									00:15:10	18.46	0.928	17.132	721	478.5	431.694	0.9	163.8	28.4	33.1	36.7	8.25	2.4	91	5.3	17.65	3.06	16.76	3.94	20.93	0.04	127	22	121	28	NONE		22.9	51	35.3	740	767	3371	140.5	2.34	57	58.1	0	1125	2246
									00:15:14	18.69	0.966	18.056	813	500.439	447.75	0.89	170.8	29.1	33.5	37.4	8.63	2.5	91	5.5	17.68	3.01	16.94	3.83	20.93	0.04	127	22	122	28	NONE		22.9	51	35.3	740	767	3520	146.7	2.44	57	60.7	0	1265	2255
									00:15:18	15.62	0.853	13.328	719	355.649	321.437	0.9	151.8	25	34.4	38.1	6.13	1.8	92	3.9	17.8	2.93	16.85	3.87	20.93	0.04	128	21	121	28	NONE		22.9	51	35.3	740	767	2506	104.4	1.74	58	43.2	0	823	1684
									00:15:21	17.29	0.946	16.357	743	478.061	420.083	0.88	165.7	29.5	31.7	36.1	8.24	2.4	93	5.1	17.52	3.12	16.81	3.88	20.93	0.04	126	22	121	28	NONE		22.9	51	35.3	740	767	3350	139.6	2.33	58	57.8	0	1387	1964
									00:15:24	16.67	0.894	14.9	758	416.716	373.226	0.9	157.8	27.2	33	36.8	7.18	2.1	92	4.5	17.65	3.04	16.83	3.91	20.93	0.04	127	22	121	28	NONE		22.9	51	35.3	740	767	2931	122.1	2.04	58	50.5	0	1044	1887
									00:15:27	21.05	0.88	18.526	726	533.638	475.053	0.89	154.5	27.4	32	35.9	9.2	2.6	92	5.8	17.56	3.11	16.85	3.81	20.93	0.04	126	22	121	27	NONE		22.9	50	35.3	740	767	3749	156.2	2.6	58	64.6	0	1405	2345
									00:15:31	18.81	1.045	19.655	856	563.196	512.831	0.91	183.5	33.1	32.6	35.8	9.71	2.8	94	6	17.56	3.17	16.91	3.9	20.93	0.04	126	23	122	28	NONE		22.9	51	35.3	740	767	3975	165.6	2.76	58	68.5	0	1213	2762
									00:15:34	19.17	1.009	19.342	848	500.317	462.124	0.92	180.4	29.3	36	39	8.63	2.5	93	5.4	17.88	2.9	17.16	3.7	20.93	0.04	129	21	124	27	NONE		22.9	50	35.3	740	767	3542	147.6	2.46	58	61.1	0	923	2619
									00:15:37	20.69	0.798	16.51	690	415.238	379.405	0.91	143.4	22.3	36.3	39.7	7.16	2	93	4.5	17.97	2.79	17.3	3.59	20.93	0.04	129	20	125	26	NONE		22.9	50	35.3	740	767	2933	122.2	2.04	58	50.6	0	864	2069
									00:15:40	16.71	1.017	16.997	813	448.605	420.995	0.94	181.1	30.6	35.3	37.6	7.73	2.2	93	4.8	17.81	3.01	17.04	3.82	20.93	0.04	128	22	123	28	NONE		22.9	50	35.3	740	767	3186	132.8	2.21	58	54.9	0	669	2517
									00:15:44	16.53	0.906	14.975	751	391.183	368.705	0.94	161.6	27.1	35.3	37.5	6.74	1.9	93	4.2	17.84	2.99	16.93	3.92	20.93	0.04	128	22	122	28	NONE		22.9	51	35.3	740	767	2781	115.9	1.93	59	47.9	0	545	2236
									00:15:47	17.86	0.821	14.661	693	381.342	355.634	0.93	146.6	24.2	35.2	37.7	6.57	1.9	93	4.1	17.86	2.95	17.12	3.74	20.93	0.04	129	21	123	27	NONE		22.9	51	35.4	740	767	2705	112.7	1.88	59	46.6	0	622	2083
									00:15:51	18.07	0.815	14.729	696	392.091	361.461	0.92	145	24.3	34.3	37.2	6.76	1.9	92	4.3	17.79	2.98	17.03	3.82	20.93	0.04	128	21	123	28	NONE		22.9	51	35.3	740	767	2775	115.6	1.93	59	47.8	0	740	2035
									00:15:54	17.96	0.855	15.359	698	414.447	378.538	0.91	151.8	25.6	34	37.3	7.15	2	92	4.5	17.75	2.99	16.95	3.83	20.93	0.04	128	22	122	28	NONE		22.9	51	35.4	740	767	2927	122	2.03	59	50.5	0	866	2062
									00:15:57	19.35	0.863	16.703	732	445.169	411.024	0.92	153.5	25.8	34.5	37.3	7.68	2.2	92	4.8	17.79	2.99	17.05	3.82	20.93	0.04	128	22	123	28	NONE		22.9	51	35.4	740	767	3151	131.3	2.19	59	54.3	0	825	2326
									00:16:00	17.75	0.865	15.355	696	400.845	371.039	0.93	154.4	25.4	35.2	38	6.91	2	91	4.4	17.85	2.94	16.99	3.82	20.93	0.04	129	21	122	28	NONE		22.9	51	35.4	740	767	2839	118.3	1.97	59	48.9	0	720	2118
									00:16:04	17.24	1.364	23.517	1033	626.647	600.605	0.96	242.3	42.3	35.6	37.1	10.8	3.1	94	6.7	17.76	3.1	17.12	3.79	20.93	0.04	128	22	123	27	NONE		22.9	50	35.3	740	767	4471	186.3	3.1	59	77.1	0	634	3837
									00:16:08	15.54	1.147	17.829	986	455.54	451.833	0.99	205	35.3	36.7	37.1	7.85	2.2	97	4.7	17.87	3.08	17.26	3.77	20.93	0.04	129	22	124	27	NONE		22.9	50	35.4	740	767	3274	136.4	2.27	59	56.4	0	91	3183
									00:16:12	15.11	1.267	19.149	960	475.783	472.753	0.99	227.5	38	38	38.3	8.2	2.3	99	4.8	17.96	3	17.18	3.88	20.93	0.04	129	22	124	28	NONE		22.9	51	35.4	740	767	3421	142.5	2.38	60	59	0	74	3346
									00:16:16	17.09	1.247	21.316	1038	529.046	529.12	1	223.9	37.6	38	38	9.12	2.6	100	5.3	17.96	3.02	17.25	3.79	20.93	0.04	129	22	124	27	NONE		22.9	51	35.4	740	767	3809	158.7	2.65	60	65.7	0	0	3809
									00:16:21	11.03	0.919	10.136	770	259.822	251.505	0.97	164.3	27.7	36	37.2	4.48	1.3	98	2.7	17.88	3.01	16.94	3.95	20.93	0.04	129	22	122	28	NONE		22.9	51	35.4	740	767	1858	77.4	1.29	60	32	0	203	1655
[truncated: 34 more columns]

## Sheet: Sonuçlar
Parametre	um	Pre	Bekl.	%Beklenen	Ex Sonrası	% Değişim	Normal	Sınıf
Parametre	um	Ölçüm	Dinlenme	Isınma	AT	RC	Maks	Bekl.	%Beklenen	Normal	Sınıf
Parametre	um	Ölçüm	Dinlenme	Isınma	AT	RC	Maks	Bekl.	%Beklenen	Normal	Sınıf
Parametre	um	Ölçüm	Dinlenme	Isınma	AT	RC	Maks	Bekl.	%Beklenen	Normal	Sınıf
Parametre	um	Ölçüm	Dinlenme	Isınma	AT	RC	Maks	Bekl.	%Beklenen	Normal	Sınıf
Parametre	um	Ölçüm	Dinlenme	Isınma	AT	RC	Maks	Bekl.	%Beklenen	Normal	Sınıf
