# Supplementary material for: Correction: The contribution of energy systems during 30-second lower body Wingate anaerobic test in combat sports athletes: Intermittent versus single forms and gender comparison
Source: PLoS One. 2024 Jun 27;19(6):e0306361. doi: 10.1371/journal.pone.0306361 (PMC11210755; doi:10.1371/journal.pone.0306361)
Supplement: S1 File — A) Descriptive characteristics of athletes including age range, height, weight; B) Wingate test outputs, including metrics such as peak power, mean power, and fatigue index; C) Oxygen Consumption (O2) Data for two different Wingate test protocols, providing comparative insights into athletes’ oxygen consumption during these tests. (ZIP) [file pone.0306361.s001.zip › S1 File/C. Oxygen consumption data for two Wingate tests/All Raw-Oxygen Data/3.xlsx]

## Sheet: Veri
			Test Tarihi	29122022		Barometrik basınç (mmHg)	773		t	Rf	VT	VE_ergo	IV	VO2	VCO2	RQ	O2eksp	CO2eksp	VE/VO2	VE/VCO2	VO2/Kg	METS	HR	VO2/HR	FeO2	FeCO2	FetO2	FetCO2	FiO2	FiCO2	PeO2	PeCO2	PetO2	PETCO2	Faz	İşaretleyici	Ortam Sıc.	RH Amb	Cihaz Sıcaklığı	Analizör Basıncı	PB	EEkc	EEh	EEm	EEtot	EEkg	PRO	YAĞ	CHO
			Test Süresi	00:13:15		Ortam Sıcaklığı (°C)	19		s	1/min	L(btps)	L/min	mL	mL/min	mL/min	---	mL	mL	---	---	mL/min/Kg	---	bpm	mL/beat	%	%	%	%	%	%	mmHg	mmHg	mmHg	mmHg	---	---	°C	%	°C	mmHg	mmHg	kcal/day	kcal/h	kcal/min	kcal	kcal/Kg/day	kcal/day	kcal/day	kcal/day
			Test Süresi	00:16:31		Ortam Görece Nem (%)	58
			Egzersiz Süresi	00:00:00		Flowmetre sıcaklığı (°C)	34		00:00:00	28.44	0.865	24.597	822	771.23	744.271	0.97	148.7	31.8	29.3	30.4	14.02	4	0	0	17.19	3.68	16.08	4.87	20.89	0.08	125	27	117	35	NONE		18.9	60	36	745	773	5510	229.6	3.83	0	100.2	0	657	4853
			Kişi (Hasta) Tipi	Healthy		Flowmetre Bağıl Nem (%)	100		00:00:02	26.2	0.771	20.201	663	610.859	605.875	0.99	133.4	28.1	30.1	30.3	11.11	3.2	0	0	17.3	3.64	16.03	4.98	20.89	0.08	126	26	116	36	NONE		18.9	60	36	745	773	4390	182.9	3.05	0	79.8	0	122	4268
			Test Türü	Azami		STPD (---)	0.8414		00:00:04	27.15	0.655	17.783	485	562.946	561.399	1	112.2	25.1	28.2	28.3	10.24	2.9	0	0	17.13	3.83	15.78	5.24	20.89	0.08	124	28	115	38	NONE		18.9	59	36	745	773	4051	168.8	2.81	0	73.7	0	38	4013
			Ergometre	Hiçbiri		BTPS Ins (---)	1.1182		00:00:06	29.85	0.825	24.627	666	815.664	799.694	0.98	140	32.5	27.6	28.2	14.83	4.2	0	0	16.97	3.94	15.62	5.32	20.89	0.08	123	29	113	39	NONE		18.9	59	36	745	773	5847	243.6	4.06	0	106.3	0	391	5457
			Protokol	Hiçbiri		BTPS Eksp (---)	1.0198		00:00:08	29.13	0.719	20.942	646	668.987	657.381	0.98	123	27.4	28.3	28.8	12.16	3.5	0	0	17.11	3.81	15.8	5.16	20.89	0.08	124	28	115	37	NONE		18.9	60	36	745	773	4798	199.9	3.33	0	87.2	0	284	4514
			Azami Efor	Onaylanmamış		#Adım sayısı	487		00:00:09	46.51	0.135	6.279	580	54.9458	54.4754	0.99	26.8	1.5	55	55.5	1	0.3	0	0	19.85	1.11	19.58	1.59	20.89	0.08	144	8	142	12	NONE	Marker	18.9	60	36	745	773	395	16.5	0.27	0	7.2	0	12	383
			EKG Tepkisi	Yok		BSA (m2)	1.58437		00:00:11	45.8	0.043	1.969	202	0	2.53129	0	9	0.1	818.3	0	0	0	0	0	20.93	0.23	163.83	0.13	20.89	0.08	152	2	>89	1	NONE		18.9	60	36	745	773	0	0	0	0	0	0	0	0
			Test sebebi	Yok		BMI (kg/m2)	20.7		00:00:14	19.54	0.686	13.407	502	410.034	423.471	1.03	118.2	26.3	29.4	28.4	7.46	2.1	0	0	17.23	3.83	16.09	5.09	20.89	0.08	125	28	117	37	NONE		18.9	59	36	745	773	2974	123.9	2.06	0	54.1	0	0	2974
			Testi durdurma sebebi	Yok		HR Maks.	200		00:00:15	63.16	1.155	72.947	583	2542.1	2629.28	1.03	193.1	50.4	27	26.1	46.22	13.2	0	0	16.72	4.36	15.46	5.43	20.89	0.08	121	32	112	39	NONE		18.9	59	36	745	773	18441	768.4	12.81	1	335.3	0	0	18441
			Test Konumu	Tanımsız		Kullanıcı 1 (---)	-		00:00:16	63.16	1.28	80.842	689	2503.23	2576.12	1.03	220	49.5	30.5	29.7	45.51	13	0	0	17.19	3.87	15.91	5.08	20.89	0.08	125	28	116	37	NONE		18.9	59	36	745	773	18139	755.8	12.6	1	329.8	0	0	18139
			Test Amacı	Yok		Kullanıcı 2 (---)	-		00:00:16	78.95	1.066	84.158	856	1739.94	2055.96	1.18	195.5	31.8	45.2	38.2	31.64	9	0	0	18.34	2.98	17.49	3.86	20.89	0.08	133	22	127	28	NONE		18.9	59	36	745	773	13028	542.8	9.05	1	236.9	0	0	13028
						Kullanıcı 3 (---)	-		00:00:17	70.59	1.02	72	562	1632.66	1828.51	1.12	184.9	31.6	41.1	36.7	29.68	8.5	0	0	18.13	3.1	17.2	3.98	20.89	0.08	132	22	125	29	NONE		19	59	36	745	773	12065	502.7	8.38	1	219.4	0	0	12065
									00:00:18	80	1.04	83.2	719	1550.66	1943.48	1.25	193	29.7	50	39.9	28.19	8.1	0	0	18.56	2.86	17.69	3.72	20.89	0.08	135	21	128	27	NONE		19	59	36	745	773	11787	491.1	8.19	1	214.3	0	0	11787
									00:00:19	73.17	1.045	76.463	641	1410.21	1703.39	1.21	194.4	28.5	50.6	41.9	25.64	7.3	0	0	18.6	2.73	17.67	3.67	20.89	0.08	135	20	128	27	NONE		19	59	36	745	773	10618	442.4	7.37	1	193.1	0	0	10618
									00:00:20	76.92	1.126	86.615	578	1690.98	2123.21	1.26	207.7	33.7	48	38.3	30.75	8.8	0	0	18.45	2.99	17.66	3.74	20.89	0.08	134	22	128	27	NONE		19	59	36	745	773	12860	535.8	8.93	1	233.8	0	0	12860
									00:00:21	64.52	0.996	64.258	748	1081.51	1352.06	1.25	187.1	25.7	55.2	44.2	19.66	5.6	0	0	18.79	2.58	17.85	3.58	20.89	0.08	136	19	130	26	NONE	Marker	19	59	36	745	773	8215	342.3	5.71	1	149.4	0	0	8215
									00:00:22	59.41	1.274	75.683	642	1657.12	1988.68	1.2	231.6	40.8	43.2	36	30.13	8.6	0	0	18.18	3.2	17.32	4	20.89	0.08	132	23	126	29	NONE		19	59	36	745	773	12456	519	8.65	2	226.5	0	0	12456
									00:00:23	44.12	1.277	56.338	895	1403.75	1554.67	1.11	228.1	42.9	37.9	34.3	25.52	7.3	0	0	17.86	3.36	16.95	4.25	20.89	0.08	130	24	123	31	NONE		19	59	36	745	773	10346	431.1	7.18	2	188.1	0	0	10346
									00:00:25	37.5	1.432	53.7	1070	1488.15	1636.25	1.1	251	53	34.3	31.2	27.06	7.7	0	0	17.53	3.7	16.7	4.55	20.89	0.08	127	27	121	33	NONE		19	59	36	745	773	10949	456.2	7.6	2	199.1	0	0	10949
									00:00:26	41.96	1.085	45.524	868	1324.36	1399.21	1.06	188.7	40.5	32.2	30.4	24.08	6.9	0	0	17.39	3.73	16.38	4.66	20.89	0.08	126	27	119	34	NONE		19	59	36	745	773	9654	402.2	6.7	2	175.5	0	0	9654
									00:00:28	40.27	1.126	45.342	902	1440.13	1507.77	1.05	192.3	45.4	29.5	28.2	26.18	7.5	0	0	17.08	4.03	16.03	5.01	20.89	0.08	124	29	116	36	NONE		19	59	36	745	773	10476	436.5	7.28	2	190.5	0	0	10476
									00:00:29	37.74	1.163	43.887	850	1517.1	1558.04	1.03	194.9	50	27.2	26.5	27.58	7.9	0	0	16.76	4.3	15.59	5.48	20.89	0.08	122	31	113	40	NONE		19	59	36	745	773	10988	457.8	7.63	2	199.8	0	0	10988
									00:00:31	33.15	1.109	36.762	914	1394.75	1403.32	1.01	181.6	51.2	24.7	24.5	25.36	7.2	0	0	16.38	4.62	15.3	5.7	20.89	0.08	119	34	111	41	NONE		19	59	36	745	773	10056	419	6.98	3	182.8	0	0	10056
									00:00:33	28.85	1.924	55.5	1335	2204.38	2239.3	1.02	310.8	93.8	24.3	23.9	40.08	11.5	0	0	16.15	4.88	15.08	6.05	20.89	0.08	117	35	109	44	NONE		19	60	36	745	773	15927	663.6	11.06	3	289.6	0	0	15927
									00:00:34	41.67	0.971	40.458	759	1614.53	1595.95	0.99	156.9	46.3	23.3	23.5	29.36	8.4	0	0	16.16	4.77	14.57	6.13	20.89	0.08	117	35	106	45	NONE		19	60	36	745	773	11595	483.1	8.05	3	210.8	0	455	11140
									00:00:37	27.27	1.142	31.145	1059	1327.07	1330.63	1	180.7	58.9	22	22	24.13	6.9	0	0	15.82	5.16	14.58	6.49	20.89	0.08	115	37	106	47	NONE		19	60	36	745	773	9561	398.4	6.64	4	173.8	0	0	9561
									00:00:38	34.48	1.006	34.69	871	1562.4	1479.5	0.95	156.9	51.8	20.7	21.8	28.41	8.1	0	0	15.6	5.15	14.12	6.71	20.89	0.08	113	37	103	49	NONE		19	60	36	745	773	11118	463.2	7.72	4	202.1	0	2013	9105
									00:00:40	36.14	1.134	40.988	898	1880.91	1800.11	0.96	175.6	60.1	20.4	21.4	34.2	9.8	0	0	15.49	5.3	14.06	6.86	20.89	0.08	112	38	102	50	NONE		19	60	36	745	773	13415	558.9	9.32	4	243.9	0	1967	11448
									00:00:42	39.74	1.173	46.609	882	2080.75	2001.3	0.96	183.3	60.8	21.1	21.9	37.83	10.8	0	0	15.63	5.18	14.13	6.74	20.89	0.08	113	38	103	49	NONE		19	60	36.1	745	773	14856	619	10.32	4	270.1	0	1936	12920
									00:00:44	29.7	1.273	37.812	972	1738.81	1721.48	0.99	196.5	69.9	20.6	20.8	31.61	9	0	0	15.44	5.49	14.22	6.89	20.89	0.08	112	40	103	50	NONE		19	60	36.1	745	773	12492	520.5	8.68	5	227.1	0	425	12067
									00:00:46	29.13	1.223	35.621	1042	1634.92	1608.15	0.98	189	66.6	20.5	20.9	29.73	8.5	0	0	15.45	5.45	14.17	6.93	20.89	0.08	112	40	103	50	NONE		19.1	59	36	745	773	11729	488.7	8.15	5	213.3	0	655	11074
									00:00:47	37.74	1.581	59.66	1062	2626.86	2617.39	1	247.6	83.7	21.7	21.8	47.76	13.6	0	0	15.66	5.29	14.34	6.63	20.89	0.08	114	38	104	48	NONE		19.1	59	36	745	773	18898	787.4	13.12	5	343.6	0	233	18666
									00:00:49	44.12	1.562	68.912	1037	2646.76	2771.17	1.05	254.3	75.9	24.9	23.8	48.12	13.7	0	0	16.28	4.86	15.1	5.98	20.89	0.08	118	35	110	43	NONE		19.1	59	36	745	773	19254	802.2	13.37	5	350.1	0	0	19254
									00:00:50	48.39	1.383	66.919	909	2312.59	2528.18	1.09	231	63.2	27.5	25.1	42.05	12	0	0	16.7	4.57	15.48	5.76	20.89	0.08	121	33	112	42	NONE		19.1	59	36	745	773	16992	708	11.8	6	308.9	0	0	16992
									00:00:51	60	1.058	63.48	880	1820.65	2123.28	1.17	183.7	42.9	32.6	27.9	33.1	9.5	0	0	17.36	4.05	16.21	5.16	20.89	0.08	126	29	118	37	NONE	Marker	19.1	59	36	745	773	13588	566.2	9.44	6	247.1	0	0	13588
									00:00:53	30.61	0.957	29.296	705	791.402	876.697	1.11	168.5	34.8	34.3	31	14.39	4.1	0	0	17.61	3.64	15.9	6.04	20.89	0.08	128	26	115	44	NONE		19.1	59	36	745	773	5833	243	4.05	6	106.1	0	0	5833
									00:00:54	72.29	1.258	90.94	751	2927.77	3527.89	1.2	212.6	59	29.3	24.3	53.23	15.2	0	0	16.9	4.69	15.71	6.08	20.89	0.08	123	34	114	44	NONE		19.1	59	36.1	745	773	22031	917.9	15.3	6	400.6	0	0	22031
									00:00:54	89.55	1.133	101.463	744	2619.89	3526.59	1.35	199.4	47.7	36.3	27	47.63	13.6	0	0	17.6	4.21	16.64	5.29	20.89	0.08	128	31	121	38	NONE		19.1	59	36.1	745	773	20299	845.8	14.1	6	369.1	0	0	20299
									00:00:55	75.95	1.275	96.835	683	2697.56	3411.76	1.26	221.8	54.4	33.9	26.8	49.05	14	0	0	17.4	4.27	16.24	5.49	20.89	0.08	126	31	118	40	NONE		19.1	59	36.1	745	773	20554	856.4	14.27	6	373.7	0	0	20554
									00:00:56	76.92	1.258	96.769	839	2215.29	3042.23	1.37	225.9	48	41.3	30	40.28	11.5	0	0	17.96	3.82	16.91	4.88	20.89	0.08	130	28	123	35	NONE		19.1	58	36.1	745	773	17260	719.2	11.99	7	313.8	0	0	17260
									00:00:57	74.07	1.304	96.593	744	2289.11	3058.13	1.34	233.1	50.1	39.9	29.9	41.62	11.9	0	0	17.88	3.84	16.8	4.87	20.89	0.08	130	28	122	35	NONE		19.1	58	36	745	773	17700	737.5	12.29	7	321.8	0	0	17700
									00:00:57	80	1.352	108.16	822	2303.64	3273.38	1.42	245.2	49.7	44.5	31.3	41.88	12	0	0	18.14	3.68	17.29	4.63	20.89	0.08	132	27	126	34	NONE		19.1	58	36	745	773	18122	755.1	12.58	7	329.5	0	0	18122
									00:00:58	70.59	1.373	96.918	805	1987.52	2827.87	1.42	250.4	48.7	46.3	32.5	36.14	10.3	0	0	18.24	3.55	17.24	4.56	20.89	0.08	132	26	125	33	NONE		19.1	58	36	745	773	15641	651.7	10.86	7	284.4	0	0	15641
									00:00:59	80	1.245	99.6	789	1968.6	2881.95	1.46	228	43.8	47.7	32.6	35.79	10.2	0	0	18.31	3.52	17.51	4.39	20.89	0.08	133	26	127	32	NONE		19.1	58	36	745	773	15621	650.9	10.85	7	284	0	0	15621
									00:01:00	74.07	0.973	72.074	779	1362.86	1927.67	1.41	179.5	31.7	49.1	34.7	24.78	7.1	0	0	18.45	3.26	17.74	4.1	20.89	0.08	134	24	129	30	NONE		19.1	58	36	745	773	10707	446.1	7.44	7	194.7	0	0	10707
									00:01:01	82.19	1.042	85.644	652	1728.68	2515.59	1.46	190.3	37.2	46.2	31.8	31.43	9	0	0	18.26	3.57	17.4	4.37	20.89	0.08	133	26	126	32	NONE		19.1	58	36	745	773	13693	570.5	9.51	8	249	0	0	13693
									00:01:01	75	1.127	84.525	682	1813.36	2385.73	1.32	204.8	38.7	43.7	33.2	32.97	9.4	0	0	18.17	3.43	17.18	4.65	20.89	0.08	132	25	125	34	NONE		19.1	58	36	745	773	13963	581.8	9.7	8	253.9	0	0	13963
									00:01:02	57.14	1.377	78.686	702	2031.49	2423.47	1.19	243.7	51.5	36.8	30.8	36.94	10.6	0	0	17.7	3.74	16.46	5.04	20.89	0.08	128	27	119	37	NONE	Marker	19.1	58	36	745	773	15248	635.3	10.59	8	277.2	0	0	15248
									00:01:04	35.93	1.572	56.479	954	1796.64	2051.08	1.14	267.2	69.1	30	26.3	32.67	9.3	0	0	17	4.4	15.96	5.54	20.89	0.08	123	32	116	40	NONE		19.1	58	36	745	773	13339	555.8	9.26	8	242.5	0	0	13339
									00:01:05	51.28	1.786	91.59	1033	2802.72	3265.49	1.17	305.9	77.1	31.4	26.9	50.96	14.6	0	0	17.13	4.32	16.1	5.27	20.89	0.08	124	31	117	38	NONE		19.1	58	36	745	773	20913	871.4	14.52	8	380.2	0	0	20913
									00:01:06	49.18	1.623	79.82	1080	2307.22	2760.5	1.2	281	68	33.1	27.7	41.95	12	0	0	17.31	4.19	16.25	5.2	20.89	0.08	126	30	118	38	NONE		19.1	58	36.1	745	773	17330	722.1	12.03	8	315.1	0	0	17330
									00:01:08	45.45	1.724	78.364	1140	2259.18	2693.62	1.19	298.7	71.8	33.3	27.9	41.08	11.7	0	0	17.33	4.16	16.35	5.24	20.89	0.08	126	30	119	38	NONE		19.1	58	36.1	745	773	16954	706.4	11.77	9	308.3	0	0	16954
									00:01:09	47.62	1.696	80.762	1032	2375.37	2894.96	1.22	292.3	73.6	32.6	26.7	43.19	12.3	0	0	17.23	4.34	16.24	5.35	20.89	0.08	125	32	118	39	NONE		19.2	58	36.1	745	773	17926	746.9	12.45	9	325.9	0	0	17926
									00:01:10	44.44	1.685	74.889	1048	2236.06	2773.39	1.24	289.2	75.5	32.1	25.9	40.66	11.6	0	0	17.16	4.48	16.12	5.6	20.89	0.08	125	33	117	41	NONE		19.2	58	36.1	745	773	16951	706.3	11.77	9	308.2	0	0	16951
									00:01:12	30.3	2.047	62.03	1379	1946.04	2470.12	1.27	347	98.5	30.8	24.3	35.38	10.1	0	0	16.95	4.81	15.98	6.09	20.89	0.08	123	35	116	44	NONE		19.2	59	36.1	745	773	14842	618.4	10.31	10	269.8	0	0	14842
									00:01:14	48	1.45	69.6	974	2196.12	2800.93	1.28	245.4	70.5	30.2	23.6	39.93	11.4	0	0	16.92	4.86	15.78	6	20.89	0.08	123	35	115	44	NONE		19.2	59	36.1	745	773	16770	698.8	11.65	10	304.9	0	0	16770
									00:01:15	44.12	1.599	70.544	1019	2265.38	2941.26	1.3	269.2	80.5	29.8	22.9	41.19	11.8	0	0	16.84	5.03	15.74	6.16	20.89	0.08	122	37	114	45	NONE		19.2	60	36	745	773	17381	724.2	12.07	10	316	0	0	17381
									00:01:16	43.8	1.535	67.226	1035	2126.76	2840.65	1.34	258.9	78.3	30.2	22.6	38.67	11	0	0	16.87	5.1	15.87	6.23	20.89	0.08	122	37	115	45	NONE		19.2	60	36	745	773	16443	685.1	11.42	10	299	0	0	16443
									00:01:18	40	1.472	58.88	1069	1911.79	2555.76	1.34	246.7	77.1	29.3	21.9	34.76	9.9	0	0	16.76	5.24	15.82	6.42	20.89	0.08	122	38	115	47	NONE		19.2	60	36	745	773	14785	616	10.27	11	268.8	0	0	14785
									00:01:19	40.27	1.583	63.745	1036	2082.27	2817.31	1.35	264.7	84.4	29.3	21.6	37.86	10.8	0	0	16.72	5.33	15.85	6.48	20.89	0.08	121	39	115	47	NONE		19.2	60	36.1	745	773	16157	673.2	11.22	11	293.8	0	0	16157
									00:01:22	22.64	2.029	45.94	1273	1480.01	2051.76	1.39	339.9	109.3	30	21.6	26.91	7.7	0	0	16.75	5.39	15.8	6.7	20.89	0.08	122	39	115	49	NONE		19.2	60	36	745	773	11562	481.7	8.03	11	210.2	0	0	11562
									00:01:23	40.54	1.622	65.757	1098	2236.9	2964.89	1.33	268.8	88.2	28.1	21.2	40.67	11.6	0	0	16.57	5.44	15.44	6.82	20.89	0.08	120	39	112	50	NONE		19.2	60	36	745	773	17259	719.1	11.99	12	313.8	0	0	17259
									00:01:25	47.24	1.68	79.37	1019	2556.41	3401.63	1.33	282.2	86.9	29.8	22.4	46.48	13.3	0	0	16.8	5.17	15.63	6.48	20.89	0.08	122	38	113	47	NONE		19.2	60	36	745	773	19745	822.7	13.71	12	359	0	0	19745
									00:01:26	45.11	1.861	83.955	1095	2566.36	3538.88	1.38	315.8	94.7	31.5	22.8	46.66	13.3	0	0	16.97	5.09	15.96	6.33	20.89	0.08	123	37	116	46	NONE		19.2	60	36	745	773	20018	834.1	13.9	12	364	0	0	20018
									00:01:27	50.42	1.719	86.672	1124	2307.93	3302.4	1.43	299.8	79.2	36	25.2	41.96	12	0	0	17.44	4.61	16.4	5.73	20.89	0.08	127	33	119	42	NONE		19.2	60	36.1	745	773	18192	758	12.63	12	330.8	0	0	18192
									00:01:28	50.42	1.676	84.504	1109	2124.05	3108.7	1.46	295.2	74.6	38.1	26	38.62	11	0	0	17.61	4.45	16.64	5.52	20.89	0.08	128	32	121	40	NONE		19.2	60	36.1	745	773	16853	702.2	11.7	13	306.4	0	0	16853
									00:01:30	52.17	1.649	86.035	1061	2014.3	3042.19	1.51	293.7	70.6	40.9	27.1	36.62	10.5	0	0	17.81	4.28	16.89	5.3	20.89	0.08	129	31	123	38	NONE		19.2	60	36.1	745	773	16131	672.1	11.2	13	293.3	0	0	16131
									00:01:31	48	1.619	77.712	985	1876.82	2908.9	1.55	286.4	73.3	39.6	25.6	34.12	9.7	0	0	17.69	4.53	16.76	5.64	20.89	0.08	128	33	122	41	NONE		19.2	60	36	745	773	15148	631.2	10.52	13	275.4	0	0	15148
									00:01:32	55.05	1.427	78.55	1080	1676.75	2629.56	1.57	257.6	57.9	44.5	28.4	30.49	8.7	0	0	18.05	4.06	17.12	5.15	20.89	0.08	131	29	124	37	NONE	Marker	19.2	60	36	745	773	13582	565.9	9.43	13	246.9	0	0	13582
									00:01:33	82.19	0.901	74.055	854	1229.86	2267.71	1.84	167.3	33.5	55.5	30.1	22.36	6.4	0	0	18.57	3.72	17.9	4.64	20.89	0.08	135	27	130	34	NONE		19.2	60	36	745	773	10499	437.5	7.29	14	190.9	0	0	10499
									00:01:34	55.05	1.202	66.165	620	1451.66	2350.7	1.62	215.7	51.7	42.9	26.5	26.39	7.5	0	0	17.95	4.3	16.95	5.66	20.89	0.08	130	31	123	41	NONE		19.2	60	36.1	745	773	11876	494.8	8.25	14	215.9	0	0	11876
									00:01:35	70.59	1.563	110.329	790	2423.92	4072.68	1.68	279.9	69.8	43.5	25.9	44.07	12.6	0	0	17.91	4.47	16.88	5.63	20.89	0.08	130	32	123	41	NONE		19.2	60	36.1	745	773	20064	836	13.93	14	364.8	0	0	20064
									00:01:36	59.41	1.281	76.099	948	1549.75	2553.75	1.65	232.4	52.1	46.4	28.2	28.18	8.1	0	0	18.14	4.07	17.08	5.23	20.89	0.08	132	30	124	38	NONE		19.2	60	36.1	745	773	12749	531.2	8.85	14	231.8	0	0	12749
									00:01:36	72.29	1.358	98.169	683	2089.85	3408.03	1.63	244.8	57.1	44.6	27.3	38	10.9	0	0	18.03	4.2	17.07	5.5	20.89	0.08	131	31	124	40	NONE		19.2	60	36.1	745	773	17135	714	11.9	14	311.5	0	0	17135
									00:01:37	75.95	1.354	102.835	806	2063.24	3459.39	1.68	246	55.2	47.3	28.2	37.51	10.7	0	0	18.17	4.08	17.36	5.08	20.89	0.08	132	30	126	37	NONE		19.2	60	36.1	745	773	17067	711.1	11.85	14	310.3	0	0	17067
									00:01:38	74.07	1.547	114.593	789	2244.83	3632.37	1.62	282.5	59.5	48.7	30.1	40.82	11.7	0	0	18.26	3.85	17.29	5.04	20.89	0.08	133	28	126	37	NONE		19.2	60	36.1	745	773	18361	765	12.75	14	333.8	0	0	18361
									00:01:39	83.33	1.259	104.917	772	1834.29	3057.56	1.67	233.2	44.6	54	32.4	33.35	9.5	0	0	18.52	3.54	17.74	4.73	20.89	0.08	134	26	129	34	NONE		19.2	60	36.1	745	773	15145	631	10.52	15	275.4	0	0	15145
									00:01:39	77.92	1.517	118.208	790	2180.34	3481.58	1.6	279.5	54.3	51.7	32.4	39.64	11.3	0	0	18.42	3.58	17.56	4.66	20.89	0.08	134	26	127	34	NONE		19.3	60	36.1	745	773	17760	740	12.33	15	322.9	0	0	17760
									00:01:40	80	1.284	102.72	865	1824.93	2893.44	1.59	237.8	44	53.2	33.6	33.18	9.5	0	0	18.52	3.43	17.74	4.38	20.89	0.08	134	25	129	32	NONE		19.3	60	36.1	745	773	14832	618	10.3	15	269.7	0	0	14832
									00:01:41	86.96	1.201	104.435	774	1767.84	2827.89	1.6	223.7	39.6	55.6	34.8	32.14	9.2	0	0	18.63	3.3	17.91	4.23	20.89	0.08	135	24	130	31	NONE		19.3	60	36.1	745	773	14408	600.3	10.01	15	262	0	0	14408
									00:01:42	82.19	1.313	107.918	682	2069.38	3116.3	1.51	241.2	46.1	49.4	32.8	37.63	10.8	0	0	18.37	3.51	17.54	4.48	20.89	0.08	133	25	127	33	NONE		19.3	59	36.1	745	773	16558	689.9	11.5	15	301.1	0	0	16558
									00:01:42	90.91	1.187	107.909	726	1959.62	2964.86	1.51	219.6	39.7	51.8	34.2	35.63	10.2	0	0	18.5	3.34	17.73	4.32	20.89	0.08	134	24	129	31	NONE		19.3	59	36.1	745	773	15702	654.2	10.9	15	285.5	0	0	15702
									00:01:43	86.96	1.271	110.522	726	2169.33	3101.72	1.43	233.2	43.4	48.1	33.7	39.44	11.3	0	0	18.35	3.41	17.54	4.42	20.89	0.08	133	25	127	32	NONE	Marker	19.3	59	36.1	745	773	17096	712.3	11.87	15	310.8	0	0	17096
									00:01:44	61.22	1.634	100.041	807	2510.93	3250.77	1.29	289.6	64.4	38.1	29.5	45.65	13	0	0	17.72	3.94	16.81	4.84	20.89	0.08	129	29	122	35	NONE		19.3	59	36.1	745	773	19251	802.1	13.37	16	350	0	0	19251
									00:01:45	42.25	2.104	88.901	1200	2539.6	3151	1.24	364.5	90.3	33.8	27.3	46.17	13.2	0	0	17.32	4.29	16.47	5.2	20.89	0.08	126	31	120	38	NONE		19.3	59	36	745	773	19254	802.2	13.37	16	350.1	0	0	19254
									00:01:47	40.54	1.97	79.865	1164	2308.56	2856.33	1.24	340.5	85.3	33.4	27	41.97	12	0	0	17.28	4.33	16.46	5.23	20.89	0.08	125	31	119	38	NONE		19.3	59	36	745	773	17489	728.7	12.15	16	318	0	0	17489
									00:01:48	44.78	1.495	66.94	1187	1791.56	2215.76	1.24	262.4	60	35.6	28.8	32.57	9.3	0	0	17.55	4.01	16.51	5.12	20.89	0.08	127	29	120	37	NONE		19.3	58	36.1	745	773	13571	565.5	9.42	16	246.7	0	0	13571
									00:01:50	41.96	1.364	57.231	985	1741.43	2115.29	1.21	233.4	61	31.2	25.7	31.66	9	0	0	17.11	4.47	16.23	5.39	20.89	0.08	124	32	118	39	NONE		19.3	58	36.1	745	773	13130	547.1	9.12	17	238.7	0	0	13130
									00:01:51	41.96	1.397	58.615	1038	1952.61	2379.18	1.22	234	68.5	28.5	23.4	35.5	10.1	0	0	16.75	4.9	15.88	5.87	20.89	0.08	122	36	115	43	NONE		19.3	59	36.1	745	773	14734	613.9	10.23	17	267.9	0	0	14734
									00:01:53	39.74	1.502	59.682	1127	1950.89	2417.53	1.24	252.5	73.5	29.2	23.5	35.47	10.1	0	0	16.81	4.89	15.82	6.06	20.89	0.08	122	36	115	44	NONE		19.3	59	36.1	745	773	14786	616.1	10.27	17	268.8	0	0	14786
									00:01:55	27.78	1.843	51.194	879	1949.18	2464.44	1.26	297	106.9	25.3	20	35.44	10.1	0	0	16.12	5.8	15	7.11	20.89	0.08	117	42	109	52	NONE		19.3	58	36.1	745	773	14850	618.8	10.31	18	270	0	0	14850
									00:01:56	36.14	1.665	60.181	1235	2312.58	2687.75	1.16	269.2	89.7	24.9	21.4	42.05	12	0	0	16.17	5.39	15.02	6.85	20.89	0.08	117	39	109	50	NONE		19.3	58	36.1	745	773	17245	718.5	11.98	18	313.5	0	0	17245
									00:01:58	41.1	2.05	84.247	1285	2839.15	3474.22	1.22	342.3	102.1	28.7	23.4	51.62	14.7	0	0	16.7	4.98	15.61	6.16	20.89	0.08	121	36	113	45	NONE		19.3	58	36.1	745	773	21448	893.7	14.89	18	390	0	0	21448
									00:01:59	42.55	1.826	77.702	1127	2427.16	3106.18	1.28	309.7	88.2	30.8	24.1	44.13	12.6	0	0	16.96	4.83	15.93	6	20.89	0.08	123	35	116	44	NONE		19.3	58	36.1	745	773	18551	773	12.88	18	337.3	0	0	18551
									00:02:01	35.93	1.943	69.808	1286	2072.63	2786.13	1.34	332.4	93.7	32.5	24.2	37.68	10.8	0	0	17.11	4.82	16.17	5.92	20.89	0.08	124	35	117	43	NONE		19.4	58	36.1	745	773	16053	668.9	11.15	19	291.9	0	0	16053
									00:02:02	41.67	1.618	67.417	1082	1975.29	2689.74	1.36	277.4	78	32.7	24	35.91	10.3	0	0	17.14	4.82	16.17	5.92	20.89	0.08	124	35	117	43	NONE		19.3	58	36.1	745	773	15354	639.7	10.66	19	279.2	0	0	15354
									00:02:04	36.81	1.575	57.975	1068	1722.66	2315.3	1.34	269.4	76	32.2	23.9	31.32	8.9	0	0	17.1	4.83	16.02	6.17	20.89	0.08	124	35	116	45	NONE		19.4	58	36.1	745	773	13342	555.9	9.27	19	242.6	0	0	13342
									00:02:05	43.8	1.544	67.62	1053	2029.54	2711.38	1.34	263.6	74.8	31.8	23.8	36.9	10.5	0	0	17.07	4.84	16	5.99	20.89	0.08	124	35	116	43	NONE		19.4	58	36.1	745	773	15693	653.9	10.9	20	285.3	0	0	15693
									00:02:07	54.05	1.769	95.622	987	2697.11	3729.58	1.38	305.5	83.4	34.1	24.6	49.04	14	0	0	17.27	4.71	16.21	5.69	20.89	0.08	125	34	118	41	NONE		19.4	58	36.1	745	773	21055	877.3	14.62	20	382.8	0	0	21055
									00:02:08	41.38	1.902	78.703	1033	2239.07	3175.27	1.42	327.4	92.7	33.9	23.9	40.71	11.6	0	0	17.21	4.87	16.36	5.82	20.89	0.08	125	35	119	42	NONE		19.4	58	36.1	745	773	17604	733.5	12.23	20	320.1	0	0	17604
									00:02:09	45.11	1.728	77.955	1137	1826.06	2620.4	1.43	308.5	70.4	41	28.5	33.2	9.5	0	0	17.85	4.07	16.76	5.32	20.89	0.08	130	30	122	39	NONE		19.4	58	36.1	745	773	14406	600.2	10	20	261.9	0	0	14406
									00:02:11	34.09	2.277	77.625	1471	1911.9	2819.75	1.47	402.4	100.1	39.4	26.7	34.76	9.9	0	0	17.67	4.4	16.89	5.45	20.89	0.08	128	32	123	40	NONE		19.4	58	36	745	773	15204	633.5	10.56	21	276.4	0	0	15204
									00:02:13	41.67	1.584	66	1066	1587.23	2329.62	1.47	281.2	67.7	39.7	27.1	28.86	8.2	0	0	17.75	4.27	16.78	5.45	20.89	0.08	129	31	122	40	NONE		19.4	58	36	745	773	12604	525.2	8.75	21	229.2	0	0	12604
									00:02:14	38.46	1.555	59.808	1099	1524.35	2258	1.48	273	71	37.5	25.3	27.72	7.9	0	0	17.56	4.57	16.61	5.75	20.89	0.08	127	33	121	42	NONE		19.4	58	36.1	745	773	12137	505.7	8.43	21	220.7	0	0	12137
									00:02:15	43.48	1.56	67.826	1115	1722.79	2526.75	1.47	274.2	70.3	37.6	25.6	31.32	8.9	0	0	17.58	4.51	16.59	5.64	20.89	0.08	128	33	120	41	NONE		19.4	58	36.1	745	773	13678	569.9	9.5	21	248.7	0	0	13678
									00:02:17	41.1	1.459	59.959	999	1561.88	2259.64	1.45	255.4	66.5	36.5	25.3	28.4	8.1	0	0	17.51	4.56	16.69	5.66	20.89	0.08	127	33	121	41	NONE		19.4	58	36	745	773	12351	514.6	8.58	22	224.6	0	0	12351
									00:02:18	42.86	1.509	64.671	1068	1573.35	2315.39	1.47	267.3	65.4	39.2	26.6	28.61	8.2	0	0	17.71	4.33	16.71	5.53	20.89	0.08	129	31	121	40	NONE		19.4	57	36	745	773	12503	521	8.68	22	227.3	0	0	12503
									00:02:20	44.78	1.403	62.821	958	1550.12	2279.05	1.47	247.9	61.6	38.5	26.2	28.18	8.1	0	0	17.67	4.39	16.74	5.47	20.89	0.08	128	32	122	40	NONE		19.4	57	36	745	773	12315	513.1	8.55	22	223.9	0	0	12315
									00:02:21	42.55	1.628	69.277	970	1760.51	2603.56	1.48	286	74	37.7	25.5	32.01	9.1	0	0	17.57	4.55	16.64	5.64	20.89	0.08	128	33	121	41	NONE		19.4	57	36	745	773	14011	583.8	9.73	22	254.7	0	0	14011
									00:02:23	30.93	1.735	53.66	1241	1303.45	1957.74	1.5	307.1	76.6	39.5	26.3	23.7	6.8	0	0	17.7	4.41	16.8	5.73	20.89	0.08	129	32	122	42	NONE		19.4	57	36	745	773	10421	434.2	7.24	22	189.5	0	0	10421
									00:02:25	35.09	1.572	55.158	1116	1347.59	2018.2	1.5	278	69.6	39.1	26.1	24.5	7	0	0	17.68	4.43	16.76	5.71	20.89	0.08	128	32	122	41	NONE		19.4	57	36	745	773	10765	448.5	7.48	23	195.7	0	0	10765
									00:02:26	39.47	1.626	64.184	1021	1632.84	2445.11	1.5	285.4	74.9	37.6	25.1	29.69	8.5	0	0	17.55	4.61	16.68	5.77	20.89	0.08	127	33	121	42	NONE		19.4	57	36	745	773	13043	543.5	9.06	23	237.1	0	0	13043
									00:02:28	35.29	1.549	54.671	1085	1370.83	2042.49	1.49	272.7	70	38.1	25.6	24.92	7.1	0	0	17.6	4.52	16.69	5.78	20.89	0.08	128	33	121	42	NONE		19.4	57	36.1	745	773	10934	455.6	7.59	23	198.8	0	0	10934
									00:02:30	27.27	1.531	41.755	1142	1178.67	1734.69	1.47	263.4	76.8	33.8	23	21.43	6.1	0	0	17.2	5.02	16.36	6.06	20.89	0.08	125	36	119	44	NONE		19.4	57	36.1	745	773	9367	390.3	6.5	23	170.3	0	0	9367
									00:02:32	42.86	1.59	68.143	1020	1671.79	2533.11	1.52	280.8	71.5	39	25.7	30.4	8.7	0	0	17.66	4.5	16.71	5.62	20.89	0.08	128	33	121	41	NONE		19.4	57	36	745	773	13401	558.4	9.31	24	243.7	0	0	13401
									00:02:33	38.22	1.658	63.363	1052	1510.84	2337.51	1.55	294	74	40.2	26	27.47	7.8	0	0	17.73	4.46	16.92	5.53	20.89	0.08	129	32	123	40	NONE		19.4	57	36	745	773	12188	507.8	8.46	24	221.6	0	0	12188
									00:02:35	38.46	1.51	58.077	1132	1262.74	1993.8	1.58	271.7	62.8	43.9	27.8	22.96	6.6	0	0	17.99	4.16	17.23	5.15	20.89	0.08	131	30	125	37	NONE		19.4	57	36	745	773	10250	427.1	7.12	24	186.4	0	0	10250
									00:02:36	39.22	1.395	54.706	972	1134.01	1804.89	1.59	252.8	55.8	45.8	28.8	20.62	5.9	0	0	18.12	4	17.24	5.28	20.89	0.08	132	29	125	38	NONE		19.4	57	36	745	773	9228	384.5	6.41	24	167.8	0	0	9228
									00:02:38	39.74	1.392	55.311	1006	1142.58	1848.96	1.62	252.2	56.4	46	28.4	20.77	5.9	0	0	18.12	4.05	17.29	5.21	20.89	0.08	132	29	126	38	NONE		19.4	57	36	745	773	9345	389.4	6.49	24	169.9	0	0	9345
									00:02:39	37.5	1.078	40.425	831	840.943	1345.73	1.6	195.2	43.5	44.9	28.1	15.29	4.4	0	0	18.11	4.04	17.12	5.44	20.89	0.08	131	29	124	39	NONE		19.4	57	36	745	773	6854	285.6	4.76	24	124.6	0	0	6854
									00:02:41	36.59	1.409	51.549	944	1167.49	1862.09	1.59	251.7	61.6	42	26.3	21.23	6.1	0	0	17.86	4.37	17.02	5.57	20.89	0.08	130	32	124	40	NONE		19.4	57	36	745	773	9506	396.1	6.6	25	172.8	0	0	9506
									00:02:43	31.25	1.497	46.781	1069	1073.74	1751.77	1.63	266.5	67.8	41.5	25.5	19.52	5.6	0	0	17.8	4.53	17.04	5.69	20.89	0.08	129	33	124	41	NONE		19.4	57	36	745	773	8805	366.9	6.11	25	160.1	0	0	8805
									00:02:45	35.93	1.412	50.731	1006	1127.47	1846.73	1.64	252.7	62.2	42.8	26.1	20.5	5.9	0	0	17.9	4.41	17.08	5.58	20.89	0.08	130	32	124	41	NONE		19.4	57	36	745	773	9257	385.7	6.43	25	168.3	0	0	9257
									00:02:46	34.48	1.399	48.241	1039	1023.59	1700.19	1.66	252.1	59.7	44.8	27	18.61	5.3	0	0	18.02	4.27	17.19	5.45	20.89	0.08	131	31	125	40	NONE		19.4	58	36	745	773	8442	351.7	5.86	25	153.5	0	0	8442
									00:02:48	33.9	1.227	41.593	915	885.876	1481.29	1.67	220.9	52.9	44.3	26.5	16.11	4.6	0	0	18	4.31	17.12	5.56	20.89	0.08	131	31	124	40	NONE		19.4	58	36	745	773	7321	305.1	5.08	25	133.1	0	0	7321
									00:02:51	24.69	1.924	47.506	1369	967.649	1678.4	1.73	348.2	82.3	47.3	27.3	17.59	5	0	0	18.1	4.28	17.3	5.54	20.89	0.08	131	31	126	40	NONE		19.4	58	36	745	773	8093	337.2	5.62	26	147.1	0	0	8093
									00:02:52	37.27	1.518	56.571	959	1193.43	2041.54	1.71	273.4	66.3	45.2	26.4	21.7	6.2	0	0	18.01	4.37	17.21	5.52	20.89	0.08	131	32	125	40	NONE		19.4	57	36	745	773	9936	414	6.9	26	180.7	0	0	9936
									00:02:54	33.9	1.661	56.305	1037	1142.84	2004.97	1.75	300.6	71.6	47.2	26.9	20.78	5.9	0	0	18.1	4.31	17.44	5.33	20.89	0.08	131	31	127	39	NONE		19.4	57	36	745	773	9594	399.8	6.66	26	174.4	0	0	9594
									00:02:56	25.42	2.142	54.458	1582	991.1	1844.34	1.86	392.8	87.9	53.2	28.6	18.02	5.1	0	0	18.34	4.1	17.81	4.95	20.89	0.08	133	30	129	36	NONE		19.4	57	36	745	773	8487	353.6	5.89	26	154.3	0	0	8487
									00:02:58	31.09	1.253	38.953	1089	700.991	1258.56	1.8	230.5	49.1	52.5	29.2	12.75	3.6	0	0	18.4	3.92	17.63	5.09	20.89	0.08	134	28	128	37	NONE		19.4	57	36	745	773	5930	247.1	4.12	26	107.8	0	0	5930
									00:03:00	36.81	1.445	53.19	1007	994.981	1785.97	1.79	264.4	58.8	50.9	28.3	18.09	5.2	0	0	18.3	4.07	17.63	5.02	20.89	0.08	133	30	128	36	NONE		19.4	57	36	745	773	8417	350.7	5.84	27	153	0	0	8417
									00:03:01	35.29	1.496	52.8	991	922.904	1681.52	1.82	276.1	57.8	54.5	29.9	16.78	4.8	0	0	18.46	3.86	17.73	4.99	20.89	0.08	134	28	129	36	NONE		19.5	56	36	745	773	7847	326.9	5.45	27	142.7	0	0	7847
									00:03:03	34.88	1.386	48.349	1006	848.201	1555.92	1.83	255.6	54.1	54.1	29.5	15.42	4.4	0	0	18.44	3.9	17.69	5	20.89	0.08	134	28	128	36	NONE		19.5	57	36	745	773	7228	301.2	5.02	27	131.4	0	0	7228
									00:03:05	26.79	1.467	39.295	897	771.548	1378.12	1.79	266.6	62.3	48.5	27.2	14.03	4	0	0	18.17	4.25	17.47	5.36	20.89	0.08	132	31	127	39	NONE		19.5	57	36	745	773	6516	271.5	4.52	27	118.5	0	0	6516
									00:03:08	28.17	1.531	43.127	1150	829.002	1481.27	1.79	279.1	63.7	49.6	27.8	15.07	4.3	0	0	18.23	4.16	17.46	5.36	20.89	0.08	132	30	127	39	NONE		19.5	57	36	745	773	7002	291.8	4.86	27	127.3	0	0	7002
									00:03:10	30.46	1.524	46.416	1119	900.903	1588.89	1.76	277.6	63.2	49.2	27.9	16.38	4.7	0	0	18.22	4.15	17.5	5.26	20.89	0.08	132	30	127	38	NONE		19.5	57	36	745	773	7576	315.7	5.26	27	137.8	0	0	7576
									00:03:12	29.13	1.433	41.738	1007	800.707	1408.49	1.76	261.5	58.6	49.6	28.2	14.56	4.2	0	0	18.25	4.09	17.45	5.31	20.89	0.08	132	30	127	39	NONE		19.5	57	36	745	773	6728	280.3	4.67	28	122.3	0	0	6728
									00:03:13	34.68	1.298	45.017	930	860.512	1470.11	1.71	237.3	51.4	49.5	29	15.65	4.5	0	0	18.28	3.96	17.51	5.1	20.89	0.08	133	29	127	37	NONE		19.5	57	36	745	773	7161	298.4	4.97	28	130.2	0	0	7161
									00:03:15	36.59	1.423	52.061	928	1000.96	1744.8	1.74	259.7	57.8	49.5	28.4	18.2	5.2	0	0	18.25	4.06	17.52	5.09	20.89	0.08	132	29	127	37	NONE		19.5	57	36	745	773	8385	349.4	5.82	28	152.5	0	0	8385
									00:03:17	34.88	1.34	46.744	1024	882.078	1524.66	1.73	245.3	53	50.2	29.1	16.04	4.6	0	0	18.31	3.96	17.7	4.85	20.89	0.08	133	29	129	35	NONE		19.5	57	36	745	773	7369	307	5.12	28	134	0	0	7369
									00:03:19	33.33	1.343	44.767	1054	787.745	1400.74	1.78	247.9	51	53.9	30.3	14.32	4.1	0	0	18.46	3.8	17.8	4.76	20.89	0.08	134	28	129	35	NONE		19.5	56	36	745	773	6643	276.8	4.61	28	120.8	0	0	6643
									00:03:20	31.75	1.357	43.079	992	768.982	1368.47	1.78	250	52.3	53.1	29.9	13.98	4	0	0	18.42	3.85	17.73	4.9	20.89	0.08	134	28	129	36	NONE		19.5	56	36	745	773	6486	270.3	4.5	28	117.9	0	0	6486
									00:03:22	32.26	1.373	44.29	1056	792.198	1420.07	1.79	252.8	53.4	53.1	29.6	14.4	4.1	0	0	18.41	3.89	17.74	4.89	20.89	0.08	134	28	129	36	NONE		19.5	57	36	745	773	6698	279.1	4.65	28	121.8	0	0	6698
									00:03:24	31.75	1.318	41.841	1038	761.982	1350.6	1.77	242.2	51.6	52	29.3	13.85	4	0	0	18.38	3.92	17.68	4.96	20.89	0.08	133	28	128	36	NONE		19.5	57	36	745	773	6419	267.4	4.46	28	116.7	0	0	6419
									00:03:26	33.15	1.398	46.343	1055	823.391	1467.11	1.78	257.7	53.7	53.5	30	14.97	4.3	0	0	18.43	3.84	17.77	4.82	20.89	0.08	134	28	129	35	NONE		19.5	57	36	745	773	6948	289.5	4.83	29	126.3	0	0	6948
									00:03:28	35.71	1.37	48.929	929	839.533	1509.17	1.8	253.6	51.3	55.3	30.8	15.26	4.4	0	0	18.51	3.74	17.82	4.78	20.89	0.08	134	27	129	35	NONE		19.5	57	36	745	773	7105	296.1	4.93	29	129.2	0	0	7105
									00:03:29	34.88	1.273	44.407	992	741.418	1341.29	1.81	236.4	46.7	56.6	31.3	13.48	3.9	0	0	18.57	3.67	17.91	4.68	20.89	0.08	135	27	130	34	NONE		19.5	57	36	745	773	6288	262	4.37	29	114.3	0	0	6288
									00:03:32	27.52	1.625	44.725	1260	713.778	1339.02	1.88	303	59.1	60	32	12.98	3.7	0	0	18.65	3.64	18.04	4.66	20.89	0.08	135	26	131	34	NONE		19.5	57	36	745	773	6130	255.4	4.26	29	111.4	0	0	6130
									00:03:33	36.14	1.301	47.024	899	759.383	1401.27	1.85	242.4	47.1	58.6	31.8	13.81	3.9	0	0	18.63	3.62	17.93	4.65	20.89	0.08	135	26	130	34	NONE		19.5	57	36	745	773	6484	270.2	4.5	29	117.9	0	0	6484
									00:03:35	31.58	1.276	40.295	996	649.981	1208.85	1.86	237.7	46.5	58.6	31.5	11.82	3.4	0	0	18.63	3.64	18	4.65	20.89	0.08	135	26	131	34	NONE		19.5	57	36	745	773	5565	231.9	3.86	29	101.2	0	0	5565
									00:03:37	31.75	1.334	42.349	978	693.35	1283.48	1.85	248.1	49.1	57.9	31.3	12.61	3.6	0	0	18.6	3.68	17.93	4.77	20.89	0.08	135	27	130	35	NONE		19.5	57	36	745	773	5927	247	4.12	29	107.8	0	0	5927
									00:03:39	27.52	1.371	37.734	1118	608.703	1153.77	1.9	255.2	50.9	58.8	31	11.07	3.2	0	0	18.61	3.71	17.98	4.71	20.89	0.08	135	27	131	34	NONE		19.6	56	36	745	773	5246	218.6	3.64	30	95.4	0	0	5246
									00:03:41	31.75	1.276	40.508	979	684.615	1263.34	1.85	236.4	48.3	55.9	30.3	12.45	3.6	0	0	18.53	3.79	17.86	4.78	20.89	0.08	135	27	130	35	NONE		19.6	56	36	745	773	5846	243.6	4.06	30	106.3	0	0	5846
									00:03:43	33.33	1.272	42.4	1026	696.926	1270.48	1.82	236.6	46.3	57.5	31.5	12.67	3.6	0	0	18.6	3.64	17.92	4.64	20.89	0.08	135	26	130	34	NONE		19.6	56	36	745	773	5926	246.9	4.12	30	107.8	0	0	5926
									00:03:45	29.27	1.303	38.137	961	628.812	1166.67	1.86	242.1	48.4	57.4	30.9	11.43	3.3	0	0	18.58	3.71	17.98	4.52	20.89	0.08	135	27	131	33	NONE		19.6	56	36	745	773	5379	224.1	3.74	30	97.8	0	0	5379
									00:03:47	34.09	1.456	49.636	919	825.204	1510.34	1.83	270.4	53.8	57.3	31.3	15	4.3	0	0	18.57	3.7	17.87	4.58	20.89	0.08	135	27	130	33	NONE		19.6	56	36	745	773	7027	292.8	4.88	30	127.8	0	0	7027
									00:03:48	37.97	1.271	48.266	975	715.114	1316.36	1.84	239.2	42.2	63.8	34.6	13	3.7	0	0	18.82	3.32	18.09	4.37	20.89	0.08	137	24	131	32	NONE		19.6	56	36	745	773	6101	254.2	4.24	30	110.9	0	0	6101
									00:03:51	22.64	1.747	39.555	1418	567.166	1093.97	1.93	329.4	58.8	66.9	34.7	10.31	2.9	0	0	18.86	3.37	18.17	4.48	20.89	0.08	137	24	132	33	NONE		19.6	56	36	745	773	4918	204.9	3.42	30	89.4	0	0	4918
									00:03:53	34.09	1.053	35.898	790	544.768	1008.84	1.85	197.6	36	61.5	33.2	9.9	2.8	0	0	18.77	3.42	18.01	4.57	20.89	0.08	136	25	131	33	NONE		19.6	56	36	745	773	4657	194.1	3.23	30	84.7	0	0	4657
									00:03:54	36.59	1.113	40.72	836	647.556	1173.55	1.81	207.9	39	58.9	32.5	11.77	3.4	0	0	18.68	3.5	17.87	4.64	20.89	0.08	136	25	130	34	NONE		19.6	56	36	745	773	5496	229	3.82	31	99.9	0	0	5496
									00:03:56	29.27	1.044	30.556	853	500.291	898.313	1.8	194.4	37.3	57	31.7	9.1	2.6	0	0	18.62	3.57	17.84	4.75	20.89	0.08	135	26	130	34	NONE		19.6	56	36	745	773	4233	176.4	2.94	31	77	0	0	4233
									00:03:59	28.85	1.003	28.933	888	531.77	905.555	1.7	184.4	38.1	50.6	29.7	9.67	2.8	0	0	18.38	3.8	17.64	4.88	20.89	0.08	133	28	128	35	NONE		19.6	56	36	745	773	4421	184.2	3.07	31	80.4	0	0	4421
									00:04:00	31.58	1.166	36.821	822	714.904	1181.89	1.65	213	45.4	48.4	29.3	13	3.7	0	0	18.27	3.89	17.57	4.91	20.89	0.08	133	28	128	36	NONE		19.6	56	36	745	773	5887	245.3	4.09	31	107	0	0	5887
									00:04:02	31.25	1.085	33.906	866	635.076	1063.45	1.67	199.1	41.3	49.9	29.8	11.55	3.3	0	0	18.35	3.81	17.62	4.86	20.89	0.08	133	28	128	35	NONE		19.6	56	36	745	773	5251	218.8	3.65	31	95.5	0	0	5251
									00:04:04	31.09	1.005	31.244	936	556.381	928.785	1.67	185.7	36.3	52.2	31.3	10.12	2.9	0	0	18.48	3.61	17.69	4.73	20.89	0.08	134	26	128	34	NONE		19.6	56	36	745	773	4596	191.5	3.19	31	83.6	0	0	4596
									00:04:06	29.7	1.159	34.426	840	638.743	1064.32	1.67	213	43.5	50.6	30.4	11.61	3.3	0	0	18.38	3.75	17.62	4.86	20.89	0.08	133	27	128	35	NONE		19.6	56	36	745	773	5273	219.7	3.66	31	95.9	0	0	5273
									00:04:08	27.52	1.154	31.761	952	577.253	970.089	1.68	212.6	42.8	51.7	30.8	10.5	3	0	0	18.42	3.71	17.69	4.76	20.89	0.08	134	27	128	35	NONE		19.6	56	36	745	773	4778	199.1	3.32	31	86.9	0	0	4778
									00:04:10	30	1.069	32.07	871	564.423	945.486	1.68	197.8	38.3	53.1	31.7	10.26	2.9	0	0	18.5	3.58	17.66	4.78	20.89	0.08	134	26	128	35	NONE		19.6	56	36	745	773	4667	194.5	3.24	31	84.9	0	0	4667
									00:04:13	22.99	1.121	25.77	998	463.96	777.883	1.68	206.8	41.1	52.1	31.1	8.44	2.4	0	0	18.45	3.67	17.66	4.85	20.89	0.08	134	27	128	35	NONE		19.6	56	36	745	773	3838	159.9	2.67	32	69.8	0	0	3838
									00:04:15	30.77	0.993	30.554	861	557.081	906.548	1.63	183.1	35.8	51	31.3	10.13	2.9	0	0	18.44	3.61	17.61	4.8	20.89	0.08	134	26	128	35	NONE		19.6	56	36	745	773	4565	190.2	3.17	32	83	0	0	4565
									00:04:17	27.65	1.163	32.157	870	589.426	969.727	1.65	214.2	42.6	51.3	31.2	10.72	3.1	0	0	18.42	3.66	17.61	4.85	20.89	0.08	134	27	128	35	NONE		19.6	56	36	745	773	4846	201.9	3.37	32	88.1	0	0	4846
									00:04:19	25.75	1.01	26.009	920	463.825	762.743	1.64	186.7	36	52.2	31.7	8.43	2.4	0	0	18.49	3.56	17.61	4.83	20.89	0.08	134	26	128	35	NONE		19.6	56	36	745	773	3813	158.9	2.65	32	69.3	0	0	3813
									00:04:22	27.52	1.026	28.239	919	526.419	858.939	1.63	188.6	37.9	50	30.6	9.57	2.7	0	0	18.38	3.69	17.66	4.72	20.89	0.08	133	27	128	34	NONE		19.6	56	36	745	773	4317	179.9	3	32	78.5	0	0	4317
									00:04:24	27.78	1.185	32.917	973	618.467	997.175	1.61	217.7	43.6	50.1	31.1	11.24	3.2	0	0	18.37	3.68	17.8	4.54	20.89	0.08	133	27	129	33	NONE		19.6	56	36	745	773	5053	210.5	3.51	32	91.9	0	0	5053
									00:04:27	22.06	1.407	31.037	949	558.983	914.832	1.64	259.8	50.4	52.8	32.2	10.16	2.9	0	0	18.46	3.58	17.57	4.72	20.89	0.08	134	26	128	34	NONE		19.6	56	36	745	773	4588	191.2	3.19	32	83.4	0	0	4588
									00:04:29	28.99	1.225	35.507	886	650.234	1051.95	1.62	225.8	44.1	51.5	31.8	11.82	3.4	0	0	18.43	3.6	17.64	4.74	20.89	0.08	134	26	128	34	NONE		19.6	56	36	745	773	5318	221.6	3.69	32	96.7	0	0	5318
									00:04:31	31.58	1.02	32.211	794	595.755	959.062	1.61	187.8	36.9	50.4	31.3	10.83	3.1	0	0	18.41	3.62	17.58	4.77	20.89	0.08	134	26	128	35	NONE		19.6	56	36	745	773	4865	202.7	3.38	33	88.5	0	0	4865
									00:04:32	32.43	1.039	33.697	838	585.21	938.16	1.6	192.9	35.2	53.7	33.5	10.64	3	0	0	18.57	3.39	17.73	4.55	20.89	0.08	135	25	129	33	NONE		19.6	56	36	745	773	4773	198.9	3.31	33	86.8	0	0	4773
									00:04:34	34.68	1.108	38.428	837	660.057	1057.08	1.6	206	37.1	54.5	34.1	12	3.4	0	0	18.59	3.35	17.7	4.57	20.89	0.08	135	24	129	33	NONE		19.6	56	36	745	773	5381	224.2	3.74	33	97.8	0	0	5381
									00:04:36	35.5	0.973	34.544	807	581.272	938.918	1.62	181.3	32.2	55.2	34.1	10.57	3	0	0	18.63	3.31	17.76	4.47	20.89	0.08	135	24	129	32	NONE		19.6	56	36	745	773	4752	198	3.3	33	86.4	0	0	4752
									00:04:38	34.88	0.919	32.058	744	547.598	873.893	1.6	171	30.5	54.1	33.9	9.96	2.8	0	0	18.61	3.32	17.76	4.51	20.89	0.08	135	24	129	33	NONE		19.6	56	36	745	773	4460	185.8	3.1	33	81.1	0	0	4460
									00:04:39	32.97	0.974	32.11	807	571.731	924.55	1.62	180.2	34.1	52.1	32.2	10.4	3	0	0	18.5	3.5	17.7	4.59	20.89	0.08	134	25	129	33	NONE		19.6	56	36	745	773	4675	194.8	3.25	33	85	0	0	4675
									00:04:41	29.85	0.84	25.075	714	446.94	709.196	1.59	155.5	28.9	51.4	32.4	8.13	2.3	0	0	18.51	3.44	17.65	4.68	20.89	0.08	134	25	128	34	NONE		19.6	56	36	745	773	3633	151.4	2.52	33	66.1	0	0	3633
									00:04:43	31.09	0.974	30.28	777	560.372	866.603	1.55	179.6	33.9	50.2	32.4	10.19	2.9	0	0	18.44	3.48	17.46	4.83	20.89	0.08	134	25	127	35	NONE		19.6	56	36	745	773	4520	188.3	3.14	33	82.2	0	0	4520
									00:04:45	32.09	1.005	32.246	807	617.891	961.252	1.56	184.4	36.4	48.6	31.2	11.23	3.2	0	0	18.35	3.62	17.53	4.77	20.89	0.08	133	26	127	35	NONE		19.7	56	36	745	773	4993	208	3.47	33	90.8	0	0	4993
									00:04:58	20.98	1.64	34.406	1469	563.333	967.427	1.72	305.9	56.1	58.5	34	10.24	2.9	0	0	18.65	3.42	18.04	4.37	20.89	0.08	135	25	131	32	NONE		19.7	56	36	745	773	4696	195.7	3.26	34	85.4	0	0	4696
									00:05:00	31.58	1.072	33.853	854	559.249	952.666	1.7	199.8	36.7	56.6	33.2	10.17	2.9	0	0	18.64	3.42	17.96	4.46	20.89	0.08	135	25	130	32	NONE		19.7	56	36	745	773	4650	193.7	3.23	34	84.5	0	0	4650
									00:05:01	33.15	0.979	32.453	840	528.176	898.878	1.7	182.8	33	57.1	33.5	9.6	2.7	0	0	18.67	3.37	17.98	4.34	20.89	0.08	136	24	131	32	NONE		19.7	56	36	745	773	4390	182.9	3.05	34	79.8	0	0	4390
									00:05:03	32.26	1.055	34.032	829	582.989	987.095	1.69	195.8	37.2	54.5	32.2	10.6	3	0	0	18.56	3.53	17.97	4.43	20.89	0.08	135	26	130	32	NONE		19.7	57	36	745	773	4838	201.6	3.36	34	88	0	0	4838
									00:05:05	31.75	1.107	35.143	933	586.128	983.672	1.68	206.2	37.7	56.2	33.5	10.66	3	0	0	18.63	3.41	17.98	4.32	20.89	0.08	135	25	131	31	NONE		19.7	57	36	745	773	4850	202.1	3.37	34	88.2	0	0	4850
									00:05:07	30.77	1.091	33.569	840	573.849	951.141	1.66	202.7	37.6	54.7	33	10.43	3	0	0	18.58	3.45	17.9	4.45	20.89	0.08	135	25	130	32	NONE		19.7	57	36	745	773	4729	197.1	3.28	35	86	0	0	4729
									00:05:09	30.15	1.072	32.322	902	538.65	891.805	1.66	199.8	36	56.1	33.9	9.79	2.8	0	0	18.64	3.36	18	4.38	20.89	0.08	135	24	131	32	NONE		19.7	56	36	745	773	4438	184.9	3.08	35	80.7	0	0	4438
									00:05:11	31.75	1.106	35.111	901	601.695	1013.09	1.68	205.3	38.8	54.7	32.5	10.94	3.1	0	0	18.56	3.51	18.01	4.33	20.89	0.08	135	25	131	31	NONE		19.7	56	36	745	773	4984	207.7	3.46	35	90.6	0	0	4984
									00:05:13	31.09	1.1	34.197	918	577.113	968.664	1.68	204.6	37.9	55.5	33.1	10.49	3	0	0	18.6	3.45	18.08	4.26	20.89	0.08	135	25	131	31	NONE		19.7	56	36	745	773	4775	199	3.32	35	86.8	0	0	4775
									00:05:15	32.26	1.048	33.806	854	550.548	932.946	1.69	195.7	35.2	57.3	33.8	10.01	2.9	0	0	18.67	3.36	18.02	4.32	20.89	0.08	136	24	131	31	NONE		19.7	56	36	745	773	4570	190.4	3.17	35	83.1	0	0	4570
									00:05:17	31.75	1.124	35.683	819	582.461	991.331	1.7	209.8	38	57.4	33.8	10.59	3	0	0	18.67	3.38	18.02	4.35	20.89	0.08	136	25	131	32	NONE		19.7	56	36	745	773	4841	201.7	3.36	35	88	0	0	4841
									00:05:19	29.56	1.125	33.251	872	543.376	908.009	1.67	210.1	37.4	57.4	34.3	9.88	2.8	0	0	18.68	3.32	17.95	4.38	20.89	0.08	136	24	130	32	NONE		19.7	56	36	745	773	4490	187.1	3.12	35	81.6	0	0	4490
									00:05:21	30.3	0.927	28.091	804	469.942	789.601	1.68	172.6	31.7	55.3	32.9	8.54	2.4	0	0	18.62	3.42	17.94	4.4	20.89	0.08	135	25	130	32	NONE		19.7	56	36	745	773	3890	162.1	2.7	35	70.7	0	0	3890
									00:05:23	32.43	1.057	34.281	855	597.273	978.723	1.64	196	36.7	53.6	32.7	10.86	3.1	0	0	18.54	3.47	17.99	4.33	20.89	0.08	135	25	131	31	NONE		19.7	56	36	745	773	4905	204.4	3.41	35	89.2	0	0	4905
									00:05:24	34.48	1.058	36.483	854	605.749	999.945	1.65	197.3	35.3	56.2	34.1	11.01	3.1	0	0	18.65	3.34	18.07	4.21	20.89	0.08	135	24	131	31	NONE		19.7	56	36	745	773	4986	207.7	3.46	35	90.7	0	0	4986
									00:05:26	35.5	1.156	41.041	893	683.879	1140.74	1.67	215.4	39.1	56.4	33.8	12.43	3.6	0	0	18.63	3.38	18.14	4.11	20.89	0.08	135	25	132	30	NONE		19.7	56	36	745	773	5648	235.3	3.92	36	102.7	0	0	5648
									00:05:28	33.52	0.956	32.045	837	539.413	915.082	1.7	177.8	33.2	55.1	32.5	9.81	2.8	0	0	18.6	3.47	18.11	4.16	20.89	0.08	135	25	131	30	NONE		19.7	56	36	745	773	4479	186.6	3.11	36	81.4	0	0	4479
									00:05:30	32.09	1.056	33.882	867	536.023	903.477	1.69	197.9	34.3	59	35	9.75	2.8	0	0	18.74	3.25	18.29	3.92	20.89	0.08	136	24	133	28	NONE		19.7	56	36	745	773	4441	185.1	3.08	36	80.8	0	0	4441
									00:05:31	35.09	1.042	36.561	853	557.99	949.956	1.7	196	33	61.1	35.9	10.15	2.9	0	0	18.81	3.17	18.17	4.05	20.89	0.08	137	23	132	29	NONE		19.7	56	36	745	773	4638	193.3	3.22	36	84.3	0	0	4638
									00:05:33	37.27	1.02	38.012	790	562.32	959.325	1.71	192.5	31.4	63	36.9	10.22	2.9	0	0	18.87	3.08	18.18	4.05	20.89	0.08	137	22	132	29	NONE		19.7	56	36	745	773	4678	194.9	3.25	36	85	0	0	4678
									00:05:35	34.68	1.012	35.098	790	535.23	907.562	1.7	190.4	31.9	61	36	9.73	2.8	0	0	18.81	3.15	18.18	4.08	20.89	0.08	137	23	132	30	NONE		19.7	56	36	745	773	4443	185.1	3.09	36	80.8	0	0	4443
									00:05:37	31.91	1.065	33.989	901	517.145	879.678	1.7	200.4	33.6	61.4	36.1	9.4	2.7	0	0	18.82	3.15	18.16	4.12	20.89	0.08	137	23	132	30	NONE		19.7	56	36	745	773	4298	179.1	2.98	36	78.1	0	0	4298
									00:05:38	35.09	1.085	38.07	837	588.357	1002.1	1.7	203.8	34.8	60.5	35.5	10.7	3.1	0	0	18.78	3.21	18.14	4.15	20.89	0.08	136	23	132	30	NONE		19.7	56	36	745	773	4892	203.8	3.4	36	88.9	0	0	4892
									00:05:41	26.67	1.257	33.52	854	533.796	920.114	1.72	235.2	42	59.3	34.4	9.71	2.8	0	0	18.71	3.34	18.13	4.21	20.89	0.08	136	24	132	31	NONE		19.7	56	36	745	773	4455	185.6	3.09	36	81	0	0	4455
									00:05:43	25.53	1.132	28.902	969	479.702	792.836	1.65	211.1	37.8	56.5	34.2	8.72	2.5	0	0	18.65	3.34	18.04	4.24	20.89	0.08	135	24	131	31	NONE		19.7	56	36	745	773	3950	164.6	2.74	36	71.8	0	0	3950
									00:05:45	33.52	1.025	34.358	838	554.007	902.222	1.63	191.9	32.8	57.8	35.5	10.07	2.9	0	0	18.72	3.2	18.01	4.2	20.89	0.08	136	23	131	30	NONE		19.7	56	36	745	773	4540	189.2	3.15	37	82.6	0	0	4540
									00:05:46	36.59	1.023	37.427	822	576.268	957.087	1.66	192.4	31.9	60.5	36.4	10.48	3	0	0	18.81	3.12	18.04	4.13	20.89	0.08	137	23	131	30	NONE		19.7	56	36	745	773	4752	198	3.3	37	86.4	0	0	4752
									00:05:48	32.61	1.009	32.902	871	527.139	864.336	1.64	189	32.3	58.1	35.4	9.58	2.7	0	0	18.73	3.2	18.08	4.14	20.89	0.08	136	23	131	30	NONE		19.7	56	36	745	773	4330	180.4	3.01	37	78.7	0	0	4330
									00:05:50	34.09	0.968	33	838	500.064	827.098	1.65	182.4	29.6	61.2	37	9.09	2.6	0	0	18.84	3.06	18.09	4.1	20.89	0.08	137	22	131	30	NONE		19.8	56	36	745	773	4118	171.6	2.86	37	74.9	0	0	4118
									00:05:52	32.97	1.044	34.418	836	528.567	878.613	1.66	196.4	32.5	60.7	36.5	9.61	2.7	0	0	18.81	3.11	18.06	4.15	20.89	0.08	137	23	131	30	NONE		19.8	56	36	745	773	4360	181.7	3.03	37	79.3	0	0	4360
									00:05:54	33.33	1.013	33.767	792	528.179	875.042	1.66	190.2	32	59.5	35.9	9.6	2.7	0	0	18.78	3.16	18.08	4.14	20.89	0.08	136	23	131	30	NONE		19.8	56	36	745	773	4352	181.3	3.02	37	79.1	0	0	4352
									00:05:56	30	0.986	29.58	823	460.12	767.886	1.67	185.2	31.2	59.7	35.8	8.37	2.4	0	0	18.78	3.16	18.07	4.18	20.89	0.08	136	23	131	30	NONE		19.8	56	36	745	773	3800	158.3	2.64	37	69.1	0	0	3800
									00:05:57	31.75	1.015	32.222	871	501.675	827.985	1.65	190.7	31.8	59.8	36.2	9.12	2.6	0	0	18.79	3.13	18.08	4.12	20.89	0.08	136	23	131	30	NONE		19.8	56	36	745	773	4129	172	2.87	37	75.1	0	0	4129
									00:05:59	33.9	0.908	30.78	792	468.046	778.147	1.66	171	28	60.7	36.5	8.51	2.4	0	0	18.83	3.08	18.07	4.09	20.89	0.08	137	22	131	30	NONE		19.8	56	36	745	773	3861	160.9	2.68	37	70.2	0	0	3861
									00:06:01	30.93	0.964	29.814	776	470.539	781.679	1.66	180.8	30.8	58.8	35.4	8.56	2.4	0	0	18.76	3.2	18.08	4.13	20.89	0.08	136	23	131	30	NONE		19.8	56	36	745	773	3881	161.7	2.69	37	70.6	0	0	3881
									00:06:03	32.09	1.068	34.267	840	558.076	911.306	1.63	199.7	34.6	57.4	35.1	10.15	2.9	0	0	18.7	3.24	18.05	4.17	20.89	0.08	136	24	131	30	NONE		19.8	56	36	745	773	4578	190.7	3.18	37	83.2	0	0	4578
									00:06:06	19.67	1.811	35.626	1454	513.963	891.654	1.73	342.5	55.3	66.6	38.4	9.34	2.7	0	0	18.91	3.05	18.3	3.96	20.89	0.08	137	22	133	29	NONE		19.8	56	36	745	773	4299	179.1	2.99	38	78.2	0	0	4299
									00:06:08	34.68	0.918	31.838	665	469.769	787.151	1.68	173.4	27.7	62.6	37.4	8.54	2.4	0	0	18.89	3.02	18.2	4.05	20.89	0.08	137	22	132	29	NONE		19.8	56	36	745	773	3885	161.9	2.7	38	70.6	0	0	3885
									00:06:10	31.09	0.919	28.57	792	434.467	718.638	1.65	173.1	28.2	60.7	36.7	7.9	2.3	0	0	18.84	3.07	18.16	4.04	20.89	0.08	137	22	132	29	NONE		19.8	56	36	745	773	3578	149.1	2.48	38	65.1	0	0	3578
									00:06:12	32.61	0.883	28.793	713	444.709	727.13	1.64	166.1	27.2	59.6	36.5	8.09	2.3	0	0	18.81	3.08	18.08	4.1	20.89	0.08	137	22	131	30	NONE		19.8	56	36	745	773	3649	152.1	2.53	38	66.4	0	0	3649
									00:06:13	32.09	0.899	28.845	748	456.584	739.42	1.62	168.7	28.1	58.3	36	8.3	2.4	0	0	18.77	3.13	18.06	4.1	20.89	0.08	136	23	131	30	NONE		19.9	56	36	745	773	3735	155.6	2.59	38	67.9	0	0	3735
									00:06:15	34.09	0.92	31.364	760	497.763	790.883	1.59	172.7	28.3	58.2	36.6	9.05	2.6	0	0	18.77	3.08	18.06	4.06	20.89	0.08	136	22	131	29	NONE		19.9	56	36	745	773	4048	168.7	2.81	38	73.6	0	0	4048
									00:06:17	31.41	0.919	28.869	791	454.48	718.215	1.58	172.7	27.9	58.7	37.1	8.26	2.4	0	0	18.79	3.04	18.03	4.09	20.89	0.08	136	22	131	30	NONE		19.9	56	36	745	773	3690	153.8	2.56	38	67.1	0	0	3690
									00:06:19	32.79	0.986	32.328	777	519.89	814.358	1.57	184.9	30.3	57.8	36.9	9.45	2.7	0	0	18.75	3.07	18.03	4.09	20.89	0.08	136	22	131	30	NONE		19.9	56	36	745	773	4210	175.4	2.92	38	76.5	0	0	4210
									00:06:21	32.97	0.913	30.099	791	475.046	753.866	1.59	171.5	27.9	58.5	36.9	8.64	2.5	0	0	18.78	3.06	18.04	4.04	20.89	0.08	136	22	131	29	NONE		19.9	56	36	745	773	3862	160.9	2.68	38	70.2	0	0	3862
									00:06:23	33.15	0.886	29.37	744	456.726	725.154	1.59	166.7	26.7	59.2	37.3	8.3	2.4	0	0	18.81	3.01	18.05	4.01	20.89	0.08	137	22	131	29	NONE		19.9	56	36	745	773	3714	154.7	2.58	38	67.5	0	0	3714
									00:06:24	33.71	0.868	29.258	741	464.406	729.269	1.57	163	26.4	57.9	36.9	8.44	2.4	0	0	18.78	3.04	18.05	4	20.89	0.08	136	22	131	29	NONE		19.9	56	36	745	773	3763	156.8	2.61	38	68.4	0	0	3763
									00:06:26	34.88	0.912	31.814	729	515.62	803.583	1.56	170.9	28.1	57	36.6	9.37	2.7	0	0	18.74	3.08	18.04	4	20.89	0.08	136	22	131	29	NONE		19.9	56	36	745	773	4169	173.7	2.89	38	75.8	0	0	4169
									00:06:28	29.27	0.96	28.098	793	456.388	705.301	1.55	179.9	29.4	57.1	36.9	8.3	2.4	0	0	18.74	3.06	18	4.08	20.89	0.08	136	22	131	30	NONE		19.9	56	36	745	773	3680	153.3	2.56	39	66.9	0	0	3680
									00:06:30	31.75	0.944	29.968	824	477.629	735.959	1.54	177.3	28.3	58.1	37.7	8.68	2.5	0	0	18.78	3	18.05	3.99	20.89	0.08	136	22	131	29	NONE		19.9	56	36	745	773	3848	160.3	2.67	39	70	0	0	3848
									00:06:32	31.09	1.183	36.777	836	595.146	930.262	1.56	221.7	36.5	58.1	37.2	10.82	3.1	0	0	18.74	3.09	18.12	3.94	20.89	0.08	136	22	132	29	NONE		19.9	56	36	745	773	4816	200.7	3.34	39	87.6	0	0	4816
									00:06:34	27.27	0.949	25.882	718	421.296	650.527	1.54	177.8	29.1	56.9	36.9	7.66	2.2	0	0	18.74	3.07	18.04	4.06	20.89	0.08	136	22	131	29	NONE		19.9	56	36	745	773	3396	141.5	2.36	39	61.8	0	0	3396
									00:06:36	27.03	1.296	35.027	919	604.132	927.236	1.53	241.2	41.8	54.8	35.7	10.98	3.1	0	0	18.61	3.23	17.94	4.17	20.89	0.08	135	23	130	30	NONE		19.9	56	36	745	773	4862	202.6	3.38	39	88.4	0	0	4862
									00:06:39	27.78	1.188	33	808	563.014	852.139	1.51	221.5	37.4	55.2	36.4	10.24	2.9	0	0	18.64	3.15	17.97	4.13	20.89	0.08	135	23	130	30	NONE		19.9	56	36	745	773	4512	188	3.13	39	82	0	0	4512
									00:06:40	34.68	1.009	34.994	808	594.197	890.062	1.5	188.3	31.3	54.8	36.6	10.8	3.1	0	0	18.66	3.1	18.02	3.97	20.89	0.08	135	23	131	29	NONE		19.9	56	36	745	773	4747	197.8	3.3	39	86.3	0	0	4747
									00:06:42	33.9	0.906	30.712	760	495.06	755.335	1.53	170	27.2	57.2	37.5	9	2.6	0	0	18.76	3	18.06	3.92	20.89	0.08	136	22	131	28	NONE		19.9	56	36	745	773	3977	165.7	2.76	39	72.3	0	0	3977
									00:06:44	32.43	0.825	26.757	698	444.201	661.651	1.49	154.4	24.9	55.1	37	8.08	2.3	0	0	18.72	3.02	18.02	3.92	20.89	0.08	136	22	131	28	NONE		19.9	56	36	745	773	3543	147.6	2.46	39	64.4	0	0	3543
									00:06:46	34.68	0.818	28.37	729	480.05	707.705	1.47	152.8	24.9	54	36.7	8.73	2.5	0	0	18.68	3.04	17.94	3.98	20.89	0.08	136	22	130	29	NONE		20	55	36	745	773	3817	159	2.65	39	69.4	0	0	3817
									00:06:48	24.1	0.686	16.53	658	271.222	390.408	1.44	128.7	19.8	54.7	38	4.93	1.4	0	0	18.76	2.89	17.9	4.1	20.89	0.08	136	21	130	30	NONE		20	55	36	745	773	2142	89.2	1.49	40	38.9	0	0	2142
									00:06:50	30.46	0.946	28.812	729	553.785	788.025	1.42	174.1	31.5	48.2	33.9	10.07	2.9	0	0	18.4	3.33	17.65	4.3	20.89	0.08	134	24	128	31	NONE		20	55	36	745	773	4358	181.6	3.03	40	79.2	0	0	4358
									00:06:52	27.91	0.931	25.981	744	497.095	701.191	1.41	171.5	30.6	48.3	34.3	9.04	2.6	0	0	18.42	3.29	17.66	4.31	20.89	0.08	134	24	128	31	NONE		20	55	36	745	773	3902	162.6	2.71	40	71	0	0	3902
									00:06:55	26.32	0.758	19.947	824	351.74	495.957	1.41	141.1	23	51.5	36.5	6.4	1.8	0	0	18.61	3.03	17.75	4.18	20.89	0.08	135	22	129	30	NONE		20	55	36	745	773	2761	115	1.92	40	50.2	0	0	2761
									00:06:57	28.17	0.775	21.831	643	439.621	604.043	1.37	141.9	26.1	45.2	32.9	7.99	2.3	0	0	18.31	3.37	17.52	4.37	20.89	0.08	133	24	127	32	NONE		20	55	36	745	773	3426	142.7	2.38	40	62.3	0	0	3426
									00:06:59	31.41	0.812	25.508	652	508.002	686.048	1.35	149	26.6	45.9	34	9.24	2.6	0	0	18.35	3.28	17.53	4.32	20.89	0.08	133	24	127	31	NONE		20	55	36	745	773	3940	164.2	2.74	40	71.6	0	0	3940
									00:07:00	40	0.979	39.16	697	777.058	1071.06	1.38	179.6	32.6	46.8	33.9	14.13	4	0	0	18.35	3.33	17.56	4.21	20.89	0.08	133	24	127	31	NONE		20	55	36	745	773	6061	252.5	4.21	40	110.2	0	0	6061
									00:07:02	31.75	1.001	31.778	902	563.273	796.156	1.41	186.2	30.6	52.5	37.1	10.24	2.9	0	0	18.6	3.06	17.9	3.98	20.89	0.08	135	22	130	29	NONE		20	55	36	745	773	4424	184.4	3.07	40	80.4	0	0	4424
									00:07:04	31.75	1.082	34.349	902	570.025	837.19	1.47	202.6	32.2	56.4	38.4	10.36	3	0	0	18.72	2.98	18.04	3.88	20.89	0.08	136	22	131	28	NONE		20	55	36	745	773	4527	188.6	3.14	40	82.3	0	0	4527
									00:07:06	33.15	1.107	36.696	885	595.841	901.549	1.51	207.6	33.2	57.7	38.1	10.83	3.1	0	0	18.75	3	18.14	3.79	20.89	0.08	136	22	132	28	NONE		20	55	36	745	773	4774	198.9	3.32	40	86.8	0	0	4774
									00:07:08	28.17	0.984	27.718	869	424.437	657.018	1.55	185.6	28.5	60.7	39.2	7.72	2.2	0	0	18.86	2.9	18.27	3.77	20.89	0.08	137	21	133	27	NONE		20	55	36	745	773	3424	142.7	2.38	40	62.3	0	0	3424
									00:07:10	30.93	1.058	32.722	761	534.864	829.151	1.55	198.1	32.7	57.1	36.9	9.72	2.8	0	0	18.72	3.09	18.12	3.91	20.89	0.08	136	22	132	28	NONE		20	55	36	745	773	4317	179.9	3	41	78.5	0	0	4317
									00:07:12	25.42	1.145	29.11	966	466.373	731.46	1.57	214.8	35.1	58.6	37.4	8.48	2.4	0	0	18.76	3.07	18.17	3.92	20.89	0.08	136	22	132	28	NONE		20	55	36	745	773	3778	157.4	2.62	41	68.7	0	0	3778
									00:07:14	26.67	1.147	30.587	824	518.135	809.826	1.56	213.8	37	55.4	35.5	9.42	2.7	0	0	18.64	3.23	18.04	4.09	20.89	0.08	135	23	131	30	NONE		20	55	36	745	773	4193	174.7	2.91	41	76.2	0	0	4193
									00:07:17	25.97	0.978	25.403	894	401.366	614.668	1.53	183.9	28.9	58.8	38.4	7.3	2.1	0	0	18.8	2.96	18	4.1	20.89	0.08	137	21	131	30	NONE		20	55	36	745	773	3228	134.5	2.24	41	58.7	0	0	3228
									00:07:21	14.56	1.71	24.903	1370	412.334	645.107	1.56	319.6	54	57.9	37	7.5	2.1	0	0	18.69	3.16	17.85	4.31	20.89	0.08	136	23	130	31	NONE		20	55	35.9	745	773	3338	139.1	2.32	41	60.7	0	0	3338
									00:07:23	27.78	1.017	28.25	729	491.323	740.781	1.51	189.2	32.5	53.5	35.5	8.93	2.6	0	0	18.6	3.2	17.84	4.26	20.89	0.08	135	23	130	31	NONE		20	55	35.9	745	773	3933	163.9	2.73	41	71.5	0	0	3933
									00:07:25	29.56	0.972	28.729	760	509.07	756.772	1.49	180.5	31.2	52.4	35.2	9.26	2.6	0	0	18.57	3.21	17.91	4.12	20.89	0.08	135	23	130	30	NONE		20	55	35.9	745	773	4058	169.1	2.82	41	73.8	0	0	4058
									00:07:27	31.25	0.917	28.656	698	499.835	732.899	1.47	170.7	28.6	53	36.1	9.09	2.6	0	0	18.62	3.12	17.92	4.07	20.89	0.08	135	23	130	30	NONE		20	55	35.9	745	773	3968	165.3	2.76	41	72.1	0	0	3968
									00:07:29	30.61	0.993	30.398	757	540.498	793.667	1.47	184.4	31.6	52.3	35.6	9.83	2.8	0	0	18.57	3.18	17.91	4.06	20.89	0.08	135	23	130	29	NONE		20	55	35.9	745	773	4293	178.9	2.98	41	78	0	0	4293
									00:07:31	29.41	0.915	26.912	714	469.353	679.921	1.45	170.4	28.2	53	36.6	8.53	2.4	0	0	18.62	3.08	17.96	4.02	20.89	0.08	135	22	130	29	NONE		20	55	35.9	745	773	3713	154.7	2.58	41	67.5	0	0	3713
									00:07:33	28.17	0.937	26.394	729	465.334	681.598	1.46	174.2	29.5	52.5	35.8	8.46	2.4	0	0	18.59	3.15	17.89	4.08	20.89	0.08	135	23	130	30	NONE		20	55	36	745	773	3693	153.9	2.56	42	67.1	0	0	3693
									00:07:35	26.43	0.96	25.374	730	442.96	648.049	1.46	178.7	29.9	53.1	36.3	8.05	2.3	0	0	18.61	3.11	17.87	4.09	20.89	0.08	135	23	130	30	NONE		20	55	36	745	773	3514	146.4	2.44	42	63.9	0	0	3514
									00:07:38	25.86	1.019	26.353	745	479.372	691.818	1.44	188.8	32.6	51.2	35.5	8.72	2.5	0	0	18.53	3.2	17.88	4.12	20.89	0.08	135	23	130	30	NONE		20	55	36	745	773	3788	157.8	2.63	42	68.9	0	0	3788
									00:07:40	25.86	0.981	25.371	793	449.532	644.593	1.43	182.4	30.4	52.4	36.6	8.17	2.3	0	0	18.59	3.1	17.9	4.05	20.89	0.08	135	22	130	29	NONE		20	55	35.9	745	773	3546	147.7	2.46	42	64.5	0	0	3546
									00:07:42	26.91	0.928	24.969	699	447.986	639.865	1.43	172.3	29	51.5	36.1	8.15	2.3	0	0	18.57	3.12	17.89	4.01	20.89	0.08	135	23	130	29	NONE		20	55	36	745	773	3529	147.1	2.45	42	64.2	0	0	3529
									00:07:45	25.21	0.868	21.882	715	402.844	568.727	1.41	160.7	27.5	49.9	35.4	7.32	2.1	0	0	18.51	3.17	17.82	4.07	20.89	0.08	134	23	129	30	NONE		20	55	35.9	745	773	3163	131.8	2.2	42	57.5	0	0	3163
									00:07:46	40.27	0.826	33.262	508	586.378	804.503	1.37	153.9	24.4	51.9	37.8	10.66	3	0	0	18.63	2.95	17.77	4.01	20.89	0.08	135	21	129	29	NONE		20	55	35.9	745	773	4567	190.3	3.17	42	83	0	0	4567
									00:07:48	28.71	1.275	36.603	935	676.011	949.028	1.4	236	40.3	51.2	36.5	12.29	3.5	0	0	18.51	3.16	17.86	3.99	20.89	0.08	134	23	130	29	NONE		20	55	35.9	745	773	5300	220.8	3.68	42	96.4	0	0	5300
									00:07:50	37.74	0.796	30.038	650	493.471	697.516	1.41	149.4	22.6	55.5	39.3	8.97	2.6	0	0	18.77	2.84	18.01	3.75	20.89	0.08	136	21	131	27	NONE		20	55	35.9	745	773	3876	161.5	2.69	42	70.5	0	0	3876
									00:07:52	32.43	1.129	36.616	883	610.072	922.519	1.51	211.1	34.7	56.3	37.2	11.09	3.2	0	0	18.7	3.07	18.19	3.66	20.89	0.08	136	22	132	27	NONE		20	55	35.9	745	773	4887	203.6	3.39	42	88.9	0	0	4887
									00:07:54	24.19	1.191	28.815	815	501.433	780.836	1.56	221.3	39.3	54.1	34.7	9.12	2.6	0	0	18.58	3.3	18.05	3.83	20.89	0.08	135	24	131	28	NONE		20	55	35.9	745	773	4053	168.9	2.81	43	73.7	0	0	4053
									00:07:57	26.2	1.456	38.148	805	623.265	948.989	1.52	272.8	44.2	58.3	38.3	11.33	3.2	0	0	18.74	3.04	18.19	3.78	20.89	0.08	136	22	132	27	NONE		20	55	35.9	745	773	5003	208.5	3.47	43	91	0	0	5003
									00:07:58	32.97	0.804	26.505	890	335.676	528.761	1.58	154.4	19.7	72.1	45.8	6.1	1.7	0	0	19.2	2.45	18.49	3.32	20.89	0.08	139	18	134	24	NONE		20	55	35.9	745	773	2723	113.4	1.89	43	49.5	0	0	2723
									00:08:00	29.7	0.897	26.644	761	379.675	582.037	1.53	170.5	24	64.7	42.2	6.9	2	0	0	19.01	2.68	18.19	3.76	20.89	0.08	138	19	132	27	NONE		20	55	36	745	773	3054	127.3	2.12	43	55.5	0	0	3054
									00:08:02	26.43	1.155	30.529	792	530.257	800.31	1.51	214.9	36.9	54.1	35.8	9.64	2.8	0	0	18.61	3.19	18.06	3.93	20.89	0.08	135	23	131	29	NONE		20	55	35.9	745	773	4246	176.9	2.95	43	77.2	0	0	4246
									00:08:04	40.54	0.759	30.77	789	412.836	617.324	1.5	145.2	18.7	67.7	45.2	7.51	2.1	0	0	19.13	2.46	18.33	3.5	20.89	0.08	139	18	133	25	NONE		20	55	35.9	745	773	3296	137.3	2.29	43	59.9	0	0	3296
									00:08:06	29.85	0.834	24.896	779	381.294	578.659	1.52	157.4	23.7	59.8	39.4	6.93	2	0	0	18.87	2.84	18.18	3.75	20.89	0.08	137	21	132	27	NONE		20	55	35.9	745	773	3058	127.4	2.12	43	55.6	0	0	3058
									00:08:08	30.77	0.813	25.015	729	411.611	602.067	1.46	152.4	23.9	55.5	38	7.48	2.1	0	0	18.75	2.94	18.07	3.81	20.89	0.08	136	21	131	28	NONE		20	55	35.9	745	773	3265	136.1	2.27	43	59.4	0	0	3265
									00:08:10	31.58	0.85	26.842	745	434.813	638.387	1.47	159.6	24.7	56.6	38.6	7.91	2.3	0	0	18.78	2.91	18.02	3.87	20.89	0.08	136	21	131	28	NONE		20	55	35.9	745	773	3453	143.9	2.4	43	62.8	0	0	3453
									00:08:12	32.97	0.894	29.473	771	492.564	718.185	1.46	167.3	26.6	55.1	37.8	8.96	2.6	0	0	18.71	2.98	18.06	3.82	20.89	0.08	136	22	131	28	NONE		20	55	35.9	745	773	3904	162.7	2.71	43	71	0	0	3904
									00:08:13	35.71	0.935	33.393	710	582.656	846.178	1.45	174.1	28.9	53	36.5	10.59	3	0	0	18.62	3.09	18.06	3.76	20.89	0.08	135	22	131	27	NONE		20	55	35.9	745	773	4613	192.2	3.2	43	83.9	0	0	4613
									00:08:16	20.41	0.966	19.714	762	321.068	460.773	1.44	181.4	27.6	57	39.7	5.84	1.7	0	0	18.78	2.86	18.13	3.73	20.89	0.08	136	21	132	27	NONE		20	55	35.9	745	773	2533	105.5	1.76	43	46.1	0	0	2533
									00:08:18	27.27	0.988	26.945	873	456.585	642.893	1.41	184.8	28.8	54.8	38.9	8.3	2.4	0	0	18.7	2.91	17.94	3.97	20.89	0.08	136	21	130	29	NONE		20	55	35.9	745	773	3583	149.3	2.49	43	65.1	0	0	3583
									00:08:21	27.52	0.851	23.422	744	393.391	547.092	1.39	159.4	24.3	54.6	39.3	7.15	2	0	0	18.73	2.86	17.92	3.96	20.89	0.08	136	21	130	29	NONE		20	55	35.9	745	773	3076	128.2	2.14	44	55.9	0	0	3076
									00:08:23	27.4	0.958	26.247	845	474.404	667.133	1.41	177.8	29.7	51.3	36.5	8.63	2.5	0	0	18.56	3.1	17.85	4	20.89	0.08	135	23	130	29	NONE		20	55	35.9	745	773	3721	155	2.58	44	67.7	0	0	3721
									00:08:25	29.41	0.863	25.382	729	439.012	621.535	1.42	161	25.8	53.1	37.5	7.98	2.3	0	0	18.66	2.99	17.82	4.01	20.89	0.08	135	22	129	29	NONE		20	55	35.9	745	773	3450	143.7	2.4	44	62.7	0	0	3450
									00:08:27	26.32	0.903	23.763	872	403.87	573.12	1.42	168.8	26.6	54.3	38.2	7.34	2.1	0	0	18.69	2.95	18.02	3.85	20.89	0.08	136	21	131	28	NONE		20	55	35.9	745	773	3176	132.3	2.21	44	57.7	0	0	3176
									00:08:29	25.97	0.828	21.506	745	361.696	510.151	1.41	155	24	54.4	38.6	6.58	1.9	0	0	18.72	2.9	17.98	3.89	20.89	0.08	136	21	131	28	NONE		20	55	35.9	745	773	2839	118.3	1.97	44	51.6	0	0	2839
									00:08:31	31.25	0.776	24.25	681	440.828	609.603	1.38	144	23.8	50	36.2	8.02	2.3	0	0	18.56	3.07	17.85	3.91	20.89	0.08	135	22	130	28	NONE		20	55	35.9	745	773	3441	143.4	2.39	44	62.6	0	0	3441
									00:08:34	27.65	0.83	22.949	777	402.947	566.296	1.41	154.6	25	52.2	37.1	7.33	2.1	0	0	18.63	3.01	17.98	3.91	20.89	0.08	135	22	131	28	NONE		20	55	35.9	745	773	3160	131.7	2.19	44	57.5	0	0	3160
									00:08:36	27.78	0.766	21.278	730	385.111	535.045	1.39	142.2	23.5	50.2	36.1	7	2	0	0	18.56	3.07	17.86	3.95	20.89	0.08	135	22	130	29	NONE		20	55	35.9	745	773	3010	125.4	2.09	44	54.7	0	0	3010
									00:08:37	33.71	0.721	24.303	635	433.916	599.224	1.38	134.1	21.7	50.6	36.6	7.89	2.3	0	0	18.6	3.01	17.95	3.85	20.89	0.08	135	22	130	28	NONE		20	55	35.9	745	773	3386	141.1	2.35	44	61.6	0	0	3386
									00:08:39	30.93	0.766	23.691	664	398.393	548.866	1.38	143.5	21.7	54	39.2	7.24	2.1	0	0	18.73	2.83	17.95	3.86	20.89	0.08	136	21	130	28	NONE		20	55	35.9	745	773	3107	129.4	2.16	44	56.5	0	0	3107
									00:08:42	24	0.837	20.088	809	335.339	465.171	1.39	156.9	23.7	54.9	39.6	6.1	1.7	0	0	18.75	2.83	17.97	3.84	20.89	0.08	136	21	130	28	NONE		20	55	35.9	745	773	2620	109.2	1.82	44	47.6	0	0	2620
									00:08:44	25.75	0.705	18.155	668	304.379	421.212	1.38	132.1	20	53.7	38.8	5.53	1.6	0	0	18.74	2.84	17.92	3.88	20.89	0.08	136	21	130	28	NONE		20	55	35.9	745	773	2377	99	1.65	44	43.2	0	0	2377
									00:08:46	27.78	0.787	21.861	731	378.568	513.605	1.36	147	22.6	52.6	38.8	6.88	2	0	0	18.68	2.87	17.91	3.84	20.89	0.08	136	21	130	28	NONE		20	55	35.9	745	773	2940	122.5	2.04	45	53.4	0	0	2940
									00:08:48	29.56	0.786	23.232	713	399.524	534.074	1.34	147	22.1	53	39.6	7.26	2.1	0	0	18.7	2.81	17.87	3.86	20.89	0.08	136	20	130	28	NONE		20	55	35.9	745	773	3090	128.7	2.15	45	56.2	0	0	3090
									00:08:51	28.17	0.763	21.493	682	377.515	509.439	1.35	142.3	22.1	51.7	38.3	6.86	2	0	0	18.65	2.9	17.87	3.87	20.89	0.08	135	21	130	28	NONE		20	55	35.9	745	773	2927	122	2.03	45	53.2	0	0	2927
									00:08:53	28.85	0.762	21.981	699	370.605	499.856	1.35	142.8	21.2	53.9	39.9	6.74	1.9	0	0	18.74	2.78	17.89	3.84	20.89	0.08	136	20	130	28	NONE		20	55	35.9	745	773	2873	119.7	2	45	52.2	0	0	2873
									00:08:55	30.3	0.718	21.758	651	371.654	495.393	1.33	134.4	20	52.8	39.6	6.76	1.9	0	0	18.72	2.79	17.91	3.8	20.89	0.08	136	20	130	28	NONE		20	55	35.9	745	773	2872	119.7	1.99	45	52.2	0	0	2872
									00:08:57	28.3	0.74	20.943	674	364.257	488.461	1.34	138.2	21.1	52.1	38.8	6.62	1.9	0	0	18.68	2.85	17.84	3.93	20.89	0.08	136	21	130	29	NONE		20	55	35.9	745	773	2819	117.5	1.96	45	51.3	0	0	2819
									00:08:59	29.41	0.737	21.676	667	368.446	495.3	1.34	138	20.6	53.2	39.6	6.7	1.9	0	0	18.72	2.8	17.94	3.75	20.89	0.08	136	20	130	27	NONE		20	55	35.9	745	773	2854	118.9	1.98	45	51.9	0	0	2854
									00:09:01	28.44	0.754	21.441	698	378.761	502.47	1.33	140.6	21.6	51.4	38.7	6.89	2	0	0	18.65	2.86	17.86	3.84	20.89	0.08	135	21	130	28	NONE		20	55	35.9	745	773	2923	121.8	2.03	45	53.1	0	0	2923
									00:09:03	28.3	0.723	20.462	667	351.35	474.496	1.35	135.2	20.5	52.6	38.9	6.39	1.8	0	0	18.7	2.84	17.93	3.83	20.89	0.08	136	21	130	28	NONE		20	55	35.9	745	773	2725	113.5	1.89	45	49.5	0	0	2725
									00:09:05	27.78	0.746	20.722	700	357.4	474.625	1.33	139.5	20.9	52.5	39.6	6.5	1.9	0	0	18.7	2.8	17.94	3.76	20.89	0.08	136	20	130	27	NONE		20	55	35.9	745	773	2759	115	1.92	45	50.2	0	0	2759
									00:09:07	26.91	0.73	19.641	699	345.489	457.751	1.32	136.2	20.8	51.4	38.8	6.28	1.8	0	0	18.66	2.85	17.86	3.85	20.89	0.08	135	21	130	28	NONE		20	55	35.9	745	773	2665	111.1	1.85	45	48.5	0	0	2665
									00:09:10	26.79	0.733	19.634	668	349.229	460.16	1.32	136.6	21	50.9	38.6	6.35	1.8	0	0	18.64	2.86	17.8	3.9	20.89	0.08	135	21	129	28	NONE		20	55	35.9	745	773	2690	112.1	1.87	45	48.9	0	0	2690
									00:09:12	25.32	0.796	20.152	741	356.868	472.196	1.32	148.4	22.8	51.5	38.9	6.49	1.9	0	0	18.64	2.86	17.81	3.89	20.89	0.08	135	21	129	28	NONE		20	55	35.9	745	773	2752	114.7	1.91	45	50	0	0	2752
									00:09:14	27.52	0.768	21.138	730	382.987	504.604	1.32	142.8	22.4	50.2	38.1	6.96	2	0	0	18.59	2.92	17.82	3.89	20.89	0.08	135	21	129	28	NONE		20	55	35.9	745	773	2950	122.9	2.05	45	53.6	0	0	2950
									00:09:16	29.13	0.721	21	667	364.26	476.09	1.31	134.8	20	52.1	39.8	6.62	1.9	0	0	18.7	2.77	17.94	3.73	20.89	0.08	136	20	130	27	NONE		20	55	35.9	745	773	2800	116.7	1.94	45	50.9	0	0	2800
									00:09:19	26.32	0.756	19.895	678	384.241	498.182	1.3	139.5	23.1	47	36.2	6.99	2	0	0	18.45	3.06	17.75	3.91	20.89	0.08	134	22	129	28	NONE		20	55	35.9	745	773	2947	122.8	2.05	46	53.6	0	0	2947
									00:09:24	11.76	1.682	19.788	1317	366.036	493.602	1.35	311.7	51.2	51.8	38.4	6.66	1.9	0	0	18.53	3.04	17.5	4.05	20.89	0.08	135	22	127	29	NONE		20	55	35.8	745	773	2838	118.2	1.97	46	51.6	0	0	2838
									00:09:26	26.09	0.834	21.757	625	423.84	540.773	1.28	153.8	25.3	47	36.9	7.71	2.2	0	0	18.44	3.03	17.66	4	20.89	0.08	134	22	128	29	NONE		20	55	35.9	745	773	3237	134.9	2.25	46	58.9	0	0	3237
									00:09:29	23.35	0.872	20.358	673	407.92	510.863	1.25	160.3	26.7	45.9	36.7	7.42	2.1	0	0	18.38	3.06	17.6	4.03	20.89	0.08	133	22	128	29	NONE		20	55	35.8	745	773	3100	129.2	2.15	46	56.4	0	0	3100
									00:09:31	22.22	1.035	23	670	490.876	603.505	1.23	188.7	33.1	43.7	35.5	8.93	2.6	0	0	18.23	3.2	17.46	4.15	20.89	0.08	132	23	127	30	NONE		20	55	35.8	745	773	3713	154.7	2.58	46	67.5	0	0	3713
									00:09:33	28.85	0.766	22.096	700	468.578	562.856	1.2	139.9	23.8	42.8	35.7	8.52	2.4	0	0	18.26	3.11	17.64	3.89	20.89	0.08	133	23	128	28	NONE		20	55	35.8	745	773	3523	146.8	2.45	46	64.1	0	0	3523
									00:09:35	28.85	0.653	18.837	682	338.823	414.554	1.22	121.8	17.6	49.6	40.6	6.16	1.8	0	0	18.65	2.7	17.7	3.8	20.89	0.08	135	20	129	28	NONE		20	55	35.9	745	773	2559	106.6	1.78	46	46.5	0	0	2559
									00:09:37	28.85	0.843	24.317	673	499.294	607.487	1.22	154.6	25.7	44.7	36.7	9.08	2.6	0	0	18.34	3.05	17.53	3.98	20.89	0.08	133	22	127	29	NONE		20	55	35.9	745	773	3766	156.9	2.62	46	68.5	0	0	3766
									00:09:39	29.85	0.776	23.164	684	451.285	552.119	1.22	143.3	22.6	46.7	38.2	8.21	2.3	0	0	18.47	2.91	17.69	3.81	20.89	0.08	134	21	128	28	NONE		20	56	35.8	745	773	3409	142	2.37	46	62	0	0	3409
									00:09:41	32.61	0.776	25.304	669	473.206	572.941	1.21	144.1	21.5	48.7	40.2	8.6	2.5	0	0	18.57	2.77	17.8	3.74	20.89	0.08	135	20	129	27	NONE		20	56	35.8	745	773	3565	148.5	2.48	46	64.8	0	0	3565
									00:09:43	30.77	0.751	23.108	775	409.246	517.851	1.27	140.2	20.6	51.2	40.5	7.44	2.1	0	0	18.67	2.74	17.91	3.66	20.89	0.08	136	20	130	27	NONE		20	56	35.8	745	773	3119	129.9	2.17	46	56.7	0	0	3119
									00:09:45	31.58	0.833	26.305	651	491.508	633.385	1.29	154.4	24.5	49	38	8.94	2.6	0	0	18.54	2.94	17.9	3.71	20.89	0.08	135	21	130	27	NONE		20	56	35.8	745	773	3764	156.8	2.61	47	68.4	0	0	3764
									00:09:59	20.62	0.727	14.99	715	285.994	359.491	1.26	134.5	21.3	47.4	37.7	5.2	1.5	0	0	18.5	2.93	17.68	3.93	20.89	0.08	134	21	128	29	NONE		20.1	56	35.8	745	773	2176	90.6	1.51	47	39.6	0	0	2176
									00:10:01	25.21	0.825	20.798	746	389.996	497.29	1.28	152.9	24.1	48.8	38.3	7.09	2	0	0	18.53	2.92	17.67	3.95	20.89	0.08	135	21	128	29	NONE		20.1	56	35.8	745	773	2978	124.1	2.07	47	54.1	0	0	2978
									00:10:04	23.08	0.762	17.585	762	329.202	415.405	1.26	141.3	22	48.5	38.4	5.99	1.7	0	0	18.54	2.89	17.78	3.83	20.89	0.08	135	21	129	28	NONE		20.1	56	35.8	745	773	2507	104.4	1.74	47	45.6	0	0	2507
									00:10:06	29.41	0.745	21.912	621	414.89	517.395	1.25	138	21.5	47.9	38.4	7.54	2.2	0	0	18.52	2.89	17.75	3.78	20.89	0.08	134	21	129	27	NONE		20.1	56	35.8	745	773	3150	131.2	2.19	47	57.3	0	0	3150
									00:10:07	32.43	0.668	21.665	600	412.05	509.437	1.24	123.7	19.2	47.1	38.1	7.49	2.1	0	0	18.52	2.87	17.81	3.72	20.89	0.08	134	21	129	27	NONE		20.1	56	35.8	745	773	3121	130	2.17	47	56.7	0	0	3121
									00:10:10	28.57	0.759	21.686	654	416.51	511.955	1.23	140.4	21.9	47.3	38.5	7.57	2.2	0	0	18.5	2.89	17.8	3.74	20.89	0.08	134	21	129	27	NONE		20.1	56	35.8	745	773	3150	131.3	2.19	47	57.3	0	0	3150
									00:10:12	27.03	0.768	20.757	762	383.169	479.575	1.25	142.7	21.7	49.2	39.3	6.97	2	0	0	18.58	2.83	17.84	3.72	20.89	0.08	135	21	130	27	NONE		20.1	56	35.8	745	773	2912	121.3	2.02	47	52.9	0	0	2912
									00:10:14	26.91	0.715	19.238	676	349.844	437.628	1.25	133.1	19.9	49.6	39.7	6.36	1.8	0	0	18.62	2.78	17.86	3.67	20.89	0.08	135	20	130	27	NONE		20.1	56	35.8	745	773	2658	110.7	1.85	48	48.3	0	0	2658
									00:10:16	28.71	0.724	20.785	683	376.271	476.437	1.27	134.8	20.3	49.9	39.4	6.84	2	0	0	18.62	2.8	17.92	3.66	20.89	0.08	135	20	130	27	NONE		20.1	56	35.8	745	773	2868	119.5	1.99	48	52.1	0	0	2868
									00:10:18	28.85	0.697	20.106	667	359.212	452.547	1.26	130	19.2	50.4	40	6.53	1.9	0	0	18.65	2.75	17.93	3.63	20.89	0.08	135	20	130	26	NONE		20.1	56	35.8	745	773	2734	113.9	1.9	48	49.7	0	0	2734
									00:10:20	29.85	0.747	22.299	667	401.565	504.983	1.26	139.2	20.7	50.3	40	7.3	2.1	0	0	18.63	2.77	17.84	3.71	20.89	0.08	135	20	130	27	NONE		20.1	56	35.8	745	773	3055	127.3	2.12	48	55.5	0	0	3055
									00:10:22	26.67	0.767	20.453	717	373.315	468.711	1.26	142.7	21.5	49.8	39.7	6.79	1.9	0	0	18.6	2.8	17.85	3.73	20.89	0.08	135	20	130	27	NONE		20.1	56	35.8	745	773	2839	118.3	1.97	48	51.6	0	0	2839
									00:10:25	27.91	0.744	20.763	667	358.793	453.37	1.26	139.3	19.9	52.4	41.5	6.52	1.9	0	0	18.72	2.67	17.84	3.75	20.89	0.08	136	19	130	27	NONE		20.1	56	35.8	745	773	2733	113.9	1.9	48	49.7	0	0	2733
									00:10:27	21.43	1.238	26.529	1078	476.987	620.52	1.3	230.5	35.4	52.5	40.3	8.67	2.5	0	0	18.62	2.86	17.99	3.69	20.89	0.08	135	21	131	27	NONE		20.2	56	35.8	745	773	3662	152.6	2.54	48	66.6	0	0	3662
									00:10:30	24.1	0.594	14.313	738	206.584	274.265	1.33	113.2	14	61.1	46	3.76	1.1	0	0	19.06	2.36	18.18	3.43	20.89	0.08	138	17	132	25	NONE		20.2	56	35.8	745	773	1595	66.4	1.11	48	29	0	0	1595
									00:10:32	28.17	0.76	21.408	620	395.932	504.737	1.27	141.1	21.9	49.1	38.5	7.2	2.1	0	0	18.57	2.88	17.87	3.75	20.89	0.08	135	21	130	27	NONE		20.2	55	35.8	745	773	3023	126	2.1	48	55	0	0	3023
									00:10:34	23.9	0.942	22.518	666	422.576	525.969	1.24	174.7	26.9	49.3	39.6	7.68	2.2	0	0	18.55	2.86	17.67	3.94	20.89	0.08	135	21	128	29	NONE		20.2	55	35.8	745	773	3206	133.6	2.23	48	58.3	0	0	3206
									00:10:37	26.79	0.982	26.304	678	520.839	642.741	1.23	180.9	29.3	46.9	38	9.47	2.7	0	0	18.42	2.98	17.67	3.88	20.89	0.08	134	22	128	28	NONE		20.2	56	35.8	745	773	3943	164.3	2.74	48	71.7	0	0	3943
									00:10:39	26.09	0.802	20.922	629	418.94	508.388	1.21	147.6	23.8	45.6	37.6	7.62	2.2	0	0	18.4	2.97	17.73	3.77	20.89	0.08	134	22	129	27	NONE		20.2	56	35.8	745	773	3158	131.6	2.19	48	57.4	0	0	3158
									00:10:41	25.75	0.801	20.627	645	424.256	501.851	1.18	147	23.8	44.4	37.5	7.71	2.2	0	0	18.35	2.97	17.66	3.77	20.89	0.08	133	22	128	27	NONE		20.2	56	35.8	745	773	3178	132.4	2.21	48	57.8	0	0	3178
									00:10:44	25.42	0.801	20.364	613	432.828	504.024	1.16	146.4	24.2	42.9	36.9	7.87	2.2	0	0	18.28	3.02	17.6	3.82	20.89	0.08	133	22	128	28	NONE		20.2	56	35.8	745	773	3229	134.5	2.24	49	58.7	0	0	3229
									00:10:46	28.44	0.762	21.668	668	451.522	521.414	1.15	139.7	22.4	43.6	37.7	8.21	2.3	0	0	18.33	2.94	17.51	3.89	20.89	0.08	133	21	127	28	NONE		20.2	55	35.8	745	773	3362	140.1	2.33	49	61.1	0	0	3362
									00:10:48	29.27	0.732	21.424	691	450.182	524.956	1.17	134	21.9	43	36.9	8.19	2.3	0	0	18.31	2.99	17.62	3.75	20.89	0.08	133	22	128	27	NONE		20.2	55	35.8	745	773	3360	140	2.33	49	61.1	0	0	3360
									00:10:50	31.09	0.697	21.668	637	430.665	498.156	1.16	128.6	19.6	45.3	39.1	7.83	2.2	0	0	18.45	2.81	17.74	3.64	20.89	0.08	134	20	129	26	NONE		20.2	56	35.8	745	773	3208	133.7	2.23	49	58.3	0	0	3208
									00:10:52	32.61	0.763	24.88	619	484.443	567.726	1.17	141.1	21.3	46.6	39.8	8.81	2.5	0	0	18.49	2.79	17.67	3.74	20.89	0.08	134	20	128	27	NONE		20.3	56	35.8	745	773	3620	150.8	2.51	49	65.8	0	0	3620
									00:10:54	29.41	0.775	22.794	745	422.234	509.364	1.21	144.1	21.2	49.1	40.7	7.68	2.2	0	0	18.59	2.74	17.79	3.64	20.89	0.08	135	20	129	26	NONE		20.3	56	35.8	745	773	3178	132.4	2.21	49	57.8	0	0	3178
									00:10:56	29.85	0.865	25.821	626	504.251	603.074	1.2	159.8	24.7	47.1	39.4	9.17	2.6	0	0	18.47	2.86	17.8	3.62	20.89	0.08	134	21	129	26	NONE		20.3	56	35.8	745	773	3787	157.8	2.63	49	68.9	0	0	3787
									00:10:58	28.71	0.649	18.632	515	347.671	415.057	1.19	120.6	17.7	47.8	40	6.32	1.8	0	0	18.58	2.73	17.75	3.65	20.89	0.08	135	20	129	26	NONE		20.3	56	35.8	745	773	2610	108.7	1.81	49	47.5	0	0	2610
									00:11:00	31.91	0.811	25.883	554	531.724	611.006	1.15	149	23.4	44.5	38.7	9.67	2.8	0	0	18.37	2.89	17.65	3.76	20.89	0.08	133	21	128	27	NONE		20.3	56	35.8	745	773	3954	164.7	2.75	49	71.9	0	0	3954
									00:11:02	26.32	0.824	21.684	615	442.782	510.226	1.15	151.5	23.7	44.8	38.9	8.05	2.3	0	0	18.39	2.88	17.65	3.76	20.89	0.08	133	21	128	27	NONE		20.3	56	35.8	745	773	3295	137.3	2.29	49	59.9	0	0	3295
									00:11:05	20.91	0.907	18.962	636	394.214	449.904	1.14	166.4	26.3	44.4	38.9	7.17	2	0	0	18.35	2.9	17.58	3.82	20.89	0.08	133	21	128	28	NONE		20.3	56	35.8	745	773	2927	121.9	2.03	49	53.2	0	0	2927
									00:11:07	32.43	0.821	26.627	714	571.485	645.25	1.13	150	24.3	42.6	37.7	10.39	3	0	0	18.27	2.96	17.46	3.83	20.89	0.08	133	21	127	28	NONE		20.3	56	35.8	745	773	4232	176.3	2.94	49	76.9	0	0	4232
									00:11:09	24.79	0.822	20.38	619	423.067	476.562	1.13	150.9	23.5	44.1	39.1	7.69	2.2	0	0	18.36	2.86	17.64	3.68	20.89	0.08	133	21	128	27	NONE		20.3	56	35.8	745	773	3131	130.5	2.17	50	56.9	0	0	3131
									00:11:11	25.53	0.795	20.298	684	407.092	461.145	1.13	146.6	22.1	45.5	40.1	7.4	2.1	0	0	18.44	2.78	17.41	3.87	20.89	0.08	134	20	126	28	NONE		20.3	56	35.8	745	773	3017	125.7	2.09	50	54.8	0	0	3017
									00:11:15	16.39	1.3	21.311	1393	390.043	475.39	1.22	242	35.5	51.7	42.4	7.09	2	0	0	18.62	2.73	17.83	3.71	20.89	0.08	135	20	129	27	NONE		20.3	56	35.8	745	773	2944	122.6	2.04	50	53.5	0	0	2944
									00:11:17	30.46	0.823	25.066	572	474.786	572.613	1.21	152.6	23	48.3	40.1	8.63	2.5	0	0	18.54	2.79	17.64	3.82	20.89	0.08	135	20	128	28	NONE		20.3	56	35.8	745	773	3573	148.9	2.48	50	65	0	0	3573
									00:11:19	28.57	0.763	21.8	635	433.307	521.489	1.2	140.6	22.3	45.7	38	7.88	2.3	0	0	18.43	2.92	17.77	3.74	20.89	0.08	134	21	129	27	NONE		20.3	56	35.8	745	773	3259	135.8	2.26	50	59.3	0	0	3259
									00:11:21	29.85	0.695	20.746	619	392.711	470.845	1.2	128.9	19.3	47.5	39.6	7.14	2	0	0	18.55	2.78	17.78	3.68	20.89	0.08	135	20	129	27	NONE		20.3	56	35.8	745	773	2951	123	2.05	50	53.7	0	0	2951
									00:11:23	27.27	0.768	20.945	701	396.569	479.334	1.21	142.4	21.5	48	39.7	7.21	2.1	0	0	18.54	2.8	17.74	3.77	20.89	0.08	135	20	129	27	NONE		20.3	56	35.8	745	773	2986	124.4	2.07	50	54.3	0	0	2986
									00:11:25	28.99	0.748	21.681	650	422.694	507.386	1.2	138.2	21.4	46.5	38.7	7.69	2.2	0	0	18.48	2.86	17.68	3.77	20.89	0.08	134	21	128	27	NONE		20.3	56	35.8	745	773	3178	132.4	2.21	50	57.8	0	0	3178
									00:11:28	26.55	0.751	19.938	714	376.167	455.742	1.21	139.3	21	48.1	39.7	6.84	2	0	0	18.55	2.8	17.8	3.68	20.89	0.08	135	20	129	27	NONE		20.3	56	35.8	745	773	2834	118.1	1.97	50	51.5	0	0	2834
									00:11:30	27.15	0.777	21.095	652	398.208	483.856	1.22	144.1	21.8	48.2	39.7	7.24	2.1	0	0	18.55	2.81	17.68	3.83	20.89	0.08	135	20	128	28	NONE		20.4	56	35.8	745	773	3003	125.1	2.09	50	54.6	0	0	3003
									00:11:32	29.85	0.743	22.179	651	398.189	477.416	1.2	138.7	19.6	50.5	42.1	7.24	2.1	0	0	18.67	2.64	17.71	3.76	20.89	0.08	136	19	129	27	NONE		20.4	55	35.8	745	773	2992	124.7	2.08	50	54.4	0	0	2992
									00:11:35	21.98	0.759	16.681	572	329.256	395.655	1.2	140	22	46	38.3	5.99	1.7	0	0	18.45	2.9	17.69	3.72	20.89	0.08	134	21	128	27	NONE		20.4	56	35.8	745	773	2476	103.2	1.72	50	45	0	0	2476
									00:11:37	28.99	0.802	23.246	693	477.823	564.866	1.18	147.2	23.8	44.4	37.6	8.69	2.5	0	0	18.35	2.97	17.63	3.8	20.89	0.08	133	22	128	28	NONE		20.4	56	35.8	745	773	3578	149.1	2.48	51	65.1	0	0	3578
									00:11:39	29.7	0.804	23.881	714	459.572	551.319	1.2	148.8	22.7	47.4	39.5	8.36	2.4	0	0	18.51	2.82	17.66	3.77	20.89	0.08	134	20	128	27	NONE		20.4	56	35.8	745	773	3454	143.9	2.4	51	62.8	0	0	3454
									00:11:41	31.25	0.725	22.656	650	438.418	523.84	1.19	134.1	20.5	46.7	39.1	7.97	2.3	0	0	18.5	2.83	17.78	3.67	20.89	0.08	134	21	129	27	NONE		20.4	55	35.8	745	773	3292	137.2	2.29	51	59.9	0	0	3292
									00:11:43	30.77	0.713	21.938	636	405.495	490.14	1.21	132.6	19.5	48.8	40.4	7.37	2.1	0	0	18.6	2.73	17.78	3.67	20.89	0.08	135	20	129	27	NONE		20.4	55	35.8	745	773	3054	127.2	2.12	51	55.5	0	0	3054
									00:11:44	31.58	0.723	22.832	623	435.705	529.402	1.22	133.9	20.5	47.3	39	7.92	2.3	0	0	18.52	2.84	17.8	3.67	20.89	0.08	134	21	129	27	NONE		20.4	55	35.8	745	773	3285	136.9	2.28	51	59.7	0	0	3285
									00:11:47	29.13	0.764	22.252	699	426.65	519.344	1.22	141.4	21.8	47.4	38.9	7.76	2.2	0	0	18.51	2.85	17.85	3.67	20.89	0.08	134	21	130	27	NONE		20.4	55	35.8	745	773	3219	134.1	2.24	51	58.5	0	0	3219
									00:11:49	31.91	0.738	23.553	653	442.118	545.46	1.23	136.9	20.9	48.2	39.1	8.04	2.3	0	0	18.55	2.83	17.93	3.57	20.89	0.08	135	21	130	26	NONE		20.4	55	35.8	745	773	3347	139.5	2.32	51	60.9	0	0	3347
									00:11:51	28.44	0.708	20.133	635	352.337	441.115	1.25	132.4	19	51.5	41.1	6.41	1.8	0	0	18.7	2.68	17.86	3.63	20.89	0.08	136	19	130	26	NONE		20.4	55	35.8	745	773	2677	111.6	1.86	51	48.7	0	0	2677
									00:11:53	28.99	0.668	19.362	648	335.403	416.267	1.24	125.1	17.6	51.7	41.6	6.1	1.7	0	0	18.73	2.63	17.93	3.58	20.89	0.08	136	19	130	26	NONE		20.4	56	35.8	745	773	2543	106	1.77	51	46.2	0	0	2543
									00:11:55	31.41	0.712	22.366	590	394.484	484.57	1.23	133.1	18.9	51.1	41.6	7.17	2	0	0	18.69	2.65	17.94	3.55	20.89	0.08	136	19	130	26	NONE		20.4	56	35.8	745	773	2983	124.3	2.07	51	54.2	0	0	2983
									00:11:56	30.93	0.722	22.33	621	398.336	500.3	1.26	134.7	19.8	50.6	40.3	7.24	2.1	0	0	18.66	2.74	17.93	3.58	20.89	0.08	135	20	130	26	NONE		20.4	56	35.8	745	773	3030	126.2	2.1	51	55.1	0	0	3030
									00:11:58	30.46	0.682	20.772	630	354.509	444.803	1.25	127.9	17.9	52.6	41.9	6.45	1.8	0	0	18.75	2.62	17.94	3.55	20.89	0.08	136	19	130	26	NONE		20.4	56	35.8	745	773	2695	112.3	1.87	51	49	0	0	2695
									00:12:00	32.79	0.651	21.344	598	374.743	468.478	1.25	121.7	17.5	50.8	40.7	6.81	1.9	0	0	18.69	2.69	18	3.51	20.89	0.08	136	20	131	25	NONE		20.4	56	35.8	745	773	2847	118.6	1.98	51	51.8	0	0	2847
									00:12:02	30.15	0.705	21.256	636	368.308	460.163	1.25	132	18.7	52	41.6	6.7	1.9	0	0	18.72	2.65	17.94	3.57	20.89	0.08	136	19	130	26	NONE		20.4	55	35.8	745	773	2797	116.6	1.94	51	50.9	0	0	2797
									00:12:04	31.41	0.68	21.361	620	380.2	477.323	1.26	126.9	18.6	50.4	40.1	6.91	2	0	0	18.66	2.74	17.96	3.56	20.89	0.08	135	20	130	26	NONE		20.4	55	35.8	745	773	2891	120.5	2.01	52	52.6	0	0	2891
									00:12:06	28.04	0.686	19.234	605	332.147	414.11	1.25	128.5	18.1	52	41.7	6.04	1.7	0	0	18.73	2.64	17.96	3.53	20.89	0.08	136	19	130	26	NONE		20.4	55	35.8	745	773	2521	105.1	1.75	52	45.8	0	0	2521
									00:12:09	27.4	0.763	20.904	699	376.789	470.097	1.25	142.2	21	50.4	40.4	6.85	2	0	0	18.64	2.75	17.94	3.59	20.89	0.08	135	20	130	26	NONE		20.5	55	35.8	745	773	2861	119.2	1.99	52	52	0	0	2861
									00:12:11	29.13	0.695	20.243	615	352.476	434.915	1.23	130.1	18.3	51.6	41.9	6.41	1.8	0	0	18.72	2.63	17.91	3.56	20.89	0.08	136	19	130	26	NONE		20.4	55	35.8	745	773	2668	111.2	1.85	52	48.5	0	0	2668
									00:12:13	28.04	0.74	20.748	668	360.011	453.204	1.26	138.5	19.8	52.2	41.4	6.55	1.9	0	0	18.72	2.68	17.94	3.57	20.89	0.08	136	19	130	26	NONE		20.5	55	35.8	745	773	2740	114.2	1.9	52	49.8	0	0	2740
									00:12:15	28.17	0.63	17.746	613	313.395	391.041	1.25	117.7	17	50.3	40.3	5.7	1.6	0	0	18.68	2.7	17.94	3.53	20.89	0.08	136	20	130	26	NONE		20.4	55	35.8	745	773	2379	99.1	1.65	52	43.3	0	0	2379
									00:12:17	29.27	0.695	20.341	590	359.771	439.496	1.22	129.9	18.4	50.8	41.6	6.54	1.9	0	0	18.69	2.65	17.91	3.55	20.89	0.08	136	19	130	26	NONE		20.5	54	35.8	745	773	2717	113.2	1.89	52	49.4	0	0	2717
									00:12:19	27.78	0.714	19.833	661	358.093	440.137	1.23	133.1	19.4	50	40.6	6.51	1.9	0	0	18.64	2.72	17.93	3.53	20.89	0.08	135	20	130	26	NONE		20.5	54	35.8	745	773	2708	112.8	1.88	52	49.2	0	0	2708
									00:12:21	28.71	0.616	17.684	571	316.932	381.875	1.2	115	16.3	49.5	41	5.76	1.6	0	0	18.67	2.65	17.92	3.54	20.89	0.08	136	19	130	26	NONE		20.5	54	35.8	745	773	2385	99.4	1.66	52	43.4	0	0	2385
									00:12:23	27.78	0.599	16.639	587	301.622	360.465	1.2	111.7	15.9	48.7	40.8	5.48	1.6	0	0	18.65	2.65	17.9	3.51	20.89	0.08	135	19	130	25	NONE		20.5	54	35.8	745	773	2265	94.4	1.57	52	41.2	0	0	2265
									00:12:26	25.86	0.656	16.966	609	322.053	378.135	1.17	121.7	17.9	47.1	40.1	5.86	1.7	0	0	18.55	2.73	17.79	3.62	20.89	0.08	135	20	129	26	NONE		20.5	54	35.8	745	773	2408	100.3	1.67	52	43.8	0	0	2408
									00:12:28	30.46	0.646	19.675	545	377.011	442.959	1.17	119.7	17.8	46.5	39.6	6.85	2	0	0	18.53	2.76	17.69	3.66	20.89	0.08	135	20	128	27	NONE		20.5	54	35.8	745	773	2819	117.5	1.96	52	51.3	0	0	2819
									00:12:30	30.15	0.646	19.477	585	361.208	423.283	1.17	120.2	17.2	48.1	41	6.57	1.9	0	0	18.61	2.66	17.77	3.58	20.89	0.08	135	19	129	26	NONE		20.5	54	35.8	745	773	2699	112.5	1.87	52	49.1	0	0	2699
									00:12:32	29.13	0.643	18.728	588	350.541	411.41	1.17	119.5	17.3	47.6	40.6	6.37	1.8	0	0	18.58	2.69	17.82	3.54	20.89	0.08	135	20	129	26	NONE		20.5	54	35.8	745	773	2620	109.2	1.82	52	47.6	0	0	2620
									00:12:34	30.15	0.641	19.327	590	343.336	400.549	1.17	119.9	16.3	50.1	43	6.24	1.8	0	0	18.71	2.54	17.86	3.48	20.89	0.08	136	18	130	25	NONE		20.5	54	35.8	745	773	2563	106.8	1.78	52	46.6	0	0	2563
									00:12:36	22.14	0.602	13.328	435	252.332	289.118	1.15	111.8	16	46.7	40.7	4.59	1.3	0	0	18.57	2.66	17.88	3.38	20.89	0.08	135	19	130	25	NONE		20.5	54	35.8	745	773	1875	78.1	1.3	52	34.1	0	0	1875
									00:12:39	26.2	0.759	19.886	640	407.747	456.22	1.12	139.6	21.3	44.3	39.6	7.41	2.1	0	0	18.39	2.81	17.61	3.72	20.89	0.08	134	20	128	27	NONE		20.5	54	35.8	745	773	3013	125.5	2.09	53	54.8	0	0	3013
									00:12:41	27.65	0.637	17.613	616	322.133	358.079	1.11	118.9	15.9	48.7	43.8	5.86	1.7	0	0	18.67	2.5	17.82	3.43	20.89	0.08	136	18	129	25	NONE		20.5	54	35.8	745	773	2376	99	1.65	53	43.2	0	0	2376
									00:12:43	27.03	0.611	16.514	582	307.629	341.39	1.11	113.8	15.5	47.5	42.8	5.59	1.6	0	0	18.63	2.54	17.69	3.56	20.89	0.08	135	18	128	26	NONE		20.5	54	35.8	745	773	2268	94.5	1.58	53	41.2	0	0	2268
									00:12:45	29.41	0.667	19.618	551	385.676	427.326	1.11	123.4	17.8	45.5	41.1	7.01	2	0	0	18.5	2.67	17.7	3.54	20.89	0.08	134	19	129	26	NONE		20.5	54	35.8	745	773	2843	118.5	1.97	53	51.7	0	0	2843
									00:12:47	29.85	0.554	16.537	508	336.203	365.638	1.09	102.1	15	43	39.5	6.11	1.7	0	0	18.43	2.71	17.67	3.53	20.89	0.08	134	20	128	26	NONE		20.5	54	35.8	745	773	2467	102.8	1.71	53	44.9	0	0	2467
									00:12:49	28.85	0.661	19.067	607	371.233	404.656	1.09	122.5	17.2	45.9	42.1	6.75	1.9	0	0	18.53	2.6	17.6	3.61	20.89	0.08	135	19	128	26	NONE		20.5	54	35.8	745	773	2726	113.6	1.89	53	49.6	0	0	2726
									00:12:51	29.56	0.637	18.828	533	384.139	422.564	1.1	117.3	17.5	43.6	39.7	6.98	2	0	0	18.41	2.75	17.62	3.56	20.89	0.08	134	20	128	26	NONE		20.5	55	35.8	745	773	2827	117.8	1.96	53	51.4	0	0	2827
									00:12:53	28.85	0.64	18.462	600	358.75	395.358	1.1	118.6	16.8	45.8	41.6	6.52	1.9	0	0	18.53	2.62	17.69	3.51	20.89	0.08	135	19	128	25	NONE		20.5	55	35.8	745	773	2641	110	1.83	53	48	0	0	2641
									00:12:57	15.58	1.458	22.722	1128	454.638	530.255	1.17	268.7	41.6	47.6	40.8	8.27	2.4	0	0	18.43	2.85	17.67	3.71	20.89	0.08	134	21	128	27	NONE		20.5	55	35.8	745	773	3393	141.4	2.36	53	61.7	0	0	3393
									00:13:00	23.62	0.694	16.394	485	312.755	354.71	1.13	128.8	18.4	47.1	41.6	5.69	1.6	0	0	18.56	2.65	17.82	3.49	20.89	0.08	135	19	129	25	NONE		20.5	55	35.8	745	773	2318	96.6	1.61	53	42.2	0	0	2318
									00:13:02	27.65	0.728	20.129	495	415.796	461.083	1.11	133.8	20.4	43.8	39.5	7.56	2.2	0	0	18.38	2.8	17.66	3.59	20.89	0.08	133	20	128	26	NONE		20.5	55	35.8	745	773	3065	127.7	2.13	53	55.7	0	0	3065
									00:13:04	26.2	0.734	19.231	509	406.547	447.837	1.1	134.5	20.9	42.8	38.8	7.39	2.1	0	0	18.32	2.85	17.59	3.6	20.89	0.08	133	21	128	26	NONE		20.5	55	35.8	745	773	2993	124.7	2.08	53	54.4	0	0	2993
									00:13:06	25.64	0.739	18.949	541	418.637	446.802	1.07	134.7	21.3	41	38.4	7.61	2.2	0	0	18.23	2.88	17.52	3.64	20.89	0.08	132	21	127	26	NONE		20.6	55	35.8	745	773	3059	127.5	2.12	53	55.6	0	0	3059
									00:13:09	28.85	0.629	18.144	574	381.885	412.556	1.08	115.4	17.5	42.2	39.1	6.94	2	0	0	18.35	2.78	17.57	3.57	20.89	0.08	133	20	128	26	NONE		20.6	55	35.8	745	773	2798	116.6	1.94	54	50.9	0	0	2798
									00:13:11	29.7	0.63	18.713	558	377.341	402.292	1.07	116.3	16.6	44.1	41.3	6.86	2	0	0	18.46	2.63	17.56	3.58	20.89	0.08	134	19	127	26	NONE		20.6	55	35.8	745	773	2756	114.8	1.91	54	50.1	0	0	2756
									00:13:13	27.78	0.607	16.861	561	335.169	353.272	1.05	112.3	15.6	44.5	42.2	6.09	1.7	0	0	18.5	2.57	17.54	3.6	20.89	0.08	134	19	127	26	NONE		20.6	55	35.8	745	773	2442	101.7	1.7	54	44.4	0	0	2442
									00:13:15	29.27	0.608	17.795	532	367.561	389.449	1.06	111.9	16.3	42.8	40.4	6.68	1.9	0	0	18.4	2.68	17.5	3.64	20.89	0.08	134	19	127	26	NONE		20.6	55	35.8	745	773	2681	111.7	1.86	54	48.7	0	0	2681
									00:13:17	27.15	0.64	17.376	572	359.545	376.656	1.05	117.8	17	43	41.1	6.54	1.9	0	0	18.41	2.66	17.52	3.6	20.89	0.08	134	19	127	26	NONE		20.6	55	35.8	745	773	2616	109	1.82	54	47.6	0	0	2616
									00:13:19	27.65	0.711	19.659	546	416.797	440.444	1.06	130.4	19.5	42.5	40.2	7.58	2.2	0	0	18.34	2.74	17.6	3.53	20.89	0.08	133	20	128	26	NONE		20.6	55	35.7	745	773	3038	126.6	2.11	54	55.2	0	0	3038
									00:13:21	31.25	0.558	17.438	515	347.365	366.908	1.06	103.2	14.4	43.9	41.6	6.32	1.8	0	0	18.49	2.58	17.66	3.44	20.89	0.08	134	19	128	25	NONE		20.6	55	35.7	745	773	2532	105.5	1.76	54	46	0	0	2532
									00:13:23	28.85	0.605	17.452	552	337.796	357.19	1.06	112.3	15.2	45.7	43.2	6.14	1.8	0	0	18.56	2.51	17.57	3.53	20.89	0.08	135	18	128	26	NONE		20.6	55	35.7	745	773	2463	102.6	1.71	54	44.8	0	0	2463
									00:13:25	30.46	0.575	17.513	520	349.876	370.061	1.06	106.3	14.9	44	41.6	6.36	1.8	0	0	18.49	2.59	17.57	3.57	20.89	0.08	134	19	128	26	NONE		20.6	54	35.8	745	773	2551	106.3	1.77	54	46.4	0	0	2551
									00:13:28	22.9	0.606	13.878	538	310.786	325.946	1.05	110.3	17.4	39.5	37.7	5.65	1.6	0	0	18.2	2.87	17.63	3.53	20.89	0.08	132	21	128	26	NONE		20.6	54	35.7	745	773	2262	94.2	1.57	54	41.1	0	0	2262
									00:13:31	21.05	0.657	13.832	621	305.753	313.085	1.02	119.9	18.2	40.4	39.5	5.56	1.6	0	0	18.25	2.77	17.29	3.75	20.89	0.08	132	20	126	27	NONE		20.6	54	35.8	745	773	2213	92.2	1.54	54	40.2	0	0	2213
									00:13:33	26.43	0.566	14.96	568	313.177	319.081	1.02	104.1	14.8	41.9	41.1	5.69	1.6	0	0	18.39	2.61	17.65	3.44	20.89	0.08	134	19	128	25	NONE		20.6	54	35.8	745	773	2264	94.3	1.57	54	41.2	0	0	2264
									00:13:35	26.91	0.669	18	575	377.43	386.33	1.02	123	17.6	42.7	41.7	6.86	2	0	0	18.39	2.63	17.47	3.6	20.89	0.08	133	19	127	26	NONE		20.6	54	35.7	745	773	2732	113.8	1.9	54	49.7	0	0	2732
									00:13:37	28.17	0.606	17.07	566	351.605	358.257	1.02	111.7	15.6	42.9	42.1	6.39	1.8	0	0	18.43	2.57	17.54	3.49	20.89	0.08	134	19	127	25	NONE		20.6	54	35.7	745	773	2542	105.9	1.77	54	46.2	0	0	2542
									00:13:39	29.41	0.584	17.176	582	355.414	359.647	1.01	107.6	15	42.5	42	6.46	1.8	0	0	18.42	2.57	17.45	3.51	20.89	0.08	134	19	127	25	NONE		20.6	54	35.7	745	773	2566	106.9	1.78	54	46.6	0	0	2566
									00:13:41	28.17	0.507	14.282	485	315.006	317.468	1.01	92.6	13.8	39.1	38.8	5.73	1.6	0	0	18.26	2.72	17.6	3.47	20.89	0.08	133	20	128	25	NONE		20.6	54	35.8	745	773	2272	94.7	1.58	54	41.3	0	0	2272
									00:13:44	27.65	0.574	15.871	537	343.087	349.922	1.02	105.1	15.5	40.6	39.8	6.24	1.8	0	0	18.31	2.7	17.42	3.6	20.89	0.08	133	20	126	26	NONE		20.6	54	35.8	745	773	2481	103.4	1.72	55	45.1	0	0	2481
									00:13:46	26.43	0.606	16.018	581	352.16	358.401	1.02	110.7	16.6	40.2	39.5	6.4	1.8	0	0	18.27	2.74	17.66	3.38	20.89	0.08	133	20	128	25	NONE		20.6	54	35.7	745	773	2545	106.1	1.77	55	46.3	0	0	2545
									00:13:48	30.3	0.583	17.667	540	367.767	375.668	1.02	107.3	15.2	42.3	41.4	6.69	1.9	0	0	18.4	2.61	17.53	3.51	20.89	0.08	134	19	127	25	NONE		20.6	54	35.7	745	773	2660	110.9	1.85	55	48.4	0	0	2660
									00:13:50	28.99	0.579	16.783	513	345.781	354.536	1.03	106.7	15	42.7	41.6	6.29	1.8	0	0	18.43	2.59	17.59	3.48	20.89	0.08	134	19	128	25	NONE		20.6	54	35.8	745	773	2503	104.3	1.74	55	45.5	0	0	2503
									00:13:54	14.32	1.328	19.017	1015	410.051	443.872	1.08	242.8	37.9	43.9	40.6	7.46	2.1	0	0	18.28	2.85	17.53	3.62	20.89	0.08	133	21	127	26	NONE		20.6	54	35.7	745	773	3006	125.2	2.09	55	54.7	0	0	3006
									00:13:57	23.44	0.679	15.914	632	314.105	334.41	1.06	125.7	17.5	45.4	42.7	5.71	1.6	0	0	18.51	2.58	17.7	3.43	20.89	0.08	134	19	129	25	NONE		20.6	54	35.7	745	773	2294	95.6	1.59	55	41.7	0	0	2294
									00:13:59	23.17	0.782	18.116	511	398.502	418.593	1.05	142.7	22.1	41.4	39.4	7.25	2.1	0	0	18.25	2.83	17.45	3.63	20.89	0.08	132	21	127	26	NONE		20.6	54	35.7	745	773	2901	120.9	2.01	55	52.7	0	0	2901
									00:14:02	23.9	0.682	16.303	524	355.362	365.15	1.03	124.7	18.7	41.2	40.1	6.46	1.8	0	0	18.28	2.74	17.51	3.54	20.89	0.08	133	20	127	26	NONE		20.6	54	35.7	745	773	2574	107.3	1.79	55	46.8	0	0	2574
									00:14:04	26.32	0.724	19.053	495	425.642	427.805	1.01	132	19.9	40.4	40.2	7.74	2.2	0	0	18.23	2.75	17.45	3.56	20.89	0.08	132	20	127	26	NONE		20.6	54	35.7	745	773	3068	127.8	2.13	55	55.8	0	0	3068
									00:14:07	22.81	0.657	14.989	538	311.229	314.316	1.01	121	16.9	43	42.6	5.66	1.6	0	0	18.42	2.57	17.55	3.51	20.89	0.08	134	19	127	25	NONE		20.6	54	35.7	745	773	2246	93.6	1.56	55	40.8	0	0	2246
									00:14:13	10.24	1.378	14.109	1355	318.53	342.876	1.08	250.3	40.9	42	39.1	5.79	1.7	0	0	18.16	2.97	17.28	3.9	20.89	0.08	132	22	125	28	NONE		20.6	54	35.7	745	773	2332	97.2	1.62	55	42.4	0	0	2332
									00:14:15	24.79	0.61	15.124	474	322.392	329.863	1.02	111.9	16.3	41.5	40.6	5.86	1.7	0	0	18.34	2.67	17.61	3.48	20.89	0.08	133	19	128	25	NONE		20.6	54	35.7	745	773	2333	97.2	1.62	55	42.4	0	0	2333
									00:14:18	23.26	0.581	13.512	456	289.618	296.162	1.02	106.5	15.6	41	40.1	5.27	1.5	0	0	18.33	2.69	17.51	3.54	20.89	0.08	133	19	127	26	NONE		20.6	54	35.7	745	773	2096	87.3	1.46	56	38.1	0	0	2096
									00:14:20	22.39	0.549	12.291	435	285.303	279.933	0.98	99.6	15.3	37.6	38.3	5.19	1.5	0	0	18.14	2.79	17.36	3.62	20.89	0.08	132	20	126	26	NONE		20.6	54	35.7	745	773	2046	85.2	1.42	56	37.2	0	131	1914
									00:14:23	26.55	0.652	17.31	448	412.536	394.887	0.96	117.9	18.2	37.5	39.1	7.5	2.1	0	0	18.08	2.79	17.2	3.66	20.89	0.08	131	20	125	27	NONE		20.6	54	35.7	745	773	2942	122.6	2.04	56	53.5	0	430	2513
									00:14:25	22.99	0.699	16.069	507	386.468	362.475	0.94	126.3	19.3	37.4	39.9	7.03	2	0	0	18.07	2.76	17.19	3.66	20.89	0.08	131	20	125	27	NONE		20.6	54	35.7	745	773	2745	114.4	1.91	56	49.9	0	582	2163
									00:14:28	20.55	0.592	12.164	476	292.951	270.147	0.92	107	16.1	36.6	39.7	5.33	1.5	0	0	18.07	2.72	17.16	3.59	20.89	0.08	131	20	125	26	NONE		20.6	54	35.7	745	773	2073	86.4	1.44	56	37.7	0	551	1522
									00:14:31	21.98	0.607	13.341	482	331.802	301.667	0.91	109.2	16.8	35.6	39.1	6.03	1.7	0	0	17.99	2.77	17.11	3.63	20.89	0.08	131	20	124	26	NONE		20.6	54	35.7	745	773	2341	97.6	1.63	56	42.6	0	726	1616
									00:14:33	24	0.616	14.784	469	387.692	347.443	0.9	109.9	17.7	33.8	37.7	7.05	2	0	0	17.84	2.87	16.96	3.66	20.89	0.08	130	21	123	27	NONE		20.7	54	35.7	745	773	2728	113.7	1.89	56	49.6	0	966	1761
									00:14:36	24.59	0.583	14.336	535	376.556	335.843	0.89	104	16.7	33.5	37.6	6.85	2	0	0	17.84	2.86	16.91	3.7	20.89	0.08	130	21	123	27	NONE		20.6	54	35.7	745	773	2647	110.3	1.84	56	48.1	0	977	1670
									00:14:38	25.32	0.526	13.316	522	332.845	297.747	0.89	94.6	14.4	34.7	38.8	6.05	1.7	0	0	17.98	2.74	17.02	3.67	20.89	0.08	131	20	124	27	NONE		20.7	54	35.7	745	773	2341	97.5	1.63	56	42.6	0	842	1498
									00:14:41	24.39	0.509	12.415	523	328.014	293.288	0.89	90.7	14.7	32.6	36.5	5.96	1.7	0	0	17.82	2.89	17.02	3.68	20.89	0.08	129	21	124	27	NONE		20.7	54	35.7	745	773	2307	96.1	1.6	56	41.9	0	833	1473
									00:14:43	23.35	0.496	11.58	527	299.261	269.156	0.9	88.7	14.1	33.2	37	5.44	1.6	0	0	17.88	2.84	17.05	3.63	20.89	0.08	130	21	124	26	NONE		20.7	54	35.7	745	773	2107	87.8	1.46	56	38.3	0	723	1384
									00:14:46	24	0.527	12.648	487	329.904	296.383	0.9	94.1	15.1	33.2	37	6	1.7	0	0	17.86	2.87	16.9	3.76	20.89	0.08	130	21	123	27	NONE		20.7	54	35.7	745	773	2322	96.8	1.61	56	42.2	0	805	1517
									00:14:57	22.22	0.632	14.044	573	383.466	340.16	0.89	112	18.7	32.6	36.7	6.97	2	0	0	17.72	2.96	16.87	3.75	20.89	0.08	129	21	122	27	NONE		20.7	54	35.7	745	773	2692	112.2	1.87	57	49	0	1038	1655
									00:14:59	26.79	0.509	13.634	501	356.914	313.074	0.88	90.9	14.3	32.9	37.6	6.49	1.9	0	0	17.86	2.81	17.01	3.64	20.89	0.08	130	20	123	26	NONE		20.7	54	35.7	745	773	2500	104.2	1.74	57	45.5	0	1048	1452
									00:15:02	25.97	0.524	13.61	490	342.145	301.14	0.88	94.2	14.2	34.5	39.2	6.22	1.8	0	0	17.98	2.71	17.13	3.55	20.89	0.08	131	20	124	26	NONE		20.7	54	35.7	745	773	2398	99.9	1.67	57	43.6	0	981	1417
									00:15:04	24.69	0.552	13.63	491	331.798	296.194	0.89	99.7	14.7	35.9	40.2	6.03	1.7	0	0	18.06	2.66	17.09	3.57	20.89	0.08	131	19	124	26	NONE		20.7	54	35.7	745	773	2333	97.2	1.62	57	42.4	0	854	1478
									00:15:07	22.99	0.551	12.667	516	328.548	293.189	0.89	98.5	15.6	33.7	37.7	5.97	1.7	0	0	17.88	2.83	17.08	3.62	20.89	0.08	130	21	124	26	NONE		20.7	54	35.7	745	773	2310	96.2	1.6	57	42	0	848	1461
									00:15:09	23.72	0.522	12.379	537	308.885	276.986	0.9	93.9	14.3	34.7	38.7	5.62	1.6	0	0	17.99	2.74	17.18	3.51	20.89	0.08	131	20	125	25	NONE		20.7	54	35.7	745	773	2173	90.6	1.51	57	39.5	0	766	1407
									00:15:12	22.73	0.577	13.114	555	319.436	285.636	0.89	104.2	15.4	36.1	40.3	5.81	1.7	0	0	18.06	2.67	17.11	3.61	20.89	0.08	131	19	124	26	NONE		20.7	54	35.7	745	773	2246	93.6	1.56	57	40.8	0	811	1435
									00:15:14	26.55	0.518	13.752	475	338.652	301.212	0.89	93.4	13.9	35.1	39.5	6.16	1.8	0	0	18.03	2.68	17.2	3.5	20.89	0.08	131	19	125	25	NONE		20.7	54	35.7	745	773	2379	99.1	1.65	57	43.3	0	898	1481
									00:15:16	24.29	0.535	12.996	489	312.763	279.414	0.89	96.8	14.1	36.1	40.4	5.69	1.6	0	0	18.09	2.64	17.2	3.52	20.89	0.08	131	19	125	26	NONE		20.7	54	35.7	745	773	2199	91.6	1.53	57	40	0	800	1399
									00:15:19	26.43	0.51	13.48	468	306.209	271.118	0.89	93.1	12.6	38	42.9	5.57	1.6	0	0	18.25	2.47	17.16	3.56	20.89	0.08	133	18	125	26	NONE		20.7	54	35.6	745	773	2149	89.5	1.49	57	39.1	0	841	1309
									00:15:21	25.64	0.517	13.256	472	355.444	316.819	0.89	91.9	15.1	32.2	36.2	6.46	1.8	0	0	17.78	2.92	16.92	3.73	20.89	0.08	129	21	123	27	NONE		20.7	54	35.7	745	773	2498	104.1	1.73	57	45.4	0	926	1572
									00:15:24	23.35	0.497	11.603	504	271.985	241.639	0.89	90.3	12.7	36.7	41.3	4.95	1.4	0	0	18.17	2.56	17.13	3.54	20.89	0.08	132	19	124	26	NONE		20.7	54	35.7	745	773	1910	79.6	1.33	57	34.7	0	727	1183
									00:15:26	23.9	0.49	11.713	459	280.896	251.552	0.9	88.7	12.9	35.7	39.9	5.11	1.5	0	0	18.1	2.63	17.21	3.48	20.89	0.08	131	19	125	25	NONE		20.7	54	35.7	745	773	1976	82.3	1.37	57	35.9	0	705	1271
									00:15:29	17.7	0.723	12.796	761	338.959	308.562	0.91	128.7	21.3	34.1	37.5	6.16	1.8	0	0	17.8	2.95	17.11	3.64	20.89	0.08	129	21	124	26	NONE		20.7	54	35.7	745	773	2392	99.7	1.66	57	43.5	0	732	1660
									00:15:32	22.64	0.512	11.592	476	271.255	245.549	0.91	93	13.3	36.9	40.8	4.93	1.4	0	0	18.16	2.6	17.12	3.64	20.89	0.08	132	19	124	26	NONE		20.7	54	35.7	745	773	1912	79.7	1.33	58	34.8	0	619	1294
									00:15:35	22.56	0.512	11.549	451	274.533	246.522	0.9	92.8	13.4	36.3	40.4	4.99	1.4	0	0	18.12	2.62	16.99	3.67	20.89	0.08	132	19	123	27	NONE		20.7	54	35.7	745	773	1932	80.5	1.34	58	35.1	0	673	1259
									00:15:38	21.51	0.518	11.14	476	271.554	245.806	0.91	93.5	14	35.5	39.2	4.94	1.4	0	0	18.05	2.7	16.87	3.75	20.89	0.08	131	20	122	27	NONE		20.7	54	35.7	745	773	1914	79.8	1.33	58	34.8	0	620	1295
									00:15:42	14.53	0.951	13.816	529	389.307	331.696	0.85	167.8	27.9	32.9	38.6	7.08	2	0	0	17.64	2.93	16.6	3.78	20.89	0.08	128	21	121	27	NONE		20.7	54	35.7	745	773	2712	113	1.88	58	49.3	0	1370	1342
									00:15:45	21.98	0.693	15.231	668	385.658	333.663	0.87	124.5	18.6	35.5	41	7.01	2	0	0	17.97	2.68	16.96	3.62	20.89	0.08	130	19	123	26	NONE		20.7	54	35.7	745	773	2694	112.3	1.87	58	49	0	1240	1455
									00:15:47	21.28	0.704	14.979	568	393.51	340.757	0.87	125.7	19.6	34.3	39.6	7.15	2	0	0	17.86	2.78	16.85	3.74	20.89	0.08	130	20	122	27	NONE		20.7	54	35.6	745	773	2750	114.6	1.91	58	50	0	1258	1492
									00:15:50	21.28	0.722	15.362	527	418.213	363.771	0.87	128.1	20.9	33.2	38.1	7.6	2.2	0	0	17.74	2.89	16.84	3.72	20.89	0.08	129	21	122	27	NONE		20.7	54	35.6	745	773	2925	121.9	2.03	58	53.2	0	1300	1625
									00:15:53	22.73	0.692	15.727	502	431.205	367.993	0.85	122.7	19.8	32.8	38.4	7.84	2.2	0	0	17.73	2.86	16.83	3.66	20.89	0.08	129	21	122	27	NONE		20.7	54	35.7	745	773	3005	125.2	2.09	58	54.6	0	1503	1501
									00:15:56	21.13	0.682	14.408	527	365.864	313.784	0.86	122.5	18.2	35.3	41.2	6.65	1.9	0	0	17.96	2.67	16.87	3.64	20.89	0.08	130	19	122	26	NONE		20.7	54	35.6	745	773	2552	106.3	1.77	58	46.4	0	1240	1312
									00:15:58	22.99	0.708	16.276	540	440.621	377.779	0.86	125.8	20.1	33.3	38.8	8.01	2.3	0	0	17.77	2.84	16.87	3.68	20.89	0.08	129	21	122	27	NONE		20.7	54	35.7	745	773	3073	128	2.13	58	55.9	0	1496	1577
									00:16:06	8.02	1.587	12.73	1316	310.679	320.125	1.03	285.2	48.7	39.2	38	5.65	1.6	0	0	17.97	3.07	16.49	3.99	20.89	0.08	130	22	120	29	NONE		20.7	54	35.7	745	773	2252	93.8	1.56	59	40.9	0	0	2252
									00:16:09	20.76	0.677	14.055	531	354.477	315.422	0.89	121.6	18.6	35.6	40	6.45	1.8	0	0	17.96	2.75	17	3.67	20.89	0.08	130	20	123	27	NONE		20.7	54	35.6	745	773	2490	103.8	1.73	59	45.3	0	936	1554
									00:16:12	19.48	0.631	12.292	515	326.999	285.09	0.87	112.4	17.9	33.4	38.3	5.95	1.7	0	0	17.81	2.84	16.84	3.78	20.89	0.08	129	21	122	27	NONE		20.7	54	35.6	745	773	2288	95.3	1.59	59	41.6	0	1001	1287
									00:16:14	21.51	0.564	12.129	474	330.056	284.933	0.86	100.1	16.2	32.2	37.3	6	1.7	0	0	17.75	2.87	16.82	3.7	20.89	0.08	129	21	122	27	NONE		20.7	54	35.6	745	773	2305	96	1.6	59	41.9	0	1075	1229
									00:16:17	20.55	0.572	11.753	465	308.76	261.76	0.85	102.2	15.6	33.4	39.4	5.61	1.6	0	0	17.87	2.73	16.88	3.64	20.89	0.08	130	20	123	26	NONE		20.7	54	35.6	745	773	2149	89.5	1.49	59	39.1	0	1116	1032
									00:16:20	21.9	0.602	13.182	487	360.687	306.147	0.85	106.8	17.1	32.3	38.1	6.56	1.9	0	0	17.74	2.84	16.75	3.75	20.89	0.08	129	21	122	27	NONE		20.7	54	35.7	745	773	2511	104.6	1.74	59	45.6	0	1296	1215
									00:16:23	22.64	0.559	12.657	448	350.824	292.433	0.83	99	15.8	31.6	37.9	6.38	1.8	0	0	17.71	2.83	16.86	3.58	20.89	0.08	129	21	122	26	NONE		20.7	54	35.6	745	773	2433	101.4	1.69	59	44.2	0	1382	1051
									00:16:25	23.08	0.596	13.754	483	371.52	313.016	0.84	106	16.6	32.7	38.8	6.75	1.9	0	0	17.79	2.79	16.85	3.58	20.89	0.08	129	20	122	26	NONE		20.7	54	35.6	745	773	2582	107.6	1.79	59	47	0	1388	1194
									00:16:29	18.99	0.599	11.373	447	315.908	259.097	0.82	106.1	16.7	31.8	38.8	5.74	1.6	0	0	17.71	2.79	16.56	3.77	20.89	0.08	129	20	120	27	NONE		20.7	54	35.6	745	773	2185	91	1.52	59	39.7	0	1341	844
									00:16:31	21.98	0.701	15.407	568	431.948	359.418	0.83	123.9	20	32.1	38.6	7.85	2.2	0	0	17.67	2.85	16.69	3.72	20.89	0.08	128	21	121	27	NONE		20.7	54	35.6	745	773	2995	124.8	2.08	59	54.5	0	1716	1279
[truncated: 34 more columns]

## Sheet: Sonuçlar
Parametre	um	Pre	Bekl.	%Beklenen	Ex Sonrası	% Değişim	Normal	Sınıf
Parametre	um	Ölçüm	Dinlenme	Isınma	AT	RC	Maks	Bekl.	%Beklenen	Normal	Sınıf
Parametre	um	Ölçüm	Dinlenme	Isınma	AT	RC	Maks	Bekl.	%Beklenen	Normal	Sınıf
Parametre	um	Ölçüm	Dinlenme	Isınma	AT	RC	Maks	Bekl.	%Beklenen	Normal	Sınıf
Parametre	um	Ölçüm	Dinlenme	Isınma	AT	RC	Maks	Bekl.	%Beklenen	Normal	Sınıf
Parametre	um	Ölçüm	Dinlenme	Isınma	AT	RC	Maks	Bekl.	%Beklenen	Normal	Sınıf
