# Supplementary material for: Correction: The contribution of energy systems during 30-second lower body Wingate anaerobic test in combat sports athletes: Intermittent versus single forms and gender comparison
Source: PLoS One. 2024 Jun 27;19(6):e0306361. doi: 10.1371/journal.pone.0306361 (PMC11210755; doi:10.1371/journal.pone.0306361)
Supplement: S1 File — A) Descriptive characteristics of athletes including age range, height, weight; B) Wingate test outputs, including metrics such as peak power, mean power, and fatigue index; C) Oxygen Consumption (O2) Data for two different Wingate test protocols, providing comparative insights into athletes’ oxygen consumption during these tests. (ZIP) [file pone.0306361.s001.zip › S1 File/C. Oxygen consumption data for two Wingate tests/All Raw-Oxygen Data/30.xlsx]

## Sheet: Veri
			Test Tarihi	22122022		Barometrik basınç (mmHg)	766		t	Rf	VT	VE_ergo	IV	VO2	VCO2	RQ	O2eksp	CO2eksp	VE/VO2	VE/VCO2	VO2/Kg	METS	HR	VO2/HR	FeO2	FeCO2	FetO2	FetCO2	FiO2	FiCO2	PeO2	PeCO2	PetO2	PETCO2	Faz	İşaretleyici	Ortam Sıc.	RH Amb	Cihaz Sıcaklığı	Analizör Basıncı	PB	EEkc	EEh	EEm	EEtot	EEkg	PRO	YAĞ	CHO
			Test Süresi	00:13:07		Ortam Sıcaklığı (°C)	23		s	1/min	L(btps)	L/min	mL	mL/min	mL/min	---	mL	mL	---	---	mL/min/Kg	---	bpm	mL/beat	%	%	%	%	%	%	mmHg	mmHg	mmHg	mmHg	---	---	°C	%	°C	mmHg	mmHg	kcal/day	kcal/h	kcal/min	kcal	kcal/Kg/day	kcal/day	kcal/day	kcal/day
			Test Süresi	00:16:14		Ortam Görece Nem (%)	52
			Egzersiz Süresi	00:00:00		Flowmetre sıcaklığı (°C)	34		00:00:00	22.14	1.779	39.387	910	1487.79	1446.78	0.97	292	79.3	25.4	26.2	21.56	6.2	108	13.8	16.41	4.46	15.37	5.61	20.92	0.05	118	32	111	40	NONE		23.2	52	36.6	738	766	10647	443.6	7.39	0	154.3	0	1002	9646
			Kişi (Hasta) Tipi	Healthy		Flowmetre Bağıl Nem (%)	100		00:00:02	45.11	0.465	20.977	568	706.986	630.369	0.89	78.9	17	25.2	28.3	10.25	2.9	107	6.6	16.97	3.66	16.09	4.38	20.92	0.05	122	26	116	31	NONE		23.2	53	36.6	738	766	4969	207	3.45	0	72	0	1838	3131
			Test Türü	Azami		STPD (---)	0.8334		00:00:03	35.5	0.542	19.243	386	652.292	601.472	0.92	91.7	20.6	25.7	27.9	9.45	2.7	106	6.2	16.92	3.8	15.99	4.78	20.92	0.05	122	27	115	34	NONE		23.2	53	36.6	738	766	4616	192.3	3.21	0	66.9	0	1227	3389
			Ergometre	Hiçbiri		BTPS Ins (---)	1.0999		00:00:05	42.55	0.464	19.745	339	747.501	644.255	0.86	76.6	18.4	22.4	26	10.83	3.1	107	7	16.51	3.97	15.72	4.78	20.92	0.05	119	29	113	34	NONE		23.2	55	36.6	738	766	5218	217.4	3.62	0	75.6	0	2460	2758
			Protokol	Hiçbiri		BTPS Eksp (---)	1.0199		00:00:09	14.6	2.562	37.401	1813	1230.65	1289.9	1.05	433.8	107.3	29.6	28.2	17.84	5.1	108	11.4	16.93	4.19	15.99	5.3	20.92	0.05	122	30	115	38	NONE		23.2	54	36.6	738	766	8955	373.1	6.22	1	129.8	0	0	8955
			Azami Efor	Onaylanmamış		#Adım sayısı	465		00:00:14	10.6	2.034	21.562	1524	687.491	784.413	1.14	345.4	89.8	30.3	26.5	9.96	2.8	108	6.4	16.98	4.41	15.83	5.65	20.92	0.05	122	32	114	41	NONE		23.2	52	36.6	738	766	5103	212.6	3.54	1	74	0	0	5103
			EKG Tepkisi	Yok		BSA (m2)	1.69002		00:00:18	18.93	1.178	22.297	1031	661.315	722.659	1.09	203.7	46.4	31.7	29	9.58	2.7	106	6.2	17.29	3.94	16.53	4.96	20.92	0.05	124	28	119	36	NONE		23.3	52	36.6	738	766	4859	202.4	3.37	1	70.4	0	0	4859
			Test sebebi	Yok		BMI (kg/m2)	28.4		00:00:20	22.06	0.917	20.228	478	703.663	717.739	1.02	153.4	39.5	26.6	26	10.2	2.9	106	6.6	16.73	4.31	15.6	5.53	20.92	0.05	120	31	112	40	NONE		23.3	51	36.6	738	766	5089	212	3.53	1	73.7	0	0	5089
			Testi durdurma sebebi	Yok		HR Maks.	199		00:00:23	27.91	0.765	21.349	575	788.282	737.65	0.94	126.6	32.1	24.6	26.3	11.42	3.3	105	7.5	16.55	4.2	15.82	5.17	20.92	0.05	119	30	114	37	NONE		23.3	51	36.6	738	766	5595	233.1	3.89	1	81.1	0	1227	4369
			Test Konumu	Tanımsız		Kullanıcı 1 (---)	-		00:00:25	21.58	0.599	12.928	466	479.228	433.474	0.9	99.2	24.4	23.8	26.3	6.95	2	102	4.7	16.56	4.07	15.32	5.32	20.92	0.05	119	29	110	38	NONE		23.3	51	36.6	738	766	3378	140.7	2.35	2	49	0	1101	2277
			Test Amacı	Yok		Kullanıcı 2 (---)	-		00:00:27	34.09	0.647	22.057	528	924.427	763.518	0.83	104	27.2	21.3	25.8	13.4	3.8	101	9.2	16.07	4.2	15.21	5.11	20.92	0.05	116	30	109	37	NONE		23.3	51	36.6	738	766	6401	266.7	4.45	2	92.8	0	3803	2598
						Kullanıcı 3 (---)	-		00:00:29	39.22	0.367	14.392	394	531.893	438.436	0.82	61.1	13.6	21.9	26.6	7.71	2.2	100	5.3	16.65	3.71	15.27	4.85	20.92	0.05	120	27	110	35	NONE		23.3	51	36.6	738	766	3682	153.4	2.56	2	53.4	0	2208	1474
									00:00:31	20.76	0.723	15.01	662	630.252	524.877	0.83	116.1	30.7	21.5	25.8	9.13	2.6	100	6.3	16.06	4.25	14.79	5.46	20.92	0.05	115	31	106	39	NONE		23.3	51	36.6	738	766	4371	182.1	3.04	2	63.3	0	2494	1877
									00:00:34	21.98	1.117	24.549	829	1078.79	901.843	0.84	176.8	49.8	21.3	25.5	15.63	4.5	100	10.8	15.83	4.46	14.76	5.56	20.92	0.05	114	32	106	40	NONE		23.3	51	36.7	738	766	7487	312	5.2	2	108.5	0	4191	3296
									00:00:38	17.65	1.455	25.676	1060	1082.89	967.262	0.89	232.4	66.5	22.6	25.3	15.69	4.5	102	10.6	15.97	4.57	14.99	5.61	20.92	0.05	115	33	108	40	NONE		23.4	51	36.7	738	766	7614	317.2	5.29	2	110.3	0	2775	4839
									00:00:39	31.91	0.77	24.574	523	1025.1	878.055	0.86	123.7	33.4	21.8	25.4	14.86	4.2	103	10	16.06	4.34	15.14	5.22	20.92	0.05	116	31	109	38	NONE	Marker	23.4	51	36.6	738	766	7148	297.8	4.96	3	103.6	0	3499	3649
									00:00:40	55.05	0.047	2.587	382	43.4529	40.208	0.93	8.9	0.9	0	0	0.63	0.2	105	0.4	18.94	1.91	163.83	0.52	20.92	0.05	136	14	>78	4	NONE		23.4	51	36.6	738	766	308	12.8	0.21	3	4.5	0	78	229
									00:00:41	100	0.336	33.6	235	847.7	736.003	0.87	60.4	9	31.4	36.1	12.29	3.5	108	7.8	17.98	2.68	17.23	3.66	20.92	0.05	129	19	124	26	NONE		23.4	52	36.6	738	766	5927	246.9	4.12	3	85.9	0	2665	3261
									00:00:42	90.91	0.215	19.545	490	295.526	287.329	0.97	41.1	3.9	44.6	45.9	4.28	1.2	110	2.7	19.12	1.81	18.71	2.4	20.92	0.05	137	13	135	17	NONE		23.4	52	36.6	738	766	2115	88.1	1.47	3	30.6	0	200	1915
									00:00:42	107.14	0.291	31.179	281	643.773	629.91	0.98	53.7	7.2	36.8	37.6	9.33	2.7	111	5.8	18.45	2.47	17.85	3.2	20.92	0.05	133	18	128	23	NONE		23.4	52	36.7	738	766	4613	192.2	3.2	3	66.9	0	339	4274
									00:00:43	107.14	0.395	42.321	236	999.659	973.502	0.97	71.5	11.1	34.8	35.8	14.49	4.1	112	8.9	18.1	2.81	17.53	3.7	20.92	0.05	130	20	126	27	NONE		23.4	52	36.7	738	766	7156	298.2	4.97	3	103.7	0	639	6517
									00:00:43	100	0.529	52.9	358	1384.06	1328.04	0.96	94.2	16.2	33.2	34.6	20.06	5.7	116	11.9	17.81	3.06	17.14	3.88	20.92	0.05	128	22	123	28	NONE		23.4	52	36.7	738	766	9877	411.5	6.86	3	143.1	0	1365	8512
									00:00:44	83.33	0.976	81.333	420	2832.13	2632.89	0.93	164	38.4	26.7	28.7	41.05	11.7	118	24	16.8	3.93	15.78	4.77	20.92	0.05	121	28	113	34	NONE		23.4	52	36.7	738	766	20076	836.5	13.94	3	291	0	4820	15256
									00:00:45	65.93	0.862	56.835	618	1754.16	1624.74	0.93	148.9	30	29.8	32.1	25.42	7.3	121	14.5	17.27	3.48	16.16	4.52	20.92	0.05	124	25	116	32	NONE		23.4	52	36.7	738	766	12425	517.7	8.63	3	180.1	0	3129	9296
									00:00:46	84.51	0.797	67.352	528	1871.9	1788.94	0.96	140.4	25.8	32.8	34.3	27.13	7.8	125	15	17.62	3.24	16.65	4.17	20.92	0.05	127	23	120	30	NONE		23.4	52	36.7	738	766	13346	556.1	9.27	3	193.4	0	2019	11328
									00:00:46	89.55	0.737	66	574	1648.89	1644.27	1	132.1	22.4	36.2	36.3	23.9	6.8	127	13	17.92	3.04	17.1	3.95	20.92	0.05	129	22	123	28	NONE		23.4	52	36.7	738	766	11865	494.4	8.24	3	172	0	113	11751
									00:00:47	92.31	0.779	71.908	574	1797.83	1870.22	1.04	139.4	24.7	36.4	35	26.06	7.4	130	13.8	17.89	3.17	17.18	3.91	20.92	0.05	129	23	124	28	NONE		23.4	53	36.7	738	766	13059	544.1	9.07	3	189.3	0	0	13059
									00:00:48	83.33	0.869	72.417	604	1761.55	1838.07	1.04	156.2	26.9	37.8	36.2	25.53	7.3	132	13.3	17.97	3.1	17.26	3.82	20.92	0.05	129	22	124	27	NONE		23.4	53	36.7	738	766	12804	533.5	8.89	4	185.6	0	0	12804
									00:00:48	93.75	0.938	87.938	650	1912.59	2080.8	1.09	171.3	27.1	42.5	39.1	27.72	7.9	135	14.2	18.26	2.89	17.65	3.76	20.92	0.05	131	21	127	27	NONE		23.4	53	36.7	738	766	14037	584.9	9.75	4	203.4	0	0	14037
									00:00:49	98.36	0.853	83.902	555	1692.96	1965.33	1.16	157.1	24.4	45.5	39.2	24.54	7	137	12.4	18.42	2.86	17.7	3.63	20.92	0.05	132	21	127	26	NONE		23.5	53	36.7	738	766	12621	525.9	8.76	4	182.9	0	0	12621
									00:00:50	88.24	0.911	80.382	649	1664.04	1893.24	1.14	167.3	26.2	44.6	39.2	24.12	6.9	140	11.9	18.36	2.88	17.74	3.53	20.92	0.05	132	21	128	25	NONE		23.5	53	36.7	738	766	12344	514.3	8.57	4	178.9	0	0	12344
									00:00:50	98.36	0.69	67.869	574	1161.54	1348.97	1.16	129.7	16.8	52.5	45.2	16.83	4.8	143	8.1	18.8	2.43	18.23	3.22	20.92	0.05	135	18	131	23	NONE		23.5	53	36.7	738	766	8660	360.8	6.01	4	125.5	0	0	8660
									00:00:51	111.11	0.672	74.667	526	1310.47	1589.53	1.21	125.8	17.5	51	42.1	18.99	5.4	144	9.1	18.72	2.6	18.29	3.27	20.92	0.05	135	19	132	24	NONE		23.5	53	36.7	738	766	9877	411.6	6.86	4	143.2	0	0	9877
									00:00:51	115.38	0.687	79.269	418	1514.45	1823.04	1.2	127.3	19.3	47	39.1	21.95	6.3	148	10.2	18.53	2.81	18.06	3.5	20.92	0.05	133	20	130	25	NONE		23.5	53	36.7	738	766	11393	474.7	7.91	4	165.1	0	0	11393
									00:00:52	105.26	0.716	75.368	541	1337.75	1521.44	1.14	134.1	17.7	50.8	44.7	19.39	5.5	149	9	18.73	2.47	18.25	3.28	20.92	0.05	135	18	131	24	NONE		23.5	53	36.7	738	766	9923	413.4	6.89	4	143.8	0	0	9923
									00:00:53	109.09	0.747	81.491	494	1685.09	1875.38	1.11	137.3	21	43.8	39.4	24.42	7	152	11.1	18.38	2.81	17.8	3.5	20.92	0.05	132	20	128	25	NONE		23.5	53	36.7	738	766	12434	518.1	8.63	4	180.2	0	0	12434
									00:00:53	78.95	1.091	86.132	620	2447	2398.49	0.98	191.2	37	32.9	33.6	35.46	10.1	155	15.8	17.53	3.39	16.71	4.15	20.92	0.05	126	24	120	30	NONE		23.5	52	36.7	738	766	17542	730.9	12.18	4	254.2	0	1187	16355
									00:00:54	84.51	1.233	104.197	723	2665.55	2731.48	1.02	219.9	39.4	36.9	36	38.63	11	156	17.1	17.83	3.2	16.97	3.98	20.92	0.05	128	23	122	29	NONE		23.5	52	36.7	738	766	19296	804	13.4	4	279.7	0	0	19296
									00:00:55	78.95	1.401	110.605	689	2864.86	2973.94	1.04	249.2	45.9	36.7	35.3	41.52	11.9	160	17.9	17.79	3.28	16.89	4.01	20.92	0.05	128	24	121	29	NONE		23.5	52	36.7	738	766	20800	866.7	14.44	5	301.4	0	0	20800
									00:00:56	71.43	1.301	92.929	752	2259.86	2318.64	1.03	234	39.6	38.9	37.9	32.75	9.4	163	13.9	17.99	3.04	17.02	3.94	20.92	0.05	129	22	122	28	NONE		23.5	52	36.7	738	766	16364	681.8	11.36	5	237.2	0	0	16364
									00:00:56	76.92	1.266	97.385	726	2594.34	2587.83	1	224.4	41	35.5	35.6	37.6	10.7	165	15.7	17.73	3.24	16.83	4.04	20.92	0.05	127	23	121	29	NONE		23.6	52	36.7	738	766	18669	777.9	12.96	5	270.6	0	160	18509
									00:00:57	100	1.066	106.6	662	2474.23	2680.9	1.08	192.8	32.7	40.3	37.2	35.86	10.2	168	14.7	18.09	3.07	17.52	3.86	20.92	0.05	130	22	126	28	NONE		23.6	52	36.7	738	766	18142	755.9	12.6	5	262.9	0	0	18142
									00:00:57	120	0.92	110.4	507	2583.12	2934.41	1.14	165.9	29.8	39.5	34.8	37.44	10.7	169	15.3	18.03	3.24	17.59	3.81	20.92	0.05	130	23	126	27	NONE		23.6	52	36.7	738	766	19155	798.1	13.3	5	277.6	0	0	19155
									00:00:58	117.65	0.935	110	537	2475.96	2827.12	1.14	169.6	29.3	41.1	36	35.88	10.3	170	14.6	18.14	3.13	17.61	3.83	20.92	0.05	130	23	127	28	NONE		23.6	52	36.7	738	766	18383	766	12.77	5	266.4	0	0	18383
									00:00:58	120	0.845	101.4	539	2088.65	2418.11	1.16	155.2	24.6	44.5	38.5	30.27	8.6	171	12.2	18.37	2.91	17.88	3.72	20.92	0.05	132	21	129	27	NONE		23.6	52	36.7	738	766	15560	648.3	10.81	5	225.5	0	0	15560
									00:00:59	107.14	1.111	119.036	508	2876.31	3093.62	1.08	199.7	35.2	38.8	36.1	41.69	11.9	171	16.8	17.97	3.17	17.27	4.24	20.92	0.05	129	23	124	30	NONE		23.6	53	36.7	738	766	21054	877.2	14.62	6	305.1	0	0	21054
									00:01:00	105.26	1.052	110.737	673	2552.07	2840.2	1.11	190.3	32.9	40.5	36.4	36.99	10.6	173	14.8	18.09	3.13	17.59	3.89	20.92	0.05	130	22	126	28	NONE		23.6	53	36.7	738	766	18831	784.6	13.08	6	272.9	0	0	18831
									00:01:00	125	0.933	116.625	506	2499.26	2993.56	1.2	170.2	29.2	43.2	36	36.22	10.3	173	14.4	18.24	3.13	17.72	4.04	20.92	0.05	131	23	127	29	NONE		23.6	53	36.7	738	766	18778	782.4	13.04	6	272.1	0	0	18778
									00:01:01	113.21	0.978	110.717	567	2442.47	2897.72	1.19	177.7	31.2	42.1	35.5	35.4	10.1	174	14	18.17	3.19	17.66	4.11	20.92	0.05	131	23	127	30	NONE		23.6	53	36.7	738	766	18307	762.8	12.71	6	265.3	0	0	18307
									00:01:01	130.43	0.668	87.13	524	1417.53	1887.99	1.33	125.8	17.7	55	41.3	20.54	5.9	174	8.1	18.83	2.65	18.48	3.56	20.92	0.05	135	19	133	26	NONE		23.6	53	36.7	738	766	10951	456.3	7.61	6	158.7	0	0	10951
									00:01:02	125	0.935	116.875	369	2921.17	3399.73	1.16	166.6	33.1	37	31.8	42.34	12.1	175	16.7	17.82	3.54	17.26	4.16	20.92	0.05	128	25	124	30	NONE		23.6	53	36.7	738	766	21790	907.9	15.13	6	315.8	0	0	21790
									00:01:02	103.45	1.023	105.828	660	2456.84	2792.5	1.14	184.7	32.9	40.1	35.3	35.61	10.2	175	14	18.05	3.22	17.41	4.08	20.92	0.05	130	23	125	29	NONE		23.6	53	36.7	738	766	18221	759.2	12.65	6	264.1	0	0	18221
									00:01:03	105.26	1.184	124.632	584	3108.65	3509.96	1.13	211.3	40.6	37.7	33.4	45.05	12.9	175	17.8	17.85	3.43	17.2	4.3	20.92	0.05	128	25	124	31	NONE		23.6	53	36.7	738	766	23018	959.1	15.98	6	333.6	0	0	23018
									00:01:03	105.26	1.199	126.211	612	2887.54	3439.19	1.19	216.6	39.8	41.2	34.6	41.85	12	176	16.4	18.07	3.32	17.39	4.12	20.92	0.05	130	24	125	30	NONE		23.6	53	36.7	738	766	21664	902.7	15.04	6	314	0	0	21664
									00:01:04	98.36	1.258	123.738	644	3168.35	3686.7	1.16	223.2	45.6	36.9	31.7	45.92	13.1	176	18	17.74	3.62	17.05	4.37	20.92	0.05	128	26	123	31	NONE		23.6	53	36.7	738	766	23633	984.7	16.41	7	342.5	0	0	23633
									00:01:05	78.95	1.399	110.447	675	3058.95	3461.04	1.13	244.9	53.3	34.3	30.3	44.33	12.7	176	17.4	17.51	3.81	16.68	4.54	20.92	0.05	126	27	120	33	NONE		23.6	53	36.7	738	766	22661	944.2	15.74	7	328.4	0	0	22661
									00:01:05	82.19	1.337	109.89	765	2636.05	3132.79	1.19	239.7	46.4	39.5	33.2	38.2	10.9	176	15	17.93	3.47	17.05	4.39	20.92	0.05	129	25	123	32	NONE		23.7	52	36.7	738	766	19766	823.6	13.73	7	286.5	0	0	19766
									00:01:06	95.24	1.216	115.81	643	2663.43	3206.24	1.2	219.4	41	41	34	38.6	11	176	15.1	18.04	3.37	17.29	4.21	20.92	0.05	130	24	124	30	NONE		23.7	52	36.7	738	766	20036	834.9	13.91	7	290.4	0	0	20036
									00:01:07	89.55	1.275	114.179	720	2801.2	3370.89	1.2	227.6	45.8	38.5	32	40.6	11.6	176	15.9	17.85	3.59	17.15	4.29	20.92	0.05	128	26	123	31	NONE		23.7	52	36.7	738	766	21071	878	14.63	7	305.4	0	0	21071
									00:01:07	98.36	1.186	116.656	658	2562.45	3288.08	1.28	215	40.7	42.8	33.4	37.14	10.6	175	14.6	18.13	3.43	17.46	4.29	20.92	0.05	130	25	126	31	NONE		23.7	52	36.7	738	766	19599	816.6	13.61	7	284	0	0	19599
									00:01:08	105.26	0.936	98.526	584	2130.96	2810.39	1.32	169.9	32.5	42.8	32.4	30.88	8.8	175	12.2	18.15	3.47	17.57	4.34	20.92	0.05	131	25	126	31	NONE		23.7	52	36.7	738	766	16419	684.1	11.4	8	238	0	0	16419
									00:01:08	111.11	1.111	123.444	523	2737.99	3514.05	1.28	201.1	38.5	42.2	32.9	39.68	11.3	175	15.6	18.1	3.47	17.45	4.51	20.92	0.05	130	25	125	32	NONE		23.7	52	36.7	738	766	20943	872.6	14.54	8	303.5	0	0	20943
									00:01:09	107.14	0.994	106.5	598	2322.92	3018.71	1.3	180.3	34.3	42.6	32.8	33.67	9.6	175	13.3	18.14	3.45	17.51	4.38	20.92	0.05	130	25	126	31	NONE		23.7	52	36.7	738	766	17827	742.8	12.38	8	258.4	0	0	17827
									00:01:10	101.69	1.112	113.085	523	2974.84	3716.26	1.25	195.7	44.4	35.6	28.5	43.11	12.3	175	17	17.6	3.99	16.87	4.91	20.92	0.05	127	29	121	35	NONE		23.7	52	36.8	738	766	22593	941.4	15.69	8	327.4	0	0	22593
									00:01:10	88.24	1.394	123	674	3381.63	4133.28	1.22	243.5	56.9	34.5	28.3	49.01	14	174	19.4	17.47	4.08	16.56	5.04	20.92	0.05	126	29	119	36	NONE		23.7	52	36.8	738	766	25538	1064.1	17.73	8	370.1	0	0	25538
									00:01:11	88.24	1.379	121.676	734	3160.37	3972.08	1.26	243.2	54.7	36.5	29.1	45.8	13.1	174	18.2	17.64	3.97	16.72	4.92	20.92	0.05	127	29	120	35	NONE		23.7	52	36.8	738	766	24040	1001.7	16.69	8	348.4	0	0	24040
									00:01:12	90.91	1.232	112	660	2839.4	3620.68	1.28	218.1	48.4	37.2	29.2	41.15	11.8	174	16.3	17.7	3.93	16.86	4.81	20.92	0.05	127	28	121	35	NONE	Marker	23.7	52	36.8	738	766	21681	903.4	15.06	9	314.2	0	0	21681
									00:01:12	93.75	1.305	122.344	644	3049.48	3824.72	1.25	231.9	49.6	38	30.3	44.2	12.6	174	17.5	17.77	3.8	16.91	4.88	20.92	0.05	128	27	122	35	NONE		23.7	52	36.8	738	766	23184	966	16.1	9	336	0	0	23184
									00:01:13	66.67	1.569	104.6	661	3241.69	3929.3	1.21	267.3	71.5	30.8	25.4	46.98	13.4	173	18.7	17.04	4.56	16.01	5.68	20.92	0.05	122	33	115	41	NONE		23.7	52	36.8	738	766	24429	1017.9	16.96	9	354	0	0	24429
									00:01:15	31.75	1.862	59.111	1126	2313.12	2692.71	1.16	299.1	102.7	24.6	21.1	33.52	9.6	174	13.3	16.06	5.52	15.13	6.68	20.92	0.05	115	40	109	48	NONE		23.8	52	36.8	738	766	17256	719	11.98	9	250.1	0	0	17256
									00:01:16	45.45	1.989	90.409	1141	2969.04	3606.88	1.21	334.2	96.2	29.4	24.2	43.03	12.3	173	17.2	16.8	4.84	15.75	6.16	20.92	0.05	121	35	113	44	NONE		23.8	52	36.8	738	766	22387	932.8	15.55	10	324.5	0	0	22387
									00:01:18	37.5	2.052	76.95	1112	2588.17	3299.81	1.27	341.7	106.6	28.7	22.5	37.51	10.7	172	15	16.65	5.19	15.38	7.08	20.92	0.05	120	37	111	51	NONE		23.8	51	36.8	738	766	19762	823.4	13.72	10	286.4	0	0	19762
									00:01:20	32.79	2.673	87.639	1561	3066.92	4027.13	1.31	439.6	148.7	27.8	21.2	44.45	12.7	171	17.9	16.45	5.56	15.4	7.14	20.92	0.05	118	40	111	51	NONE		23.8	51	36.8	738	766	23603	983.4	16.39	11	342.1	0	0	23603
									00:01:21	40	1.676	67.04	993	2505.66	3135.97	1.25	271.5	94.9	25.6	20.5	36.31	10.4	170	14.7	16.2	5.66	15.28	6.89	20.92	0.05	116	41	110	50	NONE		23.8	50	36.8	738	766	19039	793.3	13.22	11	275.9	0	0	19039
									00:01:23	43.17	1.417	61.165	791	2470.93	3046.99	1.23	224.4	85.4	23.5	19.1	35.81	10.2	168	14.7	15.84	6.03	14.73	7.28	20.92	0.05	114	43	106	52	NONE		23.8	50	36.8	738	766	18703	779.3	12.99	11	271.1	0	0	18703
									00:01:25	29.85	1.785	53.284	1258	2009.51	2490.68	1.24	288.6	101	25.5	20.6	29.12	8.3	167	12	16.17	5.66	14.7	7.6	20.92	0.05	116	41	106	55	NONE		23.8	50	36.8	738	766	15231	634.6	10.58	12	220.7	0	0	15231
									00:01:26	51.72	2.109	109.086	1020	4166.29	5063.16	1.22	340.2	118.5	25.3	20.8	60.38	17.3	166	25.1	16.13	5.62	15.08	6.95	20.92	0.05	116	40	108	50	NONE		23.8	50	36.8	738	766	31418	1309.1	21.82	12	455.3	0	0	31418
									00:01:27	56.07	1.565	87.757	1019	2912.62	3688.42	1.27	261.6	79.7	28.8	22.7	42.21	12.1	165	17.7	16.72	5.09	15.69	6.37	20.92	0.05	120	37	113	46	NONE		23.8	51	36.8	738	766	22200	925	15.42	12	321.7	0	0	22200
									00:01:28	45.8	1.766	80.885	868	3158.28	3944.11	1.25	282.4	104.2	24.6	19.7	45.77	13.1	163	19.4	15.99	5.9	15.09	7.11	20.92	0.05	115	42	108	51	NONE		23.8	51	36.8	738	766	23984	999.3	16.66	13	347.6	0	0	23984
									00:01:30	45.8	1.592	72.916	1131	2614.22	3336.66	1.28	260.6	88.2	26.7	20.9	37.89	10.8	162	16.1	16.37	5.54	15.35	7.01	20.92	0.05	118	40	110	50	NONE		23.8	51	36.8	738	766	19967	831.9	13.87	13	289.4	0	0	19967
									00:01:31	42.25	2.57	108.592	1207	3766.93	4839.48	1.28	424.3	138.7	28	21.8	54.59	15.6	161	23.4	16.51	5.4	15.67	6.75	20.92	0.05	119	39	113	49	NONE		23.8	51	36.8	738	766	28821	1200.9	20.01	13	417.7	0	0	28821
									00:01:32	38.22	2.088	79.796	1262	2441.66	3362.39	1.38	354.1	106.6	31.6	22.9	35.39	10.1	160	15.3	16.96	5.11	15.83	6.9	20.92	0.05	122	37	114	50	NONE		23.8	51	36.8	738	766	19038	793.3	13.22	14	275.9	0	0	19038
									00:01:35	22.47	1.955	43.933	1206	1763.19	2375.45	1.35	308	127.8	24	17.8	25.55	7.3	159	11.1	15.75	6.54	14.39	8.44	20.92	0.05	113	47	103	61	NONE		23.8	51	36.8	738	766	13665	569.4	9.49	14	198	0	0	13665
									00:01:37	40.82	1.954	79.755	1100	2959.71	3930.15	1.33	315.8	116.5	26	19.6	42.89	12.3	158	18.7	16.16	5.96	15.11	7.6	20.92	0.05	116	43	109	55	NONE		23.8	51	36.8	738	766	22847	952	15.87	15	331.1	0	0	22847
									00:01:38	40.82	2.19	89.388	1066	3092	4075.82	1.32	361.2	120.9	28	21.2	44.81	12.8	157	19.7	16.49	5.52	15.3	7.34	20.92	0.05	119	40	110	53	NONE		23.9	51	36.8	738	766	23821	992.5	16.54	15	345.2	0	0	23821
									00:01:40	30.77	2.499	76.892	1316	2696.33	3694.4	1.37	409.5	145.3	27.7	20.2	39.08	11.2	156	17.3	16.39	5.81	15.19	7.51	20.92	0.05	118	42	109	54	NONE		23.9	49	36.8	738	766	20995	874.8	14.58	15	304.3	0	0	20995
									00:01:42	34.88	1.995	69.593	1193	2361.93	3169.33	1.34	330.3	110	28.4	21.2	34.23	9.8	154	15.3	16.56	5.51	15.73	7	20.92	0.05	119	40	113	50	NONE		23.9	49	36.8	738	766	18285	761.9	12.7	16	265	0	0	18285
									00:01:43	37.04	2.508	92.889	1300	3110.04	4233.8	1.36	416.3	138.4	29	21.3	45.07	12.9	152	20.5	16.6	5.52	15.7	6.95	20.92	0.05	119	40	113	50	NONE		23.9	49	36.8	738	766	24172	1007.2	16.79	16	350.3	0	0	24172
									00:01:45	31.75	2.362	74.984	1505	2233.79	3207.6	1.44	402	122.4	32.6	22.7	32.37	9.2	151	14.8	17.02	5.18	16.24	6.54	20.92	0.05	122	37	117	47	NONE		23.9	49	36.8	738	766	17626	734.4	12.24	17	255.4	0	0	17626
									00:01:47	42.25	1.462	61.775	977	1887.93	2668.53	1.41	247.6	76.5	31.2	22	27.36	7.8	150	12.6	16.94	5.23	16.07	6.61	20.92	0.05	122	38	116	48	NONE		23.9	49	36.8	738	766	14830	617.9	10.3	17	214.9	0	0	14830
									00:01:48	40.82	1.773	72.367	1072	2328.99	3263.09	1.4	296.7	96.8	29.8	21.3	33.75	9.6	150	15.5	16.73	5.46	15.91	6.74	20.92	0.05	120	39	114	48	NONE		23.9	48	36.8	738	766	18248	760.3	12.67	17	264.5	0	0	18248
									00:01:49	53.1	1.702	90.372	839	2930.05	4060.58	1.39	284.5	92.6	29.6	21.3	42.46	12.1	149	19.7	16.72	5.44	15.9	6.61	20.92	0.05	120	39	114	48	NONE		23.9	48	36.8	738	766	22887	953.6	15.89	17	331.7	0	0	22887
									00:01:51	48.39	1.72	83.226	1025	2392.59	3393.51	1.42	295.3	85	33.4	23.5	34.68	9.9	147	16.3	17.17	4.94	16.39	6.06	20.92	0.05	123	36	118	44	NONE		23.9	48	36.8	738	766	18812	783.8	13.06	18	272.6	0	0	18812
									00:01:52	36.36	2.372	86.255	1087	2504.78	3674.03	1.47	405.5	122.4	33.4	22.8	36.3	10.4	146	17.2	17.1	5.16	16.15	6.71	20.92	0.05	123	37	116	48	NONE		23.9	48	36.8	738	766	19886	828.6	13.81	18	288.2	0	0	19886
									00:01:54	42.55	1.663	70.766	1242	1903.95	2804.52	1.47	288.9	79.9	35.6	24.2	27.59	7.9	146	13	17.37	4.8	16.69	5.79	20.92	0.05	125	35	120	42	NONE		23.9	48	36.8	738	766	15135	630.6	10.51	18	219.3	0	0	15135
									00:01:56	31.09	1.366	42.466	809	1375.4	2029.43	1.48	227.4	79	29.3	19.9	19.93	5.7	145	9.5	16.65	5.78	15.4	7.5	20.92	0.05	120	42	111	54	NONE		23.9	48	36.8	738	766	10939	455.8	7.6	19	158.5	0	0	10939
									00:01:57	31.41	1.704	53.529	1057	1939.23	2753.19	1.42	275.9	106	26.5	18.6	28.1	8	143	13.6	16.19	6.22	15.42	7.35	20.92	0.05	116	45	111	53	NONE		23.9	48	36.8	738	766	15252	635.5	10.59	19	221	0	0	15252
									00:01:59	40.54	1.712	69.405	1025	2366.71	3319.8	1.4	282.2	99.1	28.1	20.1	34.3	9.8	142	16.7	16.48	5.79	15.54	7.17	20.92	0.05	119	42	112	52	NONE		23.9	48	36.8	738	766	18550	772.9	12.88	19	268.8	0	0	18550
									00:02:00	43.17	1.705	73.597	915	2121.59	3034.78	1.43	292.4	85.2	33.3	23.3	30.75	8.8	141	15	17.15	5	16.36	6	20.92	0.05	123	36	118	43	NONE		23.9	48	36.8	738	766	16722	696.7	11.61	20	242.3	0	0	16722
									00:02:03	23.62	2.833	66.921	1677	1574.86	2569.28	1.63	502.1	131.9	41.4	25.4	22.82	6.5	140	11.2	17.72	4.66	16.78	6.24	20.92	0.05	127	33	121	45	NONE		23.9	48	36.8	738	766	12914	538.1	8.97	20	187.2	0	0	12914
									00:02:05	31.58	1.89	59.684	1010	1782.25	2746.89	1.54	320	105.3	32.2	20.9	25.83	7.4	138	12.9	16.93	5.57	16.05	6.99	20.92	0.05	122	40	115	50	NONE		23.9	48	36.8	738	766	14360	598.3	9.97	20	208.1	0	0	14360
									00:02:07	32.09	1.779	57.08	1120	1641.74	2468.81	1.5	304.3	93.2	33.4	22.2	23.79	6.8	136	12.1	17.11	5.24	16.07	6.95	20.92	0.05	123	38	116	50	NONE		23.9	48	36.8	738	766	13131	547.1	9.12	21	190.3	0	0	13131
									00:02:09	28.04	2.495	69.953	1446	1723.02	2808.07	1.63	438.5	121.4	39.5	24.2	24.97	7.1	134	12.9	17.58	4.87	16.73	6.27	20.92	0.05	126	35	120	45	NONE		23.9	48	36.8	738	766	14124	588.5	9.81	21	204.7	0	0	14124
									00:02:11	27.15	1.918	52.072	1225	1341.66	2266.28	1.69	333.4	101.1	37.4	22.1	19.44	5.6	131	10.2	17.38	5.27	16.51	6.82	20.92	0.05	125	38	119	49	NONE		23.9	48	36.9	738	766	11125	463.5	7.73	21	161.2	0	0	11125
									00:02:13	38.96	1.617	63	1057	1562.92	2578.36	1.65	283.6	80.2	38.6	23.4	22.65	6.5	131	11.9	17.54	4.96	16.74	6.37	20.92	0.05	126	36	120	46	NONE		23.9	49	36.9	738	766	12861	535.9	8.93	22	186.4	0	0	12861
									00:02:15	28.99	2.698	78.203	1498	1696.4	3023.88	1.78	482.7	126.5	44.9	25.2	24.59	7	134	12.7	17.89	4.69	17.34	5.7	20.92	0.05	129	34	125	41	NONE		23.9	49	36.9	738	766	14317	596.5	9.94	22	207.5	0	0	14317
									00:02:17	26.09	1.832	47.791	1373	1145.09	1943.69	1.7	322.9	90.3	40.1	23.6	16.6	4.7	136	8.4	17.63	4.93	17.03	5.98	20.92	0.05	127	35	122	43	NONE		23.9	49	36.9	738	766	9510	396.2	6.6	22	137.8	0	0	9510
									00:02:18	52.17	1.395	72.783	870	1667.83	2827	1.7	247.9	65.7	41.4	24.5	24.17	6.9	136	12.3	17.77	4.71	17.06	5.71	20.92	0.05	128	34	123	41	NONE		23.9	49	36.9	738	766	13844	576.9	9.61	22	200.6	0	0	13844
									00:02:19	56.07	1.129	63.308	762	1388.53	2343.45	1.69	202.2	50.7	42.8	25.3	20.12	5.7	136	10.2	17.91	4.49	17.18	5.48	20.92	0.05	129	32	124	39	NONE		23.9	49	36.9	738	766	11510	479.6	7.99	22	166.8	0	0	11510
									00:02:20	45.45	1.494	67.909	916	1461.96	2521.68	1.72	268.1	67.3	44.3	25.7	21.19	6.1	133	11	17.95	4.5	17.35	5.54	20.92	0.05	129	32	125	40	NONE		23.9	49	36.9	738	766	12205	508.5	8.48	23	176.9	0	0	12205
									00:02:22	39.47	1.69	66.711	995	1434.49	2542.04	1.77	302.9	78.1	44.6	25.2	20.79	5.9	131	11	17.92	4.62	17.32	5.8	20.92	0.05	129	33	125	42	NONE		23.9	49	36.9	738	766	12083	503.4	8.39	23	175.1	0	0	12083
									00:02:24	38.22	1.613	61.643	1150	1247.72	2277.56	1.83	291.5	72.3	47.3	25.9	18.08	5.2	131	9.5	18.07	4.48	17.5	5.53	20.92	0.05	130	32	126	40	NONE		23.9	49	36.9	738	766	10615	442.3	7.37	23	153.8	0	0	10615
									00:02:25	46.51	1.445	67.209	963	1359.94	2492.14	1.83	261.1	65	47	25.7	19.71	5.6	130	10.5	18.07	4.5	17.47	5.55	20.92	0.05	130	32	126	40	NONE		23.9	49	36.9	738	766	11585	482.7	8.05	23	167.9	0	0	11585
									00:02:26	43.17	1.316	56.806	887	1208.97	2189.23	1.81	236	61.5	44.5	24.6	17.52	5	129	9.4	17.93	4.67	17.4	5.7	20.92	0.05	129	34	125	41	NONE		23.9	49	36.9	738	766	10257	427.4	7.12	23	148.7	0	0	10257
									00:02:28	37.97	1.678	63.722	917	1459.6	2581.81	1.77	297.5	82.4	41.8	23.7	21.15	6	129	11.3	17.73	4.91	17.08	6.1	20.92	0.05	127	35	123	44	NONE		23.9	49	36.9	738	766	12287	511.9	8.53	24	178.1	0	0	12287
									00:02:29	36.59	1.649	60.329	1056	1385.75	2423.75	1.75	292.4	80.3	41.7	23.8	20.08	5.7	128	10.8	17.73	4.87	17.14	6.04	20.92	0.05	127	35	123	43	NONE		23.9	49	36.9	738	766	11622	484.2	8.07	24	168.4	0	0	11622
									00:02:32	23.26	2.631	61.186	1741	1246.26	2302.74	1.85	474.7	120.1	47.8	25.9	18.06	5.2	128	9.7	18.04	4.56	17.16	6.08	20.92	0.05	130	33	123	44	NONE		23.9	49	36.9	738	766	10647	443.6	7.39	24	154.3	0	0	10647
									00:02:35	21.2	2.187	46.367	1444	967.555	1825.78	1.89	392.6	104.4	46.4	24.6	14.02	4	126	7.7	17.95	4.77	17.3	5.94	20.92	0.05	129	34	124	43	NONE		23.9	49	36.9	738	766	8326	346.9	5.78	24	120.7	0	0	8326
									00:02:37	27.78	1.947	54.083	1128	1331.66	2248.94	1.69	341.5	98.1	39.2	23.2	19.3	5.5	125	10.7	17.54	5.04	16.93	6.22	20.92	0.05	126	36	122	45	NONE		23.9	49	36.9	738	766	11041	460	7.67	25	160	0	0	11041
									00:02:39	30.3	1.976	59.879	1491	1165.12	2112.06	1.81	359.4	84.6	49.6	27.3	16.89	4.8	124	9.4	18.19	4.28	17.66	5.38	20.92	0.05	131	31	127	39	NONE		23.9	49	36.9	738	766	9889	412	6.87	25	143.3	0	0	9889
									00:02:41	38.46	1.721	66.192	963	1381.77	2550.13	1.85	309.3	80.4	46	24.9	20.03	5.7	123	11.2	17.97	4.67	17.42	5.76	20.92	0.05	129	34	125	41	NONE		23.9	49	37	738	766	11799	491.6	8.19	25	171	0	0	11799
									00:02:42	38.71	1.419	54.929	1226	990.629	1861.57	1.88	260.5	58.4	52.7	28.1	14.36	4.1	123	8.1	18.36	4.12	17.78	5.13	20.92	0.05	132	30	128	37	NONE		23.9	49	37	738	766	8512	354.7	5.91	25	123.4	0	0	8512
									00:02:44	38.71	1.574	60.929	963	1190.28	2236.61	1.88	285.6	70.1	48.9	26	17.25	4.9	122	9.8	18.14	4.45	17.56	5.52	20.92	0.05	130	32	126	40	NONE		24	48	37	738	766	10227	426.1	7.1	26	148.2	0	0	10227
									00:02:47	21.43	2.586	55.414	1912	960.924	1966.86	2.05	475.4	111.4	56.1	27.4	13.93	4	121	7.9	18.38	4.31	17.72	5.53	20.92	0.05	132	31	127	40	NONE		23.9	49	37	738	766	8512	354.7	5.91	26	123.4	0	0	8512
									00:02:48	36.14	1.263	45.651	797	946.677	1737.54	1.84	227.3	58.3	45.5	24.8	13.72	3.9	120	7.9	18	4.62	17.24	5.91	20.92	0.05	129	33	124	42	NONE		23.9	49	37	738	766	8069	336.2	5.6	26	116.9	0	0	8069
									00:02:50	38.96	0.915	35.649	640	778.127	1329.68	1.71	163.9	41.4	42.3	24.8	11.28	3.2	120	6.5	17.91	4.52	17.05	5.88	20.92	0.05	129	33	123	42	NONE		23.9	49	37	738	766	6476	269.8	4.5	26	93.9	0	0	6476
									00:02:52	29.85	1.717	51.254	1212	1166.81	1986.68	1.7	305.4	80.7	42.1	24.7	16.91	4.8	120	9.7	17.79	4.7	17.01	6.04	20.92	0.05	128	34	122	43	NONE		23.9	49	37	738	766	9700	404.2	6.74	26	140.6	0	0	9700
									00:02:55	21.05	2.31	48.632	1554	1070.84	1894.34	1.77	412.4	109.1	44	24.9	15.52	4.4	120	8.9	17.85	4.72	17.18	5.91	20.92	0.05	128	34	124	42	NONE		23.9	49	37	738	766	9014	375.6	6.26	27	130.6	0	0	9014
									00:02:57	26.55	1.665	44.204	1110	1049.45	1714.35	1.63	294.6	78.3	40.3	24.7	15.21	4.3	119	8.8	17.69	4.7	16.98	5.91	20.92	0.05	127	34	122	42	NONE		23.9	49	37	738	766	8609	358.7	5.98	27	124.8	0	0	8609
									00:02:59	34.88	1.574	54.907	1150	1189.86	1989.31	1.67	282.6	69.2	44.1	26.4	17.24	4.9	119	10	17.95	4.4	17.3	5.56	20.92	0.05	129	32	124	40	NONE		23.9	49	37	738	766	9833	409.7	6.83	27	142.5	0	0	9833
									00:03:00	38.71	1.512	58.529	1011	1234.02	2137.53	1.73	272.2	67	45.2	26.1	17.88	5.1	119	10.4	18	4.43	17.49	5.41	20.92	0.05	129	32	126	39	NONE		23.9	49	37	738	766	10316	429.8	7.16	27	149.5	0	0	10316
									00:03:01	43.17	1.316	56.806	1041	1078.3	1926.55	1.79	240.4	54.2	49.9	27.9	15.63	4.5	119	9.1	18.27	4.12	17.77	4.98	20.92	0.05	131	30	128	36	NONE		23.9	49	37	738	766	9107	379.5	6.32	27	132	0	0	9107
									00:03:03	41.38	1.209	50.028	943	930.317	1679.66	1.81	221.4	49.3	50.7	28.1	13.48	3.9	118	7.9	18.31	4.08	17.82	4.94	20.92	0.05	132	29	128	36	NONE		23.9	49	37	738	766	7885	328.6	5.48	27	114.3	0	0	7885
									00:03:04	40	1.391	55.64	1042	1053.26	1914.07	1.82	254	58.1	50.2	27.6	15.26	4.4	118	8.9	18.26	4.18	17.76	5.04	20.92	0.05	131	30	128	36	NONE		23.9	49	37	738	766	8947	372.8	6.21	28	129.7	0	0	8947
									00:03:06	41.38	1.391	57.559	1026	1061.99	1952.48	1.84	254.8	57.3	51.5	28	15.39	4.4	117	9.1	18.32	4.12	17.82	5.01	20.92	0.05	132	30	128	36	NONE		23.9	49	37	738	766	9057	377.4	6.29	28	131.3	0	0	9057
									00:03:08	35.29	1.532	54.071	1041	999.172	1860.4	1.86	280.4	64	51.6	27.7	14.48	4.1	117	8.5	18.3	4.18	17.76	5.2	20.92	0.05	132	30	128	37	NONE		23.9	49	37	738	766	8558	356.6	5.94	28	124	0	0	8558
									00:03:10	26.2	2.145	56.201	1708	951.341	1876.76	1.97	396.3	87	57.1	29	13.79	3.9	117	8.1	18.48	4.06	17.95	5.08	20.92	0.05	133	29	129	37	NONE		23.9	49	37	738	766	8316	346.5	5.77	28	120.5	0	0	8316
									00:03:11	38.96	1.335	52.013	1026	913.968	1741.87	1.91	245.8	54.3	53.9	28.3	13.25	3.8	117	7.8	18.41	4.07	17.93	5	20.92	0.05	132	29	129	36	NONE		23.9	49	37	738	766	7892	328.8	5.48	28	114.4	0	0	7892
									00:03:13	41.1	1.317	54.123	1026	949.642	1782.8	1.88	242.7	52.7	54	28.7	13.76	3.9	117	8.1	18.43	4	17.93	4.95	20.92	0.05	132	29	129	36	NONE		23.9	49	37	738	766	8157	339.9	5.66	28	118.2	0	0	8157
									00:03:14	38.46	1.335	51.346	1025	888.958	1677.85	1.89	246.4	53	54.7	29	12.88	3.7	116	7.7	18.46	3.97	17.91	4.98	20.92	0.05	133	29	129	36	NONE		23.9	49	37	738	766	7650	318.8	5.31	29	110.9	0	0	7650
									00:03:16	41.96	1.363	57.189	931	1004.64	1875.36	1.87	251.2	54.3	54	28.9	14.56	4.2	116	8.7	18.43	3.98	17.99	4.86	20.92	0.05	133	29	129	35	NONE		23.9	49	37	738	766	8613	358.9	5.98	29	124.8	0	0	8613
									00:03:18	29.13	1.8	52.427	1414	850.779	1687.45	1.98	334.3	70.4	59.2	29.9	12.33	3.5	115	7.4	18.57	3.91	18.1	4.87	20.92	0.05	134	28	130	35	NONE		23.9	49	37	738	766	7451	310.5	5.17	29	108	0	0	7451
									00:03:20	34.29	1.331	45.634	1153	766.726	1478.6	1.93	246.4	52.4	56.4	29.2	11.11	3.2	114	6.7	18.51	3.94	17.91	5.04	20.92	0.05	133	28	129	36	NONE		23.9	49	37	738	766	6648	277	4.62	29	96.3	0	0	6648
									00:03:21	41.67	1.183	49.292	935	873.146	1643.17	1.88	217.7	47.9	53.1	28.2	12.65	3.6	113	7.7	18.4	4.05	17.89	4.95	20.92	0.05	132	29	129	36	NONE		23.9	49	37	738	766	7506	312.8	5.21	29	108.8	0	0	7506
									00:03:23	40.27	1.183	47.638	904	928.238	1702.15	1.83	215	51.3	48.3	26.3	13.45	3.8	113	8.2	18.17	4.34	17.66	5.2	20.92	0.05	131	31	127	37	NONE		23.9	49	37	738	766	7909	329.5	5.49	29	114.6	0	0	7909
									00:03:24	34.88	1.248	43.535	1180	785.479	1447.42	1.84	229.3	50.4	52.3	28.4	11.38	3.3	113	7	18.37	4.04	17.88	4.99	20.92	0.05	132	29	129	36	NONE		23.9	49	37	738	766	6704	279.3	4.66	29	97.2	0	0	6704
									00:03:26	39.47	1.122	44.289	933	831.926	1481.99	1.78	205.3	45.6	49.9	28	12.06	3.4	112	7.4	18.3	4.06	17.77	4.93	20.92	0.05	132	29	128	35	NONE		23.9	49	37	738	766	7020	292.5	4.87	30	101.7	0	0	7020
									00:03:29	25.21	1.816	45.782	1321	846.384	1571.75	1.86	332.4	75.7	52	28	12.27	3.5	112	7.6	18.3	4.17	17.8	5.08	20.92	0.05	132	30	128	37	NONE		23.9	49	37	738	766	7243	301.8	5.03	30	105	0	0	7243
									00:03:31	23.62	1.407	33.236	1025	711.693	1228.63	1.73	252.7	63.1	44.4	25.7	10.31	2.9	112	6.4	17.96	4.48	17.28	5.69	20.92	0.05	129	32	124	41	NONE		23.9	49	37	738	766	5943	247.6	4.13	30	86.1	0	0	5943
									00:03:33	28.85	1.54	44.423	1196	974.945	1643.01	1.69	275.8	69.1	43.5	25.8	14.13	4	111	8.8	17.91	4.49	17.41	5.4	20.92	0.05	129	32	125	39	NONE		23.9	49	37	738	766	8078	336.6	5.61	30	117.1	0	0	8078
									00:03:35	31.41	1.428	44.859	1306	885.997	1523.63	1.72	259.8	58.9	48.1	28	12.84	3.7	111	8	18.19	4.12	17.74	5	20.92	0.05	131	30	128	36	NONE		23.9	49	37	738	766	7389	307.9	5.13	30	107.1	0	0	7389
									00:03:36	36.36	1.188	43.2	1042	816.212	1409.68	1.73	217.5	47.1	49.8	28.8	11.83	3.4	110	7.4	18.31	3.96	17.8	4.87	20.92	0.05	132	29	128	35	NONE		23.9	49	37	738	766	6817	284	4.73	30	98.8	0	0	6817
									00:03:38	31.58	1.236	39.032	1119	728.481	1268.32	1.74	226.6	48.8	50.5	29	10.56	3	110	6.6	18.33	3.95	17.84	4.92	20.92	0.05	132	28	128	35	NONE		23.9	49	37	738	766	6100	254.2	4.24	31	88.4	0	0	6100
									00:03:40	31.09	1.28	39.793	1091	804.107	1403.52	1.75	231.9	54.8	46.8	26.8	11.65	3.3	109	7.4	18.12	4.28	17.56	5.27	20.92	0.05	130	31	126	38	NONE		23.9	49	37	738	766	6739	280.8	4.68	31	97.7	0	0	6739
									00:03:42	37.74	1.098	41.434	979	804.548	1363.63	1.69	200.4	43.9	48.2	28.4	11.66	3.3	108	7.4	18.25	4	17.75	4.97	20.92	0.05	131	29	128	36	NONE		23.9	49	37	738	766	6678	278.3	4.64	31	96.8	0	0	6678
									00:03:43	36.14	1.158	41.855	1027	807.66	1389.59	1.72	211.4	46.7	48.7	28.3	11.71	3.3	108	7.5	18.26	4.03	17.73	5.02	20.92	0.05	131	29	127	36	NONE		23.9	49	37	738	766	6737	280.7	4.68	31	97.6	0	0	6737
									00:03:45	36.59	0.978	35.78	906	712.213	1198.85	1.68	177.9	39.8	46.6	27.7	10.32	2.9	107	6.7	18.19	4.07	17.62	5.09	20.92	0.05	131	29	127	37	NONE		23.9	49	37.1	738	766	5899	245.8	4.1	31	85.5	0	0	5899
									00:03:48	21.66	1.087	23.545	878	544.961	891.156	1.64	193.2	49.9	40.4	24.7	7.9	2.3	109	5	17.77	4.59	17.05	5.82	20.92	0.05	128	33	123	42	NONE		23.9	49	37.1	738	766	4472	186.3	3.11	31	64.8	0	0	4472
									00:03:50	22.73	1.662	37.773	1544	805.915	1371.02	1.7	298.9	73.2	44.9	26.4	11.68	3.3	109	7.4	17.98	4.4	17.43	5.41	20.92	0.05	129	32	125	39	NONE		23.9	49	37.1	738	766	6698	279.1	4.65	31	97.1	0	0	6698
									00:03:52	35.09	1.1	38.596	1028	808.035	1323.46	1.64	198.8	45.8	44.7	27.3	11.71	3.3	108	7.5	18.07	4.16	17.53	5.15	20.92	0.05	130	30	126	37	NONE		23.9	49	37.1	738	766	6634	276.4	4.61	32	96.1	0	0	6634
									00:03:54	38.46	0.993	38.192	872	825.573	1343.43	1.63	178.6	42.4	43	26.4	11.96	3.4	108	7.6	17.99	4.27	17.48	5.13	20.92	0.05	129	31	126	37	NONE		23.9	49	37	738	766	6764	281.9	4.7	32	98	0	0	6764
									00:03:56	33.52	1.035	34.693	905	746.2	1214.93	1.63	186.3	44	43.3	26.6	10.81	3.1	108	6.9	18	4.25	17.45	5.24	20.92	0.05	129	31	125	38	NONE		23.9	49	37	738	766	6115	254.8	4.25	32	88.6	0	0	6115
									00:03:58	22.81	2.171	49.529	1787	914.362	1603.41	1.75	398.5	85.4	52.4	29.9	13.25	3.8	107	8.5	18.36	3.93	17.85	4.9	20.92	0.05	132	28	128	35	NONE		23.9	49	37.1	738	766	7675	319.8	5.33	32	111.2	0	0	7675
									00:03:59	48	0.943	45.264	778	837.823	1417.54	1.69	173.3	35.9	50	29.6	12.14	3.5	106	7.9	18.38	3.81	17.85	4.66	20.92	0.05	132	27	128	34	NONE		23.9	49	37.1	738	766	6951	289.6	4.83	32	100.7	0	0	6951
									00:04:01	41.38	0.961	39.766	780	732.812	1242.41	1.7	176.7	36.5	50.3	29.7	10.62	3	105	7	18.39	3.8	17.81	4.71	20.92	0.05	132	27	128	34	NONE		23.9	49	37.1	738	766	6083	253.5	4.22	32	88.2	0	0	6083
									00:04:02	40.82	1.065	43.469	888	820.198	1387.04	1.69	195.2	41.3	49.5	29.3	11.89	3.4	104	7.9	18.33	3.88	17.82	4.73	20.92	0.05	132	28	128	34	NONE		23.9	49	37.1	738	766	6803	283.5	4.72	32	98.6	0	0	6803
									00:04:06	18.58	1.471	27.325	1110	550.465	940.897	1.71	266.9	61.5	47.3	27.7	7.98	2.3	107	5.1	18.14	4.18	17.29	5.54	20.92	0.05	130	30	124	40	NONE		23.9	49	37.1	738	766	4582	190.9	3.18	33	66.4	0	0	4582
									00:04:08	29.41	1.493	43.912	1094	916.63	1518.89	1.66	269.8	62.7	45.7	27.6	13.28	3.8	109	8.4	18.07	4.2	17.44	5.29	20.92	0.05	130	30	125	38	NONE		23.9	49	37.1	738	766	7554	314.7	5.25	33	109.5	0	0	7554
									00:04:09	33.9	1.189	40.305	908	830.257	1336.67	1.61	215.6	47.9	45.7	28.4	12.03	3.4	108	7.7	18.13	4.03	17.5	5.08	20.92	0.05	130	29	126	37	NONE		23.9	49	37.1	738	766	6780	282.5	4.71	33	98.3	0	0	6780
									00:04:11	37.5	1.128	42.3	934	869.289	1401.5	1.61	204.6	45.4	45.6	28.3	12.6	3.6	106	8.2	18.14	4.02	17.58	4.94	20.92	0.05	130	29	126	36	NONE		23.9	49	37.1	738	766	7102	295.9	4.93	33	102.9	0	0	7102
									00:04:13	40	1.081	43.24	918	865.174	1405.7	1.62	196.8	42.7	46.7	28.8	12.54	3.6	105	8.2	18.21	3.95	17.68	4.84	20.92	0.05	131	28	127	35	NONE		23.9	49	37.1	738	766	7085	295.2	4.92	33	102.7	0	0	7085
									00:04:14	34.88	1.009	35.198	947	692.599	1145.54	1.65	184	39.9	47.3	28.6	10.04	2.9	105	6.6	18.24	3.95	17.74	4.84	20.92	0.05	131	28	128	35	NONE		23.9	49	37.1	738	766	5704	237.7	3.96	33	82.7	0	0	5704
									00:04:16	34.88	0.915	31.919	830	654.712	1071.3	1.64	165.9	37.3	45	27.5	9.49	2.7	106	6.2	18.13	4.08	17.59	5.02	20.92	0.05	130	29	126	36	NONE		23.9	49	37.1	738	766	5374	223.9	3.73	33	77.9	0	0	5374
									00:04:18	37.5	0.89	33.375	814	681.845	1095.76	1.61	161.6	35.5	45.1	28.1	9.88	2.8	107	6.4	18.16	3.99	17.55	5.02	20.92	0.05	131	29	126	36	NONE		23.9	49	37.1	738	766	5565	231.9	3.86	33	80.7	0	0	5565
									00:04:19	39.47	0.947	37.382	826	783.531	1254.5	1.6	171.3	38.6	44.2	27.6	11.36	3.2	107	7.3	18.09	4.08	17.53	4.96	20.92	0.05	130	29	126	36	NONE		23.9	49	37.1	738	766	6387	266.1	4.44	34	92.6	0	0	6387
									00:04:21	41.1	0.867	35.63	780	752.765	1194.37	1.59	156.7	35.3	43.5	27.4	10.91	3.1	108	7	18.07	4.07	17.51	4.94	20.92	0.05	130	29	126	36	NONE		23.9	49	37.1	738	766	6119	255	4.25	34	88.7	0	0	6119
									00:04:22	39.22	1.037	40.667	813	895.306	1418.07	1.58	186.2	43.9	42.4	26.7	12.98	3.7	108	8.3	17.96	4.23	17.48	5.04	20.92	0.05	129	30	126	36	NONE		23.9	49	37.1	738	766	7274	303.1	5.05	34	105.4	0	0	7274
									00:04:24	39.22	0.947	37.137	845	803.691	1275.71	1.59	170.5	39.5	42.8	27	11.65	3.3	108	7.4	18	4.17	17.43	5.08	20.92	0.05	129	30	125	37	NONE		23.9	49	37.1	738	766	6534	272.3	4.54	34	94.7	0	0	6534
									00:04:25	39.47	1.036	40.895	903	850.109	1351.74	1.59	187.7	41.6	44.9	28.2	12.32	3.5	108	7.9	18.12	4.02	17.67	4.79	20.92	0.05	130	29	127	34	NONE		23.9	49	37.1	738	766	6915	288.1	4.8	34	100.2	0	0	6915
									00:04:27	35.93	1.057	37.976	794	788.813	1286.92	1.63	191.3	43.5	45	27.6	11.43	3.3	108	7.3	18.1	4.12	17.68	4.88	20.92	0.05	130	30	127	35	NONE		23.9	49	37.1	738	766	6468	269.5	4.49	34	93.7	0	0	6468
									00:04:28	38.22	1.111	42.459	996	838.311	1371.22	1.64	202.6	43.6	47.5	29	12.15	3.5	109	7.7	18.24	3.92	17.81	4.65	20.92	0.05	131	28	128	33	NONE		23.9	49	37.1	738	766	6880	286.7	4.78	34	99.7	0	0	6880
									00:04:30	44.78	0.929	41.597	788	805.477	1333.79	1.66	169.8	36.2	47.8	28.8	11.67	3.3	109	7.4	18.28	3.9	17.81	4.6	20.92	0.05	131	28	128	33	NONE		23.9	49	37.1	738	766	6636	276.5	4.61	34	96.2	0	0	6636
									00:04:31	38.96	0.867	33.779	751	659.13	1090.12	1.65	158.3	34	47.1	28.5	9.55	2.7	108	6.1	18.26	3.92	17.87	4.57	20.92	0.05	131	28	128	33	NONE		23.9	49	37.1	738	766	5428	226.2	3.77	34	78.7	0	0	5428
									00:04:33	42.55	0.823	35.021	689	703.103	1134.65	1.61	149.8	32.4	45.6	28.2	10.19	2.9	106	6.6	18.2	3.94	17.7	4.68	20.92	0.05	131	28	127	34	NONE		23.9	49	37.1	738	766	5746	239.4	3.99	35	83.3	0	0	5746
									00:04:34	44.12	0.772	34.059	643	693.801	1103.75	1.59	140.3	30.4	44.6	28.1	10.06	2.9	105	6.6	18.17	3.94	17.68	4.64	20.92	0.05	131	28	127	33	NONE		23.9	49	37.1	738	766	5645	235.2	3.92	35	81.8	0	0	5645
									00:04:36	33.9	0.972	32.949	814	670.289	1091.09	1.63	176.5	39.1	45.6	28	9.71	2.8	104	6.4	18.16	4.02	17.77	4.73	20.92	0.05	131	29	128	34	NONE		23.9	49	37.1	738	766	5493	228.9	3.81	35	79.6	0	0	5493
									00:04:37	37.5	0.84	31.5	706	648.198	1049.66	1.62	152.3	34	44.5	27.5	9.39	2.7	103	6.3	18.13	4.05	17.66	4.87	20.92	0.05	130	29	127	35	NONE		23.9	49	37.1	738	766	5303	221	3.68	35	76.9	0	0	5303
									00:04:39	36.36	1.144	41.6	875	871.739	1416.39	1.62	206.8	47.3	44.8	27.6	12.63	3.6	103	8.5	18.08	4.13	17.71	4.85	20.92	0.05	130	30	127	35	NONE		23.9	49	37.1	738	766	7139	297.5	4.96	35	103.5	0	0	7139
									00:04:41	40.27	1.035	41.678	933	805.337	1338.71	1.66	189.2	40.4	48.3	29	11.67	3.3	104	7.7	18.28	3.9	17.87	4.62	20.92	0.05	131	28	128	33	NONE		23.9	49	37.1	738	766	6643	276.8	4.61	35	96.3	0	0	6643
									00:04:43	21.13	1.309	27.655	1059	553.86	948.257	1.71	237.7	54.5	47.3	27.6	8.03	2.3	106	5.2	18.16	4.16	17.62	5.12	20.92	0.05	131	30	127	37	NONE		23.9	49	37.1	738	766	4613	192.2	3.2	35	66.8	0	0	4613
									00:04:53	36.81	1.024	37.693	920	713.699	1147.18	1.61	188	37.9	49.2	30.6	10.34	3	107	6.7	18.36	3.7	17.83	4.58	20.92	0.05	132	27	128	33	NONE		23.9	49	37.1	738	766	5825	242.7	4.05	36	84.4	0	0	5825
									00:04:54	67.42	0.274	18.472	904	139.679	256.427	1.84	54.4	4.7	98.5	53.6	2.02	0.6	107	1.3	19.85	1.72	19.68	2.22	20.92	0.05	143	12	141	16	NONE		23.9	49	37.1	738	766	1191	49.6	0.83	36	17.3	0	0	1191
									00:04:56	29.41	1.14	33.529	65	805.22	1231.44	1.53	202	50.8	39.1	25.6	11.67	3.3	107	7.5	17.72	4.46	17.3	5.28	20.92	0.05	127	32	124	38	NONE		23.9	49	37.1	738	766	6473	269.7	4.49	36	93.8	0	0	6473
									00:04:59	22.99	1.125	25.862	871	605.982	891.737	1.47	200.6	47.1	40	27.2	8.78	2.5	108	5.6	17.83	4.19	17.22	5.17	20.92	0.05	128	30	124	37	NONE		23.9	49	37.1	738	766	4816	200.7	3.34	36	69.8	0	0	4816
									00:05:02	25	1.584	39.6	1015	892.508	1344.25	1.51	284	65.3	42.4	28.2	12.93	3.7	108	8.3	17.93	4.12	17.4	5.01	20.92	0.05	129	30	125	36	NONE		23.9	49	37.1	738	766	7142	297.6	4.96	36	103.5	0	0	7142
									00:05:03	37.5	0.875	32.812	554	742.97	1008.42	1.36	157.5	32.7	40.6	29.9	10.77	3.1	109	6.8	18	3.74	17.13	4.92	20.92	0.05	129	27	123	35	NONE		23.9	49	37.1	738	766	5770	240.4	4.01	36	83.6	0	0	5770
									00:05:05	26.32	1.734	45.632	1356	987.935	1481.35	1.5	313	68.4	44.3	29.6	14.32	4.1	109	9.1	18.05	3.94	17.48	4.86	20.92	0.05	130	28	126	35	NONE		23.9	49	37.1	738	766	7895	328.9	5.48	37	114.4	0	0	7895
									00:05:07	29.56	1.281	37.862	1093	739.212	1124.9	1.52	234.7	46.3	48.4	31.8	10.71	3.1	109	6.8	18.32	3.61	17.74	4.59	20.92	0.05	132	26	128	33	NONE		23.9	49	37.1	738	766	5933	247.2	4.12	37	86	0	0	5933
									00:05:10	24.19	1.197	28.96	872	602.704	903.479	1.5	217.4	45.4	45.2	30.2	8.73	2.5	108	5.6	18.16	3.79	17.65	4.68	20.92	0.05	131	27	127	34	NONE		23.9	49	37.1	738	766	4816	200.7	3.34	37	69.8	0	0	4816
									00:05:13	20.41	1.726	35.224	1368	750.395	1145.48	1.53	312.1	68.2	45	29.5	10.88	3.1	107	7	18.08	3.95	17.53	4.87	20.92	0.05	130	28	126	35	NONE		23.9	49	37.1	738	766	6029	251.2	4.19	37	87.4	0	0	6029
									00:05:15	31.58	1.134	35.811	830	762.686	1109.03	1.45	205.5	42.7	44.1	30.3	11.05	3.2	107	7.1	18.12	3.77	17.53	4.74	20.92	0.05	130	27	126	34	NONE		23.9	49	37.1	738	766	6040	251.7	4.19	37	87.5	0	0	6040
									00:05:17	28.3	1.261	35.689	924	756.667	1119.83	1.48	228.5	48.1	44.5	30.1	10.97	3.1	106	7.1	18.12	3.81	17.49	4.81	20.92	0.05	130	27	126	35	NONE		23.9	49	37.1	738	766	6023	251	4.18	37	87.3	0	0	6023
									00:05:19	27.27	1.322	36.055	987	757.635	1119.34	1.48	239.9	49.9	45.1	30.5	10.98	3.1	105	7.2	18.15	3.77	17.54	4.78	20.92	0.05	130	27	126	34	NONE		23.9	49	37.1	738	766	6028	251.2	4.19	38	87.4	0	0	6028
									00:05:21	31.58	1.11	35.053	784	749.603	1080.38	1.44	201.1	41.6	43.8	30.4	10.86	3.1	104	7.2	18.12	3.75	17.52	4.76	20.92	0.05	130	27	126	34	NONE		23.9	48	37.1	738	766	5921	246.7	4.11	38	85.8	0	0	5921
									00:05:24	20.62	1.137	23.443	867	518.392	739.543	1.43	205	43.6	42.4	29.7	7.51	2.1	103	5	18.03	3.83	17.42	4.78	20.92	0.05	130	28	125	34	NONE		23.9	49	37.1	738	766	4083	170.1	2.84	38	59.2	0	0	4083
									00:05:26	28.17	1.12	31.549	759	776.996	1024.62	1.32	199	44.2	38.1	28.9	11.26	3.2	104	7.5	17.77	3.95	17.05	5.05	20.92	0.05	128	28	123	36	NONE		23.9	49	37.2	738	766	5987	249.4	4.16	38	86.8	0	0	5987
									00:05:29	18.07	2.667	48.199	1937	982.3	1480.28	1.51	485.8	99.6	47.8	31.7	14.24	4.1	105	9.4	18.22	3.73	17.62	4.66	20.92	0.05	131	27	127	34	NONE		23.9	48	37.1	738	766	7861	327.6	5.46	38	113.9	0	0	7861
									00:05:32	24.49	1.459	35.731	1065	699.062	1067.01	1.53	267.2	53	48.7	31.9	10.13	2.9	104	6.7	18.31	3.63	17.65	4.71	20.92	0.05	132	26	127	34	NONE		23.9	49	37.2	738	766	5616	234	3.9	38	81.4	0	0	5616
									00:05:33	31.75	1.314	41.714	837	878.556	1318.92	1.5	238.2	50.5	45	29.9	12.73	3.6	103	8.5	18.13	3.84	17.56	4.79	20.92	0.05	130	28	126	34	NONE		23.9	48	37.2	738	766	7023	292.6	4.88	39	101.8	0	0	7023
									00:05:35	32.26	0.903	29.129	775	594.995	861.721	1.45	164.7	32.5	45.2	31.2	8.62	2.5	102	5.8	18.24	3.6	17.63	4.55	20.92	0.05	131	26	127	33	NONE		23.9	48	37.1	738	766	4706	196.1	3.27	39	68.2	0	0	4706
									00:05:37	32.97	0.953	31.418	800	666.015	932.172	1.4	173.1	34.4	43.7	31.2	9.65	2.8	101	6.6	18.16	3.61	17.51	4.65	20.92	0.05	131	26	126	33	NONE		23.9	49	37.1	738	766	5217	217.4	3.62	39	75.6	0	0	5217
									00:05:39	34.48	0.965	33.276	764	728.503	1020.85	1.4	174.4	36	42.4	30.2	10.56	3	101	7.2	18.07	3.73	17.51	4.64	20.92	0.05	130	27	126	33	NONE		23.9	49	37.1	738	766	5708	237.8	3.96	39	82.7	0	0	5708
									00:05:41	32.97	0.948	31.253	661	669.489	912.997	1.36	172.1	33.7	43.2	31.7	9.7	2.8	100	6.7	18.15	3.55	17.4	4.66	20.92	0.05	131	26	125	34	NONE		23.9	49	37.2	738	766	5206	216.9	3.62	39	75.4	0	0	5206
									00:05:43	33.15	1.027	34.044	798	761.193	1024.7	1.35	185.3	37.6	41.7	31	11.03	3.2	99	7.7	18.04	3.66	17.32	4.73	20.92	0.05	130	26	125	34	NONE		23.9	49	37.2	738	766	5898	245.7	4.1	39	85.5	0	0	5898
									00:05:45	30.15	1.214	36.603	872	864.258	1173.44	1.36	217	47.3	39.9	29.4	12.53	3.6	99	8.7	17.87	3.9	17.31	4.73	20.92	0.05	129	28	124	34	NONE		23.9	49	37.2	738	766	6712	279.7	4.66	39	97.3	0	0	6712
									00:05:48	19.35	1.096	21.213	957	443.398	620.332	1.4	199.5	39	44.8	32	6.43	1.8	100	4.4	18.2	3.56	17.3	4.74	20.92	0.05	131	26	124	34	NONE		23.9	49	37.2	738	766	3473	144.7	2.41	40	50.3	0	0	3473
									00:05:49	33.52	1.192	39.955	876	863.048	1193.11	1.38	216	43.3	43.6	31.5	12.51	3.6	101	8.5	18.12	3.63	17.52	4.57	20.92	0.05	130	26	126	33	NONE		23.9	49	37.2	738	766	6737	280.7	4.68	40	97.6	0	0	6737
									00:05:51	37.97	0.993	37.709	702	820.057	1111.1	1.35	179.9	35.6	42.7	31.5	11.88	3.4	101	8.1	18.12	3.59	17.49	4.53	20.92	0.05	130	26	126	33	NONE		23.9	49	37.2	738	766	6365	265.2	4.42	40	92.3	0	0	6365
									00:05:53	35.29	1.097	38.718	830	796.524	1107.64	1.39	200.2	38.2	45.5	32.7	11.54	3.3	101	7.9	18.25	3.48	17.61	4.45	20.92	0.05	131	25	127	32	NONE		23.9	49	37.2	738	766	6228	259.5	4.32	40	90.3	0	0	6228
									00:05:54	37.27	0.95	35.404	752	713.241	991.678	1.39	173.9	32.4	46	33.1	10.34	3	101	7.1	18.31	3.41	17.72	4.34	20.92	0.05	132	25	127	31	NONE		23.9	49	37.2	738	766	5576	232.3	3.87	40	80.8	0	0	5576
									00:05:56	38.22	0.904	34.548	643	710.519	985.822	1.39	165	31.4	44.9	32.3	10.3	2.9	100	7.1	18.25	3.47	17.64	4.39	20.92	0.05	131	25	127	32	NONE		23.9	49	37.2	738	766	5552	231.3	3.86	40	80.5	0	0	5552
									00:05:58	33.71	0.874	29.461	695	592.402	827.796	1.4	160	29.9	45.7	32.7	8.59	2.5	98	6	18.31	3.42	17.63	4.43	20.92	0.05	132	25	127	32	NONE		23.9	49	37.2	738	766	4638	193.3	3.22	40	67.2	0	0	4638
									00:05:59	33.15	0.941	31.193	737	653.037	893.272	1.37	171.4	32.8	44.2	32.3	9.46	2.7	98	6.7	18.21	3.49	17.6	4.44	20.92	0.05	131	25	127	32	NONE		23.9	49	37.2	738	766	5082	211.8	3.53	40	73.7	0	0	5082
									00:06:01	37.5	0.979	36.712	737	779.012	1059.93	1.36	178	34.4	43.8	32.2	11.29	3.2	98	7.9	18.18	3.51	17.63	4.41	20.92	0.05	131	25	127	32	NONE		23.9	49	37.2	738	766	6054	252.2	4.2	40	87.7	0	0	6054
									00:06:03	34.29	1.041	35.691	782	727.624	1002.49	1.38	190.3	35.6	45.8	33.2	10.55	3	98	7.4	18.28	3.42	17.7	4.39	20.92	0.05	131	25	127	32	NONE		23.9	49	37.2	738	766	5674	236.4	3.94	41	82.2	0	0	5674
									00:06:04	36.14	0.968	34.988	752	724.275	1006.73	1.39	176.5	33.9	44.8	32.2	10.5	3	98	7.4	18.23	3.5	17.68	4.35	20.92	0.05	131	25	127	31	NONE		23.9	49	37.2	738	766	5662	235.9	3.93	41	82.1	0	0	5662
									00:06:06	32.79	0.999	32.754	815	665.353	931.915	1.4	182.6	34.6	45.8	32.7	9.64	2.8	99	6.7	18.28	3.46	17.72	4.36	20.92	0.05	131	25	127	31	NONE		23.9	49	37.2	738	766	5213	217.2	3.62	41	75.5	0	0	5213
									00:06:08	34.88	0.946	33	706	679.427	934.126	1.37	172.7	32.6	45	32.7	9.85	2.8	99	6.9	18.26	3.45	17.63	4.42	20.92	0.05	131	25	127	32	NONE		23.9	49	37.2	738	766	5295	220.6	3.68	41	76.7	0	0	5295
									00:06:10	38.71	0.945	36.581	643	774.629	1049.5	1.35	171.9	33	43.7	32.3	11.23	3.2	100	7.7	18.19	3.49	17.57	4.37	20.92	0.05	131	25	126	31	NONE		23.9	49	37.2	738	766	6013	250.5	4.18	41	87.1	0	0	6013
									00:06:12	26.43	1.272	33.621	1002	690.665	990.626	1.43	231.9	45.6	46	32.1	10.01	2.9	102	6.8	18.23	3.58	17.61	4.56	20.92	0.05	131	26	127	33	NONE		23.9	49	37.2	738	766	5448	227	3.78	41	79	0	0	5448
									00:06:13	36.59	1.067	39.037	712	846.378	1160.81	1.37	193.3	38.6	43.1	31.4	12.27	3.5	104	8.1	18.12	3.62	17.53	4.52	20.92	0.05	130	26	126	32	NONE		23.9	49	37.2	738	766	6592	274.7	4.58	41	95.5	0	0	6592
									00:06:15	37.5	0.875	32.812	734	662.725	908.399	1.37	160.2	29.5	45.6	33.2	9.6	2.7	104	6.4	18.31	3.37	17.74	4.27	20.92	0.05	132	24	128	31	NONE		23.9	49	37.2	738	766	5161	215	3.58	41	74.8	0	0	5161
									00:06:17	37.74	0.845	31.887	675	653.663	892.565	1.37	154.4	28.8	44.7	32.8	9.47	2.7	105	6.2	18.27	3.41	17.69	4.27	20.92	0.05	131	25	127	31	NONE		23.9	49	37.2	738	766	5085	211.9	3.53	41	73.7	0	0	5085
									00:06:18	37.97	0.792	30.076	626	635.455	848.402	1.34	144.2	27.2	43.1	32.3	9.21	2.6	104	6.1	18.21	3.43	17.59	4.27	20.92	0.05	131	25	126	31	NONE		23.9	49	37.2	738	766	4913	204.7	3.41	41	71.2	0	0	4913
									00:06:20	34.48	0.937	32.31	753	691.902	917.758	1.33	170.3	32.4	43.2	32.6	10.03	2.9	105	6.6	18.18	3.46	17.57	4.35	20.92	0.05	131	25	126	31	NONE		23.9	49	37.2	738	766	5339	222.5	3.71	42	77.4	0	0	5339
									00:06:22	34.48	0.859	29.621	658	652.592	844.143	1.29	155.6	29.8	41.7	32.2	9.46	2.7	105	6.2	18.11	3.47	17.54	4.34	20.92	0.05	130	25	126	31	NONE		23.9	49	37.2	738	766	5002	208.4	3.47	42	72.5	0	0	5002
									00:06:24	33.9	0.784	26.576	554	581.118	748.957	1.29	142.2	26.9	41.6	32.3	8.42	2.4	105	5.5	18.14	3.43	17.46	4.42	20.92	0.05	130	25	126	32	NONE		23.9	49	37.2	738	766	4450	185.4	3.09	42	64.5	0	0	4450
									00:06:25	37.5	0.977	36.637	752	831.314	1053.68	1.27	176.3	34.2	40.9	32.3	12.05	3.4	104	8	18.05	3.5	17.41	4.4	20.92	0.05	130	25	125	32	NONE		23.9	49	37.2	738	766	6338	264.1	4.4	42	91.9	0	0	6338
									00:06:27	38.22	0.844	32.255	643	720.35	910.295	1.26	152.7	29	41.1	32.5	10.44	3	104	6.9	18.09	3.44	17.44	4.31	20.92	0.05	130	25	125	31	NONE		23.9	49	37.2	738	766	5487	228.6	3.81	42	79.5	0	0	5487
									00:06:29	23.62	0.944	22.299	722	519.028	662.093	1.28	169.6	34.1	39.8	31.2	7.52	2.1	105	4.9	17.97	3.61	17.11	4.74	20.92	0.05	129	26	123	34	NONE		23.9	49	37.2	738	766	3964	165.2	2.75	42	57.4	0	0	3964
									00:06:31	33.52	1.04	34.86	814	793.28	1016.39	1.28	187.5	36.9	41	32	11.5	3.3	106	7.5	18.03	3.55	17.38	4.53	20.92	0.05	130	26	125	33	NONE		23.9	49	37.2	738	766	6065	252.7	4.21	42	87.9	0	0	6065
									00:06:33	34.29	0.799	27.394	643	600.787	754.437	1.26	145	26.8	41.6	33.1	8.71	2.5	105	5.7	18.15	3.35	17.47	4.38	20.92	0.05	130	24	126	31	NONE		23.9	49	37.2	738	766	4569	190.4	3.17	42	66.2	0	0	4569
									00:06:34	36.14	0.995	35.964	685	839.985	1051.47	1.25	178.8	35.4	39.8	31.8	12.17	3.5	105	8	17.97	3.56	17.36	4.46	20.92	0.05	129	26	125	32	NONE		24	49	37.2	738	766	6383	266	4.43	42	92.5	0	0	6383
									00:06:36	34.48	0.853	29.414	616	665.27	829.847	1.25	154.1	29.3	40.6	32.5	9.64	2.8	104	6.4	18.07	3.43	17.45	4.4	20.92	0.05	130	25	125	32	NONE		24	49	37.2	738	766	5051	210.4	3.51	43	73.2	0	0	5051
									00:06:39	24.79	1.69	41.901	1344	892.735	1232.81	1.38	306.9	60.5	45	32.6	12.94	3.7	104	8.6	18.16	3.58	17.62	4.46	20.92	0.05	131	26	127	32	NONE		24	49	37.2	738	766	6966	290.3	4.84	43	101	0	0	6966
									00:06:41	28.04	1.144	32.075	858	645.402	902.724	1.4	209.4	39.2	46.7	33.4	9.35	2.7	104	6.2	18.3	3.43	17.77	4.34	20.92	0.05	132	25	128	31	NONE		24	49	37.3	738	766	5054	210.6	3.51	43	73.3	0	0	5054
									00:06:43	21.58	1.361	29.374	998	609.25	880.053	1.44	247.7	49.6	45.7	31.7	8.83	2.5	104	5.9	18.2	3.64	17.51	4.67	20.92	0.05	131	26	126	34	NONE		24	49	37.3	738	766	4816	200.6	3.34	43	69.8	0	0	4816
									00:06:48	15.15	2.28	34.545	1955	631.893	971.965	1.54	421.3	78.1	53	34.5	9.16	2.6	104	6.1	18.48	3.43	18.02	4.23	20.92	0.05	133	25	130	30	NONE		24	49	37.2	738	766	5088	212	3.53	43	73.7	0	0	5088
									00:06:51	18.93	1.335	25.268	746	547.331	779.871	1.42	241.5	50.1	43.7	30.7	7.93	2.3	105	5.2	18.09	3.75	17.38	4.78	20.92	0.05	130	27	125	34	NONE		24	49	37.3	738	766	4309	179.5	2.99	43	62.5	0	0	4309
									00:06:53	23.9	0.997	23.833	755	526.172	703.362	1.34	180.3	35.8	42.1	31.5	7.63	2.2	105	5	18.08	3.59	17.32	4.67	20.92	0.05	130	26	125	34	NONE		24	49	37.3	738	766	4069	169.5	2.83	44	59	0	0	4069
									00:06:55	30.61	0.957	29.296	633	696.931	878.26	1.26	171.4	34.9	39	30.9	10.1	2.9	105	6.6	17.91	3.65	17.28	4.57	20.92	0.05	129	26	124	33	NONE		24	49	37.3	738	766	5305	221	3.68	44	76.9	0	0	5305
									00:06:57	30	0.861	25.83	623	630.481	774.371	1.23	153.7	31.4	37.6	30.6	9.14	2.6	105	6	17.85	3.65	17.23	4.55	20.92	0.05	128	26	124	33	NONE		24	49	37.2	738	766	4767	198.6	3.31	44	69.1	0	0	4767
									00:06:59	26.79	1.054	28.232	828	675.215	829.898	1.23	188.8	37.7	39	31.8	9.79	2.8	105	6.4	17.91	3.58	17.23	4.56	20.92	0.05	129	26	124	33	NONE		24	49	37.3	738	766	5107	212.8	3.55	44	74	0	0	5107
									00:07:01	30.77	1.054	32.431	734	785.361	953.314	1.21	188.5	37.7	38.6	31.8	11.38	3.3	103	7.6	17.88	3.58	17.32	4.46	20.92	0.05	129	26	125	32	NONE		24	49	37.3	738	766	5921	246.7	4.11	44	85.8	0	0	5921
									00:07:04	25.75	1.176	30.283	800	739.277	921.023	1.25	209.8	43.5	38.5	30.9	10.71	3.1	103	7.2	17.84	3.7	17.28	4.51	20.92	0.05	128	27	124	32	NONE		24	49	37.3	738	766	5611	233.8	3.9	44	81.3	0	0	5611
									00:07:06	30.77	1.083	33.323	740	775.86	960.644	1.24	194.8	38	40.2	32.4	11.24	3.2	105	7.4	17.99	3.51	17.34	4.42	20.92	0.05	129	25	125	32	NONE		24	49	37.3	738	766	5879	245	4.08	44	85.2	0	0	5879
									00:07:07	33.71	0.983	33.135	675	759.89	947.037	1.25	177.2	34.2	40.5	32.5	11.01	3.1	104	7.3	18.03	3.48	17.36	4.41	20.92	0.05	130	25	125	32	NONE		24	49	37.3	738	766	5768	240.3	4.01	44	83.6	0	0	5768
									00:07:09	30.61	0.876	26.816	684	596.677	751.719	1.26	158.6	29.9	41.4	32.8	8.65	2.5	103	5.8	18.11	3.41	17.53	4.25	20.92	0.05	130	25	126	31	NONE		24	49	37.3	738	766	4542	189.2	3.15	45	65.8	0	0	4542
									00:07:11	34.88	0.877	30.593	615	701.567	859.494	1.23	158.2	30	40.1	32.8	10.17	2.9	103	6.8	18.04	3.42	17.48	4.25	20.92	0.05	130	25	126	31	NONE		24	49	37.3	738	766	5301	220.9	3.68	45	76.8	0	0	5301
									00:07:13	32.26	0.835	26.935	693	589.376	725.462	1.23	151.7	27.4	41.9	34	8.54	2.4	102	5.8	18.17	3.28	17.55	4.21	20.92	0.05	131	24	126	30	NONE		24	49	37.3	738	766	4459	185.8	3.1	45	64.6	0	0	4459
									00:07:15	30.61	0.824	25.224	644	574.537	703.896	1.23	148.8	28	40.2	32.8	8.33	2.4	100	5.7	18.06	3.4	17.48	4.3	20.92	0.05	130	24	126	31	NONE		24	49	37.3	738	766	4342	180.9	3.01	45	62.9	0	0	4342
									00:07:17	32.97	0.853	28.121	583	674.088	807.095	1.2	152.9	29.8	38.3	32	9.77	2.8	99	6.8	17.92	3.49	17.45	4.25	20.92	0.05	129	25	125	31	NONE		24	49	37.3	738	766	5064	211	3.52	45	73.4	0	0	5064
									00:07:19	29.7	0.699	20.762	505	496.013	578.07	1.17	125.5	23.7	37.7	32.3	7.19	2.1	96	5.2	17.95	3.39	17.4	4.27	20.92	0.05	129	24	125	31	NONE		24	49	37.3	738	766	3701	154.2	2.57	45	53.6	0	0	3701
									00:07:21	33.15	0.668	22.144	487	541.046	615.169	1.14	119.6	22.6	36.6	32.2	7.84	2.2	95	5.7	17.9	3.38	17.36	4.17	20.92	0.05	129	24	125	30	NONE		24	49	37.3	738	766	4013	167.2	2.79	45	58.2	0	0	4013
									00:07:22	31.41	0.715	22.461	529	555.15	626.853	1.13	127.8	24.3	36.5	32.3	8.05	2.3	94	5.9	17.87	3.4	17.29	4.21	20.92	0.05	129	24	124	30	NONE		24	49	37.3	738	766	4111	171.3	2.85	45	59.6	0	0	4111
									00:07:24	33.9	0.722	24.475	471	624.154	684.803	1.1	128.5	24.6	35.4	32.3	9.05	2.6	93	6.7	17.8	3.41	17.16	4.25	20.92	0.05	128	24	123	31	NONE		24	49	37.3	738	766	4590	191.2	3.19	45	66.5	0	0	4590
									00:07:26	34.09	0.743	25.33	509	639.652	696.917	1.09	132.5	24.9	35.9	32.9	9.27	2.6	92	7	17.83	3.35	17.25	4.16	20.92	0.05	128	24	124	30	NONE		24	49	37.3	738	766	4696	195.7	3.26	45	68.1	0	0	4696
									00:07:28	33.33	0.762	25.4	522	639.084	706.173	1.1	135.9	25.8	36.1	32.7	9.26	2.6	91	7	17.83	3.39	17.25	4.21	20.92	0.05	128	24	124	30	NONE		24	49	37.3	738	766	4708	196.2	3.27	46	68.2	0	0	4708
									00:07:30	33.33	0.779	25.967	517	667.601	725.379	1.09	138.5	26.5	35.4	32.6	9.68	2.8	91	7.3	17.78	3.4	17.21	4.19	20.92	0.05	128	24	124	30	NONE		24	49	37.3	738	766	4898	204.1	3.4	46	71	0	0	4898
									00:07:32	30.3	0.838	25.394	596	636.105	699.103	1.1	149.6	28.1	36.6	33.3	9.22	2.6	91	7	17.85	3.35	17.24	4.2	20.92	0.05	128	24	124	30	NONE		24	49	37.3	738	766	4680	195	3.25	46	67.8	0	0	4680
									00:07:34	29.56	0.835	24.68	568	623.335	679.454	1.09	148.9	28	36.3	33.3	9.03	2.6	91	6.8	17.83	3.35	17.21	4.27	20.92	0.05	128	24	124	31	NONE		24	49	37.3	738	766	4577	190.7	3.18	46	66.3	0	0	4577
									00:07:36	26.79	0.889	23.812	665	603.245	673.203	1.12	158.3	30.6	36.4	32.6	8.74	2.5	91	6.6	17.81	3.44	17.21	4.3	20.92	0.05	128	25	124	31	NONE		24	49	37.3	738	766	4454	185.6	3.09	46	64.6	0	0	4454
									00:07:38	28.99	0.777	22.522	515	576.899	630.79	1.09	138.2	26.5	35.5	32.5	8.36	2.4	90	6.4	17.79	3.41	17.13	4.33	20.92	0.05	128	25	123	31	NONE		24	49	37.3	738	766	4239	176.6	2.94	46	61.4	0	0	4239
									00:07:40	28.99	0.752	21.797	543	553.664	599.685	1.08	134	25.2	35.7	33	8.02	2.3	89	6.2	17.82	3.35	17.14	4.24	20.92	0.05	128	24	123	30	NONE		24	49	37.3	738	766	4059	169.1	2.82	46	58.8	0	0	4059
									00:07:42	31.25	0.688	21.5	481	570.641	597.874	1.05	121.8	23.3	33.8	32.3	8.27	2.4	88	6.5	17.7	3.39	17.06	4.21	20.92	0.05	127	24	123	30	NONE		24	49	37.3	738	766	4152	173	2.88	46	60.2	0	0	4152
									00:07:44	30.61	0.723	22.133	524	591.113	613.287	1.04	127.9	24.4	33.8	32.6	8.57	2.4	89	6.6	17.69	3.37	17.1	4.18	20.92	0.05	127	24	123	30	NONE		24	49	37.3	738	766	4291	178.8	2.98	46	62.2	0	0	4291
									00:07:46	27.65	0.726	20.074	505	544.549	560.813	1.03	128.1	24.7	33.3	32.3	7.89	2.3	89	6.1	17.64	3.4	16.98	4.28	20.92	0.05	127	24	122	31	NONE		24	49	37.3	738	766	3947	164.4	2.74	46	57.2	0	0	3947
									00:07:48	29.27	0.736	21.541	519	582.381	593.516	1.02	130	24.7	33.5	32.8	8.44	2.4	88	6.6	17.66	3.36	16.92	4.27	20.92	0.05	127	24	122	31	NONE		24.1	49	37.3	738	766	4211	175.4	2.92	47	61	0	0	4211
									00:07:50	29.85	0.712	21.254	474	587.749	590.695	1.01	125.3	24.1	32.6	32.4	8.52	2.4	88	6.7	17.6	3.38	16.94	4.24	20.92	0.05	127	24	122	30	NONE		24.1	49	37.3	738	766	4236	176.5	2.94	47	61.4	0	0	4236
									00:07:52	29.27	0.795	23.268	558	645.518	651.335	1.01	139.8	27.1	32.9	32.6	9.36	2.7	88	7.3	17.58	3.41	16.89	4.3	20.92	0.05	126	25	121	31	NONE		24.1	49	37.3	738	766	4657	194	3.23	47	67.5	0	0	4657
									00:07:54	29.56	0.763	22.552	503	623.04	626.123	1	134.3	25.8	32.9	32.7	9.03	2.6	88	7.1	17.6	3.38	16.92	4.26	20.92	0.05	127	24	122	31	NONE		24.1	49	37.3	738	766	4491	187.1	3.12	47	65.1	0	0	4491
									00:07:56	28.57	0.757	21.629	531	601.852	600.559	1	133.1	25.6	32.6	32.7	8.72	2.5	88	6.8	17.58	3.38	16.91	4.25	20.92	0.05	126	24	122	31	NONE		24.1	49	37.3	738	766	4331	180.5	3.01	47	62.8	0	32	4300
									00:07:58	29.41	0.804	23.647	547	661.731	661.769	1	141.2	27.4	32.6	32.6	9.59	2.7	89	7.4	17.56	3.41	16.91	4.25	20.92	0.05	126	25	122	31	NONE		24.1	49	37.3	738	766	4765	198.5	3.31	47	69.1	0	0	4765
									00:08:00	30.3	0.954	28.909	598	789.573	791.049	1	168.3	31.8	33.9	33.9	11.44	3.3	90	8.8	17.64	3.33	16.85	4.31	20.92	0.05	127	24	121	31	NONE		24.1	49	37.3	738	766	5687	237	3.95	47	82.4	0	0	5687
									00:08:02	29.27	0.836	24.468	706	598.314	628.895	1.05	150.1	26.2	37.5	35.6	8.67	2.5	91	6.6	17.95	3.13	17.15	4.14	20.92	0.05	129	23	123	30	NONE		24.1	48	37.3	738	766	4356	181.5	3.03	47	63.1	0	0	4356
									00:08:05	24.29	1.53	37.166	985	966.648	1075.75	1.11	271.2	53.9	36.7	33	14.01	4	92	10.5	17.73	3.52	17.06	4.4	20.92	0.05	127	25	123	32	NONE		24.1	48	37.3	738	766	7133	297.2	4.95	48	103.4	0	0	7133
									00:08:07	31.58	0.851	26.874	631	658.323	723.103	1.1	152.5	27.9	37.5	34.1	9.54	2.7	94	7	17.92	3.28	17.3	4.07	20.92	0.05	129	24	124	29	NONE		24.1	48	37.3	738	766	4843	201.8	3.36	48	70.2	0	0	4843
									00:08:09	33.71	0.586	19.753	327	524.049	542.384	1.03	103.8	19.6	33.2	32.1	7.59	2.2	96	5.5	17.71	3.34	17.17	4.12	20.92	0.05	127	24	123	30	NONE		24.1	48	37.3	738	766	3802	158.4	2.64	48	55.1	0	0	3802
									00:08:11	24.69	0.893	22.049	759	573.145	579.34	1.01	158.9	28.6	35.5	35.1	8.31	2.4	98	5.8	17.79	3.2	17.08	4.13	20.92	0.05	128	23	123	30	NONE		24.1	48	37.3	738	766	4136	172.4	2.87	48	59.9	0	0	4136
									00:08:14	16.76	2.215	37.123	1895	823.604	984.691	1.2	402	71.6	43.6	36.5	11.94	3.4	99	8.3	18.15	3.23	17.56	4.07	20.92	0.05	130	23	126	29	NONE		24.2	48	37.3	738	766	6185	257.7	4.3	48	89.6	0	0	6185
									00:08:18	27.03	0.816	22.054	644	481.478	549.447	1.14	148.7	24.8	41.9	36.7	6.98	2	97	5	18.22	3.04	17.71	3.79	20.92	0.05	131	22	127	27	NONE		24.2	48	37.3	738	766	3574	148.9	2.48	48	51.8	0	0	3574
									00:08:20	19.17	0.966	18.518	592	494.87	533.88	1.08	170.6	33.9	34.7	32.2	7.17	2	96	5.2	17.66	3.51	16.94	4.45	20.92	0.05	127	25	122	32	NONE		24.2	48	37.3	738	766	3625	151	2.52	48	52.5	0	0	3625
									00:08:22	26.67	0.861	22.96	638	635.663	648.269	1.02	151.4	29.6	33.2	32.5	9.21	2.6	95	6.7	17.58	3.44	16.96	4.27	20.92	0.05	126	25	122	31	NONE		24.2	48	37.3	738	766	4597	191.5	3.19	48	66.6	0	0	4597
									00:08:25	24.79	0.774	19.19	563	536.733	531.3	0.99	136	26.1	32.5	32.9	7.78	2.2	94	5.7	17.57	3.37	16.77	4.29	20.92	0.05	126	24	121	31	NONE		24.2	49	37.3	738	766	3856	160.7	2.68	49	55.9	0	133	3723
									00:08:27	29.56	0.733	21.665	518	638.398	594.447	0.93	127.8	24.5	30.7	33	9.25	2.6	91	7	17.44	3.34	16.78	4.2	20.92	0.05	125	24	121	30	NONE		24.2	49	37.3	738	766	4527	188.6	3.14	49	65.6	0	1064	3463
									00:08:28	32.09	0.708	22.717	507	669.266	616.226	0.92	123.5	23.4	30.6	33.2	9.7	2.8	90	7.4	17.44	3.31	16.91	4.07	20.92	0.05	125	24	122	29	NONE		24.2	49	37.3	738	766	4735	197.3	3.29	49	68.6	0	1281	3454
									00:08:30	31.75	0.646	20.508	501	606.853	544.377	0.9	112.7	20.9	30.1	33.6	8.79	2.5	89	6.8	17.45	3.24	16.82	4.01	20.92	0.05	125	23	121	29	NONE		24.2	49	37.3	738	766	4270	177.9	2.97	49	61.9	0	1500	2770
									00:08:32	34.88	0.752	26.233	494	812.63	724.549	0.89	130	25.3	29.3	32.8	11.78	3.4	89	9.1	17.29	3.36	16.67	4.08	20.92	0.05	124	24	120	29	NONE		24.2	49	37.3	738	766	5711	238	3.97	49	82.8	0	2113	3599
									00:08:34	33.33	0.804	26.8	551	788.936	722.191	0.92	140.3	26.4	31	33.9	11.43	3.3	90	8.8	17.45	3.28	16.73	4.14	20.92	0.05	125	24	120	30	NONE		24.2	49	37.3	738	766	5575	232.3	3.87	49	80.8	0	1610	3965
									00:08:36	31.25	0.737	23.031	609	653.448	602.405	0.92	129.5	23.5	31.9	34.6	9.47	2.7	90	7.3	17.57	3.19	16.95	4	20.92	0.05	126	23	122	29	NONE		24.2	49	37.3	738	766	4624	192.7	3.21	49	67	0	1233	3391
									00:08:38	31.41	0.732	22.995	567	666.494	613.478	0.92	128.1	23.8	31.2	33.9	9.66	2.8	90	7.4	17.5	3.25	16.88	4.04	20.92	0.05	126	23	121	29	NONE		24.2	49	37.3	738	766	4715	196.4	3.27	49	68.3	0	1280	3435
									00:08:40	28.71	0.819	23.512	570	696.778	640.944	0.92	142.7	27.2	30.9	33.5	10.1	2.9	92	7.6	17.42	3.32	16.85	4.11	20.92	0.05	125	24	121	30	NONE		24.2	49	37.3	738	766	4928	205.3	3.42	49	71.4	0	1348	3581
									00:08:42	32.61	0.642	20.935	494	613.192	553.792	0.9	112.2	20.7	30.4	33.7	8.89	2.5	92	6.7	17.48	3.22	16.82	4.03	20.92	0.05	126	23	121	29	NONE		24.2	49	37.3	738	766	4321	180	3	50	62.6	0	1429	2892
									00:08:44	22.9	0.684	15.664	533	474.425	422.871	0.89	118.8	22.5	29.6	33.3	6.88	2	94	5	17.37	3.29	16.43	4.25	20.92	0.05	125	24	118	31	NONE		24.2	49	37.3	738	766	3334	138.9	2.32	50	48.3	0	1237	2098
									00:08:46	29.7	0.71	21.089	497	675.048	587.751	0.87	122	24.1	28.2	32.3	9.78	2.8	93	7.3	17.18	3.39	16.44	4.26	20.92	0.05	124	24	118	31	NONE		24.2	49	37.3	738	766	4722	196.8	3.28	50	68.4	0	2084	2638
									00:08:48	31.91	0.721	23.011	487	754.81	647.325	0.86	123.3	24.7	27.5	32.1	10.94	3.1	92	8.2	17.1	3.43	16.36	4.26	20.92	0.05	123	25	118	31	NONE		24.2	48	37.3	738	766	5264	219.3	3.66	50	76.3	0	2559	2706
									00:08:50	31.58	0.725	22.895	528	728.288	627.302	0.86	124.8	24.2	28.4	33	10.55	3	91	8	17.21	3.34	16.53	4.15	20.92	0.05	124	24	119	30	NONE		24.2	48	37.3	738	766	5084	211.8	3.53	50	73.7	0	2406	2678
									00:08:52	31.91	0.673	21.479	481	697.387	592.109	0.85	115.4	22.6	27.6	32.5	10.11	2.9	91	7.7	17.15	3.36	16.56	4.06	20.92	0.05	123	24	119	29	NONE		24.2	48	37.3	738	766	4854	202.3	3.37	50	70.4	0	2501	2353
									00:08:54	31.09	0.642	19.959	471	621.327	525.357	0.85	111.1	20.6	28.6	33.8	9	2.6	90	6.9	17.31	3.21	16.62	4.05	20.92	0.05	124	23	119	29	NONE		24.2	48	37.3	738	766	4322	180.1	3	50	62.6	0	2278	2043
									00:08:56	33.52	0.655	21.955	474	690.218	585.819	0.85	113.1	21.3	28.4	33.5	10	2.9	89	7.8	17.27	3.25	16.61	4	20.92	0.05	124	23	119	29	NONE		24.2	48	37.3	738	766	4804	200.2	3.34	50	69.6	0	2480	2324
									00:08:58	30.46	0.735	22.386	552	677.326	589.661	0.87	127.8	23.6	29.9	34.3	9.82	2.8	89	7.6	17.39	3.21	16.79	3.99	20.92	0.05	125	23	121	29	NONE		24.2	48	37.3	738	766	4738	197.4	3.29	50	68.7	0	2093	2645
									00:08:59	31.91	0.657	20.968	485	629.639	549.778	0.87	114.4	21	29.8	34.1	9.13	2.6	88	7.2	17.41	3.2	16.84	3.94	20.92	0.05	125	23	121	28	NONE		24.2	48	37.3	738	766	4407	183.6	3.06	50	63.9	0	1908	2499
									00:09:01	30.3	0.697	21.121	471	648.797	566.962	0.87	120.8	22.8	29.3	33.5	9.4	2.7	88	7.4	17.33	3.27	16.73	4.03	20.92	0.05	125	24	120	29	NONE		24.2	48	37.3	738	766	4542	189.2	3.15	51	65.8	0	1955	2587
									00:09:03	33.33	0.648	21.6	502	647.082	563.225	0.87	112.9	20.6	29.8	34.2	9.38	2.7	89	7.3	17.42	3.18	16.7	3.93	20.92	0.05	125	23	120	28	NONE		24.3	48	37.3	738	766	4526	188.6	3.14	51	65.6	0	2002	2524
									00:09:05	30.93	0.846	26.165	660	759.525	687.571	0.91	148.1	27.1	31.6	34.9	11.01	3.1	91	8.3	17.51	3.2	16.88	3.98	20.92	0.05	126	23	121	29	NONE		24.3	48	37.3	738	766	5355	223.1	3.72	51	77.6	0	1731	3623
									00:09:07	34.48	0.73	25.172	465	751.981	676.309	0.9	127.1	23.9	30.3	33.7	10.9	3.1	91	8.3	17.41	3.27	16.78	4.03	20.92	0.05	125	24	121	29	NONE		24.3	48	37.3	738	766	5294	220.6	3.68	51	76.7	0	1818	3476
									00:09:09	29.56	0.972	28.729	675	826.998	776.244	0.94	170.2	32	32.2	34.3	11.99	3.4	91	9.1	17.51	3.29	16.9	4.07	20.92	0.05	126	24	122	29	NONE		24.2	48	37.3	738	766	5874	244.7	4.08	51	85.1	0	1230	4644
									00:09:11	33.71	0.728	24.539	552	663.861	619.016	0.93	129	22.4	33.4	35.8	9.62	2.7	91	7.3	17.72	3.08	17.07	3.9	20.92	0.05	127	22	123	28	NONE		24.3	48	37.3	738	766	4709	196.2	3.27	51	68.2	0	1086	3623
									00:09:13	30.77	0.758	23.323	544	635.251	610.832	0.96	134	24.2	33.3	34.7	9.21	2.6	91	7	17.68	3.19	17.11	3.93	20.92	0.05	127	23	123	28	NONE		24.3	48	37.3	738	766	4535	189	3.15	51	65.7	0	595	3940
									00:09:15	30.15	0.651	19.628	477	545.54	506.918	0.93	114.8	20.5	32.1	34.6	7.91	2.3	92	5.9	17.63	3.15	17.04	3.96	20.92	0.05	127	23	123	28	NONE		24.3	48	37.3	738	766	3867	161.1	2.69	51	56	0	934	2932
									00:09:17	31.25	0.659	20.594	444	584.197	538.314	0.92	115.8	21	31.5	34.2	8.47	2.4	92	6.3	17.57	3.19	17.03	3.93	20.92	0.05	126	23	122	28	NONE		24.3	48	37.3	738	766	4134	172.2	2.87	51	59.9	0	1108	3026
									00:09:18	32.09	0.689	22.107	485	654.007	600.436	0.92	120.1	22.8	30.4	33.1	9.48	2.7	91	7.2	17.43	3.31	16.94	3.97	20.92	0.05	125	24	122	29	NONE		24.3	48	37.3	738	766	4624	192.7	3.21	51	67	0	1293	3331
									00:09:20	31.09	0.675	20.984	500	613.328	556.039	0.91	118	21.8	30.7	33.8	8.89	2.5	92	6.7	17.48	3.23	16.88	3.97	20.92	0.05	126	23	121	29	NONE		24.3	48	37.3	738	766	4325	180.2	3	52	62.7	0	1379	2946
									00:09:22	32.26	0.602	19.419	427	574.018	508.045	0.89	105.1	19.2	29.9	33.8	8.32	2.4	91	6.3	17.46	3.19	16.83	3.94	20.92	0.05	126	23	121	28	NONE		24.3	48	37.3	738	766	4028	167.9	2.8	52	58.4	0	1580	2448
									00:09:25	22.64	0.82	18.566	516	576.396	513.028	0.89	141.7	27.6	29.5	33.1	8.35	2.4	92	6.3	17.28	3.37	16.75	4.1	20.92	0.05	124	24	120	29	NONE		24.3	48	37.3	738	766	4050	168.7	2.81	52	58.7	0	1519	2530
									00:09:27	23.72	0.761	18.047	592	553.1	488.534	0.88	131.9	25.1	29.6	33.5	8.02	2.3	93	5.9	17.33	3.3	16.59	4.16	20.92	0.05	125	24	119	30	NONE		24.3	48	37.3	738	766	3880	161.7	2.69	52	56.2	0	1546	2334
									00:09:29	31.09	0.649	20.176	514	601.896	520.091	0.86	113.2	20.4	29.9	34.6	8.72	2.5	93	6.5	17.44	3.14	16.68	3.97	20.92	0.05	125	23	120	29	NONE		24.3	48	37.3	738	766	4204	175.2	2.92	52	60.9	0	1950	2254
									00:09:32	19.8	1.354	26.812	1137	768.328	744.652	0.97	237	45.8	33.1	34.1	11.14	3.2	94	8.2	17.5	3.38	16.76	4.28	20.92	0.05	126	24	121	31	NONE		24.3	48	37.3	738	766	5494	228.9	3.82	52	79.6	0	578	4917
									00:09:34	31.75	0.605	19.206	528	527.789	492.019	0.93	106.9	18.9	32.2	34.5	7.65	2.2	95	5.6	17.67	3.12	17.06	3.89	20.92	0.05	127	22	123	28	NONE		24.3	48	37.3	738	766	3743	156	2.6	52	54.3	0	866	2878
									00:09:36	30.3	0.601	18.212	468	505.136	472.231	0.93	106	19	31.9	34.1	7.32	2.1	94	5.4	17.64	3.16	17.01	3.97	20.92	0.05	127	23	122	29	NONE		24.3	48	37.3	738	766	3585	149.4	2.49	52	52	0	797	2788
									00:09:39	20.41	1.255	25.612	867	735.066	729.18	0.99	219.4	43.5	32.9	33.2	10.65	3	93	7.9	17.48	3.47	16.67	4.41	20.92	0.05	126	25	120	32	NONE		24.3	48	37.3	738	766	5283	220.1	3.67	53	76.6	0	144	5139
									00:09:42	22.14	0.872	19.306	463	650.631	611.912	0.94	147.6	33.6	27.3	29	9.43	2.7	93	7	16.93	3.85	16.45	4.52	20.92	0.05	122	28	118	32	NONE		24.3	48	37.3	738	766	4623	192.6	3.21	53	67	0	939	3684
									00:09:55	20.62	0.624	12.866	456	383.022	329.69	0.86	108.9	19.5	29.8	34.6	5.55	1.6	85	4.5	17.45	3.12	16.41	4.25	20.92	0.05	125	22	118	31	NONE		24.3	48	37.3	738	766	2673	111.4	1.86	53	38.7	0	1270	1403
									00:09:57	28.04	0.601	16.85	451	546.402	450.911	0.83	103.2	19.6	27.2	33	7.92	2.3	83	6.6	17.17	3.26	16.39	4.09	20.92	0.05	123	23	118	29	NONE		24.3	48	37.3	738	766	3783	157.6	2.63	53	54.8	0	2256	1527
									00:09:59	24.19	0.897	21.702	724	668.454	581.687	0.87	155.4	29.3	29.9	34.4	9.69	2.8	84	8	17.32	3.27	16.56	4.16	20.92	0.05	125	23	119	30	NONE		24.3	48	37.3	738	766	4675	194.8	3.25	53	67.8	0	2071	2604
									00:10:03	20.55	0.962	19.767	632	631.193	556.84	0.88	165.3	33	29	32.9	9.15	2.6	84	7.5	17.18	3.43	16.42	4.37	20.92	0.05	124	25	118	31	NONE		24.3	48	37.3	738	766	4427	184.5	3.07	54	64.2	0	1780	2647
									00:10:06	16.9	0.951	16.073	702	485.994	428.52	0.88	165.3	30.9	30.6	34.7	7.04	2	86	5.7	17.38	3.25	16.33	4.33	20.92	0.05	125	23	117	31	NONE		24.3	48	37.3	738	766	3408	142	2.37	54	49.4	0	1376	2033
									00:10:08	26.32	0.753	19.816	560	589.879	509.288	0.86	131.4	23.6	30.5	35.3	8.55	2.4	87	6.8	17.45	3.13	16.65	4.06	20.92	0.05	125	23	120	29	NONE		24.3	48	37.3	738	766	4119	171.6	2.86	54	59.7	0	1921	2199
									00:10:10	26.2	0.593	15.537	421	461.416	390.902	0.85	103.6	18.2	29.7	35.1	6.69	1.9	87	5.3	17.47	3.07	16.6	4.04	20.92	0.05	126	22	119	29	NONE		24.3	48	37.3	738	766	3211	133.8	2.23	54	46.5	0	1675	1536
									00:10:12	26.91	0.636	17.112	445	543.016	450.259	0.83	109.7	20.4	28	33.8	7.87	2.2	86	6.3	17.25	3.21	16.38	4.11	20.92	0.05	124	23	118	30	NONE		24.3	48	37.3	738	766	3763	156.8	2.61	54	54.5	0	2194	1569
									00:10:14	28.71	0.605	17.368	434	557.082	452.077	0.81	104.2	19.2	27.6	34	8.07	2.3	86	6.5	17.22	3.17	16.44	4.04	20.92	0.05	124	23	118	29	NONE		24.3	48	37.3	738	766	3845	160.2	2.67	54	55.7	0	2473	1371
									00:10:17	27.52	0.643	17.697	439	572.944	467.381	0.82	110.5	20.7	27.5	33.7	8.3	2.4	86	6.7	17.19	3.22	16.46	3.99	20.92	0.05	124	23	118	29	NONE		24.3	48	37.3	738	766	3958	164.9	2.75	54	57.4	0	2489	1469
									00:10:19	25.86	0.722	18.672	525	591.625	487.897	0.82	124.6	23	28.5	34.6	8.57	2.4	87	6.8	17.26	3.19	16.42	4.13	20.92	0.05	124	23	118	30	NONE		24.3	48	37.3	738	766	4095	170.6	2.84	54	59.4	0	2451	1645
									00:10:21	29.13	0.675	19.66	448	626.312	511.209	0.82	116.4	21.4	28.1	34.5	9.08	2.6	87	7.2	17.24	3.17	16.55	3.99	20.92	0.05	124	23	119	29	NONE		24.3	48	37.3	738	766	4327	180.3	3	54	62.7	0	2714	1613
									00:10:23	28.44	0.629	17.886	425	558.982	456.988	0.82	108.9	19.6	28.4	34.8	8.1	2.3	87	6.4	17.31	3.12	16.52	3.99	20.92	0.05	124	22	119	29	NONE		24.3	48	37.3	738	766	3863	161	2.68	55	56	0	2406	1457
									00:10:25	27.65	0.648	17.917	459	548.543	455.658	0.83	112.6	20.1	29.1	35.1	7.95	2.3	87	6.3	17.38	3.1	16.53	3.98	20.92	0.05	125	22	119	29	NONE		24.3	48	37.3	738	766	3802	158.4	2.64	55	55.1	0	2197	1605
									00:10:28	25.86	0.634	16.397	418	518.845	422.033	0.81	109.5	19.9	28.1	34.6	7.52	2.1	87	6	17.27	3.14	16.51	4.02	20.92	0.05	124	23	119	29	NONE		24.3	48	37.3	738	766	3582	149.3	2.49	55	51.9	0	2281	1301
									00:10:30	23.81	0.563	13.405	425	409.088	329.719	0.81	98	16.9	28.7	35.6	5.93	1.7	86	4.8	17.41	3	16.54	3.96	20.92	0.05	125	22	119	28	NONE		24.3	48	37.4	738	766	2820	117.5	1.96	55	40.9	0	1867	953
									00:10:34	19.74	0.84	16.579	490	555.813	448.667	0.81	143.3	27.7	27.3	33.9	8.06	2.3	87	6.4	17.06	3.3	16.3	4.18	20.92	0.05	123	24	117	30	NONE		24.3	48	37.3	738	766	3832	159.7	2.66	55	55.5	0	2521	1311
									00:10:36	22.99	0.878	20.184	612	688.633	545.202	0.79	149.3	28.9	27	34.1	9.98	2.9	89	7.7	17	3.29	16.24	4.18	20.92	0.05	122	24	117	30	NONE		24.3	48	37.3	738	766	4731	197.1	3.29	55	68.6	0	3363	1368
									00:10:38	22.9	0.53	12.137	428	351.203	285.009	0.81	93.2	15.2	30	37	5.09	1.5	88	4	17.58	2.87	16.57	3.86	20.92	0.05	126	21	119	28	NONE		24.3	48	37.4	738	766	2424	101	1.68	55	35.1	0	1559	865
									00:10:41	24.79	0.703	17.43	472	580.972	457.589	0.79	120.2	22.5	27	34.3	8.42	2.4	87	6.7	17.1	3.2	16.25	4.12	20.92	0.05	123	23	117	30	NONE		24.3	48	37.4	738	766	3988	166.1	2.77	55	57.8	0	2890	1097
									00:10:45	14.6	0.677	9.883	421	278.421	263.536	0.95	119	22	31.8	33.6	4.04	1.2	90	3.1	17.58	3.25	16.06	3.93	20.92	0.05	126	23	115	28	NONE		24.4	48	37.3	738	766	1981	82.5	1.38	55	28.7	0	361	1620
									00:10:47	28.99	0.839	24.319	558	891.72	661.302	0.74	140.6	27.8	25	33.7	12.92	3.7	91	9.8	16.76	3.31	15.87	4.24	20.92	0.05	120	24	114	30	NONE		24.3	48	37.3	738	766	6055	252.3	4.21	55	87.8	0	5340	715
									00:10:50	22.64	0.799	18.091	587	573.01	445.264	0.78	138.2	24	28.8	37.1	8.3	2.4	90	6.4	17.3	3	16.12	4.13	20.92	0.05	124	22	116	30	NONE		24.3	48	37.3	738	766	3923	163.5	2.72	56	56.9	0	2985	938
									00:10:52	25.1	0.706	17.724	441	582.85	446.558	0.77	121.2	21.7	27.4	35.8	8.45	2.4	87	6.7	17.17	3.07	16.26	4.05	20.92	0.05	123	22	117	29	NONE		24.3	48	37.4	738	766	3981	165.9	2.76	56	57.7	0	3177	804
									00:10:54	25.32	0.703	17.797	440	581.686	450.361	0.77	120.8	21.7	27.5	35.6	8.43	2.4	86	6.8	17.18	3.09	16.28	4.07	20.92	0.05	124	22	117	29	NONE		24.3	48	37.4	738	766	3980	165.8	2.76	56	57.7	0	3067	913
									00:10:57	24.9	0.703	17.502	440	567.882	438.736	0.77	121	21.5	27.8	35.9	8.23	2.4	86	6.6	17.21	3.06	16.26	4.05	20.92	0.05	124	22	117	29	NONE		24.3	48	37.3	738	766	3884	161.8	2.7	56	56.3	0	3015	869
									00:10:59	25.86	0.616	15.931	409	509.778	387.729	0.76	106.4	18.3	27.7	36.4	7.39	2.1	84	6.1	17.27	2.97	16.35	3.92	20.92	0.05	124	21	118	28	NONE		24.3	48	37.4	738	766	3477	144.9	2.41	56	50.4	0	2841	636
									00:11:01	26.79	0.662	17.732	421	567.316	436.778	0.77	114.3	19.9	28	36.3	8.22	2.3	84	6.8	17.27	3.01	16.34	3.99	20.92	0.05	124	22	117	29	NONE		24.3	48	37.4	738	766	3878	161.6	2.69	56	56.2	0	3045	833
									00:11:04	26.09	0.677	17.661	418	572.148	438.262	0.77	116.6	20.5	27.7	36.1	8.29	2.4	84	6.8	17.22	3.03	16.19	4.05	20.92	0.05	124	22	116	29	NONE		24.4	48	37.4	738	766	3907	162.8	2.71	56	56.6	0	3121	787
									00:11:06	28.85	0.683	19.702	462	630.19	477.33	0.76	118	20.2	28.1	37	9.13	2.6	85	7.4	17.28	2.96	16.31	3.97	20.92	0.05	124	21	117	29	NONE		24.3	48	37.4	738	766	4295	179	2.98	56	62.2	0	3556	739
									00:11:08	25.75	0.792	20.395	497	663.383	517.222	0.78	136.2	24.5	28	35.9	9.61	2.7	84	7.9	17.2	3.09	16.27	4.05	20.92	0.05	124	22	117	29	NONE		24.3	48	37.4	738	766	4545	189.4	3.16	56	65.9	0	3418	1127
									00:11:11	22.56	0.972	21.925	627	703.173	571.672	0.81	167.4	30.9	28.9	35.6	10.19	2.9	84	8.4	17.22	3.18	16.33	4.15	20.92	0.05	124	23	117	30	NONE		24.4	48	37.4	738	766	4855	202.3	3.37	57	70.4	0	3098	1756
									00:11:15	19.42	0.959	18.621	666	574.716	482.525	0.84	166.3	30.3	30	35.8	8.33	2.4	87	6.6	17.34	3.16	16.52	4.09	20.92	0.05	125	23	119	29	NONE		24.4	48	37.4	738	766	3992	166.3	2.77	57	57.9	0	2185	1806
									00:11:18	16.81	0.961	16.151	582	526.981	434.435	0.82	164.8	31.5	28.4	34.5	7.64	2.2	90	5.9	17.15	3.28	16.22	4.27	20.92	0.05	123	24	117	31	NONE		24.3	48	37.4	738	766	3648	152	2.53	57	52.9	0	2186	1461
									00:11:20	23.62	0.695	16.417	467	490.411	394.718	0.8	121.5	20.4	30.1	37.4	7.11	2	89	5.5	17.48	2.94	16.5	4.01	20.92	0.05	126	21	119	29	NONE		24.4	48	37.4	738	766	3379	140.8	2.35	57	49	0	2251	1129
									00:11:22	30.77	0.15	4.615	659	21.0537	16.0244	0.76	30.6	0.7	116.9	153.6	0.31	0.1	89	0.2	20.4	0.47	20.01	0.82	20.92	0.05	147	3	144	6	NONE		24.4	48	37.4	738	766	144	6	0.1	57	2.1	0	117	27
									00:11:26	14.15	1.302	18.425	368	592.768	514.731	0.87	223.5	44.3	29.4	33.9	8.59	2.5	89	6.7	17.17	3.4	15.8	4.66	20.92	0.05	123	24	114	34	NONE		24.4	48	37.4	738	766	4144	172.7	2.88	57	60.1	0	1862	2282
									00:11:29	23.26	0.615	14.302	314	504.18	397.12	0.79	103.8	20.8	25.1	31.9	7.31	2.1	87	5.8	16.88	3.38	15.95	4.35	20.92	0.05	121	24	115	31	NONE		24.4	48	37.4	738	766	3461	144.2	2.4	57	50.2	0	2508	953
									00:11:31	25.53	0.486	12.409	321	404.444	299.056	0.74	83.7	14.3	26.3	35.5	5.86	1.7	86	4.7	17.22	2.94	16.08	4.05	20.92	0.05	124	21	116	29	NONE		24.4	48	37.4	738	766	2745	114.4	1.91	57	39.8	0	2441	304
									00:11:34	25.21	0.81	20.42	557	726.814	541.863	0.75	136.7	26.2	25.7	34.4	10.53	3	85	8.6	16.88	3.23	15.98	4.2	20.92	0.05	121	23	115	30	NONE		24.4	48	37.4	738	766	4940	205.8	3.43	58	71.6	0	4290	650
									00:11:36	21.35	0.603	12.875	392	422.297	313.111	0.74	103.7	17.9	26.9	36.3	6.12	1.7	85	5	17.2	2.97	16.13	4.03	20.92	0.05	124	21	116	29	NONE		24.4	48	37.4	738	766	2868	119.5	1.99	58	41.6	0	2530	337
									00:11:39	21.66	0.667	14.448	390	509.845	371.197	0.73	112.9	20.9	25.4	34.8	7.39	2.1	82	6.2	16.93	3.13	15.93	4.12	20.92	0.05	122	23	115	30	NONE		24.4	48	37.4	738	766	3451	143.8	2.4	58	50	0	3203	248
									00:11:41	27.03	0.681	18.405	417	671.072	474.253	0.71	114.5	21.4	24.6	34.8	9.73	2.8	81	8.3	16.81	3.14	15.85	4.13	20.92	0.05	121	23	114	30	NONE		24.4	48	37.4	738	766	4520	188.3	3.14	58	65.5	0	4520	0
									00:11:44	25.64	0.709	18.179	435	651.555	471.005	0.72	119.6	22.4	25.1	34.8	9.44	2.7	81	8	16.87	3.16	15.89	4.14	20.92	0.05	121	23	114	30	NONE		24.4	48	37.4	738	766	4405	183.6	3.06	58	63.8	0	4166	239
									00:11:46	25	0.692	17.3	450	604.442	440.662	0.73	117.4	21.5	25.7	35.3	8.76	2.5	82	7.4	16.97	3.11	16.06	4.06	20.92	0.05	122	22	115	29	NONE		24.4	48	37.4	738	766	4093	170.5	2.84	58	59.3	0	3785	308
									00:11:49	17.6	0.991	17.437	629	595.744	461.913	0.78	168.6	32	27.2	35.1	8.63	2.5	86	6.9	17.01	3.23	15.91	4.29	20.92	0.05	122	23	114	31	NONE		24.4	48	37.4	738	766	4077	169.9	2.83	58	59.1	0	3126	951
									00:11:53	19.29	0.9	17.363	596	569.646	442.898	0.78	154.5	28	28.1	36.2	8.26	2.4	86	6.6	17.17	3.11	16.18	4.17	20.92	0.05	123	22	116	30	NONE		24.4	48	37.4	738	766	3901	162.5	2.71	58	56.5	0	2962	939
									00:11:56	18.69	1.014	18.953	588	638.544	499.862	0.78	173	32.6	27.6	35.3	9.25	2.6	85	7.5	17.06	3.21	16.15	4.2	20.92	0.05	123	23	116	30	NONE		24.4	48	37.4	738	766	4378	182.4	3.04	59	63.4	0	3245	1133
									00:11:59	21.98	1.015	22.308	654	749.469	602.401	0.8	173.1	33.4	27.7	34.5	10.86	3.1	86	8.7	17.05	3.29	16.25	4.17	20.92	0.05	123	24	117	30	NONE		24.4	48	37.4	738	766	5163	215.1	3.59	59	74.8	0	3458	1705
									00:12:01	27.91	0.552	15.405	572	424.08	340.078	0.8	98	14.9	31.7	39.6	6.15	1.8	87	4.9	17.75	2.7	16.76	3.71	20.92	0.05	128	19	121	27	NONE		24.4	48	37.4	738	766	2920	121.7	2.03	59	42.3	0	1974	946
									00:12:03	21.43	0.835	17.893	421	561.959	469.322	0.84	144.3	26.7	29.2	34.9	8.14	2.3	85	6.6	17.28	3.2	16.3	4.23	20.92	0.05	124	23	117	30	NONE		24.4	48	37.4	738	766	3899	162.5	2.71	59	56.5	0	2194	1706
									00:12:06	22.64	0.542	12.272	374	366.486	291.099	0.79	94.8	15.7	29.2	36.7	5.31	1.5	85	4.3	17.49	2.9	16.3	4.07	20.92	0.05	126	21	117	29	NONE		24.4	48	37.4	738	766	2519	105	1.75	59	36.5	0	1769	751
									00:12:09	21.98	0.708	15.56	432	499.109	390.93	0.78	122.1	21.7	28.1	35.9	7.23	2.1	85	5.9	17.25	3.06	16.16	4.15	20.92	0.05	124	22	116	30	NONE		24.4	48	37.4	738	766	3422	142.6	2.38	59	49.6	0	2532	891
									00:12:12	21.28	0.636	13.532	420	455.118	343.624	0.76	108.7	19.7	26.5	35	6.6	1.9	84	5.4	17.09	3.1	16.17	4.08	20.92	0.05	123	22	116	29	NONE		24.4	48	37.4	738	766	3100	129.2	2.15	59	44.9	0	2592	508
									00:12:14	23.9	0.694	16.59	431	556.8	417.354	0.75	118.7	21.3	26.8	35.7	8.07	2.3	84	6.6	17.1	3.07	16.1	4.11	20.92	0.05	123	22	116	30	NONE		24.4	48	37.4	738	766	3788	157.8	2.63	59	54.9	0	3238	550
									00:12:17	23.35	0.648	15.128	420	497.846	365.255	0.73	111.4	19.1	27.1	36.9	7.22	2.1	86	5.8	17.19	2.95	16.13	4	20.92	0.05	124	21	116	29	NONE		24.4	48	37.4	738	766	3374	140.6	2.34	59	48.9	0	3067	307
									00:12:20	21.28	0.668	14.213	419	479.162	353.973	0.74	114.2	20.3	26.6	35.9	6.94	2	86	5.6	17.1	3.04	16.08	4.06	20.92	0.05	123	22	116	29	NONE		24.4	48	37.4	738	766	3252	135.5	2.26	60	47.1	0	2899	352
									00:12:23	19.23	0.636	12.231	389	410.272	299.36	0.73	108.9	19	26.5	36.4	5.95	1.7	85	4.8	17.12	2.99	15.73	4.21	20.92	0.05	123	21	113	30	NONE		24.4	48	37.4	738	766	2778	115.8	1.93	60	40.3	0	2563	215
									00:12:25	23.35	0.748	17.463	456	633.42	449.866	0.71	125.9	23.5	25	35.2	9.18	2.6	86	7.4	16.83	3.14	15.84	4.16	20.92	0.05	121	23	114	30	NONE		24.4	48	37.4	738	766	4270	177.9	2.97	60	61.9	0	4223	47
									00:12:28	23.26	0.683	15.884	440	565.748	398.369	0.7	115.5	20.9	25.2	35.8	8.2	2.3	86	6.6	16.91	3.06	15.97	4.02	20.92	0.05	122	22	115	29	NONE		24.4	48	37.4	738	766	3808	158.7	2.64	60	55.2	0	3808	0
									00:12:30	25.1	0.704	17.674	462	634.17	450.739	0.71	118.8	21.9	25.1	35.3	9.19	2.6	86	7.4	16.88	3.11	15.91	4.11	20.92	0.05	121	22	114	30	NONE		24.4	48	37.4	738	766	4275	178.1	2.97	60	62	0	4221	55
									00:12:33	21.51	0.716	15.398	474	547.099	389.594	0.71	121.1	22.1	25.4	35.7	7.93	2.3	87	6.3	16.91	3.09	16.04	4.02	20.92	0.05	122	22	115	29	NONE		24.4	48	37.4	738	766	3690	153.7	2.56	60	53.5	0	3625	64
									00:12:36	18.02	0.956	17.225	629	629.443	462.746	0.74	160.4	31.3	25.4	34.5	9.12	2.6	90	7	16.78	3.27	15.73	4.32	20.92	0.05	121	24	113	31	NONE		24.4	48	37.5	738	766	4268	177.8	2.96	60	61.9	0	3858	410
									00:12:39	21.82	0.901	19.658	583	650.475	495.408	0.76	154.5	27.7	27.9	36.6	9.43	2.7	91	7.1	17.15	3.07	16.14	4.1	20.92	0.05	123	22	116	29	NONE		24.4	48	37.5	738	766	4438	184.9	3.08	60	64.3	0	3611	827
									00:12:42	20.69	0.899	18.6	650	603.34	469.807	0.78	154.7	27.7	28.4	36.5	8.74	2.5	89	6.8	17.21	3.08	16.26	4.11	20.92	0.05	124	22	117	30	NONE		24.4	48	37.4	738	766	4133	172.2	2.87	61	59.9	0	3122	1011
									00:12:45	21.66	0.635	13.755	431	437.264	335.4	0.77	109.8	18.9	28	36.5	6.34	1.8	89	4.9	17.29	2.98	16.31	4.01	20.92	0.05	124	21	117	29	NONE		24.4	48	37.4	738	766	2987	124.5	2.07	61	43.3	0	2375	612
									00:12:48	21.82	0.856	18.676	521	631.273	488.55	0.77	146	27.3	27.2	35.1	9.15	2.6	88	7.2	17.06	3.19	16.15	4.16	20.92	0.05	123	23	116	30	NONE		24.4	48	37.4	738	766	4319	180	3	61	62.6	0	3333	986
									00:12:50	23.62	0.584	13.795	377	439.567	330.838	0.75	101	17.1	27.6	36.7	6.37	1.8	86	5.1	17.29	2.93	16.22	3.97	20.92	0.05	124	21	117	29	NONE		24.4	48	37.5	738	766	2993	124.7	2.08	61	43.4	0	2526	466
									00:12:53	20.62	0.646	13.32	418	437.454	329.474	0.75	111	19.5	27.1	36	6.34	1.8	85	5.1	17.18	3.02	16.06	4.09	20.92	0.05	124	22	115	29	NONE		24.4	48	37.4	738	766	2979	124.1	2.07	61	43.2	0	2509	469
									00:12:56	22.14	0.747	16.539	472	573.453	422.957	0.74	126.9	23.3	26.1	35.4	8.31	2.4	86	6.7	16.99	3.12	16.08	4.07	20.92	0.05	122	22	116	29	NONE		24.4	48	37.4	738	766	3890	162.1	2.7	61	56.4	0	3485	406
									00:12:58	22.64	0.708	16.03	439	549.473	404.601	0.74	120.6	21.8	26.3	35.7	7.96	2.3	87	6.3	17.03	3.08	16.03	4.06	20.92	0.05	122	22	115	29	NONE		24.4	48	37.4	738	766	3727	155.3	2.59	61	54	0	3353	373
									00:13:01	21.98	0.628	13.802	380	463.98	336.703	0.73	107.5	18.7	26.4	36.4	6.72	1.9	85	5.5	17.12	2.98	15.97	4.08	20.92	0.05	123	21	115	29	NONE		24.4	48	37.5	738	766	3139	130.8	2.18	61	45.5	0	2939	200
									00:13:04	20.62	0.848	17.485	524	608.188	444.559	0.73	144	26.3	26.4	36.1	8.81	2.5	85	7.2	16.98	3.1	15.87	4.18	20.92	0.05	122	22	114	30	NONE		24.4	48	37.4	738	766	4120	171.7	2.86	61	59.7	0	3783	337
									00:13:08	16.85	1.054	17.764	676	592.953	457.455	0.77	180.3	33.1	28	36.3	8.59	2.5	87	6.8	17.11	3.14	15.94	4.26	20.92	0.05	123	23	115	31	NONE		24.4	48	37.5	738	766	4055	168.9	2.82	62	58.8	0	3162	892
									00:13:11	19.35	0.662	12.813	379	413.68	309.15	0.75	114.2	19.5	27.7	37.1	6	1.7	84	4.9	17.25	2.95	16.05	4.1	20.92	0.05	124	21	115	29	NONE		24.4	48	37.4	738	766	2813	117.2	1.95	62	40.8	0	2426	387
									00:13:14	17.86	0.76	13.571	499	467.771	344.013	0.74	129.3	23.5	26.3	35.8	6.78	1.9	83	5.6	17.01	3.09	15.85	4.22	20.92	0.05	122	22	114	30	NONE		24.4	48	37.5	738	766	3172	132.2	2.2	62	46	0	2864	308
									00:13:17	18.93	0.548	10.372	346	346.546	246.437	0.71	94	15.9	26.1	36.7	5.02	1.4	82	4.2	17.15	2.9	15.88	4.04	20.92	0.05	123	21	114	29	NONE		24.4	48	37.5	738	766	2337	97.4	1.62	62	33.9	0	2304	33
									00:13:20	21.98	0.55	12.088	345	431.006	293.453	0.68	93.1	16.3	24.5	35.9	6.25	1.8	80	5.4	16.93	2.96	15.71	4.04	20.92	0.05	122	21	113	29	NONE		24.5	48	37.4	738	766	2885	120.2	2	62	41.8	0	2885	0
									00:13:23	21.28	0.627	13.34	380	510.243	340.128	0.67	104.4	19.5	23.2	34.8	7.39	2.1	80	6.4	16.65	3.11	15.52	4.15	20.92	0.05	120	22	112	30	NONE		24.5	49	37.5	738	766	3404	141.8	2.36	62	49.3	0	3404	0
									00:13:25	23.17	0.635	14.71	373	558.394	366.391	0.66	106	19.3	23.4	35.7	8.09	2.3	81	6.9	16.69	3.04	15.54	4.07	20.92	0.05	120	22	112	29	NONE		24.5	49	37.5	738	766	3716	154.8	2.58	62	53.9	0	3716	0
									00:13:28	20.07	0.924	18.542	513	727.086	497.216	0.68	152.7	30.2	23.6	34.5	10.54	3	83	8.8	16.53	3.27	15.31	4.34	20.92	0.05	119	23	110	31	NONE		24.5	49	37.5	738	766	4871	203	3.38	62	70.6	0	4871	0
									00:13:32	15.35	0.832	12.767	516	395.129	313.079	0.79	144.5	24.9	29.6	37.3	5.73	1.6	85	4.6	17.37	2.99	15.87	3.92	20.92	0.05	125	22	114	28	NONE		24.5	49	37.5	738	766	2715	113.1	1.89	63	39.3	0	1924	791
									00:13:35	22.06	0.694	15.309	504	527.113	361.214	0.69	118.4	20	26.1	38.1	7.64	2.2	89	5.9	17.06	2.88	15.84	4	20.92	0.05	123	21	114	29	NONE		24.5	49	37.5	738	766	3532	147.2	2.45	63	51.2	0	3532	0
									00:13:37	25.97	0.78	20.26	419	756.541	510.957	0.68	130.6	24	24.4	36.1	10.96	3.1	91	8.3	16.74	3.08	15.64	4.09	20.92	0.05	120	22	112	29	NONE		24.5	48	37.5	738	766	5058	210.8	3.51	63	73.3	0	5058	0
									00:13:40	20.98	0.959	20.119	633	710.411	509.04	0.72	162.4	29.6	26.3	36.6	10.3	2.9	90	7.9	16.93	3.09	15.82	4.15	20.92	0.05	122	22	114	30	NONE		24.5	48	37.5	738	766	4796	199.8	3.33	63	69.5	0	4640	156
									00:13:43	21.13	0.598	12.634	333	439.534	308.075	0.7	101.7	17.8	25.4	36.2	6.37	1.8	86	5.1	17.01	2.98	15.85	4.07	20.92	0.05	122	21	114	29	NONE		24.5	48	37.5	738	766	2956	123.2	2.05	63	42.8	0	2956	0
									00:13:46	20.55	0.681	13.993	415	498.211	348.575	0.7	115.2	20.7	25.2	36	7.22	2.1	85	5.9	16.92	3.04	15.61	4.23	20.92	0.05	122	22	112	30	NONE		24.5	48	37.5	738	766	3350	139.6	2.33	63	48.6	0	3350	0
									00:13:49	21.43	0.74	15.857	494	568.152	396.91	0.7	125	22.6	25.3	36.2	8.23	2.4	85	6.7	16.89	3.05	15.7	4.17	20.92	0.05	121	22	113	30	NONE		24.5	48	37.5	738	766	3819	159.1	2.65	63	55.4	0	3819	0
									00:13:52	20.48	0.627	12.84	371	469.152	320.54	0.68	105.5	19.1	24.3	35.6	6.8	1.9	83	5.7	16.83	3.05	15.62	4.15	20.92	0.05	121	22	112	30	NONE		24.5	48	37.5	738	766	3142	130.9	2.18	63	45.5	0	3142	0
									00:13:55	20.83	0.545	11.354	357	415.043	274.735	0.66	91.8	16.1	23.8	36	6.02	1.7	82	5.1	16.84	2.95	15.54	4.1	20.92	0.05	121	21	112	29	NONE		24.5	48	37.5	738	766	2766	115.3	1.92	64	40.1	0	2766	0
									00:13:57	21.51	0.495	10.645	343	392.426	251.787	0.64	83.3	14.3	23.3	36.3	5.69	1.6	80	4.9	16.83	2.89	15.52	4.02	20.92	0.05	121	21	112	29	NONE		24.5	48	37.5	738	766	2603	108.4	1.81	64	37.7	0	2603	0
									00:14:00	23.08	0.736	16.985	476	679.848	442.84	0.65	121.2	23.4	22.6	34.7	9.85	2.8	81	8.4	16.47	3.18	15.42	4.19	20.92	0.05	118	23	111	30	NONE		24.5	48	37.5	738	766	4519	188.3	3.14	64	65.5	0	4519	0
									00:14:02	23.26	0.572	13.302	388	513.754	333.541	0.65	95.1	17.5	22.7	35	7.45	2.1	80	6.4	16.63	3.06	15.49	4.08	20.92	0.05	120	22	111	29	NONE		24.5	48	37.5	738	766	3414	142.2	2.37	64	49.5	0	3414	0
									00:14:05	21.74	0.902	19.609	621	753.413	520.741	0.69	149.8	29.2	24	34.7	10.92	3.1	81	9.3	16.61	3.24	15.55	4.24	20.92	0.05	119	23	112	30	NONE		24.5	48	37.5	738	766	5056	210.7	3.51	64	73.3	0	5056	0
									00:14:08	21.9	0.752	16.467	534	583.063	414.62	0.71	127.3	23.1	25.6	36	8.45	2.4	82	7.1	16.93	3.07	15.9	4.1	20.92	0.05	122	22	114	29	NONE		24.5	48	37.5	738	766	3931	163.8	2.73	64	57	0	3876	55
									00:14:12	20.62	0.559	11.526	376	394.39	278.667	0.71	95.4	16.5	25.6	36.2	5.72	1.6	84	4.7	17.07	2.95	15.93	4.03	20.92	0.05	123	21	115	29	NONE		24.5	48	37.5	738	766	2656	110.7	1.84	64	38.5	0	2656	0
									00:14:14	18.18	1.05	19.091	606	742.798	528.344	0.71	173.6	35.4	24	33.7	10.77	3.1	87	8.5	16.53	3.37	15.64	4.25	20.92	0.05	119	24	112	31	NONE		24.5	48	37.5	738	766	5008	208.7	3.48	64	72.6	0	4935	73
									00:14:17	18.87	0.918	17.321	639	594.893	445.574	0.75	156.2	28.8	26.9	35.9	8.62	2.5	87	6.8	17.02	3.14	16.01	4.13	20.92	0.05	122	23	115	30	NONE		24.5	48	37.5	738	766	4047	168.6	2.81	64	58.6	0	3467	580
									00:14:20	20.83	0.635	13.229	386	447.27	329.525	0.74	108.5	19.3	26.3	35.7	6.48	1.9	85	5.3	17.09	3.04	16.02	4.09	20.92	0.05	123	22	115	29	NONE		24.5	48	37.5	738	766	3034	126.4	2.11	65	44	0	2726	308
									00:14:23	21.05	0.615	12.947	376	457.654	329.655	0.72	104.1	19.1	25.1	34.8	6.63	1.9	86	5.3	16.93	3.11	15.89	4.1	20.92	0.05	122	22	114	29	NONE		24.5	48	37.5	738	766	3092	128.8	2.15	65	44.8	0	2952	141
									00:14:26	22.14	0.62	13.727	408	493.562	348.479	0.71	104.6	19.2	24.7	34.9	7.15	2	87	5.7	16.87	3.1	15.88	4.06	20.92	0.05	121	22	114	29	NONE		24.5	48	37.5	738	766	3324	138.5	2.31	65	48.2	0	3324	0
									00:14:28	23.62	0.699	16.512	395	616	422.191	0.69	117	21.8	24.1	35.2	8.93	2.6	86	7.2	16.74	3.12	15.68	4.09	20.92	0.05	120	22	113	29	NONE		24.5	48	37.5	738	766	4128	172	2.87	65	59.8	0	4128	0
									00:14:31	22.99	0.779	17.908	460	661.58	454.157	0.69	130.7	24.1	24.6	35.9	9.59	2.7	85	7.8	16.78	3.09	15.76	4.1	20.92	0.05	121	22	113	29	NONE		24.5	48	37.5	738	766	4435	184.8	3.08	65	64.3	0	4435	0
									00:14:34	21.43	0.989	21.193	565	805.842	573.242	0.71	164.5	32.6	24.4	34.4	11.68	3.3	85	9.5	16.63	3.3	15.83	4.17	20.92	0.05	120	24	114	30	NONE		24.5	48	37.5	738	766	5434	226.4	3.77	65	78.7	0	5353	81
									00:14:37	20.83	0.668	13.917	383	481.538	341.381	0.71	113.7	20	25.9	36.5	6.98	2	86	5.6	17.02	2.99	15.81	4.08	20.92	0.05	122	22	114	29	NONE		24.5	48	37.5	738	766	3245	135.2	2.25	65	47	0	3224	21
									00:14:40	20.41	0.7	14.286	442	490.021	346.044	0.71	119.4	20.7	26.2	37.2	7.1	2	86	5.7	17.06	2.96	15.94	4.02	20.92	0.05	123	21	115	29	NONE		24.5	48	37.5	738	766	3300	137.5	2.29	66	47.8	0	3300	0
									00:14:43	17.8	0.896	15.953	531	552.449	404.291	0.73	152.3	27.7	26.6	36.4	8.01	2.3	85	6.5	17	3.09	15.82	4.2	20.92	0.05	122	22	114	30	NONE		24.5	48	37.5	738	766	3743	156	2.6	66	54.2	0	3426	317
									00:14:54	20.55	0.696	14.301	412	496.348	358.727	0.72	118.3	21.3	25.9	35.9	7.19	2.1	84	5.9	17	3.06	15.82	4.14	20.92	0.05	122	22	114	30	NONE		24.5	48	37.5	738	766	3356	139.8	2.33	66	48.6	0	3176	180
									00:14:58	18.4	0.788	14.503	450	522.633	374.281	0.72	132.8	24.8	25.3	35.3	7.57	2.2	83	6.3	16.85	3.15	15.66	4.25	20.92	0.05	121	23	113	31	NONE		24.5	48	37.5	738	766	3528	147	2.45	66	51.1	0	3418	110
									00:15:01	17.96	0.797	14.317	526	514.695	368.242	0.72	134.4	25	25.4	35.5	7.46	2.1	82	6.3	16.86	3.14	15.81	4.19	20.92	0.05	121	23	114	30	NONE		24.5	48	37.5	738	766	3474	144.7	2.41	66	50.3	0	3374	100
									00:15:04	18.07	0.815	14.729	504	539.059	388.397	0.72	136.8	26.2	25	34.7	7.81	2.2	82	6.6	16.79	3.21	15.61	4.32	20.92	0.05	121	23	112	31	NONE		24.5	48	37.5	738	766	3643	151.8	2.53	66	52.8	0	3475	168
									00:15:08	17.39	0.74	12.87	469	454.459	326.484	0.72	125.3	22.9	25.6	35.7	6.59	1.9	81	5.6	16.93	3.09	15.57	4.3	20.92	0.05	122	22	112	31	NONE		24.5	48	37.5	738	766	3069	127.9	2.13	67	44.5	0	2950	119
									00:15:10	21.98	0.577	12.681	334	464.3	320.677	0.69	97	17.8	24	34.7	6.73	1.9	81	5.7	16.81	3.08	15.66	4.11	20.92	0.05	121	22	113	30	NONE		24.5	48	37.5	738	766	3115	129.8	2.16	67	45.2	0	3115	0
									00:15:14	17.29	0.865	14.957	536	552.082	389.972	0.71	145	27.5	24.9	35.2	8	2.3	84	6.6	16.76	3.18	15.52	4.3	20.92	0.05	121	23	112	31	NONE		24.6	48	37.5	738	766	3718	154.9	2.58	67	53.9	0	3718	0
									00:15:18	16.35	0.543	8.877	343	304.783	208.804	0.69	92.7	15.6	25.4	37	4.42	1.3	80	3.8	17.07	2.87	15.63	4.08	20.92	0.05	123	21	112	29	NONE		24.6	47	37.5	738	766	2042	85.1	1.42	67	29.6	0	2042	0
									00:15:20	22.47	0.714	16.045	354	652.053	423.946	0.65	117.1	23	22.2	34.1	9.45	2.7	79	8.3	16.4	3.22	15.44	4.18	20.92	0.05	118	23	111	30	NONE		24.6	47	37.5	738	766	4333	180.6	3.01	67	62.8	0	4333	0
									00:15:24	17.54	0.82	14.386	577	532.113	360.908	0.68	137.6	25.1	24.7	36.5	7.71	2.2	83	6.4	16.78	3.06	15.74	4.04	20.92	0.05	121	22	113	29	NONE		24.6	47	37.5	738	766	3560	148.3	2.47	67	51.6	0	3560	0
									00:15:27	18.58	0.987	18.334	530	694.465	481.457	0.69	164.5	31.6	24.5	35.4	10.06	2.9	86	8.1	16.67	3.2	15.49	4.25	20.92	0.05	120	23	111	31	NONE		24.6	47	37.5	738	766	4663	194.3	3.24	67	67.6	0	4663	0
									00:15:30	19.05	0.68	12.952	404	461.32	316.778	0.69	115.1	20.3	25.2	36.7	6.69	1.9	84	5.5	16.93	2.99	15.67	4.14	20.92	0.05	122	21	113	30	NONE		24.6	47	37.5	738	766	3093	128.9	2.15	68	44.8	0	3093	0
									00:15:33	21.58	0.669	14.439	408	521.819	353.64	0.68	112.9	20	24.8	36.6	7.56	2.2	84	6.2	16.88	2.99	15.74	4.07	20.92	0.05	121	21	113	29	NONE		24.6	47	37.5	738	766	3491	145.4	2.42	68	50.6	0	3491	0
									00:15:35	23.9	0.766	18.311	412	713.953	486.32	0.68	126.8	24.8	23.3	34.2	10.35	3	88	8.1	16.55	3.24	15.05	4.53	20.92	0.05	119	23	108	33	NONE		24.6	47	37.5	738	766	4780	199.2	3.32	68	69.3	0	4780	0
									00:15:41	12.35	2.148	26.519	1607	861.911	728.654	0.85	368.3	71.9	29.8	35.2	12.49	3.6	89	9.7	17.15	3.35	16.37	4.24	20.92	0.05	123	24	118	30	NONE		24.6	47	37.5	738	766	5995	249.8	4.16	68	86.9	0	3163	2831
									00:15:44	16.44	1.088	17.885	572	590.099	500.763	0.85	185.9	37.1	28.4	33.4	8.55	2.4	88	6.7	17.09	3.41	15.93	4.48	20.92	0.05	123	25	115	32	NONE		24.6	47	37.5	738	766	4107	171.1	2.85	68	59.5	0	2122	1985
									00:15:46	28.04	0.532	14.916	285	535.608	409.643	0.76	89.5	17.8	24.2	31.6	7.76	2.2	91	5.9	16.82	3.35	16.04	4.15	20.92	0.05	121	24	115	30	NONE		24.6	47	37.5	738	766	3657	152.4	2.54	68	53	0	2935	722
									00:15:49	22.3	0.358	7.985	337	223.469	167.662	0.75	63.5	9.2	28.7	38.3	3.24	0.9	93	2.4	17.74	2.57	16.36	3.8	20.92	0.05	128	18	118	27	NONE		24.6	48	37.5	738	766	1521	63.4	1.06	68	22	0	1296	225
									00:15:53	13.13	1.123	14.744	822	563.829	422.704	0.75	186.1	39.2	24.5	32.7	8.17	2.3	95	5.9	16.57	3.49	15.5	4.47	20.92	0.05	119	25	111	32	NONE		24.6	47	37.5	738	766	3836	159.8	2.66	69	55.6	0	3277	559
									00:15:57	15.38	0.626	9.631	480	328.255	245.966	0.75	106.7	19.5	26.1	34.8	4.76	1.4	88	3.7	17.04	3.12	15.84	4.12	20.92	0.05	123	22	114	30	NONE		24.6	48	37.5	738	766	2233	93	1.55	69	32.4	0	1911	322
									00:16:00	20.48	0.808	16.546	470	649.762	458.917	0.71	133.3	27.3	23.3	32.9	9.42	2.7	87	7.5	16.5	3.38	15.59	4.33	20.92	0.05	119	24	112	31	NONE		24.6	48	37.5	738	766	4376	182.3	3.04	69	63.4	0	4376	0
									00:16:03	19.8	0.657	13.01	423	479.638	336.118	0.7	110.2	20.7	24.2	34.6	6.95	2	87	5.5	16.77	3.15	15.65	4.22	20.92	0.05	121	23	113	30	NONE		24.6	48	37.5	738	766	3226	134.4	2.24	69	46.8	0	3226	0
									00:16:06	21.43	0.704	15.086	431	562.95	388.301	0.69	117.8	22.1	24.1	35	8.16	2.3	87	6.5	16.73	3.14	15.57	4.22	20.92	0.05	120	23	112	30	NONE		24.6	48	37.5	738	766	3777	157.4	2.62	69	54.7	0	3777	0
									00:16:09	22.22	0.664	14.756	428	532.868	367.873	0.69	112	20.2	24.8	35.9	7.72	2.2	86	6.2	16.87	3.04	15.65	4.11	20.92	0.05	121	22	113	30	NONE		24.6	47	37.5	738	766	3575	149	2.48	69	51.8	0	3575	0
									00:16:12	18.63	0.748	13.938	465	514.964	360.604	0.7	125.4	23.6	24.5	35	7.46	2.1	84	6.1	16.76	3.16	15.54	4.25	20.92	0.05	121	23	112	31	NONE		24.6	47	37.5	738	766	3463	144.3	2.41	69	50.2	0	3463	0
									00:16:14	29.27	0.624	18.263	421	695.51	465.483	0.67	104	19.4	23.3	34.8	10.08	2.9	86	8.1	16.67	3.11	15.68	4.01	20.92	0.05	120	22	113	29	NONE		24.6	47	37.5	738	766	4643	193.5	3.22	69	67.3	0	4643	0
[truncated: 34 more columns]

## Sheet: Sonuçlar
Parametre	um	Pre	Bekl.	%Beklenen	Ex Sonrası	% Değişim	Normal	Sınıf
Parametre	um	Ölçüm	Dinlenme	Isınma	AT	RC	Maks	Bekl.	%Beklenen	Normal	Sınıf
Parametre	um	Ölçüm	Dinlenme	Isınma	AT	RC	Maks	Bekl.	%Beklenen	Normal	Sınıf
Parametre	um	Ölçüm	Dinlenme	Isınma	AT	RC	Maks	Bekl.	%Beklenen	Normal	Sınıf
Parametre	um	Ölçüm	Dinlenme	Isınma	AT	RC	Maks	Bekl.	%Beklenen	Normal	Sınıf
Parametre	um	Ölçüm	Dinlenme	Isınma	AT	RC	Maks	Bekl.	%Beklenen	Normal	Sınıf
