# Supplementary material for: Correction: The contribution of energy systems during 30-second lower body Wingate anaerobic test in combat sports athletes: Intermittent versus single forms and gender comparison
Source: PLoS One. 2024 Jun 27;19(6):e0306361. doi: 10.1371/journal.pone.0306361 (PMC11210755; doi:10.1371/journal.pone.0306361)
Supplement: S1 File — A) Descriptive characteristics of athletes including age range, height, weight; B) Wingate test outputs, including metrics such as peak power, mean power, and fatigue index; C) Oxygen Consumption (O2) Data for two different Wingate test protocols, providing comparative insights into athletes’ oxygen consumption during these tests. (ZIP) [file pone.0306361.s001.zip › S1 File/C. Oxygen consumption data for two Wingate tests/All Raw-Oxygen Data/31.xlsx]

## Sheet: Veri
			Test Tarihi	22122022		Barometrik basınç (mmHg)	766		t	Rf	VT	VE_ergo	IV	VO2	VCO2	RQ	O2eksp	CO2eksp	VE/VO2	VE/VCO2	VO2/Kg	METS	HR	VO2/HR	FeO2	FeCO2	FetO2	FetCO2	FiO2	FiCO2	PeO2	PeCO2	PetO2	PETCO2	Faz	İşaretleyici	Ortam Sıc.	RH Amb	Cihaz Sıcaklığı	Analizör Basıncı	PB	EEkc	EEh	EEm	EEtot	EEkg	PRO	YAĞ	CHO
			Test Süresi	00:13:41		Ortam Sıcaklığı (°C)	24		s	1/min	L(btps)	L/min	mL	mL/min	mL/min	---	mL	mL	---	---	mL/min/Kg	---	bpm	mL/beat	%	%	%	%	%	%	mmHg	mmHg	mmHg	mmHg	---	---	°C	%	°C	mmHg	mmHg	kcal/day	kcal/h	kcal/min	kcal	kcal/Kg/day	kcal/day	kcal/day	kcal/day
			Test Süresi	00:16:16		Ortam Görece Nem (%)	51
			Egzersiz Süresi	00:00:00		Flowmetre sıcaklığı (°C)	34		00:00:01	17.49	1.065	18.63	848	625.246	646.819	1.03	179.6	44.9	27.8	26.9	9.62	2.7	106	5.9	16.86	4.22	15.63	5.53	20.92	0.05	121	30	112	40	NONE		23.5	51	37.5	738	766	4536	189	3.15	0	69.8	0	0	4536
			Kişi (Hasta) Tipi	Healthy		Flowmetre Bağıl Nem (%)	100		00:00:05	17.7	1.134	20.071	915	697.008	702.611	1.01	189.9	48.2	27	26.8	10.72	3.1	104	6.7	16.75	4.25	15.56	5.57	20.92	0.05	120	31	112	40	NONE		23.5	51	37.5	738	766	5027	209.5	3.49	0	77.3	0	0	5027
			Test Türü	Azami		STPD (---)	0.8334		00:00:07	24.1	1.038	25.012	783	894.829	865.135	0.97	172.9	43.6	26.1	27	13.77	3.9	104	8.6	16.66	4.2	15.66	5.4	20.92	0.05	120	30	113	39	NONE		23.6	51	37.5	738	766	6396	266.5	4.44	0	98.4	0	724	5671
			Ergometre	Hiçbiri		BTPS Ins (---)	1.0983		00:00:10	22.39	1.267	28.366	939	997.735	1005.06	1.01	211.5	54.5	26.9	26.7	15.35	4.4	107	9.3	16.69	4.3	15.7	5.5	20.92	0.05	120	31	113	40	NONE		23.6	51	37.5	738	766	7195	299.8	5	0	110.7	0	0	7195
			Protokol	Hiçbiri		BTPS Eksp (---)	1.0199		00:00:12	24.19	1.058	25.597	1072	817.372	836.185	1.02	180.6	42	29.2	28.6	12.57	3.6	109	7.5	17.07	3.97	16.25	5.04	20.92	0.05	123	29	117	36	NONE		23.6	51	37.5	738	766	5915	246.5	4.11	1	91	0	0	5915
			Azami Efor	Onaylanmamış		#Adım sayısı	336		00:00:14	25.53	1.352	34.519	876	1197.36	1234.67	1.03	226.2	58.7	27.3	26.5	18.42	5.3	109	11	16.73	4.34	15.91	5.39	20.92	0.05	120	31	114	39	NONE		23.6	51	37.5	738	766	8680	361.7	6.03	1	133.5	0	0	8680
			EKG Tepkisi	Yok		BSA (m2)	1.68579		00:00:17	22.47	1.068	24	1076	725.001	770.984	1.06	184.2	41.7	30.9	29.1	11.15	3.2	111	6.5	17.25	3.9	16.43	4.99	20.92	0.05	124	28	118	36	NONE		23.6	51	37.5	738	766	5293	220.5	3.68	1	81.4	0	0	5293
			Test sebebi	Yok		BMI (kg/m2)	25.1		00:00:20	21.35	1.086	23.189	1049	660.67	734.206	1.11	189.2	41.8	32.8	29.5	10.16	2.9	112	5.9	17.42	3.85	16.42	5.09	20.92	0.05	125	28	118	37	NONE		23.6	51	37.5	738	766	4873	203.1	3.38	1	75	0	0	4873
			Testi durdurma sebebi	Yok		HR Maks.	199		00:00:25	11.47	2.361	27.086	1579	823.83	972.614	1.18	404.5	102.9	31.9	27	12.67	3.6	112	7.4	17.13	4.36	16.03	5.41	20.92	0.05	123	31	115	39	NONE		23.6	52	37.5	738	766	6167	257	4.28	2	94.9	0	0	6167
			Test Konumu	Tanımsız		Kullanıcı 1 (---)	-		00:00:28	25	1.084	27.1	878	866.925	942.988	1.09	184.4	45.8	29.2	26.9	13.34	3.8	115	7.5	17.01	4.23	16.19	5.31	20.92	0.05	122	30	116	38	NONE		23.6	52	37.5	738	766	6362	265.1	4.42	2	97.9	0	0	6362
			Test Amacı	Yok		Kullanıcı 2 (---)	-		00:00:30	22.9	1.32	30.229	1014	920.837	1039.07	1.13	226.6	55.1	31.1	27.5	14.17	4	116	7.9	17.17	4.17	16.38	5.24	20.92	0.05	123	30	118	38	NONE		23.6	52	37.5	738	766	6817	284.1	4.73	2	104.9	0	0	6817
						Kullanıcı 3 (---)	-		00:00:33	19.87	1.048	20.821	893	615.848	706.658	1.15	180.9	43.2	31.6	27.5	9.47	2.7	113	5.4	17.26	4.12	16.31	5.31	20.92	0.05	124	30	117	38	NONE		23.6	51	37.5	738	766	4578	190.7	3.18	2	70.4	0	0	4578
									00:00:36	23.26	1.291	30.023	941	913.507	1038.02	1.14	221.6	54.2	31.1	27.4	14.05	4	111	8.2	17.16	4.2	16.4	5.26	20.92	0.05	123	30	118	38	NONE		23.6	51	37.5	738	766	6774	282.3	4.7	2	104.2	0	0	6774
									00:00:38	23.62	1.331	31.441	1049	900.855	1050.05	1.17	231.1	54	33.1	28.4	13.86	4	111	8.1	17.36	4.06	16.61	5.11	20.92	0.05	125	29	119	37	NONE		23.6	51	37.5	738	766	6722	280.1	4.67	2	103.4	0	0	6722
									00:00:40	28.44	1.222	34.749	845	1000.72	1161.05	1.16	212	49.6	32.7	28.2	15.4	4.4	114	8.8	17.35	4.06	16.65	5.05	20.92	0.05	125	29	120	36	NONE	Marker	23.6	53	37.5	738	766	7459	310.8	5.18	3	114.8	0	0	7459
									00:00:41	58.25	0.549	31.981	469	837.952	928.542	1.11	97.2	19.4	33.3	30.1	12.89	3.7	116	7.2	17.7	3.53	16.89	4.43	20.92	0.05	127	25	121	32	NONE		23.6	53	37.5	738	766	6177	257.4	4.29	3	95	0	0	6177
									00:00:42	59.41	0.687	40.812	478	1125.55	1240.58	1.1	120.5	25.4	32.6	29.5	17.32	4.9	118	9.5	17.54	3.7	16.63	4.62	20.92	0.05	126	27	120	33	NONE		23.6	54	37.5	738	766	8286	345.3	5.75	3	127.5	0	0	8286
									00:00:44	54.05	0.625	33.784	529	879.724	927.463	1.05	111	20.9	34.1	32.3	13.53	3.9	120	7.3	17.76	3.34	16.69	4.47	20.92	0.05	128	24	120	32	NONE		23.6	54	37.5	738	766	6410	267.1	4.45	3	98.6	0	0	6410
									00:00:45	45.45	0.871	39.591	730	1057.56	1165.47	1.1	153.7	31.2	34.4	31.2	16.27	4.6	125	8.5	17.65	3.58	16.71	4.64	20.92	0.05	127	26	120	33	NONE		23.6	54	37.5	738	766	7785	324.4	5.41	3	119.8	0	0	7785
									00:00:46	46.88	1.032	48.375	822	1265.84	1413.62	1.12	182.7	36.7	35.6	31.9	19.47	5.6	127	10	17.7	3.56	16.88	4.55	20.92	0.05	127	26	121	33	NONE		23.6	53	37.5	738	766	9348	389.5	6.49	3	143.8	0	0	9348
									00:00:48	45.8	1.198	54.87	854	1432	1633.86	1.14	212	43.4	36.1	31.6	22.03	6.3	131	10.9	17.7	3.62	16.89	4.55	20.92	0.05	127	26	121	33	NONE		23.6	53	37.5	738	766	10630	442.9	7.38	3	163.5	0	0	10630
									00:00:49	48.78	1.354	66.049	823	1716.46	1956.5	1.14	239.8	48.8	36.5	32	26.41	7.5	135	12.7	17.71	3.6	16.9	4.52	20.92	0.05	127	26	122	32	NONE		23.6	53	37.5	738	766	12739	530.8	8.85	4	196	0	0	12739
									00:00:50	57.69	0.995	57.404	837	1255.19	1404.15	1.12	181.4	29.7	42.5	38	19.31	5.5	138	9.1	18.23	2.98	17.27	3.99	20.92	0.05	131	21	124	29	NONE		23.6	53	37.5	738	766	9273	386.4	6.44	4	142.7	0	0	9273
									00:00:51	52.17	1.326	69.183	714	1837.02	1993.15	1.08	234.4	46.5	35.7	32.9	28.26	8.1	142	12.9	17.68	3.51	16.76	4.46	20.92	0.05	127	25	121	32	NONE		23.6	53	37.5	738	766	13474	561.4	9.36	4	207.3	0	0	13474
									00:00:52	54.55	1.058	57.709	760	1570.05	1612.47	1.03	186.6	36	34.3	33.4	24.15	6.9	144	10.9	17.64	3.4	16.68	4.35	20.92	0.05	127	24	120	31	NONE		23.6	53	37.5	738	766	11372	473.8	7.9	4	174.9	0	0	11372
									00:00:53	65.22	1.021	66.587	698	1875.47	1820.2	0.97	179.3	34	33.1	34.1	28.85	8.2	148	12.7	17.56	3.33	16.57	4.29	20.92	0.05	126	24	119	31	NONE		23.6	53	37.5	738	766	13416	559	9.32	4	206.4	0	1349	12066
									00:00:54	57.14	1.229	70.229	729	2299.24	2123.2	0.92	209.6	45.2	28.8	31.2	35.37	10.1	150	15.3	17.05	3.68	15.97	4.6	20.92	0.05	123	26	115	33	NONE		23.6	53	37.5	738	766	16276	678.2	11.3	4	250.4	0	4253	12023
									00:00:55	55.56	1.291	71.722	775	2445.91	2169.23	0.89	218.5	47.5	27.7	31.3	37.63	10.8	153	16	16.92	3.68	15.61	4.84	20.92	0.05	122	26	112	35	NONE		23.6	53	37.5	738	766	17172	715.5	11.93	4	264.2	0	6630	10542
									00:00:57	30.61	1.265	38.724	899	1436.13	1246.62	0.87	209.9	49.5	25.5	29.3	22.09	6.3	157	9.1	16.59	3.91	14.87	5.42	20.92	0.05	119	28	107	39	NONE		23.7	53	37.5	738	766	10040	418.3	6.97	5	154.5	0	4522	5518
									00:00:58	48.39	1.746	84.484	1086	3497.29	2964.77	0.85	281.3	74.4	23.2	27.4	53.8	15.4	159	22	16.11	4.26	14.9	5.31	20.92	0.05	116	31	107	38	NONE		23.7	55	37.5	738	766	24337	1014	16.9	5	374.4	0	12647	11690
									00:00:59	55.56	1.784	99.111	1049	3511.42	3106.9	0.88	299.2	68	27.1	30.6	54.02	15.4	160	21.9	16.77	3.81	15.6	4.78	20.92	0.05	121	27	112	34	NONE		23.7	55	37.5	738	766	24641	1026.7	17.11	5	379.1	0	9688	14953
									00:01:00	57.14	2.106	120.343	940	4078.49	3835.76	0.94	356	81.6	28.5	30.3	62.75	17.9	162	25.2	16.9	3.87	15.97	4.71	20.92	0.05	122	28	115	34	NONE		23.7	55	37.5	738	766	28981	1207.5	20.13	6	445.9	0	5887	23094
									00:01:02	52.17	1.962	102.365	1112	3145.39	3127.15	0.99	338.2	72.9	31.4	31.6	48.39	13.8	163	19.3	17.24	3.72	16.44	4.52	20.92	0.05	124	27	118	32	NONE		23.7	55	37.5	738	766	22618	942.4	15.71	6	348	0	447	22170
									00:01:02	70.59	1.34	94.588	787	2519.29	2660.87	1.06	237	45.9	35.6	33.7	38.76	11.1	164	15.4	17.69	3.43	16.68	4.39	20.92	0.05	127	25	120	32	NONE		23.7	55	37.5	738	766	18363	765.1	12.75	6	282.5	0	0	18363
									00:01:03	86.96	1.202	104.522	649	2809.94	3116.27	1.11	211.8	43.6	35	31.6	43.23	12.4	164	17.1	17.62	3.63	16.85	4.4	20.92	0.05	127	26	121	32	NONE		23.7	55	37.5	738	766	20717	863.2	14.39	6	318.7	0	0	20717
									00:01:04	76.92	1.279	98.385	681	2754.61	3029.9	1.1	223.7	47.9	33.8	30.7	42.38	12.1	165	16.7	17.49	3.75	16.58	4.62	20.92	0.05	126	27	119	33	NONE		23.7	55	37.5	738	766	20269	844.6	14.08	7	311.8	0	0	20269
									00:01:05	64.52	1.577	101.742	774	3119.73	3398.88	1.09	270.8	64	31.2	28.6	48	13.7	166	18.8	17.17	4.06	16.24	4.93	20.92	0.05	123	29	117	35	NONE		23.7	55	37.5	738	766	22904	954.3	15.91	7	352.4	0	0	22904
									00:01:06	67.42	1.617	109.011	864	3249.87	3634.84	1.12	279	65.5	32.1	28.7	50	14.3	166	19.6	17.25	4.05	16.32	4.88	20.92	0.05	124	29	117	35	NONE		23.7	55	37.5	738	766	24009	1000.4	16.67	7	369.4	0	0	24009
									00:01:06	72.29	1.485	107.349	755	3141.72	3606.39	1.15	256.9	60.6	32.6	28.4	48.33	13.8	166	18.9	17.3	4.08	16.36	4.97	20.92	0.05	124	29	118	36	NONE		23.7	55	37.5	738	766	23356	973.2	16.22	7	359.3	0	0	23356
									00:01:07	70.59	1.542	108.847	833	3098.78	3608.13	1.16	268.1	62.1	33.5	28.8	47.67	13.6	166	18.7	17.39	4.03	16.56	4.86	20.92	0.05	125	29	119	35	NONE		23.7	54	37.5	738	766	23118	963.3	16.05	7	355.7	0	0	23118
									00:01:08	62.5	1.912	119.5	879	3492.76	4148.78	1.19	330.3	80.6	33	27.7	53.73	15.4	167	20.9	17.28	4.22	16.4	5.07	20.92	0.05	124	30	118	36	NONE		23.7	54	37.5	738	766	26187	1091.1	18.19	8	402.9	0	0	26187
									00:01:09	65.93	1.733	114.264	881	3163.1	3788.17	1.2	302.6	69.8	34.7	28.9	48.66	13.9	166	19.1	17.46	4.03	16.52	4.97	20.92	0.05	126	29	119	36	NONE		23.7	54	37.5	738	766	23764	990.2	16.5	8	365.6	0	0	23764
									00:01:10	60.61	0.495	30	218	948.158	1088.67	1.15	84.2	21.8	27.2	23.7	14.59	4.2	166	5.7	17.01	4.4	15.95	5.39	20.92	0.05	122	32	115	39	NONE		23.7	54	37.5	738	766	7049	293.7	4.9	8	108.5	0	0	7049
									00:01:11	61.86	1.808	111.835	1017	3816.53	4185.88	1.1	302.7	82.1	28.2	25.7	58.72	16.8	166	23	16.74	4.54	15.71	5.52	20.92	0.05	120	33	113	40	NONE		23.6	54	37.5	738	766	28064	1169.3	19.49	8	431.8	0	0	28064
									00:01:12	69.77	1.747	121.884	830	3617.38	4217.29	1.17	301.1	73.4	32.3	27.7	55.65	15.9	167	21.7	17.24	4.2	16.2	5.22	20.92	0.05	124	30	116	38	NONE		23.7	54	37.5	738	766	26995	1124.8	18.75	9	415.3	0	0	26995
									00:01:13	53.1	2.124	112.779	973	3545.33	4205.89	1.19	361.1	96.1	30.8	25.9	54.54	15.6	166	21.4	17	4.52	16.16	5.52	20.92	0.05	122	33	116	40	NONE	Marker	23.7	54	37.5	738	766	26573	1107.2	18.45	9	408.8	0	0	26573
									00:01:15	32.79	2.67	87.541	1516	2500.09	3188.17	1.28	461.8	118	34.1	26.7	38.46	11	165	15.2	17.3	4.42	16.63	5.53	20.92	0.05	124	32	120	40	NONE		23.7	54	37.5	738	766	19091	795.4	13.26	9	293.7	0	0	19091
									00:01:17	25.32	1.381	34.962	1214	1322.48	1637.62	1.24	223.1	78.3	25.1	20.3	20.35	5.8	164	8.1	16.15	5.67	15.11	7.03	20.92	0.05	116	41	109	51	NONE		23.7	54	37.5	738	766	10021	417.5	6.96	10	154.2	0	0	10021
									00:01:19	31.09	1.839	57.171	1318	2110.64	2699.49	1.28	298.5	105.1	26.1	20.4	32.47	9.3	162	13	16.23	5.72	14.96	7.5	20.92	0.05	117	41	108	54	NONE		23.7	53	37.5	738	766	16129	672.1	11.2	10	248.1	0	0	16129
									00:01:21	28.3	2.323	65.745	1458	2679.2	3421.36	1.28	365.8	146.2	23.8	18.6	41.22	11.8	161	16.6	15.75	6.29	14.62	7.93	20.92	0.05	113	45	105	57	NONE		23.7	53	37.5	738	766	20466	852.7	14.21	11	314.9	0	0	20466
									00:01:24	25.53	3.171	80.962	1584	3301.71	4115.94	1.25	500.2	195	24	19.2	50.8	14.5	158	20.9	15.77	6.15	14.82	7.52	20.92	0.05	113	44	107	54	NONE		23.7	52	37.5	738	766	25062	1044.3	17.4	11	385.6	0	0	25062
									00:01:26	30.77	2.232	68.677	1535	2526.76	3102.69	1.23	363.7	122.1	26.3	21.4	38.87	11.1	155	16.3	16.29	5.47	15.42	6.78	20.92	0.05	117	39	111	49	NONE		23.7	52	37.5	738	766	19105	796	13.27	12	293.9	0	0	19105
									00:01:28	25.21	2.474	62.37	1628	2396.6	3058.62	1.28	396.9	146.8	25.3	19.8	36.87	10.5	153	15.7	16.04	5.93	15.08	7.41	20.92	0.05	115	43	108	53	NONE		23.6	51	37.5	738	766	18304	762.7	12.71	12	281.6	0	0	18304
									00:01:30	28.85	2.553	73.644	1551	2757.12	3515.65	1.28	412.8	147.5	26	20.4	42.42	12.1	151	18.3	16.17	5.78	15.24	7.28	20.92	0.05	116	42	110	52	NONE		23.6	51	37.5	738	766	21053	877.2	14.62	13	323.9	0	0	21053
									00:01:32	26.2	2.833	74.227	1830	2604.16	3397.69	1.3	465.8	157	27.8	21.3	40.06	11.4	150	17.4	16.44	5.54	15.56	6.96	20.92	0.05	118	40	112	50	NONE		23.6	51	37.5	738	766	20007	833.6	13.89	13	307.8	0	0	20007
									00:01:35	24.39	2.728	66.537	1644	2285.73	3096.91	1.35	449.9	153.7	28.4	20.9	35.17	10	149	15.3	16.49	5.63	15.56	7.15	20.92	0.05	119	41	112	51	NONE		23.6	51	37.5	738	766	17742	739.3	12.32	14	273	0	0	17742
									00:01:37	25.86	3.041	78.647	1738	2531.07	3493.85	1.38	509.4	163.6	30.4	22	38.94	11.1	149	17	16.75	5.38	15.91	6.76	20.92	0.05	120	39	114	49	NONE		23.6	51	37.5	738	766	19749	822.9	13.71	14	303.8	0	0	19749
									00:01:40	23.53	2.417	56.871	1613	1753.45	2476.86	1.41	408.5	127.5	31.5	22.3	26.98	7.7	149	11.8	16.9	5.28	16.05	6.64	20.92	0.05	122	38	115	48	NONE		23.6	51	37.5	738	766	13771	573.8	9.56	15	211.9	0	0	13771
									00:01:43	21.66	2.798	60.606	1511	2063.43	2912.23	1.41	461.2	162.7	28.6	20.3	31.75	9.1	150	13.8	16.48	5.81	15.49	7.41	20.92	0.05	119	42	111	53	NONE		23.6	51	37.5	738	766	16201	675.1	11.25	15	249.2	0	0	16201
									00:01:45	22.64	2.988	67.653	1660	2184.36	3197.1	1.46	498.1	170.9	30.2	20.7	33.61	9.6	150	14.6	16.67	5.72	15.72	7.22	20.92	0.05	120	41	113	52	NONE		23.6	51	37.6	738	766	17332	722.1	12.04	16	266.6	0	0	17332
									00:01:48	23.72	2.683	63.628	1736	2011.47	2976.18	1.48	449.3	151.9	30.8	20.8	30.95	8.8	149	13.5	16.75	5.66	15.83	7.16	20.92	0.05	120	41	114	51	NONE		23.6	51	37.5	738	766	16011	667.1	11.12	16	246.3	0	0	16011
									00:01:50	23.26	2.848	66.233	1830	1934.19	2953.77	1.53	485	153.8	33.4	21.9	29.76	8.5	149	13	17.03	5.4	16.04	7.03	20.92	0.05	122	39	115	51	NONE		23.6	50	37.5	738	766	15541	647.6	10.79	17	239.1	0	0	15541
									00:01:53	22.99	2.487	57.172	1597	1769.83	2731.67	1.54	417.4	143.8	31.4	20.3	27.23	7.8	149	11.9	16.78	5.78	15.73	7.49	20.92	0.05	121	42	113	54	NONE		23.6	50	37.5	738	766	14266	594.4	9.91	17	219.5	0	0	14266
									00:01:56	22.3	2.397	53.465	1637	1762.9	2608.47	1.48	397.1	141.5	29.4	19.9	27.12	7.7	148	11.9	16.57	5.9	15.45	7.61	20.92	0.05	119	42	111	55	NONE		23.6	50	37.5	738	766	14032	584.7	9.74	18	215.9	0	0	14032
									00:01:58	26.32	2.408	63.368	1452	2097.01	3044.49	1.45	399.1	140	29.3	20.2	32.26	9.2	146	14.4	16.57	5.81	15.65	7.35	20.92	0.05	119	42	113	53	NONE		23.6	50	37.5	738	766	16599	691.6	11.53	18	255.4	0	0	16599
									00:02:00	26.91	2.326	62.583	1566	1964.37	2853.52	1.45	390.7	128.4	30.9	21.3	30.22	8.6	145	13.5	16.8	5.52	15.96	6.94	20.92	0.05	121	40	115	50	NONE		23.6	50	37.5	738	766	15552	648	10.8	18	239.3	0	0	15552
									00:02:03	21.9	2.387	52.27	1767	1513.88	2290.84	1.51	407.5	126.7	33.5	22.1	23.29	6.7	142	10.7	17.07	5.31	16.12	6.87	20.92	0.05	123	38	116	49	NONE		23.6	51	37.6	738	766	12131	505.4	8.42	19	186.6	0	0	12131
									00:02:05	26.91	2.249	60.511	1456	1820.59	2742.28	1.51	380.7	123.4	32.2	21.4	28.01	8	140	13	16.93	5.49	16.17	6.85	20.92	0.05	122	39	116	49	NONE		23.6	51	37.6	738	766	14568	607	10.12	19	224.1	0	0	14568
									00:02:07	28.99	2.22	64.348	1289	1942.62	2959.44	1.52	375.2	123.6	32.1	21.1	29.89	8.5	137	14.2	16.9	5.57	16.18	6.79	20.92	0.05	122	40	116	49	NONE		23.6	51	37.5	738	766	15598	649.9	10.83	20	240	0	0	15598
									00:02:10	19.74	2.642	52.145	1872	1461.78	2337.45	1.6	452.7	143.4	34.7	21.7	22.49	6.4	135	10.8	17.13	5.43	16.16	6.94	20.92	0.05	123	39	116	50	NONE		23.6	51	37.6	738	766	11912	496.3	8.27	20	183.3	0	0	11912
									00:02:13	23.53	2.48	58.353	1659	1561.16	2517.54	1.61	429	129.6	36.3	22.5	24.02	6.9	134	11.7	17.3	5.23	16.4	6.66	20.92	0.05	124	38	118	48	NONE		23.6	51	37.6	738	766	12755	531.5	8.86	21	196.2	0	0	12755
									00:02:15	26.09	2.315	60.391	1562	1489.08	2414.62	1.62	406.9	112.2	39.3	24.3	22.91	6.5	131	11.4	17.58	4.85	16.8	6.17	20.92	0.05	126	35	121	44	NONE		23.6	50	37.6	738	766	12187	507.8	8.46	21	187.5	0	0	12187
									00:02:18	21.05	2.623	55.221	1694	1452.47	2370.62	1.63	455	136.4	37	22.7	22.35	6.4	131	11.1	17.35	5.2	16.48	6.59	20.92	0.05	125	37	118	47	NONE		23.6	50	37.6	738	766	11912	496.3	8.27	21	183.3	0	0	11912
									00:02:21	19.05	2.836	54.019	1995	1282.96	2168.58	1.69	500.8	138	41.1	24.3	19.74	5.6	132	9.7	17.66	4.87	16.75	6.27	20.92	0.05	127	35	120	45	NONE		23.6	50	37.5	738	766	10640	443.3	7.39	22	163.7	0	0	10640
									00:02:24	21.9	2.215	48.504	1566	1216.29	2004.07	1.65	387.7	110.9	38.6	23.4	18.71	5.3	129	9.4	17.5	5.01	16.7	6.3	20.92	0.05	126	36	120	45	NONE		23.6	50	37.6	738	766	10005	416.9	6.95	22	153.9	0	0	10005
									00:02:26	23.72	2.387	56.609	1474	1400.21	2299.18	1.64	419	117.5	39.2	23.9	21.54	6.2	128	10.9	17.55	4.92	16.8	6.12	20.92	0.05	126	35	121	44	NONE		23.6	51	37.6	738	766	11505	479.4	7.99	22	177	0	0	11505
									00:02:29	21.66	2.351	50.924	1817	1203.45	2002.81	1.66	415.9	112.1	41.1	24.7	18.51	5.3	129	9.3	17.69	4.77	16.93	5.95	20.92	0.05	127	34	122	43	NONE		23.5	50	37.6	738	766	9931	413.8	6.9	23	152.8	0	0	9931
									00:02:32	23.08	2.307	53.238	1598	1215.95	2034.16	1.67	410.5	106.9	42.5	25.4	18.71	5.3	128	9.5	17.79	4.63	17.12	5.78	20.92	0.05	128	33	123	42	NONE		23.5	50	37.5	738	766	10051	418.8	6.98	23	154.6	0	0	10051
									00:02:34	24.79	2.231	55.314	1552	1243.06	2089.11	1.68	398	102.2	43.1	25.6	19.12	5.5	126	9.9	17.84	4.58	17.16	5.71	20.92	0.05	128	33	123	41	NONE		23.5	51	37.6	738	766	10290	428.8	7.15	23	158.3	0	0	10290
									00:02:37	21.43	2.336	50.057	1520	1138.92	1917.19	1.68	415.8	108.5	42.6	25.3	17.52	5	125	9.1	17.8	4.64	17.07	5.85	20.92	0.05	128	33	123	42	NONE		23.5	51	37.6	738	766	9433	393	6.55	24	145.1	0	0	9433
									00:02:41	15.75	2.24	35.276	1687	909.799	1467.33	1.61	390.4	112.9	37.6	23.3	14	4	123	7.4	17.43	5.04	16.5	6.5	20.92	0.05	125	36	119	47	NONE		23.5	50	37.6	738	766	7434	309.7	5.16	24	114.4	0	0	7434
									00:02:44	20.91	2.372	49.589	1630	1243.97	1995.55	1.6	415.8	115.7	38.7	24.1	19.14	5.5	124	10	17.53	4.88	16.83	5.98	20.92	0.05	126	35	121	43	NONE		23.5	50	37.6	738	766	10147	422.8	7.05	24	156.1	0	0	10147
									00:02:47	17.24	2.231	38.466	1678	933.484	1514.56	1.62	393.3	106.5	39.9	24.6	14.36	4.1	122	7.7	17.63	4.77	16.72	6.09	20.92	0.05	127	34	120	44	NONE		23.5	50	37.6	738	766	7642	318.4	5.31	25	117.6	0	0	7642
									00:02:51	16.22	2.448	39.697	1797	1013.09	1617.67	1.6	427.8	120.9	38.1	23.8	15.59	4.5	117	8.7	17.48	4.94	16.63	6.16	20.92	0.05	126	36	120	44	NONE		23.5	50	37.6	738	766	8252	343.8	5.73	25	127	0	0	8252
									00:02:54	20.34	2.476	50.359	1694	1162.53	1891.4	1.63	440.4	112.8	42.1	25.9	17.89	5.1	116	10	17.79	4.56	17.04	5.71	20.92	0.05	128	33	123	41	NONE		23.5	50	37.6	738	766	9525	396.9	6.61	25	146.5	0	0	9525
									00:02:57	21.98	2.177	47.846	1474	1041.3	1722.3	1.65	390.8	95.1	44.5	26.9	16.02	4.6	111	9.4	17.95	4.37	17.27	5.47	20.92	0.05	129	31	124	39	NONE		23.5	50	37.6	738	766	8576	357.3	5.96	26	131.9	0	0	8576
									00:02:59	20.2	2.353	47.535	1677	960.084	1654.07	1.72	426.6	99.4	48	27.9	14.77	4.2	110	8.7	18.13	4.22	17.44	5.36	20.92	0.05	130	30	125	39	NONE		23.5	50	37.6	738	766	8012	333.8	5.56	26	123.3	0	0	8012
									00:03:02	20.69	2.449	50.669	1675	999.492	1746.64	1.75	445.3	102.5	49.2	28.2	15.38	4.4	111	9	18.18	4.19	17.54	5.29	20.92	0.05	131	30	126	38	NONE		23.5	51	37.6	738	766	8380	349.2	5.82	26	128.9	0	0	8380
									00:03:05	21.35	2.057	43.922	1554	870.91	1515.95	1.74	373.8	86.2	48.7	28	13.4	3.8	109	8	18.17	4.19	17.47	5.33	20.92	0.05	131	30	126	38	NONE		23.5	50	37.6	738	766	7292	303.8	5.06	26	112.2	0	0	7292
									00:03:08	18.63	2.309	43.025	1603	889.515	1539.97	1.73	417	100.3	46.9	27.1	13.68	3.9	109	8.2	18.06	4.34	17.4	5.46	20.92	0.05	130	31	125	39	NONE		23.4	50	37.6	738	766	7435	309.8	5.16	27	114.4	0	0	7435
									00:03:11	19.67	2.419	47.587	1770	965.38	1652.78	1.71	438.4	102	47.9	28	14.85	4.2	109	8.9	18.12	4.22	17.44	5.27	20.92	0.05	130	30	125	38	NONE		23.4	50	37.6	738	766	8040	335	5.58	27	123.7	0	0	8040
									00:03:14	21.98	2.222	48.835	1474	974.716	1668.78	1.71	403.7	92.2	48.5	28.3	15	4.3	108	9	18.17	4.15	17.52	5.22	20.92	0.05	131	30	126	38	NONE		23.4	50	37.6	738	766	8117	338.2	5.64	27	124.9	0	0	8117
									00:03:15	95.24	0.107	10.19	71	154.799	281.554	1.82	20.1	3.6	22.8	12.5	2.38	0.7	108	1.4	18.79	3.36	18.79	3.34	20.92	0.05	135	24	135	24	NONE		23.4	50	37.6	738	766	1315	54.8	0.91	27	20.2	0	0	1315
									00:03:19	14.74	2.091	30.826	1703	647.944	1064.85	1.64	377.6	87.7	46	28	9.97	2.8	108	6	18.06	4.19	16.98	5.56	20.92	0.05	130	30	122	40	NONE		23.4	50	37.6	738	766	5326	221.9	3.7	27	81.9	0	0	5326
									00:03:22	20.55	2.276	46.767	1601	1026.18	1665.9	1.62	408.4	98.4	44.2	27.2	15.79	4.5	106	9.7	17.94	4.32	17.28	5.35	20.92	0.05	129	31	124	38	NONE		23.4	50	37.6	738	766	8402	350.1	5.83	28	129.3	0	0	8402
									00:03:25	19.23	2.483	47.75	1753	950.323	1597.54	1.68	451.7	100.9	48.8	29	14.62	4.2	105	9.1	18.19	4.06	17.64	5.01	20.92	0.05	131	29	127	36	NONE		23.4	50	37.6	738	766	7868	327.8	5.46	28	121	0	0	7868
									00:03:28	21.66	1.988	43.061	1466	889.536	1486.08	1.67	359.7	83.3	46.7	28	13.69	3.9	106	8.4	18.09	4.19	17.54	5.18	20.92	0.05	130	30	126	37	NONE		23.4	50	37.6	738	766	7350	306.2	5.1	28	113.1	0	0	7350
									00:03:31	17.49	2.681	46.898	1993	868.901	1514.43	1.74	492	105.2	52.6	30.2	13.37	3.8	105	8.3	18.35	3.92	17.77	4.86	20.92	0.05	132	28	128	35	NONE		23.4	50	37.6	738	766	7279	303.3	5.05	28	112	0	0	7279
									00:03:34	21.74	1.68	36.522	1158	717.27	1207.95	1.68	306.2	67.5	48.8	29	11.03	3.2	101	7.1	18.23	4.02	17.56	5.13	20.92	0.05	131	29	126	37	NONE		23.4	50	37.6	738	766	5942	247.6	4.13	29	91.4	0	0	5942
									00:03:37	18.99	1.928	36.608	1376	768.02	1282.58	1.67	348	82	45.9	27.5	11.82	3.4	100	7.7	18.05	4.25	17.44	5.33	20.92	0.05	130	31	125	38	NONE		23.4	50	37.6	738	766	6345	264.4	4.41	29	97.6	0	0	6345
									00:03:40	23.08	1.871	43.177	1417	901.986	1482.42	1.64	338.2	78	46.1	28	13.88	4	100	9	18.08	4.17	17.44	5.17	20.92	0.05	130	30	125	37	NONE		23.3	50	37.6	738	766	7414	308.9	5.15	29	114.1	0	0	7414
									00:03:42	21.66	1.992	43.148	1365	871.59	1453.55	1.67	361.7	81.5	47.8	28.6	13.41	3.8	101	8.6	18.16	4.09	17.64	4.98	20.92	0.05	131	29	127	36	NONE		23.3	50	37.6	738	766	7197	299.9	5	29	110.7	0	0	7197
									00:03:47	15.96	2.166	34.564	1745	684.353	1165.45	1.7	394.1	88.7	48.9	28.7	10.53	3	104	6.6	18.19	4.1	17.44	5.24	20.92	0.05	131	29	125	38	NONE		23.3	50	37.6	738	766	5689	237.1	3.95	30	87.5	0	0	5689
									00:03:51	12.58	2.351	29.572	1787	668.333	1098.04	1.64	419.5	105.9	42.9	26.1	10.28	2.9	104	6.4	17.84	4.5	17.19	5.51	20.92	0.05	128	32	124	40	NONE		23.3	50	37.6	738	766	5493	228.9	3.81	30	84.5	0	0	5493
									00:03:54	18.02	1.934	34.847	1622	749.172	1223.05	1.63	348.1	82.4	44.8	27.5	11.53	3.3	101	7.4	18	4.26	17.29	5.32	20.92	0.05	129	31	124	38	NONE		23.3	50	37.6	738	766	6145	256	4.27	30	94.5	0	0	6145
									00:03:57	19.29	1.985	38.296	1508	800.8	1312.38	1.64	358.8	82.6	46.1	28.2	12.32	3.5	98	8.2	18.08	4.16	17.42	5.17	20.92	0.05	130	30	125	37	NONE		23.3	50	37.6	738	766	6576	274	4.57	30	101.2	0	0	6576
									00:04:01	18.18	1.96	35.636	1496	721.623	1193.06	1.65	355.9	79.7	47.6	28.8	11.1	3.2	97	7.4	18.16	4.07	17.51	5.05	20.92	0.05	131	29	126	36	NONE		23.3	50	37.6	738	766	5942	247.6	4.13	31	91.4	0	0	5942
									00:04:04	17.75	2.071	36.763	1530	745.841	1236.51	1.66	375.9	84.6	47.6	28.7	11.47	3.3	98	7.6	18.15	4.08	17.5	5.08	20.92	0.05	131	29	126	37	NONE		23.3	50	37.6	738	766	6147	256.1	4.27	31	94.6	0	0	6147
									00:04:07	20.07	1.885	37.826	1512	739.133	1230.4	1.66	344	74.5	49.3	29.6	11.37	3.2	95	7.8	18.25	3.95	17.68	4.88	20.92	0.05	131	28	127	35	NONE		23.3	50	37.6	738	766	6100	254.2	4.24	31	93.8	0	0	6100
									00:04:10	19.8	1.933	38.277	1435	738.843	1236.87	1.67	353.3	75.9	49.9	29.8	11.37	3.2	96	7.7	18.28	3.93	17.62	4.95	20.92	0.05	131	28	127	36	NONE		23.3	50	37.6	738	766	6109	254.5	4.24	31	94	0	0	6109
									00:04:12	25.53	1.526	38.962	1241	769.743	1254.32	1.63	278.3	59.7	48.3	29.6	11.84	3.4	97	7.9	18.24	3.91	17.68	4.85	20.92	0.05	131	28	127	35	NONE		23.3	50	37.6	738	766	6310	262.9	4.38	31	97.1	0	0	6310
									00:04:15	26.67	1.57	41.867	1232	799.185	1307.36	1.64	287.7	59.6	50.1	30.6	12.3	3.5	97	8.2	18.32	3.8	17.8	4.73	20.92	0.05	132	27	128	34	NONE		23.3	50	37.6	738	766	6559	273.3	4.55	32	100.9	0	0	6559
									00:04:18	19.42	2.099	40.757	1669	738.64	1269.79	1.72	386.6	79.5	53.3	31	11.36	3.2	98	7.5	18.42	3.79	17.88	4.69	20.92	0.05	132	27	129	34	NONE		23.3	50	37.6	738	766	6160	256.6	4.28	32	94.8	0	0	6160
									00:04:20	24.69	1.547	38.198	1233	693.14	1179.9	1.7	285	58.1	52.6	30.9	10.66	3	98	7.1	18.42	3.76	17.85	4.72	20.92	0.05	132	27	128	34	NONE		23.3	50	37.6	738	766	5762	240.1	4	32	88.6	0	0	5762
									00:04:23	24.39	1.511	36.854	1188	698.256	1159.76	1.66	277	57.8	50.3	30.3	10.74	3.1	97	7.2	18.33	3.83	17.75	4.84	20.92	0.05	132	28	128	35	NONE		23.3	51	37.6	738	766	5758	239.9	4	32	88.6	0	0	5758
									00:04:25	24.29	1.198	29.101	1048	558.76	909.175	1.63	219.4	45.5	49	30.1	8.6	2.5	95	5.9	18.31	3.8	17.74	4.8	20.92	0.05	132	27	128	35	NONE		23.3	51	37.6	738	766	4578	190.8	3.18	32	70.4	0	0	4578
									00:04:28	24.19	1.734	41.952	1158	854.06	1374.02	1.61	315	69	47.1	29.3	13.14	3.8	95	9	18.17	3.98	17.72	4.84	20.92	0.05	131	29	127	35	NONE		23.3	51	37.6	738	766	6973	290.5	4.84	32	107.3	0	0	6973
									00:04:30	24	1.667	40.008	1418	744.98	1231.67	1.65	306.4	62.4	51.4	31.1	11.46	3.3	96	7.8	18.38	3.74	17.85	4.65	20.92	0.05	132	27	128	33	NONE		23.3	51	37.6	738	766	6135	255.6	4.26	33	94.4	0	0	6135
									00:04:33	23.53	1.513	35.6	1245	644.14	1091.36	1.69	278.9	56.4	52.7	31.1	9.91	2.8	95	6.8	18.43	3.73	17.9	4.67	20.92	0.05	133	27	129	34	NONE		23.3	51	37.6	738	766	5346	222.8	3.71	33	82.2	0	0	5346
									00:04:36	20.76	1.878	38.99	1464	687.611	1195.18	1.74	347	70	54.6	31.4	10.58	3	92	7.5	18.48	3.73	17.9	4.65	20.92	0.05	133	27	129	33	NONE		23.3	51	37.6	738	766	5755	239.8	4	33	88.5	0	0	5755
									00:04:38	26.91	1.66	44.664	1306	772.657	1331.55	1.72	307.6	60.2	55.4	32.1	11.89	3.4	93	8.3	18.53	3.63	18.11	4.39	20.92	0.05	133	26	130	32	NONE		23.3	51	37.6	738	766	6448	268.7	4.48	33	99.2	0	0	6448
									00:04:41	18.63	2.288	42.634	1645	706.042	1283.87	1.82	425.4	83.8	58.5	32.2	10.86	3.1	94	7.5	18.59	3.66	18.11	4.47	20.92	0.05	134	26	130	32	NONE		23.3	51	37.6	738	766	5999	249.9	4.17	33	92.3	0	0	5999
									00:04:54	15.19	2.639	40.086	2071	661.728	1158.32	1.75	491.6	92.8	59	33.7	10.18	2.9	93	7.1	18.63	3.52	18.1	4.38	20.92	0.05	134	25	130	31	NONE		23.3	51	37.6	738	766	5551	231.3	3.85	34	85.4	0	0	5551
									00:04:57	19.93	1.722	34.326	1189	632.096	1052.44	1.66	316.9	64.2	52.1	31.3	9.72	2.8	91	6.9	18.4	3.73	17.92	4.48	20.92	0.05	132	27	129	32	NONE		23.3	51	37.6	738	766	5217	217.4	3.62	34	80.3	0	0	5217
									00:05:00	20	1.526	30.52	1460	541.686	887.527	1.64	282.4	54	53.8	32.8	8.33	2.4	92	5.9	18.51	3.54	17.92	4.52	20.92	0.05	133	25	129	32	NONE		23.3	51	37.6	738	766	4448	185.3	3.09	35	68.4	0	0	4448
									00:05:02	26.32	1.8	47.368	1121	913.823	1447.75	1.58	329.8	66.9	49.8	31.4	14.06	4	91	10	18.32	3.72	17.9	4.45	20.92	0.05	132	27	129	32	NONE		23.3	52	37.6	738	766	7425	309.4	5.16	35	114.2	0	0	7425
									00:05:04	25.1	1.437	36.075	1170	614.399	999.886	1.63	267.4	48.5	55.9	34.3	9.45	2.7	91	6.8	18.61	3.38	18.14	4.23	20.92	0.05	134	24	130	30	NONE		23.3	52	37.6	738	766	5034	209.8	3.5	35	77.5	0	0	5034
									00:05:08	16.81	1.599	26.874	1307	441.112	736.909	1.67	298.6	53.4	58.3	34.9	6.79	1.9	93	4.7	18.67	3.34	18	4.32	20.92	0.05	134	24	129	31	NONE		23.2	52	37.6	738	766	3645	151.9	2.53	35	56.1	0	0	3645
									00:05:11	17.44	1.919	33.471	1330	650.654	1053.2	1.62	350.9	73.4	49.6	30.6	10.01	2.9	95	6.8	18.29	3.82	17.61	4.8	20.92	0.05	131	28	127	35	NONE		23.2	51	37.6	738	766	5322	221.8	3.7	35	81.9	0	0	5322
									00:05:15	15.5	2.561	39.705	1852	693.418	1143.98	1.65	474.8	89.8	55.7	33.8	10.67	3	94	7.4	18.54	3.51	17.91	4.4	20.92	0.05	133	25	129	32	NONE		23.2	51	37.6	738	766	5706	237.8	3.96	35	87.8	0	0	5706
									00:05:18	19.17	1.581	30.307	1315	550.86	891.767	1.62	291.8	56.6	52.6	32.5	8.47	2.4	91	6.1	18.46	3.58	17.88	4.46	20.92	0.05	133	26	129	32	NONE		23.2	51	37.6	738	766	4506	187.8	3.13	36	69.3	0	0	4506
									00:05:21	20.69	1.515	31.345	1230	591.097	933.737	1.58	278.5	54.9	50.6	32	9.09	2.6	90	6.6	18.38	3.62	17.79	4.49	20.92	0.05	132	26	128	32	NONE		23.2	51	37.6	738	766	4799	199.9	3.33	36	73.8	0	0	4799
									00:05:24	21.13	1.516	32.028	1299	583.699	919.995	1.58	280	53	52.3	33.2	8.98	2.6	89	6.6	18.47	3.5	17.94	4.32	20.92	0.05	133	25	129	31	NONE		23.2	51	37.6	738	766	4735	197.3	3.29	36	72.9	0	0	4735
									00:05:28	16.9	2.233	37.741	1524	659.382	1078.94	1.64	414.1	77.7	55.4	33.9	10.14	2.9	88	7.5	18.54	3.48	18.03	4.26	20.92	0.05	133	25	130	31	NONE		23.2	51	37.6	738	766	5412	225.5	3.76	36	83.3	0	0	5412
									00:05:32	14.53	2.463	35.782	1767	601.367	1005.95	1.67	458.6	84.3	57.8	34.6	9.25	2.6	92	6.5	18.62	3.42	17.98	4.36	20.92	0.05	134	25	129	31	NONE		23.2	51	37.6	738	766	4971	207.1	3.45	36	76.5	0	0	4971
									00:05:35	19.23	1.362	26.192	1128	479.41	748.897	1.56	251.5	47.4	51.8	33.2	7.38	2.1	92	5.2	18.47	3.48	17.76	4.55	20.92	0.05	133	25	128	33	NONE		23.2	51	37.6	738	766	3879	161.6	2.69	37	59.7	0	0	3879
									00:05:38	19.11	1.568	29.962	1190	596.083	900.16	1.51	286.6	57.3	48	31.8	9.17	2.6	91	6.6	18.28	3.65	17.73	4.48	20.92	0.05	131	26	127	32	NONE		23.2	51	37.6	738	766	4773	198.9	3.31	37	73.4	0	0	4773
									00:05:41	17.34	2.277	39.486	1694	721.082	1125.46	1.56	420.6	79	53.1	34	11.09	3.2	91	7.9	18.47	3.47	17.94	4.26	20.92	0.05	133	25	129	31	NONE		23.2	51	37.6	738	766	5832	243	4.05	37	89.7	0	0	5832
									00:05:44	20.55	1.451	29.815	1235	546.55	843.958	1.54	268	50	51.9	33.6	8.41	2.4	91	6	18.47	3.45	17.98	4.19	20.92	0.05	133	25	129	30	NONE		23.2	50	37.6	738	766	4406	183.6	3.06	37	67.8	0	0	4406
									00:05:47	22.99	1.269	29.172	1009	548.571	827.131	1.51	233.8	43.8	50.2	33.3	8.44	2.4	91	6	18.42	3.45	17.88	4.26	20.92	0.05	132	25	129	31	NONE		23.2	50	37.6	738	766	4391	183	3.05	37	67.6	0	0	4391
									00:05:50	21.82	1.463	31.92	1143	615.742	919.653	1.49	268.7	51.3	49.4	33	9.47	2.7	91	6.8	18.37	3.51	17.91	4.22	20.92	0.05	132	25	129	30	NONE		23.2	50	37.6	738	766	4915	204.8	3.41	37	75.6	0	0	4915
									00:05:52	22.3	1.593	35.532	1171	672.62	1007.75	1.5	293.3	55	50.5	33.7	10.35	3	91	7.4	18.41	3.45	17.95	4.2	20.92	0.05	132	25	129	30	NONE		23.2	50	37.6	738	766	5374	223.9	3.73	37	82.7	0	0	5374
									00:05:55	22.99	1.476	33.931	1110	634.965	949.697	1.5	272.2	50.3	50.9	34	9.77	2.8	88	7.2	18.44	3.41	17.98	4.12	20.92	0.05	133	25	129	30	NONE		23.2	50	37.6	738	766	5070	211.3	3.52	38	78	0	0	5070
									00:05:57	25	1.433	35.825	1094	662.701	979.059	1.48	264.8	47.7	51.4	34.8	10.2	2.9	88	7.5	18.48	3.33	18.05	4.07	20.92	0.05	133	24	130	29	NONE		23.2	50	37.6	738	766	5273	219.7	3.66	38	81.1	0	0	5273
									00:06:00	23.72	1.278	30.308	1033	564.173	839.355	1.49	235.9	43.1	50.8	34.1	8.68	2.5	88	6.4	18.46	3.37	17.96	4.12	20.92	0.05	133	24	129	30	NONE		23.2	50	37.6	738	766	4498	187.4	3.12	38	69.2	0	0	4498
									00:06:03	23.9	1.265	30.239	1049	586.598	862.109	1.47	232.3	43.9	48.7	33.1	9.02	2.6	89	6.6	18.36	3.47	17.86	4.25	20.92	0.05	132	25	128	31	NONE		23.2	51	37.6	738	766	4660	194.2	3.24	38	71.7	0	0	4660
									00:06:05	24.39	1.273	31.049	1065	603.543	877.514	1.45	233.8	43.8	48.6	33.4	9.29	2.7	89	6.8	18.37	3.44	17.82	4.27	20.92	0.05	132	25	128	31	NONE		23.2	51	37.6	738	766	4779	199.1	3.32	38	73.5	0	0	4779
									00:06:08	22.56	1.29	29.098	1063	553.907	805.735	1.45	237.6	43.5	49.7	34.2	8.52	2.4	89	6.2	18.42	3.37	17.81	4.29	20.92	0.05	132	24	128	31	NONE		23.2	51	37.6	738	766	4387	182.8	3.05	38	67.5	0	0	4387
									00:06:10	22.73	1.257	28.568	1001	548.186	785.627	1.43	231.4	42.1	49.2	34.3	8.43	2.4	89	6.2	18.41	3.35	17.77	4.29	20.92	0.05	132	24	128	31	NONE		23.2	51	37.6	738	766	4323	180.1	3	38	66.5	0	0	4323
									00:06:13	19.87	1.198	23.801	1033	455.977	652.485	1.43	220.6	40	49.1	34.3	7.02	2	88	5.2	18.41	3.34	17.73	4.31	20.92	0.05	132	24	127	31	NONE		23.2	50	37.6	738	766	3594	149.8	2.5	39	55.3	0	0	3594
									00:06:16	23.44	1.232	28.875	985	588.065	824.09	1.4	225.1	42.8	46.3	33	9.05	2.6	87	6.8	18.27	3.47	17.69	4.37	20.92	0.05	131	25	127	31	NONE		23.2	50	37.6	738	766	4608	192	3.2	39	70.9	0	0	4608
									00:06:18	24.59	1.205	29.631	1001	587.631	823.903	1.4	221	40.8	47.5	33.9	9.04	2.6	88	6.7	18.34	3.39	17.82	4.22	20.92	0.05	132	24	128	30	NONE		23.2	50	37.6	738	766	4605	191.9	3.2	39	70.8	0	0	4605
									00:06:21	20.91	1.195	24.983	1096	475.811	674.413	1.42	220.3	39.3	49.4	34.9	7.32	2.1	88	5.4	18.44	3.29	17.85	4.2	20.92	0.05	133	24	128	30	NONE		23.2	50	37.6	738	766	3740	155.9	2.6	39	57.5	0	0	3740
									00:06:24	21.2	1.34	28.41	1001	565.537	786.923	1.39	245.7	45.2	47.6	34.2	8.7	2.5	87	6.5	18.34	3.37	17.65	4.38	20.92	0.05	132	24	127	31	NONE		23.2	50	37.6	738	766	4423	184.3	3.07	39	68	0	0	4423
									00:06:27	19.61	1.44	28.235	1187	568.693	798.872	1.4	263.5	49.6	47.2	33.6	8.75	2.5	89	6.4	18.3	3.44	17.75	4.27	20.92	0.05	132	25	128	31	NONE		23.2	50	37.6	738	766	4459	185.8	3.1	39	68.6	0	0	4459
									00:06:31	16.13	1.629	26.274	1335	524.418	754.012	1.44	298.2	56.9	47.9	33.3	8.07	2.3	90	5.8	18.31	3.49	17.67	4.38	20.92	0.05	132	25	127	31	NONE		23.2	50	37.6	738	766	4139	172.5	2.87	40	63.7	0	0	4139
									00:06:36	12.61	2.569	32.382	2019	571.924	862.772	1.51	477.2	83.4	55.1	36.5	8.8	2.5	88	6.5	18.58	3.25	17.96	4.1	20.92	0.05	134	23	129	29	NONE		23.2	51	37.6	738	766	4579	190.8	3.18	40	70.4	0	0	4579
									00:06:39	20	1.27	25.4	1002	477.845	686.242	1.44	234.4	41.8	50.2	35	7.35	2.1	88	5.4	18.46	3.29	17.78	4.26	20.92	0.05	133	24	128	31	NONE		23.3	51	37.6	738	766	3771	157.1	2.62	40	58	0	0	3771
									00:06:42	17.8	1.209	21.525	1094	418.44	583.148	1.39	222.4	39.9	48.5	34.8	6.44	1.8	90	4.6	18.4	3.3	17.67	4.29	20.92	0.05	132	24	127	31	NONE		23.2	51	37.6	738	766	3274	136.4	2.27	40	50.4	0	0	3274
									00:06:46	15.67	1.497	23.452	1078	525.095	703.167	1.34	270.1	54.6	42.6	31.8	8.08	2.3	89	5.9	18.04	3.65	17.36	4.54	20.92	0.05	130	26	125	33	NONE		23.3	51	37.6	738	766	4063	169.3	2.82	40	62.5	0	0	4063
									00:06:50	12.99	1.536	19.948	1279	473.603	611.936	1.29	274.9	57.3	40.2	31.1	7.29	2.1	90	5.3	17.9	3.73	17.22	4.64	20.92	0.05	129	27	124	33	NONE		23.3	51	37.6	738	766	3629	151.2	2.52	40	55.8	0	0	3629
									00:06:54	16.22	1.291	20.935	1181	499.654	629.23	1.26	231.1	47.2	39.6	31.5	7.69	2.2	87	5.7	17.9	3.66	17.19	4.56	20.92	0.05	129	26	124	33	NONE		23.3	50	37.6	738	766	3803	158.4	2.64	41	58.5	0	0	3803
									00:06:57	17.8	1.199	21.347	999	510.784	624.743	1.22	214.8	42.7	39.4	32.2	7.86	2.2	87	5.9	17.91	3.56	17.16	4.53	20.92	0.05	129	26	123	33	NONE		23.3	50	37.6	738	766	3858	160.8	2.68	41	59.4	0	0	3858
									00:07:01	18.99	1.345	25.538	1102	606.589	745.818	1.23	241.2	47.8	39.9	32.5	9.33	2.7	87	7	17.93	3.55	17.31	4.45	20.92	0.05	129	26	124	32	NONE		23.3	50	37.6	738	766	4588	191.2	3.19	41	70.6	0	0	4588
									00:07:04	18.87	1.826	34.453	1318	782.379	981.106	1.25	329.6	63.3	42.3	33.8	12.04	3.4	88	8.9	18.05	3.47	17.48	4.24	20.92	0.05	130	25	126	30	NONE		23.3	50	37.6	738	766	5948	247.8	4.13	41	91.5	0	0	5948
									00:07:08	15.5	1.901	29.473	1579	586.15	791.503	1.35	349	62.2	48.4	35.9	9.02	2.6	90	6.5	18.36	3.27	17.74	4.12	20.92	0.05	132	24	128	30	NONE		23.3	51	37.6	738	766	4546	189.4	3.16	41	69.9	0	0	4546
									00:07:11	19.29	1.298	25.042	1033	492.251	663.338	1.35	238.7	41.9	48.1	35.7	7.57	2.2	91	5.4	18.39	3.23	17.71	4.18	20.92	0.05	132	23	127	30	NONE		23.3	50	37.6	738	766	3815	159	2.65	41	58.7	0	0	3815
									00:07:14	19.48	1.263	24.604	1040	494.131	663.587	1.34	231.6	41.5	47	35	7.6	2.2	90	5.5	18.34	3.29	17.75	4.14	20.92	0.05	132	24	128	30	NONE		23.3	51	37.6	738	766	3826	159.4	2.66	42	58.9	0	0	3826
									00:07:17	20.83	1.351	28.146	975	582.121	773.152	1.33	246.8	45.2	45.8	34.5	8.96	2.6	90	6.5	18.27	3.35	17.6	4.26	20.92	0.05	131	24	127	31	NONE		23.3	51	37.6	738	766	4494	187.2	3.12	42	69.1	0	0	4494
									00:07:20	20.13	1.362	27.423	1039	567.226	753.828	1.33	248.8	45.6	45.9	34.5	8.73	2.5	90	6.3	18.27	3.35	17.68	4.16	20.92	0.05	131	24	127	30	NONE		23.3	51	37.7	738	766	4380	182.5	3.04	42	67.4	0	0	4380
									00:07:24	13.1	1.894	24.812	1529	451.227	628.447	1.39	351.5	58.5	53	38	6.94	2	91	5	18.56	3.09	17.74	4.1	20.92	0.05	133	22	128	29	NONE		23.3	51	37.6	738	766	3530	147.1	2.45	42	54.3	0	0	3530
									00:07:28	18.02	1.552	27.964	1127	570.419	770.792	1.35	283.9	52.1	46.8	34.6	8.78	2.5	93	6.1	18.29	3.36	17.67	4.25	20.92	0.05	132	24	127	31	NONE		23.3	51	37.6	738	766	4424	184.4	3.07	42	68.1	0	0	4424
									00:07:31	19.48	1.33	25.909	1066	525.029	695.514	1.32	243.7	43.5	46.8	35.3	8.08	2.3	92	5.7	18.32	3.27	17.75	4.1	20.92	0.05	132	24	128	29	NONE		23.3	51	37.6	738	766	4050	168.8	2.81	42	62.3	0	0	4050
									00:07:34	19.17	1.438	27.565	1050	564.48	747.452	1.32	263.1	47.5	46.5	35.1	8.68	2.5	91	6.2	18.3	3.3	17.67	4.17	20.92	0.05	132	24	127	30	NONE		23.3	51	37.6	738	766	4354	181.4	3.02	43	67	0	0	4354
									00:07:37	18.35	1.163	21.339	1113	412.389	546.265	1.32	214.5	36.3	48.6	36.7	6.34	1.8	92	4.5	18.44	3.12	17.78	4.01	20.92	0.05	133	22	128	29	NONE		23.3	51	37.6	738	766	3181	132.6	2.21	43	48.9	0	0	3181
									00:07:40	17.96	0.889	15.97	1515	227.47	312.275	1.37	169.6	21.3	64.7	47.1	3.5	1	93	2.4	19.08	2.4	18.39	3.39	20.92	0.05	137	17	132	24	NONE		23.3	51	37.6	738	766	1772	73.8	1.23	43	27.3	0	0	1772
									00:07:44	18.75	1.621	30.394	333	638.728	865.644	1.36	295.2	56.2	45.5	33.6	9.83	2.8	93	6.9	18.21	3.47	17.49	4.41	20.92	0.05	131	25	126	32	NONE		23.3	51	37.7	738	766	4958	206.6	3.44	43	76.3	0	0	4958
									00:07:46	24.49	1.225	30	799	691.725	865.207	1.25	220.6	43	40.9	32.7	10.64	3	93	7.4	18.01	3.51	17.46	4.3	20.92	0.05	129	25	126	31	NONE		23.3	51	37.6	738	766	5255	219	3.65	43	80.8	0	0	5255
									00:07:49	22.14	1.232	27.277	1047	593.776	739.689	1.25	223.9	40.7	43.3	34.8	9.14	2.6	93	6.4	18.17	3.3	17.63	4.12	20.92	0.05	131	24	127	30	NONE		23.3	51	37.6	738	766	4506	187.8	3.13	43	69.3	0	0	4506
									00:07:52	20.62	1.279	26.371	993	566.16	707.352	1.25	232.9	41.8	44	35.2	8.71	2.5	92	6.2	18.21	3.27	17.53	4.16	20.92	0.05	131	23	126	30	NONE		23.3	51	37.6	738	766	4300	179.2	2.99	43	66.2	0	0	4300
									00:07:55	16.44	1.541	25.332	1249	533.102	681.355	1.28	281.2	50.5	45.4	35.5	8.2	2.3	92	5.8	18.25	3.28	17.63	4.12	20.92	0.05	131	24	127	30	NONE		23.3	51	37.6	738	766	4073	169.7	2.83	44	62.7	0	0	4073
									00:07:59	15.92	1.444	22.981	1126	487.691	621.841	1.28	263.2	47.6	44.8	35.2	7.5	2.1	91	5.4	18.23	3.3	17.6	4.17	20.92	0.05	131	24	127	30	NONE		23.4	51	37.6	738	766	3724	155.2	2.59	44	57.3	0	0	3724
									00:08:02	19.48	1.155	22.5	919	478.464	591.378	1.24	210.7	37	44.2	35.7	7.36	2.1	89	5.4	18.24	3.2	17.53	4.15	20.92	0.05	131	23	126	30	NONE		23.4	51	37.6	738	766	3624	151	2.52	44	55.8	0	0	3624
									00:08:05	20.2	1.211	24.465	966	526.84	651.537	1.24	220.5	39.3	43.8	35.4	8.11	2.3	90	5.9	18.21	3.25	17.58	4.1	20.92	0.05	131	23	126	29	NONE		23.4	51	37.6	738	766	3991	166.3	2.77	44	61.4	0	0	3991
									00:08:08	21.51	1.065	22.903	832	493.981	599.877	1.21	194	34	43.3	35.7	7.6	2.2	90	5.5	18.22	3.19	17.56	4.1	20.92	0.05	131	23	126	29	NONE		23.4	51	37.6	738	766	3724	155.2	2.59	44	57.3	0	0	3724
									00:08:11	17.34	1.378	23.896	1149	514.04	639.001	1.24	250.9	44.9	44.1	35.5	7.91	2.3	90	5.7	18.21	3.26	17.54	4.13	20.92	0.05	131	23	126	30	NONE		23.4	50	37.6	738	766	3899	162.5	2.71	44	60	0	0	3899
									00:08:15	18.75	1.333	24.994	1014	534.479	658.451	1.23	243	42.8	44.3	36	8.22	2.3	91	5.9	18.23	3.21	17.6	4.08	20.92	0.05	131	23	127	29	NONE		23.4	50	37.6	738	766	4045	168.5	2.81	44	62.2	0	0	4045
									00:08:17	22.06	1.084	23.912	821	516.698	628.01	1.22	197.4	34.7	43.3	35.6	7.95	2.3	90	5.7	18.21	3.2	17.55	4.1	20.92	0.05	131	23	126	29	NONE		23.4	50	37.6	738	766	3897	162.4	2.71	44	59.9	0	0	3897
									00:08:20	22.3	1.176	26.23	847	588.237	710.378	1.21	213	38.8	41.9	34.7	9.05	2.6	90	6.5	18.11	3.3	17.47	4.14	20.92	0.05	130	24	126	30	NONE		23.4	50	37.6	738	766	4429	184.5	3.08	45	68.1	0	0	4429
									00:08:23	19.42	1.153	22.388	979	485.15	587.857	1.21	209.9	36.9	43.3	35.8	7.46	2.1	91	5.3	18.2	3.2	17.56	4.1	20.92	0.05	131	23	126	29	NONE		23.4	51	37.6	738	766	3656	152.3	2.54	45	56.2	0	0	3656
									00:08:26	20.41	1.154	23.551	913	541.167	646.754	1.2	208.3	38.6	40.9	34.2	8.33	2.4	90	6	18.05	3.34	17.36	4.24	20.92	0.05	130	24	125	30	NONE		23.4	50	37.6	738	766	4064	169.3	2.82	45	62.5	0	0	4064
									00:08:29	19.74	1.236	24.395	956	569.426	675.798	1.19	222.6	41.7	40.4	34.1	8.76	2.5	90	6.3	18.01	3.37	17.27	4.32	20.92	0.05	129	24	124	31	NONE		23.4	51	37.6	738	766	4268	177.8	2.96	45	65.7	0	0	4268
									00:08:32	19.48	1.147	22.344	960	525.927	615.784	1.17	206.4	38.5	39.9	34.1	8.09	2.3	90	5.8	17.99	3.36	17.28	4.28	20.92	0.05	129	24	124	31	NONE		23.4	51	37.6	738	766	3929	163.7	2.73	45	60.4	0	0	3929
									00:08:35	18.87	1.258	23.736	1015	564.152	661.595	1.17	226	42.7	39.7	33.9	8.68	2.5	90	6.3	17.97	3.39	17.23	4.31	20.92	0.05	129	24	124	31	NONE		23.4	51	37.6	738	766	4216	175.7	2.93	45	64.9	0	0	4216
									00:08:38	20.62	1.138	23.464	853	566.153	650.111	1.15	204.1	38.4	38.9	33.9	8.71	2.5	91	6.2	17.93	3.37	17.25	4.33	20.92	0.05	129	24	124	31	NONE		23.4	51	37.6	738	766	4209	175.4	2.92	45	64.8	0	0	4209
									00:08:42	15.15	1.525	23.106	1259	557.216	665.985	1.2	273.1	53.5	39.6	33.1	8.57	2.4	90	6.2	17.91	3.51	17.24	4.38	20.92	0.05	129	25	124	31	NONE		23.4	50	37.6	738	766	4184	174.3	2.91	46	64.4	0	0	4184
									00:08:46	16	1.255	20.08	1063	473.577	558.387	1.18	225.7	42.5	40	34	7.29	2.1	90	5.3	17.98	3.39	17.27	4.32	20.92	0.05	129	24	124	31	NONE		23.4	50	37.6	738	766	3544	147.7	2.46	46	54.5	0	0	3544
									00:08:49	18.75	1.139	21.356	953	501.701	581.813	1.16	205.1	37.8	40	34.5	7.72	2.2	91	5.5	18.01	3.32	17.25	4.29	20.92	0.05	129	24	124	31	NONE		23.4	50	37.6	738	766	3739	155.8	2.6	46	57.5	0	0	3739
									00:08:53	17.39	1.347	23.426	1062	554.066	655.56	1.18	242.1	45.9	40.1	33.9	8.52	2.4	91	6.1	17.97	3.41	17.26	4.35	20.92	0.05	129	25	124	31	NONE		23.4	50	37.6	738	766	4150	172.9	2.88	46	63.8	0	0	4150
									00:08:56	19.11	1.2	22.93	921	537.613	627.484	1.17	216.1	40	40.2	34.4	8.27	2.4	90	6	18.01	3.33	17.26	4.29	20.92	0.05	129	24	124	31	NONE		23.4	50	37.6	738	766	4013	167.2	2.79	46	61.7	0	0	4013
									00:08:59	17.7	1.337	23.664	1084	537.061	642.161	1.2	241.8	44.2	41.8	34.9	8.26	2.4	90	6	18.09	3.31	17.39	4.23	20.92	0.05	130	24	125	30	NONE		23.4	50	37.6	738	766	4033	168.1	2.8	46	62.1	0	0	4033
									00:09:02	19.05	1.185	22.571	896	504.437	604.98	1.2	214.8	38.7	42.1	35.1	7.76	2.2	89	5.7	18.13	3.27	17.35	4.25	20.92	0.05	130	23	125	31	NONE		23.4	50	37.6	738	766	3791	158	2.63	47	58.3	0	0	3791
									00:09:06	16.44	1.26	20.712	1041	451.94	550.367	1.22	229.1	40.8	43.3	35.5	6.95	2	88	5.1	18.18	3.24	17.42	4.22	20.92	0.05	131	23	125	30	NONE		23.4	51	37.6	738	766	3410	142.1	2.37	47	52.5	0	0	3410
									00:09:09	19.42	1.163	22.583	815	505.283	603.957	1.2	210.8	37.9	42	35.1	7.77	2.2	87	5.8	18.13	3.26	17.37	4.25	20.92	0.05	130	23	125	31	NONE		23.4	51	37.6	738	766	3794	158.1	2.63	47	58.4	0	0	3794
									00:09:12	18.52	1.184	21.926	904	489.517	583.55	1.19	214.7	38.4	42.1	35.4	7.53	2.2	87	5.6	18.13	3.24	17.4	4.22	20.92	0.05	130	23	125	30	NONE		23.4	51	37.6	738	766	3673	153.1	2.55	47	56.5	0	0	3673
									00:09:15	20.13	1.084	21.826	852	478.872	569.856	1.19	197.1	34.5	42.6	35.8	7.37	2.1	87	5.5	18.18	3.18	17.41	4.19	20.92	0.05	131	23	125	30	NONE		23.4	51	37.6	738	766	3592	149.7	2.49	47	55.3	0	0	3592
									00:09:18	21.35	1.258	26.861	945	601.537	709.559	1.18	228.1	40.5	42.2	35.7	9.25	2.6	87	6.9	18.13	3.22	17.42	4.17	20.92	0.05	130	23	125	30	NONE		23.4	50	37.6	738	766	4502	187.6	3.13	47	69.3	0	0	4502
									00:09:21	19.87	1.057	21	913	444.185	531.071	1.2	193.2	32.6	44.1	36.9	6.83	2	88	5	18.28	3.08	17.54	4.05	20.92	0.05	131	22	126	29	NONE		23.4	50	37.6	738	766	3336	139	2.32	47	51.3	0	0	3336
									00:09:24	19.48	1.125	21.916	872	474.213	570.508	1.2	204.9	35.7	43.3	36	7.3	2.1	89	5.3	18.21	3.17	17.44	4.17	20.92	0.05	131	23	125	30	NONE		23.4	50	37.6	738	766	3567	148.6	2.48	48	54.9	0	0	3567
									00:09:27	19.74	1.085	21.414	774	488.578	573.402	1.17	196.2	35.4	41	34.9	7.52	2.1	89	5.5	18.08	3.26	17.34	4.25	20.92	0.05	130	23	125	31	NONE		23.4	50	37.6	738	766	3652	152.2	2.54	48	56.2	0	0	3652
									00:09:30	18.46	1.192	22.006	1029	491.812	580.152	1.18	216.2	38.3	42.1	35.7	7.57	2.2	87	5.7	18.14	3.21	17.41	4.15	20.92	0.05	130	23	125	30	NONE		23.4	50	37.6	738	766	3681	153.4	2.56	48	56.6	0	0	3681
									00:09:34	17.8	1.316	23.43	982	527.067	625.351	1.19	238.4	42.8	42.1	35.5	8.11	2.3	87	6.1	18.12	3.25	17.36	4.19	20.92	0.05	130	23	125	30	NONE		23.4	50	37.6	738	766	3951	164.6	2.74	48	60.8	0	0	3951
									00:09:37	17.05	2.199	37.483	1525	736.447	946.21	1.28	405.1	67.7	49.3	38.4	11.33	3.2	90	8.2	18.42	3.08	17.88	3.85	20.92	0.05	132	22	129	28	NONE		23.4	50	37.6	738	766	5635	234.8	3.91	48	86.7	0	0	5635
									00:09:40	22.22	1.053	23.4	761	473.025	592.209	1.25	193.4	32.5	46.2	36.9	7.28	2.1	91	5.2	18.37	3.09	17.75	3.96	20.92	0.05	132	22	128	28	NONE		23.4	50	37.6	738	766	3595	149.8	2.5	48	55.3	0	0	3595
									00:09:54	21.28	1.144	24.34	923	510.686	622.943	1.22	209.2	35.7	44.7	36.7	7.86	2.2	92	5.6	18.29	3.12	17.59	4.03	20.92	0.05	131	22	126	29	NONE		23.4	50	37.6	738	766	3855	160.6	2.68	49	59.3	0	0	3855
									00:09:57	22.06	1.144	25.235	915	538.653	655.037	1.22	208.7	36.2	44	36.2	8.29	2.4	90	6	18.24	3.16	17.63	3.98	20.92	0.05	131	23	127	29	NONE		23.4	50	37.6	738	766	4063	169.3	2.82	49	62.5	0	0	4063
									00:09:59	21.51	1.158	24.903	941	524.033	636.684	1.21	211.7	36.1	44.6	36.7	8.06	2.3	89	5.9	18.28	3.12	17.67	3.95	20.92	0.05	131	22	127	28	NONE		23.5	50	37.6	738	766	3951	164.6	2.74	49	60.8	0	0	3951
									00:10:02	21.58	1.097	23.676	852	496.553	607.145	1.22	200.6	34.3	44.6	36.5	7.64	2.2	89	5.6	18.29	3.13	17.67	3.92	20.92	0.05	131	22	127	28	NONE		23.5	50	37.6	738	766	3750	156.3	2.6	49	57.7	0	0	3750
									00:10:05	23.44	0.954	22.359	752	470.968	561.086	1.19	174.5	29.2	44	36.9	7.25	2.1	88	5.4	18.29	3.06	17.65	3.92	20.92	0.05	132	22	127	28	NONE		23.5	50	37.6	738	766	3534	147.2	2.45	49	54.4	0	0	3534
									00:10:07	23.35	1.125	26.265	878	553.267	666.209	1.2	205.7	34.8	44.5	37	8.51	2.4	88	6.3	18.28	3.09	17.7	3.94	20.92	0.05	131	22	127	28	NONE		23.5	50	37.6	738	766	4162	173.4	2.89	49	64	0	0	4162
									00:10:10	24.79	1.11	27.521	878	557.173	670.462	1.2	204.1	33	46.3	38.5	8.57	2.4	88	6.3	18.39	2.97	17.73	3.85	20.92	0.05	132	21	127	28	NONE		23.5	50	37.6	738	766	4191	174.6	2.91	50	64.5	0	0	4191
									00:10:15	11.83	2.24	26.509	2038	482.7	650.826	1.35	416.1	67.1	53.2	39.5	7.43	2.1	91	5.3	18.58	3	18.05	3.75	20.92	0.05	134	22	130	27	NONE		23.5	50	37.6	738	766	3742	155.9	2.6	50	57.6	0	0	3742
									00:10:18	21.74	0.934	20.304	693	397.46	506.127	1.27	172.2	28.4	47.3	37.1	6.11	1.7	92	4.3	18.44	3.04	17.81	3.9	20.92	0.05	133	22	128	28	NONE		23.5	50	37.6	738	766	3034	126.4	2.11	50	46.7	0	0	3034
									00:10:20	22.81	0.967	22.061	770	465.423	566.95	1.22	176.7	30.3	44	36.1	7.16	2	91	5.1	18.27	3.13	17.66	4	20.92	0.05	131	23	127	29	NONE		23.6	50	37.6	738	766	3512	146.3	2.44	50	54	0	0	3512
									00:10:23	22.64	1.053	23.842	817	523.296	618.465	1.18	191.5	33.3	42.5	36	8.05	2.3	89	5.9	18.19	3.16	17.57	4	20.92	0.05	131	23	126	29	NONE		23.6	50	37.6	738	766	3918	163.3	2.72	50	60.3	0	0	3918
									00:10:26	22.47	1.078	24.225	847	525.768	619.216	1.18	196.4	33.6	43.1	36.6	8.09	2.3	90	5.8	18.22	3.12	17.59	3.96	20.92	0.05	131	22	126	28	NONE		23.6	50	37.6	738	766	3934	163.9	2.73	50	60.5	0	0	3934
									00:10:29	19.05	1.243	23.676	992	510.836	606.104	1.19	226.6	38.8	43.7	36.9	7.86	2.2	90	5.7	18.23	3.12	17.54	4	20.92	0.05	131	22	126	29	NONE		23.6	50	37.6	738	766	3829	159.5	2.66	50	58.9	0	0	3829
									00:10:32	19.87	1.172	23.285	871	505.6	596.351	1.18	213.5	36.6	43.3	36.7	7.78	2.2	90	5.6	18.22	3.12	17.57	4	20.92	0.05	131	22	126	29	NONE		23.6	50	37.6	738	766	3784	157.7	2.63	51	58.2	0	0	3784
									00:10:35	19.23	1.163	22.365	934	482.135	567.692	1.18	212.1	36	43.6	37	7.42	2.1	89	5.4	18.24	3.1	17.55	3.95	20.92	0.05	131	22	126	28	NONE		23.6	50	37.6	738	766	3607	150.3	2.5	51	55.5	0	0	3607
									00:10:38	19.8	1.103	21.842	830	478.494	553.687	1.16	200.8	34.1	42.7	36.9	7.36	2.1	89	5.4	18.2	3.09	17.52	3.96	20.92	0.05	131	22	126	28	NONE		23.6	50	37.6	738	766	3564	148.5	2.48	51	54.8	0	0	3564
									00:10:41	21.74	1.161	25.239	821	573.797	652.619	1.14	210.3	36.6	41.3	36.3	8.83	2.5	89	6.4	18.11	3.15	17.46	4	20.92	0.05	130	23	126	29	NONE		23.7	49	37.6	738	766	4256	177.3	2.96	51	65.5	0	0	4256
									00:10:44	20.2	1.129	22.808	873	500.393	578.124	1.16	205.5	34.9	42.8	37	7.7	2.2	88	5.7	18.2	3.09	17.55	3.91	20.92	0.05	131	22	126	28	NONE		23.7	49	37.6	738	766	3726	155.2	2.59	51	57.3	0	0	3726
									00:10:47	20	1.107	22.14	844	477.837	550.856	1.15	202	33.6	43.4	37.7	7.35	2.1	88	5.4	18.25	3.04	17.6	3.88	20.92	0.05	131	22	127	28	NONE		23.7	49	37.6	738	766	3556	148.2	2.47	51	54.7	0	0	3556
									00:10:49	20.98	1.102	23.119	804	497.628	570.869	1.15	201.2	33.2	43.5	37.9	7.66	2.2	87	5.7	18.26	3.01	17.57	3.92	20.92	0.05	131	22	126	28	NONE		23.7	49	37.6	738	766	3699	154.1	2.57	51	56.9	0	0	3699
									00:10:53	19.35	1.143	22.123	904	475.187	548.928	1.16	208.7	34.6	43.7	37.8	7.31	2.1	87	5.5	18.26	3.03	17.62	3.85	20.92	0.05	131	22	127	28	NONE		23.7	49	37.6	738	766	3538	147.4	2.46	51	54.4	0	0	3538
									00:10:55	23.17	0.943	21.846	772	457.051	521.86	1.14	172.9	27.5	44.2	38.8	7.03	2	88	5.2	18.34	2.92	17.59	3.82	20.92	0.05	132	21	126	27	NONE		23.7	49	37.6	738	766	3393	141.4	2.36	52	52.2	0	0	3393
									00:10:58	20.41	0.991	20.224	797	416.349	476.335	1.14	182.1	28.5	45.1	39.5	6.41	1.8	86	4.8	18.38	2.88	17.63	3.81	20.92	0.05	132	21	127	27	NONE		23.7	49	37.6	738	766	3093	128.9	2.15	52	47.6	0	0	3093
									00:11:01	19.8	0.956	18.931	752	406.844	457.521	1.12	174.7	28.2	43.1	38.3	6.26	1.8	86	4.7	18.27	2.95	17.58	3.88	20.92	0.05	131	21	126	28	NONE		23.7	49	37.6	738	766	3010	125.4	2.09	52	46.3	0	0	3010
									00:11:04	17.91	0.983	17.606	897	370.749	421.081	1.14	180.1	28.7	44.1	38.8	5.7	1.6	89	4.2	18.32	2.92	17.61	3.84	20.92	0.05	132	21	127	28	NONE		23.7	49	37.6	738	766	2749	114.5	1.91	52	42.3	0	0	2749
									00:11:08	17.91	1.003	17.964	812	397.749	446.306	1.12	182.5	30.4	42	37.4	6.12	1.7	88	4.5	18.2	3.03	17.45	3.96	20.92	0.05	131	22	125	28	NONE		23.7	49	37.6	738	766	2941	122.5	2.04	52	45.2	0	0	2941
									00:11:12	16.57	1.107	18.348	786	436.3	475.838	1.09	199.4	35	39.4	36.1	6.71	1.9	87	5	18.01	3.16	17.22	4.08	20.92	0.05	130	23	124	29	NONE		23.7	49	37.6	738	766	3204	133.5	2.22	52	49.3	0	0	3204
									00:11:15	15.54	1.178	18.311	925	431.236	465.223	1.08	212.6	36.5	39.9	37	6.63	1.9	87	5	18.05	3.1	17.26	4.04	20.92	0.05	130	22	124	29	NONE		23.7	49	37.6	738	766	3159	131.6	2.19	52	48.6	0	0	3159
									00:11:18	19.05	0.934	17.79	676	414.596	435.49	1.05	169	27.9	39.7	37.8	6.38	1.8	85	4.9	18.09	2.99	17.21	3.99	20.92	0.05	130	21	124	29	NONE		23.8	49	37.6	738	766	3018	125.8	2.1	52	46.4	0	0	3018
									00:11:22	19.35	0.965	18.677	743	447.71	464.844	1.04	173.9	29.3	38.7	37.3	6.89	2	86	5.2	18.02	3.04	17.28	3.95	20.92	0.05	130	22	124	28	NONE		23.8	49	37.6	738	766	3251	135.4	2.26	53	50	0	0	3251
									00:11:25	19.05	1.079	20.552	810	494.534	515.298	1.04	194.3	33	38.9	37.3	7.61	2.2	87	5.7	18.01	3.06	17.23	3.97	20.92	0.05	129	22	124	29	NONE		23.8	49	37.6	738	766	3594	149.7	2.5	53	55.3	0	0	3594
									00:11:28	21.35	1.049	22.399	800	533.591	547.658	1.03	189.3	31.3	39.2	38.2	8.21	2.3	89	6	18.05	2.98	17.35	3.87	20.92	0.05	130	21	125	28	NONE		23.8	49	37.6	738	766	3864	161	2.68	53	59.4	0	0	3864
									00:11:31	20.07	1.155	23.177	829	547.464	570.668	1.04	208.6	34.7	39.8	38.2	8.42	2.4	89	6.2	18.06	3	17.33	3.88	20.92	0.05	130	22	125	28	NONE		23.8	49	37.6	738	766	3978	165.8	2.76	53	61.2	0	0	3978
									00:11:34	20.07	1.107	22.214	794	524.295	551.002	1.05	199.9	33.5	39.7	37.8	8.07	2.3	90	5.8	18.06	3.03	17.41	3.84	20.92	0.05	130	22	125	28	NONE		23.8	49	37.6	738	766	3817	159.1	2.65	53	58.7	0	0	3817
									00:11:36	20.91	0.954	19.944	721	453.918	472.573	1.04	173.3	27.6	40.7	39.1	6.98	2	89	5.1	18.17	2.89	17.46	3.78	20.92	0.05	131	21	126	27	NONE		23.8	49	37.6	738	766	3298	137.4	2.29	53	50.7	0	0	3298
									00:11:39	21.66	1.048	22.7	752	527.492	546.551	1.04	189.8	30.8	40.2	38.8	8.12	2.3	89	5.9	18.11	2.94	17.39	3.82	20.92	0.05	130	21	125	27	NONE		23.8	49	37.6	738	766	3828	159.5	2.66	53	58.9	0	0	3828
									00:11:42	21.98	1.004	22.066	748	505.697	525.656	1.04	182.2	29.2	40.6	39.1	7.78	2.2	90	5.6	18.15	2.91	17.41	3.79	20.92	0.05	130	21	125	27	NONE		23.8	49	37.6	738	766	3673	153	2.55	53	56.5	0	0	3673
									00:11:45	19.8	1.136	22.495	808	524.995	551.741	1.05	205.5	34	40.2	38.3	8.08	2.3	90	5.8	18.09	2.99	17.47	3.79	20.92	0.05	130	22	126	27	NONE		23.8	49	37.6	738	766	3822	159.3	2.65	53	58.8	0	0	3822
									00:11:48	21.35	1.108	23.658	753	560.81	584.507	1.04	200	33.4	39.5	37.9	8.63	2.5	88	6.4	18.05	3.01	17.46	3.78	20.92	0.05	130	22	126	27	NONE		23.9	49	37.6	738	766	4075	169.8	2.83	54	62.7	0	0	4075
									00:11:51	20.55	0.985	20.24	763	441.564	464.218	1.05	180	27.6	42.6	40.5	6.79	1.9	89	5	18.27	2.8	17.49	3.73	20.92	0.05	131	20	126	27	NONE		23.9	49	37.6	738	766	3215	134	2.23	54	49.5	0	0	3215
									00:11:53	22.56	0.855	19.286	717	415.052	431.857	1.04	156.6	23.4	42.7	41	6.39	1.8	88	4.7	18.32	2.74	17.56	3.67	20.92	0.05	132	20	126	26	NONE		23.9	49	37.6	738	766	3015	125.6	2.09	54	46.4	0	0	3015
									00:11:56	19.35	1.032	19.974	737	449.373	467.53	1.04	187.8	29.5	41.4	39.8	6.91	2	87	5.2	18.2	2.86	17.45	3.78	20.92	0.05	131	21	125	27	NONE		23.9	49	37.6	738	766	3264	136	2.27	54	50.2	0	0	3264
									00:11:59	21.66	0.874	18.931	270	490.795	486.734	0.99	155.7	27.4	35.5	35.8	7.55	2.2	88	5.6	17.81	3.14	16.98	4.04	20.92	0.05	128	23	122	29	NONE		23.9	49	37.6	738	766	3527	147	2.45	54	54.3	0	100	3428
									00:12:02	25.42	0.877	22.297	798	529.322	507.689	0.96	158.7	24.4	38.8	40.4	8.14	2.3	92	5.8	18.1	2.78	17.25	3.77	20.92	0.05	130	20	124	27	NONE		23.9	49	37.6	738	766	3777	157.4	2.62	54	58.1	0	527	3250
									00:12:07	12.2	1.355	16.524	1228	394.53	401.687	1.02	244.5	40.2	39.7	39	6.07	1.7	89	4.4	18.04	2.97	17.27	3.85	20.92	0.05	130	21	124	28	NONE		24	49	37.6	738	766	2852	118.8	1.98	54	43.9	0	0	2852
									00:12:09	20	0.837	16.74	581	398.995	388.051	0.97	151.3	23.7	38.4	39.5	6.14	1.8	88	4.5	18.08	2.83	17.28	3.78	20.92	0.05	130	20	124	27	NONE		24	49	37.6	738	766	2855	119	1.98	54	43.9	0	267	2588
									00:12:13	17.39	1.133	19.704	815	497.914	488.926	0.98	202.8	34.3	37.1	37.8	7.66	2.2	90	5.5	17.9	3.03	17.13	3.91	20.92	0.05	129	22	123	28	NONE		24	49	37.6	738	766	3571	148.8	2.48	55	54.9	0	220	3351
									00:12:16	19.87	1.028	20.424	738	513.434	501.458	0.98	184.2	30.8	37.1	38	7.9	2.3	89	5.8	17.92	3	17.16	3.86	20.92	0.05	129	22	123	28	NONE		24	49	37.6	738	766	3678	153.2	2.55	55	56.6	0	293	3385
									00:12:19	18.58	1.097	20.378	794	521.946	505.473	0.97	196	33.2	36.6	37.7	8.03	2.3	88	5.9	17.87	3.03	17.15	3.86	20.92	0.05	128	22	123	28	NONE		24	49	37.6	738	766	3732	155.5	2.59	55	57.4	0	402	3330
									00:12:22	21.13	0.942	19.901	668	506.044	482.932	0.95	168.6	27.9	36.4	38.1	7.79	2.2	89	5.7	17.9	2.96	17.18	3.82	20.92	0.05	129	21	124	27	NONE		24	49	37.6	738	766	3607	150.3	2.5	55	55.5	0	562	3045
									00:12:25	18.46	1.102	20.345	791	510	494.632	0.97	197.6	32.7	37.4	38.5	7.85	2.2	88	5.8	17.93	2.97	17.18	3.84	20.92	0.05	129	21	124	28	NONE		24.1	49	37.6	738	766	3648	152	2.53	55	56.1	0	375	3273
									00:12:28	21.58	0.899	19.403	650	486.386	463.164	0.95	161.3	26.2	36.8	38.6	7.48	2.1	87	5.6	17.94	2.91	17.25	3.75	20.92	0.05	129	21	124	27	NONE		24.1	49	37.6	738	766	3465	144.4	2.41	55	53.3	0	565	2901
									00:12:31	21.13	0.955	20.176	693	503.352	486.342	0.97	171.4	28.1	37.1	38.4	7.74	2.2	86	5.9	17.95	2.94	17.23	3.77	20.92	0.05	129	21	124	27	NONE		24.1	49	37.6	738	766	3597	149.9	2.5	55	55.3	0	415	3182
									00:12:34	20.55	0.973	19.993	702	492.736	474.575	0.96	175	28.2	37.7	39.1	7.58	2.2	88	5.6	17.99	2.9	17.27	3.76	20.92	0.05	129	21	124	27	NONE		24.1	49	37.6	738	766	3519	146.6	2.44	55	54.1	0	443	3076
									00:12:37	20.2	0.994	20.081	682	507.913	489.98	0.96	178	29.6	36.8	38.1	7.81	2.2	87	5.8	17.91	2.98	17.18	3.81	20.92	0.05	129	21	124	27	NONE		24.1	49	37.6	738	766	3629	151.2	2.52	56	55.8	0	437	3191
									00:12:41	15.54	1.201	18.668	891	461.375	457.282	0.99	215.7	35.9	38.1	38.4	7.1	2	88	5.2	17.96	2.99	17.27	3.79	20.92	0.05	129	21	124	27	NONE		24.2	49	37.6	738	766	3315	138.1	2.3	56	51	0	100	3215
									00:12:45	14.74	1.102	16.246	758	405.947	399.894	0.99	197.6	33.1	37.5	38	6.25	1.8	89	4.6	17.93	3	17.2	3.82	20.92	0.05	129	22	124	27	NONE		24.2	49	37.6	738	766	2913	121.4	2.02	56	44.8	0	148	2765
									00:12:49	15.35	1.069	16.404	767	417.48	398.558	0.95	191.3	31.7	36.7	38.5	6.42	1.8	88	4.7	17.9	2.97	17.04	3.91	20.92	0.05	129	21	123	28	NONE		24.2	49	37.6	738	766	2976	124	2.07	56	45.8	0	460	2516
									00:12:52	17.75	0.956	16.97	704	438.773	413.068	0.94	170.7	28.4	35.8	38.1	6.75	1.9	88	5	17.86	2.97	17.07	3.86	20.92	0.05	128	21	123	28	NONE		24.3	49	37.6	738	766	3118	129.9	2.17	56	48	0	624	2495
									00:12:55	19.05	0.905	17.238	645	451.946	418.231	0.93	161.3	26.8	35.2	38	6.95	2	89	5.1	17.82	2.96	17.04	3.81	20.92	0.05	128	21	123	27	NONE		24.3	48	37.6	738	766	3201	133.4	2.22	56	49.2	0	815	2386
									00:12:58	19.67	0.893	17.567	661	468.692	423.839	0.9	158.8	26.3	34.5	38.2	7.21	2.1	88	5.3	17.78	2.95	16.94	3.88	20.92	0.05	128	21	122	28	NONE		24.3	48	37.6	738	766	3304	137.6	2.29	56	50.8	0	1079	2225
									00:13:02	16.62	1.21	20.111	853	549.588	506.875	0.92	214.1	37.2	34.5	37.4	8.46	2.4	88	6.2	17.69	3.07	16.91	3.92	20.92	0.05	127	22	122	28	NONE		24.3	48	37.6	738	766	3889	162.1	2.7	57	59.8	0	1032	2858
									00:13:05	21.05	0.965	20.316	673	548.391	491.546	0.9	171.3	28.5	34.4	38.3	8.44	2.4	89	6.2	17.75	2.95	16.99	3.82	20.92	0.05	128	21	122	27	NONE		24.3	48	37.6	738	766	3858	160.8	2.68	57	59.4	0	1365	2493
									00:13:08	19.11	0.893	17.064	813	418.116	384.624	0.92	161	24.6	37.6	40.9	6.43	1.8	89	4.7	18.03	2.75	17.08	3.78	20.92	0.05	130	20	123	27	NONE		24.3	48	37.6	738	766	2957	123.2	2.05	57	45.5	0	809	2149
									00:13:14	10.49	2.31	24.231	1803	576.052	582.611	1.01	417.2	67.8	40.8	40.3	8.86	2.5	87	6.6	18.06	2.94	17.48	3.63	20.92	0.05	130	21	126	26	NONE		24.4	48	37.6	738	766	4158	173.2	2.89	57	64	0	0	4158
									00:13:17	19.05	0.706	13.448	502	303.839	292.827	0.96	128.7	18.8	39.9	41.4	4.67	1.3	87	3.5	18.23	2.66	17.47	3.56	20.92	0.05	131	19	126	26	NONE		24.4	48	37.6	738	766	2170	90.4	1.51	57	33.4	0	268	1902
									00:13:20	19.42	0.784	15.223	548	378.756	356.134	0.94	140.9	22.4	36.6	38.9	5.83	1.7	84	4.5	17.97	2.86	17.16	3.79	20.92	0.05	129	21	123	27	NONE		24.4	48	37.6	738	766	2691	112.1	1.87	57	41.4	0	549	2143
									00:13:23	19.8	0.896	17.743	654	454.895	421.667	0.93	160.3	26	36	38.8	7	2	85	5.4	17.89	2.9	17.14	3.79	20.92	0.05	129	21	123	27	NONE		24.4	48	37.6	738	766	3223	134.3	2.24	57	49.6	0	803	2419
									00:13:26	18.24	0.966	17.617	699	452.967	422.769	0.93	172.7	28.3	36.1	38.7	6.97	2	88	5.1	17.88	2.93	17.1	3.81	20.92	0.05	129	21	123	27	NONE		24.5	48	37.6	738	766	3214	133.9	2.23	57	49.4	0	731	2482
									00:13:29	19.23	0.94	18.077	659	470.482	431.586	0.92	167.8	27.4	35.6	38.8	7.24	2.1	88	5.3	17.85	2.91	17.02	3.82	20.92	0.05	128	21	122	27	NONE		24.5	48	37.6	738	766	3326	138.6	2.31	58	51.2	0	938	2387
									00:13:32	20.2	0.893	18.04	650	476.266	430.205	0.9	159.1	26	34.9	38.6	7.33	2.1	87	5.5	17.82	2.91	17.08	3.75	20.92	0.05	128	21	123	27	NONE		24.5	48	37.6	738	766	3356	139.8	2.33	58	51.6	0	1108	2248
									00:13:35	21.28	0.835	17.766	651	467.019	419.913	0.9	148.9	24.1	34.9	38.8	7.18	2.1	88	5.3	17.83	2.89	17.11	3.73	20.92	0.05	128	21	123	27	NONE		24.5	48	37.6	738	766	3288	137	2.28	58	50.6	0	1132	2156
									00:13:38	19.87	0.977	19.411	704	518.106	470.403	0.91	173.7	28.9	34.8	38.3	7.97	2.3	90	5.8	17.78	2.96	17.04	3.79	20.92	0.05	128	21	123	27	NONE		24.5	48	37.6	738	766	3655	152.3	2.54	58	56.2	0	1148	2506
									00:13:41	20	0.952	19.04	657	498.763	453.747	0.91	169.8	27.7	35.4	38.9	7.67	2.2	89	5.6	17.84	2.91	17.07	3.78	20.92	0.05	128	21	123	27	NONE		24.5	48	37.6	738	766	3520	146.7	2.44	58	54.2	0	1084	2436
									00:13:44	19.8	0.877	17.366	625	452.612	408.616	0.9	156.6	25.2	35.3	39.1	6.96	2	86	5.3	17.86	2.87	17.1	3.75	20.92	0.05	128	21	123	27	NONE		24.6	48	37.6	738	766	3189	132.9	2.21	58	49.1	0	1058	2131
									00:13:47	19.74	0.919	18.138	691	479.33	433.244	0.9	163.7	26.8	35	38.7	7.37	2.1	87	5.5	17.81	2.92	17.02	3.78	20.92	0.05	128	21	122	27	NONE		24.6	48	37.6	738	766	3378	140.8	2.35	58	52	0	1109	2270
									00:13:50	20.55	0.927	19.048	672	505.778	456.116	0.9	165	27.1	34.8	38.6	7.78	2.2	89	5.7	17.8	2.92	17.04	3.78	20.92	0.05	128	21	123	27	NONE		24.6	48	37.6	738	766	3563	148.5	2.47	58	54.8	0	1194	2369
									00:13:53	21.2	0.935	19.823	686	533.297	475.849	0.89	166.1	27.4	34.4	38.5	8.2	2.3	88	6.1	17.76	2.93	17.02	3.78	20.92	0.05	128	21	122	27	NONE		24.6	48	37.6	738	766	3749	156.2	2.6	59	57.7	0	1378	2371
									00:13:56	18.93	1.037	19.628	737	524.724	477.641	0.91	184.3	30.8	34.9	38.3	8.07	2.3	89	5.9	17.77	2.97	17.06	3.76	20.92	0.05	128	21	123	27	NONE		24.6	48	37.6	738	766	3703	154.3	2.57	59	57	0	1134	2569
									00:14:00	13.67	1.043	14.255	733	378.867	342.589	0.9	185.6	30.6	35.1	38.8	5.83	1.7	92	4.1	17.79	2.93	17.06	3.76	20.92	0.05	128	21	123	27	NONE		24.7	48	37.6	738	766	2670	111.3	1.85	59	41.1	0	873	1798
									00:14:04	18.46	1.089	20.105	809	544.301	488.557	0.9	193.2	32.3	34.6	38.5	8.37	2.4	92	5.9	17.74	2.97	16.91	3.86	20.92	0.05	128	21	122	28	NONE		24.7	48	37.6	738	766	3831	159.6	2.66	59	58.9	0	1339	2492
									00:14:07	19.54	0.975	19.055	702	512.638	457.868	0.89	173.2	28.6	34.5	38.6	7.89	2.3	92	5.6	17.76	2.93	16.97	3.79	20.92	0.05	128	21	122	27	NONE		24.7	48	37.6	738	766	3604	150.2	2.5	59	55.4	0	1314	2290
									00:14:10	20.27	0.992	20.108	707	538.795	484.877	0.9	176.3	29.2	34.7	38.5	8.29	2.4	93	5.8	17.77	2.94	17.02	3.78	20.92	0.05	128	21	122	27	NONE		24.7	48	37.6	738	766	3794	158.1	2.63	59	58.4	0	1296	2498
									00:14:13	19.67	0.978	19.239	722	510.792	459.208	0.9	174.1	28.5	35	38.9	7.86	2.2	92	5.6	17.8	2.91	17.11	3.72	20.92	0.05	128	21	123	27	NONE		24.7	48	37.6	738	766	3596	149.8	2.5	59	55.3	0	1239	2357
									00:14:16	20.48	0.886	18.143	640	464.748	417.365	0.9	158.7	24.9	36	40	7.15	2	89	5.2	17.91	2.81	17.16	3.68	20.92	0.05	129	20	123	26	NONE		24.8	47	37.6	738	766	3271	136.3	2.27	59	50.3	0	1138	2133
									00:14:19	18.75	0.801	15.019	610	382.696	343.75	0.9	143.6	22.4	35.8	39.9	5.89	1.7	89	4.3	17.93	2.8	17.03	3.76	20.92	0.05	129	20	122	27	NONE		24.8	47	37.6	738	766	2694	112.2	1.87	60	41.4	0	936	1758
									00:14:22	21.05	0.918	19.326	656	525.219	467.394	0.89	162.8	27.1	34	38.2	8.08	2.3	88	6	17.73	2.95	17.04	3.76	20.92	0.05	128	21	123	27	NONE		24.8	47	37.6	738	766	3690	153.7	2.56	60	56.8	0	1387	2303
									00:14:25	20.41	0.984	20.082	701	546.862	489.943	0.9	174.4	29.3	34.1	38.1	8.41	2.4	87	6.3	17.72	2.98	16.99	3.8	20.92	0.05	127	21	122	27	NONE		24.8	47	37.6	738	766	3847	160.3	2.67	60	59.2	0	1367	2481
									00:14:28	17.24	1.129	19.466	796	519.993	471.788	0.91	200.7	33.4	35.1	38.7	8	2.3	88	5.9	17.78	2.96	17.03	3.78	20.92	0.05	128	21	122	27	NONE		24.9	47	37.6	738	766	3668	152.8	2.55	60	56.4	0	1160	2507
									00:14:31	21.9	0.865	18.942	623	503.522	448.32	0.89	154	25	34.6	38.8	7.75	2.2	86	5.9	17.8	2.89	17.11	3.67	20.92	0.05	128	21	123	26	NONE		24.9	47	37.6	738	766	3538	147.4	2.46	60	54.4	0	1324	2214
									00:14:34	21.2	0.913	19.357	642	495.982	447.777	0.9	163.5	25.8	36	39.9	7.63	2.2	85	5.8	17.91	2.83	17.13	3.67	20.92	0.05	129	20	123	26	NONE		24.9	47	37.6	738	766	3495	145.6	2.43	60	53.8	0	1159	2335
									00:14:37	18.58	1.144	21.251	809	544.623	503.549	0.92	204.7	33.1	36.6	39.6	8.38	2.4	88	6.2	17.89	2.89	17.21	3.68	20.92	0.05	129	21	124	26	NONE		24.9	47	37.6	738	766	3856	160.7	2.68	60	59.3	0	993	2864
									00:14:40	21.35	0.993	21.203	699	532.437	491.184	0.92	178.3	28.1	37	40.1	8.19	2.3	88	6.1	17.96	2.83	17.2	3.7	20.92	0.05	129	20	124	27	NONE		24.9	47	37.6	738	766	3768	157	2.62	60	58	0	996	2772
									00:14:54	21.66	0.921	19.949	673	494.249	459.216	0.93	165.7	25.9	37.3	40.1	7.6	2.2	91	5.4	17.99	2.81	17.21	3.68	20.92	0.05	129	20	124	26	NONE		25	47	37.6	738	766	3503	146	2.43	61	53.9	0	847	2656
									00:14:57	20.55	0.938	19.274	685	495	456.027	0.92	167.8	27.1	36	39.1	7.62	2.2	91	5.4	17.89	2.89	17.18	3.68	20.92	0.05	129	21	124	26	NONE		25	47	37.6	738	766	3502	145.9	2.43	61	53.9	0	941	2561
									00:15:00	19.23	0.892	17.154	654	437.907	398.313	0.91	159.8	25.3	36.1	39.7	6.74	1.9	91	4.8	17.91	2.84	17.07	3.74	20.92	0.05	129	20	123	27	NONE		25	47	37.6	738	766	3090	128.8	2.15	61	47.5	0	954	2137
									00:15:03	21.13	0.881	18.613	638	494.389	437.674	0.89	156.9	25.3	34.7	39.1	7.61	2.2	90	5.5	17.81	2.87	17.11	3.71	20.92	0.05	128	21	123	27	NONE		25.1	47	37.6	738	766	3470	144.6	2.41	61	53.4	0	1359	2111
									00:15:06	20	0.863	17.26	657	449.49	399.482	0.89	154.2	24.4	35.3	39.7	6.92	2	89	5.1	17.87	2.83	17.09	3.68	20.92	0.05	128	20	123	26	NONE		25.1	47	37.6	738	766	3157	131.5	2.19	61	48.6	0	1199	1958
									00:15:09	21.2	0.87	18.445	614	491.251	432.249	0.88	154.9	24.9	34.5	39.2	7.56	2.2	90	5.5	17.8	2.86	17.01	3.73	20.92	0.05	128	21	122	27	NONE		25.1	47	37.6	738	766	3444	143.5	2.39	62	53	0	1412	2032
									00:15:11	21.05	0.908	19.116	628	517.994	453.443	0.88	161.2	26.3	34.1	38.9	7.97	2.3	90	5.8	17.75	2.9	17.02	3.72	20.92	0.05	128	21	122	27	NONE		25.1	47	37.6	738	766	3627	151.1	2.52	62	55.8	0	1543	2085
									00:15:14	20.2	0.9	18.182	689	480.327	420.037	0.87	160.5	25.4	34.9	39.9	7.39	2.1	89	5.4	17.83	2.82	17.01	3.72	20.92	0.05	128	20	122	27	NONE		25.1	47	37.6	738	766	3363	140.1	2.34	62	51.7	0	1441	1922
									00:15:17	20.76	0.939	19.495	655	532.708	462.467	0.87	166.5	27.2	33.9	39	8.2	2.3	91	5.9	17.73	2.9	16.97	3.72	20.92	0.05	127	21	122	27	NONE		25.2	47	37.6	738	766	3724	155.2	2.59	62	57.3	0	1676	2048
									00:15:20	20.62	0.883	18.206	638	478.656	418.534	0.87	157.6	24.8	35	40.1	7.36	2.1	89	5.4	17.85	2.81	17.13	3.64	20.92	0.05	128	20	123	26	NONE		25.2	47	37.6	738	766	3351	139.6	2.33	62	51.6	0	1437	1915
									00:15:23	21.13	0.852	18	616	477.092	413.276	0.87	151.9	23.9	34.6	40	7.34	2.1	87	5.5	17.83	2.81	17.09	3.66	20.92	0.05	128	20	123	26	NONE		25.2	47	37.6	738	766	3334	138.9	2.32	62	51.3	0	1522	1812
									00:15:26	21.74	0.802	17.435	590	465.873	402.156	0.86	142.8	22.6	34.2	39.6	7.17	2	88	5.3	17.81	2.82	17.04	3.68	20.92	0.05	128	20	123	26	NONE		25.2	47	37.6	738	766	3253	135.6	2.26	62	50.1	0	1519	1735
									00:15:28	22.22	0.863	19.178	623	523.727	449.415	0.86	153.1	24.7	33.6	39.2	8.06	2.3	90	5.8	17.74	2.86	16.93	3.75	20.92	0.05	128	21	122	27	NONE		25.2	47	37.6	738	766	3653	152.2	2.54	62	56.2	0	1769	1884
									00:15:31	20.83	0.889	18.521	657	505.345	436.728	0.86	157.7	25.6	33.8	39.1	7.77	2.2	90	5.6	17.74	2.88	16.95	3.74	20.92	0.05	128	21	122	27	NONE		25.2	47	37.6	738	766	3530	147.1	2.45	62	54.3	0	1636	1894
									00:15:34	19.74	0.97	19.145	714	516.052	449.262	0.87	172.4	27.8	34.4	39.5	7.94	2.3	90	5.7	17.77	2.87	16.96	3.76	20.92	0.05	128	21	122	27	NONE		25.3	47	37.6	738	766	3610	150.4	2.51	63	55.5	0	1595	2015
									00:15:37	21.2	0.857	18.17	642	488.184	425.294	0.87	152.4	24.5	34.2	39.2	7.51	2.1	91	5.4	17.78	2.86	17.05	3.66	20.92	0.05	128	21	123	26	NONE		25.3	47	37.6	738	766	3415	142.3	2.37	63	52.5	0	1502	1914
									00:15:40	19.87	0.83	16.49	603	439.84	382.204	0.87	147.8	23.5	34.3	39.5	6.77	1.9	90	4.9	17.81	2.83	17.04	3.69	20.92	0.05	128	20	123	27	NONE		25.3	47	37.6	738	766	3076	128.1	2.14	63	47.3	0	1375	1700
									00:15:43	22.47	0.884	19.865	641	540.244	467.379	0.87	156.9	25.4	33.9	39.1	8.31	2.4	89	6.1	17.75	2.87	16.99	3.72	20.92	0.05	128	21	122	27	NONE		25.3	47	37.6	738	766	3774	157.3	2.62	63	58.1	0	1737	2037
									00:15:46	20.76	0.908	18.851	652	501.715	440.247	0.88	161.7	25.9	34.7	39.5	7.72	2.2	91	5.5	17.81	2.85	17.01	3.71	20.92	0.05	128	21	122	27	NONE		25.3	47	37.6	738	766	3515	146.5	2.44	63	54.1	0	1470	2045
									00:15:49	22.06	0.876	19.324	624	512.416	449.674	0.88	156.1	24.9	34.7	39.5	7.88	2.3	90	5.7	17.82	2.84	17.05	3.67	20.92	0.05	128	20	123	26	NONE		25.4	46	37.6	738	766	3590	149.6	2.49	63	55.2	0	1500	2090
									00:15:51	22.22	0.858	19.067	625	499.815	438.356	0.88	153.2	24.1	35	39.9	7.69	2.2	88	5.7	17.86	2.81	17.1	3.64	20.92	0.05	128	20	123	26	NONE		25.4	46	37.6	738	766	3501	145.9	2.43	63	53.9	0	1469	2032
									00:15:54	22.56	0.901	20.323	657	537.908	472.74	0.88	160.6	25.6	34.8	39.7	8.28	2.4	91	5.9	17.82	2.84	17.08	3.67	20.92	0.05	128	20	123	26	NONE		25.4	46	37.6	738	766	3770	157.1	2.62	63	58	0	1559	2211
									00:15:57	17.05	1.123	19.142	883	496.327	455.108	0.92	200.6	32.6	36.2	39.4	7.64	2.2	93	5.3	17.86	2.9	17.12	3.75	20.92	0.05	128	21	123	27	NONE		25.4	46	37.6	738	766	3508	146.2	2.44	64	54	0	994	2514
									00:16:00	20.27	1.18	23.919	840	614.873	571.139	0.93	211	34.4	36.6	39.4	9.46	2.7	93	6.6	17.88	2.92	17.2	3.72	20.92	0.05	129	21	124	27	NONE		25.4	46	37.6	738	766	4358	181.6	3.03	64	67	0	1058	3300
									00:16:03	19.87	0.493	9.795	705	185.275	173.079	0.93	92.1	10.7	45.4	48.6	2.85	0.8	91	2	18.68	2.17	17.79	3.17	20.92	0.05	134	16	128	23	NONE		25.4	46	37.6	738	766	1315	54.8	0.91	64	20.2	0	295	1019
									00:16:05	34.68	0.544	18.867	216	504.337	443.011	0.88	96.8	15.6	32.6	37.1	7.76	2.2	92	5.5	17.79	2.87	16.89	3.75	20.92	0.05	128	21	121	27	NONE		25.4	46	37.6	738	766	3534	147.3	2.45	64	54.4	0	1467	2067
									00:16:08	19.61	1.042	20.431	834	598.33	525.806	0.88	182.3	32.7	31.9	36.2	9.21	2.6	95	6.3	17.5	3.14	16.63	4.07	20.92	0.05	126	23	120	29	NONE		25.4	46	37.6	738	766	4193	174.7	2.91	64	64.5	0	1735	2458
									00:16:13	13.13	1.606	21.085	1337	585.856	540.469	0.92	283.3	50.2	34.4	37.3	9.01	2.6	98	6	17.64	3.13	16.88	3.91	20.92	0.05	127	22	121	28	NONE		25.5	46	37.6	738	766	4146	172.8	2.88	64	63.8	0	1096	3050
									00:16:16	17.96	0.832	14.946	655	390.082	347.072	0.89	148.6	23.6	35.1	39.4	6	1.7	100	3.9	17.86	2.84	16.99	3.79	20.92	0.05	128	20	122	27	NONE		25.5	46	37.6	738	766	2740	114.2	1.9	64	42.2	0	1031	1709
[truncated: 34 more columns]

## Sheet: Sonuçlar
Parametre	um	Pre	Bekl.	%Beklenen	Ex Sonrası	% Değişim	Normal	Sınıf
Parametre	um	Ölçüm	Dinlenme	Isınma	AT	RC	Maks	Bekl.	%Beklenen	Normal	Sınıf
Parametre	um	Ölçüm	Dinlenme	Isınma	AT	RC	Maks	Bekl.	%Beklenen	Normal	Sınıf
Parametre	um	Ölçüm	Dinlenme	Isınma	AT	RC	Maks	Bekl.	%Beklenen	Normal	Sınıf
Parametre	um	Ölçüm	Dinlenme	Isınma	AT	RC	Maks	Bekl.	%Beklenen	Normal	Sınıf
Parametre	um	Ölçüm	Dinlenme	Isınma	AT	RC	Maks	Bekl.	%Beklenen	Normal	Sınıf
