# Supplementary material for: Correction: The contribution of energy systems during 30-second lower body Wingate anaerobic test in combat sports athletes: Intermittent versus single forms and gender comparison
Source: PLoS One. 2024 Jun 27;19(6):e0306361. doi: 10.1371/journal.pone.0306361 (PMC11210755; doi:10.1371/journal.pone.0306361)
Supplement: S1 File — A) Descriptive characteristics of athletes including age range, height, weight; B) Wingate test outputs, including metrics such as peak power, mean power, and fatigue index; C) Oxygen Consumption (O2) Data for two different Wingate test protocols, providing comparative insights into athletes’ oxygen consumption during these tests. (ZIP) [file pone.0306361.s001.zip › S1 File/C. Oxygen consumption data for two Wingate tests/All Raw-Oxygen Data/32.xlsx]

## Sheet: Veri
			Test Tarihi	24112022		Barometrik basınç (mmHg)	759		t	Rf	VT	VE_ergo	IV	VO2	VCO2	RQ	O2eksp	CO2eksp	VE/VO2	VE/VCO2	VO2/Kg	METS	HR	VO2/HR	FeO2	FeCO2	FetO2	FetCO2	FiO2	FiCO2	PeO2	PeCO2	PetO2	PETCO2	Faz	İşaretleyici	Ortam Sıc.	RH Amb	Cihaz Sıcaklığı	Analizör Basıncı	PB	EEkc	EEh	EEm	EEtot	EEkg	PRO	YAĞ	CHO
			Test Süresi	00:10:06		Ortam Sıcaklığı (°C)	22		s	1/min	L(btps)	L/min	mL	mL/min	mL/min	---	mL	mL	---	---	mL/min/Kg	---	bpm	mL/beat	%	%	%	%	%	%	mmHg	mmHg	mmHg	mmHg	---	---	°C	%	°C	mmHg	mmHg	kcal/day	kcal/h	kcal/min	kcal	kcal/Kg/day	kcal/day	kcal/day	kcal/day
			Test Süresi	00:06:05		Ortam Görece Nem (%)	55
			Egzersiz Süresi	00:00:00		Flowmetre sıcaklığı (°C)	34		00:00:01	17.86	0.412	7.357	304	277.02	241.647	0.87	67.9	16.6	22	25.3	4.7	1.3	77	3.6	16.48	4.03	15.2	5.3	20.92	0.05	117	29	108	38	NONE		21.7	55	37.3	731	759	1939	80.8	1.35	0	32.9	0	845	1094
			Kişi (Hasta) Tipi	Healthy		Flowmetre Bağıl Nem (%)	100		00:00:04	18.29	0.472	8.634	364	322.73	277.285	0.86	78	18.6	22.8	26.5	5.47	1.6	77	4.2	16.53	3.94	15.45	5.02	20.92	0.05	118	28	110	36	NONE		21.7	55	37.3	731	759	2252	93.8	1.56	0	38.2	0	1082	1170
			Test Türü	Azami		STPD (---)	0.8255		00:00:07	23.35	0.363	8.475	269	271.648	229.677	0.85	62.3	12.1	25.2	29.8	4.6	1.3	76	3.6	17.16	3.33	15.67	4.67	20.92	0.05	122	24	112	33	NONE		21.7	55	37.3	731	759	1889	78.7	1.31	0	32	0	996	893
			Ergometre	Hiçbiri		BTPS Ins (---)	1.1068		00:00:10	20.55	0.359	7.377	220	251.959	207.266	0.82	60.8	12.4	23.6	28.7	4.27	1.2	75	3.4	16.94	3.45	15.5	4.83	20.92	0.05	121	25	110	34	NONE		21.7	55	37.3	731	759	1743	72.6	1.21	0	29.5	0	1055	688
			Protokol	Hiçbiri		BTPS Eksp (---)	1.02		00:00:13	18.24	0.435	7.933	221	278.842	227.037	0.81	73.2	15.3	23.9	29.3	4.73	1.4	75	3.7	16.83	3.52	15.49	4.74	20.92	0.05	120	25	110	34	NONE		21.7	55	37.3	731	759	1926	80.2	1.34	0	32.6	0	1221	705
			Azami Efor	Onaylanmamış		#Adım sayısı	128		00:00:17	17.05	0.67	11.42	281	453.57	368.126	0.81	109.2	26.5	22.5	27.8	7.69	2.2	77	5.9	16.3	3.96	15.08	5.16	20.92	0.05	116	28	107	37	NONE		21.7	55	37.3	731	759	3130	130.4	2.17	0	53.1	0	2013	1118
			EKG Tepkisi	Yok		BSA (m2)	1.68288		00:00:19	22.14	0.32	7.085	293	181.71	146.928	0.81	57.4	8.2	30.5	37.7	3.08	0.9	76	2.4	17.94	2.56	16.01	4.3	20.92	0.05	128	18	114	31	NONE		21.7	55	37.3	731	759	1253	52.2	0.87	0	21.2	0	819	434
			Test sebebi	Yok		BMI (kg/m2)	20.4		00:00:22	20.34	0.349	7.098	199	221.446	175.019	0.79	60.4	10.6	25.6	32.4	3.75	1.1	77	2.9	17.31	3.04	15.1	4.99	20.92	0.05	123	22	108	36	NONE		21.7	55	37.3	731	759	1521	63.4	1.06	0	25.8	0	1088	433
			Testi durdurma sebebi	Yok		HR Maks.	200		00:00:25	21.98	0.749	16.462	351	640.163	519.288	0.81	122.8	29	23.3	28.7	10.85	3.1	78	8.2	16.4	3.87	15	5.19	20.92	0.05	117	28	107	37	NONE		21.8	55	37.3	731	759	4418	184.1	3.07	1	74.9	0	2847	1571
			Test Konumu	Tanımsız		Kullanıcı 1 (---)	-		00:00:27	23.08	0.623	14.377	327	498.137	405.5	0.81	105.2	21.6	25.6	31.5	8.44	2.4	77	6.5	16.89	3.47	15.45	4.86	20.92	0.05	120	25	110	35	NONE		21.8	55	37.3	731	759	3440	143.3	2.39	1	58.3	0	2183	1257
			Test Amacı	Yok		Kullanıcı 2 (---)	-		00:00:30	23.9	0.539	12.884	286	440.311	359.703	0.82	91.3	18.5	25.5	31.2	7.46	2.1	75	5.9	16.94	3.43	15.78	4.64	20.92	0.05	121	24	112	33	NONE		21.8	55	37.3	731	759	3043	126.8	2.11	1	51.6	0	1901	1142
						Kullanıcı 3 (---)	-		00:00:33	22.22	0.501	11.133	247	355.64	296.224	0.83	86.1	16.4	26.9	32.3	6.03	1.7	73	4.9	17.19	3.27	15.8	4.65	20.92	0.05	122	23	112	33	NONE		21.8	55	37.3	731	759	2466	102.8	1.71	1	41.8	0	1406	1060
									00:00:35	24.19	0.442	10.694	214	338.959	281.154	0.83	76.1	14.3	26.6	32	5.75	1.6	73	4.6	17.22	3.24	15.89	4.55	20.92	0.05	123	23	113	32	NONE		21.8	55	37.3	731	759	2349	97.9	1.63	1	39.8	0	1367	982
									00:00:38	26.43	0.36	9.515	153	301.965	246.968	0.82	62	11.5	25.4	31	5.12	1.5	72	4.2	17.22	3.19	15.85	4.49	20.92	0.05	123	23	113	32	NONE		21.8	55	37.3	731	759	2087	87	1.45	1	35.4	0	1297	790
									00:00:39	31.25	0.429	13.406	185	437.973	347.839	0.79	73.5	13.7	25.6	32.3	7.42	2.1	72	6.1	17.13	3.19	15.54	4.53	20.92	0.05	122	23	111	32	NONE		21.8	55	37.3	731	759	3011	125.4	2.09	1	51	0	2115	896
									00:00:42	24.1	0.549	13.229	263	460.113	376.416	0.82	92.6	19.2	25.1	30.7	7.8	2.2	74	6.2	16.87	3.5	15.45	4.8	20.92	0.05	120	25	110	34	NONE		21.8	55	37.3	731	759	3180	132.5	2.21	1	53.9	0	1974	1206
									00:00:44	28.44	0.468	13.308	210	433.265	348.921	0.81	80.2	15.1	26.1	32.4	7.34	2.1	74	5.9	17.14	3.23	15.85	4.52	20.92	0.05	122	23	113	32	NONE		21.8	55	37.3	731	759	2986	124.4	2.07	1	50.6	0	1984	1002
									00:00:46	30.61	0.414	12.673	212	448.655	358.618	0.8	69.6	14.4	23.5	29.4	7.6	2.2	72	6.2	16.81	3.48	15.56	4.71	20.92	0.05	120	25	111	34	NONE		21.8	55	37.3	731	759	3088	128.7	2.14	1	52.3	0	2115	973
									00:00:49	19.74	1.009	19.914	185	901.278	742.797	0.82	157.8	46.1	20.6	25	15.28	4.4	71	12.7	15.64	4.57	14.16	5.87	20.92	0.05	111	33	101	42	NONE		21.8	55	37.3	731	759	6238	259.9	4.33	1	105.7	0	3744	2494
									00:00:53	15.5	0.204	3.163	531	50.5616	46.0466	0.91	38.8	3.7	41.1	45.1	0.86	0.2	76	0.7	19.02	1.81	17.44	3.37	20.92	0.05	135	13	124	24	NONE		21.8	55	37.3	731	759	357	14.9	0.25	2	6	0	109	248
									00:00:55	29.56	0.628	18.562	348	644.897	580.323	0.9	105.5	24.1	25.6	28.4	10.93	3.1	77	8.4	16.8	3.84	15.65	4.74	20.92	0.05	120	27	111	34	NONE		21.8	55	37.3	731	759	4541	189.2	3.15	2	77	0	1552	2989
									00:00:57	26.43	0.09	2.379	306	26.6383	27.3837	1.03	17.6	1.3	19.8	19.3	0.45	0.1	77	0.3	19.56	1.44	18.85	1.95	20.92	0.05	139	10	134	14	NONE		21.8	55	37.3	731	759	193	8	0.13	2	3.3	0	0	193
									00:01:00	20.48	0.476	9.747	309	245.834	232.632	0.95	85.2	14	33.8	35.7	4.17	1.2	77	3.2	17.9	2.94	16.21	4.65	20.92	0.05	127	21	115	33	NONE		21.8	55	37.3	731	759	1749	72.9	1.21	2	29.6	0	321	1429
									00:01:05	17.96	0.117	2.102	93	26.4798	25.825	0.98	22.7	1.8	31.9	32.7	0.45	0.1	78	0.3	19.4	1.54	18.54	2.23	20.92	0.05	138	11	132	16	NONE		21.8	55	37.3	731	759	190	7.9	0.13	2	3.2	0	16	174
									00:01:06	26.55	0.489	12.982	50	524.338	448.263	0.85	79.1	20.7	21.2	24.8	8.89	2.5	79	6.6	16.18	4.23	15.07	5.15	20.92	0.05	115	30	107	37	NONE		21.8	55	37.3	731	759	3655	152.3	2.54	2	61.9	0	1810	1845
									00:01:09	19.87	0.202	4.013	305	71.0632	57.3791	0.81	38.1	3.6	36.9	45.7	1.2	0.3	77	0.9	18.86	1.78	17.54	3.03	20.92	0.05	134	13	125	22	NONE		21.8	55	37.3	731	759	490	20.4	0.34	2	8.3	0	322	168
									00:01:11	25.86	0.29	7.5	170	203.714	165.543	0.81	51.5	7.9	27.9	34.4	3.45	1	74	2.8	17.76	2.72	16.41	3.89	20.92	0.05	126	19	117	28	NONE		21.8	55	37.3	731	759	1406	58.6	0.98	2	23.8	0	899	507
									00:01:13	27.27	0.465	12.682	205	418.652	341.437	0.82	79.4	15.4	25.7	31.6	7.1	2	74	5.7	17.08	3.31	15.75	4.61	20.92	0.05	122	24	112	33	NONE		21.8	55	37.3	731	759	2892	120.5	2.01	2	49	0	1820	1072
									00:01:16	23.62	0.503	11.882	236	398.632	322.658	0.81	85.6	16.8	25.7	31.7	6.76	1.9	73	5.5	17.02	3.34	15.73	4.59	20.92	0.05	121	24	112	33	NONE		21.8	55	37.3	731	759	2750	114.6	1.91	2	46.6	0	1789	961
									00:01:18	30.77	0.342	10.523	197	319.543	254.704	0.8	59.5	10.2	26.2	32.9	5.42	1.5	72	4.4	17.4	2.98	16.03	4.14	20.92	0.05	124	21	114	29	NONE		21.8	55	37.3	731	759	2198	91.6	1.53	2	37.3	0	1522	676
									00:01:20	29.85	0.237	7.075	180	143.375	115.347	0.8	44	4.8	34.8	43.2	2.43	0.7	72	2	18.57	2.03	17.1	3.18	20.92	0.05	132	14	122	23	NONE		21.8	55	37.3	731	759	988	41.2	0.69	2	16.7	0	659	329
									00:01:24	13.76	0.943	12.977	323	460.817	434.266	0.94	157.2	38.7	26.1	27.7	7.81	2.2	75	6.1	16.67	4.1	15.37	5.05	20.92	0.05	119	29	109	36	NONE		21.8	55	37.3	731	759	3276	136.5	2.27	2	55.5	0	644	2632
									00:01:27	24	0.319	7.656	281	223.545	181.07	0.81	55.9	9.3	26.7	33	3.79	1.1	78	2.9	17.52	2.92	15.82	4.44	20.92	0.05	125	21	113	32	NONE		21.8	55	37.3	731	759	1542	64.3	1.07	2	26.1	0	1000	542
									00:01:29	23.9	0.47	11.235	207	358.241	289.351	0.81	80.9	14.9	26.7	33	6.07	1.7	78	4.6	17.21	3.17	15.66	4.66	20.92	0.05	123	23	111	33	NONE		21.8	55	37.3	731	759	2470	102.9	1.72	2	41.9	0	1621	849
									00:01:31	26.67	0.286	7.627	172	203.577	159.729	0.78	51	7.4	28.3	36.1	3.45	1	77	2.6	17.83	2.59	16.82	3.53	20.92	0.05	127	18	120	25	NONE		21.8	55	37.3	731	759	1396	58.2	0.97	2	23.7	0	1026	370
									00:01:34	19.8	0.79	15.644	355	561.59	461.004	0.82	132.2	28.6	25.4	30.9	9.52	2.7	77	7.3	16.73	3.62	15.51	4.82	20.92	0.05	119	26	110	34	NONE		21.8	55	37.3	731	759	3884	161.8	2.7	3	65.8	0	2374	1510
									00:01:37	25.32	0.403	10.203	227	300.229	244.456	0.81	70.5	11.9	28.1	34.5	5.09	1.5	77	3.9	17.49	2.95	16.13	4.18	20.92	0.05	125	21	115	30	NONE		21.8	55	37.3	731	759	2073	86.4	1.44	3	35.1	0	1315	759
									00:01:39	28.85	0.31	8.942	120	261.399	212.979	0.81	54.3	9.1	26.5	32.5	4.43	1.3	77	3.4	17.52	2.94	15.97	4.31	20.92	0.05	125	21	114	31	NONE		21.8	55	37.3	731	759	1805	75.2	1.25	3	30.6	0	1141	664
									00:01:42	20.07	0.533	10.696	312	355.886	302.015	0.85	90.7	18.5	26.1	30.8	6.03	1.7	76	4.7	17.02	3.47	15.38	4.88	20.92	0.05	121	25	110	35	NONE		21.8	55	37.3	731	759	2477	103.2	1.72	3	42	0	1280	1197
									00:01:44	22.81	0.64	14.601	242	490.074	396.947	0.81	108.9	21.4	26.5	32.8	8.31	2.4	76	6.4	17.02	3.34	15.7	4.68	20.92	0.05	121	24	112	33	NONE		21.8	54	37.3	731	759	3381	140.9	2.35	3	57.3	0	2193	1188
									00:01:47	24.9	0.441	10.979	220	323.9	264.668	0.82	77.1	13.1	28.5	34.9	5.49	1.6	76	4.3	17.48	2.97	15.74	4.55	20.92	0.05	124	21	112	32	NONE		21.8	54	37.3	731	759	2238	93.3	1.55	3	37.9	0	1397	841
									00:01:50	23.35	0.448	10.459	214	319.323	259.685	0.81	77.8	13.7	27.6	34	5.41	1.5	74	4.3	17.37	3.06	15.95	4.43	20.92	0.05	124	22	114	32	NONE		21.8	55	37.3	731	759	2205	91.9	1.53	3	37.4	0	1405	799
									00:01:52	25.1	0.457	11.473	189	372.082	297.796	0.8	78.4	14.6	26.1	32.6	6.31	1.8	71	5.2	17.16	3.19	15.73	4.55	20.92	0.05	122	23	112	32	NONE		21.8	54	37.3	731	759	2561	106.7	1.78	3	43.4	0	1745	816
									00:01:54	26.09	0.482	12.574	232	386.39	313.488	0.81	83.6	14.8	27.8	34.3	6.55	1.9	69	5.6	17.34	3.07	15.87	4.44	20.92	0.05	123	22	113	32	NONE		21.9	54	37.3	731	759	2667	111.1	1.85	3	45.2	0	1717	949
									00:01:56	29.13	0.413	12.029	209	363.938	290.736	0.8	71.9	12.3	27.5	34.4	6.17	1.8	67	5.4	17.41	2.98	15.98	4.29	20.92	0.05	124	21	114	31	NONE		21.9	54	37.3	731	759	2504	104.3	1.74	3	42.4	0	1719	785
									00:01:59	23.17	0.514	11.907	237	387.169	312.499	0.81	88.1	16.6	26.6	32.9	6.56	1.9	65	6	17.14	3.23	15.89	4.45	20.92	0.05	122	23	113	32	NONE		21.9	54	37.3	731	759	2669	111.2	1.85	3	45.2	0	1757	912
									00:02:01	23.62	0.431	10.181	216	309.96	251.218	0.81	74.9	13.1	27.5	33.9	5.25	1.5	66	4.7	17.38	3.04	15.89	4.43	20.92	0.05	124	22	113	32	NONE		21.9	54	37.3	731	759	2139	89.1	1.49	3	36.2	0	1383	755
									00:02:04	25.53	0.451	11.515	202	372.154	300.822	0.81	77.4	14.5	26.1	32.3	6.31	1.8	66	5.6	17.16	3.22	15.61	4.61	20.92	0.05	122	23	111	33	NONE		21.9	54	37.3	731	759	2567	106.9	1.78	3	43.5	0	1679	888
									00:02:06	20.98	0.547	11.476	239	388.057	315.614	0.81	92.9	18.5	25.8	31.7	6.58	1.9	64	6.1	16.98	3.38	15.37	4.86	20.92	0.05	121	24	109	35	NONE		21.9	54	37.3	731	759	2679	111.6	1.86	3	45.4	0	1707	972
									00:02:09	22.06	0.581	12.816	340	417.994	338.831	0.81	99.5	18.9	27	33.3	7.08	2	66	6.3	17.13	3.25	15.66	4.64	20.92	0.05	122	23	111	33	NONE		21.9	54	37.3	731	759	2884	120.2	2	4	48.9	0	1864	1020
									00:02:12	25.42	0.416	10.576	252	311.564	249.55	0.8	72.8	12.1	28.2	35.2	5.28	1.5	68	4.6	17.5	2.91	15.98	4.33	20.92	0.05	125	21	114	31	NONE		21.9	54	37.3	731	759	2145	89.4	1.49	4	36.4	0	1457	688
									00:02:14	23.26	0.412	9.581	218	287.424	234.07	0.81	71.8	12.4	27.7	34	4.87	1.4	70	4.1	17.43	3.01	15.77	4.54	20.92	0.05	124	21	112	32	NONE		21.9	54	37.3	731	759	1985	82.7	1.38	4	33.6	0	1258	727
									00:02:16	26.91	0.41	11.031	183	375.52	297.474	0.79	69.6	13.6	24.4	30.8	6.36	1.8	71	5.3	16.98	3.32	15.39	4.73	20.92	0.05	121	24	110	34	NONE		21.9	54	37.3	731	759	2580	107.5	1.79	4	43.7	0	1830	750
									00:02:19	22.47	0.424	9.528	231	294.814	233.484	0.79	73.5	12.8	27	34.1	5	1.4	72	4.1	17.33	3.02	15.6	4.6	20.92	0.05	123	21	111	33	NONE		21.9	54	37.3	731	759	2026	84.4	1.41	4	34.3	0	1438	587
									00:02:22	22.99	0.408	9.379	214	302.316	240.901	0.8	70.1	12.9	25.7	32.3	5.12	1.5	71	4.3	17.18	3.16	15.54	4.6	20.92	0.05	122	23	111	33	NONE		21.9	54	37.3	731	759	2079	86.6	1.44	4	35.2	0	1442	638
									00:02:24	24	0.645	15.48	291	571.905	455.172	0.8	107.3	23.3	24.1	30.3	9.69	2.8	71	8.1	16.64	3.61	15.14	5.02	20.92	0.05	118	26	108	36	NONE		21.9	54	37.3	731	759	3933	163.9	2.73	4	66.7	0	2740	1193
									00:02:27	22.56	0.517	11.662	295	366.958	291.212	0.79	89.3	15.9	27.5	34.6	6.22	1.8	72	5.1	17.27	3.08	15.81	4.46	20.92	0.05	123	22	113	32	NONE		21.9	54	37.3	731	759	2522	105.1	1.75	4	42.7	0	1777	745
									00:02:29	22.39	0.485	10.858	248	346.66	276.4	0.8	83.5	15.2	26.8	33.6	5.88	1.7	71	4.9	17.22	3.13	15.62	4.63	20.92	0.05	123	22	111	33	NONE		21.9	54	37.3	731	759	2385	99.4	1.66	4	40.4	0	1650	735
									00:02:32	25.21	0.454	11.445	228	373.033	288.668	0.77	77.9	14.1	26	33.5	6.32	1.8	71	5.3	17.16	3.11	15.66	4.54	20.92	0.05	122	22	111	32	NONE		21.9	54	37.3	731	759	2552	106.3	1.77	4	43.3	0	1970	582
									00:02:34	25.21	0.609	15.353	216	568.053	449.363	0.79	101.3	21.9	23.9	30.2	9.63	2.8	71	8	16.63	3.6	15.18	4.94	20.92	0.05	118	26	108	35	NONE		21.9	54	37.3	731	759	3902	162.6	2.71	4	66.1	0	2783	1119
									00:02:37	24.29	0.548	13.312	246	480.824	381.472	0.79	91.7	19.3	24.1	30.4	8.15	2.3	71	6.8	16.73	3.52	15.17	4.92	20.92	0.05	119	25	108	35	NONE		21.9	54	37.3	731	759	3305	137.7	2.29	4	56	0	2330	974
									00:02:39	22.99	0.565	12.989	284	445.936	355.157	0.8	95.7	19	25.5	32	7.56	2.2	71	6.3	16.94	3.36	15.27	4.84	20.92	0.05	121	24	109	34	NONE		21.9	54	37.3	731	759	3067	127.8	2.13	4	52	0	2131	936
									00:02:42	22.56	0.522	11.774	292	410.497	326.539	0.8	88.1	17.8	24.8	31.2	6.96	2	70	5.9	16.88	3.41	15.41	4.79	20.92	0.05	120	24	110	34	NONE		22	54	37.3	731	759	2823	117.6	1.96	5	47.8	0	1970	852
									00:02:45	21.82	0.517	11.28	294	370.311	292.485	0.79	88.5	16.5	26.3	33.3	6.28	1.8	69	5.4	17.12	3.19	15.74	4.52	20.92	0.05	122	23	112	32	NONE		22	54	37.3	731	759	2543	106	1.77	5	43.1	0	1824	719
									00:02:47	23.81	0.558	13.286	264	451.861	362.015	0.8	94.7	18.7	25.7	32.1	7.66	2.2	71	6.4	16.97	3.35	15.64	4.61	20.92	0.05	121	24	111	33	NONE		22	54	37.3	731	759	3111	129.6	2.16	5	52.7	0	2111	1000
									00:02:50	22.56	0.416	9.383	233	277.411	217.679	0.78	72.8	11.9	28.1	35.9	4.7	1.3	71	3.9	17.5	2.86	16.1	4.22	20.92	0.05	125	20	115	30	NONE		22	54	37.3	731	759	1903	79.3	1.32	5	32.2	0	1398	504
									00:02:53	23.81	0.632	15.048	248	525.975	418.278	0.8	106.6	21.6	25.4	32	8.91	2.5	71	7.4	16.87	3.42	15.41	4.75	20.92	0.05	120	24	110	34	NONE		22	54	37.3	731	759	3616	150.7	2.51	5	61.3	0	2527	1089
									00:02:58	11.19	2.016	22.567	1290	745.179	701.271	0.94	342.1	76.9	29.2	31.1	12.63	3.6	74	10.1	16.97	3.81	16.22	4.65	20.92	0.05	121	27	115	33	NONE		22	54	37.3	731	759	5296	220.7	3.68	5	89.8	0	1065	4231
									00:03:01	22.22	0.533	11.844	138	375.82	350.981	0.93	91.3	19.4	27.4	29.3	6.37	1.8	74	5.1	17.13	3.64	16.1	4.57	20.92	0.05	122	26	115	33	NONE		22	54	37.3	731	759	2667	111.1	1.85	5	45.2	0	602	2065
									00:03:04	18.81	0.32	6.019	245	122.31	112.408	0.92	59.2	7.4	38.4	41.8	2.07	0.6	76	1.6	18.5	2.31	17.24	3.55	20.92	0.05	132	16	123	25	NONE		22	54	37.3	731	759	865	36	0.6	5	14.7	0	239	626
									00:03:07	28.17	0.293	8.254	156	185.228	166.335	0.9	53.5	7.3	33.9	37.8	3.14	0.9	76	2.4	18.26	2.49	16.78	3.8	20.92	0.05	130	18	119	27	NONE		22	54	37.3	731	759	1304	54.3	0.91	5	22.1	0	454	850
									00:03:09	21.2	0.355	7.527	183	199.899	170.146	0.85	63.2	9.9	30.2	35.5	3.39	1	74	2.7	17.8	2.79	16.3	4.16	20.92	0.05	127	20	116	30	NONE		22	54	37.3	731	759	1392	58	0.97	5	23.6	0	707	685
									00:03:11	27.15	0.308	8.362	179	216.228	182.549	0.84	55.1	8.3	29.9	35.4	3.66	1	75	2.9	17.89	2.69	16.58	3.95	20.92	0.05	127	19	118	28	NONE		22	54	37.3	731	759	1503	62.6	1.04	5	25.5	0	799	704
									00:03:13	24.9	0.519	12.921	149	452.656	378.95	0.84	87.3	18.7	24.7	29.5	7.67	2.2	74	6.1	16.82	3.6	15.47	4.92	20.92	0.05	120	26	110	35	NONE		22	54	37.3	731	759	3142	130.9	2.18	6	53.3	0	1746	1396
									00:03:17	25.64	0.492	12.615	179	423.613	344.003	0.81	83.7	16.5	25.5	31.5	7.18	2.1	75	5.6	17.01	3.35	15.33	4.82	20.92	0.05	121	24	109	34	NONE		22	54	37.3	731	759	2924	121.8	2.03	6	49.6	0	1875	1049
									00:03:20	15.08	0.361	5.442	306	165.235	132.14	0.8	62.8	10.8	26.5	33.2	2.8	0.8	77	2.1	17.4	2.99	16.2	4.11	20.92	0.05	124	21	115	29	NONE		22	54	37.3	731	759	1137	47.4	0.79	6	19.3	0	777	360
									00:03:22	26.55	0.383	10.168	272	305.43	241.229	0.79	66.8	11.2	27.2	34.4	5.18	1.5	77	4	17.44	2.92	15.76	4.51	20.92	0.05	124	21	112	32	NONE		22	54	37.3	731	759	2097	87.4	1.46	6	35.5	0	1505	593
									00:03:25	22.9	0.311	7.122	185	185.06	146.387	0.79	55.7	7.9	29.8	37.7	3.14	0.9	76	2.4	17.91	2.54	16.34	3.92	20.92	0.05	128	18	116	28	NONE		22	54	37.3	731	759	1271	53	0.88	6	21.5	0	907	365
									00:03:27	23.26	0.755	17.558	217	717.359	568.609	0.79	122.2	30	22.2	28	12.16	3.5	79	9.1	16.19	3.97	14.74	5.2	20.92	0.05	115	28	105	37	NONE		22	54	37.3	731	759	4929	205.4	3.42	6	83.5	0	3489	1441
									00:03:30	25.75	0.217	5.588	252	98.5485	74.2084	0.75	41	3.6	38.4	51	1.67	0.5	80	1.2	18.89	1.66	17.67	2.65	20.92	0.05	135	12	126	19	NONE		22	54	37.3	731	759	671	28	0.47	6	11.4	0	566	105
									00:03:32	22.06	0.441	9.728	200	306.748	238.138	0.78	76.2	13.3	26.7	34.4	5.2	1.5	80	3.8	17.28	3.02	15.44	4.57	20.92	0.05	123	21	110	33	NONE		22.1	54	37.3	731	759	2100	87.5	1.46	6	35.6	0	1603	497
									00:03:36	17.44	0.989	17.25	192	807.319	623.432	0.77	153.5	43.8	19.9	25.7	13.68	3.9	80	10.1	15.52	4.43	13.95	5.75	20.92	0.05	111	32	99	41	NONE		22.1	54	37.3	731	759	5521	230.1	3.83	6	93.6	0	4292	1229
									00:03:38	22.64	0.215	4.868	458	74.0045	57.7925	0.78	41.2	3.2	44.4	56.8	1.25	0.4	81	0.9	19.16	1.49	17.9	2.4	20.92	0.05	136	11	127	17	NONE		22.1	54	37.3	731	759	507	21.1	0.35	6	8.6	0	379	128
									00:03:41	28.99	0.333	9.652	161	224.168	177.842	0.79	60.7	7.6	34	42.9	3.8	1.1	81	2.8	18.23	2.28	16.41	3.81	20.92	0.05	130	16	117	27	NONE		22.1	54	37.3	731	759	1541	64.2	1.07	6	26.1	0	1087	454
									00:03:42	41.67	0.089	3.708	195	9.72075	15.6703	1.61	18.3	0.5	81.4	50.5	0.16	0	81	0.1	20.56	0.56	20.21	0.62	20.92	0.05	146	4	144	4	NONE		22.1	54	37.3	731	759	79	3.3	0.06	6	1.3	0	0	79
									00:03:44	30.93	1.23	38.041	70	1880.97	1495.54	0.8	186.8	59.2	19.1	24	31.88	9.1	81	23.2	15.19	4.81	14.18	5.65	20.92	0.05	108	34	101	40	NONE		22.1	54	37.3	731	759	12932	538.9	8.98	6	219.2	0	9044	3888
									00:03:45	49.59	0.434	21.521	258	697.133	572.316	0.82	74.4	14.2	25.9	31.5	11.82	3.4	83	8.4	17.14	3.27	15.59	4.36	20.92	0.05	122	23	111	31	NONE		22.1	54	37.3	731	759	4822	200.9	3.35	7	81.7	0	2946	1875
									00:03:46	57.69	0.031	1.788	415	7.5683	13.5523	1.79	6.3	0.3	0	0	0.13	0	88	0.1	20.32	0.97	163.83	0.17	20.92	0.05	145	7	>66	1	NONE		22.1	54	37.3	731	759	64	2.7	0.04	7	1.1	0	0	64
									00:03:50	16.22	0.284	4.605	356	30.4456	90.4959	2.97	56.2	6.9	114	38.3	0.52	0.1	92	0.3	19.79	2.43	17.02	3.73	20.92	0.05	141	17	121	27	NONE		22.1	54	37.3	731	759	314	13.1	0.22	7	5.3	0	0	314
									00:03:53	37.27	0.109	4.062	244	30.5024	32.1646	1.05	21.8	1.1	47.6	45.2	0.52	0.1	92	0.3	20	1.01	19.61	1.24	20.92	0.05	142	7	140	9	NONE		22.1	54	37.3	731	759	222	9.3	0.15	7	3.8	0	0	222
									00:03:56	11.9	0.495	5.893	240	154.796	136.124	0.88	88.2	14.1	32.7	37.2	2.62	0.7	92	1.7	17.82	2.85	15.67	4.7	20.92	0.05	127	20	112	33	NONE		22.1	54	37.3	731	759	1085	45.2	0.75	7	18.4	0	447	638
									00:03:59	24.69	0.404	9.975	244	283.824	234.336	0.83	71.1	11.7	29.1	35.2	4.81	1.4	91	3.1	17.6	2.9	15.87	4.45	20.92	0.05	125	21	113	32	NONE		22.1	54	37.3	731	759	1965	81.9	1.36	7	33.3	0	1169	796
									00:04:02	17.34	0.577	10.006	348	340.343	287.87	0.85	97.7	20.4	25.8	30.5	5.77	1.6	91	3.7	16.93	3.54	14.95	5.29	20.92	0.05	121	25	106	38	NONE		22.1	54	37.3	731	759	2367	98.6	1.64	7	40.1	0	1246	1122
									00:04:05	25.42	0.403	10.246	352	326.686	270.677	0.83	69.3	13.1	25.9	31.3	5.54	1.6	91	3.6	17.2	3.25	15.72	4.64	20.92	0.05	122	23	112	33	NONE		22.1	54	37.3	731	759	2263	94.3	1.57	7	38.4	0	1324	939
									00:04:08	20.2	0.813	16.424	307	664.07	565.185	0.85	131.5	34.3	22.6	26.6	11.26	3.2	91	7.3	16.17	4.22	14.98	5.35	20.92	0.05	115	30	107	38	NONE		22.1	54	37.2	731	759	4625	192.7	3.21	7	78.4	0	2350	2274
									00:04:10	23.44	0.487	11.414	256	362.227	302.887	0.84	83.8	15.9	27	32.3	6.14	1.8	91	4	17.21	3.26	15.92	4.56	20.92	0.05	123	23	113	32	NONE		22.1	54	37.3	731	759	2514	104.8	1.75	7	42.6	0	1406	1108
									00:04:13	24.79	0.242	6	108	162.305	132.59	0.82	43	6.6	26.3	32.2	2.75	0.8	91	1.8	17.77	2.73	16.39	4.04	20.92	0.05	127	19	117	29	NONE		22.1	54	37.3	731	759	1122	46.7	0.78	7	19	0	701	421
									00:04:15	22.73	0.319	7.25	169	196.681	156.459	0.8	56.7	8.5	28.8	36.2	3.33	1	89	2.2	17.77	2.66	16.28	4	20.92	0.05	127	19	116	28	NONE		22.1	54	37.3	731	759	1352	56.3	0.94	7	22.9	0	944	408
									00:04:18	23.62	0.409	9.661	202	292.294	233.883	0.8	71.2	12.2	27.4	34.2	4.95	1.4	87	3.4	17.41	2.98	15.61	4.58	20.92	0.05	124	21	111	33	NONE		22.1	54	37.3	731	759	2012	83.8	1.4	7	34.1	0	1372	640
									00:04:20	22.22	0.467	10.378	234	321.862	256.175	0.8	80.9	14.2	27.4	34.4	5.46	1.6	85	3.8	17.32	3.04	15.54	4.65	20.92	0.05	123	22	111	33	NONE		22.1	54	37.3	731	759	2213	92.2	1.54	7	37.5	0	1542	672
									00:04:23	20.76	0.405	8.408	200	257.45	200.448	0.78	70.4	11.9	27	34.7	4.36	1.2	84	3.1	17.38	2.94	15.66	4.49	20.92	0.05	124	21	111	32	NONE		22.1	54	37.2	731	759	1763	73.5	1.22	7	29.9	0	1332	431
									00:04:28	12.45	1.515	18.859	920	700.472	630.316	0.9	250.2	62.1	25.7	28.5	11.87	3.4	83	8.4	16.51	4.1	15.88	4.76	20.92	0.05	118	29	113	34	NONE		22.1	54	37.3	731	759	4932	205.5	3.43	8	83.6	0	1686	3246
									00:04:31	24.39	0.283	6.902	231	151.023	132.04	0.87	51.9	6.7	34.4	39.3	2.56	0.7	82	1.8	18.34	2.37	17.1	3.57	20.92	0.05	131	17	122	25	NONE		22.1	54	37.2	731	759	1057	44.1	0.73	8	17.9	0	454	604
									00:04:34	27.15	0.158	4.29	123	65.3341	58.7379	0.9	30.2	2.7	36.6	40.7	1.11	0.3	79	0.8	19.11	1.71	17.86	2.73	20.92	0.05	136	12	127	19	NONE		22.1	54	37.2	731	759	460	19.2	0.32	8	7.8	0	158	301
									00:04:37	16.22	0.441	7.151	171	221.682	183.101	0.83	76.3	13.9	27.1	32.9	3.76	1.1	77	2.9	17.3	3.15	15.48	4.79	20.92	0.05	123	22	110	34	NONE		22.1	54	37.2	731	759	1535	64	1.07	8	26	0	912	623
									00:04:40	18.99	0.509	9.665	260	326.228	264.006	0.81	86.5	17.1	25.6	31.6	5.53	1.6	74	4.4	16.99	3.36	15.17	4.98	20.92	0.05	121	24	108	35	NONE		22.1	54	37.2	731	759	2250	93.8	1.56	8	38.1	0	1465	785
									00:04:51	21.43	0.454	9.729	220	327.224	257.751	0.79	77.3	14.8	25.1	31.9	5.55	1.6	68	4.8	17.03	3.26	15.52	4.64	20.92	0.05	121	23	111	33	NONE		22.2	54	37.2	731	759	2246	93.6	1.56	8	38.1	0	1627	619
									00:04:54	19.11	0.475	9.076	229	311.881	243.87	0.78	80.5	15.7	24.8	31.7	5.29	1.5	65	4.8	16.95	3.31	15.54	4.64	20.92	0.05	121	24	111	33	NONE		22.2	54	37.2	731	759	2138	89.1	1.48	8	36.2	0	1591	547
									00:04:57	20.83	0.475	9.896	231	347.372	271.044	0.78	80.1	16	24.3	31.1	5.89	1.7	65	5.3	16.86	3.37	15.43	4.72	20.92	0.05	120	24	110	34	NONE		22.2	54	37.2	731	759	2380	99.2	1.65	8	40.3	0	1785	595
									00:05:00	21.82	0.371	8.095	200	267.058	205.555	0.77	63.5	11.6	24.6	31.9	4.53	1.3	63	4.2	17.12	3.13	15.67	4.47	20.92	0.05	122	22	112	32	NONE		22.2	54	37.2	731	759	1825	76.1	1.27	8	30.9	0	1435	391
									00:05:02	25	0.402	10.05	198	313.411	245.532	0.78	69.6	12.1	26.5	33.8	5.31	1.5	63	5	17.31	3.01	15.56	4.52	20.92	0.05	123	21	111	32	NONE		22.2	54	37.2	731	759	2149	89.5	1.49	8	36.4	0	1589	560
									00:05:05	22.56	0.588	13.263	294	439.855	340.814	0.77	100.5	18.6	26.6	34.3	7.46	2.1	64	6.9	17.09	3.16	15.43	4.62	20.92	0.05	122	23	110	33	NONE		22.2	54	37.2	731	759	3010	125.4	2.09	8	51	0	2313	697
									00:05:11	9.76	2.252	21.971	1497	666.517	645.684	0.97	388.9	81.3	31.9	33	11.3	3.2	65	10.3	17.27	3.61	16.67	4.31	20.92	0.05	123	26	119	31	NONE		22.2	54	37.2	731	759	4766	198.6	3.31	9	80.8	0	508	4257
									00:05:18	23.17	0.333	7.714	225	199.86	191.872	0.96	59.3	10.2	30.5	31.8	3.39	1	64	3.1	17.81	3.06	17.05	3.97	20.92	0.05	127	22	121	28	NONE		22.2	54	37.2	731	759	1426	59.4	0.99	9	24.2	0	195	1232
									00:05:23	7.37	0.343	2.528	260	76.8353	68.9273	0.9	59.4	11.5	26.2	29.2	1.3	0.4	64	1.2	17.32	3.35	15.98	4.7	20.92	0.05	123	24	114	33	NONE		22.2	54	37.2	731	759	541	22.5	0.38	9	9.2	0	190	351
									00:05:26	17.8	0.524	9.329	186	358.378	304.766	0.85	86	21	22.6	26.5	6.07	1.7	64	5.6	16.41	4.01	14.79	5.49	20.92	0.05	117	29	105	39	NONE		22.2	54	37.2	731	759	2495	104	1.73	9	42.3	0	1274	1221
									00:05:28	18.52	0.342	6.333	250	166.554	141.071	0.85	61	9.4	30.2	35.7	2.82	0.8	64	2.6	17.84	2.75	15.73	4.6	20.92	0.05	127	20	112	33	NONE		22.2	54	37.2	731	759	1159	48.3	0.8	9	19.6	0	605	554
									00:05:31	25.97	0.317	8.234	275	236.003	195.988	0.83	55.7	9.3	27.2	32.7	4	1.1	68	3.5	17.57	2.93	16.31	4.11	20.92	0.05	125	21	116	29	NONE		22.2	54	37.2	731	759	1636	68.2	1.14	9	27.7	0	947	689
									00:05:34	22.99	0.24	5.517	152	115.773	98.2922	0.85	44.3	5.3	33.8	39.8	1.96	0.6	70	1.7	18.46	2.21	16.85	3.57	20.92	0.05	131	16	120	25	NONE		22.2	54	37.2	731	759	806	33.6	0.56	9	13.7	0	415	391
									00:05:37	18.46	0.245	4.523	132	109.918	91.0877	0.83	44.3	6.1	29.4	35.5	1.86	0.5	73	1.5	18.08	2.49	16.64	3.53	20.92	0.05	129	18	118	25	NONE		22.2	54	37.2	731	759	762	31.7	0.53	9	12.9	0	445	316
									00:05:39	20.69	0.471	9.745	199	333.924	258.962	0.78	79.9	15.4	24.8	32	5.66	1.6	76	4.4	16.96	3.27	15.27	4.75	20.92	0.05	121	23	109	34	NONE		22.2	54	37.2	731	759	2286	95.2	1.59	9	38.7	0	1751	534
									00:05:42	22.06	0.56	12.353	276	441.612	337.189	0.76	94.1	18.8	24.5	32.1	7.48	2.1	77	5.7	16.8	3.36	15.22	4.78	20.92	0.05	120	24	108	34	NONE		22.2	54	37.2	731	759	3014	125.6	2.09	9	51.1	0	2433	582
									00:05:48	11.3	1.167	13.186	308	634.013	489.785	0.77	179.4	53.1	19.6	25.3	10.75	3.1	77	8.2	15.37	4.55	13.87	5.8	20.92	0.05	109	32	99	41	NONE		22.2	54	37.2	731	759	4336	180.7	3.01	10	73.5	0	3367	970
									00:05:51	15.46	0.327	5.057	559	126.09	97.4692	0.77	59	7.8	31.5	40.8	2.14	0.6	78	1.6	18.04	2.39	16.03	4.14	20.92	0.05	128	17	114	29	NONE		22.2	54	37.2	731	759	863	35.9	0.6	10	14.6	0	668	194
									00:05:54	21.9	0.332	7.27	254	201.307	159.668	0.79	58.8	9	28.5	35.9	3.41	1	76	2.6	17.71	2.71	16.51	3.81	20.92	0.05	126	19	118	27	NONE		22.2	54	37.2	731	759	1383	57.6	0.96	10	23.4	0	977	407
									00:05:58	15.27	0.511	7.802	215	277.472	222.347	0.8	85.8	17.9	24.3	30.3	4.7	1.3	77	3.6	16.79	3.5	15.38	4.82	20.92	0.05	120	25	110	34	NONE		22.2	54	37.2	731	759	1910	79.6	1.33	10	32.4	0	1295	615
									00:06:01	22.73	0.365	8.295	176	273.991	216.055	0.79	62.4	11.7	24.5	31	4.64	1.3	76	3.6	17.1	3.21	15.13	4.93	20.92	0.05	122	23	108	35	NONE		22.2	54	37.2	731	759	1881	78.4	1.31	10	31.9	0	1357	524
									00:06:05	15.19	0.43	6.532	360	219.969	172.83	0.79	73.2	14	24.9	31.6	3.73	1.1	74	3	17.02	3.26	14.98	4.99	20.92	0.05	121	23	107	36	NONE		22.2	54	37.2	731	759	1509	62.9	1.05	10	25.6	0	1104	405
[truncated: 34 more columns]

## Sheet: Sonuçlar
Parametre	um	Pre	Bekl.	%Beklenen	Ex Sonrası	% Değişim	Normal	Sınıf
Parametre	um	Ölçüm	Dinlenme	Isınma	AT	RC	Maks	Bekl.	%Beklenen	Normal	Sınıf
Parametre	um	Ölçüm	Dinlenme	Isınma	AT	RC	Maks	Bekl.	%Beklenen	Normal	Sınıf
Parametre	um	Ölçüm	Dinlenme	Isınma	AT	RC	Maks	Bekl.	%Beklenen	Normal	Sınıf
Parametre	um	Ölçüm	Dinlenme	Isınma	AT	RC	Maks	Bekl.	%Beklenen	Normal	Sınıf
Parametre	um	Ölçüm	Dinlenme	Isınma	AT	RC	Maks	Bekl.	%Beklenen	Normal	Sınıf
