# Supplementary material for: Correction: The contribution of energy systems during 30-second lower body Wingate anaerobic test in combat sports athletes: Intermittent versus single forms and gender comparison
Source: PLoS One. 2024 Jun 27;19(6):e0306361. doi: 10.1371/journal.pone.0306361 (PMC11210755; doi:10.1371/journal.pone.0306361)
Supplement: S1 File — A) Descriptive characteristics of athletes including age range, height, weight; B) Wingate test outputs, including metrics such as peak power, mean power, and fatigue index; C) Oxygen Consumption (O2) Data for two different Wingate test protocols, providing comparative insights into athletes’ oxygen consumption during these tests. (ZIP) [file pone.0306361.s001.zip › S1 File/C. Oxygen consumption data for two Wingate tests/All Raw-Oxygen Data/33.xlsx]

## Sheet: Veri
			Test Tarihi	24112022		Barometrik basınç (mmHg)	757		t	Rf	VT	VE_ergo	IV	VO2	VCO2	RQ	O2eksp	CO2eksp	VE/VO2	VE/VCO2	VO2/Kg	METS	HR	VO2/HR	FeO2	FeCO2	FetO2	FetCO2	FiO2	FiCO2	PeO2	PeCO2	PetO2	PETCO2	Faz	İşaretleyici	Ortam Sıc.	RH Amb	Cihaz Sıcaklığı	Analizör Basıncı	PB	EEkc	EEh	EEm	EEtot	EEkg	PRO	YAĞ	CHO
			Test Süresi	00:13:14		Ortam Sıcaklığı (°C)	23		s	1/min	L(btps)	L/min	mL	mL/min	mL/min	---	mL	mL	---	---	mL/min/Kg	---	bpm	mL/beat	%	%	%	%	%	%	mmHg	mmHg	mmHg	mmHg	---	---	°C	%	°C	mmHg	mmHg	kcal/day	kcal/h	kcal/min	kcal	kcal/Kg/day	kcal/day	kcal/day	kcal/day
			Test Süresi	00:09:41		Ortam Görece Nem (%)	52
			Egzersiz Süresi	00:00:00		Flowmetre sıcaklığı (°C)	34		00:00:03	13.04	0.596	7.774	465	278.142	245.802	0.88	99.4	23.2	24.7	27.9	5.06	1.4	84	3.3	16.68	3.89	15.22	5.25	20.92	0.05	118	28	108	37	NONE		22.9	52	33.4	729	757	1951	81.3	1.36	0	35.5	0	774	1177
			Kişi (Hasta) Tipi	Healthy		Flowmetre Bağıl Nem (%)	100		00:00:06	16.81	0.703	11.815	717	408.835	363	0.89	118.2	26.6	26	29.3	7.43	2.1	85	4.8	16.81	3.78	15.2	5.22	20.92	0.05	119	27	108	37	NONE		22.9	52	33.4	729	757	2871	119.6	1.99	0	52.2	0	1099	1772
			Test Türü	Azami		STPD (---)	0.8229		00:00:10	14.56	0.878	12.786	558	502.548	447.706	0.89	142.7	37.8	23.4	26.3	9.14	2.6	83	6.1	16.25	4.31	14.97	5.48	20.92	0.05	115	31	106	39	NONE		22.9	52	33.4	729	757	3531	147.1	2.45	0	64.2	0	1315	2216
			Ergometre	Hiçbiri		BTPS Ins (---)	1.102		00:00:14	16.71	0.477	7.972	696	233.986	212.634	0.91	83.1	15.7	29.1	32	4.25	1.2	83	2.8	17.42	3.29	15.73	4.84	20.92	0.05	124	23	112	34	NONE		22.9	52	33.5	729	757	1651	68.8	1.15	0	30	0	514	1137
			Protokol	Hiçbiri		BTPS Eksp (---)	1.02		00:00:17	18.63	0.4	7.453	509	211.801	194.727	0.92	70.1	12.9	29	31.6	3.85	1.1	83	2.6	17.52	3.22	15.99	4.57	20.92	0.05	124	23	114	32	NONE		22.9	52	33.5	729	757	1498	62.4	1.04	0	27.2	0	412	1086
			Azami Efor	Onaylanmamış		#Adım sayısı	182		00:00:20	22.47	0.459	10.315	390	335.712	306.409	0.91	78.2	16.8	26	28.5	6.1	1.7	80	4.2	17.04	3.66	15.7	4.9	20.92	0.05	121	26	111	35	NONE		22.9	52	33.5	729	757	2371	98.8	1.65	0	43.1	0	706	1664
			EKG Tepkisi	Yok		BSA (m2)	1.58437		00:00:24	14.12	0.868	12.254	879	393.689	371.351	0.94	148.1	32.4	28.6	30.3	7.16	2	80	4.9	17.06	3.73	15.73	5.02	20.92	0.05	121	27	112	36	NONE		22.9	52	33.5	729	757	2799	116.6	1.94	1	50.9	0	542	2257
			Test sebebi	Yok		BMI (kg/m2)	20.7		00:00:27	20.83	0.475	9.896	444	299.283	283.936	0.95	82.1	16.8	28.2	29.7	5.44	1.6	80	3.7	17.28	3.54	15.97	4.78	20.92	0.05	123	25	113	34	NONE		22.9	52	33.5	729	757	2131	88.8	1.48	1	38.7	0	373	1758
			Testi durdurma sebebi	Yok		HR Maks.	200		00:00:30	20.41	0.473	9.653	450	291.101	276.479	0.95	81.8	16.7	28.3	29.7	5.29	1.5	77	3.8	17.29	3.53	15.94	4.8	20.92	0.05	123	25	113	34	NONE		22.9	52	33.5	729	757	2073	86.4	1.44	1	37.7	0	355	1717
			Test Konumu	Tanımsız		Kullanıcı 1 (---)	-		00:00:33	17.7	0.444	7.858	445	232.624	219.599	0.94	77.1	15.3	28.5	30.1	4.23	1.2	76	3.1	17.36	3.45	15.96	4.79	20.92	0.05	123	24	113	34	NONE		22.9	52	33.5	729	757	1654	68.9	1.15	1	30.1	0	316	1338
			Test Amacı	Yok		Kullanıcı 2 (---)	-		00:00:37	17.29	0.529	9.147	492	278.698	263.731	0.95	91.3	18.8	28.5	30.1	5.07	1.4	76	3.7	17.26	3.55	15.87	4.88	20.92	0.05	123	25	113	35	NONE		22.9	52	33.5	729	757	1983	82.6	1.38	1	36.1	0	363	1619
						Kullanıcı 3 (---)	-		00:00:40	19.67	0.476	9.364	440	279.555	264.864	0.95	82.5	16.6	28.6	30.2	5.08	1.5	73	3.8	17.33	3.49	15.98	4.79	20.92	0.05	123	25	113	34	NONE		22.9	52	33.5	729	757	1990	82.9	1.38	1	36.2	0	357	1633
									00:00:43	18.63	0.558	10.398	406	334.296	314.65	0.94	95.2	20.8	27.2	28.9	6.08	1.7	75	4.5	17.06	3.73	15.64	5.07	20.92	0.05	121	26	111	36	NONE		22.9	52	33.5	729	757	2376	99	1.65	1	43.2	0	477	1899
									00:00:46	19.11	0.471	9	471	266.732	249.448	0.94	81.8	16.1	28.7	30.7	4.85	1.4	77	3.5	17.37	3.42	15.84	4.86	20.92	0.05	123	24	112	35	NONE		22.9	52	33.5	729	757	1893	78.9	1.31	1	34.4	0	419	1474
									00:00:51	12.3	0.689	8.471	677	264.537	254.509	0.96	118.2	25.5	28.8	29.9	4.81	1.4	78	3.4	17.16	3.7	15.7	5.05	20.92	0.05	122	26	111	36	NONE		22.9	52	33.5	729	757	1889	78.7	1.31	1	34.3	0	244	1644
									00:00:56	12.93	0.659	8.522	503	270.269	258.255	0.96	112.7	24.6	28.2	29.5	4.91	1.4	79	3.4	17.1	3.73	15.54	5.16	20.92	0.05	121	27	110	37	NONE		22.9	52	33.5	729	757	1927	80.3	1.34	1	35	0	292	1635
									00:01:00	14.6	0.521	7.606	574	218.87	205.893	0.94	91	17.4	30.1	32	3.98	1.1	78	2.8	17.47	3.34	15.9	4.84	20.92	0.05	124	24	113	34	NONE		22.9	52	33.5	729	757	1555	64.8	1.08	1	28.3	0	315	1241
									00:01:03	18.29	0.413	7.555	435	207.529	194.08	0.94	72.8	13.1	30.2	32.3	3.77	1.1	77	2.7	17.63	3.17	16.05	4.68	20.92	0.05	125	23	114	33	NONE		22.9	52	33.5	729	757	1473	61.4	1.02	1	26.8	0	326	1147
									00:01:06	19.17	0.481	9.22	410	274.173	254.897	0.93	83.5	16.4	28.7	30.9	4.98	1.4	77	3.6	17.36	3.41	15.8	4.88	20.92	0.05	123	24	112	35	NONE		22.9	52	33.5	729	757	1944	81	1.35	1	35.3	0	466	1477
									00:01:09	20.48	0.484	9.911	439	301.908	280.697	0.93	83.6	16.9	28.1	30.2	5.49	1.6	76	4	17.27	3.49	15.9	4.8	20.92	0.05	123	25	113	34	NONE		22.9	52	33.5	729	757	2140	89.2	1.49	2	38.9	0	513	1627
									00:01:12	18.81	0.51	9.592	463	300.61	276.188	0.92	87.6	18.1	27.5	30	5.47	1.6	75	4	17.18	3.55	15.87	4.83	20.92	0.05	122	25	113	34	NONE		22.9	52	33.6	729	757	2126	88.6	1.48	2	38.6	0	589	1536
									00:01:16	18.93	0.451	8.536	458	249.319	230.109	0.92	78.6	15	28.9	31.3	4.53	1.3	76	3.3	17.43	3.33	15.95	4.72	20.92	0.05	124	24	113	34	NONE		22.9	52	33.6	729	757	1765	73.5	1.23	2	32.1	0	464	1301
									00:01:19	17.65	0.855	15.088	417	586.46	529.617	0.9	139.3	36.9	23.6	26.2	10.66	3	75	7.8	16.29	4.32	14.95	5.48	20.92	0.05	116	31	106	39	NONE		22.9	52	33.6	729	757	4132	172.2	2.87	2	75.1	0	1367	2765
									00:01:22	22.47	0.668	15.011	512	488.99	445.01	0.91	113.8	24.4	27.5	30.2	8.89	2.5	79	6.2	17.04	3.65	15.51	5.08	20.92	0.05	121	26	110	36	NONE		22.9	52	33.6	729	757	3451	143.8	2.4	2	62.7	0	1059	2392
									00:01:24	23.81	0.657	15.643	461	521.957	475.525	0.91	111.3	24.6	26.8	29.4	9.49	2.7	86	6.1	16.94	3.74	15.47	5.09	20.92	0.05	120	27	110	36	NONE		22.9	52	33.6	729	757	3685	153.5	2.56	2	67	0	1119	2566
									00:01:28	16.09	0.499	8.027	564	235.872	215.097	0.91	86.9	16.5	29.3	32.1	4.29	1.2	91	2.6	17.41	3.31	15.43	5.03	20.92	0.05	124	23	110	36	NONE		22.9	52	33.6	729	757	1665	69.4	1.16	2	30.3	0	501	1165
									00:01:31	20.34	0.454	9.234	488	290.015	253.932	0.88	78.1	15.4	26.9	30.8	5.27	1.5	92	3.2	17.2	3.39	15.41	4.99	20.92	0.05	122	24	109	35	NONE		22.9	52	33.6	729	757	2031	84.6	1.41	2	36.9	0	862	1169
									00:01:34	18.81	0.546	10.27	479	366.984	316.138	0.86	91.2	20.7	24.4	28.3	6.67	1.9	92	4	16.7	3.79	14.94	5.35	20.92	0.05	119	27	106	38	NONE		22.9	52	33.6	729	757	2562	106.7	1.78	2	46.6	0	1211	1350
									00:01:38	14.93	0.633	9.448	717	324.523	283.493	0.87	106.7	23.4	25.9	29.6	5.9	1.7	91	3.6	16.86	3.7	15.06	5.33	20.92	0.05	120	26	107	38	NONE		22.9	52	33.6	729	757	2272	94.6	1.58	2	41.3	0	980	1291
									00:01:41	20	0.465	9.3	423	319.889	275.938	0.86	78.4	17	24.7	28.6	5.82	1.7	87	3.7	16.86	3.66	15.29	5.06	20.92	0.05	120	26	109	36	NONE		22.9	52	33.6	729	757	2234	93.1	1.55	3	40.6	0	1047	1186
									00:01:44	19.67	0.489	9.62	466	330.12	284.169	0.86	82.5	17.8	25	29	6	1.7	86	3.8	16.87	3.64	15.27	5.05	20.92	0.05	120	26	108	36	NONE		22.9	52	33.6	729	757	2304	96	1.6	3	41.9	0	1095	1209
									00:01:47	20.55	0.468	9.616	441	323.729	280.091	0.87	79.3	16.8	25.3	29.2	5.89	1.7	86	3.8	16.94	3.59	15.41	4.92	20.92	0.05	120	25	109	35	NONE		22.9	52	33.6	729	757	2262	94.2	1.57	3	41.1	0	1041	1221
									00:01:50	21.13	0.504	10.648	447	348.804	305.054	0.87	85.9	17.8	26.3	30.1	6.34	1.8	83	4.2	17.04	3.53	15.44	4.96	20.92	0.05	121	25	110	35	NONE		22.9	52	33.6	729	757	2442	101.8	1.7	3	44.4	0	1045	1397
									00:01:53	20.69	0.52	10.759	491	354.107	312.227	0.88	88.5	18.6	26.3	29.8	6.44	1.8	83	4.3	17.02	3.58	15.5	4.97	20.92	0.05	121	25	110	35	NONE		23	52	33.6	729	757	2483	103.5	1.72	3	45.1	0	1002	1481
									00:01:56	21.9	0.516	11.299	450	365.775	326.894	0.89	88.1	18.4	26.7	29.9	6.65	1.9	80	4.6	17.07	3.57	15.58	4.92	20.92	0.05	121	25	111	35	NONE		22.9	52	33.6	729	757	2572	107.2	1.79	3	46.8	0	933	1639
									00:02:00	13.54	0.884	11.973	915	369.695	351.717	0.95	152.1	32	29.8	31.3	6.72	1.9	81	4.6	17.21	3.62	15.8	4.99	20.92	0.05	122	26	112	35	NONE		23	51	33.6	729	757	2633	109.7	1.83	3	47.9	0	437	2196
									00:02:03	19.11	0.47	8.981	406	262.57	249.458	0.95	81.8	16.1	29.1	30.6	4.77	1.4	80	3.3	17.4	3.43	16	4.8	20.92	0.05	124	24	114	34	NONE		23	51	33.6	729	757	1870	77.9	1.3	3	34	0	319	1551
									00:02:06	20.07	0.477	9.572	428	286.573	273.474	0.95	82.6	16.8	28.5	29.9	5.21	1.5	79	3.6	17.32	3.52	15.95	4.86	20.92	0.05	123	25	113	35	NONE		23	51	33.6	729	757	2043	85.1	1.42	3	37.1	0	319	1724
									00:02:09	18.63	0.493	9.186	467	268.179	256.885	0.96	85.8	17	29.4	30.7	4.88	1.4	79	3.4	17.4	3.45	15.93	4.89	20.92	0.05	124	24	113	35	NONE		23	51	33.7	729	757	1913	79.7	1.33	3	34.8	0	275	1638
									00:02:13	15.5	0.546	8.465	531	257.81	246.571	0.96	94.2	19.6	28.6	29.9	4.69	1.3	79	3.3	17.25	3.59	15.75	5.05	20.92	0.05	122	25	112	36	NONE		23	51	33.6	730	757	1838	76.6	1.28	3	33.4	0	274	1565
									00:02:16	18.93	0.489	9.256	438	273.645	260.967	0.95	84.9	17	29	30.4	4.98	1.4	79	3.5	17.36	3.48	15.88	4.89	20.92	0.05	123	25	113	35	NONE		23	51	33.7	729	757	1950	81.3	1.35	3	35.5	0	308	1642
									00:02:19	20.34	0.436	8.868	418	251.913	240.705	0.96	76.3	14.6	29.6	30.9	4.58	1.3	77	3.3	17.5	3.35	15.94	4.8	20.92	0.05	124	24	113	34	NONE		23	51	33.7	729	757	1796	74.8	1.25	3	32.7	0	273	1523
									00:02:23	18.07	0.47	8.494	446	254.283	241.882	0.95	81.4	16.5	28.4	29.9	4.62	1.3	79	3.2	17.32	3.51	15.79	4.97	20.92	0.05	123	25	112	35	NONE		23	51	33.7	729	757	1811	75.5	1.26	4	32.9	0	301	1510
									00:02:27	15.23	0.513	7.812	531	250.354	234.876	0.94	87.6	19	26.9	28.7	4.55	1.3	80	3.1	17.08	3.7	15.61	5.08	20.92	0.05	121	26	111	36	NONE		23	51	33.7	729	757	1778	74.1	1.23	4	32.3	0	375	1403
									00:02:31	13.42	0.633	8.497	561	271.711	257.174	0.95	108.1	23.6	27.8	29.4	4.94	1.4	82	3.3	17.08	3.73	15.55	5.15	20.92	0.05	121	26	110	37	NONE		23	51	33.7	729	757	1933	80.6	1.34	4	35.2	0	353	1580
									00:02:34	19.48	0.403	7.851	425	242.08	219.583	0.91	69.5	13.9	26.8	29.5	4.4	1.3	83	2.9	17.25	3.45	15.79	4.8	20.92	0.05	122	24	112	34	NONE		23	51	33.7	729	757	1707	71.1	1.19	4	31	0	542	1166
									00:02:38	17	0.477	8.108	484	261.741	240.027	0.92	81.4	17.4	26.4	28.8	4.76	1.4	81	3.2	17.06	3.65	15.54	5.06	20.92	0.05	121	26	110	36	NONE		23	51	33.7	729	757	1850	77.1	1.28	4	33.6	0	524	1326
									00:02:41	18.75	0.486	9.112	490	288.007	266.254	0.92	83.3	17.5	27.1	29.3	5.24	1.5	82	3.5	17.14	3.6	15.59	5.01	20.92	0.05	122	26	111	36	NONE		23	51	33.8	729	757	2039	85	1.42	4	37.1	0	526	1514
									00:02:44	20.41	0.471	9.612	443	313.97	284.885	0.91	80.2	17.2	26.1	28.7	5.71	1.6	82	3.8	17.03	3.65	15.54	5.02	20.92	0.05	121	26	110	36	NONE		23	51	33.8	729	757	2215	92.3	1.54	4	40.3	0	700	1514
									00:02:48	13.89	0.644	8.944	614	279.801	260.324	0.93	110.6	23.1	28.5	30.6	5.09	1.5	82	3.4	17.17	3.59	15.67	5.02	20.92	0.05	122	25	111	36	NONE		23	51	33.8	729	757	1984	82.7	1.38	4	36.1	0	471	1512
									00:02:51	18.87	0.457	8.623	520	271.368	251.075	0.93	78.4	16.4	26.9	29.1	4.93	1.4	84	3.2	17.16	3.59	15.71	4.88	20.92	0.05	122	25	112	35	NONE		23	51	33.8	729	757	1922	80.1	1.33	4	34.9	0	490	1431
									00:02:54	21.82	0.476	10.385	457	339.359	311.707	0.92	81	17.6	26.1	28.4	6.17	1.8	83	4.1	17.02	3.7	15.69	4.94	20.92	0.05	121	26	111	35	NONE		23	51	33.8	729	757	2400	100	1.67	4	43.6	0	667	1732
									00:02:57	18.58	0.618	11.48	603	380.651	357.545	0.94	104.7	23.7	26.7	28.5	6.92	2	82	4.6	16.94	3.83	15.81	4.95	20.92	0.05	120	27	112	35	NONE		23	52	33.8	729	757	2704	112.7	1.88	4	49.2	0	560	2144
									00:03:00	22.14	0.493	10.915	496	346.459	330.734	0.95	84.3	18.4	27	28.3	6.3	1.8	82	4.2	17.1	3.73	16	4.79	20.92	0.05	121	26	114	34	NONE		23	52	33.8	729	757	2470	102.9	1.71	4	44.9	0	383	2087
									00:03:04	20	0.468	9.36	460	268.627	259.472	0.97	81.7	16	29.6	30.7	4.88	1.4	80	3.4	17.46	3.42	16.07	4.77	20.92	0.05	124	24	114	34	NONE		23	51	33.8	729	757	1920	80	1.33	5	34.9	0	223	1696
									00:03:07	14.67	0.484	7.1	511	216.53	205.917	0.95	83.5	17.3	28	29.5	3.94	1.1	81	2.7	17.25	3.57	15.88	4.87	20.92	0.05	122	25	113	35	NONE		23	52	33.8	730	757	1542	64.3	1.07	5	28	0	258	1284
									00:03:10	19.35	0.476	9.213	471	271.439	259	0.95	82.7	16.5	28.9	30.3	4.94	1.4	83	3.3	17.37	3.47	16.06	4.75	20.92	0.05	123	25	114	34	NONE		23	52	33.8	729	757	1935	80.6	1.34	5	35.2	0	303	1632
									00:03:13	17.8	0.503	8.955	506	272.229	261.494	0.96	86.8	18.1	28.3	29.5	4.95	1.4	84	3.2	17.26	3.6	15.79	5.01	20.92	0.05	123	26	112	36	NONE		23	52	33.8	729	757	1943	81	1.35	5	35.3	0	262	1682
									00:03:17	17.09	0.575	9.829	581	310.732	304.012	0.98	98.3	21.9	27.8	28.4	5.65	1.6	81	3.8	17.1	3.81	15.94	4.96	20.92	0.05	121	27	113	35	NONE		23	52	33.8	729	757	2227	92.8	1.55	5	40.5	0	164	2062
									00:03:20	21.43	0.43	9.214	420	281.33	273.052	0.97	74.1	15.7	27.4	28.3	5.12	1.5	81	3.5	17.23	3.65	16.06	4.82	20.92	0.05	122	26	114	34	NONE		23.1	51	33.8	729	757	2012	83.9	1.4	5	36.6	0	202	1810
									00:03:23	22.39	0.43	9.627	417	277.725	276.07	0.99	74.9	15.2	29	29.2	5.05	1.4	81	3.4	17.42	3.53	16.09	4.75	20.92	0.05	124	25	114	34	NONE		23.1	51	33.8	729	757	1997	83.2	1.39	5	36.3	0	41	1956
									00:03:25	21.43	0.457	9.793	448	280.605	279.871	1	79.7	16.1	29.6	29.6	5.1	1.5	80	3.5	17.44	3.52	16.06	4.83	20.92	0.05	124	25	114	34	NONE		23.1	51	33.8	729	757	2019	84.1	1.4	5	36.7	0	18	2001
									00:03:28	22.39	0.406	9.09	434	266.616	263.394	0.99	70.5	14.5	28.2	28.6	4.85	1.4	81	3.3	17.36	3.57	16.11	4.8	20.92	0.05	123	25	114	34	NONE		23.1	51	33.8	730	757	1915	79.8	1.33	5	34.8	0	79	1836
									00:03:30	23.53	0.409	9.624	417	270.185	270.986	1	71.6	14.2	29.5	29.4	4.91	1.4	81	3.3	17.51	3.47	16.07	4.81	20.92	0.05	124	25	114	34	NONE		23.1	51	33.8	729	757	1947	81.1	1.35	5	35.4	0	0	1947
									00:03:33	22.06	0.452	9.971	449	276.418	279.073	1.01	79.3	15.6	30.5	30.2	5.03	1.4	80	3.5	17.54	3.45	16.2	4.75	20.92	0.05	125	25	115	34	NONE		23.1	51	33.8	729	757	1994	83.1	1.39	5	36.3	0	0	1994
									00:03:37	15.27	0.929	14.183	1382	313.342	349.726	1.12	168.8	28.3	41.9	37.5	5.7	1.6	82	3.8	18.17	3.05	17.05	4.28	20.92	0.05	129	22	121	30	NONE		23.1	51	33.8	730	757	2314	96.4	1.61	5	42.1	0	0	2314
									00:03:41	15.67	0.742	11.624	335	301.876	339.436	1.12	131.2	26.7	34.9	31	5.49	1.6	81	3.7	17.68	3.6	16.67	4.73	20.92	0.05	126	26	118	34	NONE		23.1	51	33.9	729	757	2233	93	1.55	5	40.6	0	0	2233
									00:03:45	16.85	0.481	8.107	375	205.241	226.902	1.11	85.5	16.6	33.8	30.5	3.73	1.1	80	2.6	17.78	3.45	16.51	4.78	20.92	0.05	126	25	117	34	NONE		23.1	51	33.8	729	757	1512	63	1.05	5	27.5	0	0	1512
									00:03:48	17.75	0.447	7.935	406	205.73	221.702	1.08	79.2	15.4	32.5	30.2	3.74	1.1	79	2.6	17.72	3.45	16.38	4.82	20.92	0.05	126	24	116	34	NONE		23.1	51	33.9	730	757	1507	62.8	1.05	6	27.4	0	0	1507
									00:03:52	15.79	0.424	6.695	394	179.284	185.649	1.04	74.8	14.5	31.2	30.1	3.26	0.9	78	2.3	17.64	3.42	16.24	4.87	20.92	0.05	125	24	115	35	NONE		23.1	51	33.9	730	757	1301	54.2	0.9	6	23.7	0	0	1301
									00:03:55	18.99	0.394	7.481	346	205.896	209.419	1.02	69.2	13.6	29.9	29.4	3.74	1.1	78	2.6	17.56	3.45	16.15	4.79	20.92	0.05	125	25	115	34	NONE		23.1	51	33.9	730	757	1488	62	1.03	6	27.1	0	0	1488
									00:03:58	19.87	0.389	7.728	361	225.25	217.528	0.97	67.7	13.5	28.1	29.1	4.1	1.2	78	2.9	17.4	3.47	16.1	4.74	20.92	0.05	124	25	114	34	NONE		23.1	51	33.9	729	757	1610	67.1	1.12	6	29.3	0	188	1421
									00:04:02	15.46	0.546	8.443	373	268.935	256.115	0.95	93.3	20.4	27.4	28.7	4.89	1.4	80	3.4	17.09	3.74	15.48	5.18	20.92	0.05	121	27	110	37	NONE		23.1	51	33.9	730	757	1916	79.8	1.33	6	34.8	0	312	1604
									00:04:05	17.05	0.51	8.693	527	255.142	241.884	0.95	88.7	17.5	29.4	31	4.64	1.3	84	3	17.39	3.43	15.87	4.87	20.92	0.05	123	24	113	35	NONE		23.1	51	33.9	729	757	1816	75.7	1.26	6	33	0	322	1494
									00:04:09	18.02	0.515	9.279	445	276.895	260.095	0.94	89.3	17.8	29	30.8	5.03	1.4	86	3.2	17.34	3.46	15.87	4.86	20.92	0.05	123	25	113	35	NONE		23.1	51	34	729	757	1967	82	1.37	6	35.8	0	407	1560
									00:04:12	18.52	0.465	8.611	373	256.707	237.222	0.92	80.7	15.8	28.5	30.8	4.67	1.3	84	3.1	17.35	3.4	15.86	4.8	20.92	0.05	123	24	113	34	NONE		23.1	51	34	729	757	1817	75.7	1.26	6	33	0	471	1347
									00:04:15	21.51	0.507	10.903	488	360.312	335.279	0.93	86	19.2	26.1	28	6.55	1.9	83	4.3	16.96	3.79	15.55	5.1	20.92	0.05	120	27	110	36	NONE		23.1	51	34	730	757	2555	106.4	1.77	6	46.4	0	606	1949
									00:04:18	19.35	0.454	8.787	470	290.129	271.914	0.94	77	17.3	25.6	27.3	5.28	1.5	83	3.5	16.96	3.81	15.83	4.89	20.92	0.05	120	27	112	35	NONE		23.1	51	34	729	757	2060	85.8	1.43	6	37.5	0	441	1619
									00:04:21	17.7	0.487	8.619	516	273.878	251.323	0.92	83.4	17.5	26.9	29.4	4.98	1.4	85	3.2	17.13	3.59	15.71	4.94	20.92	0.05	122	26	112	35	NONE		23.1	51	34	729	757	1936	80.7	1.34	6	35.2	0	544	1392
									00:04:24	18.69	0.457	8.542	506	260.734	242.577	0.93	78.9	16	27.7	29.8	4.74	1.4	85	3.1	17.26	3.5	16.05	4.67	20.92	0.05	123	25	114	33	NONE		23.1	51	34	729	757	1849	77	1.28	6	33.6	0	439	1409
									00:04:27	20.55	0.432	8.877	435	259.225	246.593	0.95	75.2	14.8	28.7	30.2	4.71	1.3	83	3.1	17.41	3.43	15.83	4.88	20.92	0.05	124	24	112	35	NONE		23.1	51	34	729	757	1846	76.9	1.28	6	33.6	0	307	1539
									00:04:31	18.52	0.436	8.074	448	246.934	232.874	0.94	75.2	15.5	27.4	29.1	4.49	1.3	83	3	17.25	3.56	15.81	4.93	20.92	0.05	122	25	112	35	NONE		23.1	51	34	729	757	1756	73.2	1.22	6	31.9	0	341	1414
									00:04:34	19.42	0.475	9.223	476	291.727	277.422	0.95	81.3	17.6	27	28.3	5.3	1.5	82	3.6	17.12	3.71	15.9	4.88	20.92	0.05	122	26	113	35	NONE		23.1	51	34	729	757	2078	86.6	1.44	7	37.8	0	348	1730
									00:04:37	19.29	0.483	9.318	489	269.446	259.701	0.96	84.2	16.6	29.6	30.7	4.9	1.4	82	3.3	17.43	3.44	16.02	4.76	20.92	0.05	124	24	114	34	NONE		23.1	52	34	729	757	1925	80.2	1.34	7	35	0	238	1687
									00:04:40	18.35	0.42	7.706	459	222.908	215.762	0.97	73.2	14.5	28.8	29.8	4.05	1.2	81	2.8	17.43	3.45	16.09	4.73	20.92	0.05	124	25	114	34	NONE		23.1	52	34	730	757	1594	66.4	1.11	7	29	0	174	1419
									00:04:43	20.91	0.438	9.157	471	277.352	269.764	0.97	75.6	15.9	27.7	28.5	5.04	1.4	81	3.4	17.26	3.63	16.03	4.8	20.92	0.05	123	26	114	34	NONE		23.2	51	34	730	757	1985	82.7	1.38	7	36.1	0	185	1800
									00:04:56	14.35	0.57	8.182	475	232.194	225.782	0.97	99.7	19.4	30.9	31.8	4.22	1.2	84	2.8	17.49	3.4	15.96	4.75	20.92	0.05	124	24	113	34	NONE		23.2	51	34	730	757	1662	69.2	1.15	7	30.2	0	157	1505
									00:04:59	18.81	0.524	9.856	464	304.935	291.563	0.96	90.1	19.1	28	29.3	5.54	1.6	85	3.6	17.19	3.65	16.14	4.66	20.92	0.05	122	26	115	33	NONE		23.2	51	34	730	757	2174	90.6	1.51	7	39.5	0	325	1849
									00:05:01	21.51	0.439	9.441	470	288.689	273.948	0.95	75.7	15.7	27.5	29	5.25	1.5	84	3.4	17.24	3.58	15.98	4.81	20.92	0.05	122	25	113	34	NONE		23.2	51	34	729	757	2055	85.6	1.43	7	37.4	0	358	1697
									00:05:04	21.35	0.456	9.737	439	293.198	277.119	0.95	78.9	16	28.1	29.7	5.33	1.5	84	3.5	17.3	3.51	16.18	4.58	20.92	0.05	123	25	115	33	NONE		23.2	51	34	729	757	2086	86.9	1.45	7	37.9	0	390	1695
									00:05:07	22.9	0.487	11.153	499	348.993	336.5	0.96	83.5	18.1	27.4	28.4	6.35	1.8	85	4.1	17.15	3.72	16.03	4.79	20.92	0.05	122	26	114	34	NONE		23.2	51	34	729	757	2493	103.9	1.73	7	45.3	0	305	2188
									00:05:09	23.17	0.437	10.124	421	311.429	300.842	0.97	75.2	16	27.3	28.3	5.66	1.6	83	3.8	17.21	3.66	16.14	4.72	20.92	0.05	122	26	115	34	NONE		23.2	51	34	729	757	2226	92.7	1.55	7	40.5	0	258	1967
									00:05:12	22.64	0.436	9.872	419	283.664	273.546	0.96	76.1	14.9	29.2	30.3	5.16	1.5	83	3.4	17.45	3.42	16.31	4.57	20.92	0.05	124	24	116	32	NONE		23.2	51	34	729	757	2026	84.4	1.41	7	36.8	0	247	1780
									00:05:15	20.76	0.436	9.052	430	278.9	269.622	0.97	75	16	27.2	28.2	5.07	1.4	85	3.3	17.2	3.67	16.09	4.78	20.92	0.05	122	26	114	34	NONE		23.2	51	34	730	757	1993	83.1	1.38	7	36.2	0	226	1767
									00:05:18	17.7	0.44	7.788	419	253.4	242.932	0.96	74.8	16.9	25.8	27	4.61	1.3	86	2.9	17	3.84	16.02	4.7	20.92	0.05	121	27	114	33	NONE		23.2	51	34	729	757	1808	75.3	1.26	8	32.9	0	255	1553
									00:05:22	15.15	0.487	7.379	500	179.963	236.381	1.31	86.5	19.2	35.1	26.7	3.27	0.9	88	2	17.76	3.94	16.11	4.58	20.92	0.05	126	28	114	33	NONE		23.2	52	34.1	730	757	1385	57.7	0.96	8	25.2	0	0	1385
									00:05:26	15.79	0.344	5.432	402	164.835	151.078	0.92	59.5	11.8	26.2	28.6	3	0.9	92	1.8	17.3	3.43	15.87	4.71	20.92	0.05	123	24	113	33	NONE		23.2	51	34.1	729	757	1165	48.5	0.81	8	21.2	0	332	833
									00:05:29	24.29	0.496	12.049	457	413.576	372.823	0.9	83.5	18.9	25	27.8	7.52	2.1	90	4.6	16.83	3.81	15.48	5.03	20.92	0.05	120	27	110	36	NONE		23.2	51	34.1	729	757	2913	121.4	2.02	8	53	0	980	1933
									00:05:31	24.1	0.445	10.723	456	370.71	332.661	0.9	74.8	17	24.4	27.2	6.74	1.9	89	4.2	16.81	3.82	15.65	4.9	20.92	0.05	119	27	111	35	NONE		23.2	51	34.1	729	757	2609	108.7	1.81	8	47.4	0	914	1695
									00:05:34	23.44	0.452	10.594	457	341.344	309.999	0.91	77.2	16.3	26.2	28.9	6.21	1.8	87	3.9	17.08	3.61	15.82	4.84	20.92	0.05	121	26	112	34	NONE		23.2	51	34.1	730	757	2408	100.3	1.67	8	43.8	0	755	1653
									00:05:36	22.73	0.459	10.432	472	338.041	315.505	0.93	78.2	17.1	26.2	28	6.15	1.8	87	3.9	17.04	3.73	15.81	4.86	20.92	0.05	121	26	112	35	NONE		23.2	51	34.1	729	757	2398	99.9	1.67	8	43.6	0	546	1853
									00:05:43	10.19	1.457	14.842	1336	434.136	450.758	1.04	252.6	54.5	32.5	31.3	7.89	2.3	86	5	17.34	3.74	16.22	4.9	20.92	0.05	123	27	115	35	NONE		23.2	51	34.1	729	757	3152	131.3	2.19	8	57.3	0	0	3152
									00:05:46	15.15	0.366	5.545	410	160.523	166.042	1.03	63.6	13.5	27.9	27	2.92	0.8	87	1.8	17.38	3.69	16.24	4.83	20.92	0.05	123	26	115	34	NONE		23.2	51	34.1	729	757	1165	48.5	0.81	8	21.2	0	0	1165
									00:05:50	16.44	0.378	6.214	376	118.099	192.271	1.63	69.2	14.4	42.9	26.3	2.15	0.6	86	1.4	18.31	3.81	16.37	4.63	20.92	0.05	130	27	116	33	NONE		23.2	52	34.1	730	757	968	40.3	0.67	8	17.6	0	0	968
									00:05:53	20	0.445	8.9	445	255.943	251.435	0.98	77.6	15.5	29.3	29.8	4.65	1.3	84	3	17.44	3.48	15.9	5.03	20.92	0.05	124	25	113	36	NONE		23.2	52	34.1	729	757	1836	76.5	1.27	8	33.4	0	110	1725
									00:05:55	23.44	0.433	10.148	450	308.385	298.621	0.97	74.7	15.7	27.6	28.5	5.61	1.6	84	3.7	17.25	3.63	15.93	4.93	20.92	0.05	122	26	113	35	NONE		23.2	51	34.1	730	757	2205	91.9	1.53	8	40.1	0	238	1967
									00:05:59	20.07	0.45	9.03	435	281.326	273.7	0.97	77.2	16.8	27.1	27.9	5.12	1.5	83	3.4	17.16	3.73	16.09	4.79	20.92	0.05	122	27	114	34	NONE		23.2	51	34.1	729	757	2013	83.9	1.4	8	36.6	0	186	1827
									00:06:02	15.83	0.397	6.285	446	198.952	191.519	0.96	67.9	14.9	26	27	3.62	1	83	2.4	17.1	3.75	16.33	4.51	20.92	0.05	121	27	116	32	NONE		23.2	52	34.1	729	757	1421	59.2	0.99	9	25.8	0	181	1240
									00:06:06	18.13	0.489	8.864	482	266.853	260.374	0.98	84.5	17.7	28.5	29.2	4.85	1.4	83	3.2	17.28	3.62	16.13	4.74	20.92	0.05	123	26	115	34	NONE		23.2	52	34.1	730	757	1911	79.6	1.33	9	34.7	0	158	1753
									00:06:09	17.05	0.476	8.114	498	252.335	244.931	0.97	81.7	17.7	27.4	28.3	4.59	1.3	84	3	17.16	3.72	15.94	4.9	20.92	0.05	122	26	113	35	NONE		23.2	52	34.1	729	757	1805	75.2	1.25	9	32.8	0	181	1624
									00:06:12	21.51	0.473	10.172	460	293.895	280.726	0.96	82.5	16.1	29.5	30.9	5.34	1.5	84	3.5	17.44	3.4	16.19	4.66	20.92	0.05	124	24	115	33	NONE		23.2	52	34.1	729	757	2095	87.3	1.45	9	38.1	0	320	1775
									00:06:14	22.9	0.463	10.603	454	310.747	299.037	0.96	80.5	16.1	29	30.1	5.65	1.6	85	3.7	17.39	3.48	16.17	4.73	20.92	0.05	123	25	115	34	NONE		23.3	52	34.1	730	757	2219	92.5	1.54	9	40.3	0	285	1933
									00:06:17	24.49	0.414	10.139	421	288.03	279.977	0.97	72.4	14.1	29.2	30.1	5.24	1.5	85	3.4	17.49	3.41	16.14	4.73	20.92	0.05	124	24	115	34	NONE		23.3	52	34.1	729	757	2061	85.9	1.43	9	37.5	0	197	1864
									00:06:19	23.53	0.448	10.541	439	317.283	311.266	0.98	77.4	16.3	28	28.6	5.77	1.6	85	3.7	17.28	3.64	16.09	4.83	20.92	0.05	123	26	114	34	NONE		23.3	52	34.1	729	757	2275	94.8	1.58	9	41.4	0	147	2128
									00:06:22	21.82	0.392	8.553	403	251.96	249.634	0.99	68	14.1	27.9	28.1	4.58	1.3	84	3	17.35	3.6	16.19	4.76	20.92	0.05	123	26	115	34	NONE		23.3	52	34.1	729	757	1810	75.4	1.26	9	32.9	0	57	1753
									00:06:25	20.91	0.444	9.282	453	275.025	274.877	1	76.9	16.2	28.4	28.4	5	1.4	85	3.2	17.32	3.65	16.17	4.81	20.92	0.05	123	26	115	34	NONE		23.3	52	34.1	730	757	1980	82.5	1.37	9	36	0	4	1976
									00:06:28	20.69	0.465	9.621	485	277.99	282.072	1.01	80.9	16.8	29.4	29	5.05	1.4	85	3.3	17.4	3.61	16.05	4.91	20.92	0.05	124	26	114	35	NONE		23.3	52	34.2	729	757	2008	83.7	1.39	9	36.5	0	0	2008
									00:06:30	25.1	0.429	10.77	404	305.955	309.581	1.01	74.9	15.2	29.5	29.1	5.56	1.6	84	3.6	17.46	3.54	16.23	4.77	20.92	0.05	124	25	115	34	NONE		23.3	52	34.2	729	757	2209	92	1.53	9	40.2	0	0	2209
									00:06:33	27.27	0.398	10.855	432	306.369	307.488	1	69.6	13.9	29.2	29.1	5.57	1.6	84	3.6	17.49	3.49	16.61	4.35	20.92	0.05	124	25	118	31	NONE		23.3	52	34.2	730	757	2208	92	1.53	9	40.1	0	0	2208
									00:06:35	21.98	0.271	5.956	202	145.179	142.234	0.98	48.7	8	30.4	31.1	2.64	0.8	85	1.7	17.97	2.95	16.49	4.34	20.92	0.05	128	21	117	31	NONE		23.3	52	34.2	730	757	1041	43.4	0.72	9	18.9	0	72	969
									00:06:38	23.35	0.473	11.043	453	321.766	322.055	1	82.2	17	29.2	29.2	5.85	1.7	85	3.8	17.38	3.59	16.15	4.83	20.92	0.05	123	26	115	34	NONE		23.3	52	34.2	729	757	2317	96.5	1.61	9	42.1	0	0	2317
									00:06:41	20.2	0.466	9.414	449	280.826	280.401	1	80.6	17.1	28.5	28.5	5.11	1.5	85	3.3	17.3	3.67	16.11	4.86	20.92	0.05	123	26	114	35	NONE		23.3	52	34.2	729	757	2021	84.2	1.4	9	36.8	0	10	2011
									00:06:43	27.4	0.465	12.74	439	386.88	378.022	0.98	80.2	17	28	28.6	7.03	2	86	4.5	17.25	3.66	16.25	4.59	20.92	0.05	122	26	115	33	NONE		23.3	52	34.2	729	757	2772	115.5	1.92	9	50.4	0	217	2555
									00:06:46	21.58	0.829	17.892	473	596.01	601.824	1.01	139.8	34.3	27.5	27.2	10.84	3.1	86	6.9	16.86	4.14	15.79	5.15	20.92	0.05	120	29	112	37	NONE		23.3	52	34.2	730	757	4300	179.2	2.99	10	78.2	0	0	4300
									00:06:50	15.5	0.433	6.713	698	179.944	184.785	1.03	76.4	14.7	31.3	30.5	3.27	0.9	89	2	17.64	3.39	16.35	4.65	20.92	0.05	125	24	116	33	NONE		23.3	52	34.2	730	757	1303	54.3	0.91	10	23.7	0	0	1303
									00:06:53	19.23	0.554	10.654	635	317.829	326.363	1.03	95.7	20.9	29.3	28.5	5.78	1.7	92	3.5	17.27	3.77	16.27	4.86	20.92	0.05	123	27	116	35	NONE		23.3	52	34.2	730	757	2302	95.9	1.6	10	41.9	0	0	2302
									00:06:55	25.53	0.47	12	506	335.76	350.142	1.04	82.2	16.9	30.4	29.2	6.1	1.7	92	3.6	17.49	3.6	16.37	4.76	20.92	0.05	124	26	116	34	NONE		23.3	52	34.2	730	757	2440	101.7	1.69	10	44.4	0	0	2440
									00:06:59	22.47	0.453	10.18	475	281.595	302.792	1.08	79.3	16.6	30.6	28.4	5.12	1.5	90	3.1	17.51	3.66	16.52	4.66	20.92	0.05	124	26	117	33	NONE		23.3	52	34.2	729	757	2061	85.9	1.43	10	37.5	0	0	2061
									00:07:01	17.14	0.495	8.486	551	245.023	257.492	1.05	86	18.5	29.7	28.3	4.45	1.3	90	2.7	17.37	3.74	16.4	4.77	20.92	0.05	123	27	116	34	NONE		23.3	52	34.2	730	757	1784	74.3	1.24	10	32.4	0	0	1784
									00:07:04	25.32	0.449	11.367	454	317.913	334.908	1.05	78.5	16.3	30.2	28.6	5.78	1.7	89	3.6	17.48	3.63	16.46	4.68	20.92	0.05	124	26	117	33	NONE		23.3	52	34.2	730	757	2316	96.5	1.61	10	42.1	0	0	2316
									00:07:06	24.69	0.445	10.988	420	307.075	324.648	1.06	77.8	16.2	30.2	28.5	5.58	1.6	89	3.5	17.48	3.64	16.41	4.66	20.92	0.05	124	26	117	33	NONE		23.3	52	34.3	730	757	2239	93.3	1.55	10	40.7	0	0	2239
									00:07:09	21.82	0.411	8.967	432	249.426	265.631	1.06	71.9	15	29.8	28	4.54	1.3	88	2.8	17.49	3.65	16.59	4.58	20.92	0.05	124	26	118	33	NONE		23.3	52	34.2	729	757	1822	75.9	1.26	10	33.1	0	0	1822
									00:07:11	23.17	0.461	10.68	424	291.695	304.438	1.04	81	16.2	31.1	29.8	5.3	1.5	87	3.4	17.57	3.51	16.46	4.71	20.92	0.05	125	25	117	33	NONE		23.3	52	34.3	730	757	2120	88.3	1.47	10	38.6	0	0	2120
									00:07:14	24.29	0.457	11.101	452	309.335	331.267	1.07	79.9	16.8	30.4	28.4	5.62	1.6	87	3.6	17.48	3.68	16.41	4.78	20.92	0.05	124	26	117	34	NONE		23.3	52	34.3	729	757	2262	94.2	1.57	10	41.1	0	0	2262
									00:07:16	22.81	0.441	10.061	456	274.834	294.367	1.07	77.4	15.9	30.8	28.8	5	1.4	87	3.2	17.55	3.61	16.54	4.68	20.92	0.05	125	26	117	33	NONE		23.3	52	34.3	730	757	2010	83.7	1.4	10	36.5	0	0	2010
									00:07:19	25	0.43	10.75	419	288.767	310.347	1.07	75.7	15.3	31.2	29	5.25	1.5	84	3.4	17.6	3.56	16.6	4.64	20.92	0.05	125	25	118	33	NONE		23.3	52	34.3	730	757	2113	88.1	1.47	10	38.4	0	0	2113
									00:07:21	24.39	0.475	11.585	443	312.718	340.464	1.09	83.5	17.2	31.6	29	5.69	1.6	84	3.7	17.58	3.62	16.61	4.65	20.92	0.05	125	26	118	33	NONE		23.3	52	34.3	729	757	2296	95.6	1.59	10	41.7	0	0	2296
									00:07:24	22.14	0.412	9.122	425	242.766	265.902	1.1	72.6	14.8	31.2	28.5	4.41	1.3	85	2.9	17.62	3.59	16.59	4.68	20.92	0.05	125	26	118	33	NONE		23.3	52	34.3	730	757	1785	74.4	1.24	11	32.4	0	0	1785
									00:07:26	25.1	0.49	12.301	498	323.883	356.48	1.1	86.5	17.5	32.6	29.6	5.89	1.7	85	3.8	17.65	3.57	16.66	4.66	20.92	0.05	125	25	118	33	NONE		23.3	52	34.3	730	757	2384	99.3	1.66	11	43.3	0	0	2384
									00:07:29	23.72	0.475	11.265	454	298.096	334.952	1.12	83.7	17.4	32.2	28.7	5.42	1.5	84	3.5	17.62	3.66	16.65	4.68	20.92	0.05	125	26	118	33	NONE		23.3	52	34.3	729	757	2205	91.9	1.53	11	40.1	0	0	2205
									00:07:32	19.87	0.51	10.132	455	262.907	295.034	1.12	90.2	18.3	33.3	29.6	4.78	1.4	83	3.2	17.69	3.59	16.77	4.59	20.92	0.05	126	25	119	33	NONE		23.3	52	34.3	729	757	1944	81	1.35	11	35.3	0	0	1944
									00:07:36	14.6	0.507	7.401	618	160.959	181.968	1.13	92.3	15.4	39.6	35.1	2.93	0.8	84	1.9	18.21	3.04	16.77	4.75	20.92	0.05	129	22	119	34	NONE		23.3	52	34.3	729	757	1192	49.7	0.83	11	21.7	0	0	1192
									00:07:43	8.53	1.312	11.198	1251	274.412	338.163	1.23	233.5	48.8	38.6	31.3	4.99	1.4	86	3.2	17.8	3.72	16.88	4.75	20.92	0.05	126	26	120	34	NONE		23.3	52	34.3	730	757	2077	86.5	1.44	11	37.8	0	0	2077
									00:07:46	20.27	0.371	7.52	316	182.08	213.767	1.17	66.3	13	33.5	28.5	3.31	0.9	89	2	17.87	3.5	16.63	4.9	20.92	0.05	127	25	118	35	NONE		23.3	52	34.3	729	757	1361	56.7	0.95	11	24.7	0	0	1361
									00:07:50	14.39	0.403	5.799	338	136.7	151.545	1.11	72.5	13	35.1	31.6	2.49	0.7	88	1.6	17.99	3.23	16.94	4.38	20.92	0.05	128	23	120	31	NONE		23.3	52	34.3	729	757	1008	42	0.7	11	18.3	0	0	1008
									00:07:53	20.34	0.425	8.644	423	248.663	260.893	1.05	73.9	15.8	29	27.7	4.52	1.3	87	2.9	17.39	3.72	16.15	5.03	20.92	0.05	123	26	115	36	NONE		23.3	52	34.3	729	757	1810	75.4	1.26	11	32.9	0	0	1810
									00:07:56	22.39	0.341	7.634	367	217.628	219.78	1.01	59.5	12.1	27.9	27.6	3.96	1.1	87	2.5	17.45	3.55	16.21	4.85	20.92	0.05	124	25	115	34	NONE		23.3	52	34.3	729	757	1570	65.4	1.09	11	28.6	0	0	1570
									00:07:59	21.13	0.423	8.937	427	259.726	264.057	1.02	73.5	15.4	28.7	28.2	4.72	1.3	87	3	17.38	3.64	16.13	4.94	20.92	0.05	123	26	115	35	NONE		23.3	52	34.3	730	757	1877	78.2	1.3	11	34.1	0	0	1877
									00:08:02	19.29	0.367	7.08	401	214.528	219.352	1.02	63.2	14	26.7	26.1	3.9	1.1	84	2.6	17.22	3.81	16.11	4.89	20.92	0.05	122	27	114	35	NONE		23.3	51	34.3	730	757	1552	64.7	1.08	11	28.2	0	0	1552
									00:08:05	20.34	0.457	9.295	397	275.148	272.334	0.99	79.2	16.5	28.6	28.9	5	1.4	83	3.3	17.33	3.61	16.33	4.69	20.92	0.05	123	26	116	33	NONE		23.3	51	34.3	729	757	1977	82.4	1.37	11	35.9	0	69	1908
									00:08:08	16.9	0.434	7.335	373	242.306	240.374	0.99	73.4	17.5	25.4	25.6	4.41	1.3	85	2.9	16.91	4.03	15.88	5.01	20.92	0.05	120	29	113	36	NONE		23.3	51	34.3	730	757	1742	72.6	1.21	11	31.7	0	47	1694
									00:08:11	22.56	0.431	9.722	416	301.432	294.839	0.98	74	16.1	27	27.6	5.48	1.6	83	3.6	17.17	3.74	16.03	4.91	20.92	0.05	122	27	114	35	NONE		23.3	52	34.3	730	757	2160	90	1.5	11	39.3	0	161	1999
									00:08:14	21.58	0.447	9.647	430	291.294	283.746	0.97	77.2	16.2	27.9	28.7	5.3	1.5	84	3.5	17.27	3.62	16.01	4.94	20.92	0.05	123	26	114	35	NONE		23.3	52	34.3	730	757	2085	86.9	1.45	12	37.9	0	184	1901
									00:08:17	22.14	0.413	9.144	422	270.148	267.702	0.99	71.6	14.9	28.1	28.4	4.91	1.4	85	3.2	17.34	3.61	16.13	4.8	20.92	0.05	123	26	115	34	NONE		23.3	52	34.3	729	757	1941	80.9	1.35	12	35.3	0	60	1881
									00:08:19	20.62	0.435	8.969	437	266.953	264.387	0.99	75.3	15.8	28.2	28.5	4.85	1.4	83	3.2	17.31	3.63	16.13	4.79	20.92	0.05	123	26	115	34	NONE		23.3	52	34.3	730	757	1918	79.9	1.33	12	34.9	0	63	1855
									00:08:22	22.81	0.432	9.856	407	286.704	286.933	1	75.1	15.5	28.8	28.8	5.21	1.5	83	3.5	17.38	3.59	16.22	4.74	20.92	0.05	123	25	115	34	NONE		23.3	52	34.4	729	757	2065	86	1.43	12	37.5	0	0	2065
									00:08:25	23.62	0.428	10.11	423	291.146	287.417	0.99	74.6	15	29	29.4	5.29	1.5	83	3.5	17.43	3.5	16.27	4.68	20.92	0.05	124	25	116	33	NONE		23.3	52	34.4	729	757	2090	87.1	1.45	12	38	0	91	1999
									00:08:29	14.67	0.479	7.027	426	148.252	213.228	1.44	86.8	17.9	40.5	28.1	2.7	0.8	82	1.8	18.12	3.74	16.35	4.64	20.92	0.05	129	27	116	33	NONE		23.3	52	34.3	730	757	1170	48.8	0.81	12	21.3	0	0	1170
									00:08:31	21.51	0.473	10.172	487	315.496	309.044	0.98	81.2	17.7	27.5	28	5.74	1.6	85	3.7	17.17	3.74	16.05	4.84	20.92	0.05	122	27	114	34	NONE		23.3	52	34.4	730	757	2261	94.2	1.57	12	41.1	0	158	2104
									00:08:34	21.66	0.454	9.834	460	284.43	277.578	0.98	79.1	15.8	29.2	30	5.17	1.5	87	3.3	17.42	3.48	16.33	4.58	20.92	0.05	124	25	116	33	NONE		23.3	52	34.4	730	757	2037	84.9	1.41	12	37	0	167	1870
									00:08:37	25.1	0.409	10.268	407	301.215	299.456	0.99	71	14.7	28.3	28.4	5.48	1.6	85	3.5	17.36	3.59	16.37	4.57	20.92	0.05	123	26	116	32	NONE		23.4	52	34.4	730	757	2166	90.2	1.5	12	39.4	0	43	2123
									00:08:39	23.26	0.442	10.279	440	302.674	298.136	0.99	76.7	15.8	28.6	29	5.5	1.6	85	3.6	17.35	3.57	16.56	4.36	20.92	0.05	123	25	118	31	NONE		23.4	51	34.4	729	757	2172	90.5	1.51	12	39.5	0	111	2061
									00:08:42	23.53	0.456	10.729	436	305.951	305.383	1	79.6	16	29.7	29.7	5.56	1.6	84	3.6	17.46	3.51	16.59	4.42	20.92	0.05	124	25	118	31	NONE		23.4	52	34.4	730	757	2202	91.7	1.53	12	40	0	14	2188
									00:08:44	23.17	0.443	10.263	426	292.591	295.073	1.01	77.3	15.7	29.5	29.3	5.32	1.5	84	3.5	17.45	3.54	16.55	4.43	20.92	0.05	124	25	118	31	NONE		23.4	51	34.4	729	757	2111	87.9	1.47	12	38.4	0	0	2111
									00:08:47	21.43	0.407	8.721	433	241.653	245.047	1.01	71.4	14.1	29.9	29.5	4.39	1.3	84	2.9	17.54	3.46	16.51	4.48	20.92	0.05	125	25	117	32	NONE		23.4	51	34.4	730	757	1745	72.7	1.21	12	31.7	0	0	1745
									00:08:50	23.35	0.432	10.086	408	287.126	289.79	1.01	75.4	15.3	29.4	29.2	5.22	1.5	84	3.4	17.45	3.54	16.61	4.46	20.92	0.05	124	25	118	32	NONE		23.4	51	34.4	730	757	2072	86.3	1.44	12	37.7	0	0	2072
									00:08:52	22.39	0.425	9.515	424	264.612	268.75	1.02	74.5	14.8	30	29.6	4.81	1.4	85	3.1	17.53	3.48	16.48	4.55	20.92	0.05	124	25	117	32	NONE		23.4	51	34.4	730	757	1912	79.7	1.33	12	34.8	0	0	1912
									00:08:55	22.9	0.459	10.511	448	303.098	306.62	1.01	79.9	16.5	29.4	29.1	5.51	1.6	85	3.6	17.41	3.59	16.54	4.51	20.92	0.05	124	26	117	32	NONE		23.4	51	34.4	729	757	2188	91.2	1.52	12	39.8	0	0	2188
									00:08:57	24.9	0.416	10.357	403	295.642	305.099	1.03	72.5	15.1	29.1	28.2	5.38	1.5	85	3.5	17.43	3.63	16.53	4.53	20.92	0.05	124	26	117	32	NONE		23.4	51	34.5	730	757	2144	89.3	1.49	13	39	0	0	2144
									00:09:01	19.61	0.462	9.059	485	251.495	264.125	1.05	80.9	16.6	30.6	29.1	4.57	1.3	83	3	17.51	3.59	16.54	4.57	20.92	0.05	124	26	117	32	NONE		23.4	51	34.5	729	757	1831	76.3	1.27	13	33.3	0	0	1831
									00:09:04	15.35	0.48	7.366	381	174.576	180.073	1.03	86.5	14.5	36	34.9	3.17	0.9	84	2.1	18.02	3.02	16.18	4.81	20.92	0.05	128	21	115	34	NONE		23.4	51	34.5	730	757	1266	52.7	0.88	13	23	0	0	1266
									00:09:07	22.06	0.48	10.588	455	297.295	300.602	1.01	84	16.8	30.4	30.1	5.41	1.5	84	3.5	17.5	3.5	16.24	4.77	20.92	0.05	124	25	115	34	NONE		23.4	51	34.5	729	757	2146	89.4	1.49	13	39	0	0	2146
									00:09:10	22.64	0.423	9.577	406	263.059	260.628	0.99	74.4	14.2	30.4	30.7	4.78	1.4	83	3.2	17.59	3.36	16.6	4.45	20.92	0.05	125	24	118	32	NONE		23.4	51	34.5	729	757	1890	78.8	1.31	13	34.4	0	60	1831
									00:09:12	22.3	0.415	9.257	414	266.111	267.841	1.01	72.3	14.8	28.9	28.7	4.84	1.4	84	3.2	17.42	3.57	16.44	4.59	20.92	0.05	124	25	117	33	NONE		23.4	51	34.5	729	757	1919	79.9	1.33	13	34.9	0	0	1919
									00:09:17	16.26	0.552	8.976	437	266.451	270.609	1.02	95.5	20.5	29.4	29	4.84	1.4	85	3.1	17.3	3.71	16.21	4.86	20.92	0.05	123	26	115	35	NONE		23.4	51	34.5	730	757	1925	80.2	1.34	13	35	0	0	1925
									00:09:19	18.07	0.476	8.602	551	256.339	252.252	0.98	82.4	17.2	28.6	29.1	4.66	1.3	87	2.9	17.31	3.61	16.34	4.63	20.92	0.05	123	26	116	33	NONE		23.4	51	34.5	729	757	1839	76.6	1.28	13	33.4	0	100	1739
									00:09:27	8.8	1.424	12.528	1336	324.875	405.37	1.25	250.7	56.7	36.7	29.4	5.91	1.7	89	3.7	17.61	3.98	16.54	4.84	20.92	0.05	125	28	117	34	NONE		23.4	51	34.5	730	757	2467	102.8	1.71	13	44.8	0	0	2467
									00:09:30	17.86	0.321	5.732	326	143.287	150.469	1.05	57.3	10.4	31.3	29.8	2.61	0.7	90	1.6	17.85	3.24	16.75	4.39	20.92	0.05	127	23	119	31	NONE		23.4	51	34.5	730	757	1043	43.5	0.72	13	19	0	0	1043
									00:09:32	23.62	0.333	7.866	332	203.438	212.536	1.04	59.1	11.1	30.5	29.2	3.7	1.1	90	2.3	17.75	3.33	16.54	4.54	20.92	0.05	126	24	117	32	NONE		23.4	51	34.5	729	757	1479	61.6	1.03	13	26.9	0	0	1479
									00:09:36	17.6	0.383	6.739	456	180.623	184.01	1.02	67.6	12.9	30.5	29.9	3.28	0.9	89	2	17.65	3.37	16.55	4.56	20.92	0.05	125	24	118	32	NONE		23.4	51	34.5	729	757	1306	54.4	0.91	13	23.7	0	0	1306
									00:09:39	18.63	0.369	6.876	418	187.311	185.773	0.99	65	12.3	29.7	30	3.41	1	88	2.1	17.62	3.33	16.6	4.44	20.92	0.05	125	24	118	32	NONE		23.4	51	34.5	729	757	1346	56.1	0.93	13	24.5	0	38	1308
									00:09:41	23.26	0.653	15.186	441	467.66	474.099	1.01	112.1	25.1	29	28.6	8.5	2.4	90	5.2	17.17	3.84	16.13	4.96	20.92	0.05	122	27	115	35	NONE		23.4	51	34.5	729	757	3377	140.7	2.35	13	61.4	0	0	3377
[truncated: 34 more columns]

## Sheet: Sonuçlar
Parametre	um	Pre	Bekl.	%Beklenen	Ex Sonrası	% Değişim	Normal	Sınıf
Parametre	um	Ölçüm	Dinlenme	Isınma	AT	RC	Maks	Bekl.	%Beklenen	Normal	Sınıf
Parametre	um	Ölçüm	Dinlenme	Isınma	AT	RC	Maks	Bekl.	%Beklenen	Normal	Sınıf
Parametre	um	Ölçüm	Dinlenme	Isınma	AT	RC	Maks	Bekl.	%Beklenen	Normal	Sınıf
Parametre	um	Ölçüm	Dinlenme	Isınma	AT	RC	Maks	Bekl.	%Beklenen	Normal	Sınıf
Parametre	um	Ölçüm	Dinlenme	Isınma	AT	RC	Maks	Bekl.	%Beklenen	Normal	Sınıf
