# Supplementary material for: Correction: The contribution of energy systems during 30-second lower body Wingate anaerobic test in combat sports athletes: Intermittent versus single forms and gender comparison
Source: PLoS One. 2024 Jun 27;19(6):e0306361. doi: 10.1371/journal.pone.0306361 (PMC11210755; doi:10.1371/journal.pone.0306361)
Supplement: S1 File — A) Descriptive characteristics of athletes including age range, height, weight; B) Wingate test outputs, including metrics such as peak power, mean power, and fatigue index; C) Oxygen Consumption (O2) Data for two different Wingate test protocols, providing comparative insights into athletes’ oxygen consumption during these tests. (ZIP) [file pone.0306361.s001.zip › S1 File/C. Oxygen consumption data for two Wingate tests/All Raw-Oxygen Data/34.xlsx]

## Sheet: Veri
			Test Tarihi	24112022		Barometrik basınç (mmHg)	759		t	Rf	VT	VE_ergo	IV	VO2	VCO2	RQ	O2eksp	CO2eksp	VE/VO2	VE/VCO2	VO2/Kg	METS	HR	VO2/HR	FeO2	FeCO2	FetO2	FetCO2	FiO2	FiCO2	PeO2	PeCO2	PetO2	PETCO2	Faz	İşaretleyici	Ortam Sıc.	RH Amb	Cihaz Sıcaklığı	Analizör Basıncı	PB	EEkc	EEh	EEm	EEtot	EEkg	PRO	YAĞ	CHO
			Test Süresi	00:08:50		Ortam Sıcaklığı (°C)	21		s	1/min	L(btps)	L/min	mL	mL/min	mL/min	---	mL	mL	---	---	mL/min/Kg	---	bpm	mL/beat	%	%	%	%	%	%	mmHg	mmHg	mmHg	mmHg	---	---	°C	%	°C	mmHg	mmHg	kcal/day	kcal/h	kcal/min	kcal	kcal/Kg/day	kcal/day	kcal/day	kcal/day
			Test Süresi	00:06:21		Ortam Görece Nem (%)	54
			Egzersiz Süresi	00:00:00		Flowmetre sıcaklığı (°C)	34		00:00:00	15.83	1.028	16.274	484	716.713	561.742	0.78	162.8	43.4	21.2	27	9.56	2.7	82	8.7	15.84	4.22	14.18	5.49	20.93	0.04	113	30	101	39	NONE		21	54	36.3	731	759	4915	204.8	3.41	0	65.5	0	3627	1288
			Kişi (Hasta) Tipi	Healthy		Flowmetre Bağıl Nem (%)	100		00:00:03	18.46	0.838	15.471	801	594.702	468.805	0.79	138.1	31.1	23.8	30.2	7.93	2.3	86	6.9	16.48	3.71	15.13	4.82	20.93	0.04	117	26	108	34	NONE		21.1	54	36.3	731	759	4082	170.1	2.84	0	54.4	0	2950	1133
			Test Türü	Azami		STPD (---)	0.8255		00:00:05	26.2	0.206	5.397	88	195.504	151.765	0.78	34.5	7.1	18.2	23.5	2.61	0.7	86	2.3	16.75	3.45	15.45	4.37	20.93	0.04	119	25	110	31	NONE		21.1	54	36.3	731	759	1338	55.8	0.93	0	17.8	0	1022	316
			Ergometre	Hiçbiri		BTPS Ins (---)	1.1105		00:00:08	20.55	0.534	10.973	434	394.418	298.268	0.76	89.7	17.8	24.2	32	5.26	1.5	85	4.6	16.8	3.33	15.14	4.61	20.93	0.04	120	24	108	33	NONE		21.1	54	36.3	731	759	2688	112	1.87	0	35.8	0	2236	451
			Protokol	Hiçbiri		BTPS Eksp (---)	1.02		00:00:11	21.82	0.441	9.622	398	315.593	236.336	0.75	75.7	13.3	25.6	34.3	4.21	1.2	84	3.8	17.17	3.02	15.4	4.35	20.93	0.04	122	21	110	31	NONE		21.1	54	36.3	731	759	2147	89.4	1.49	0	28.6	0	1840	307
			Azami Efor	Onaylanmamış		#Adım sayısı	116		00:00:14	18.52	0.535	9.907	482	367.156	276.445	0.75	89.2	18.3	23.5	31.1	4.9	1.4	80	4.6	16.67	3.42	15.21	4.54	20.93	0.04	119	24	108	32	NONE		21.1	54	36.3	731	759	2500	104.2	1.74	0	33.3	0	2108	392
			EKG Tepkisi	Yok		BSA (m2)	1.94241		00:00:18	15.35	0.624	9.575	481	369.635	274.219	0.74	103	21.9	23	31	4.93	1.4	77	4.8	16.51	3.51	15	4.72	20.93	0.04	118	25	107	34	NONE		21.1	54	36.3	731	759	2510	104.6	1.74	0	33.5	0	2212	299
			Test sebebi	Yok		BMI (kg/m2)	23.1		00:00:21	18.4	0.576	10.601	488	418.771	309.437	0.74	94.5	20.6	22.2	30.1	5.58	1.6	76	5.5	16.41	3.58	14.95	4.69	20.93	0.04	117	25	106	33	NONE		21.1	54	36.3	731	759	2842	118.4	1.97	1	37.9	0	2532	310
			Testi durdurma sebebi	Yok		HR Maks.	200		00:00:24	20.98	0.621	13.028	499	480.019	352.402	0.73	103.8	20.6	24.1	32.8	6.4	1.8	75	6.4	16.71	3.32	15.21	4.53	20.93	0.04	119	24	108	32	NONE		21.1	54	36.3	731	759	3254	135.6	2.26	1	43.4	0	2953	301
			Test Konumu	Tanımsız		Kullanıcı 1 (---)	-		00:00:27	18.29	0.84	15.366	724	596.95	458.46	0.77	138.2	30.7	23.6	30.7	7.96	2.3	77	7.8	16.45	3.65	15.03	4.85	20.93	0.04	117	26	107	35	NONE		21.2	54	36.3	731	759	4079	169.9	2.83	1	54.4	0	3229	849
			Test Amacı	Yok		Kullanıcı 2 (---)	-		00:00:30	23.26	0.581	13.512	392	503.18	383.284	0.76	96.7	20.2	23.6	31	6.71	1.9	76	6.6	16.64	3.48	15.15	4.71	20.93	0.04	119	25	108	34	NONE		21.2	54	36.3	731	759	3433	143	2.38	1	45.8	0	2792	641
						Kullanıcı 3 (---)	-		00:00:33	20.34	0.683	13.892	587	496.344	383.213	0.77	114.8	23.1	25.1	32.5	6.62	1.9	79	6.3	16.81	3.38	15.3	4.6	20.93	0.04	120	24	109	33	NONE		21.2	54	36.3	731	759	3394	141.4	2.36	1	45.3	0	2641	754
									00:00:36	21.28	0.606	12.894	551	431.057	338.2	0.78	103.4	19.5	26.5	33.7	5.75	1.6	80	5.4	17.06	3.22	15.65	4.4	20.93	0.04	121	23	111	31	NONE		21.2	54	36.3	731	759	2957	123.2	2.05	1	39.4	0	2174	783
									00:00:42	9.69	1.077	10.439	809	374.331	337.407	0.9	179.6	42.6	26.1	28.9	4.99	1.4	87	4.3	16.68	3.96	14.47	5.3	20.93	0.04	119	28	103	38	NONE		21.2	54	36.3	731	759	2637	109.9	1.83	1	35.2	0	888	1749
									00:00:45	18.93	0.385	7.287	454	245.886	181.939	0.74	65.7	11.8	24.2	32.8	3.28	0.9	88	2.8	17.06	3.06	15.39	4.41	20.93	0.04	122	22	110	31	NONE		21.2	54	36.3	731	759	1669	69.5	1.16	1	22.3	0	1481	188
									00:00:49	17.6	0.534	9.396	352	378.2	283	0.75	87.1	19.7	21.6	28.8	5.04	1.4	87	4.3	16.31	3.69	14.5	4.98	20.93	0.04	116	26	103	35	NONE		21.2	54	36.3	731	759	2572	107.2	1.79	2	34.3	0	2210	362
									00:00:52	19.74	0.504	9.947	521	340.559	245.957	0.72	85.8	15.3	25.2	34.8	4.54	1.3	88	3.9	17.02	3.04	15.27	4.37	20.93	0.04	121	22	109	31	NONE		21.2	54	36.3	731	759	2302	95.9	1.6	2	30.7	0	2183	120
									00:00:54	21.28	0.497	10.574	404	424.768	302.07	0.71	81.3	17.4	21.4	30.1	5.66	1.6	88	4.8	16.36	3.5	14.84	4.64	20.93	0.04	116	25	106	33	NONE		21.3	54	36.3	731	759	2864	119.3	1.99	2	38.2	0	2823	40
									00:00:58	17.05	0.845	14.403	851	577.407	424.349	0.73	138.1	30.5	22.9	31.1	7.7	2.2	86	6.7	16.34	3.61	14.59	4.96	20.93	0.04	116	26	104	35	NONE		21.3	54	36.3	731	759	3915	163.1	2.72	2	52.2	0	3542	373
									00:01:03	12.71	0.831	10.564	454	469.143	344.851	0.74	131.7	33.2	20.6	28.1	6.26	1.8	79	5.9	15.85	4	14.06	5.37	20.93	0.04	113	28	100	38	NONE		21.3	54	36.3	731	759	3181	132.5	2.21	2	42.4	0	2876	305
									00:01:07	13.79	0.85	11.724	1096	430.3	333.122	0.77	141.9	29.6	25	32.3	5.74	1.6	81	5.3	16.69	3.48	15.02	4.82	20.93	0.04	119	25	107	34	NONE		21.3	54	36.3	731	759	2944	122.7	2.04	2	39.3	0	2269	675
									00:01:10	17.29	0.572	9.89	593	332.461	259.342	0.78	97.5	18.4	26.1	33.5	4.43	1.3	78	4.3	17.05	3.22	15.46	4.6	20.93	0.04	121	23	110	33	NONE		21.3	54	36.3	731	759	2278	94.9	1.58	2	30.4	0	1710	568
									00:01:13	20	0.639	12.78	501	456.675	360.613	0.79	107.3	22.1	24.9	31.6	6.09	1.7	78	5.9	16.79	3.46	15.43	4.62	20.93	0.04	120	25	110	33	NONE		21.3	54	36.3	731	759	3136	130.7	2.18	2	41.8	0	2251	885
									00:01:16	23.53	0.537	12.635	483	421.945	335.705	0.8	91.6	17.5	26	32.7	5.63	1.6	78	5.4	17.06	3.26	15.6	4.48	20.93	0.04	121	23	111	32	NONE		21.3	54	36.3	731	759	2901	120.9	2.01	2	38.7	0	2024	877
									00:01:18	25.53	0.41	10.468	299	353.558	276.831	0.78	69.8	13.3	24.6	31.4	4.71	1.3	78	4.5	17.02	3.24	15.35	4.48	20.93	0.04	121	23	109	32	NONE		21.3	54	36.3	731	759	2424	101	1.68	3	32.3	0	1795	629
									00:01:21	24.79	0.654	16.215	515	598.003	467.38	0.78	109	23.1	24.2	31	7.97	2.3	82	7.3	16.67	3.53	15.23	4.68	20.93	0.04	119	25	108	33	NONE		21.3	54	36.3	731	759	4099	170.8	2.85	3	54.6	0	3056	1043
									00:01:23	22.73	0.605	13.75	481	463.095	359.389	0.78	103.1	19.4	26.3	33.8	6.17	1.8	83	5.6	17.04	3.21	15.53	4.46	20.93	0.04	121	23	111	32	NONE		21.3	54	36.3	731	759	3170	132.1	2.2	3	42.3	0	2423	747
									00:01:27	18.93	0.729	13.798	564	503.147	396.954	0.79	121.8	25.7	24.8	31.4	6.71	1.9	81	6.2	16.71	3.53	15.09	4.83	20.93	0.04	119	25	107	34	NONE		21.3	54	36.3	731	759	3454	143.9	2.4	3	46.1	0	2488	966
									00:01:30	20.34	0.715	14.542	612	503.756	403.151	0.8	120.9	24.3	26	32.5	6.72	1.9	79	6.4	16.91	3.4	15.51	4.57	20.93	0.04	120	24	110	33	NONE		21.3	54	36.3	731	759	3468	144.5	2.41	3	46.2	0	2364	1104
									00:01:32	21.98	0.631	13.868	465	476.905	380.011	0.8	106.9	21.2	25.9	32.4	6.36	1.8	79	6	16.94	3.36	15.54	4.5	20.93	0.04	121	24	111	32	NONE		21.3	54	36.3	731	759	3280	136.7	2.28	3	43.7	0	2275	1006
									00:01:35	22.39	0.676	15.134	516	520.568	416.336	0.8	114.5	22.8	26.1	32.6	6.94	2	76	6.8	16.94	3.37	15.5	4.59	20.93	0.04	121	24	110	33	NONE		21.4	53	36.3	731	759	3583	149.3	2.49	3	47.8	0	2449	1134
									00:01:37	23.9	0.687	16.422	513	564.322	450.366	0.8	116.4	23.1	26.1	32.7	7.52	2.1	76	7.4	16.94	3.36	15.56	4.54	20.93	0.04	121	24	111	32	NONE		21.4	53	36.3	731	759	3883	161.8	2.7	3	51.8	0	2676	1207
									00:01:40	21.05	0.681	14.337	565	456.044	372.356	0.82	117.3	21.7	28.2	34.5	6.08	1.7	77	5.9	17.22	3.19	15.75	4.43	20.93	0.04	123	23	112	32	NONE		21.4	53	36.3	731	759	3151	131.3	2.19	3	42	0	1973	1177
									00:01:43	23.35	0.689	16.086	516	518.103	428.281	0.83	118.3	22.5	27.9	33.7	6.91	2	76	6.8	17.17	3.27	15.73	4.53	20.93	0.04	122	23	112	32	NONE		21.4	53	36.3	731	759	3588	149.5	2.49	4	47.8	0	2123	1465
									00:01:45	24.79	0.564	13.983	461	420.647	351.48	0.84	98.2	17.4	29.1	34.8	5.61	1.6	75	5.6	17.41	3.09	15.92	4.33	20.93	0.04	124	22	113	31	NONE		21.4	53	36.3	731	759	2919	121.6	2.03	4	38.9	0	1638	1281
									00:01:49	22.99	0.636	14.621	531	440.289	368.991	0.84	110.7	19.7	29.6	35.3	5.87	1.7	80	5.5	17.41	3.1	16.06	4.31	20.93	0.04	124	22	114	31	NONE		21.4	54	36.3	731	759	3057	127.4	2.12	4	40.8	0	1690	1368
									00:01:52	13.92	0.715	9.954	622	319.311	267.901	0.84	122.8	23.6	28.1	33.5	4.26	1.2	82	3.9	17.17	3.3	15.48	4.76	20.93	0.04	122	24	110	34	NONE		21.4	53	36.3	731	759	2218	92.4	1.54	4	29.6	0	1219	999
									00:01:56	17.34	0.621	10.769	619	330.25	282.726	0.86	107.6	20	28.9	33.8	4.4	1.3	82	4	17.33	3.22	15.89	4.52	20.93	0.04	123	23	113	32	NONE		21.4	54	36.3	731	759	2303	95.9	1.6	4	30.7	0	1131	1172
									00:02:02	10.45	1.004	10.495	595	396.737	337.353	0.85	165.6	39.5	24.6	28.9	5.29	1.5	80	5	16.49	3.93	14.78	5.32	20.93	0.04	117	28	105	38	NONE		21.4	54	36.3	731	759	2762	115.1	1.92	4	36.8	0	1411	1351
									00:02:10	6.73	1.907	12.827	2308	400.609	371.114	0.93	328.1	67.6	30.8	33.3	5.34	1.5	81	4.9	17.21	3.54	15.63	5.02	20.93	0.04	122	25	111	36	NONE		21.4	54	36.3	731	759	2838	118.2	1.97	4	37.8	0	713	2125
									00:02:15	12.77	0.579	7.391	379	243.569	222.016	0.91	98.5	21.3	26.7	29.3	3.25	0.9	78	3.1	17.01	3.68	15.58	4.98	20.93	0.04	121	26	111	35	NONE		21.4	54	36.3	731	759	1720	71.6	1.19	5	22.9	0	519	1200
									00:02:19	15.38	1.003	15.431	583	553.917	493.991	0.89	167.3	39.3	25.9	29.1	7.39	2.1	76	7.3	16.68	3.92	15.17	5.22	20.93	0.04	119	28	108	37	NONE		21.4	54	36.4	731	759	3893	162.2	2.7	5	51.9	0	1438	2456
									00:02:23	16.26	0.738	12	525	402.682	349.035	0.87	125.3	26.3	27	31.1	5.37	1.5	76	5.3	16.98	3.56	15.56	4.81	20.93	0.04	121	25	111	34	NONE		21.4	54	36.3	731	759	2814	117.3	1.95	5	37.5	0	1280	1535
									00:02:26	18.02	0.565	10.18	481	324.814	276.248	0.85	97.1	18.8	27.5	32.3	4.33	1.2	78	4.2	17.19	3.33	15.77	4.53	20.93	0.04	122	24	112	32	NONE		21.4	54	36.3	731	759	2262	94.2	1.57	5	30.2	0	1154	1108
									00:02:28	24.79	0.344	8.529	270	252.954	207.975	0.82	60.1	10.3	26.9	32.7	3.37	1	77	3.3	17.47	2.99	15.93	4.25	20.93	0.04	124	21	113	30	NONE		21.4	54	36.3	731	759	1750	72.9	1.22	5	23.3	0	1062	688
									00:02:32	17.75	0.443	7.864	435	244.444	198.143	0.81	76.7	13.7	27.1	33.4	3.26	0.9	77	3.2	17.31	3.09	15.71	4.53	20.93	0.04	123	22	112	32	NONE		21.4	54	36.4	731	759	1687	70.3	1.17	5	22.5	0	1090	596
									00:02:34	24.1	0.605	14.578	343	521.765	416.845	0.8	101.5	21.2	24.7	30.9	6.96	2	77	6.8	16.78	3.5	15.34	4.73	20.93	0.04	119	25	109	34	NONE		21.4	54	36.3	731	759	3591	149.6	2.49	5	47.9	0	2464	1126
									00:02:37	21.13	0.617	13.035	549	435.889	347.951	0.8	105.2	20.2	26.5	33.2	5.81	1.7	79	5.5	17.05	3.27	15.66	4.47	20.93	0.04	121	23	111	32	NONE		21.4	54	36.4	731	759	2999	125	2.08	5	40	0	2065	934
									00:02:40	19.54	0.633	12.371	505	414.695	336.302	0.81	107.8	21.1	26.5	32.7	5.53	1.6	78	5.3	17.03	3.33	15.59	4.56	20.93	0.04	121	24	111	32	NONE		21.4	54	36.3	731	759	2862	119.2	1.99	5	38.2	0	1846	1015
									00:02:43	24.29	0.434	10.543	421	299.214	243.144	0.81	76.5	12.3	29.6	36.4	3.99	1.1	76	3.9	17.63	2.83	15.95	4.18	20.93	0.04	126	20	114	30	NONE		21.5	53	36.3	731	759	2066	86.1	1.43	5	27.5	0	1321	744
									00:02:45	23.08	0.658	15.185	427	520.077	421.667	0.81	111.5	22.4	26.1	32.2	6.93	2	77	6.8	16.95	3.4	15.57	4.55	20.93	0.04	121	24	111	32	NONE		21.5	53	36.4	731	759	3589	149.5	2.49	5	47.8	0	2318	1271
									00:02:48	20.34	0.674	13.708	538	454.746	373.212	0.82	115	22.5	27	32.9	6.06	1.7	77	5.9	17.06	3.34	15.69	4.49	20.93	0.04	121	24	112	32	NONE		21.5	53	36.3	731	759	3145	131	2.18	6	41.9	0	1925	1220
									00:02:51	25.42	0.508	12.915	381	402.395	327.304	0.81	87.9	15.8	27.7	34	5.37	1.5	76	5.3	17.3	3.11	15.83	4.37	20.93	0.04	123	22	113	31	NONE		21.5	53	36.3	731	759	2778	115.8	1.93	6	37	0	1769	1009
									00:02:53	24.59	0.548	13.475	399	425.645	350.756	0.82	94.5	17.5	27.6	33.5	5.68	1.6	76	5.6	17.24	3.19	15.89	4.34	20.93	0.04	123	23	113	31	NONE		21.5	53	36.3	731	759	2946	122.8	2.05	6	39.3	0	1769	1177
									00:02:57	14.25	1.041	14.836	938	502.105	429.195	0.85	176.5	36.9	27.6	32.2	6.69	1.9	77	6.5	16.95	3.54	15.53	4.8	20.93	0.04	121	25	111	34	NONE		21.5	53	36.3	731	759	3500	145.8	2.43	6	46.7	0	1734	1765
									00:03:00	24.9	0.454	11.303	315	359.778	302.468	0.84	78.1	14.9	26.6	31.6	4.8	1.4	76	4.7	17.2	3.28	15.86	4.38	20.93	0.04	122	23	113	31	NONE		21.5	53	36.3	731	759	2500	104.2	1.74	6	33.3	0	1359	1141
									00:03:02	21.43	0.466	9.986	387	309.948	260.253	0.84	80.6	14.9	27.4	32.6	4.13	1.2	77	4	17.3	3.2	15.89	4.39	20.93	0.04	123	23	113	31	NONE		21.5	53	36.4	731	759	2153	89.7	1.5	6	28.7	0	1178	975
									00:03:06	15.38	0.642	9.877	575	308.259	259.609	0.84	110.9	20.7	28.5	33.9	4.11	1.2	78	4	17.27	3.22	15.69	4.58	20.93	0.04	123	23	112	33	NONE		21.5	53	36.3	731	759	2142	89.3	1.49	6	28.6	0	1154	988
									00:03:09	23.53	0.299	7.035	417	152.904	125.861	0.82	55	6.6	35.2	42.8	2.04	0.6	77	2	18.39	2.21	16.81	3.56	20.93	0.04	131	16	120	25	NONE		21.5	53	36.3	731	759	1058	44.1	0.73	6	14.1	0	639	419
									00:03:12	22.56	0.571	12.88	572	361.786	306.684	0.85	100.7	16.7	31.2	36.8	4.82	1.4	79	4.6	17.64	2.92	16.11	4.23	20.93	0.04	126	21	115	30	NONE		21.5	53	36.3	731	759	2518	104.9	1.75	6	33.6	0	1309	1209
									00:03:15	17.75	0.869	15.426	603	522.091	441.817	0.85	147.4	30.5	27.2	32.1	6.96	2	81	6.4	16.96	3.51	15.54	4.76	20.93	0.04	121	25	111	34	NONE		21.5	53	36.4	731	759	3632	151.3	2.52	6	48.4	0	1906	1726
									00:03:18	19.74	0.701	13.836	440	466.725	394.575	0.85	119	24.5	26.7	31.6	6.22	1.8	78	6	16.98	3.5	15.53	4.72	20.93	0.04	121	25	111	34	NONE		21.6	53	36.3	731	759	3246	135.3	2.25	6	43.3	0	1713	1533
									00:03:20	25.21	0.402	10.134	288	313.581	260.931	0.83	69.6	12.7	26.7	32.1	4.18	1.2	78	4	17.31	3.16	15.92	4.31	20.93	0.04	123	22	113	31	NONE		21.6	53	36.3	731	759	2174	90.6	1.51	7	29	0	1246	928
									00:03:23	21.05	0.525	11.053	409	345.407	279.601	0.81	90.8	16.3	27.7	34.3	4.61	1.3	79	4.4	17.3	3.1	15.81	4.39	20.93	0.04	123	22	113	31	NONE		21.6	53	36.3	731	759	2383	99.3	1.65	7	31.8	0	1549	833
									00:03:26	24.19	0.495	11.976	395	378.903	305.579	0.81	85.4	15.5	27.1	33.6	5.05	1.4	79	4.8	17.25	3.13	15.74	4.34	20.93	0.04	123	22	112	31	NONE		21.6	53	36.3	731	759	2612	108.8	1.81	7	34.8	0	1725	887
									00:03:30	15.96	0.913	14.569	710	505.613	418.003	0.83	154.1	32.1	26.6	32.2	6.74	1.9	76	6.7	16.88	3.52	15.3	4.81	20.93	0.04	120	25	109	34	NONE		21.6	53	36.4	731	759	3502	145.9	2.43	7	46.7	0	2071	1431
									00:03:34	13.89	0.756	10.5	619	370.081	307.217	0.83	127.1	27.1	25.7	31	4.93	1.4	77	4.8	16.81	3.58	15.3	4.8	20.93	0.04	120	26	109	34	NONE		21.6	53	36.4	731	759	2565	106.9	1.78	7	34.2	0	1487	1078
									00:03:37	18.13	0.465	8.429	442	262.807	217.166	0.83	80.4	14.7	27.2	33	3.5	1	75	3.5	17.29	3.16	15.78	4.4	20.93	0.04	123	23	112	31	NONE		21.6	53	36.3	731	759	1820	75.8	1.26	7	24.3	0	1079	741
									00:03:40	20.69	0.409	8.462	304	257.969	208.97	0.81	71.1	12.4	27.2	33.6	3.44	1	75	3.4	17.38	3.03	15.81	4.34	20.93	0.04	124	22	113	31	NONE		21.6	53	36.3	731	759	1780	74.2	1.24	7	23.7	0	1154	626
									00:03:42	24	0.498	11.952	363	392.02	311.032	0.79	85.3	15.9	26.2	33	5.23	1.5	77	5.1	17.13	3.19	15.52	4.51	20.93	0.04	122	23	111	32	NONE		21.7	53	36.3	731	759	2694	112.3	1.87	7	35.9	0	1900	795
									00:03:46	17.24	0.774	13.345	722	427.539	349.958	0.82	133.1	24.9	28.4	34.7	5.7	1.6	79	5.4	17.2	3.22	15.57	4.6	20.93	0.04	122	23	111	33	NONE		21.7	53	36.3	731	759	2955	123.1	2.05	7	39.4	0	1830	1125
									00:03:49	22.64	0.623	14.106	431	460.886	374.726	0.81	106.7	20.3	27.2	33.4	6.15	1.8	78	5.9	17.13	3.26	15.63	4.55	20.93	0.04	122	23	111	32	NONE		21.7	53	36.4	731	759	3182	132.6	2.21	7	42.4	0	2030	1152
									00:03:53	15.58	0.703	10.956	594	366.68	301.255	0.82	119.7	23.7	26.9	32.7	4.89	1.4	78	4.7	17.03	3.37	15.54	4.65	20.93	0.04	121	24	111	33	NONE		21.7	53	36.3	731	759	2536	105.7	1.76	8	33.8	0	1545	992
									00:03:55	19.8	0.448	8.871	439	269.082	222.634	0.83	77.9	13.8	27.8	33.6	3.59	1	79	3.4	17.39	3.08	15.87	4.35	20.93	0.04	124	22	113	31	NONE		21.7	53	36.3	731	759	1864	77.7	1.29	8	24.9	0	1098	766
									00:03:59	18.02	0.678	12.216	625	384.529	317.215	0.82	117	21.6	28.5	34.5	5.13	1.5	77	5	17.26	3.19	15.53	4.62	20.93	0.04	123	23	111	33	NONE		21.7	53	36.4	731	759	2662	110.9	1.85	8	35.5	0	1590	1072
									00:04:02	19.8	0.569	11.267	482	360.781	292.124	0.81	97.9	18.1	27.4	33.8	4.81	1.4	78	4.6	17.21	3.18	15.82	4.42	20.93	0.04	123	23	113	31	NONE		21.7	53	36.3	731	759	2489	103.7	1.73	8	33.2	0	1616	872
									00:04:05	21.43	0.735	15.75	488	558.301	454.679	0.81	123.5	26	25.5	31.3	7.44	2.1	81	6.9	16.8	3.54	15.35	4.75	20.93	0.04	120	25	109	34	NONE		21.7	53	36.4	731	759	3856	160.7	2.68	8	51.4	0	2442	1413
									00:04:10	12.22	0.977	11.939	854	432.444	356.154	0.82	163.2	35.7	25.6	31.1	5.77	1.6	83	5.2	16.7	3.65	14.93	5.1	20.93	0.04	119	26	106	36	NONE		21.7	53	36.4	731	759	2993	124.7	2.08	8	39.9	0	1802	1191
									00:04:13	16.09	0.577	9.282	596	307.613	250.538	0.81	98.5	19.1	26.5	32.6	4.1	1.2	83	3.7	17.07	3.31	15.64	4.57	20.93	0.04	122	24	111	33	NONE		21.7	53	36.3	731	759	2124	88.5	1.48	8	28.3	0	1345	779
									00:04:16	20.41	0.375	7.653	344	232.152	184.455	0.79	65.3	11.1	26.8	33.7	3.1	0.9	80	2.9	17.41	2.96	15.82	4.28	20.93	0.04	124	21	113	30	NONE		21.8	53	36.4	731	759	1596	66.5	1.11	8	21.3	0	1119	477
									00:04:20	15.38	0.538	8.277	386	304.726	238.54	0.78	89.7	19	23.6	30.2	4.06	1.2	77	4	16.67	3.53	15.09	4.81	20.93	0.04	119	25	107	34	NONE		21.8	53	36.3	731	759	2089	87	1.45	8	27.9	0	1549	541
									00:04:24	15.35	0.665	10.205	664	357.764	281.619	0.79	112.2	22.5	25.5	32.4	4.77	1.4	75	4.8	16.87	3.38	15.3	4.67	20.93	0.04	120	24	109	33	NONE		21.8	53	36.3	731	759	2455	102.3	1.71	8	32.7	0	1784	672
									00:04:28	14.63	0.652	9.541	559	329.336	260.176	0.79	110.4	21.8	25.9	32.7	4.39	1.3	73	4.5	16.93	3.34	15.32	4.68	20.93	0.04	121	24	109	33	NONE		21.8	53	36.4	731	759	2262	94.2	1.57	9	30.2	0	1621	641
									00:04:31	18.29	0.571	10.445	524	344.701	271.353	0.79	97.7	18.2	26.6	33.8	4.6	1.3	73	4.7	17.11	3.19	15.51	4.48	20.93	0.04	122	23	110	32	NONE		21.8	53	36.4	731	759	2366	98.6	1.64	9	31.5	0	1718	648
									00:04:46	16.67	0.633	10.55	469	361.251	290.917	0.81	107.3	21.4	26	32.3	4.82	1.4	73	4.9	16.95	3.38	15.38	4.7	20.93	0.04	121	24	110	33	NONE		21.8	53	36.3	731	759	2490	103.7	1.73	9	33.2	0	1654	835
									00:04:50	13.82	0.873	12.069	657	445.314	363.463	0.82	145.2	32.2	24.9	30.5	5.94	1.7	73	6.1	16.63	3.69	15.07	4.94	20.93	0.04	118	26	107	35	NONE		21.8	53	36.3	731	759	3077	128.2	2.14	9	41	0	1930	1147
									00:04:57	8.58	1.727	14.824	1694	487.706	454.963	0.93	293.6	64.9	29.2	31.3	6.5	1.9	80	6.1	17	3.76	15.23	5.1	20.93	0.04	121	27	108	36	NONE		21.8	53	36.3	731	759	3460	144.2	2.4	9	46.1	0	793	2667
									00:05:00	23.08	0.512	11.815	374	375.567	316.115	0.84	88.1	16.8	27.2	32.3	5.01	1.4	82	4.6	17.21	3.28	15.86	4.47	20.93	0.04	123	23	113	32	NONE		21.8	53	36.3	731	759	2610	108.7	1.81	10	34.8	0	1410	1200
									00:05:03	18.13	0.582	10.55	496	323.018	274.823	0.85	100.9	18.6	28.7	33.8	4.31	1.2	86	3.8	17.34	3.2	16.05	4.35	20.93	0.04	123	23	114	31	NONE		21.8	53	36.4	731	759	2249	93.7	1.56	10	30	0	1145	1104
									00:05:06	18.58	0.555	10.31	437	323.129	271.06	0.84	95.8	17.9	27.9	33.2	4.31	1.2	86	3.8	17.26	3.23	15.72	4.55	20.93	0.04	123	23	112	32	NONE		21.8	53	36.3	731	759	2244	93.5	1.56	10	29.9	0	1234	1010
									00:05:09	20.83	0.455	9.479	392	297.475	242.778	0.82	78.6	14.3	27	33	3.97	1.1	83	3.6	17.27	3.14	15.8	4.39	20.93	0.04	123	22	112	31	NONE		21.8	53	36.3	731	759	2055	85.6	1.43	10	27.4	0	1290	765
									00:05:12	20.83	0.499	10.396	387	328.814	264.829	0.81	86.1	15.6	27.2	33.7	4.38	1.3	82	4	17.25	3.13	15.65	4.43	20.93	0.04	123	22	111	32	NONE		21.8	53	36.4	731	759	2266	94.4	1.57	10	30.2	0	1505	761
									00:05:15	23.44	0.465	10.898	376	348.167	276.914	0.8	80.1	14.5	26.6	33.4	4.64	1.3	78	4.5	17.23	3.12	15.79	4.34	20.93	0.04	123	22	112	31	NONE		21.8	53	36.3	731	759	2394	99.7	1.66	10	31.9	0	1672	722
									00:05:18	19.48	0.643	12.526	530	419.325	335.143	0.8	109.6	21.1	26.6	33.3	5.59	1.6	77	5.4	17.05	3.28	15.49	4.57	20.93	0.04	121	23	110	33	NONE		21.8	53	36.3	731	759	2886	120.2	2	10	38.5	0	1977	909
									00:05:20	25.1	0.575	14.435	466	459.416	368.226	0.8	99.1	18	27.6	34.4	6.13	1.8	76	6	17.23	3.13	15.85	4.24	20.93	0.04	123	22	113	30	NONE		21.8	53	36.4	731	759	3163	131.8	2.2	10	42.2	0	2143	1020
									00:05:23	21.66	0.656	14.209	549	448.29	365.409	0.82	113.2	20.7	28.3	34.7	5.98	1.7	76	5.9	17.26	3.16	15.89	4.34	20.93	0.04	123	22	113	31	NONE		21.8	53	36.3	731	759	3096	129	2.15	10	41.3	0	1954	1143
									00:05:25	24.9	0.497	12.373	391	373.833	308.276	0.82	86.5	15.2	28.4	34.5	4.98	1.4	75	5	17.4	3.06	16.07	4.19	20.93	0.04	124	22	114	30	NONE		21.8	53	36.3	731	759	2588	107.8	1.8	10	34.5	0	1549	1039
									00:05:28	19.87	0.651	12.934	528	410.11	343.397	0.84	112.1	21.2	28.1	33.6	5.47	1.6	75	5.5	17.22	3.26	16.03	4.31	20.93	0.04	123	23	114	31	NONE		21.8	53	36.3	731	759	2847	118.6	1.98	10	38	0	1581	1266
									00:05:31	24.49	0.539	13.2	430	411.104	341.313	0.83	93.2	17.1	27.9	33.7	5.48	1.6	74	5.6	17.29	3.17	16.08	4.22	20.93	0.04	123	23	114	30	NONE		21.8	53	36.3	731	759	2849	118.7	1.98	10	38	0	1651	1198
									00:05:33	24.19	0.509	12.315	409	356.021	299.482	0.84	89.3	15.2	29.8	35.5	4.75	1.4	76	4.7	17.54	2.99	16.15	4.16	20.93	0.04	125	21	115	30	NONE		21.8	53	36.3	731	759	2474	103.1	1.72	11	33	0	1341	1133
									00:05:35	26.2	0.605	15.852	439	485.777	410.009	0.84	104.9	19.2	28.9	34.2	6.48	1.9	77	6.3	17.34	3.17	16.06	4.23	20.93	0.04	123	23	114	30	NONE		21.8	53	36.3	731	759	3378	140.7	2.35	11	45	0	1798	1580
									00:05:38	21.35	0.619	13.217	542	384.243	321.698	0.84	108.5	18.5	30.5	36.4	5.12	1.5	76	5.1	17.53	2.99	16.21	4.18	20.93	0.04	125	21	115	30	NONE		21.8	53	36.3	731	759	2667	111.1	1.85	11	35.6	0	1482	1186
									00:05:42	15.58	0.753	11.735	733	352.744	308.725	0.88	130.9	24.3	30.2	34.5	4.7	1.3	76	4.6	17.38	3.23	16.02	4.46	20.93	0.04	124	23	114	32	NONE		21.8	53	36.4	731	759	2470	102.9	1.72	11	32.9	0	1052	1418
									00:05:45	18.87	0.461	8.698	341	260.258	221.399	0.85	80.3	14.4	28.3	33.3	3.47	1	78	3.3	17.42	3.12	15.98	4.38	20.93	0.04	124	22	114	31	NONE		21.8	53	36.3	731	759	1812	75.5	1.26	11	24.2	0	924	889
									00:05:49	17.7	0.385	6.814	436	170.753	142.384	0.83	69.3	9.9	32.7	39.2	2.28	0.7	80	2.1	18	2.57	16.3	4.05	20.93	0.04	128	18	116	29	NONE		21.8	53	36.3	731	759	1184	49.4	0.82	11	15.8	0	672	513
									00:05:52	20.62	0.392	8.082	340	216.102	179.437	0.83	69.8	10.7	30.7	37	2.88	0.8	76	2.8	17.81	2.73	16.06	4.19	20.93	0.04	127	19	114	30	NONE		21.8	53	36.3	731	759	1498	62.4	1.04	11	20	0	867	631
									00:05:55	20.55	0.659	13.541	482	428.36	353.404	0.83	113.6	21.1	28.3	34.2	5.71	1.6	75	5.7	17.24	3.2	15.59	4.59	20.93	0.04	123	23	111	33	NONE		21.8	53	36.3	731	759	2965	123.6	2.06	11	39.5	0	1771	1194
									00:05:57	26.09	0.348	9.078	284	275.346	218.788	0.79	60.6	10.3	26.3	33.1	3.67	1	76	3.6	17.41	2.96	15.91	4.16	20.93	0.04	124	21	113	30	NONE		21.8	53	36.3	731	759	1893	78.9	1.31	11	25.2	0	1327	566
									00:05:59	27.4	0.165	4.521	343	71.0284	59.5671	0.84	31.5	2.7	36.6	43.7	0.95	0.3	77	0.9	19.09	1.64	17.85	2.51	20.93	0.04	136	12	127	18	NONE		21.8	53	36.3	731	759	493	20.6	0.34	11	6.6	0	272	222
									00:06:04	11.65	1.329	15.483	1273	501.969	431.493	0.86	227.5	45.4	29.2	34	6.69	1.9	78	6.4	17.12	3.42	15.58	4.75	20.93	0.04	122	24	111	34	NONE		21.8	53	36.3	731	759	3503	145.9	2.43	11	46.7	0	1678	1824
									00:06:07	22.06	0.77	16.985	273	623.578	520.607	0.83	128.1	28.9	24.8	29.7	8.31	2.4	78	8	16.64	3.75	15.44	4.78	20.93	0.04	118	27	110	34	NONE		21.9	53	36.3	731	759	4327	180.3	3	11	57.7	0	2438	1888
									00:06:09	24	0.365	8.76	238	276.078	224.925	0.81	63	11.5	25.6	31.5	3.68	1.1	77	3.6	17.26	3.15	15.93	4.29	20.93	0.04	123	22	113	31	NONE		21.8	53	36.3	731	759	1907	79.4	1.32	11	25.4	0	1206	701
									00:06:12	23.53	0.388	9.129	321	265.741	212.565	0.8	68.1	11.1	28.2	35.2	3.54	1	77	3.5	17.55	2.86	16.01	4.12	20.93	0.04	125	20	114	29	NONE		21.9	53	36.3	731	759	1829	76.2	1.27	12	24.4	0	1249	580
									00:06:15	20.62	0.486	10.021	392	303.624	245.169	0.81	84.6	14.6	28.2	35	4.05	1.2	76	4	17.41	3	15.99	4.19	20.93	0.04	124	21	114	30	NONE		21.9	53	36.3	731	759	2094	87.2	1.45	12	27.9	0	1376	718
									00:06:18	18.24	0.759	13.842	677	440.118	362.733	0.82	130.7	24.4	28.5	34.6	5.87	1.7	76	5.8	17.22	3.21	15.69	4.51	20.93	0.04	123	23	112	32	NONE		21.8	53	36.3	731	759	3046	126.9	2.12	12	40.6	0	1828	1218
									00:06:21	18.46	0.568	10.486	512	323.178	263.213	0.81	98.5	17.5	28.4	34.9	4.31	1.2	75	4.3	17.34	3.08	15.89	4.34	20.93	0.04	123	22	113	31	NONE		21.8	53	36.3	731	759	2232	93	1.55	12	29.8	0	1413	819
[truncated: 34 more columns]

## Sheet: Sonuçlar
Parametre	um	Pre	Bekl.	%Beklenen	Ex Sonrası	% Değişim	Normal	Sınıf
Parametre	um	Ölçüm	Dinlenme	Isınma	AT	RC	Maks	Bekl.	%Beklenen	Normal	Sınıf
Parametre	um	Ölçüm	Dinlenme	Isınma	AT	RC	Maks	Bekl.	%Beklenen	Normal	Sınıf
Parametre	um	Ölçüm	Dinlenme	Isınma	AT	RC	Maks	Bekl.	%Beklenen	Normal	Sınıf
Parametre	um	Ölçüm	Dinlenme	Isınma	AT	RC	Maks	Bekl.	%Beklenen	Normal	Sınıf
Parametre	um	Ölçüm	Dinlenme	Isınma	AT	RC	Maks	Bekl.	%Beklenen	Normal	Sınıf
