# Supplementary material for: Correction: The contribution of energy systems during 30-second lower body Wingate anaerobic test in combat sports athletes: Intermittent versus single forms and gender comparison
Source: PLoS One. 2024 Jun 27;19(6):e0306361. doi: 10.1371/journal.pone.0306361 (PMC11210755; doi:10.1371/journal.pone.0306361)
Supplement: S1 File — A) Descriptive characteristics of athletes including age range, height, weight; B) Wingate test outputs, including metrics such as peak power, mean power, and fatigue index; C) Oxygen Consumption (O2) Data for two different Wingate test protocols, providing comparative insights into athletes’ oxygen consumption during these tests. (ZIP) [file pone.0306361.s001.zip › S1 File/C. Oxygen consumption data for two Wingate tests/All Raw-Oxygen Data/35.xlsx]

## Sheet: Veri
			Test Tarihi	17112022		Barometrik basınç (mmHg)	758		t	Rf	VT	VE_ergo	IV	VO2	VCO2	RQ	O2eksp	CO2eksp	VE/VO2	VE/VCO2	VO2/Kg	METS	HR	VO2/HR	FeO2	FeCO2	FetO2	FetCO2	FiO2	FiCO2	PeO2	PeCO2	PetO2	PETCO2	Faz	İşaretleyici	Ortam Sıc.	RH Amb	Cihaz Sıcaklığı	Analizör Basıncı	PB	EEkc	EEh	EEm	EEtot	EEkg	PRO	YAĞ	CHO
			Test Süresi	00:10:36		Ortam Sıcaklığı (°C)	21		s	1/min	L(btps)	L/min	mL	mL/min	mL/min	---	mL	mL	---	---	mL/min/Kg	---	bpm	mL/beat	%	%	%	%	%	%	mmHg	mmHg	mmHg	mmHg	---	---	°C	%	°C	mmHg	mmHg	kcal/day	kcal/h	kcal/min	kcal	kcal/Kg/day	kcal/day	kcal/day	kcal/day
			Test Süresi	00:10:29		Ortam Görece Nem (%)	59
			Egzersiz Süresi	00:00:00		Flowmetre sıcaklığı (°C)	34		00:00:01	17.05	0.53	9.034	567	356.192	266.616	0.75	86.9	19.2	22	29.4	5.48	1.6	50	7.1	16.4	3.62	14.77	4.95	20.93	0.04	117	26	105	35	NONE		21	59	37	731	758	2423	100.9	1.68	0	37.3	0	2079	343
			Kişi (Hasta) Tipi	Healthy		Flowmetre Bağıl Nem (%)	100		00:00:04	17.19	0.842	14.476	903	561.505	445.595	0.79	138.3	31.8	23.6	29.8	8.64	2.5	51	11	16.43	3.78	15.05	4.87	20.93	0.04	117	27	107	35	NONE		21	59	37	731	758	3859	160.8	2.68	0	59.4	0	2719	1140
			Test Türü	Azami		STPD (---)	0.8239		00:00:08	15.42	0.534	8.237	650	313.794	251.41	0.8	88.1	20	22.8	28.5	4.83	1.4	52	6	16.5	3.75	15.03	4.92	20.93	0.04	117	27	107	35	NONE		21	59	37	731	758	2161	90	1.5	0	33.2	0	1466	695
			Ergometre	HP Cosmos (Kmh)		BTPS Ins (---)	1.1078		00:00:12	15.11	0.597	9.023	655	343.845	274.665	0.8	98.5	22.3	23.2	29	5.29	1.5	52	6.6	16.5	3.74	15.07	4.96	20.93	0.04	117	27	107	35	NONE		21	59	37	731	758	2366	98.6	1.64	0	36.4	0	1625	741
			Protokol	Hiçbiri		BTPS Eksp (---)	1.0199		00:00:19	14.81	0.49	7.259	670	243.761	190.432	0.78	83.5	15.8	25.5	32.7	3.75	1.1	51	4.8	17.04	3.22	14.71	5.1	20.93	0.04	121	23	105	36	NONE		21	59	37	730	758	1671	69.6	1.16	0	25.7	0	1247	423
			Azami Efor	Onaylanmamış		#Adım sayısı	118		00:00:23	12.1	0.567	6.859	687	335.745	258.822	0.77	86.6	26.2	17.9	23.2	5.17	1.5	53	6.3	15.27	4.62	14.39	5.34	20.93	0.04	109	33	102	38	NONE		21	59	37	730	758	2296	95.6	1.59	1	35.3	0	1795	501
			EKG Tepkisi	Yok		BSA (m2)	1.74611		00:00:26	23.35	0.564	13.167	728	493.978	380.3	0.77	93.6	20	23.3	30.3	7.6	2.2	55	9	16.6	3.55	15.02	4.89	20.93	0.04	118	25	107	35	NONE		21	59	37	731	758	3377	140.7	2.34	1	51.9	0	2652	725
			Test sebebi	Yok		BMI (kg/m2)	22.8		00:00:30	17.8	0.541	9.632	484	364.685	278.422	0.76	89.6	19.2	23	30.1	5.61	1.6	54	6.8	16.56	3.55	14.68	5.09	20.93	0.04	118	25	104	36	NONE		21	59	37	731	758	2489	103.7	1.73	1	38.3	0	2009	480
			Testi durdurma sebebi	Yok		HR Maks.	201		00:00:33	16.85	0.674	11.36	679	458.784	354.458	0.77	109.6	25.8	22.2	28.7	7.06	2	53	8.7	16.26	3.83	14.66	5.13	20.93	0.04	116	27	104	36	NONE		21	59	37	730	758	3138	130.7	2.18	1	48.3	0	2435	703
			Test Konumu	Tanımsız		Kullanıcı 1 (---)	-		00:00:37	16.48	0.655	10.797	644	446.357	344.055	0.77	105.8	25.6	21.6	28	6.87	2	52	8.6	16.15	3.91	14.74	5.06	20.93	0.04	115	28	105	36	NONE		21.1	59	37	731	758	3052	127.2	2.12	1	46.9	0	2387	665
			Test Amacı	Yok		Kullanıcı 2 (---)	-		00:00:41	15.31	0.6	9.184	614	366.483	283.192	0.77	97.9	22.7	22.1	28.6	5.64	1.6	51	7.2	16.32	3.78	14.82	5.01	20.93	0.04	116	27	105	36	NONE		21.1	59	37	731	758	2507	104.4	1.74	1	38.6	0	1944	562
						Kullanıcı 3 (---)	-		00:00:45	15.54	0.664	10.321	748	405.146	321.843	0.79	108.7	25.4	22.8	28.7	6.23	1.8	50	8.1	16.37	3.83	14.89	5.01	20.93	0.04	116	27	106	36	NONE		21.1	59	37	730	758	2785	116	1.93	1	42.8	0	1954	831
									00:00:49	17.29	0.979	16.928	873	667.719	554.226	0.83	159.7	39.3	23.5	28.4	10.27	2.9	50	13.4	16.31	4.01	15.24	4.87	20.93	0.04	116	29	108	35	NONE		21.1	59	37	730	758	4628	192.8	3.21	1	71.2	0	2685	1943
									00:00:54	10.36	0.56	5.803	710	203.286	170.532	0.84	94.2	20.2	25	29.8	3.13	0.9	49	4.1	16.82	3.61	15.12	5.05	20.93	0.04	120	26	108	36	NONE		21.1	59	37	731	758	1412	58.8	0.98	2	21.7	0	776	635
									00:01:00	9.68	0.817	7.906	896	294.922	253.308	0.86	135.1	32.1	24.5	28.5	4.54	1.3	50	5.9	16.54	3.93	15.12	5.12	20.93	0.04	118	28	108	36	NONE		21.1	59	37	731	758	2058	85.7	1.43	2	31.7	0	991	1067
									00:01:05	12.82	0.57	7.308	643	291.401	241.563	0.83	92.7	23.1	22	26.5	4.48	1.3	50	5.8	16.26	4.05	15.16	5.07	20.93	0.04	116	29	108	36	NONE		21.1	59	37	731	758	2019	84.1	1.4	2	31.1	0	1179	841
									00:01:10	12.5	0.339	4.238	507	146.023	120.114	0.82	57.3	11.8	23	28	2.25	0.6	50	2.9	16.9	3.48	15.09	5.03	20.93	0.04	120	25	107	36	NONE		21.2	59	37	731	758	1010	42.1	0.7	2	15.5	0	612	398
									00:01:12	20.13	0.735	14.799	658	578.622	487.748	0.84	120.1	29.7	23.1	27.5	8.9	2.5	51	11.3	16.34	4.04	15.1	5	20.93	0.04	116	29	107	36	NONE		21.2	59	37	731	758	4022	167.6	2.79	2	61.9	0	2156	1866
									00:01:16	17.05	0.531	9.051	721	280.025	232.924	0.83	91.9	16.8	28.1	33.7	4.31	1.2	51	5.5	17.31	3.16	15.29	4.9	20.93	0.04	123	22	109	35	NONE		21.2	59	37	731	758	1942	80.9	1.35	2	29.9	0	1115	827
									00:01:19	20.69	0.795	16.448	755	582.555	502.504	0.86	133.2	29.8	25.7	29.9	8.96	2.6	52	11.2	16.75	3.75	15.39	4.89	20.93	0.04	119	27	109	35	NONE		21.2	59	37	731	758	4068	169.5	2.82	2	62.6	0	1908	2160
									00:01:22	17.96	0.443	7.958	538	255.978	222.324	0.87	75.9	15.2	26.2	30.1	3.94	1.1	51	5	17.13	3.43	15.64	4.71	20.93	0.04	122	24	111	33	NONE		21.2	59	37	730	758	1790	74.6	1.24	2	27.5	0	803	987
									00:01:25	19.87	0.725	14.404	665	518.416	453.537	0.87	120.9	28	25.1	28.7	7.98	2.3	51	10.2	16.68	3.86	15.77	4.66	20.93	0.04	119	27	112	33	NONE		21.2	59	37	730	758	3630	151.2	2.52	2	55.8	0	1550	2079
									00:01:32	8.71	0.692	6.026	947	249.341	224.717	0.9	110.8	31.6	21.7	24.1	3.84	1.1	55	4.5	16.01	4.57	15.37	5.15	20.93	0.04	114	32	109	37	NONE		21.2	59	37	731	758	1756	73.2	1.22	3	27	0	592	1164
									00:01:38	14.71	0.665	9.779	774	343.208	311.773	0.91	111.4	26	25.5	28.1	5.28	1.5	53	6.5	16.75	3.91	15.52	4.94	20.93	0.04	119	28	110	35	NONE		21.2	59	37	731	758	2421	100.9	1.68	3	37.3	0	757	1664
									00:01:42	10.29	0.533	5.485	670	166.629	146.565	0.88	92.4	17.5	28.6	32.5	2.56	0.7	55	3	17.34	3.28	15.46	4.88	20.93	0.04	123	23	110	35	NONE		21.2	59	37	731	758	1168	48.7	0.81	3	18	0	480	688
									00:01:47	14.67	0.456	6.689	574	226.687	191.158	0.84	77.3	16	25	29.6	3.49	1	53	4.3	16.95	3.51	15.28	4.9	20.93	0.04	121	25	109	35	NONE		21.2	59	37	731	758	1576	65.7	1.09	3	24.2	0	843	733
									00:01:52	9.54	0.63	6.01	641	209.165	173.257	0.83	106.2	22.3	25.5	30.8	3.22	0.9	53	3.9	16.86	3.54	14.91	5.18	20.93	0.04	120	25	106	37	NONE		21.3	59	37	731	758	1449	60.4	1.01	3	22.3	0	849	600
									00:01:57	14.49	0.989	14.333	861	565.535	470.454	0.83	161.3	39.8	23.6	28.3	8.7	2.5	53	10.7	16.31	4.02	14.97	5.16	20.93	0.04	116	29	106	37	NONE		21.3	59	37	731	758	3921	163.4	2.72	3	60.3	0	2250	1671
									00:02:03	9.26	0.544	5.037	766	186.698	156.999	0.84	90.2	20.8	23.5	28	2.87	0.8	51	3.7	16.58	3.82	14.82	5.31	20.93	0.04	118	27	105	38	NONE		21.3	59	37	731	758	1297	54	0.9	3	20	0	704	593
									00:02:08	13.3	0.52	6.918	562	256.423	211.433	0.82	86.3	19.5	23.3	28.3	3.94	1.1	51	5	16.6	3.75	15	5.1	20.93	0.04	118	27	107	36	NONE		21.3	59	37	731	758	1775	74	1.23	4	27.3	0	1063	712
									00:02:13	11.67	0.411	4.798	424	161.441	126.313	0.78	70	13.3	24.7	31.5	2.48	0.7	49	3.3	17.03	3.24	15	4.93	20.93	0.04	121	23	107	35	NONE		21.3	59	37	731	758	1107	46.1	0.77	4	17	0	822	285
									00:02:18	12.2	0.771	9.402	885	378.725	310.345	0.82	125.1	31.2	22.6	27.5	5.83	1.7	49	7.7	16.23	4.05	14.97	5.08	20.93	0.04	115	29	106	36	NONE		21.3	59	37	731	758	2619	109.1	1.82	4	40.3	0	1614	1005
									00:02:24	9.32	0.501	4.668	602	170.576	138.916	0.81	83.5	18.3	23.5	28.9	2.62	0.7	47	3.6	16.67	3.65	14.79	5.21	20.93	0.04	118	26	105	37	NONE		21.3	59	37	731	758	1178	49.1	0.82	4	18.1	0	746	432
									00:02:28	14.12	0.696	9.826	622	401.771	320.073	0.8	112.6	27.8	22	27.6	6.18	1.8	47	8.5	16.18	3.99	14.8	5.18	20.93	0.04	115	28	105	37	NONE		21.3	59	37	730	758	2763	115.1	1.92	4	42.5	0	1918	846
									00:02:34	10.58	2.617	27.693	2279	865.864	804.254	0.93	449.9	93.3	31.1	33.5	13.32	3.8	47	18.4	17.19	3.57	15.92	4.73	20.93	0.04	122	25	113	34	NONE		21.3	59	37	731	758	6137	255.7	4.26	4	94.4	0	1490	4646
									00:02:39	11.98	0.416	4.982	784	175.586	160.165	0.91	69.6	16.4	23.6	25.9	2.7	0.8	49	3.6	16.73	3.94	16.05	4.66	20.93	0.04	119	28	114	33	NONE		21.3	58	37	731	758	1240	51.7	0.86	4	19.1	0	372	868
									00:02:47	17.86	0.484	8.643	554	284.501	267.844	0.94	82.2	18.4	26	27.6	4.38	1.3	50	5.7	16.98	3.8	15.7	4.9	20.93	0.04	121	27	112	35	NONE		21.4	59	37	731	758	2022	84.3	1.4	5	31.1	0	404	1618
									00:02:51	6.96	0.732	5.095	548	203.001	170.345	0.84	119	30	22.7	27.1	3.12	0.9	50	4.1	16.26	4.1	14.97	5.15	20.93	0.04	116	29	106	37	NONE		21.4	59	37	731	758	1410	58.7	0.98	5	21.7	0	774	636
									00:02:55	16.95	1.219	20.661	1307	739.257	652.25	0.88	203.5	47.2	26.3	29.9	11.37	3.2	52	14.2	16.69	3.87	15.56	4.8	20.93	0.04	119	28	111	34	NONE		21.4	59	37	731	758	5185	216	3.6	5	79.8	0	2083	3102
									00:02:59	22.22	0.634	14.089	728	467.197	412.761	0.88	107.8	22.8	26.8	30.4	7.19	2.1	50	9.3	17	3.6	15.84	4.57	20.93	0.04	121	26	113	32	NONE		21.4	58	37	731	758	3278	136.6	2.28	5	50.4	0	1303	1974
									00:03:06	10.77	1.79	19.282	844	786.558	698.261	0.89	288.1	79.4	23.6	26.5	12.1	3.5	53	14.8	16.09	4.44	15.08	5.25	20.93	0.04	114	32	107	37	NONE		21.4	58	37	731	758	5523	230.1	3.84	5	85	0	2116	3407
									00:03:16	14.08	0.434	6.113	605	165.669	152.31	0.92	76.8	13.3	30.9	33.7	2.55	0.7	53	3.1	17.7	3.06	16.19	4.4	20.93	0.04	126	22	115	31	NONE		21.4	58	37	731	758	1172	48.8	0.81	6	18	0	322	849
									00:03:23	7.87	0.395	3.11	630	95.1869	85.899	0.9	68.3	13.4	26.9	29.8	1.46	0.4	56	1.7	17.29	3.39	15.14	5.24	20.93	0.04	123	24	108	37	NONE		21.4	58	37	731	758	671	27.9	0.47	6	10.3	0	223	447
									00:03:27	11.93	0.733	8.744	517	322.133	272.267	0.85	121.7	28	24.6	29	4.96	1.4	56	5.8	16.6	3.82	15.3	4.97	20.93	0.04	118	27	109	35	NONE		21.4	59	37	731	758	2240	93.3	1.56	6	34.5	0	1184	1057
									00:03:32	12.3	0.436	5.361	718	185.023	160.296	0.87	73.5	16	24.3	28.1	2.85	0.8	57	3.2	16.86	3.67	14.95	5.27	20.93	0.04	120	26	106	37	NONE		21.4	59	37	731	758	1293	53.9	0.9	6	19.9	0	590	703
									00:03:36	15.67	0.856	13.41	861	470.334	409.856	0.87	143.7	32.1	26.2	30	7.24	2.1	57	8.3	16.79	3.75	15.7	4.73	20.93	0.04	119	27	112	34	NONE		21.4	58	37	731	758	3291	137.1	2.29	6	50.6	0	1444	1847
									00:03:41	16.13	0.391	6.306	471	217.721	189.26	0.87	65.9	14.4	23.8	27.4	3.35	1	55	4	16.85	3.68	15.49	4.86	20.93	0.04	120	26	110	35	NONE		21.4	58	37	731	758	1523	63.4	1.06	6	23.4	0	679	843
									00:03:45	11.39	0.524	5.966	483	200.08	170.612	0.85	89	18.4	25.8	30.3	3.08	0.9	54	3.7	16.98	3.51	15.24	4.97	20.93	0.04	121	25	108	35	NONE		21.4	58	37	731	758	1394	58.1	0.97	6	21.4	0	701	693
									00:03:50	12	0.699	8.388	487	293.18	243.387	0.83	117.7	24.9	25.7	31	4.51	1.3	54	5.4	16.84	3.56	14.86	5.3	20.93	0.04	120	25	106	38	NONE		21.4	58	37	731	758	2032	84.7	1.41	6	31.3	0	1178	854
									00:03:55	12.99	0.532	6.909	778	230.819	198.862	0.86	90.4	18.8	26	30.2	3.55	1	55	4.2	16.99	3.53	15.37	4.93	20.93	0.04	121	25	109	35	NONE		21.4	59	37	731	758	1611	67.1	1.12	7	24.8	0	761	850
									00:03:59	12.24	0.661	8.094	575	300.666	254.562	0.85	109.5	25.5	24.1	28.4	4.63	1.3	56	5.4	16.57	3.86	15.01	5.17	20.93	0.04	118	27	107	37	NONE		21.4	59	37	731	758	2092	87.2	1.45	7	32.2	0	1095	997
									00:04:04	14.15	0.532	7.528	686	257.335	222.514	0.86	89.9	19.3	25.4	29.4	3.96	1.1	59	4.4	16.9	3.63	15.4	4.89	20.93	0.04	120	26	109	35	NONE		21.4	58	37	731	758	1798	74.9	1.25	7	27.7	0	830	967
									00:04:07	15.08	0.554	8.352	501	293.535	253.086	0.86	93	20.6	24.9	28.8	4.52	1.3	60	4.9	16.79	3.72	15.44	4.81	20.93	0.04	119	26	110	34	NONE		21.4	58	37	731	758	2049	85.4	1.42	7	31.5	0	964	1086
									00:04:12	18.63	0.449	8.366	467	266.611	230.572	0.86	77.1	15.2	26.5	30.6	4.1	1.2	58	4.6	17.17	3.39	15.54	4.77	20.93	0.04	122	24	110	34	NONE		21.4	59	37	731	758	1863	77.6	1.29	7	28.7	0	859	1003
									00:04:15	13.13	0.451	5.921	495	190.624	158.122	0.83	77.4	14.8	26.2	31.6	2.93	0.8	57	3.3	17.16	3.28	15.23	4.87	20.93	0.04	122	23	108	35	NONE		21.5	58	37	731	758	1321	55	0.92	7	20.3	0	769	552
									00:04:19	17.05	0.558	9.511	569	330.208	274.898	0.83	94.1	19.8	25.2	30.3	5.08	1.5	56	5.9	16.86	3.55	15.13	4.96	20.93	0.04	120	25	108	35	NONE		21.5	59	37	731	758	2290	95.4	1.59	7	35.2	0	1309	981
									00:04:22	15.58	0.548	8.54	528	294.641	242.399	0.82	92.6	19.1	25.3	30.7	4.53	1.3	55	5.4	16.9	3.49	15.28	4.87	20.93	0.04	120	25	109	35	NONE		21.5	58	37	731	758	2039	84.9	1.42	7	31.4	0	1234	805
									00:04:26	16.53	0.646	10.678	713	397.986	338.26	0.85	106.9	25.1	23.9	28.1	6.12	1.7	54	7.4	16.55	3.89	15.56	4.74	20.93	0.04	118	28	111	34	NONE		21.5	58	37	731	758	2771	115.5	1.92	7	42.6	0	1419	1352
									00:04:35	6.64	2.742	18.219	2482	533.429	524.442	0.98	476.8	96.9	33.3	33.9	8.21	2.3	52	10.3	17.39	3.53	15.97	4.72	20.93	0.04	124	25	114	34	NONE		21.5	58	37	731	758	3826	159.4	2.66	8	58.9	0	220	3606
									00:04:38	18.93	0.462	8.744	531	257.672	248.173	0.96	80.3	16.1	28.8	29.9	3.96	1.1	51	5.1	17.38	3.48	16.14	4.65	20.93	0.04	124	25	115	33	NONE		21.5	58	37	731	758	1840	76.7	1.28	8	28.3	0	232	1609
									00:05:00	8.57	1.202	10.303	1074	327.249	328.506	1	205.2	47	29.6	29.5	5.03	1.4	51	6.4	17.07	3.91	15.42	4.93	20.93	0.04	121	28	110	35	NONE		21.5	58	37	731	758	2358	98.3	1.64	8	36.3	0	0	2358
									00:05:05	17.6	0.361	6.352	452	195.43	166.051	0.85	62.5	11.6	26.2	30.8	3.01	0.9	50	3.9	17.31	3.21	15.9	4.55	20.93	0.04	123	23	113	32	NONE		21.5	58	37	731	758	1361	56.7	0.94	8	20.9	0	698	662
									00:05:09	12.37	0.505	6.247	453	215.918	182.406	0.84	85.2	18.1	24.9	29.5	3.32	0.9	50	4.3	16.87	3.58	15.71	4.58	20.93	0.04	120	25	112	33	NONE		21.5	58	37	731	758	1502	62.6	1.04	8	23.1	0	795	706
									00:05:13	14.81	0.421	6.237	454	206.768	176.132	0.85	71.7	14.6	25.1	29.5	3.18	0.9	50	4.1	17.03	3.47	15.84	4.52	20.93	0.04	121	25	113	32	NONE		21.5	58	37	731	758	1440	60	1	8	22.2	0	728	712
									00:05:16	17.6	0.611	10.751	573	399.563	338.543	0.85	101.2	23.6	23.8	28.1	6.15	1.8	50	8	16.56	3.86	15.54	4.75	20.93	0.04	118	27	110	34	NONE		21.5	58	37	731	758	2780	115.8	1.93	9	42.8	0	1449	1331
									00:05:27	8.94	0.849	7.592	726	264.318	233.227	0.88	142.7	32	26.4	29.9	4.07	1.2	51	5.2	16.81	3.77	15.67	4.8	20.93	0.04	120	27	111	34	NONE		21.5	58	37	731	758	1854	77.2	1.29	9	28.5	0	744	1110
									00:05:32	10	2.722	27.22	1494	1068.89	945.842	0.88	443.1	115.9	24.8	28	16.44	4.7	51	21	16.28	4.26	15.55	4.84	20.93	0.04	116	30	111	34	NONE		21.5	58	37	731	758	7501	312.5	5.21	9	115.4	0	2947	4554
									00:05:39	9.24	3.307	30.573	3323	674.66	786.67	1.17	600.5	104.6	44.4	38	10.38	3	52	13	18.16	3.16	17.25	4.07	20.93	0.04	129	22	123	29	NONE		21.5	58	37	731	758	5035	209.8	3.5	10	77.5	0	0	5035
									00:05:59	15.56	0.324	5.041	1128	109.28	108.586	0.99	59.3	8.6	36.2	36.4	1.68	0.5	52	2.1	18.3	2.65	15.1	4.81	20.93	0.04	130	19	107	34	NONE		21.5	58	37	731	758	786	32.7	0.55	10	12.1	0	17	769
									00:06:11	7.85	0.338	2.654	740	90.7524	69.6415	0.77	57.4	10.9	23.2	30.2	1.4	0.4	48	1.9	16.98	3.22	14	5.52	20.93	0.04	121	23	100	39	NONE		21.5	58	37	731	758	620	25.8	0.43	10	9.5	0	492	128
									00:06:17	8.3	1.189	9.867	888	512.001	383.675	0.75	177.9	56.6	18.1	24.2	7.88	2.3	50	10.2	14.96	4.76	13.82	5.62	20.93	0.04	106	34	98	40	NONE		21.5	58	36.9	731	758	3483	145.1	2.42	11	53.6	0	2980	504
									00:06:21	16.9	0.711	12.017	711	510.177	388.662	0.76	114	28.2	21.2	27.9	7.85	2.2	50	10.2	16.03	3.97	14.58	5.13	20.93	0.04	114	28	104	36	NONE		21.5	58	36.9	731	758	3481	145	2.42	11	53.6	0	2830	651
									00:06:24	20.2	0.647	13.071	857	509.88	405.087	0.79	106.1	24.6	22.9	28.8	7.84	2.2	52	9.8	16.4	3.8	15.27	4.62	20.93	0.04	117	27	109	33	NONE		21.5	58	36.9	731	758	3505	146	2.43	11	53.9	0	2459	1046
									00:06:35	5.43	2.611	14.177	2358	417.12	396.591	0.95	454.2	89.7	33.1	34.8	6.42	1.8	59	7.1	17.4	3.44	15.44	4.96	20.93	0.04	124	24	110	35	NONE		21.5	58	36.9	731	758	2971	123.8	2.06	11	45.7	0	499	2472
									00:06:41	11.34	0.448	5.081	635	165.225	142.22	0.86	76.6	15.4	25.9	30.1	2.54	0.7	57	2.9	17.1	3.44	15.63	4.76	20.93	0.04	122	24	111	34	NONE		21.5	58	36.9	731	758	1153	48	0.8	11	17.7	0	548	605
									00:06:46	10.36	0.317	3.285	435	107.275	90.2617	0.84	54.2	10.7	23.9	28.4	1.65	0.5	55	2	17.1	3.38	15.29	4.78	20.93	0.04	122	24	109	34	NONE		21.6	58	36.9	731	758	745	31.1	0.52	11	11.5	0	403	342
									00:06:50	15.58	0.256	3.99	402	122.92	98.8236	0.8	44.4	7.8	23.6	29.3	1.89	0.5	54	2.3	17.34	3.05	15.43	4.6	20.93	0.04	123	22	110	33	NONE		21.6	58	36.9	731	758	847	35.3	0.59	11	13	0	567	280
									00:06:59	7.52	1.111	8.353	1166	365.752	303.23	0.83	175.6	49.4	21.4	25.8	5.63	1.6	57	6.4	15.81	4.45	14.54	5.44	20.93	0.04	112	32	103	39	NONE		21.6	58	36.9	731	758	2534	105.6	1.76	12	39	0	1479	1056
									00:07:06	7.52	0.895	6.729	733	290.752	228.192	0.78	142.5	37.2	21.3	27.2	4.47	1.3	54	5.4	15.92	4.16	13.99	5.73	20.93	0.04	113	30	99	41	NONE		21.6	58	36.9	731	758	1994	83.1	1.38	12	30.7	0	1465	530
									00:07:09	15.46	0.745	11.521	628	560.509	440.789	0.79	113.9	34.9	18.6	23.7	8.62	2.5	56	10	15.29	4.68	14.38	5.46	20.93	0.04	109	33	102	39	NONE		21.6	58	36.9	730	758	3846	160.3	2.67	12	59.2	0	2804	1042
									00:07:14	17.75	0.794	14.095	760	553.81	450.147	0.81	129.8	31.1	23.2	28.6	8.52	2.4	65	8.5	16.35	3.92	15.23	4.82	20.93	0.04	116	28	108	34	NONE		21.6	58	36.9	731	758	3823	159.3	2.66	12	58.8	0	2442	1381
									00:07:19	9.42	0.598	5.633	520	243.284	184.363	0.76	95.4	24	20.4	27	3.74	1.1	62	3.9	15.95	4.01	14.2	5.37	20.93	0.04	113	29	101	38	NONE		21.6	58	36.9	731	758	1658	69.1	1.15	12	25.5	0	1371	288
									00:07:24	17.34	0.485	8.41	621	322.172	244.357	0.76	80.1	17.3	22.3	29.5	4.96	1.4	60	5.4	16.52	3.57	14.91	4.91	20.93	0.04	117	25	106	35	NONE		21.6	58	36.9	731	758	2196	91.5	1.53	12	33.8	0	1811	386
									00:07:27	13.51	0.659	8.905	659	361.418	279.819	0.77	107	25.4	22	28.4	5.56	1.6	58	6.2	16.24	3.85	14.81	4.98	20.93	0.04	115	27	105	35	NONE		21.6	58	36.9	731	758	2473	103	1.72	12	38	0	1906	567
									00:07:31	17.96	0.698	12.539	622	506.755	404.307	0.8	113.3	27.6	22.3	27.9	7.8	2.2	56	9	16.23	3.95	14.91	4.98	20.93	0.04	115	28	106	35	NONE		21.6	58	36.9	731	758	3486	145.3	2.42	13	53.6	0	2406	1081
									00:07:34	16.95	0.564	9.559	540	364.042	295.649	0.81	93	21.4	23	28.3	5.6	1.6	53	6.9	16.49	3.79	15.34	4.71	20.93	0.04	117	27	109	33	NONE		21.6	58	36.9	731	758	2513	104.7	1.74	13	38.7	0	1611	902
									00:07:38	16.9	0.637	10.766	632	389.864	325.044	0.83	106.3	23.6	24.6	29.5	6	1.7	51	7.6	16.69	3.7	15.32	4.82	20.93	0.04	119	26	109	34	NONE		21.6	58	36.9	731	758	2704	112.7	1.88	13	41.6	0	1535	1170
									00:07:43	12.61	0.943	11.887	814	425.236	366.799	0.86	157.6	35.7	25.9	30	6.54	1.9	49	8.7	16.71	3.79	15.67	4.68	20.93	0.04	119	27	111	33	NONE		21.6	58	36.9	731	758	2969	123.7	2.06	13	45.7	0	1393	1577
									00:07:47	14.22	1.535	21.825	703	873.365	762.356	0.87	248.7	65.7	23.8	27.3	13.44	3.8	49	17.8	16.2	4.28	15.26	5.12	20.93	0.04	115	30	108	36	NONE		21.6	58	36.9	731	758	6112	254.7	4.24	13	94	0	2652	3461
									00:07:50	27.4	0.928	25.425	743	678.712	652.962	0.96	164.4	29.3	34.6	36	10.44	3	52	13.1	17.72	3.16	16.05	4.33	20.93	0.04	126	22	114	31	NONE		21.6	58	36.9	731	758	4846	201.9	3.37	13	74.6	0	627	4218
									00:07:53	18.4	0.242	4.454	864	51.3977	48.5696	0.94	47.3	3.3	61.6	65.2	0.79	0.2	53	1	19.55	1.36	17.9	2.75	20.93	0.04	139	10	127	20	NONE		21.6	58	36.9	731	758	366	15.2	0.25	13	5.6	0	69	297
									00:07:56	22.3	0.476	10.617	482	215.091	217.016	1.01	87.9	12	42.1	41.7	3.31	0.9	52	4.1	18.47	2.52	17.12	3.6	20.93	0.04	131	18	122	26	NONE		21.6	58	36.9	731	758	1552	64.7	1.08	14	23.9	0	0	1552
									00:08:00	15.35	0.444	6.813	467	127.665	189.945	1.49	81.8	15.2	45	30.2	1.96	0.6	51	2.5	18.42	3.42	16.75	4.12	20.93	0.04	131	24	119	29	NONE		21.6	58	36.9	731	758	1018	42.4	0.71	14	15.7	0	0	1018
									00:08:04	13.36	2.615	34.944	2667	770.111	873.678	1.13	475.4	80.4	44.2	38.9	11.85	3.4	53	14.5	18.18	3.07	17.56	3.66	20.93	0.04	129	22	125	26	NONE		21.6	58	36.9	731	758	5709	237.9	3.96	14	87.8	0	0	5709
									00:08:12	9.82	2.035	19.984	1795	333.669	483.749	1.45	380.8	60.6	57.8	39.9	5.13	1.5	61	5.5	18.71	2.98	17.46	4.03	20.93	0.04	133	21	124	29	NONE		21.6	58	36.9	731	758	2640	110	1.83	14	40.6	0	0	2640
									00:08:34	9.72	0.467	4.541	463	97.5841	111.474	1.14	85.2	14.1	39.6	34.6	1.5	0.4	58	1.7	18.24	3.02	17.13	4.23	20.93	0.04	130	21	122	30	NONE		21.6	58	36.9	731	758	725	30.2	0.5	15	11.1	0	0	725
									00:08:40	8.85	0.376	3.329	664	110.634	90.8139	0.82	64.1	12.6	24.5	29.8	1.7	0.5	57	1.9	17.05	3.35	14.96	5.03	20.93	0.04	121	24	106	36	NONE		21.6	58	36.9	730	758	765	31.9	0.53	15	11.8	0	468	297
									00:08:44	12.4	0.832	10.314	708	413.617	332.584	0.8	135.3	32.9	22.8	28.4	6.36	1.8	57	7.3	16.26	3.95	15.15	4.89	20.93	0.04	116	28	108	35	NONE		21.6	58	36.9	731	758	2850	118.7	1.98	15	43.8	0	1905	944
									00:08:50	11.9	0.999	11.893	967	388.654	377.605	0.97	169.7	38.9	28.5	29.3	5.98	1.7	57	6.8	16.99	3.89	15.32	4.9	20.93	0.04	121	28	109	35	NONE		21.6	58	36.9	731	758	2781	115.9	1.93	15	42.8	0	270	2511
									00:08:53	18.02	0.659	11.874	521	444.732	371.622	0.84	109	25.3	23.9	28.6	6.84	2	57	7.8	16.54	3.84	15.4	4.78	20.93	0.04	118	27	109	34	NONE		21.6	58	36.9	731	758	3086	128.6	2.14	15	47.5	0	1732	1355
									00:08:57	16.13	0.524	8.452	1068	296.577	268.282	0.9	87.8	20.4	24.7	27.3	4.56	1.3	60	4.9	16.76	3.89	16.04	4.47	20.93	0.04	119	28	114	32	NONE		21.6	58	36.9	731	758	2091	87.1	1.45	15	32.2	0	681	1410
									00:09:00	19.93	0.711	14.173	580	492.048	456.79	0.93	119.3	28.1	26	28	7.57	2.2	58	8.5	16.78	3.95	16.03	4.61	20.93	0.04	119	28	114	33	NONE		21.6	58	36.9	731	758	3487	145.3	2.42	15	53.6	0	853	2634
									00:09:07	21.13	0.387	8.176	526	247.703	220.087	0.89	67.1	12.8	27	30.4	3.81	1.1	60	4.1	17.34	3.31	16.35	4.16	20.93	0.04	123	24	116	30	NONE		21.6	58	36.9	731	758	1740	72.5	1.21	15	26.8	0	662	1078
									00:09:12	7.03	0.485	3.407	467	104.342	109.435	1.05	83.3	19.1	27.9	26.6	1.61	0.5	57	1.8	17.18	3.94	14.79	5.12	20.93	0.04	122	28	105	36	NONE		21.6	58	36.9	730	758	759	31.6	0.53	15	11.7	0	0	759
									00:09:14	21.43	1.141	24.45	529	1152.9	925.764	0.8	176.2	52.9	19.9	24.8	17.74	5.1	57	20.2	15.44	4.64	14.18	5.42	20.93	0.04	110	33	101	39	NONE		21.6	58	36.9	731	758	7941	330.9	5.51	16	122.2	0	5340	2602
									00:09:22	13.76	0.374	5.147	1163	162.068	128.673	0.79	64.6	11.5	25.8	32.5	2.49	0.7	61	2.7	17.27	3.07	15.67	4.36	20.93	0.04	123	22	111	31	NONE		21.6	58	36.9	731	758	1114	46.4	0.77	16	17.1	0	783	331
									00:09:26	10.99	0.458	5.033	534	180.382	138.654	0.77	76.9	15.5	23.6	30.8	2.78	0.8	60	3	16.79	3.38	14.71	5.05	20.93	0.04	119	24	105	36	NONE		21.6	58	36.9	731	758	1233	51.4	0.86	16	19	0	973	259
									00:09:28	24.49	0.647	15.845	463	732.1	561.665	0.77	100.9	28.1	19.3	25.2	11.26	3.2	58	12.6	15.6	4.34	14.38	5.12	20.93	0.04	111	31	102	36	NONE		21.6	58	36.9	731	758	5001	208.4	3.47	16	76.9	0	3974	1027
									00:09:31	22.9	0.463	10.603	643	385.965	300.233	0.78	77.4	16.1	23.3	30	5.94	1.7	57	6.8	16.72	3.48	15.46	4.38	20.93	0.04	119	25	110	31	NONE		21.6	58	36.9	731	758	2643	110.1	1.84	16	40.7	0	2004	639
									00:09:36	12.1	0.481	5.819	609	238.484	183.431	0.77	77.9	18.6	20.8	27.1	3.67	1	54	4.4	16.2	3.87	14.56	5.17	20.93	0.04	115	27	104	37	NONE		21.6	58	36.8	731	758	1630	67.9	1.13	16	25.1	0	1284	346
									00:09:53	12.35	0.577	7.123	591	344.608	266.141	0.77	88.5	26.4	18.2	23.5	5.3	1.5	51	6.8	15.34	4.58	14.42	5.31	20.93	0.04	109	33	103	38	NONE		21.6	58	36.8	731	758	2357	98.2	1.64	17	36.3	0	1832	525
									00:09:56	18.18	0.666	12.109	714	448.303	359.973	0.8	110.7	24.3	24.2	30.1	6.9	2	51	8.8	16.62	3.65	15.28	4.77	20.93	0.04	118	26	109	34	NONE		21.6	58	36.9	731	758	3088	128.7	2.14	17	47.5	0	2076	1011
									00:09:59	18.35	0.799	14.661	705	499.886	403.284	0.81	135.5	27	26.8	33.2	7.69	2.2	49	10.2	16.96	3.38	15.3	4.82	20.93	0.04	121	24	109	34	NONE		21.6	58	36.9	731	758	3446	143.6	2.39	17	53	0	2273	1173
									00:10:05	17.91	0.852	15.26	908	530.428	458.275	0.86	143.4	31.4	26.4	30.6	8.16	2.3	48	11.1	16.83	3.69	15.68	4.67	20.93	0.04	120	26	111	33	NONE		21.6	58	36.8	730	758	3705	154.4	2.57	17	57	0	1720	1985
									00:10:09	9.51	0.993	9.442	727	351.374	294.554	0.84	164.5	38	25	29.8	5.41	1.5	47	7.5	16.57	3.83	15.27	5.02	20.93	0.04	118	27	109	36	NONE		21.6	58	36.8	731	758	2440	101.7	1.69	17	37.5	0	1347	1093
									00:10:12	19.17	0.481	9.22	659	246.18	214.892	0.87	85.5	13.8	32	36.7	3.79	1.1	46	5.4	17.78	2.87	16.17	4.23	20.93	0.04	126	20	115	30	NONE		21.6	58	36.9	730	758	1723	71.8	1.2	17	26.5	0	747	976
									00:10:19	14.93	0.444	6.627	655	174.307	153.974	0.88	79.1	12.7	32	36.3	2.68	0.8	45	3.9	17.82	2.86	16.15	4.38	20.93	0.04	127	20	115	31	NONE		21.6	58	36.9	731	758	1223	51	0.85	18	18.8	0	487	736
									00:10:29	14.56	0.639	9.306	670	309.92	270.473	0.87	108.6	22.8	26.7	30.6	4.77	1.4	43	7.2	17	3.57	15.77	4.65	20.93	0.04	121	25	112	33	NONE		21.7	58	36.8	731	758	2169	90.4	1.51	18	33.4	0	942	1227
[truncated: 35 more columns]

## Sheet: Sonuçlar
Parametre	um	Pre	Bekl.	%Beklenen	Ex Sonrası	% Değişim	Normal	Sınıf
Parametre	um	Ölçüm	Dinlenme	Isınma	AT	RC	Maks	Bekl.	%Beklenen	Normal	Sınıf
Parametre	um	Ölçüm	Dinlenme	Isınma	AT	RC	Maks	Bekl.	%Beklenen	Normal	Sınıf
Parametre	um	Ölçüm	Dinlenme	Isınma	AT	RC	Maks	Bekl.	%Beklenen	Normal	Sınıf
Parametre	um	Ölçüm	Dinlenme	Isınma	AT	RC	Maks	Bekl.	%Beklenen	Normal	Sınıf
Parametre	um	Ölçüm	Dinlenme	Isınma	AT	RC	Maks	Bekl.	%Beklenen	Normal	Sınıf
