# Supplementary material for: Correction: The contribution of energy systems during 30-second lower body Wingate anaerobic test in combat sports athletes: Intermittent versus single forms and gender comparison
Source: PLoS One. 2024 Jun 27;19(6):e0306361. doi: 10.1371/journal.pone.0306361 (PMC11210755; doi:10.1371/journal.pone.0306361)
Supplement: S1 File — A) Descriptive characteristics of athletes including age range, height, weight; B) Wingate test outputs, including metrics such as peak power, mean power, and fatigue index; C) Oxygen Consumption (O2) Data for two different Wingate test protocols, providing comparative insights into athletes’ oxygen consumption during these tests. (ZIP) [file pone.0306361.s001.zip › S1 File/C. Oxygen consumption data for two Wingate tests/All Raw-Oxygen Data/36.xlsx]

## Sheet: Veri
			Test Tarihi	22122022		Barometrik basınç (mmHg)	767		t	Rf	VT	VE_ergo	IV	VO2	VCO2	RQ	O2eksp	CO2eksp	VE/VO2	VE/VCO2	VO2/Kg	METS	HR	VO2/HR	FeO2	FeCO2	FetO2	FetCO2	FiO2	FiCO2	PeO2	PeCO2	PetO2	PETCO2	Faz	İşaretleyici	Ortam Sıc.	RH Amb	Cihaz Sıcaklığı	Analizör Basıncı	PB	EEkc	EEh	EEm	EEtot	EEkg	PRO	YAĞ	CHO
			Test Süresi	00:09:41		Ortam Sıcaklığı (°C)	19		s	1/min	L(btps)	L/min	mL	mL/min	mL/min	---	mL	mL	---	---	mL/min/Kg	---	bpm	mL/beat	%	%	%	%	%	%	mmHg	mmHg	mmHg	mmHg	---	---	°C	%	°C	mmHg	mmHg	kcal/day	kcal/h	kcal/min	kcal	kcal/Kg/day	kcal/day	kcal/day	kcal/day
			Test Süresi	00:06:00		Ortam Görece Nem (%)	54
			Egzersiz Süresi	00:00:00		Flowmetre sıcaklığı (°C)	34		00:00:03	11.17	0.753	8.413	668	385.312	281.465	0.73	118.6	30.5	19.8	27.1	6.64	1.9	74	5.2	15.75	4.05	14.4	5.2	20.93	0.04	113	29	104	37	NONE		19.5	54	33.8	740	767	2610	108.7	1.81	0	45	0	2401	209
			Kişi (Hasta) Tipi	Healthy		Flowmetre Bağıl Nem (%)	100		00:00:10	7.81	0.73	5.703	688	255.867	188.394	0.74	115.7	29.2	20.2	27.4	4.41	1.3	74	3.5	15.85	4	14.14	5.4	20.93	0.04	114	29	102	39	NONE		19.6	54	33.8	740	767	1735	72.3	1.21	0	29.9	0	1562	174
			Test Türü	Azami		STPD (---)	0.8343		00:00:15	10.22	0.633	6.47	553	296.854	214.413	0.72	99.7	25.4	19.4	26.8	5.12	1.5	74	4	15.75	4.01	14.2	5.31	20.93	0.04	113	29	102	38	NONE		19.6	54	33.8	740	767	2007	83.6	1.39	0	34.6	0	1902	105
			Ergometre	Hiçbiri		BTPS Ins (---)	1.1165		00:00:21	10.99	0.681	7.484	598	355.783	260.59	0.73	105.9	28.7	18.9	25.8	6.13	1.8	74	4.8	15.55	4.21	14.14	5.37	20.93	0.04	112	30	102	39	NONE		19.6	54	33.8	740	767	2411	100.5	1.67	0	41.6	0	2202	209
			Protokol	Hiçbiri		BTPS Eksp (---)	1.0199		00:00:27	10.4	0.908	9.442	800	426.511	322.141	0.76	143.4	37.5	20.4	27.1	7.35	2.1	73	5.8	15.79	4.13	14.44	5.32	20.93	0.04	114	30	104	38	NONE		19.7	54	33.8	740	767	2906	121.1	2.02	1	50.1	0	2427	479
			Azami Efor	Onaylanmamış		#Adım sayısı	80		00:00:31	13.45	0.577	7.762	471	344.882	261.135	0.76	91.6	23.5	19.8	26.1	5.95	1.7	72	4.8	15.88	4.07	14.52	5.23	20.93	0.04	114	29	105	38	NONE		19.7	54	33.8	740	767	2350	97.9	1.63	1	40.5	0	1948	402
			EKG Tepkisi	Yok		BSA (m2)	1.62774		00:00:36	11.39	0.66	7.514	585	330.369	255.826	0.77	105	27.2	20.3	26.3	5.7	1.6	70	4.7	15.91	4.12	14.53	5.28	20.93	0.04	115	30	105	38	NONE		19.7	54	33.8	740	767	2261	94.2	1.57	1	39	0	1741	520
			Test sebebi	Yok		BMI (kg/m2)	21.6		00:00:40	16.22	0.697	11.303	567	518.514	399.35	0.77	109.4	29.8	19.6	25.5	8.94	2.6	71	7.3	15.7	4.28	14.46	5.35	20.93	0.04	113	31	104	39	NONE		19.7	54	33.8	740	767	3545	147.7	2.46	1	61.1	0	2780	764
			Testi durdurma sebebi	Yok		HR Maks.	199		00:00:46	12.55	0.901	11.31	773	458.531	373.197	0.81	146.5	36	22.7	28	7.91	2.3	70	6.6	16.26	4	15.16	5.01	20.93	0.04	117	29	109	36	NONE		19.8	54	33.8	740	767	3166	131.9	2.2	1	54.6	0	2011	1155
			Test Konumu	Tanımsız		Kullanıcı 1 (---)	-		00:00:50	11.95	0.553	6.61	465	255.937	207.181	0.81	91.1	21	22.6	27.9	4.41	1.3	69	3.7	16.47	3.8	15.2	5.02	20.93	0.04	119	27	109	36	NONE		19.8	54	33.8	740	767	1766	73.6	1.23	1	30.4	0	1148	618
			Test Amacı	Yok		Kullanıcı 2 (---)	-		00:00:55	11.49	0.758	8.713	617	357.123	293.387	0.82	122.8	30.9	22.1	27	6.16	1.8	69	5.2	16.2	4.08	14.97	5.2	20.93	0.04	117	29	108	37	NONE		19.8	54	33.8	740	767	2470	102.9	1.72	1	42.6	0	1505	966
						Kullanıcı 3 (---)	-		00:01:00	15.46	0.608	9.402	516	368.888	298.73	0.81	99.8	23.4	22.6	27.8	6.36	1.8	71	5.2	16.41	3.85	15.15	5.03	20.93	0.04	118	28	109	36	NONE		19.8	54	33.8	740	767	2545	106	1.77	2	43.9	0	1652	893
									00:01:04	11.67	0.662	7.728	574	335.66	270.084	0.8	105.5	28	20.6	25.6	5.79	1.7	75	4.5	15.94	4.23	14.93	5.19	20.93	0.04	115	30	107	37	NONE		19.8	54	33.8	740	767	2313	96.4	1.61	2	39.9	0	1542	771
									00:01:11	11.45	1.36	15.573	1151	619.851	526.871	0.85	221.8	55.7	23.8	28	10.69	3.1	77	8.1	16.31	4.1	15.32	5.06	20.93	0.04	117	29	110	36	NONE		19.9	54	33.8	740	767	4316	179.8	3	2	74.4	0	2209	2106
									00:01:15	9.84	0.608	5.98	570	228.795	192.477	0.84	100.3	23.7	23.1	27.5	3.94	1.1	77	3	16.5	3.9	15.14	5.11	20.93	0.04	119	28	109	37	NONE		19.9	54	33.8	740	767	1590	66.2	1.1	2	27.4	0	861	729
									00:01:20	14.22	0.612	8.701	534	348.278	287.693	0.83	99.8	24.5	22.1	26.8	6	1.7	76	4.6	16.31	4	15.05	5.15	20.93	0.04	117	29	108	37	NONE		19.9	54	33.8	740	767	2412	100.5	1.67	2	41.6	0	1432	980
									00:01:24	14.96	0.584	8.738	483	335.236	274.189	0.82	96.4	22.2	22.9	28	5.78	1.7	75	4.5	16.51	3.8	15.08	5.08	20.93	0.04	119	27	109	37	NONE		19.9	54	33.8	740	767	2317	96.5	1.61	2	39.9	0	1440	877
									00:01:28	12.07	0.799	9.646	633	373.559	313.019	0.84	131.4	31.4	23.6	28.1	6.44	1.8	76	4.9	16.45	3.93	15.13	5.14	20.93	0.04	118	28	109	37	NONE		20	54	33.8	740	767	2594	108.1	1.8	2	44.7	0	1435	1159
									00:01:33	14.56	0.578	8.417	454	305.586	254.751	0.83	96.7	21.2	24.2	29	5.27	1.5	74	4.1	16.73	3.67	15.32	4.98	20.93	0.04	120	26	110	36	NONE		20	54	33.8	740	767	2120	88.3	1.47	3	36.5	0	1203	916
									00:01:37	14.81	0.568	8.415	487	313.436	261.675	0.83	94.4	21.4	23.5	28.2	5.4	1.5	71	4.4	16.62	3.77	15.26	5.02	20.93	0.04	120	27	110	36	NONE		20	54	33.8	740	767	2175	90.6	1.51	3	37.5	0	1226	949
									00:01:40	17.09	0.566	9.675	503	373.483	310.5	0.83	93.2	22	22.7	27.3	6.44	1.8	71	5.3	16.47	3.89	15.41	4.92	20.93	0.04	119	28	111	35	NONE		20	54	33.8	740	767	2589	107.9	1.8	3	44.6	0	1490	1099
									00:01:44	15.23	0.591	9	499	350.392	296.815	0.85	97	23.6	22.6	26.7	6.04	1.7	68	5.2	16.41	3.99	15.4	5	20.93	0.04	118	29	111	36	NONE		20	54	33.8	740	767	2438	101.6	1.69	3	42	0	1272	1166
									00:01:49	13.02	0.694	9.033	620	346.562	296.662	0.86	114.3	27.6	23.4	27.4	5.98	1.7	67	5.2	16.47	3.98	15.51	4.96	20.93	0.04	119	29	112	36	NONE		20.1	53	33.8	740	767	2416	100.7	1.68	3	41.7	0	1187	1229
									00:01:53	13.19	0.656	8.651	526	327.176	283.141	0.87	108.4	26	23.6	27.3	5.64	1.6	66	5	16.52	3.96	15.43	5.01	20.93	0.04	119	29	111	36	NONE		20.1	53	33.8	740	767	2286	95.2	1.59	3	39.4	0	1050	1236
									00:01:57	16.95	0.575	9.746	506	354.692	304.995	0.86	96	21.8	24.1	28.1	6.12	1.7	67	5.3	16.7	3.79	15.59	4.79	20.93	0.04	120	27	112	34	NONE		20.1	53	33.8	740	767	2475	103.1	1.72	3	42.7	0	1184	1291
									00:02:01	14.25	0.72	10.261	628	365.427	323.541	0.89	120.7	27.5	25.4	28.6	6.3	1.8	69	5.3	16.76	3.82	15.64	4.94	20.93	0.04	121	28	113	36	NONE		20.1	53	33.8	740	767	2565	106.9	1.78	3	44.2	0	1003	1561
									00:02:05	14.78	0.69	10.197	545	366.56	324.546	0.89	115.4	26.6	25	28.2	6.32	1.8	69	5.3	16.72	3.86	15.71	4.91	20.93	0.04	120	28	113	35	NONE		20.2	53	33.8	740	767	2573	107.2	1.79	3	44.4	0	1006	1566
									00:02:10	13.7	0.962	13.178	640	478.016	457.316	0.96	159.9	40.4	25.6	26.7	8.24	2.4	71	6.7	16.62	4.2	15.35	5.1	20.93	0.04	120	30	111	37	NONE		20.2	53	33.8	740	767	3409	142	2.37	4	58.8	0	504	2905
									00:02:15	12.93	0.456	5.897	517	184.386	166.323	0.9	78.7	15.6	27.1	30	3.18	0.9	71	2.6	17.26	3.42	15.99	4.63	20.93	0.04	124	25	115	33	NONE		20.2	53	33.8	740	767	1299	54.1	0.9	4	22.4	0	434	865
									00:02:19	12.24	0.714	8.743	646	310.657	278.007	0.89	119.7	27.5	25.4	28.4	5.36	1.5	71	4.4	16.76	3.85	15.59	4.98	20.93	0.04	121	28	112	36	NONE		20.2	53	33.8	740	767	2185	91	1.52	4	37.7	0	784	1401
									00:02:27	9.77	1.905	18.616	1606	596.439	598.724	1	325.5	74.2	30.1	29.9	10.28	2.9	72	8.3	17.09	3.9	16.17	4.86	20.93	0.04	123	28	116	35	NONE		20.3	54	33.8	740	767	4298	179.1	2.98	4	74.1	0	0	4298
									00:02:32	10.75	0.389	4.183	351	123.526	117.018	0.95	67.8	13.2	27.8	29.3	2.13	0.6	71	1.7	17.43	3.39	16.24	4.61	20.93	0.04	125	24	117	33	NONE		20.3	54	33.8	740	767	879	36.6	0.61	4	15.2	0	158	721
									00:02:35	12.17	0.512	6.231	393	213.05	187.786	0.88	86.7	18.7	25.2	28.6	3.67	1	72	3	16.93	3.65	15.65	4.98	20.93	0.04	122	26	113	36	NONE		20.3	54	33.8	740	767	1494	62.2	1.04	4	25.8	0	605	889
									00:02:39	17.49	0.571	9.988	498	363.828	320.64	0.88	95.2	22.2	24.1	27.3	6.27	1.8	77	4.7	16.67	3.89	15.52	5.01	20.93	0.04	120	28	112	36	NONE		20.3	54	33.8	740	767	2551	106.3	1.77	4	44	0	1034	1518
									00:02:44	13.45	0.87	11.704	785	405.065	367.586	0.91	146.7	33.1	26.6	29.3	6.98	2	84	4.8	16.86	3.8	15.54	5.07	20.93	0.04	121	27	112	37	NONE		20.4	54	33.8	740	767	2857	119	1.98	5	49.3	0	902	1955
									00:02:48	13.92	0.574	7.991	462	292.587	256.32	0.88	95.6	22.3	24	27.4	5.04	1.4	83	3.5	16.66	3.89	15.53	5.05	20.93	0.04	120	28	112	36	NONE		20.4	53	33.8	740	767	2049	85.4	1.42	5	35.3	0	867	1182
									00:02:52	15.27	0.577	8.809	512	327.438	282.36	0.86	95.8	22.4	23.6	27.4	5.65	1.6	82	4	16.6	3.88	15.41	5.09	20.93	0.04	120	28	111	37	NONE		20.4	53	33.8	740	767	2286	95.3	1.59	5	39.4	0	1074	1212
									00:02:55	17.54	0.607	10.649	507	395.34	341.854	0.86	100.8	23.6	23.8	27.6	6.82	1.9	80	4.9	16.61	3.89	15.5	4.98	20.93	0.04	120	28	112	36	NONE		20.4	53	33.8	740	767	2762	115.1	1.92	5	47.6	0	1275	1487
									00:02:59	19.11	0.572	10.93	432	392.931	337.49	0.86	95.8	21.4	24.4	28.4	6.77	1.9	77	5.1	16.75	3.74	15.54	4.93	20.93	0.04	121	27	112	35	NONE		20.4	53	33.8	740	767	2741	114.2	1.9	5	47.3	0	1320	1421
									00:03:02	14.85	0.527	7.827	507	276.476	240.229	0.87	88.6	19.6	24.5	28.3	4.77	1.4	75	3.7	16.81	3.72	15.71	4.85	20.93	0.04	121	27	113	35	NONE		20.4	53	33.8	740	767	1933	80.6	1.34	5	33.3	0	865	1068
									00:03:06	16.44	0.635	10.438	547	379.301	336.62	0.89	105.9	24.8	24.5	27.6	6.54	1.9	76	5	16.68	3.91	15.64	4.97	20.93	0.04	120	28	113	36	NONE		20.4	53	33.8	740	767	2663	111	1.85	5	45.9	0	1023	1641
									00:03:09	17.29	0.599	10.357	466	358.19	319.669	0.89	101.1	22.4	25.5	28.6	6.18	1.8	73	4.9	16.88	3.74	15.7	4.93	20.93	0.04	122	27	113	35	NONE		20.5	53	33.9	740	767	2518	104.9	1.75	5	43.4	0	924	1594
									00:03:13	15.83	0.609	9.641	504	329.786	297.91	0.9	103	22.8	25.9	28.6	5.69	1.6	77	4.3	16.91	3.74	15.67	4.96	20.93	0.04	122	27	113	36	NONE		20.5	53	33.8	740	767	2324	96.8	1.61	5	40.1	0	767	1557
									00:03:16	18.81	0.594	11.172	495	392.253	349.328	0.89	99.9	22.5	25.1	28.2	6.76	1.9	79	5	16.82	3.79	15.68	4.92	20.93	0.04	121	27	113	35	NONE		20.5	53	33.9	740	767	2756	114.8	1.91	5	47.5	0	1029	1727
									00:03:20	16.09	0.632	10.166	569	344.043	314.658	0.91	107.1	23.7	26.3	28.7	5.93	1.7	80	4.3	16.95	3.75	15.78	4.92	20.93	0.04	122	27	114	35	NONE		20.5	53	33.9	740	767	2431	101.3	1.69	6	41.9	0	709	1722
									00:03:23	17.96	0.666	11.964	522	420.239	381.169	0.91	111.9	25.7	25.5	28.1	7.25	2.1	78	5.4	16.8	3.86	15.76	4.91	20.93	0.04	121	28	113	35	NONE		20.5	53	33.8	740	767	2964	123.5	2.06	6	51.1	0	940	2023
									00:03:27	18.81	0.47	8.84	443	283.682	260.669	0.92	80.6	16.8	26.5	28.9	4.89	1.4	77	3.7	17.15	3.57	16.04	4.69	20.93	0.04	123	26	115	34	NONE		20.5	53	33.9	740	767	2006	83.6	1.39	6	34.6	0	555	1451
									00:03:32	12.07	0.702	8.475	645	284.317	265.08	0.93	119.1	26.6	26.8	28.8	4.9	1.4	77	3.7	16.97	3.79	15.76	5	20.93	0.04	122	27	113	36	NONE		20.6	53	33.9	740	767	2017	84	1.4	6	34.8	0	466	1551
									00:03:36	13.82	0.494	6.829	455	231.712	209.94	0.91	83.7	18.4	25.3	27.9	4	1.1	77	3	16.94	3.72	15.72	4.96	20.93	0.04	122	27	113	36	NONE		20.6	53	33.9	740	767	1634	68.1	1.13	6	28.2	0	524	1110
									00:03:40	15.42	0.505	7.789	437	255.995	231.595	0.9	86.2	18.2	26.2	29	4.41	1.3	75	3.4	17.07	3.6	15.79	4.88	20.93	0.04	123	26	114	35	NONE		20.6	53	33.9	740	767	1805	75.2	1.25	6	31.1	0	587	1218
									00:03:45	13.25	0.599	7.934	518	278.21	251.499	0.9	100.7	23	25.2	27.9	4.8	1.4	76	3.7	16.81	3.84	15.6	5.02	20.93	0.04	121	28	112	36	NONE		20.6	53	33.9	740	767	1961	81.7	1.36	6	33.8	0	643	1318
									00:03:48	17.44	0.556	9.698	457	341.947	305.246	0.89	93.4	21.2	24.8	27.8	5.9	1.7	75	4.6	16.8	3.81	15.64	4.96	20.93	0.04	121	27	113	36	NONE		20.6	53	33.9	740	767	2404	100.2	1.67	6	41.4	0	881	1523
									00:03:51	18.24	0.504	9.191	424	303.71	269.271	0.89	86	17.9	26.1	29.4	5.24	1.5	75	4	17.06	3.55	15.78	4.84	20.93	0.04	123	26	114	35	NONE		20.6	53	33.9	740	767	2132	88.8	1.48	6	36.8	0	825	1307
									00:03:55	16.9	0.504	8.518	452	284.66	250.959	0.88	85.8	18	25.8	29.2	4.91	1.4	72	4	17.02	3.57	15.73	4.83	20.93	0.04	123	26	113	35	NONE		20.6	53	33.9	740	767	1996	83.2	1.39	6	34.4	0	807	1190
									00:03:58	16.81	0.556	9.345	486	327.804	287.118	0.88	93.6	20.7	24.9	28.4	5.65	1.6	72	4.6	16.83	3.72	15.59	4.96	20.93	0.04	121	27	112	36	NONE		20.6	53	33.9	740	767	2296	95.7	1.59	6	39.6	0	973	1323
									00:04:02	17.75	0.495	8.787	453	299.66	262.153	0.87	83.9	17.9	25.2	28.8	5.17	1.5	71	4.2	16.95	3.62	15.7	4.87	20.93	0.04	122	26	113	35	NONE		20.7	52	33.9	740	767	2098	87.4	1.46	7	36.2	0	896	1202
									00:04:06	15.27	0.49	7.481	433	261.463	226.763	0.87	82.6	18	24.5	28.3	4.51	1.3	69	3.8	16.86	3.67	15.6	4.94	20.93	0.04	121	26	112	36	NONE		20.7	52	33.9	740	767	1828	76.1	1.27	7	31.5	0	828	1000
									00:04:09	15.87	0.519	8.238	493	286.991	246.2	0.86	87.6	18.8	24.8	28.9	4.95	1.4	71	4	16.88	3.62	15.55	4.93	20.93	0.04	122	26	112	35	NONE		20.7	52	33.9	740	767	2002	83.4	1.39	7	34.5	0	971	1031
									00:04:14	14.39	1.12	16.115	992	572.053	523.993	0.92	187.6	44.1	26.4	28.8	9.86	2.8	73	7.8	16.75	3.94	15.71	5	20.93	0.04	121	28	113	36	NONE		20.7	52	33.9	740	767	4043	168.4	2.81	7	69.7	0	1159	2883
									00:04:19	12.58	0.581	7.308	504	237.771	220.034	0.93	99.3	21.2	27	29.2	4.1	1.2	73	3.3	17.09	3.65	15.82	4.89	20.93	0.04	123	26	114	35	NONE		20.8	52	33.9	740	767	1684	70.2	1.17	7	29	0	429	1255
									00:04:23	12.05	0.539	6.494	452	211.263	191.825	0.91	92.2	19.3	26.7	29.5	3.64	1	71	3	17.11	3.58	15.69	4.94	20.93	0.04	123	26	113	36	NONE		20.8	52	33.9	740	767	1490	62.1	1.03	7	25.7	0	468	1022
									00:04:26	18.63	0.528	9.839	474	334.127	298.294	0.89	89.5	19.4	25.5	28.6	5.76	1.6	70	4.8	16.95	3.67	15.66	4.96	20.93	0.04	122	26	113	36	NONE		20.8	52	33.9	740	767	2349	97.9	1.63	7	40.5	0	860	1489
									00:04:33	11.7	1.182	13.825	919	489.457	467.66	0.96	197.7	48.4	26.6	27.8	8.44	2.4	69	7.1	16.73	4.09	15.78	5.05	20.93	0.04	120	29	114	36	NONE		20.8	52	33.9	740	767	3490	145.4	2.42	7	60.2	0	530	2959
									00:04:40	10.47	0.405	4.241	413	127.014	115.644	0.91	70.5	13.4	27.6	30.3	2.19	0.6	71	1.8	17.41	3.31	15.87	4.84	20.93	0.04	125	24	114	35	NONE		20.9	52	33.9	740	767	896	37.4	0.62	8	15.5	0	274	623
									00:04:55	18.75	0.552	10.35	477	365.793	317.211	0.87	92.8	20.5	24.7	28.5	6.31	1.8	72	5.1	16.81	3.71	15.74	4.77	20.93	0.04	121	27	113	34	NONE		20.9	52	34	740	767	2557	106.5	1.78	8	44.1	0	1159	1398
									00:05:00	10.68	0.68	7.26	595	219.999	238.077	1.08	117.2	27	29.6	27.4	3.79	1.1	72	3.1	17.24	3.97	15.73	4.86	20.93	0.04	124	29	113	35	NONE		20.9	52	34	740	767	1613	67.2	1.12	8	27.8	0	0	1613
									00:05:05	14.22	0.55	7.82	539	258.047	227.503	0.88	93.9	19.4	26.4	30	4.45	1.3	73	3.5	17.07	3.53	15.62	4.89	20.93	0.04	123	25	112	35	NONE		21	52	34	740	767	1810	75.4	1.26	8	31.2	0	731	1079
									00:05:09	16.22	0.643	10.427	525	373.748	332.027	0.89	107.6	24.8	24.9	28	6.44	1.8	71	5.3	16.73	3.86	15.65	4.94	20.93	0.04	120	28	113	36	NONE		21	52	34	740	767	2625	109.4	1.82	8	45.3	0	1000	1625
									00:05:13	12	0.91	10.92	779	385.033	351.754	0.91	152.7	35.5	26.2	28.7	6.64	1.9	69	5.6	16.78	3.9	15.69	4.97	20.93	0.04	121	28	113	36	NONE		21	52	34	740	767	2720	113.3	1.89	8	46.9	0	802	1917
									00:05:17	15.42	0.575	8.869	470	297.418	274.988	0.92	97.6	21.6	26.2	28.3	5.13	1.5	67	4.4	16.97	3.76	15.88	4.83	20.93	0.04	122	27	114	35	NONE		21	52	34	740	767	2106	87.7	1.46	8	36.3	0	542	1564
									00:05:22	18.75	0.493	9.244	455	280.716	261.276	0.93	85.5	16.9	28.3	30.4	4.84	1.4	64	4.4	17.34	3.43	16.02	4.7	20.93	0.04	125	25	115	34	NONE		21	52	34	740	767	1990	82.9	1.38	9	34.3	0	470	1520
									00:05:25	13.86	0.484	6.707	446	212.071	193.131	0.91	83.3	16.9	27.1	29.7	3.66	1	64	3.3	17.21	3.49	16.05	4.66	20.93	0.04	124	25	116	34	NONE		21.1	52	34	740	767	1497	62.4	1.04	9	25.8	0	456	1041
									00:05:30	12.85	0.89	11.435	759	385.924	369.201	0.96	150.6	34.8	27.3	28.5	6.65	1.9	64	6	16.92	3.91	15.9	4.89	20.93	0.04	122	28	114	35	NONE		21.1	52	34	740	767	2752	114.7	1.91	9	47.5	0	407	2345
									00:05:34	13.1	0.499	6.537	448	208.131	192.361	0.92	85.7	17.8	27	29.2	3.59	1	67	3.1	17.17	3.57	16.05	4.71	20.93	0.04	124	26	116	34	NONE		21.1	52	34	740	767	1474	61.4	1.02	9	25.4	0	381	1092
									00:05:39	12.99	0.547	7.104	472	237.135	216.489	0.91	93	20.2	26.1	28.6	4.09	1.2	68	3.5	17	3.69	15.76	4.87	20.93	0.04	122	27	113	35	NONE		21.1	52	34	740	767	1675	69.8	1.16	9	28.9	0	498	1177
									00:05:43	14.35	0.575	8.254	501	279.567	251.117	0.9	97.5	21.2	25.9	28.9	4.82	1.4	66	4.2	16.96	3.69	15.68	4.91	20.93	0.04	122	27	113	35	NONE		21.1	52	34	740	767	1968	82	1.37	9	33.9	0	683	1284
									00:05:46	16.39	0.648	10.623	561	356.68	320.587	0.9	110.1	23.7	26.6	29.6	6.15	1.8	67	5.3	16.99	3.66	15.84	4.86	20.93	0.04	122	26	114	35	NONE		21.1	52	34	740	767	2511	104.6	1.74	9	43.3	0	867	1644
									00:05:51	16.04	0.5	8.021	448	258.421	235.558	0.91	85.7	17.8	26.7	29.3	4.46	1.3	67	3.9	17.14	3.56	15.9	4.75	20.93	0.04	123	26	114	34	NONE		21.2	52	34	740	767	1824	76	1.27	9	31.5	0	551	1274
									00:05:55	13.67	0.595	8.132	533	269.369	248.138	0.92	101.3	22	26.6	28.9	4.64	1.3	65	4.1	17.03	3.7	15.87	4.83	20.93	0.04	123	27	114	35	NONE		21.2	52	34	740	767	1906	79.4	1.32	9	32.9	0	513	1393
									00:06:00	11.63	0.722	8.395	639	280.545	257.18	0.92	122.7	26.8	27	29.5	4.84	1.4	67	4.2	16.99	3.71	15.77	4.91	20.93	0.04	122	27	114	35	NONE		21.2	52	34	740	767	1983	82.6	1.38	9	34.2	0	564	1419
[truncated: 34 more columns]

## Sheet: Sonuçlar
Parametre	um	Pre	Bekl.	%Beklenen	Ex Sonrası	% Değişim	Normal	Sınıf
Parametre	um	Ölçüm	Dinlenme	Isınma	AT	RC	Maks	Bekl.	%Beklenen	Normal	Sınıf
Parametre	um	Ölçüm	Dinlenme	Isınma	AT	RC	Maks	Bekl.	%Beklenen	Normal	Sınıf
Parametre	um	Ölçüm	Dinlenme	Isınma	AT	RC	Maks	Bekl.	%Beklenen	Normal	Sınıf
Parametre	um	Ölçüm	Dinlenme	Isınma	AT	RC	Maks	Bekl.	%Beklenen	Normal	Sınıf
Parametre	um	Ölçüm	Dinlenme	Isınma	AT	RC	Maks	Bekl.	%Beklenen	Normal	Sınıf
