# Supplementary material for: Correction: The contribution of energy systems during 30-second lower body Wingate anaerobic test in combat sports athletes: Intermittent versus single forms and gender comparison
Source: PLoS One. 2024 Jun 27;19(6):e0306361. doi: 10.1371/journal.pone.0306361 (PMC11210755; doi:10.1371/journal.pone.0306361)
Supplement: S1 File — A) Descriptive characteristics of athletes including age range, height, weight; B) Wingate test outputs, including metrics such as peak power, mean power, and fatigue index; C) Oxygen Consumption (O2) Data for two different Wingate test protocols, providing comparative insights into athletes’ oxygen consumption during these tests. (ZIP) [file pone.0306361.s001.zip › S1 File/C. Oxygen consumption data for two Wingate tests/All Raw-Oxygen Data/37.xlsx]

## Sheet: Veri
			Test Tarihi	22122022		Barometrik basınç (mmHg)	766		t	Rf	VT	VE_ergo	IV	VO2	VCO2	RQ	O2eksp	CO2eksp	VE/VO2	VE/VCO2	VO2/Kg	METS	HR	VO2/HR	FeO2	FeCO2	FetO2	FetCO2	FiO2	FiCO2	PeO2	PeCO2	PetO2	PETCO2	Faz	İşaretleyici	Ortam Sıc.	RH Amb	Cihaz Sıcaklığı	Analizör Basıncı	PB	EEkc	EEh	EEm	EEtot	EEkg	PRO	YAĞ	CHO
			Test Süresi	00:12:55		Ortam Sıcaklığı (°C)	21		s	1/min	L(btps)	L/min	mL	mL/min	mL/min	---	mL	mL	---	---	mL/min/Kg	---	bpm	mL/beat	%	%	%	%	%	%	mmHg	mmHg	mmHg	mmHg	---	---	°C	%	°C	mmHg	mmHg	kcal/day	kcal/h	kcal/min	kcal	kcal/Kg/day	kcal/day	kcal/day	kcal/day
			Test Süresi	00:06:29		Ortam Görece Nem (%)	53
			Egzersiz Süresi	00:00:00		Flowmetre sıcaklığı (°C)	34		00:00:01	24.79	0.53	13.14	443	416.631	368.497	0.88	91.2	18.1	27.4	30.9	6.04	1.7	80	5.2	17.21	3.42	16.1	4.69	20.92	0.05	124	25	116	34	NONE		21.2	53	36.8	738	766	2923	121.8	2.03	0	42.4	0	1153	1771
			Kişi (Hasta) Tipi	Healthy		Flowmetre Bağıl Nem (%)	100		00:00:03	28.04	0.543	15.224	345	552.721	467.951	0.85	90.7	20.3	24	28.3	8.01	2.3	81	6.8	16.7	3.74	15.46	5.07	20.92	0.05	120	27	111	36	NONE		21.2	53	36.8	738	766	3845	160.2	2.67	0	55.7	0	2013	1833
			Test Türü	Azami		STPD (---)	0.8334		00:00:08	12.42	1.053	13.081	859	403.517	438.702	1.09	180.6	42.9	30.3	27.8	5.85	1.7	84	4.8	17.15	4.07	15.44	5.58	20.92	0.05	123	29	111	40	NONE		21.3	52	36.8	738	766	2961	123.4	2.06	0	42.9	0	0	2961
			Ergometre	Hiçbiri		BTPS Ins (---)	1.1106		00:00:10	23.26	0.855	19.884	620	636.557	629.359	0.99	146.1	32.9	28.7	29	9.23	2.6	84	7.6	17.09	3.85	15.94	5.21	20.92	0.05	123	28	115	37	NONE		21.3	52	36.8	738	766	4572	190.5	3.17	0	66.3	0	176	4395
			Protokol	Hiçbiri		BTPS Eksp (---)	1.0199		00:00:13	23.62	0.561	13.252	458	402.624	394.112	0.98	97	20.3	28.8	29.4	5.84	1.7	85	4.7	17.29	3.62	16.29	4.81	20.92	0.05	124	26	117	35	NONE		21.3	52	36.8	738	766	2885	120.2	2	0	41.8	0	208	2677
			Azami Efor	Onaylanmamış		#Adım sayısı	122		00:00:16	18.93	0.963	18.227	731	539.056	568.175	1.05	166.9	36.5	31.4	29.7	7.81	2.2	88	6.1	17.33	3.79	16.1	5.23	20.92	0.05	125	27	116	38	NONE		21.3	51	36.8	738	766	3927	163.6	2.73	1	56.9	0	0	3927
			EKG Tepkisi	Yok		BSA (m2)	1.69002		00:00:19	22.39	0.742	16.612	545	493.331	509.918	1.03	128.6	27.7	30.5	29.5	7.15	2	86	5.7	17.33	3.73	16.33	5	20.92	0.05	125	27	117	36	NONE		21.4	51	36.8	738	766	3578	149.1	2.48	1	51.9	0	0	3578
			Test sebebi	Yok		BMI (kg/m2)	28.4		00:00:22	19.42	0.675	13.107	520	371.183	384.544	1.04	118.1	24.1	31.6	30.5	5.38	1.5	84	4.4	17.5	3.57	16.37	4.98	20.92	0.05	126	26	118	36	NONE		21.4	51	36.8	738	766	2694	112.2	1.87	1	39	0	0	2694
			Testi durdurma sebebi	Yok		HR Maks.	199		00:00:25	21.43	0.506	10.843	400	308.665	306.22	0.99	88.6	17.4	30.3	30.5	4.47	1.3	84	3.7	17.51	3.44	16.59	4.67	20.92	0.05	126	25	119	34	NONE		21.4	51	36.8	738	766	2219	92.4	1.54	1	32.2	0	60	2159
			Test Konumu	Tanımsız		Kullanıcı 1 (---)	-		00:00:28	20.48	0.82	16.792	552	525.279	530.591	1.01	140.7	31.5	29.2	28.9	7.61	2.2	86	6.1	17.16	3.84	16.07	5.2	20.92	0.05	123	28	116	37	NONE		21.4	51	36.8	738	766	3790	157.9	2.63	1	54.9	0	0	3790
			Test Amacı	Yok		Kullanıcı 2 (---)	-		00:00:32	16.35	0.848	13.864	578	417.242	428.868	1.03	146.6	31.9	30.5	29.7	6.05	1.7	87	4.8	17.29	3.76	16.06	5.26	20.92	0.05	124	27	115	38	NONE		21.5	51	36.8	738	766	3023	125.9	2.1	1	43.8	0	0	3023
						Kullanıcı 3 (---)	-		00:00:35	16.35	0.666	10.888	453	345.743	336.085	0.97	114.1	25	28.2	29	5.01	1.4	86	4	17.13	3.75	15.86	5.24	20.92	0.05	123	27	114	38	NONE		21.5	52	36.8	738	766	2474	103.1	1.72	1	35.9	0	236	2238
									00:00:38	19.29	0.612	11.807	427	381.987	356.833	0.93	104.6	22.5	27.4	29.3	5.54	1.6	83	4.6	17.09	3.68	15.89	5.09	20.92	0.05	123	26	114	37	NONE		21.5	52	36.8	738	766	2710	112.9	1.88	1	39.3	0	609	2101
									00:00:42	14.53	0.863	12.538	722	414.927	401.581	0.97	146.5	33.6	27.8	28.7	6.01	1.7	85	4.9	16.98	3.89	15.63	5.41	20.92	0.05	122	28	112	39	NONE		21.6	52	36.8	738	766	2966	123.6	2.06	1	43	0	326	2641
									00:00:45	22.06	0.804	17.735	563	591.246	568.012	0.96	136.3	31.3	27.4	28.5	8.57	2.4	86	6.9	16.95	3.89	15.83	5.24	20.92	0.05	122	28	114	38	NONE		21.6	52	36.8	738	766	4220	175.8	2.93	2	61.2	0	566	3654
									00:00:48	24.1	0.655	15.783	313	561.565	519.549	0.93	109.5	26.2	25.1	27.1	8.14	2.3	85	6.6	16.72	4	15.66	5.29	20.92	0.05	120	29	113	38	NONE		21.6	52	36.8	738	766	3977	165.7	2.76	2	57.6	0	1015	2961
									00:00:53	10.47	1.778	18.618	1579	532.143	618.862	1.16	308.9	71.8	33.6	28.9	7.71	2.2	87	6.1	17.37	4.04	16.35	5.33	20.92	0.05	125	29	118	38	NONE		21.7	51	36.8	738	766	3969	165.4	2.76	2	57.5	0	0	3969
									00:00:56	19.93	0.438	8.731	296	231.865	245.558	1.06	77.5	15	31.6	29.9	3.36	1	81	2.9	17.69	3.42	16.64	4.81	20.92	0.05	127	25	120	35	NONE		21.7	51	36.8	738	766	1691	70.5	1.17	2	24.5	0	0	1691
									00:00:59	23.72	0.593	14.063	365	424.737	430.937	1.01	102.5	22.1	29.2	28.8	6.16	1.8	79	5.4	17.28	3.73	16.28	5.03	20.92	0.05	124	27	117	36	NONE		21.7	50	36.7	738	766	3068	127.8	2.13	2	44.5	0	0	3068
									00:01:02	19.8	0.551	10.911	353	350.86	343.663	0.98	94.1	21.1	27.1	27.7	5.08	1.5	80	4.4	17.08	3.83	16.09	5.04	20.92	0.05	123	28	116	36	NONE		21.7	50	36.7	738	766	2515	104.8	1.75	2	36.4	0	176	2339
									00:01:05	21.82	0.674	14.705	567	423.867	422.997	1	117.7	23.6	31.1	31.2	6.14	1.8	81	5.2	17.46	3.5	16.34	4.83	20.92	0.05	126	25	117	35	NONE		21.8	50	36.7	738	766	3050	127.1	2.12	2	44.2	0	21	3029
									00:01:07	22.56	0.665	15	527	443.239	446.795	1.01	115.5	24.1	30.3	30	6.42	1.8	79	5.6	17.37	3.62	16.35	4.9	20.92	0.05	125	26	118	35	NONE		21.8	50	36.7	738	766	3197	133.2	2.22	2	46.3	0	0	3197
									00:01:10	19.35	0.748	14.477	534	416.767	427.878	1.03	130.5	26.9	31.5	30.7	6.04	1.7	77	5.4	17.45	3.6	16.39	4.9	20.92	0.05	125	26	118	35	NONE		21.8	50	36.7	738	766	3018	125.8	2.1	3	43.7	0	0	3018
									00:01:13	21.74	0.654	14.217	427	408.529	414.402	1.01	114.2	23.2	31.1	30.6	5.92	1.7	75	5.4	17.46	3.55	16.45	4.85	20.92	0.05	126	26	118	35	NONE		21.8	50	36.7	738	766	2951	122.9	2.05	3	42.8	0	0	2951
									00:01:16	23.35	0.517	12.07	309	375.374	362.698	0.97	89	18.9	27.8	28.8	5.44	1.6	75	5	17.21	3.66	16.27	4.88	20.92	0.05	124	26	117	35	NONE		21.8	50	36.7	738	766	2683	111.8	1.86	3	38.9	0	309	2373
									00:01:19	20.27	0.773	15.669	644	495.954	500.27	1.01	132.3	30	28.7	28.5	7.19	2.1	77	6.4	17.12	3.88	16.26	5.02	20.92	0.05	123	28	117	36	NONE		21.9	51	36.7	738	766	3578	149.1	2.48	3	51.9	0	0	3578
									00:01:22	16.76	0.72	12.067	548	361.297	365.115	1.01	124.7	26.5	30.2	29.8	5.24	1.5	78	4.6	17.32	3.68	16.38	4.91	20.92	0.05	125	26	118	35	NONE		21.9	51	36.7	738	766	2607	108.6	1.81	3	37.8	0	0	2607
									00:01:25	19.74	0.567	11.191	395	332.63	324.306	0.97	98.5	20	29.5	30.2	4.82	1.4	76	4.4	17.37	3.53	16.25	4.9	20.92	0.05	125	25	117	35	NONE		21.9	51	36.7	738	766	2382	99.2	1.65	3	34.5	0	203	2178
									00:01:28	20.69	0.451	9.331	388	264.75	247.848	0.94	79.2	14.6	29.8	31.8	3.84	1.1	76	3.5	17.56	3.24	16.52	4.45	20.92	0.05	126	23	119	32	NONE		21.9	51	36.7	738	766	1879	78.3	1.31	3	27.2	0	410	1470
									00:01:33	13.39	1.364	18.268	920	600.572	624.147	1.04	231.1	56.6	28.9	27.8	8.7	2.5	82	7.3	16.94	4.15	15.81	5.47	20.92	0.05	122	30	114	39	NONE		21.9	51	36.7	738	766	4361	181.7	3.03	3	63.2	0	0	4361
									00:01:36	19.87	0.695	13.808	447	433.113	428.053	0.99	119.3	26.2	28.7	29	6.28	1.8	82	5.3	17.17	3.77	16.08	5.1	20.92	0.05	123	27	116	37	NONE		22	51	36.7	738	766	3110	129.6	2.16	3	45.1	0	124	2986
									00:01:38	24.9	0.315	7.842	357	213.668	193.833	0.91	55.8	9.5	28.5	31.5	3.1	0.9	82	2.6	17.71	3.02	16.74	4.12	20.92	0.05	127	22	120	30	NONE		22	51	36.7	738	766	1507	62.8	1.05	3	21.8	0	477	1030
									00:01:42	16.67	0.924	15.4	576	508.044	496.395	0.98	156.9	36.2	28	28.7	7.36	2.1	81	6.3	16.98	3.92	15.77	5.32	20.92	0.05	122	28	113	38	NONE		22	51	36.7	738	766	3639	151.6	2.53	4	52.7	0	285	3355
									00:01:44	22.06	0.707	15.596	396	528.898	488.006	0.92	119.6	26.9	26.6	28.8	7.67	2.2	81	6.5	16.92	3.8	15.79	5.13	20.92	0.05	122	27	114	37	NONE		22	51	36.7	738	766	3743	156	2.6	4	54.3	0	988	2756
									00:01:47	20	0.676	13.52	470	429.332	394.381	0.92	116.1	24	28.2	30.7	6.22	1.8	82	5.2	17.17	3.55	15.99	4.94	20.92	0.05	123	26	115	36	NONE		22	51	36.7	738	766	3036	126.5	2.11	4	44	0	843	2192
									00:01:51	17.6	0.802	14.111	529	454.53	425.225	0.94	137.2	29.4	28.3	30.3	6.59	1.9	82	5.5	17.11	3.67	15.86	5.07	20.92	0.05	123	26	114	36	NONE		22.1	51	36.7	738	766	3226	134.4	2.24	4	46.8	0	710	2516
									00:01:54	20.2	0.69	13.939	456	441.048	404.981	0.92	118.6	24.4	28.4	30.9	6.39	1.8	78	5.7	17.19	3.54	15.99	4.94	20.92	0.05	124	25	115	36	NONE		22.1	51	36.7	738	766	3118	129.9	2.17	4	45.2	0	870	2248
									00:01:58	18.02	0.856	15.423	505	519.952	487.59	0.94	144.9	32.9	27.2	29	7.54	2.2	79	6.6	16.93	3.84	15.95	5.07	20.92	0.05	122	28	115	36	NONE		22.1	51	36.7	738	766	3692	153.8	2.56	4	53.5	0	784	2908
									00:02:01	16.67	1.041	17.35	609	597.272	569.191	0.95	175.2	41.5	27.1	28.4	8.66	2.5	82	7.3	16.83	3.99	15.74	5.25	20.92	0.05	121	29	113	38	NONE		22.1	51	36.7	738	766	4256	177.3	2.96	4	61.7	0	683	3573
									00:02:05	15.83	1.2	18.997	724	609.09	620.108	1.02	204.7	47.6	29.4	28.8	8.83	2.5	82	7.4	17.06	3.97	15.93	5.27	20.92	0.05	123	29	115	38	NONE		22.2	50	36.7	738	766	4403	183.5	3.06	5	63.8	0	0	4403
									00:02:08	15.15	0.763	11.561	639	311.662	326.024	1.05	134.7	26.2	33.7	32.2	4.52	1.3	82	3.8	17.65	3.43	16.47	4.85	20.92	0.05	127	25	118	35	NONE		22.2	50	36.7	738	766	2267	94.4	1.57	5	32.9	0	0	2267
									00:02:12	17.49	1.05	18.367	677	540.862	579.876	1.07	182	40.3	31.7	29.6	7.84	2.2	81	6.7	17.33	3.84	16.26	5.17	20.92	0.05	125	28	117	37	NONE		22.2	50	36.7	738	766	3956	164.8	2.75	5	57.3	0	0	3956
									00:02:15	16.85	1.02	17.191	720	488.349	536.443	1.1	177.9	38.7	32.8	29.8	7.08	2	83	5.9	17.44	3.79	16.41	5.05	20.92	0.05	125	27	118	36	NONE		22.3	50	36.6	738	766	3592	149.7	2.49	5	52.1	0	0	3592
									00:02:17	32.61	0.448	14.609	211	448.042	439.596	0.98	77.3	16.4	27.5	28	6.49	1.9	83	5.4	17.25	3.66	16.41	4.73	20.92	0.05	124	26	118	34	NONE		22.3	50	36.6	738	766	3213	133.9	2.23	5	46.6	0	207	3006
									00:02:22	13.27	0.903	11.987	839	346.621	361.192	1.04	157.3	33.1	31.9	30.6	5.02	1.4	89	3.9	17.42	3.67	16.32	4.98	20.92	0.05	125	26	117	36	NONE		22.3	50	36.7	738	766	2519	104.9	1.75	5	36.5	0	0	2519
									00:02:25	17.96	0.835	15	581	441.204	456.369	1.03	145	30.9	31.1	30.1	6.39	1.8	89	5	17.37	3.7	16.31	5.01	20.92	0.05	125	27	117	36	NONE		22.3	50	36.6	738	766	3201	133.4	2.22	5	46.4	0	0	3201
									00:02:29	14.35	0.706	10.134	517	303.314	305.612	1.01	122.3	25.9	30.1	29.9	4.4	1.3	86	3.5	17.32	3.67	16.06	5.15	20.92	0.05	125	26	115	37	NONE		22.3	50	36.6	738	766	2188	91.1	1.52	5	31.7	0	0	2188
									00:02:32	19.8	0.574	11.366	368	370.714	348.416	0.94	97.9	21.4	26.9	28.6	5.37	1.5	82	4.5	17.06	3.73	16.02	5	20.92	0.05	123	27	115	36	NONE		22.4	50	36.6	738	766	2634	109.7	1.83	5	38.2	0	541	2093
									00:02:36	16.85	0.787	13.264	495	455.084	424.267	0.93	132.7	30.6	26.6	28.5	6.6	1.9	78	5.8	16.86	3.89	15.96	5.05	20.92	0.05	121	28	115	36	NONE		22.4	50	36.6	738	766	3228	134.5	2.24	6	46.8	0	746	2482
									00:02:40	15.15	0.911	13.803	675	447.634	437.46	0.98	155.3	35.1	28.5	29.1	6.49	1.9	78	5.7	17.05	3.85	15.92	5.11	20.92	0.05	123	28	114	37	NONE		22.4	50	36.6	738	766	3207	133.6	2.23	6	46.5	0	249	2958
									00:02:44	15.92	0.686	10.918	473	330.76	316.424	0.96	118.8	24.2	29.6	31	4.79	1.4	75	4.4	17.32	3.53	16.06	4.93	20.92	0.05	125	25	115	35	NONE		22.4	50	36.6	738	766	2359	98.3	1.64	6	34.2	0	349	2010
									00:02:47	17.29	0.674	11.654	462	363.17	342.423	0.94	116.1	24.1	28.8	30.5	5.26	1.5	77	4.7	17.23	3.58	16.1	4.86	20.92	0.05	124	26	116	35	NONE		22.4	50	36.6	738	766	2582	107.6	1.79	6	37.4	0	503	2079
									00:02:51	17.49	0.85	14.869	555	481.51	453.01	0.94	145.2	31.5	28.3	30.1	6.98	2	79	6.1	17.08	3.71	15.9	5.05	20.92	0.05	123	27	114	36	NONE		22.4	50	36.6	738	766	3422	142.6	2.38	6	49.6	0	691	2731
									00:02:54	17.19	0.824	14.166	563	441.247	419.622	0.95	141.9	29.7	29.4	30.9	6.39	1.8	77	5.7	17.22	3.6	16.12	4.9	20.92	0.05	124	26	116	35	NONE		22.5	50	36.6	738	766	3143	130.9	2.18	6	45.5	0	526	2617
									00:02:58	17.29	0.74	12.795	559	378.431	367.892	0.97	128.7	25.9	30.6	31.5	5.48	1.6	77	4.9	17.39	3.5	16.15	4.9	20.92	0.05	125	25	116	35	NONE		22.5	50	36.6	738	766	2708	112.8	1.88	6	39.2	0	257	2451
									00:03:01	19.35	0.596	11.535	372	349.534	327.467	0.94	103.3	20.6	29.1	31.1	5.07	1.4	77	4.5	17.33	3.46	16.2	4.76	20.92	0.05	125	25	116	34	NONE		22.5	50	36.6	738	766	2482	103.4	1.72	6	36	0	535	1947
									00:03:04	17.96	0.758	13.617	502	416.983	397.043	0.95	131	26.9	29.6	31.1	6.04	1.7	77	5.4	17.28	3.55	16	5	20.92	0.05	124	26	115	36	NONE		22.5	50	36.6	738	766	2971	123.8	2.06	7	43.1	0	485	2486
									00:03:08	16.71	0.611	10.212	413	322.761	299.379	0.93	105	21.8	28	30.2	4.68	1.3	75	4.3	17.18	3.57	15.94	4.94	20.92	0.05	124	26	115	36	NONE		22.5	50	36.6	738	766	2287	95.3	1.59	7	33.1	0	565	1721
									00:03:11	19.54	0.516	10.085	346	316.825	277.56	0.88	89	17.3	27.5	31.4	4.59	1.3	73	4.3	17.25	3.35	15.96	4.83	20.92	0.05	124	24	115	35	NONE		22.5	50	36.6	738	766	2219	92.5	1.54	7	32.2	0	939	1280
									00:03:14	19.29	0.588	11.344	386	370.116	323.25	0.87	100.6	20.4	27	30.9	5.36	1.5	74	5	17.11	3.47	15.8	4.89	20.92	0.05	123	25	114	35	NONE		22.6	50	36.6	738	766	2591	107.9	1.8	7	37.5	0	1120	1471
									00:03:17	16	0.689	11.024	436	367.978	326.078	0.89	117.2	24.8	26.9	30.4	5.33	1.5	72	5.1	17.01	3.6	15.8	4.93	20.92	0.05	122	26	114	35	NONE		22.6	50	36.6	738	766	2583	107.6	1.79	7	37.4	0	1004	1579
									00:03:21	18.07	0.843	15.235	641	509.956	466.559	0.91	143.1	31.4	27.4	29.9	7.39	2.1	71	7.2	16.98	3.72	15.83	5.02	20.92	0.05	122	27	114	36	NONE		22.6	50	36.6	738	766	3603	150.1	2.5	7	52.2	0	1046	2557
									00:03:25	15.83	0.642	10.164	385	327.15	289.965	0.89	110.1	22.3	27.7	31.2	4.74	1.4	70	4.7	17.15	3.47	15.94	4.89	20.92	0.05	123	25	115	35	NONE		22.6	50	36.6	738	766	2297	95.7	1.59	7	33.3	0	891	1406
									00:03:29	15.23	0.839	12.777	564	431.463	384.277	0.89	142.3	30.7	27.1	30.5	6.25	1.8	73	5.9	16.96	3.66	15.63	5.1	20.92	0.05	122	26	112	37	NONE		22.6	50	36.6	738	766	3032	126.3	2.11	7	43.9	0	1132	1900
									00:03:31	20.76	0.568	11.792	375	386.942	334.187	0.86	97.1	19.6	26.7	30.9	5.61	1.6	75	5.2	17.1	3.45	15.9	4.78	20.92	0.05	123	25	114	34	NONE		22.6	50	36.6	738	766	2702	112.6	1.88	7	39.2	0	1257	1445
									00:03:35	16.9	0.592	10.006	379	328.551	276.109	0.84	101.3	19.9	26.9	32	4.76	1.4	76	4.3	17.11	3.36	15.97	4.65	20.92	0.05	123	24	115	33	NONE		22.6	50	36.6	738	766	2283	95.1	1.59	8	33.1	0	1243	1039
									00:03:38	18.87	0.84	15.849	569	546.281	477.677	0.87	141.9	30.8	26.6	30.4	7.92	2.3	77	7.1	16.89	3.67	15.5	5.11	20.92	0.05	121	26	111	37	NONE		22.6	50	36.6	738	766	3825	159.4	2.66	8	55.4	0	1639	2185
									00:03:41	21.13	0.762	16.099	447	568.022	488.01	0.86	128.1	28.1	25.7	30	8.23	2.4	78	7.3	16.81	3.69	15.59	5.04	20.92	0.05	121	27	112	36	NONE		22.6	50	36.6	738	766	3963	165.1	2.75	8	57.4	0	1905	2058
									00:03:45	16.09	0.602	9.684	407	315.89	269.422	0.85	103.1	20.4	27.1	31.8	4.58	1.3	82	3.9	17.13	3.39	15.66	4.8	20.92	0.05	123	24	113	35	NONE		22.7	50	36.6	738	766	2201	91.7	1.53	8	31.9	0	1105	1096
									00:03:48	20.91	0.763	15.951	486	551.836	472.446	0.86	128.9	27.5	26.3	30.7	8	2.3	84	6.6	16.89	3.6	15.49	5.06	20.92	0.05	121	26	111	36	NONE		22.7	50	36.6	738	766	3847	160.3	2.67	8	55.8	0	1889	1958
									00:03:49	33.52	0.512	17.162	378	678.868	559.874	0.82	83.7	20.3	21.8	26.5	9.84	2.8	83	8.2	16.35	3.96	15.14	5.13	20.92	0.05	118	29	109	37	NONE		22.7	50	36.6	738	766	4699	195.8	3.26	8	68.1	0	2811	1888
									00:03:53	17.54	0.929	16.298	800	548.76	507.849	0.93	157.4	35.2	27.5	29.7	7.95	2.3	87	6.3	16.94	3.79	15.76	5.1	20.92	0.05	122	27	113	37	NONE		22.7	50	36.6	738	766	3886	161.9	2.7	8	56.3	0	989	2897
									00:03:59	10.43	1.816	18.95	1670	559.093	667.864	1.19	313	77.7	32.6	27.3	8.1	2.3	92	6.1	17.24	4.28	16.29	5.32	20.92	0.05	124	31	117	38	NONE		22.7	50	36.6	738	766	4198	174.9	2.92	9	60.8	0	0	4198
									00:04:04	10.54	2.144	22.608	1658	590.56	759.618	1.29	377.3	87.5	37	28.8	8.56	2.4	96	6.2	17.6	4.08	16.5	5.39	20.92	0.05	127	29	119	39	NONE		22.7	50	36.6	738	766	4520	188.3	3.14	9	65.5	0	0	4520
									00:04:08	15.83	0.637	10.084	511	288.035	315.098	1.09	111	24.2	31.2	28.5	4.17	1.2	96	3	17.43	3.8	16.29	5.19	20.92	0.05	125	27	117	37	NONE		22.7	50	36.6	738	766	2117	88.2	1.47	9	30.7	0	0	2117
									00:04:12	13.86	0.479	6.637	341	218.075	202.786	0.93	81.6	17.8	26	27.9	3.16	0.9	93	2.3	17.04	3.72	15.61	5.3	20.92	0.05	122	27	112	38	NONE		22.7	50	36.6	738	766	1546	64.4	1.07	9	22.4	0	370	1176
									00:04:16	16	0.595	9.52	437	359.778	314.703	0.87	98.2	23.9	23.3	26.7	5.21	1.5	93	3.9	16.5	4.02	15.33	5.27	20.92	0.05	119	29	110	38	NONE		22.8	49	36.6	738	766	2519	105	1.75	9	36.5	0	1077	1442
									00:04:19	18.4	0.953	17.54	783	644.718	573.991	0.89	158.3	37.9	25.2	28.3	9.34	2.7	94	6.9	16.61	3.98	15.45	5.31	20.92	0.05	119	29	111	38	NONE		22.8	49	36.6	738	766	4530	188.7	3.15	9	65.7	0	1696	2834
									00:04:23	18.75	0.75	14.062	596	457.792	420.718	0.92	128.1	27.3	27.9	30.3	6.63	1.9	93	4.9	17.08	3.64	15.79	5.06	20.92	0.05	123	26	114	36	NONE		22.8	49	36.6	738	766	3237	134.9	2.25	9	46.9	0	895	2343
									00:04:25	24.19	0.805	19.476	401	707.232	633.028	0.9	134.1	31.8	25.1	28.1	10.25	2.9	93	7.6	16.66	3.95	15.64	5.17	20.92	0.05	120	28	112	37	NONE		22.8	49	36.6	738	766	4975	207.3	3.45	10	72.1	0	1781	3193
									00:04:29	18.07	0.856	15.47	748	490.421	477.019	0.97	146.7	32.1	29	29.8	7.11	2	91	5.4	17.14	3.75	16.17	4.93	20.92	0.05	123	27	116	35	NONE		22.8	49	36.6	738	766	3510	146.2	2.44	10	50.9	0	327	3182
									00:04:42	15.04	0.871	13.098	749	427.016	429.415	1.01	148.1	34.7	28.2	28.1	6.19	1.8	91	4.7	17	3.98	15.91	5.26	20.92	0.05	122	29	114	38	NONE		22.9	50	36.6	738	766	3078	128.3	2.14	10	44.6	0	0	3078
									00:04:45	20.2	0.579	11.697	434	370.231	357.101	0.96	99.3	21.5	27.8	28.8	5.37	1.5	87	4.3	17.15	3.71	16.06	5	20.92	0.05	123	27	115	36	NONE		22.9	50	36.6	738	766	2645	110.2	1.84	10	38.3	0	320	2325
									00:04:48	21.58	0.623	13.446	485	431.352	409.887	0.95	106.6	23.1	27.7	29.1	6.25	1.8	84	5.1	17.11	3.71	16.08	5	20.92	0.05	123	27	116	36	NONE		22.9	50	36.6	738	766	3072	128	2.13	10	44.5	0	522	2550
									00:04:51	19.54	0.732	14.306	533	462.9	448.465	0.97	124.9	27.9	28	28.8	6.71	1.9	83	5.6	17.06	3.81	15.97	5.09	20.92	0.05	123	27	115	37	NONE		22.9	50	36.6	738	766	3310	137.9	2.3	11	48	0	352	2958
									00:04:54	21.28	0.588	12.511	410	404.318	379.557	0.94	100.5	21.7	27.3	29	5.86	1.7	80	5.1	17.09	3.69	16	4.97	20.92	0.05	123	27	115	36	NONE		23	50	36.6	738	766	2872	119.7	1.99	11	41.6	0	600	2272
									00:04:57	19.11	0.662	12.65	408	424.241	397.614	0.94	112.2	25.3	26.7	28.4	6.15	1.8	79	5.4	16.95	3.82	15.93	5.04	20.92	0.05	122	27	115	36	NONE		23	50	36.6	738	766	3012	125.5	2.09	11	43.7	0	645	2367
									00:05:00	19.87	0.685	13.609	570	427.609	409.916	0.96	117.7	25.1	28.6	29.8	6.2	1.8	79	5.4	17.18	3.66	16.05	4.99	20.92	0.05	124	26	115	36	NONE		23	50	36.6	738	766	3051	127.1	2.12	11	44.2	0	431	2620
									00:05:03	19.8	0.698	13.822	425	458.088	431.556	0.94	118.6	26.5	27.1	28.8	6.64	1.9	76	6	16.99	3.8	15.91	5.11	20.92	0.05	122	27	114	37	NONE		23	50	36.6	738	766	3256	135.7	2.26	11	47.2	0	644	2613
									00:05:06	21.13	0.52	10.986	389	345.332	317.617	0.92	89.5	18.3	27.5	29.9	5	1.4	75	4.6	17.21	3.52	16.14	4.8	20.92	0.05	124	25	116	35	NONE		23	50	36.6	738	766	2442	101.8	1.7	11	35.4	0	669	1773
									00:05:10	13.99	0.852	11.916	687	335.172	384.368	1.15	148.6	33.4	32.6	28.5	4.86	1.4	78	4.3	17.44	3.92	15.84	5.26	20.92	0.05	125	28	114	38	NONE		23	49	36.6	738	766	2491	103.8	1.73	11	36.1	0	0	2491
									00:05:13	20	0.642	12.84	499	400.456	383.005	0.96	110.5	23.3	28.6	29.9	5.8	1.7	77	5.2	17.21	3.63	16.18	4.9	20.92	0.05	124	26	116	35	NONE		23	49	36.6	738	766	2856	119	1.98	11	41.4	0	425	2431
									00:05:17	16.22	0.627	10.168	484	302.951	299.84	0.99	108.8	22.5	29.8	30.1	4.39	1.3	76	4	17.35	3.59	15.93	5.14	20.92	0.05	125	26	115	37	NONE		23.1	50	36.6	738	766	2176	90.7	1.51	11	31.5	0	76	2100
									00:05:20	18.52	0.623	11.537	437	375.149	354.779	0.95	106.3	23.3	27.3	28.9	5.44	1.6	78	4.8	17.06	3.74	16	5.02	20.92	0.05	123	27	115	36	NONE		23.1	50	36.6	738	766	2669	111.2	1.85	11	38.7	0	495	2174
									00:05:23	21.74	0.71	15.435	426	542.76	497.209	0.92	119.1	27.8	25.6	28	7.87	2.2	79	6.9	16.77	3.92	15.85	5.05	20.92	0.05	121	28	114	36	NONE		23.1	50	36.6	738	766	3836	159.8	2.66	12	55.6	0	1099	2737
									00:05:26	22.73	0.794	18.045	659	551.002	534.182	0.97	137.2	28.6	29.9	30.8	7.99	2.3	82	6.7	17.28	3.6	16.24	4.88	20.92	0.05	124	26	117	35	NONE		23.1	50	36.6	738	766	3941	164.2	2.74	12	57.1	0	411	3530
									00:05:29	17.49	0.629	11.003	421	343.263	332.171	0.97	108.2	23.1	28.5	29.4	4.97	1.4	86	4	17.2	3.67	16.18	4.71	20.92	0.05	124	26	116	34	NONE		23.1	50	36.6	738	766	2454	102.2	1.7	12	35.6	0	271	2183
									00:05:32	24.1	0.75	18.072	580	584.074	556.758	0.95	128.1	28.1	28.1	29.4	8.46	2.4	88	6.6	17.08	3.75	16.19	4.9	20.92	0.05	123	27	116	35	NONE		23.1	50	36.6	738	766	4162	173.4	2.89	12	60.3	0	664	3498
									00:05:34	21.2	0.545	11.555	370	375.552	346.789	0.92	93.1	19.9	26.8	29	5.44	1.6	85	4.4	17.08	3.65	16.2	4.81	20.92	0.05	123	26	116	35	NONE		23.1	49	36.6	738	766	2658	110.8	1.85	12	38.5	0	695	1964
									00:05:37	23.35	0.688	16.062	482	528.063	499.169	0.95	117.1	26	27.3	28.9	7.65	2.2	87	6.1	17.02	3.78	16.17	4.9	20.92	0.05	122	27	116	35	NONE		23.1	49	36.6	738	766	3756	156.5	2.61	12	54.4	0	701	3055
									00:05:40	20.07	0.884	17.739	705	556.108	554.525	1	151.7	33.6	29.4	29.5	8.06	2.3	89	6.2	17.16	3.8	16.28	4.95	20.92	0.05	123	27	117	36	NONE		23.1	49	36.6	738	766	4001	166.7	2.78	12	58	0	39	3963
									00:05:43	22.06	0.545	12.022	384	359.758	346.115	0.96	94.6	19.1	29.1	30.3	5.21	1.5	90	4	17.36	3.5	16.18	4.9	20.92	0.05	125	25	116	35	NONE		23.2	49	36.6	738	766	2569	107	1.78	12	37.2	0	332	2236
									00:05:45	26.32	0.661	17.395	465	543.817	521.291	0.96	113.7	24.1	28.6	29.8	7.88	2.3	90	6	17.2	3.65	16.25	4.84	20.92	0.05	124	26	117	35	NONE		23.2	49	36.6	738	766	3880	161.7	2.69	12	56.2	0	548	3331
									00:05:47	24.69	0.638	15.753	459	492.453	466.712	0.95	109.8	23	28.5	30.1	7.14	2	90	5.5	17.21	3.61	16.38	4.67	20.92	0.05	124	26	118	34	NONE		23.2	49	36.6	738	766	3505	146	2.43	13	50.8	0	625	2880
									00:05:50	25.97	0.723	18.779	560	584.763	567.97	0.97	124.4	26.6	29	29.9	8.47	2.4	89	6.6	17.21	3.68	16.38	4.82	20.92	0.05	124	26	118	35	NONE		23.2	49	36.6	738	766	4184	174.3	2.91	13	60.6	0	410	3774
									00:05:52	25.86	0.656	16.966	514	511.492	501.587	0.98	113.6	23.6	29.6	30.2	7.41	2.1	88	5.8	17.32	3.6	16.57	4.67	20.92	0.05	125	26	119	34	NONE		23.2	49	36.6	738	766	3667	152.8	2.55	13	53.1	0	242	3425
									00:05:54	29.27	0.418	12.234	306	368.137	351.02	0.95	72.5	14.6	27.7	29	5.34	1.5	88	4.2	17.34	3.49	16.61	4.5	20.92	0.05	125	25	119	32	NONE		23.2	49	36.6	738	766	2623	109.3	1.82	13	38	0	416	2207
									00:05:56	27.15	0.537	14.579	404	454.224	439.655	0.97	92.4	19.7	27.9	28.8	6.58	1.9	87	5.2	17.21	3.67	16.48	4.69	20.92	0.05	124	26	118	34	NONE		23.2	49	36.6	738	766	3247	135.3	2.26	13	47.1	0	356	2892
									00:05:59	25.42	0.636	16.169	462	503.756	491.177	0.98	109.4	23.5	28.6	29.3	7.3	2.1	87	5.8	17.2	3.69	16.42	4.79	20.92	0.05	124	27	118	34	NONE		23.2	49	36.6	738	766	3607	150.3	2.5	13	52.3	0	307	3300
									00:06:01	24.19	0.532	12.871	413	407.204	387.804	0.95	91.3	19.5	27.4	28.8	5.9	1.7	88	4.6	17.16	3.67	16.53	4.66	20.92	0.05	123	26	119	34	NONE		23.3	49	36.6	738	766	2901	120.9	2.01	13	42	0	472	2429
									00:06:04	20.55	0.761	15.637	641	460.943	467.841	1.01	132.2	27.7	30.8	30.3	6.68	1.9	89	5.2	17.37	3.64	16.46	4.79	20.92	0.05	125	26	118	34	NONE		23.3	49	36.6	738	766	3330	138.7	2.31	13	48.3	0	0	3330
									00:06:06	24.69	0.705	17.407	491	527.257	523.651	0.99	121.9	25.8	29.7	29.9	7.64	2.2	90	5.9	17.29	3.66	16.43	4.81	20.92	0.05	124	26	118	35	NONE		23.3	49	36.6	738	766	3791	157.9	2.63	13	54.9	0	88	3702
									00:06:09	21.9	0.825	18.066	673	519.139	549.101	1.06	143.8	30.5	31.8	30.1	7.52	2.1	90	5.8	17.43	3.7	16.63	4.78	20.92	0.05	125	27	120	34	NONE		23.3	48	36.6	738	766	3785	157.7	2.63	13	54.9	0	0	3785
									00:06:12	21.28	0.568	12.085	411	350.183	356.698	1.02	99	20.4	30.3	29.7	5.08	1.5	89	3.9	17.43	3.59	16.64	4.68	20.92	0.05	125	26	120	34	NONE		23.3	48	36.6	738	766	2532	105.5	1.76	14	36.7	0	0	2532
									00:06:14	22.9	1.003	22.969	792	653.005	727.166	1.11	174.8	38.6	32.7	29.4	9.46	2.7	88	7.4	17.43	3.85	16.46	5.07	20.92	0.05	125	28	118	36	NONE		23.3	48	36.6	738	766	4819	200.8	3.35	14	69.8	0	0	4819
									00:06:16	37.5	0.59	22.125	397	629.7	656.472	1.04	103.1	21.3	31	29.7	9.13	2.6	89	7.1	17.47	3.61	16.77	4.59	20.92	0.05	126	26	121	33	NONE		23.4	48	36.6	738	766	4576	190.7	3.18	14	66.3	0	0	4576
									00:06:18	26.91	0.668	17.973	527	484.849	519.476	1.07	117.8	23.5	33.2	31	7.03	2	91	5.3	17.63	3.52	16.86	4.6	20.92	0.05	127	25	121	33	NONE		23.4	48	36.6	738	766	3546	147.7	2.46	14	51.4	0	0	3546
									00:06:21	29.13	0.457	13.311	256	378.204	392.551	1.04	79.9	16.4	29.8	28.7	5.48	1.6	92	4.1	17.48	3.59	16.63	4.72	20.92	0.05	126	26	120	34	NONE		23.4	48	36.6	738	766	2746	114.4	1.91	14	39.8	0	0	2746
									00:06:22	30.77	0.356	10.954	293	299.221	287.761	0.96	62.9	11.4	29.4	30.6	4.34	1.2	93	3.2	17.67	3.2	16.71	4.34	20.92	0.05	127	23	120	31	NONE		23.4	49	36.6	738	766	2136	89	1.48	14	31	0	279	1857
									00:06:24	32.79	0.425	13.934	397	429.03	404.05	0.94	73.4	15	27.1	28.8	6.22	1.8	94	4.6	17.27	3.53	16.61	4.41	20.92	0.05	124	25	119	32	NONE		23.4	49	36.6	738	766	3049	127.1	2.12	14	44.2	0	606	2443
									00:06:27	24.79	0.602	14.926	520	440.701	431.828	0.98	104.7	21.2	29.9	30.5	6.39	1.8	94	4.7	17.39	3.52	16.48	4.7	20.92	0.05	125	25	118	34	NONE		23.4	49	36.6	738	766	3159	131.6	2.19	14	45.8	0	217	2942
									00:06:29	23.72	0.415	9.842	330	296.665	278.521	0.94	72	14.3	27.6	29.4	4.3	1.2	94	3.2	17.35	3.45	16.61	4.47	20.92	0.05	125	25	119	32	NONE		23.4	49	36.6	738	766	2107	87.8	1.46	14	30.5	0	440	1667
[truncated: 34 more columns]

## Sheet: Sonuçlar
Parametre	um	Pre	Bekl.	%Beklenen	Ex Sonrası	% Değişim	Normal	Sınıf
Parametre	um	Ölçüm	Dinlenme	Isınma	AT	RC	Maks	Bekl.	%Beklenen	Normal	Sınıf
Parametre	um	Ölçüm	Dinlenme	Isınma	AT	RC	Maks	Bekl.	%Beklenen	Normal	Sınıf
Parametre	um	Ölçüm	Dinlenme	Isınma	AT	RC	Maks	Bekl.	%Beklenen	Normal	Sınıf
Parametre	um	Ölçüm	Dinlenme	Isınma	AT	RC	Maks	Bekl.	%Beklenen	Normal	Sınıf
Parametre	um	Ölçüm	Dinlenme	Isınma	AT	RC	Maks	Bekl.	%Beklenen	Normal	Sınıf
