# Supplementary material for: Correction: The contribution of energy systems during 30-second lower body Wingate anaerobic test in combat sports athletes: Intermittent versus single forms and gender comparison
Source: PLoS One. 2024 Jun 27;19(6):e0306361. doi: 10.1371/journal.pone.0306361 (PMC11210755; doi:10.1371/journal.pone.0306361)
Supplement: S1 File — A) Descriptive characteristics of athletes including age range, height, weight; B) Wingate test outputs, including metrics such as peak power, mean power, and fatigue index; C) Oxygen Consumption (O2) Data for two different Wingate test protocols, providing comparative insights into athletes’ oxygen consumption during these tests. (ZIP) [file pone.0306361.s001.zip › S1 File/C. Oxygen consumption data for two Wingate tests/All Raw-Oxygen Data/38.xlsx]

## Sheet: Veri
			Test Tarihi	24112022		Barometrik basınç (mmHg)	757		t	Rf	VT	VE_ergo	IV	VO2	VCO2	RQ	O2eksp	CO2eksp	VE/VO2	VE/VCO2	VO2/Kg	METS	HR	VO2/HR	FeO2	FeCO2	FetO2	FetCO2	FiO2	FiCO2	PeO2	PeCO2	PetO2	PETCO2	Faz	İşaretleyici	Ortam Sıc.	RH Amb	Cihaz Sıcaklığı	Analizör Basıncı	PB	EEkc	EEh	EEm	EEtot	EEkg	PRO	YAĞ	CHO
			Test Süresi	00:14:32		Ortam Sıcaklığı (°C)	24		s	1/min	L(btps)	L/min	mL	mL/min	mL/min	---	mL	mL	---	---	mL/min/Kg	---	bpm	mL/beat	%	%	%	%	%	%	mmHg	mmHg	mmHg	mmHg	---	---	°C	%	°C	mmHg	mmHg	kcal/day	kcal/h	kcal/min	kcal	kcal/Kg/day	kcal/day	kcal/day	kcal/day
			Test Süresi	00:06:05		Ortam Görece Nem (%)	51
			Egzersiz Süresi	00:00:00		Flowmetre sıcaklığı (°C)	34		00:00:02	18.07	0.65	11.747	442	569.527	390.664	0.69	100.2	26.6	18.4	26.8	9.65	2.8	80	7.1	15.42	4.09	13.78	5.48	20.92	0.05	109	29	98	39	NONE		24.3	52	37.7	729	757	3817	159.1	2.65	0	64.7	0	3817	0
			Kişi (Hasta) Tipi	Healthy		Flowmetre Bağıl Nem (%)	100		00:00:05	19.87	0.696	13.828	428	660.774	448.707	0.68	107.9	27.8	18.8	27.7	11.2	3.2	79	8.4	15.5	3.99	13.99	5.36	20.92	0.05	110	28	99	38	NONE		24.3	52	37.6	729	757	4422	184.2	3.07	0	74.9	0	4422	0
			Test Türü	Azami		STPD (---)	0.8229		00:00:08	21.9	0.58	12.701	381	591.767	401.925	0.68	90.7	22.6	18.9	27.8	10.03	2.9	80	7.4	15.64	3.9	14.15	5.21	20.92	0.05	111	28	100	37	NONE		24.3	52	37.7	729	757	3960	165	2.75	0	67.1	0	3960	0
			Ergometre	Hiçbiri		BTPS Ins (---)	1.0948		00:00:11	19.8	0.606	12	390	529.379	364.878	0.69	96.4	22.7	20	29.1	8.97	2.6	80	6.6	15.91	3.75	14.23	5.24	20.92	0.05	113	27	101	37	NONE		24.3	52	37.7	729	757	3551	148	2.47	0	60.2	0	3551	0
			Protokol	Hiçbiri		BTPS Eksp (---)	1.02		00:00:14	21.2	0.608	12.89	393	581.621	402.858	0.69	96	23.4	19.6	28.3	9.86	2.8	80	7.3	15.79	3.85	14.28	5.25	20.92	0.05	112	27	101	37	NONE		24.3	52	37.7	729	757	3905	162.7	2.71	0	66.2	0	3905	0
			Azami Efor	Onaylanmamış		#Adım sayısı	107		00:00:17	20.83	0.576	12	375	530.679	370.431	0.7	91.5	21.9	19.9	28.5	8.99	2.6	81	6.6	15.89	3.8	14.31	5.22	20.92	0.05	113	27	102	37	NONE		24.3	51	37.7	729	757	3567	148.6	2.48	1	60.5	0	3567	0
			EKG Tepkisi	Yok		BSA (m2)	1.6613		00:00:20	19.67	0.597	11.744	399	507.053	357.709	0.71	95.5	22.4	20.4	29	8.59	2.5	81	6.3	16	3.75	14.31	5.28	20.92	0.05	114	27	102	37	NONE		24.3	51	37.6	729	757	3414	142.3	2.37	1	57.9	0	3414	0
			Test sebebi	Yok		BMI (kg/m2)	21.2		00:00:23	18.69	0.553	10.336	399	421.835	294.081	0.7	90	19.4	21.4	30.7	7.15	2	82	5.1	16.27	3.51	14.37	5.15	20.92	0.05	116	25	102	37	NONE		24.3	51	37.7	729	757	2835	118.1	1.97	1	48	0	2835	0
			Testi durdurma sebebi	Yok		HR Maks.	200		00:00:26	21.35	0.578	12.342	377	547	377.881	0.69	91.8	21.8	19.8	28.7	9.27	2.6	82	6.7	15.88	3.77	14.27	5.24	20.92	0.05	113	27	101	37	NONE		24.3	51	37.7	729	757	3671	152.9	2.55	1	62.2	0	3671	0
			Test Konumu	Tanımsız		Kullanıcı 1 (---)	-		00:00:28	28.71	0.503	14.44	229	592.232	395.567	0.67	81.9	17	21	31.4	10.04	2.9	81	7.3	16.28	3.38	14.47	5.04	20.92	0.05	116	24	103	36	NONE		24.3	51	37.7	729	757	3953	164.7	2.74	1	67	0	3953	0
			Test Amacı	Yok		Kullanıcı 2 (---)	-		00:00:30	22.3	0.525	11.71	394	486.805	338.34	0.7	85	18.7	20.8	30	8.25	2.4	82	5.9	16.19	3.56	14.33	5.16	20.92	0.05	115	25	102	37	NONE		24.3	51	37.7	729	757	3270	136.2	2.27	1	55.4	0	3270	0
						Kullanıcı 3 (---)	-		00:00:33	22.06	0.71	15.662	372	743.318	516.226	0.69	110.2	28.8	19	27.3	12.6	3.6	82	9.1	15.52	4.06	14.07	5.42	20.92	0.05	110	29	100	38	NONE		24.3	52	37.7	729	757	4992	208	3.47	1	84.6	0	4992	0
									00:00:36	22.22	0.492	10.933	434	455.472	317.278	0.7	79.6	17.6	20.6	29.6	7.72	2.2	82	5.6	16.18	3.58	14.51	5.03	20.92	0.05	115	25	103	36	NONE		24.2	52	37.7	729	757	3061	127.5	2.13	1	51.9	0	3061	0
									00:00:39	22.22	0.628	13.956	377	595.803	429.397	0.72	100.7	23.8	20.8	28.9	10.1	2.9	82	7.3	16.04	3.79	14.46	5.19	20.92	0.05	114	27	103	37	NONE		24.2	52	37.7	729	757	4026	167.8	2.8	2	68.2	0	3838	188
									00:00:41	20.34	0.432	8.786	396	332.004	239.024	0.72	71.7	14.5	22.2	30.8	5.63	1.6	83	4	16.6	3.36	14.82	4.88	20.92	0.05	118	24	105	35	NONE		24.2	52	37.7	729	757	2243	93.5	1.56	2	38	0	2144	99
									00:00:44	22.39	0.66	14.776	347	656.55	474.673	0.72	104.5	26.1	20.1	27.8	11.13	3.2	83	7.9	15.83	3.95	14.32	5.39	20.92	0.05	112	28	102	38	NONE		24.2	52	37.7	729	757	4439	185	3.08	2	75.2	0	4197	242
									00:00:47	22.06	0.564	12.441	418	519.557	377.822	0.73	91	21.1	21	28.8	8.81	2.5	84	6.2	16.13	3.74	14.61	5.17	20.92	0.05	115	27	104	37	NONE		24.2	52	37.7	729	757	3516	146.5	2.44	2	59.6	0	3274	242
									00:00:50	21.2	0.638	13.527	372	575.157	425.292	0.74	102.3	24.7	20.9	28.3	9.75	2.8	83	6.9	16.03	3.87	14.49	5.3	20.92	0.05	114	27	103	38	NONE		24.2	52	37.7	729	757	3904	162.7	2.71	2	66.2	0	3472	432
									00:00:53	20.34	0.687	13.973	401	599.906	446.072	0.74	109.8	27	20.9	28.1	10.17	2.9	82	7.3	15.98	3.93	14.43	5.41	20.92	0.05	113	28	102	38	NONE		24.2	52	37.7	729	757	4076	169.8	2.83	2	69.1	0	3567	509
									00:00:56	18.58	0.599	11.127	468	449.348	340.833	0.76	97.4	22.6	21.9	28.8	7.62	2.2	85	5.3	16.26	3.77	14.69	5.23	20.92	0.05	115	27	104	37	NONE		24.2	52	37.7	729	757	3063	127.6	2.13	2	51.9	0	2525	539
									00:00:59	20.41	0.639	13.041	370	557.095	421.131	0.76	102.2	25.4	20.8	27.6	9.44	2.7	82	6.8	15.99	3.97	14.47	5.39	20.92	0.05	114	28	103	38	NONE		24.2	52	37.7	729	757	3796	158.2	2.64	2	64.3	0	3162	634
									00:01:04	11.11	1.197	13.3	908	535.348	428.783	0.8	194.3	47.5	23.4	29.2	9.07	2.6	83	6.4	16.23	3.97	14.8	5.39	20.92	0.05	115	28	105	38	NONE		24.2	52	37.7	729	757	3686	153.6	2.56	3	62.5	0	2504	1182
									00:01:08	16.9	0.52	8.789	329	342.899	271.73	0.79	85.2	19.8	22.2	28	5.81	1.7	82	4.2	16.38	3.81	14.6	5.43	20.92	0.05	116	27	104	39	NONE		24.1	52	37.7	729	757	2356	98.2	1.64	3	39.9	0	1669	687
									00:01:11	18.58	0.527	9.789	332	380.557	289.419	0.76	86.6	19.2	22.3	29.3	6.45	1.8	81	4.7	16.43	3.64	14.37	5.44	20.92	0.05	117	26	102	39	NONE		24.1	52	37.7	729	757	2596	108.2	1.8	3	44	0	2122	474
									00:01:14	19.42	0.728	14.136	378	656.052	491.037	0.75	113.4	31.1	19.5	26	11.12	3.2	82	8	15.58	4.27	14.19	5.61	20.92	0.05	111	30	101	40	NONE		24.1	52	37.7	729	757	4462	185.9	3.1	3	75.6	0	3831	632
									00:01:19	13.39	0.847	11.344	546	511.596	394.233	0.77	133	36.2	20.3	26.4	8.67	2.5	83	6.2	15.7	4.27	14.23	5.62	20.92	0.05	111	30	101	40	NONE		24.1	52	37.8	729	757	3498	145.7	2.43	3	59.3	0	2738	759
									00:01:24	10.54	0.746	7.866	512	361.302	275.263	0.76	116.5	32.1	19.7	25.9	6.12	1.7	83	4.4	15.62	4.3	13.87	5.83	20.92	0.05	111	31	98	41	NONE		24.1	52	37.8	729	757	2465	102.7	1.71	3	41.8	0	2004	462
									00:01:28	14.71	0.736	10.824	549	472.447	358.534	0.76	116.9	30	20.7	27.3	8.01	2.3	84	5.6	15.88	4.08	14.32	5.49	20.92	0.05	113	29	102	39	NONE		24.1	52	37.8	729	757	3221	134.2	2.24	3	54.6	0	2651	570
									00:01:32	17.75	0.661	11.734	529	485.348	370.532	0.76	106.7	25.7	21.6	28.3	8.23	2.4	83	5.8	16.14	3.89	14.59	5.34	20.92	0.05	115	28	104	38	NONE		24.1	52	37.8	729	757	3313	138	2.3	4	56.1	0	2675	638
									00:01:35	18.75	0.618	11.588	357	476.251	367.026	0.77	99.9	24.1	21.6	28	8.07	2.3	79	6	16.17	3.9	14.64	5.34	20.92	0.05	115	28	104	38	NONE		24.1	52	37.8	729	757	3256	135.7	2.26	4	55.2	0	2549	707
									00:01:38	19.48	0.647	12.604	383	502.635	387.504	0.77	105.5	24.5	22.4	29	8.52	2.4	78	6.4	16.31	3.79	14.74	5.31	20.92	0.05	116	27	105	38	NONE		24.1	52	37.8	729	757	3437	143.2	2.39	4	58.2	0	2687	750
									00:01:41	18.93	0.572	10.826	390	401.734	310.123	0.77	95.1	20.2	23.7	30.6	6.81	1.9	78	5.2	16.63	3.53	14.82	5.22	20.92	0.05	118	25	105	37	NONE		24.1	52	37.8	729	757	2747	114.5	1.91	4	46.6	0	2138	609
									00:01:44	20.83	0.573	11.938	350	459.986	356.77	0.78	94.3	21.1	22.8	29.4	7.8	2.2	76	6.1	16.46	3.68	14.93	5.17	20.92	0.05	117	26	106	37	NONE		24	52	37.8	729	757	3148	131.2	2.19	4	53.4	0	2411	737
									00:01:47	22.99	0.545	12.529	342	471.07	363.678	0.77	90.3	19.5	23.2	30	7.98	2.3	76	6.2	16.57	3.58	14.95	5.1	20.92	0.05	118	25	106	36	NONE		24	52	37.8	729	757	3222	134.2	2.24	4	54.6	0	2507	715
									00:01:49	23.62	0.589	13.913	325	575.988	435.461	0.76	95.1	22.7	21.3	28.2	9.76	2.8	76	7.6	16.15	3.85	14.82	5.2	20.92	0.05	115	27	105	37	NONE		24	52	37.8	729	757	3925	163.5	2.73	4	66.5	0	3268	657
									00:01:52	20	0.493	9.86	342	360.261	277.333	0.77	82.3	17.1	23.5	30.5	6.11	1.7	77	4.7	16.69	3.47	15.17	5.03	20.92	0.05	119	25	108	36	NONE		24	52	37.8	729	757	2463	102.6	1.71	4	41.7	0	1935	528
									00:01:55	20	0.696	13.92	398	563.721	441.869	0.78	112.9	27.2	22.2	28.3	9.55	2.7	78	7.2	16.22	3.91	14.81	5.3	20.92	0.05	115	28	105	38	NONE		24	52	37.8	729	757	3866	161.1	2.68	4	65.5	0	2852	1014
									00:01:58	20.07	0.555	11.137	410	417.224	325.633	0.78	92	20	23.3	29.9	7.07	2	79	5.3	16.58	3.6	15	5.13	20.92	0.05	118	26	106	36	NONE		24	52	37.8	729	757	2859	119.1	1.99	5	48.5	0	2142	717
									00:02:01	20.83	0.661	13.771	369	537.289	417.725	0.78	108.4	24.7	22.9	29.5	9.11	2.6	78	6.9	16.4	3.74	14.88	5.26	20.92	0.05	116	27	106	37	NONE		24	52	37.8	729	757	3679	153.3	2.55	5	62.4	0	2794	885
									00:02:04	19.48	0.713	13.89	377	564.685	444.683	0.79	115.5	28.1	22.2	28.2	9.57	2.7	78	7.2	16.2	3.94	14.71	5.39	20.92	0.05	115	28	104	38	NONE		24	52	37.8	729	757	3876	161.5	2.69	5	65.7	0	2811	1065
									00:02:08	17.44	0.794	13.849	530	543.122	437.754	0.81	129.8	30.9	23.3	28.8	9.21	2.6	81	6.7	16.35	3.89	15.03	5.2	20.92	0.05	116	28	107	37	NONE		24	52	37.8	729	757	3744	156	2.6	5	63.5	0	2479	1265
									00:02:11	18.02	0.744	13.405	498	490.676	402.183	0.82	123.8	27.5	24.7	30.2	8.32	2.4	80	6.1	16.64	3.7	15.27	5.09	20.92	0.05	118	26	108	36	NONE		24	52	37.8	729	757	3393	141.4	2.36	5	57.5	0	2088	1304
									00:02:15	15.23	0.789	12.015	498	460.119	384.747	0.84	129.6	31.1	23.8	28.5	7.8	2.2	79	5.8	16.43	3.94	15.06	5.31	20.92	0.05	117	28	107	38	NONE		24	52	37.8	729	757	3193	133.1	2.22	5	54.1	0	1785	1408
									00:02:18	17.75	0.507	9	379	318.684	259.206	0.81	85.1	18	24.3	29.9	5.4	1.5	79	4	16.79	3.55	15.34	5.04	20.92	0.05	119	25	109	36	NONE		24	52	37.8	729	757	2200	91.7	1.53	5	37.3	0	1402	799
									00:02:21	18.87	0.59	11.132	332	403.897	330.754	0.82	98.4	21.6	24.3	29.7	6.85	2	77	5.2	16.68	3.66	15.18	5.14	20.92	0.05	118	26	108	36	NONE		24	52	37.8	729	757	2792	116.3	1.94	5	47.3	0	1726	1066
									00:02:24	21.43	0.579	12.407	364	460.059	370.445	0.81	96.1	21.3	23.7	29.4	7.8	2.2	76	6.1	16.6	3.68	15.08	5.15	20.92	0.05	118	26	107	37	NONE		24	52	37.8	729	757	3170	132.1	2.2	6	53.7	0	2108	1063
									00:02:27	19.8	0.597	11.822	383	437.168	348.694	0.8	99.2	21.7	23.9	29.9	7.41	2.1	77	5.7	16.62	3.63	15.07	5.15	20.92	0.05	118	26	107	37	NONE		23.9	52	37.8	729	757	3007	125.3	2.09	6	51	0	2077	930
									00:02:31	14.96	0.729	10.908	372	454.112	367.313	0.81	117.1	30.2	21.7	26.8	7.7	2.2	78	5.8	16.06	4.14	14.63	5.5	20.92	0.05	114	29	104	39	NONE		23.9	52	37.8	729	757	3132	130.5	2.18	6	53.1	0	2043	1089
									00:02:36	13.7	0.82	11.233	499	458.789	369.584	0.81	132.5	33.2	22.4	27.8	7.78	2.2	77	6	16.16	4.05	14.75	5.45	20.92	0.05	115	29	105	39	NONE		23.9	52	37.8	729	757	3162	131.7	2.2	6	53.6	0	2098	1064
									00:02:40	14.67	0.668	9.8	433	390.691	314.628	0.81	108.7	26.4	22.5	27.9	6.62	1.9	77	5.1	16.27	3.95	14.68	5.43	20.92	0.05	116	28	104	39	NONE		23.9	52	37.8	729	757	2692	112.2	1.87	6	45.6	0	1789	903
									00:02:44	13.39	0.843	11.29	463	478.338	381.04	0.8	134.8	35	21.6	27.2	8.11	2.3	77	6.2	15.99	4.15	14.55	5.53	20.92	0.05	114	29	103	39	NONE		23.9	52	37.8	729	757	3290	137.1	2.28	6	55.8	0	2284	1006
									00:02:48	14.32	0.674	9.652	480	399.701	314.148	0.79	108.6	27	21.6	27.5	6.77	1.9	78	5.1	16.11	4.01	14.75	5.36	20.92	0.05	114	28	105	38	NONE		23.9	52	37.8	729	757	2742	114.3	1.9	6	46.5	0	2003	739
									00:02:52	15.46	0.946	14.629	453	644.757	513.106	0.8	149.4	40.8	21	26.4	10.93	3.1	77	8.4	15.79	4.31	14.53	5.55	20.92	0.05	112	31	103	39	NONE		23.9	52	37.8	729	757	4434	184.7	3.08	7	75.1	0	3090	1344
									00:02:57	13.45	0.596	8.018	491	295.176	238.007	0.81	99.1	21.8	24	29.7	5	1.4	76	3.9	16.63	3.66	14.82	5.28	20.92	0.05	118	26	105	37	NONE		23.9	52	37.8	729	757	2035	84.8	1.41	7	34.5	0	1345	690
									00:03:00	18.35	0.526	9.651	369	353.298	276.834	0.78	87.7	18.6	23.7	30.2	5.99	1.7	78	4.5	16.67	3.54	15.08	5.07	20.92	0.05	118	25	107	36	NONE		23.9	52	37.8	729	757	2423	100.9	1.68	7	41.1	0	1790	633
									00:03:04	16.35	0.724	11.837	387	471.61	369.083	0.78	118	27.8	22.7	29	7.99	2.3	77	6.1	16.3	3.84	14.67	5.36	20.92	0.05	116	27	104	38	NONE		23.9	52	37.8	729	757	3233	134.7	2.25	7	54.8	0	2399	834
									00:03:07	16.13	0.704	11.355	397	461.172	361.601	0.78	114.1	27.6	22.2	28.3	7.82	2.2	77	6	16.21	3.92	14.47	5.49	20.92	0.05	115	28	103	39	NONE		23.9	52	37.8	729	757	3163	131.8	2.2	7	53.6	0	2331	832
									00:03:13	10.58	1.321	13.979	815	577.319	471.39	0.82	212.6	54.8	22.9	28.1	9.79	2.8	81	7.1	16.09	4.15	14.66	5.52	20.92	0.05	114	29	104	39	NONE		23.9	52	37.8	729	757	3989	166.2	2.77	7	67.6	0	2498	1491
									00:03:17	15.54	0.488	7.585	385	257.347	206.629	0.8	82.8	16.4	25.2	31.4	4.36	1.2	81	3.2	16.97	3.36	15.01	5.12	20.92	0.05	120	24	107	36	NONE		23.9	52	37.8	729	757	1773	73.9	1.23	7	30	0	1192	580
									00:03:20	18.46	0.736	13.588	367	547.169	434.921	0.79	119.5	29	22.5	28.3	9.27	2.6	82	6.7	16.24	3.94	14.74	5.4	20.92	0.05	115	28	105	38	NONE		23.9	52	37.8	729	757	3762	156.7	2.61	8	63.8	0	2634	1128
									00:03:23	19.05	0.666	12.686	393	463.022	364.644	0.79	111.1	23.6	24.5	31.1	7.85	2.2	81	5.7	16.68	3.54	14.97	5.17	20.92	0.05	118	25	106	37	NONE		23.9	52	37.8	729	757	3178	132.4	2.21	8	53.9	0	2304	873
									00:03:27	17.54	0.707	12.404	386	464.047	371.652	0.8	117.1	26.1	24.1	30.1	7.87	2.2	80	5.8	16.56	3.69	14.95	5.2	20.92	0.05	118	26	106	37	NONE		23.8	52	37.8	729	757	3195	133.1	2.22	8	54.1	0	2171	1024
									00:03:30	18.69	0.721	13.477	400	516.212	411.236	0.8	118.7	27.1	23.6	29.6	8.75	2.5	81	6.4	16.46	3.76	14.86	5.28	20.92	0.05	117	27	106	37	NONE		23.8	52	37.8	729	757	3550	147.9	2.47	8	60.2	0	2464	1086
									00:03:33	17.39	0.748	13.009	389	514.902	412.486	0.8	122	29.2	22.9	28.6	8.73	2.5	80	6.4	16.31	3.9	14.77	5.39	20.92	0.05	116	28	105	38	NONE		23.8	52	37.8	729	757	3545	147.7	2.46	8	60.1	0	2407	1138
									00:03:39	10.83	1.369	14.827	935	543.842	461.753	0.85	227.3	52.5	25.9	30.5	9.22	2.6	83	6.6	16.6	3.83	15.31	5.17	20.92	0.05	118	27	109	37	NONE		23.8	52	37.8	729	757	3786	157.7	2.63	8	64.2	0	1950	1835
									00:03:42	18.58	0.663	12.316	280	473.673	401.506	0.85	108.7	26.6	23.3	27.4	8.03	2.3	83	5.7	16.4	4.01	14.99	5.41	20.92	0.05	116	28	106	38	NONE		23.8	52	37.8	729	757	3296	137.3	2.29	8	55.9	0	1714	1582
									00:03:46	14.81	0.605	8.963	433	331.082	279.12	0.84	100.3	23.2	23.9	28.4	5.61	1.6	84	3.9	16.58	3.83	14.97	5.36	20.92	0.05	118	27	106	38	NONE		23.8	52	37.8	729	757	2301	95.9	1.6	9	39	0	1233	1069
									00:03:50	16.62	0.693	11.518	449	443.042	369.974	0.84	113.7	27.4	23.4	28	7.51	2.1	84	5.3	16.41	3.95	14.95	5.39	20.92	0.05	116	28	106	38	NONE		23.8	52	37.8	729	757	3074	128.1	2.13	9	52.1	0	1730	1344
									00:03:53	16.62	0.629	10.454	414	372.281	304.765	0.82	105.4	22.6	25	30.5	6.31	1.8	81	4.6	16.76	3.59	15.01	5.28	20.92	0.05	119	26	107	37	NONE		23.8	52	37.8	729	757	2573	107.2	1.79	9	43.6	0	1593	981
									00:03:56	19.87	0.595	11.821	374	437.365	353.137	0.81	98.8	21.9	23.8	29.5	7.41	2.1	80	5.5	16.61	3.68	15.04	5.23	20.92	0.05	118	26	107	37	NONE		23.8	52	37.8	729	757	3016	125.7	2.09	9	51.1	0	1982	1034
									00:03:59	24.19	0.544	13.161	335	503.902	398.682	0.79	89.6	20.3	22.8	28.8	8.54	2.4	83	6.1	16.47	3.73	14.94	5.2	20.92	0.05	117	26	106	37	NONE		23.8	52	37.8	729	757	3461	144.2	2.4	9	58.7	0	2467	995
									00:04:01	24.49	0.51	12.49	338	465.32	359.571	0.77	84.7	18.1	23.2	30	7.89	2.3	85	5.5	16.61	3.55	15.06	5.07	20.92	0.05	118	25	107	36	NONE		23.8	52	37.8	729	757	3183	132.6	2.21	9	53.9	0	2469	714
									00:04:04	22.22	0.558	12.4	344	475.484	373.381	0.79	91.9	20.7	22.8	29	8.06	2.3	87	5.5	16.47	3.71	14.9	5.23	20.92	0.05	117	26	106	37	NONE		23.8	52	37.8	729	757	3262	135.9	2.27	9	55.3	0	2390	871
									00:04:07	18.75	0.54	10.125	373	355.763	282.784	0.79	90.9	18.6	24.8	31.2	6.03	1.7	88	4	16.83	3.44	14.96	5.16	20.92	0.05	120	24	106	37	NONE		23.8	52	37.8	729	757	2446	101.9	1.7	9	41.5	0	1712	733
									00:04:11	18.35	0.809	14.844	401	627.048	498.137	0.79	129.5	33.4	21.6	27.2	10.63	3	88	7.1	16.01	4.13	14.5	5.57	20.92	0.05	114	29	103	40	NONE		23.8	52	37.8	729	757	4311	179.6	2.99	9	73.1	0	3024	1286
									00:04:14	19.8	0.64	12.673	430	491.902	390.705	0.79	105	24.3	22.9	28.9	8.34	2.4	88	5.6	16.41	3.8	14.82	5.33	20.92	0.05	116	27	105	38	NONE		23.8	52	37.8	729	757	3381	140.9	2.35	10	57.3	0	2374	1007
									00:04:17	19.8	0.811	16.059	461	645.946	522.92	0.81	131.6	32.5	22.7	28.1	10.95	3.1	89	7.3	16.23	4.01	14.84	5.4	20.92	0.05	115	28	105	38	NONE		23.8	52	37.8	729	757	4456	185.7	3.09	10	75.5	0	2896	1559
									00:04:19	22.9	1.032	23.634	452	1045.29	849.512	0.81	162.6	45.6	21.1	25.9	17.72	5.1	90	11.6	15.76	4.42	14.7	5.53	20.92	0.05	112	31	104	39	NONE		23.8	52	37.8	729	757	7216	300.7	5.01	10	122.3	0	4613	2603
									00:04:25	10.93	1.726	18.863	1228	633.211	580.383	0.92	291.9	65.4	28.6	31.2	10.73	3.1	97	6.5	16.91	3.79	15.89	4.95	20.92	0.05	120	27	113	35	NONE		23.8	52	37.8	729	757	4475	186.5	3.11	10	75.9	0	1274	3201
									00:04:29	14.42	0.597	8.611	395	271.885	254	0.93	102.3	21.7	28	29.9	4.61	1.3	98	2.8	17.14	3.63	15.92	4.97	20.92	0.05	122	26	113	35	NONE		23.8	52	37.8	729	757	1929	80.4	1.34	10	32.7	0	433	1496
									00:04:32	17.91	0.639	11.445	374	371.828	340.156	0.91	108.9	23.4	27.4	30	6.3	1.8	98	3.8	17.04	3.66	15.76	5.07	20.92	0.05	121	26	112	36	NONE		23.8	52	37.8	729	757	2627	109.5	1.82	10	44.5	0	764	1863
									00:04:36	18.58	0.631	11.721	388	379.303	342.152	0.9	107.7	22.7	27.5	30.5	6.43	1.8	98	3.9	17.07	3.6	15.78	5.01	20.92	0.05	121	26	112	36	NONE		23.8	52	37.8	729	757	2672	111.3	1.86	11	45.3	0	893	1779
									00:04:50	21.43	0.466	9.986	447	380.754	304.441	0.8	76.8	17.5	22.3	27.9	6.45	1.8	92	4.1	16.48	3.76	14.99	5.23	20.92	0.05	117	27	106	37	NONE		23.7	53	37.8	729	757	2621	109.2	1.82	11	44.4	0	1793	828
									00:04:53	20.48	0.544	11.14	410	421.357	340.826	0.81	89.8	20.5	23	28.5	7.14	2	92	4.6	16.51	3.77	15.31	5.06	20.92	0.05	117	27	109	36	NONE		23.7	53	37.8	729	757	2906	121.1	2.02	11	49.3	0	1896	1010
									00:04:56	18.81	0.9	16.928	662	596.708	509.948	0.85	150.9	33.4	26.2	30.6	10.11	2.9	90	6.6	16.77	3.71	15.73	4.88	20.92	0.05	119	26	112	35	NONE		23.7	53	37.8	729	757	4159	173.3	2.89	11	70.5	0	2064	2095
									00:05:00	16.3	0.929	15.147	578	492.711	436.496	0.89	158.5	33	28.4	32.1	8.35	2.4	89	5.5	17.06	3.55	16.01	4.76	20.92	0.05	121	25	114	34	NONE		23.7	53	37.8	729	757	3458	144.1	2.4	11	58.6	0	1347	2112
									00:05:04	18.93	0.463	8.763	361	262.513	233.126	0.89	80.4	15.2	28.3	31.9	4.45	1.3	85	3.1	17.37	3.28	16.25	4.53	20.92	0.05	123	23	115	32	NONE		23.7	53	37.8	729	757	1844	76.8	1.28	12	31.2	0	704	1139
									00:05:06	22.14	0.304	6.731	212	175.296	155.728	0.89	54.2	8.7	29.6	33.3	2.97	0.8	83	2.1	17.83	2.86	16.59	4.11	20.92	0.05	127	20	118	29	NONE		23.7	53	37.8	729	757	1231	51.3	0.85	12	20.9	0	469	762
									00:05:10	16.71	0.621	10.379	461	331.761	298.283	0.9	106.3	22	27.8	30.9	5.62	1.6	81	4.1	17.12	3.54	15.82	4.97	20.92	0.05	122	25	112	35	NONE		23.7	53	37.8	729	757	2336	97.3	1.62	12	39.6	0	804	1531
									00:05:13	19.23	0.42	8.077	272	244.562	215.047	0.88	72.8	13.8	27.5	31.3	4.15	1.2	80	3.1	17.33	3.29	15.8	4.86	20.92	0.05	123	23	112	35	NONE		23.7	53	37.8	729	757	1714	71.4	1.19	12	29.1	0	706	1008
									00:05:17	14.25	1.08	15.392	812	466.355	431.096	0.92	186.8	37.3	30.9	33.4	7.9	2.3	82	5.7	17.3	3.45	15.99	4.86	20.92	0.05	123	25	114	35	NONE		23.7	53	37.8	729	757	3302	137.6	2.29	12	56	0	852	2450
									00:05:20	20.98	0.625	13.112	271	418.523	377.837	0.9	107	22.2	27.8	30.8	7.09	2	80	5.2	17.12	3.55	15.98	4.84	20.92	0.05	122	25	113	34	NONE		23.7	53	37.8	729	757	2949	122.9	2.05	12	50	0	978	1971
									00:05:23	19.17	0.473	9.067	384	230.607	202.901	0.88	84.7	13.1	33.5	38.1	3.91	1.1	81	2.8	17.91	2.77	16.56	4.18	20.92	0.05	127	20	118	30	NONE		23.7	53	37.8	729	757	1616	67.4	1.12	12	27.4	0	663	954
									00:05:25	24.29	0.787	19.117	299	682.511	605.773	0.89	131.3	30.7	25.5	28.8	11.57	3.3	85	8	16.68	3.9	15.56	5.11	20.92	0.05	118	28	110	36	NONE		23.7	53	37.8	729	757	4793	199.7	3.33	12	81.2	0	1839	2953
									00:05:28	22.47	0.672	15.101	394	472.456	413.529	0.88	115.7	22.7	28.6	32.7	8.01	2.3	89	5.3	17.22	3.38	15.86	4.79	20.92	0.05	122	24	113	34	NONE		23.7	53	37.8	729	757	3308	137.8	2.3	12	56.1	0	1408	1900
									00:05:31	19.93	0.497	9.907	400	283.367	251.8	0.89	87.1	15.6	30	33.8	4.8	1.4	86	3.3	17.53	3.14	16.15	4.53	20.92	0.05	124	22	115	32	NONE		23.7	53	37.8	729	757	1990	82.9	1.38	12	33.7	0	757	1234
									00:05:34	24	0.661	15.864	297	531.245	463.479	0.87	112.1	23.8	26.7	30.6	9	2.6	83	6.4	16.96	3.6	15.83	4.87	20.92	0.05	120	26	112	35	NONE		23.7	53	37.8	729	757	3718	154.9	2.58	12	63	0	1618	2099
									00:05:36	21.9	0.524	11.474	341	363.125	308.795	0.85	90.1	17.4	27.4	32.2	6.15	1.8	82	4.4	17.19	3.32	15.92	4.68	20.92	0.05	122	24	113	33	NONE		23.7	53	37.8	729	757	2528	105.4	1.76	13	42.9	0	1291	1237
									00:05:40	15.31	0.79	12.092	435	385.486	389.263	1.01	134.6	31.3	28.6	28.3	6.53	1.9	87	4.4	17.04	3.96	15.07	5.28	20.92	0.05	121	28	107	37	NONE		23.7	53	37.8	729	757	2781	115.9	1.93	13	47.1	0	0	2781
									00:05:43	23.72	0.343	8.134	383	226.112	185.933	0.82	60.6	9.7	28.6	34.8	3.83	1.1	90	2.5	17.67	2.83	16.23	4.19	20.92	0.05	125	20	115	30	NONE		23.7	53	37.8	729	757	1564	65.2	1.09	13	26.5	0	949	616
									00:05:46	18.13	0.755	13.686	556	468.152	394.097	0.84	127.6	26.8	26.5	31.5	7.93	2.3	87	5.4	16.9	3.55	15.65	4.83	20.92	0.05	120	25	111	34	NONE		23.7	53	37.8	729	757	3253	135.6	2.26	13	55.1	0	1756	1497
									00:05:49	22.22	0.515	11.444	363	367.644	300.645	0.82	88.4	16.7	26.9	32.9	6.23	1.8	85	4.3	17.17	3.24	15.79	4.64	20.92	0.05	122	23	112	33	NONE		23.7	53	37.8	729	757	2541	105.9	1.76	13	43.1	0	1580	961
									00:05:52	17.19	1.136	19.53	643	728.258	611.557	0.84	187.9	43.8	25.2	30	12.34	3.5	84	8.7	16.54	3.86	15.59	4.93	20.92	0.05	117	27	111	35	NONE		23.7	54	37.8	729	757	5059	210.8	3.51	13	85.7	0	2767	2292
									00:05:55	24.1	0.454	10.94	335	344.875	277.036	0.8	78.3	14.2	26.8	33.4	5.85	1.7	83	4.2	17.25	3.13	16.03	4.39	20.92	0.05	122	22	114	31	NONE		23.7	54	37.8	729	757	2376	99	1.65	13	40.3	0	1595	781
									00:05:58	21.05	0.609	12.821	332	438.843	361.96	0.82	103	21.2	25.9	31.3	7.44	2.1	83	5.3	16.91	3.48	15.63	4.81	20.92	0.05	120	25	111	34	NONE		23.7	53	37.8	729	757	3038	126.6	2.11	13	51.5	0	1816	1221
									00:06:01	19.8	0.528	10.455	369	350.081	285.718	0.82	89.8	17.8	25.9	31.7	5.93	1.7	84	4.2	17.01	3.37	15.51	4.83	20.92	0.05	121	24	110	34	NONE		23.7	53	37.8	729	757	2419	100.8	1.68	13	41	0	1518	901
									00:06:05	14.67	0.583	8.553	360	308.6	245.13	0.79	97.5	20.6	24.4	30.7	5.23	1.5	85	3.6	16.72	3.53	15.04	5.15	20.92	0.05	119	25	107	37	NONE		23.7	53	37.8	729	757	2121	88.4	1.47	13	36	0	1489	632
[truncated: 34 more columns]

## Sheet: Sonuçlar
Parametre	um	Pre	Bekl.	%Beklenen	Ex Sonrası	% Değişim	Normal	Sınıf
Parametre	um	Ölçüm	Dinlenme	Isınma	AT	RC	Maks	Bekl.	%Beklenen	Normal	Sınıf
Parametre	um	Ölçüm	Dinlenme	Isınma	AT	RC	Maks	Bekl.	%Beklenen	Normal	Sınıf
Parametre	um	Ölçüm	Dinlenme	Isınma	AT	RC	Maks	Bekl.	%Beklenen	Normal	Sınıf
Parametre	um	Ölçüm	Dinlenme	Isınma	AT	RC	Maks	Bekl.	%Beklenen	Normal	Sınıf
Parametre	um	Ölçüm	Dinlenme	Isınma	AT	RC	Maks	Bekl.	%Beklenen	Normal	Sınıf
