# Supplementary material for: Correction: The contribution of energy systems during 30-second lower body Wingate anaerobic test in combat sports athletes: Intermittent versus single forms and gender comparison
Source: PLoS One. 2024 Jun 27;19(6):e0306361. doi: 10.1371/journal.pone.0306361 (PMC11210755; doi:10.1371/journal.pone.0306361)
Supplement: S1 File — A) Descriptive characteristics of athletes including age range, height, weight; B) Wingate test outputs, including metrics such as peak power, mean power, and fatigue index; C) Oxygen Consumption (O2) Data for two different Wingate test protocols, providing comparative insights into athletes’ oxygen consumption during these tests. (ZIP) [file pone.0306361.s001.zip › S1 File/C. Oxygen consumption data for two Wingate tests/All Raw-Oxygen Data/39.xlsx]

## Sheet: Veri
			Test Tarihi	17012023		Barometrik basınç (mmHg)	764		t	Rf	VT	VE_ergo	IV	VO2	VCO2	RQ	O2eksp	CO2eksp	VE/VO2	VE/VCO2	VO2/Kg	METS	HR	VO2/HR	FeO2	FeCO2	FetO2	FetCO2	FiO2	FiCO2	PeO2	PeCO2	PetO2	PETCO2	Faz	İşaretleyici	Ortam Sıc.	RH Amb	Cihaz Sıcaklığı	Analizör Basıncı	PB	EEkc	EEh	EEm	EEtot	EEkg	PRO	YAĞ	CHO
			Test Süresi	00:10:59		Ortam Sıcaklığı (°C)	18		s	1/min	L(btps)	L/min	mL	mL/min	mL/min	---	mL	mL	---	---	mL/min/Kg	---	bpm	mL/beat	%	%	%	%	%	%	mmHg	mmHg	mmHg	mmHg	---	---	°C	%	°C	mmHg	mmHg	kcal/day	kcal/h	kcal/min	kcal	kcal/Kg/day	kcal/day	kcal/day	kcal/day
			Test Süresi	00:06:36		Ortam Görece Nem (%)	58
			Egzersiz Süresi	00:00:00		Flowmetre sıcaklığı (°C)	34		00:00:02	15.23	0.953	14.513	873	577.651	487.295	0.84	155.3	38.9	23.3	27.6	8.14	2.3	80	7.2	16.3	4.08	14.74	5.49	20.93	0.04	117	29	106	39	NONE		18.8	57	34.3	736	764	4016	167.3	2.79	0	56.6	0	2144	1872
			Kişi (Hasta) Tipi	Healthy		Flowmetre Bağıl Nem (%)	100		00:00:05	23.81	0.881	20.976	440	902.425	748.6	0.83	140.4	38.2	21.4	25.8	12.71	3.6	80	11.3	15.94	4.34	14.39	5.7	20.93	0.04	114	31	103	41	NONE		18.8	57	34.3	736	764	6254	260.6	4.34	0	88.1	0	3638	2616
			Test Türü	Azami		STPD (---)	0.8308		00:00:10	12.17	1.213	14.763	959	560.294	524.904	0.94	199.2	52.4	24.8	26.5	7.89	2.3	84	6.7	16.42	4.32	14.47	5.74	20.93	0.04	118	31	104	41	NONE		18.9	57	34.3	736	764	3978	165.8	2.76	0	56	0	858	3121
			Ergometre	Hiçbiri		BTPS Ins (---)	1.1203		00:00:14	14.35	1.368	19.636	1146	815.56	714.918	0.88	219.7	60.5	22.8	26.1	11.49	3.3	87	9.4	16.06	4.42	14.5	5.77	20.93	0.04	115	32	104	41	NONE		18.9	56	34.3	736	764	5713	238	3.97	1	80.5	0	2406	3307
			Protokol	Hiçbiri		BTPS Eksp (---)	1.0199		00:00:19	11.72	1.349	15.809	1039	652.95	591.535	0.91	216.6	61.3	23	25.3	9.2	2.6	87	7.5	16.06	4.54	14.73	5.72	20.93	0.04	115	33	106	41	NONE		19	56	34.3	736	764	4604	191.8	3.2	1	64.8	0	1478	3126
			Azami Efor	Onaylanmamış		#Adım sayısı	86		00:00:24	12.24	1.2	14.694	962	599.916	555.635	0.93	193.1	55.1	23.1	24.9	8.45	2.4	86	7	16.09	4.59	14.81	5.78	20.93	0.04	115	33	106	41	NONE		19	56	34.3	736	764	4249	177.1	2.95	1	59.8	0	1070	3179
			EKG Tepkisi	Yok		BSA (m2)	1.88237		00:00:29	12.53	1.267	15.871	1093	598.275	568.122	0.95	208.3	55.1	25.1	26.4	8.43	2.4	81	7.4	16.44	4.35	15.04	5.7	20.93	0.04	118	31	108	41	NONE		19.1	56	34.3	736	764	4260	177.5	2.96	1	60	0	733	3527
			Test sebebi	Yok		BMI (kg/m2)	22.4		00:00:33	15.08	0.791	11.925	691	433.932	410.593	0.95	131.3	33.1	25	26.5	6.11	1.7	82	5.3	16.6	4.18	15.21	5.48	20.93	0.04	119	30	109	39	NONE		19.1	56	34.3	736	764	3087	128.6	2.14	2	43.5	0	567	2521
			Testi durdurma sebebi	Yok		HR Maks.	198		00:00:36	17.91	0.922	16.513	701	613.99	579.282	0.94	152.2	39.3	24.9	26.3	8.65	2.5	82	7.5	16.51	4.26	15.2	5.54	20.93	0.04	118	31	109	40	NONE		19.1	55	34.3	736	764	4366	181.9	3.03	2	61.5	0	842	3523
			Test Konumu	Tanımsız		Kullanıcı 1 (---)	-		00:00:39	20.07	0.812	16.294	634	569.31	529.727	0.93	136.3	32.1	26.2	28.1	8.02	2.3	80	7.1	16.79	3.95	15.27	5.42	20.93	0.04	120	28	109	39	NONE		19.2	55	34.3	736	764	4036	168.2	2.8	2	56.8	0	958	3079
			Test Amacı	Yok		Kullanıcı 2 (---)	-		00:00:41	25.53	0.484	12.357	468	356.172	326.787	0.92	84.8	15.6	29.7	32.3	5.02	1.4	80	4.5	17.52	3.22	15.86	4.72	20.93	0.04	126	23	114	34	NONE		19.2	55	34.3	736	764	2518	104.9	1.75	2	35.5	0	709	1809
						Kullanıcı 3 (---)	-		00:00:47	10.54	2.364	24.928	1935	871.777	895.823	1.03	394.7	103.2	27.7	27	12.28	3.5	82	10.6	16.7	4.37	15.76	5.33	20.93	0.04	120	31	113	38	NONE		19.3	55	34.3	736	764	6315	263.1	4.39	2	88.9	0	0	6315
									00:00:54	9.24	1.397	12.915	1032	419.25	448.883	1.07	237	59	29.3	27.3	5.9	1.7	75	5.6	16.96	4.22	15.68	5.53	20.93	0.04	122	30	112	40	NONE		19.3	55	34.3	736	764	3066	127.7	2.13	3	43.2	0	0	3066
									00:00:59	10.49	1.373	14.402	999	479.87	505.033	1.05	231.7	58.5	28.5	27.1	6.76	1.9	77	6.2	16.88	4.26	15.53	5.6	20.93	0.04	121	31	111	40	NONE		19.4	55	34.3	736	764	3495	145.6	2.43	3	49.2	0	0	3495
									00:01:05	11.76	0.833	9.8	759	292.077	299.744	1.03	144.3	31	30.7	29.9	4.11	1.2	77	3.8	17.32	3.72	15.78	5.28	20.93	0.04	124	27	113	38	NONE		19.4	55	34.3	736	764	2115	88.1	1.47	3	29.8	0	0	2115
									00:01:09	14.56	0.746	10.864	589	367.174	366.62	1	125.8	30.6	26.8	26.9	5.17	1.5	72	5.1	16.86	4.1	15.59	5.28	20.93	0.04	121	29	112	38	NONE		19.5	54	34.3	736	764	2643	110.1	1.84	3	37.2	0	14	2629
									00:01:13	13.3	1.351	17.973	741	686.779	667.133	0.97	221	60.9	24.8	25.5	9.67	2.8	71	9.7	16.36	4.51	15.17	5.66	20.93	0.04	117	32	109	41	NONE		19.5	54	34.3	736	764	4914	204.7	3.41	3	69.2	0	480	4434
									00:01:17	13.64	0.928	12.655	816	417.927	409.303	0.98	157.5	36.5	28	28.6	5.89	1.7	74	5.6	16.97	3.93	15.57	5.27	20.93	0.04	122	28	112	38	NONE		19.6	54	34.3	736	764	2995	124.8	2.08	3	42.2	0	211	2784
									00:01:22	13.64	1.226	16.718	835	586.311	583.556	1	204.9	52	26.9	27	8.26	2.4	76	7.7	16.71	4.24	15.33	5.57	20.93	0.04	120	30	110	40	NONE		19.6	54	34.3	736	764	4217	175.7	2.93	4	59.4	0	68	4149
									00:01:26	14.63	0.93	13.61	739	449.617	447.756	1	157.7	37.2	28	28.1	6.33	1.8	77	5.8	16.96	4	15.37	5.53	20.93	0.04	122	29	110	40	NONE		19.6	54	34.3	736	764	3234	134.8	2.25	4	45.6	0	46	3189
									00:01:29	18.69	0.542	10.131	583	276.963	269.94	0.97	95.7	17.6	31.9	32.7	3.9	1.1	75	3.7	17.66	3.25	16.15	4.75	20.93	0.04	127	23	116	34	NONE		19.7	54	34.3	736	764	1983	82.6	1.38	4	27.9	0	172	1811
									00:01:33	14.25	1.409	20.081	1043	709.98	717.961	1.01	234.8	61.2	26.9	26.6	10	2.9	78	9.1	16.66	4.34	15.69	5.37	20.93	0.04	119	31	112	39	NONE		19.7	54	34.3	736	764	5124	213.5	3.56	4	72.2	0	0	5124
									00:01:40	11.72	1.273	14.918	1109	497.52	517.87	1.04	214.9	53.7	28.3	27.2	7.01	2	79	6.3	16.88	4.22	15.64	5.47	20.93	0.04	121	30	112	39	NONE		19.8	54	34.3	736	764	3614	150.6	2.51	4	50.9	0	0	3614
									00:01:46	8.45	1.59	13.437	1191	458.102	469.446	1.02	267.2	67.5	28	27.4	6.45	1.8	80	5.7	16.81	4.25	15.41	5.56	20.93	0.04	120	30	110	40	NONE		19.8	54	34.3	736	764	3316	138.2	2.3	5	46.7	0	0	3316
									00:01:51	11.47	1.488	17.071	1077	650.898	634.815	0.98	243.5	67.2	25	25.6	9.17	2.6	83	7.8	16.36	4.52	15.07	5.68	20.93	0.04	117	32	108	41	NONE		19.9	53	34.3	736	764	4661	194.2	3.24	5	65.6	0	393	4268
									00:01:56	12.55	1.109	13.921	898	506.881	482.373	0.95	184	46.7	25.7	27	7.14	2	83	6.1	16.59	4.21	15.17	5.55	20.93	0.04	119	30	109	40	NONE		19.9	53	34.3	736	764	3611	150.4	2.51	5	50.9	0	596	3015
									00:02:00	12.32	1.101	13.565	936	515.901	478.604	0.93	180.8	47.2	24.6	26.5	7.27	2.1	86	6	16.42	4.29	15.05	5.57	20.93	0.04	118	31	108	40	NONE		20	53	34.3	736	764	3655	152.3	2.54	5	51.5	0	902	2753
									00:02:05	14.12	0.995	14.047	731	553.606	494.961	0.89	162.1	42.6	23.6	26.4	7.8	2.2	86	6.4	16.29	4.28	14.7	5.72	20.93	0.04	117	31	105	41	NONE		20	54	34.3	736	764	3893	162.2	2.7	6	54.8	0	1408	2486
									00:02:08	18.87	0.522	9.849	615	269.22	230.276	0.86	92.6	14.9	31.7	37	3.79	1.1	81	3.3	17.74	2.85	15.74	4.7	20.93	0.04	127	20	113	34	NONE		20	54	34.3	736	764	1877	78.2	1.3	6	26.4	0	927	950
									00:02:11	20.48	0.789	16.157	451	659.843	574.739	0.87	127.4	34.1	22.3	25.6	9.29	2.7	77	8.6	16.15	4.32	14.64	5.64	20.93	0.04	116	31	105	40	NONE		20.1	54	34.3	736	764	4616	192.3	3.21	6	65	0	2032	2584
									00:02:17	9.45	2.161	20.419	1816	780.824	744.452	0.95	353.8	95.7	25.3	26.5	11	3.1	78	10	16.37	4.43	15.22	5.53	20.93	0.04	117	32	109	40	NONE		20.1	54	34.3	736	764	5564	231.8	3.86	6	78.4	0	885	4680
									00:02:22	12.58	1.126	14.164	838	498.586	491.68	0.99	188.1	47.5	26.6	27	7.02	2	76	6.6	16.71	4.22	15.54	5.35	20.93	0.04	120	30	111	38	NONE		20.2	54	34.3	736	764	3579	149.1	2.49	6	50.4	0	169	3410
									00:02:26	16.09	0.637	10.247	628	308.054	299.956	0.97	110.4	22.7	29.6	30.4	4.34	1.2	77	4	17.33	3.56	15.83	5.02	20.93	0.04	124	26	114	36	NONE		20.2	54	34.3	736	764	2205	91.9	1.53	7	31.1	0	198	2007
									00:02:30	14.02	1.136	15.925	1070	527.315	521.137	0.99	192.6	45.2	28.3	28.7	7.43	2.1	80	6.6	16.95	3.98	15.6	5.35	20.93	0.04	122	29	112	38	NONE		20.2	54	34.3	736	764	3787	157.8	2.63	7	53.3	0	151	3635
									00:02:35	11.9	1.329	15.821	802	605.255	594.101	0.98	217.2	60.6	24.8	25.2	8.52	2.4	78	7.8	16.34	4.56	15.06	5.75	20.93	0.04	117	33	108	41	NONE		20.3	53	34.3	736	764	4340	180.8	3.01	7	61.1	0	273	4067
									00:02:40	12	1.062	12.744	945	443.008	435.421	0.98	178	44.1	26.9	27.3	6.24	1.8	80	5.5	16.76	4.15	15.41	5.45	20.93	0.04	120	30	110	39	NONE		20.3	53	34.3	736	764	3178	132.4	2.21	7	44.8	0	186	2992
									00:02:44	14.32	1.175	16.826	800	606.257	598.768	0.99	195.1	50.8	26.1	26.4	8.54	2.4	80	7.6	16.6	4.32	15.49	5.42	20.93	0.04	119	31	111	39	NONE		20.3	53	34.3	736	764	4353	181.4	3.02	7	61.3	0	184	4170
									00:02:48	14.63	1.073	15.702	816	543.628	535.812	0.99	180	44.5	27	27.4	7.66	2.2	78	7	16.78	4.15	15.42	5.43	20.93	0.04	120	30	111	39	NONE		20.4	53	34.3	736	764	3902	162.6	2.71	7	55	0	191	3710
									00:02:52	14.89	1.067	15.886	757	554.009	550.098	0.99	178.6	44.9	26.8	27	7.8	2.2	78	7.1	16.74	4.21	15.41	5.52	20.93	0.04	120	30	110	40	NONE		20.4	53	34.3	736	764	3983	165.9	2.77	8	56.1	0	96	3887
									00:02:56	14.49	1.16	16.812	898	559.023	556.707	1	196.4	46.7	28.3	28.4	7.87	2.2	77	7.3	16.93	4.03	15.52	5.43	20.93	0.04	121	29	111	39	NONE		20.4	53	34.3	736	764	4021	167.6	2.79	8	56.6	0	57	3964
									00:03:02	12.1	0.968	11.71	665	340.361	390.089	1.15	167.7	39.2	31.9	27.8	4.79	1.4	76	4.5	17.32	4.05	15.68	5.18	20.93	0.04	124	29	112	37	NONE		20.5	53	34.3	736	764	2529	105.4	1.76	8	35.6	0	0	2529
									00:03:05	15.83	0.576	9.119	580	279.77	260.012	0.93	99.6	20	28.6	30.8	3.94	1.1	78	3.6	17.29	3.47	15.58	5.11	20.93	0.04	124	25	112	37	NONE		20.5	53	34.3	736	764	1983	82.6	1.38	8	27.9	0	478	1505
									00:03:10	13.02	1.82	23.688	1304	864.588	847.431	0.98	301.3	79.1	26.3	26.9	12.18	3.5	77	11.2	16.55	4.35	15.37	5.52	20.93	0.04	119	31	110	40	NONE		20.5	53	34.3	736	764	6198	258.2	4.3	8	87.3	0	420	5778
									00:03:12	33.15	0.087	2.884	355	25.3571	23.8273	0.94	17.3	0.9	22.2	23.7	0.36	0.1	75	0.3	19.89	1.03	19.8	1.05	20.93	0.04	143	7	142	8	NONE		20.5	53	34.3	736	764	180	7.5	0.13	8	2.5	0	37	143
									00:03:16	15.27	0.984	15.023	602	498.087	490.948	0.99	166.8	39.1	28	28.4	7.02	2	77	6.5	16.95	3.97	15.51	5.33	20.93	0.04	122	28	111	38	NONE		20.6	53	34.3	736	764	3575	149	2.48	9	50.4	0	175	3400
									00:03:19	19.8	0.642	12.713	596	375.699	362.638	0.97	111.7	22.3	30.1	31.2	5.29	1.5	75	5	17.4	3.47	15.88	4.95	20.93	0.04	125	25	114	35	NONE		20.6	53	34.3	736	764	2684	111.8	1.86	9	37.8	0	318	2366
									00:03:22	17.65	0.742	13.094	555	409.608	392.96	0.96	127.6	27.1	29	30.2	5.77	1.6	73	5.6	17.2	3.65	15.64	5.21	20.93	0.04	123	26	112	37	NONE		20.6	53	34.3	736	764	2923	121.8	2.03	9	41.2	0	405	2517
									00:03:26	15.27	1.115	17.023	697	613.199	590.48	0.96	185.4	47	26	27	8.64	2.5	71	8.6	16.63	4.22	15.11	5.64	20.93	0.04	119	30	108	40	NONE		20.6	53	34.3	736	764	4379	182.5	3.04	9	61.7	0	554	3825
									00:03:30	15.92	0.606	9.645	412	329.946	303.541	0.92	102.3	23.2	25.9	28.1	4.65	1.3	75	4.4	16.88	3.83	15.11	5.43	20.93	0.04	121	27	108	39	NONE		20.7	53	34.3	736	764	2334	97.2	1.62	9	32.9	0	637	1696
									00:03:37	9.06	3.351	30.372	2228	1040.11	1062.93	1.02	562.6	142.5	28.6	28	14.65	4.2	77	13.5	16.79	4.25	15.89	5.13	20.93	0.04	120	30	114	37	NONE		20.7	53	34.3	736	764	7525	313.5	5.23	10	106	0	0	7525
									00:03:42	10.6	1.187	12.583	1295	373.25	400.955	1.07	205.4	46	31.7	29.5	5.26	1.5	79	4.7	17.3	3.88	16.12	5.12	20.93	0.04	124	28	116	37	NONE		20.7	53	34.3	736	764	2731	113.8	1.9	10	38.5	0	0	2731
									00:03:45	21.28	0.365	7.766	348	179.457	183.025	1.02	66.2	10.5	35	34.3	2.53	0.7	77	2.3	18.14	2.88	16.58	4.38	20.93	0.04	130	21	119	31	NONE		20.7	53	34.3	736	764	1298	54.1	0.9	10	18.3	0	0	1298
									00:03:49	13.54	1.489	20.167	1122	681.265	719.091	1.06	250.4	64.5	28.2	26.7	9.6	2.7	78	8.7	16.82	4.33	15.73	5.42	20.93	0.04	121	31	113	39	NONE		20.8	52	34.3	736	764	4965	206.9	3.45	10	69.9	0	0	4965
									00:03:54	13.3	1.483	19.729	939	672.133	697.515	1.04	249.1	63.7	28	27	9.47	2.7	78	8.6	16.8	4.3	15.53	5.52	20.93	0.04	120	31	111	40	NONE		20.8	52	34.3	736	764	4880	203.3	3.39	10	68.7	0	0	4880
									00:03:57	16.67	0.686	11.433	827	311.754	316.06	1.01	121	23.1	32.9	32.5	4.39	1.3	79	3.9	17.64	3.37	16.26	4.78	20.93	0.04	126	24	117	34	NONE		20.8	52	34.3	736	764	2251	93.8	1.56	10	31.7	0	0	2251
									00:04:02	14.25	0.809	11.53	612	373.401	372.692	1	137.8	31.8	28.2	28.3	5.26	1.5	76	4.9	17.03	3.93	15.69	5.24	20.93	0.04	122	28	112	38	NONE		20.9	52	34.3	736	764	2687	112	1.87	11	37.9	0	17	2670
									00:04:04	24.9	0.177	4.407	151	100.876	97.8167	0.97	32.2	4.8	26.4	27.2	1.42	0.4	75	1.3	18.19	2.71	17.42	3.31	20.93	0.04	130	19	125	24	NONE		20.9	52	34.3	736	764	721	30.1	0.5	11	10.2	0	75	647
									00:04:06	36.59	0.096	3.512	334	17.4644	20.1105	1.15	19.5	0.7	54.5	47.3	0.25	0.1	75	0.2	20.31	0.73	20.13	0.77	20.93	0.04	146	5	144	6	NONE		20.9	52	34.3	736	764	130	5.4	0.09	11	1.8	0	0	130
									00:04:09	18.4	1.15	21.166	463	818.392	736.066	0.9	188.3	48.6	24.3	27	11.53	3.3	75	10.9	16.37	4.23	14.89	5.65	20.93	0.04	117	30	107	41	NONE		20.9	52	34.3	736	764	5762	240.1	4	11	81.2	0	1978	3784
									00:04:14	12.27	1.336	16.393	1040	638.674	583.736	0.91	218.1	57.8	24.3	26.6	9	2.6	76	8.4	16.32	4.33	14.84	5.65	20.93	0.04	117	31	106	41	NONE		20.9	52	34.3	736	764	4511	188	3.13	11	63.5	0	1324	3187
									00:04:17	18.02	0.444	8	561	193.131	166.485	0.86	80.4	11.3	34.9	40.5	2.72	0.8	77	2.5	18.11	2.55	16.29	4.24	20.93	0.04	130	18	117	30	NONE		20.9	52	34.3	736	764	1348	56.2	0.94	11	19	0	635	713
									00:04:22	13.25	1.327	17.576	789	696.897	629.061	0.9	215.7	57.7	23.9	26.5	9.82	2.8	79	8.8	16.25	4.35	14.66	5.74	20.93	0.04	117	31	105	41	NONE		21	52	34.3	736	764	4910	204.6	3.41	11	69.2	0	1631	3279
									00:04:26	13.36	0.979	13.082	838	473.874	421.949	0.89	163.2	38.4	25.6	28.8	6.67	1.9	81	5.9	16.67	3.92	14.93	5.5	20.93	0.04	120	28	107	39	NONE		21	52	34.3	736	764	3330	138.7	2.31	11	46.9	0	1245	2084
									00:04:29	20.41	0.327	6.673	499	128.384	109.678	0.85	61.1	6.6	40.9	47.8	1.81	0.5	78	1.6	18.69	2.02	16.88	3.61	20.93	0.04	134	14	121	26	NONE		21	52	34.3	736	764	895	37.3	0.62	12	12.6	0	445	450
									00:04:31	29.85	0.454	13.552	196	430.351	367.471	0.85	78.2	15	26.6	31.2	6.06	1.7	77	5.6	17.22	3.3	15.51	4.71	20.93	0.04	124	24	111	34	NONE		21	52	34.3	736	764	2999	125	2.08	12	42.2	0	1496	1503
									00:04:36	11.43	1.561	17.84	1110	721.882	680.533	0.94	251.6	72.3	23.6	25	10.17	2.9	81	8.9	16.12	4.63	14.76	5.58	20.93	0.04	116	33	106	40	NONE		21	52	34.3	736	764	5132	213.8	3.56	12	72.3	0	1003	4129
									00:04:55	12.77	1.106	14.119	885	519.654	493.778	0.95	183	47	25.5	26.8	7.32	2.1	88	5.9	16.55	4.25	15.18	5.53	20.93	0.04	119	30	109	40	NONE		21.2	52	34.3	736	764	3701	154.2	2.57	13	52.1	0	629	3072
									00:05:01	9.43	1.563	14.745	1106	601.613	563.32	0.94	251.4	72.5	23.4	25	8.47	2.4	87	6.9	16.08	4.64	14.86	5.77	20.93	0.04	115	33	107	41	NONE		21.2	52	34.3	736	764	4271	178	2.97	13	60.2	0	928	3343
									00:05:08	10.12	2.553	25.831	2032	880.047	910.211	1.03	428.9	109.3	28.5	27.6	12.4	3.5	86	10.2	16.8	4.28	15.87	5.27	20.93	0.04	120	31	114	38	NONE		21.2	52	34.3	736	764	6384	266	4.43	14	89.9	0	0	6384
									00:05:13	10.2	1.578	16.102	1319	512.044	567.754	1.11	268.5	67.6	30.1	27.1	7.21	2.1	90	5.7	17.02	4.28	15.9	5.45	20.93	0.04	122	31	114	39	NONE		21.3	51	34.3	736	764	3775	157.3	2.62	14	53.2	0	0	3775
									00:05:19	11.41	1.335	15.228	1054	500.028	552.196	1.1	225.5	58.8	28.9	26.1	7.04	2	90	5.6	16.89	4.4	15.83	5.48	20.93	0.04	121	32	114	39	NONE		21.3	51	34.3	736	764	3683	153.5	2.56	14	51.9	0	0	3683
									00:05:24	12.15	1.214	14.745	907	483.71	524.878	1.09	205.3	52.5	28.7	26.5	6.81	1.9	88	5.5	16.91	4.32	15.81	5.47	20.93	0.04	121	31	113	39	NONE		21.3	51	34.3	736	764	3548	147.8	2.46	14	50	0	0	3548
									00:05:28	12.24	1.286	15.747	972	506.674	548.198	1.08	218.5	54.4	29.4	27.2	7.14	2	86	5.9	16.99	4.23	15.92	5.39	20.93	0.04	122	30	114	39	NONE		21.4	51	34.4	736	764	3714	154.7	2.58	14	52.3	0	0	3714
									00:05:34	11.19	2.422	27.112	1900	795.567	936.857	1.18	418.2	101.7	33.1	28.1	11.21	3.2	84	9.5	17.27	4.2	16.45	5.12	20.93	0.04	124	30	118	37	NONE		21.4	51	34.3	736	764	5952	248	4.13	15	83.8	0	0	5952
									00:05:40	9.3	1.859	17.293	1195	498.516	608.703	1.22	321.6	79.5	33.4	27.3	7.02	2	84	5.9	17.3	4.28	16.33	5.33	20.93	0.04	124	31	117	38	NONE		21.4	51	34.4	736	764	3764	156.8	2.61	15	53	0	0	3764
									00:05:46	11.93	1.634	19.491	1409	566.65	676.375	1.19	282.5	68.9	32.9	27.6	7.98	2.3	87	6.5	17.29	4.22	16.36	5.27	20.93	0.04	124	30	117	38	NONE		21.4	51	34.4	736	764	4254	177.2	2.95	15	59.9	0	0	4254
									00:05:50	12.68	0.464	5.886	1200	91.4448	103.436	1.13	88.2	10	54.7	48.3	1.29	0.4	91	1	19.01	2.16	17.61	3.86	20.93	0.04	136	15	126	28	NONE		21.4	51	34.4	736	764	677	28.2	0.47	16	9.5	0	0	677
									00:05:54	15.67	2.048	32.084	805	1025.64	1202.42	1.17	347	93.2	30.2	25.8	14.45	4.1	90	11.4	16.94	4.55	15.94	5.6	20.93	0.04	121	33	114	40	NONE		21.5	51	34.4	736	764	7665	319.4	5.32	16	108	0	0	7665
									00:06:00	9.39	2.177	20.441	1130	695.174	785.819	1.13	364.1	101.6	28.5	25.2	9.79	2.8	94	7.4	16.72	4.67	15.68	5.71	20.93	0.04	120	33	112	41	NONE		21.5	51	34.4	736	764	5149	214.5	3.58	16	72.5	0	0	5149
									00:06:05	12.32	2.007	24.727	1732	771.227	889.503	1.15	342.3	87.7	30.9	26.8	10.86	3.1	93	8.3	17.06	4.37	16.08	5.38	20.93	0.04	122	31	115	39	NONE		21.5	51	34.4	736	764	5740	239.2	3.99	16	80.8	0	0	5740
									00:06:10	12.74	2.045	26.051	1526	712.298	869.831	1.22	357.6	83	35.3	28.9	10.03	2.9	91	7.8	17.49	4.06	16.5	5.25	20.93	0.04	125	29	118	38	NONE		21.5	51	34.4	736	764	5378	224.1	3.73	17	75.7	0	0	5378
									00:06:14	13.07	1.99	26.013	1519	662.692	859.158	1.3	351.7	79.9	37.9	29.2	9.33	2.7	90	7.4	17.67	4.02	16.69	5.13	20.93	0.04	127	29	120	37	NONE		21.6	52	34.4	736	764	5083	211.8	3.53	17	71.6	0	0	5083
									00:06:18	14.81	0.987	14.622	826	360.894	440.728	1.22	175.9	36.2	37.6	30.8	5.08	1.5	91	4	17.82	3.67	16.58	5.16	20.93	0.04	128	26	119	37	NONE		21.6	51	34.4	736	764	2725	113.5	1.89	17	38.4	0	0	2725
									00:06:25	9.79	1.776	17.383	1271	512.032	638.313	1.25	305.5	79.2	32.6	26.2	7.21	2.1	90	5.7	17.2	4.46	16.33	5.39	20.93	0.04	123	32	117	39	NONE		21.6	51	34.4	736	764	3887	161.9	2.7	17	54.7	0	0	3887
									00:06:31	9.79	1.298	12.705	1246	356.608	419.47	1.18	226.2	52.1	33.7	28.7	5.02	1.4	93	3.8	17.43	4.01	16.11	5.42	20.93	0.04	125	29	116	39	NONE		21.6	51	34.4	736	764	2667	111.1	1.85	18	37.6	0	0	2667
									00:06:36	11.83	1.47	17.396	1106	539.028	611.695	1.13	251.3	62.8	30.7	27.1	7.59	2.2	90	6	17.1	4.27	16.08	5.4	20.93	0.04	123	31	115	39	NONE		21.6	52	34.4	736	764	3996	166.5	2.78	18	56.3	0	0	3996
[truncated: 34 more columns]

## Sheet: Sonuçlar
Parametre	um	Pre	Bekl.	%Beklenen	Ex Sonrası	% Değişim	Normal	Sınıf
Parametre	um	Ölçüm	Dinlenme	Isınma	AT	RC	Maks	Bekl.	%Beklenen	Normal	Sınıf
Parametre	um	Ölçüm	Dinlenme	Isınma	AT	RC	Maks	Bekl.	%Beklenen	Normal	Sınıf
Parametre	um	Ölçüm	Dinlenme	Isınma	AT	RC	Maks	Bekl.	%Beklenen	Normal	Sınıf
Parametre	um	Ölçüm	Dinlenme	Isınma	AT	RC	Maks	Bekl.	%Beklenen	Normal	Sınıf
Parametre	um	Ölçüm	Dinlenme	Isınma	AT	RC	Maks	Bekl.	%Beklenen	Normal	Sınıf
