# Supplementary material for: Correction: The contribution of energy systems during 30-second lower body Wingate anaerobic test in combat sports athletes: Intermittent versus single forms and gender comparison
Source: PLoS One. 2024 Jun 27;19(6):e0306361. doi: 10.1371/journal.pone.0306361 (PMC11210755; doi:10.1371/journal.pone.0306361)
Supplement: S1 File — A) Descriptive characteristics of athletes including age range, height, weight; B) Wingate test outputs, including metrics such as peak power, mean power, and fatigue index; C) Oxygen Consumption (O2) Data for two different Wingate test protocols, providing comparative insights into athletes’ oxygen consumption during these tests. (ZIP) [file pone.0306361.s001.zip › S1 File/C. Oxygen consumption data for two Wingate tests/All Raw-Oxygen Data/4.xlsx]

## Sheet: Veri
			Test Tarihi	18112022		Barometrik basınç (mmHg)	760		t	Rf	VT	VE_ergo	IV	VO2	VCO2	RQ	O2eksp	CO2eksp	VE/VO2	VE/VCO2	VO2/Kg	METS	HR	VO2/HR	FeO2	FeCO2	FetO2	FetCO2	FiO2	FiCO2	PeO2	PeCO2	PetO2	PETCO2	Faz	İşaretleyici	Ortam Sıc.	RH Amb	Cihaz Sıcaklığı	Analizör Basıncı	PB	EEkc	EEh	EEm	EEtot	EEkg	PRO	YAĞ	CHO
			Test Süresi	00:09:48		Ortam Sıcaklığı (°C)	22		s	1/min	L(btps)	L/min	mL	mL/min	mL/min	---	mL	mL	---	---	mL/min/Kg	---	bpm	mL/beat	%	%	%	%	%	%	mmHg	mmHg	mmHg	mmHg	---	---	°C	%	°C	mmHg	mmHg	kcal/day	kcal/h	kcal/min	kcal	kcal/Kg/day	kcal/day	kcal/day	kcal/day
			Test Süresi	00:17:40		Ortam Görece Nem (%)	55
			Egzersiz Süresi	00:00:00		Flowmetre sıcaklığı (°C)	34		00:00:03	9.71	2.773	26.922	2401	873.179	810.254	0.93	473.2	102.1	30.1	32.4	13.43	3.8	75	11.6	17.06	3.68	15.73	4.85	20.93	0.04	122	26	112	35	NONE		21.9	55	36.6	732	760	6187	257.8	4.3	0	95.2	0	1522	4665
			Kişi (Hasta) Tipi	Healthy		Flowmetre Bağıl Nem (%)	100		00:00:10	8.63	1.261	10.886	1371	345.204	329.571	0.95	216	46.7	29.8	31.2	5.31	1.5	75	4.6	17.13	3.7	15.49	5.07	20.93	0.04	122	26	110	36	NONE		22	56	36.6	732	760	2461	102.5	1.71	0	37.9	0	380	2080
			Test Türü	Azami		STPD (---)	0.8264		00:00:15	13.36	0.817	10.918	927	364.936	325.463	0.89	138.7	29.8	27.4	30.7	5.61	1.6	74	4.9	16.98	3.65	15.33	5.11	20.93	0.04	121	26	109	36	NONE		22	55	36.6	732	760	2565	106.9	1.78	0	39.5	0	947	1618
			Ergometre	Hiçbiri		BTPS Ins (---)	1.1063		00:00:17	21.05	0.93	19.579	850	680.396	600.683	0.88	156.5	34.9	26.6	30.1	10.47	3	74	9.2	16.83	3.75	15.35	5.09	20.93	0.04	120	27	109	36	NONE		22	55	36.7	732	760	4773	198.9	3.31	0	73.4	0	1908	2864
			Protokol	Hiçbiri		BTPS Eksp (---)	1.02		00:00:21	18.46	0.926	17.095	936	576.411	513.049	0.89	156.9	34	27.4	30.8	8.87	2.5	73	7.9	16.94	3.67	15.44	4.95	20.93	0.04	121	26	110	35	NONE		22	56	36.7	732	760	4050	168.7	2.81	1	62.3	0	1519	2530
			Azami Efor	Onaylanmamış		#Adım sayısı	379		00:00:24	17.8	1.012	18.018	891	580.639	520.758	0.9	173.2	35.8	28.9	32.2	8.93	2.6	68	8.5	17.11	3.54	15.66	4.91	20.93	0.04	122	25	112	35	NONE		22.1	56	36.7	732	760	4086	170.2	2.84	1	62.9	0	1438	2648
			EKG Tepkisi	Yok		BSA (m2)	1.74611		00:00:27	18.58	0.538	9.994	709	257.984	228.486	0.89	96.2	15.1	33.7	38	3.97	1.1	67	3.9	17.88	2.81	16.15	4.54	20.93	0.04	127	20	115	32	NONE		22.1	56	36.6	732	760	1811	75.4	1.26	1	27.9	0	707	1104
			Test sebebi	Yok		BMI (kg/m2)	22.8		00:00:30	21.9	0.904	19.796	843	611.323	561.662	0.92	156	31.4	29.9	32.5	9.4	2.7	67	9.1	17.26	3.47	15.72	4.85	20.93	0.04	123	25	112	35	NONE		22.1	56	36.7	732	760	4323	180.1	3	1	66.5	0	1199	3124
			Testi durdurma sebebi	Yok		HR Maks.	201		00:00:32	31.41	0.616	19.351	544	621.109	559.511	0.9	105.5	21.8	27.6	30.7	9.56	2.7	67	9.3	17.13	3.54	15.54	4.75	20.93	0.04	122	25	111	34	NONE		22.1	55	36.7	732	760	4374	182.3	3.04	1	67.3	0	1481	2894
			Test Konumu	Tanımsız		Kullanıcı 1 (---)	-		00:00:36	14.49	1.357	19.667	147	838.997	797.126	0.95	214.7	67.1	22.2	23.4	12.91	3.7	69	12.2	15.82	4.94	14.26	5.75	20.93	0.04	113	35	102	41	NONE		22.1	54	36.7	732	760	5974	248.9	4.15	1	91.9	0	1018	4957
			Test Amacı	Yok		Kullanıcı 2 (---)	-		00:00:40	14.18	0.426	6.043	1384	141.386	124.593	0.88	77.4	10.8	35.7	40.5	2.18	0.6	72	2	18.17	2.54	16.35	4.02	20.93	0.04	130	18	117	29	NONE		22.1	54	36.7	732	760	991	41.3	0.69	1	15.3	0	402	590
						Kullanıcı 3 (---)	-		00:00:44	16.71	2.316	38.708	999	1527.59	1384.89	0.91	376.3	101.2	24.6	27.1	23.5	6.7	76	20.1	16.25	4.37	15.2	5.23	20.93	0.04	116	31	108	37	NONE		22.1	54	36.7	732	760	10773	448.9	7.48	2	165.7	0	3435	7338
									00:00:49	11.43	0.227	2.594	1388	18.7486	19.921	1.06	45.5	2.2	95.7	90.1	0.29	0.1	79	0.2	20.04	0.97	18.62	2.21	20.93	0.04	143	7	133	16	NONE		22.1	54	36.7	732	760	137	5.7	0.1	2	2.1	0	0	137
									00:00:55	10.47	1.133	11.864	653	429.529	446.062	1.04	187.1	52	25.9	25	6.61	1.9	78	5.5	16.51	4.59	15.19	5.45	20.93	0.04	118	33	108	39	NONE		22.1	54	36.7	732	760	3119	129.9	2.17	2	48	0	0	3119
									00:01:00	12.99	0.552	7.169	911	228.867	203.684	0.89	94.7	19.2	27.4	30.7	3.52	1	77	3	17.16	3.48	14.92	5.45	20.93	0.04	122	25	106	39	NONE		22.1	55	36.7	732	760	1608	67	1.12	2	24.7	0	604	1004
									00:01:04	14.29	1.41	20.143	1255	738.849	661.514	0.9	233.9	56.6	25.9	28.9	11.37	3.2	76	9.7	16.59	4.01	15.28	5.19	20.93	0.04	118	29	109	37	NONE		22.1	57	36.7	732	760	5197	216.6	3.61	2	80	0	1857	3341
									00:01:08	14.35	0.918	13.177	967	480.01	427.407	0.89	152.6	36.4	25.4	28.5	7.38	2.1	77	6.2	16.62	3.97	15.3	5.17	20.93	0.04	119	28	109	37	NONE		22.1	57	36.7	732	760	3373	140.5	2.34	3	51.9	0	1261	2111
									00:01:11	21.05	0.673	14.168	797	463.279	407.624	0.88	114.9	23.7	27.4	31.1	7.13	2	78	5.9	17.07	3.52	15.83	4.65	20.93	0.04	122	25	113	33	NONE	Marker	22.1	57	36.7	732	760	3247	135.3	2.26	3	50	0	1331	1916
									00:01:14	17.86	0.099	1.768	766	4.18664	6.79523	1.62	20.4	0.5	123.7	76.2	0.06	0	80	0.1	20.61	0.51	163.83	0.44	20.93	0.04	147	4	>68	3	NONE		22.1	58	36.7	732	760	34	1.4	0.02	3	0.5	0	0	34
									00:01:17	17.7	0.967	17.115	504	643.876	509.143	0.79	160.3	35.2	24.7	31.2	9.91	2.8	80	8	16.58	3.64	14.55	5.31	20.93	0.04	118	26	104	38	NONE		22.2	58	36.7	733	760	4422	184.3	3.07	3	68	0	3158	1264
									00:01:19	35.09	2.015	70.702	943	3203.96	2600.57	0.81	315.6	90.5	21.3	26.2	49.29	14.1	78	41.1	15.66	4.49	14.67	5.49	20.93	0.04	112	32	105	39	NONE		22.2	58	36.7	732	760	22113	921.4	15.36	3	340.2	0	14213	7900
									00:01:20	54.05	1.743	94.216	997	3186.47	2818.67	0.88	295.2	63.8	28.4	32.1	49.02	14	78	40.9	16.94	3.66	15.8	4.59	20.93	0.04	121	26	113	33	NONE		22.2	58	36.7	732	760	22360	931.7	15.53	3	344	0	8809	13551
									00:01:21	63.83	1.53	97.66	919	2672.45	2562.92	0.96	270	49.2	34.9	36.4	41.11	11.7	78	34.3	17.65	3.22	16.59	4.09	20.93	0.04	126	23	118	29	NONE		22.2	58	36.7	732	760	19068	794.5	13.24	4	293.4	0	2667	16401
									00:01:24	24	1.269	30.456	944	977.182	951.852	0.97	216.6	48.5	29.4	30.2	15.03	4.3	78	12.5	17.07	3.82	16.06	4.62	20.93	0.04	122	27	115	33	NONE	Marker	22.2	58	36.7	732	760	6996	291.5	4.86	4	107.6	0	619	6377
									00:01:27	18.24	2.769	50.498	1936	1440.88	1487.42	1.03	483.3	99.8	34.2	33.1	22.17	6.3	81	17.8	17.45	3.6	16.27	4.67	20.93	0.04	124	26	116	33	NONE		22.2	57	36.8	732	760	10448	435.3	7.26	4	160.7	0	0	10448
									00:01:30	22.99	1.533	35.241	1184	1397.89	1304.85	0.93	248.3	69.3	24.1	25.8	21.51	6.1	112	12.5	16.2	4.52	14.48	5.98	20.93	0.04	115	32	103	43	NONE		22.2	57	36.8	732	760	9917	413.2	6.89	5	152.6	0	2253	7665
									00:01:31	32.26	1.519	49	1207	1967.87	1777.81	0.9	245.6	67.3	23.8	26.3	30.27	8.6	120	16.4	16.17	4.43	14.73	5.78	20.93	0.04	115	32	105	41	NONE		22.2	58	36.8	732	760	13868	577.8	9.63	5	213.3	0	4571	9297
									00:01:33	33.33	1.807	60.233	1321	2399.6	2227.83	0.93	292.4	81.6	24.1	26	36.92	10.5	124	19.4	16.18	4.52	14.96	5.59	20.93	0.04	115	32	107	40	NONE		22.2	58	36.7	732	760	17005	708.5	11.81	5	261.6	0	4154	12851
									00:01:35	31.41	1.972	61.948	1339	2486.09	2334.05	0.94	318.2	90.7	24	25.6	38.25	10.9	126	19.7	16.14	4.6	14.96	5.69	20.93	0.04	115	33	107	41	NONE		22.2	58	36.7	732	760	17659	735.8	12.26	6	271.7	0	3686	13973
									00:01:37	32.26	1.962	63.29	1322	2381.18	2282.3	0.96	322.1	86.4	25.6	26.7	36.63	10.5	127	18.7	16.42	4.4	15.06	5.66	20.93	0.04	117	31	107	40	NONE		22.2	58	36.7	732	760	16988	707.8	11.8	6	261.4	0	2408	14580
									00:01:40	22.56	2.077	46.85	1514	2005.11	1982.78	0.99	327.4	107.2	22.6	22.8	30.85	8.8	126	15.9	15.76	5.16	14.44	6.31	20.93	0.04	112	37	103	45	NONE		22.3	57	36.8	732	760	14401	600.1	10	7	221.6	0	547	13854
									00:01:42	25.42	2.325	59.11	1669	2240.07	2270.58	1.01	379.7	109	25.6	25.2	34.46	9.8	126	17.8	16.33	4.69	14.89	6.02	20.93	0.04	116	33	106	43	NONE		22.3	57	36.8	732	760	16177	674	11.23	7	248.9	0	0	16177
									00:01:44	26.55	2.065	54.823	1465	2178.06	2202.2	1.01	332.7	101.2	24.3	24.1	33.51	9.6	125	17.4	16.11	4.9	14.72	6.27	20.93	0.04	115	35	105	45	NONE		22.3	57	36.8	732	760	15720	655	10.92	7	241.9	0	0	15720
									00:01:47	19.42	2.181	42.35	1538	1952.79	1990.24	1.02	334.3	124.9	21	20.6	30.04	8.6	125	15.6	15.33	5.73	14.39	6.69	20.93	0.04	109	41	103	48	NONE		22.3	56	36.8	732	760	14119	588.3	9.81	8	217.2	0	0	14119
									00:01:49	33.33	1.732	57.733	1414	2100.88	2198.46	1.05	285.5	80.5	26.4	25.2	32.32	9.2	125	16.8	16.48	4.65	15.14	5.92	20.93	0.04	118	33	108	42	NONE		22.3	56	36.8	732	760	15281	636.7	10.61	8	235.1	0	0	15281
									00:01:51	40	2.069	82.76	1194	2822.61	3020.49	1.07	346.4	92.2	28.3	26.5	43.42	12.4	126	22.4	16.74	4.46	15.44	5.64	20.93	0.04	119	32	110	40	NONE		22.3	56	36.8	732	760	20636	859.8	14.33	9	317.5	0	0	20636
									00:01:52	46.51	1.515	70.465	1130	2070.84	2275.33	1.1	262.1	59.8	32.5	29.5	31.86	9.1	126	16.4	17.3	3.95	16.03	5.16	20.93	0.04	123	28	114	37	NONE	Marker	22.3	56	36.8	732	760	15234	634.7	10.58	9	234.4	0	0	15234
									00:01:53	48	0.333	15.984	737	206.916	335.906	1.62	63.8	8.6	61	37.6	3.18	0.9	127	1.6	19.16	2.58	17.36	3.97	20.93	0.04	137	18	124	28	NONE		22.3	56	36.8	732	760	1694	70.6	1.18	9	26.1	0	0	1694
									00:01:53	230.77	0.111	25.615	506	1000.58	1078.6	1.08	17.9	5.7	9.5	8.8	15.39	4.4	127	7.9	16.13	5.14	15.95	5.24	20.93	0.04	115	37	114	37	NONE		22.3	56	36.8	733	760	7328	305.3	5.09	9	112.7	0	0	7328
									00:01:54	400	0.195	78	138	2532.58	1825.07	0.72	33.6	5.6	19.7	27.4	38.96	11.1	127	19.9	17.23	2.87	163.83	4.03	20.93	0.04	123	20	>68	29	NONE		22.3	56	36.8	732	760	17114	713.1	11.88	9	263.3	0	16317	797
									00:01:55	46.15	2.051	94.662	846	3601.74	3901.22	1.08	333.2	103.1	25.4	23.4	55.41	15.8	129	27.9	16.25	5.03	15.03	6.37	20.93	0.04	116	36	107	45	NONE		22.3	56	36.8	733	760	26407	1100.3	18.34	9	406.3	0	0	26407
									00:01:56	71.43	1.553	110.929	869	3359.24	3989.33	1.19	265.9	68.2	31.5	26.6	51.68	14.8	129	26	17.12	4.39	15.88	5.64	20.93	0.04	122	31	113	40	NONE		22.3	56	36.8	732	760	25185	1049.4	17.49	10	387.5	0	0	25185
									00:01:57	60.61	1.97	119.394	1039	3506.01	4132.85	1.18	339.7	83.3	32.8	27.9	53.94	15.4	129	27.2	17.24	4.23	15.95	5.56	20.93	0.04	123	30	114	40	NONE		22.3	56	36.8	732	760	26236	1093.2	18.22	10	403.6	0	0	26236
									00:01:58	62.5	2.079	129.938	1049	3481.1	4156.46	1.19	365	81.3	36.1	30.2	53.56	15.3	129	27	17.56	3.91	16.35	5.09	20.93	0.04	125	28	117	36	NONE		22.3	56	36.8	733	760	26134	1088.9	18.15	10	402.1	0	0	26134
									00:01:59	57.69	2.191	126.404	1096	3138.7	3877.55	1.24	389.5	82.2	39	31.6	48.29	13.8	129	24.3	17.78	3.75	16.63	4.85	20.93	0.04	127	27	119	35	NONE		22.3	56	36.8	732	760	23769	990.4	16.51	10	365.7	0	0	23769
									00:02:00	61.22	2.024	123.918	1082	2913.63	3647.77	1.25	363	72.9	41.1	32.8	44.83	12.8	130	22.4	17.93	3.6	16.9	4.59	20.93	0.04	128	26	120	33	NONE		22.3	56	36.8	732	760	22141	922.5	15.38	11	340.6	0	0	22141
									00:02:01	61.22	2.229	136.469	1125	2955.16	3830.89	1.3	404.5	76.6	44.7	34.5	45.46	13	130	22.7	18.15	3.44	17.13	4.36	20.93	0.04	129	25	122	31	NONE		22.3	56	36.8	733	760	22664	944.3	15.74	11	348.7	0	0	22664
									00:02:03	28.44	2.263	64.351	1402	1785.59	2185.49	1.22	394.1	93.9	34.9	28.5	27.47	7.8	130	13.7	17.41	4.15	16.31	5	20.93	0.04	124	30	116	36	NONE		22.3	55	36.8	733	760	13490	562.1	9.37	11	207.5	0	0	13490
									00:02:04	61.22	2.133	130.592	1082	3225.81	3994.69	1.24	379.5	79.8	39.2	31.6	49.63	14.2	132	24.4	17.79	3.74	16.64	4.73	20.93	0.04	127	27	119	34	NONE	Marker	22.3	55	36.8	732	760	24444	1018.5	16.97	12	376.1	0	0	24444
									00:02:05	41.38	2.205	91.241	1323	2402.23	2852.73	1.19	388.5	84.3	36.8	31	36.96	10.6	134	17.9	17.62	3.82	16.51	4.93	20.93	0.04	126	27	118	35	NONE		22.3	55	36.8	732	760	18010	750.4	12.51	12	277.1	0	0	18010
									00:02:07	35.93	2.794	100.383	1571	2507.52	2965.79	1.18	497.1	101	39	33	38.58	11	136	18.4	17.79	3.61	16.79	4.71	20.93	0.04	127	26	120	34	NONE		22.3	55	36.8	732	760	18780	782.5	13.04	12	288.9	0	0	18780
									00:02:08	41.38	2.169	89.752	1216	2327.78	2719.84	1.17	383.5	80.4	37.3	31.9	35.81	10.2	138	16.9	17.68	3.71	16.45	4.97	20.93	0.04	126	26	117	35	NONE		22.3	55	36.8	733	760	17381	724.2	12.07	13	267.4	0	0	17381
									00:02:10	34.48	2.703	93.207	1638	2476.94	2955.82	1.19	475.3	104.8	36.7	30.7	38.11	10.9	140	17.7	17.58	3.88	16.51	4.97	20.93	0.04	125	28	118	35	NONE		22.3	55	36.8	733	760	18593	774.7	12.91	13	286	0	0	18593
									00:02:11	43.48	1.984	86.261	1188	2298.39	2741.9	1.19	348.7	77.1	36.2	30.4	35.36	10.1	142	16.2	17.58	3.89	16.34	5.1	20.93	0.04	125	28	117	36	NONE		22.3	55	36.8	733	760	17251	718.8	11.98	13	265.4	0	0	17251
									00:02:13	39.74	2.249	89.364	1298	2493.32	3024.52	1.21	391.4	93	34.7	28.6	38.36	11	143	17.4	17.4	4.14	16.09	5.45	20.93	0.04	124	29	115	39	NONE		22.3	55	36.8	732	760	18793	783.1	13.05	14	289.1	0	0	18793
									00:02:15	33.15	2.866	95.006	1745	2618.95	3267.15	1.25	499.3	120.4	35.4	28.4	40.29	11.5	144	18.2	17.42	4.2	16.29	5.48	20.93	0.04	124	30	116	39	NONE		22.3	55	36.8	733	760	19883	828.5	13.81	14	305.9	0	0	19883
									00:02:16	41.1	2.207	90.699	1188	2582.74	3244.19	1.26	381.8	96.4	34	27.1	39.73	11.4	144	17.9	17.3	4.37	16.04	5.65	20.93	0.04	123	31	114	40	NONE		22.3	55	36.8	732	760	19643	818.5	13.64	14	302.2	0	0	19643
									00:02:18	28.44	1.993	56.673	1220	2026.91	2507.66	1.24	326.6	107.5	27	21.8	31.18	8.9	145	14	16.39	5.39	15.37	6.28	20.93	0.04	117	38	110	45	NONE		22.3	55	36.8	732	760	15355	639.8	10.66	15	236.2	0	0	15355
									00:02:20	44.78	2.322	103.97	1278	3069.56	3925.29	1.28	398.2	107	32.9	25.7	47.22	13.5	144	21.3	17.15	4.61	15.9	5.86	20.93	0.04	122	33	113	42	NONE		22.3	55	36.8	733	760	23456	977.3	16.29	15	360.9	0	0	23456
									00:02:21	45.11	2.09	94.286	1235	2688.68	3440.01	1.28	361.1	93.1	33.9	26.5	41.36	11.8	144	18.7	17.28	4.45	16	5.74	20.93	0.04	123	32	114	41	NONE		22.3	55	36.8	732	760	20549	856.2	14.27	15	316.1	0	0	20549
									00:02:22	43.8	2.12	92.847	1233	2641.91	3371.71	1.28	366.5	94	34	26.6	40.64	11.6	143	18.5	17.29	4.43	16.02	5.74	20.93	0.04	123	32	114	41	NONE		22.3	55	36.8	732	760	20178	840.7	14.01	16	310.4	0	0	20178
									00:02:24	39.22	2.411	94.549	1418	2667.79	3426.97	1.28	417.4	106.7	34.4	26.8	41.04	11.7	143	18.7	17.31	4.43	16.16	5.75	20.93	0.04	123	32	115	41	NONE		22.3	55	36.8	732	760	20411	850.4	14.17	16	314	0	0	20411
									00:02:25	40.54	2.315	93.851	1341	2558.15	3306.14	1.29	403.5	99.6	35.6	27.5	39.36	11.2	142	18	17.43	4.3	16.25	5.55	20.93	0.04	124	31	116	40	NONE		22.3	55	36.8	732	760	19604	816.8	13.61	16	301.6	0	0	19604
									00:02:27	37.04	2.316	85.778	1472	2289.55	3011.25	1.32	405	99.3	36.3	27.6	35.22	10.1	142	16.1	17.49	4.29	16.5	5.42	20.93	0.04	125	31	118	39	NONE		22.3	55	36.8	732	760	17628	734.5	12.24	17	271.2	0	0	17628
									00:02:28	43.48	2.174	94.522	1205	2433.05	3274.69	1.35	382.4	92	37.6	27.9	37.43	10.7	142	17.1	17.59	4.23	16.4	5.46	20.93	0.04	125	30	117	39	NONE		22.3	55	36.8	733	760	18851	785.5	13.09	17	290	0	0	18851
									00:02:30	41.38	2.148	88.883	1270	2289.75	3093.02	1.35	377.7	91.3	37.6	27.8	35.23	10.1	141	16.2	17.58	4.25	16.44	5.56	20.93	0.04	125	30	117	40	NONE		22.3	56	36.8	733	760	17759	739.9	12.33	17	273.2	0	0	17759
									00:02:32	33.52	2.889	96.838	1788	2316.82	3286.9	1.42	513.7	119.8	40.8	28.7	35.64	10.2	142	16.3	17.78	4.15	16.64	5.5	20.93	0.04	127	30	119	39	NONE		22.3	56	36.8	732	760	18218	759.1	12.65	18	280.3	0	0	18218
									00:02:33	46.88	2.009	94.172	1109	2398.7	3335.53	1.39	353.5	86.9	37.9	27.2	36.9	10.5	141	17	17.6	4.33	16.46	5.56	20.93	0.04	125	31	117	40	NONE		22.3	56	36.8	732	760	18755	781.4	13.02	18	288.5	0	0	18755
									00:02:34	50	2.232	111.6	1188	2897.77	4008.78	1.38	391.4	97.9	37.3	27	44.58	12.7	142	20.4	17.54	4.39	16.45	5.55	20.93	0.04	125	31	117	40	NONE	Marker	22.3	56	36.8	733	760	22624	942.7	15.71	18	348.1	0	0	22624
									00:02:35	45.8	1.83	83.817	979	2208.5	2962.78	1.34	320.5	79	36.5	27.2	33.98	9.7	142	15.6	17.51	4.32	16.35	5.81	20.93	0.04	125	31	117	41	NONE		22.3	56	36.8	733	760	17096	712.3	11.87	18	263	0	0	17096
									00:02:36	63.16	2.077	131.179	1020	3087.98	4597.26	1.49	369.5	88.9	41	27.6	47.51	13.6	142	21.7	17.79	4.28	16.61	5.46	20.93	0.04	127	31	118	39	NONE		22.3	56	36.8	732	760	24624	1026	17.1	19	378.8	0	0	24624
									00:02:37	63.16	2.226	140.589	1141	3069.1	4839.56	1.58	400	93.6	44.4	28.1	47.22	13.5	142	21.6	17.97	4.2	16.82	5.36	20.93	0.04	128	30	120	38	NONE		22.3	56	36.8	733	760	24902	1037.6	17.29	19	383.1	0	0	24902
									00:02:38	66.67	2.223	148.2	1095	3069.95	4794.4	1.56	403	87.9	46.8	29.9	47.23	13.5	142	21.6	18.13	3.95	17.02	5.04	20.93	0.04	129	28	121	36	NONE		22.3	56	36.8	732	760	24835	1034.8	17.25	19	382.1	0	0	24835
									00:02:39	64.52	2.157	139.161	1110	2916.78	4433.16	1.52	390.8	84	46.2	30.4	44.87	12.8	142	20.5	18.12	3.89	17.14	4.8	20.93	0.04	129	28	122	34	NONE		22.3	56	36.8	732	760	23403	975.1	16.25	20	360	0	0	23403
									00:02:40	69.77	1.963	136.953	1019	2774.07	4135.32	1.49	357.8	72.5	47.6	31.9	42.68	12.2	142	19.5	18.23	3.69	17.3	4.64	20.93	0.04	130	26	123	33	NONE		22.3	56	36.8	733	760	22130	922.1	15.37	20	340.5	0	0	22130
									00:02:41	63.83	2.254	143.872	1139	2787.78	4151.8	1.49	413.5	79.6	50	33.6	42.89	12.3	142	19.6	18.35	3.53	17.4	4.55	20.93	0.04	131	25	124	32	NONE		22.3	56	36.8	732	760	22233	926.4	15.44	20	342	0	0	22233
									00:02:42	49.59	1.586	78.645	1112	1143.67	1621.53	1.42	301.6	40.2	65.7	46.4	17.59	5	142	8.1	19.02	2.53	17.99	3.93	20.93	0.04	136	18	128	28	NONE		22.3	56	36.8	732	760	8991	374.6	6.24	20	138.3	0	0	8991
									00:02:43	47.24	2.073	97.937	654	2925.31	3606.66	1.23	355.3	93.2	32.3	26.2	45	12.9	142	20.6	17.14	4.5	16.36	5.37	20.93	0.04	122	32	117	38	NONE		22.3	56	36.8	732	760	22142	922.6	15.38	20	340.6	0	0	22142
									00:02:44	68.97	2.399	165.448	1167	3486.32	4858.66	1.39	435.9	86.2	46.1	33.1	53.64	15.3	142	24.6	18.17	3.59	17.08	4.64	20.93	0.04	130	26	122	33	NONE		22.3	56	36.8	732	760	27275	1136.5	18.94	21	419.6	0	0	27275
									00:02:45	65.22	2.525	164.674	1153	3623.94	4845.17	1.34	456.5	90.9	44.2	33	55.75	15.9	142	25.5	18.08	3.6	17.01	4.57	20.93	0.04	129	26	121	33	NONE	Marker	22.3	56	36.8	733	760	28027	1167.8	19.46	21	431.2	0	0	28027
									00:02:46	52.63	2.274	119.684	1326	2739.66	3479.46	1.27	409.4	80.9	42.3	33.3	42.15	12	142	19.3	18	3.56	17.02	4.51	20.93	0.04	128	25	121	32	NONE		22.3	56	36.8	732	760	20897	870.7	14.51	21	321.5	0	0	20897
									00:02:48	44.44	2.743	121.911	1486	2710.84	3430.87	1.27	496.2	94.5	43.8	34.6	41.71	11.9	142	19.1	18.09	3.45	17.06	4.47	20.93	0.04	129	25	122	32	NONE		22.3	56	36.8	732	760	20659	860.8	14.35	22	317.8	0	0	20659
									00:02:49	46.51	2.359	109.721	1276	2644.37	3258.04	1.23	421.6	85.7	40.3	32.7	40.68	11.6	142	18.6	17.87	3.63	16.84	4.56	20.93	0.04	127	26	120	33	NONE		22.3	56	36.8	732	760	20012	833.8	13.9	22	307.9	0	0	20012
									00:02:50	49.18	2.247	110.508	1260	2817.86	3471.19	1.23	397.6	86.3	38	30.8	43.35	12.4	142	19.8	17.69	3.84	16.57	4.84	20.93	0.04	126	27	118	35	NONE		22.3	56	36.8	732	760	21323	888.5	14.81	22	328.1	0	0	21323
									00:02:52	48.39	2.234	108.097	1248	2852.8	3451.38	1.21	393.1	87.2	36.7	30.3	43.89	12.5	143	19.9	17.6	3.9	16.4	4.93	20.93	0.04	125	28	117	35	NONE		22.3	56	36.8	733	760	21488	895.3	14.92	23	330.6	0	0	21488
									00:02:53	37.5	2.76	103.5	1697	2683.45	3331.56	1.24	486.7	108.6	37.6	30.3	41.28	11.8	146	18.4	17.63	3.93	16.48	5.03	20.93	0.04	126	28	118	36	NONE		22.3	54	36.8	732	760	20347	847.8	14.13	23	313	0	0	20347
									00:02:54	50.42	2.247	113.294	1213	3273.95	3975.38	1.21	388.2	96.3	33.5	27.6	50.37	14.4	147	22.3	17.28	4.29	16.12	5.31	20.93	0.04	123	31	115	38	NONE		22.3	54	36.8	732	760	24683	1028.5	17.14	23	379.7	0	0	24683
									00:02:55	51.72	2.37	122.586	1209	3482.23	4294.13	1.23	410.6	101.4	34.2	27.7	53.57	15.3	147	23.7	17.32	4.28	15.77	5.48	20.93	0.04	124	31	112	39	NONE		22.3	54	36.8	733	760	26358	1098.3	18.3	24	405.5	0	0	26358
									00:02:57	46.15	2.442	112.708	1337	3051.97	3834.42	1.26	426.8	101.5	35.9	28.6	46.95	13.4	147	20.8	17.48	4.16	16.22	5.33	20.93	0.04	125	30	116	38	NONE		22.3	54	36.8	733	760	23214	967.2	16.12	24	357.1	0	0	23214
									00:02:58	38.46	2.667	102.577	1708	2698.75	3411.83	1.26	468.6	108.4	37	29.3	41.52	11.9	147	18.4	17.57	4.06	16.46	5.24	20.93	0.04	125	29	117	37	NONE		22.3	54	36.8	733	760	20561	856.7	14.28	24	316.3	0	0	20561
									00:03:00	29.85	2.214	66.09	1308	2219.51	2716.57	1.22	369.2	111	28.8	23.6	34.15	9.8	145	15.3	16.68	5.01	15.75	5.82	20.93	0.04	119	36	112	41	NONE		22.3	54	36.8	732	760	16768	698.7	11.64	25	258	0	0	16768
									00:03:04	15.96	3.399	54.239	2254	2288.99	2713.32	1.19	531.1	207.1	23.2	19.6	35.22	10.1	143	16	15.63	6.09	14.16	7.67	20.93	0.04	111	43	101	55	NONE		22.3	54	36.8	733	760	17153	714.7	11.91	26	263.9	0	0	17153
									00:03:05	44.44	2.179	96.844	1424	3269.27	3857.81	1.18	363.7	105.9	28.7	24.3	50.3	14.4	142	23	16.69	4.86	15.22	6.13	20.93	0.04	119	35	109	44	NONE		22.3	54	36.8	732	760	24471	1019.6	16.99	26	376.5	0	0	24471
									00:03:07	46.15	2.169	100.108	1280	3110.48	3697.39	1.19	369.2	97.8	31.1	26.2	47.85	13.7	141	22.1	17.02	4.51	15.63	5.78	20.93	0.04	121	32	111	41	NONE		22.2	54	36.8	732	760	23325	971.9	16.2	26	358.8	0	0	23325
									00:03:08	47.24	2.333	110.22	1215	3296.68	4016.47	1.22	400	103.8	32.4	26.6	50.72	14.5	140	23.5	17.15	4.45	15.81	5.63	20.93	0.04	122	32	113	40	NONE		22.3	54	36.8	733	760	24876	1036.5	17.28	27	382.7	0	0	24876
									00:03:11	17.39	3.347	58.209	2271	2224.14	2641.21	1.19	539.7	185.1	25.6	21.6	34.22	9.8	137	16.2	16.12	5.53	14.84	6.9	20.93	0.04	115	39	106	49	NONE		22.2	54	36.9	733	760	16674	694.8	11.58	27	256.5	0	0	16674
									00:03:16	14.81	3.49	51.704	2565	2098.73	2539.42	1.21	551.5	208.8	24.1	20	32.29	9.2	134	15.7	15.8	5.98	14.42	7.51	20.93	0.04	113	43	103	54	NONE		22.2	54	36.9	732	760	15809	658.7	10.98	28	243.2	0	0	15809
									00:03:17	39.74	1.746	69.377	1510	2116.6	2646.93	1.25	297.6	81.3	31.5	25.2	32.56	9.3	132	16	17.04	4.66	15.69	5.88	20.93	0.04	122	33	112	42	NONE		22.2	54	36.9	732	760	16080	670	11.17	29	247.4	0	0	16080
									00:03:21	14.39	3.081	44.331	2250	1682.33	2129.41	1.27	495.5	180.3	25.8	20.3	25.88	7.4	128	13.1	16.08	5.85	14.72	7.43	20.93	0.04	115	42	105	53	NONE		22.2	53	36.9	733	760	12821	534.2	8.9	29	197.2	0	0	12821
									00:03:23	38.22	2.119	80.981	1432	2480.07	3201.22	1.29	360.2	102.2	31.6	24.5	38.15	10.9	125	19.8	17	4.82	15.67	6.15	20.93	0.04	121	34	112	44	NONE		22.2	53	36.9	733	760	18999	791.6	13.19	30	292.3	0	0	18999
									00:03:26	16.48	3.132	51.626	2171	1806.08	2401.07	1.33	513.8	177.5	27.9	21	27.79	7.9	123	14.7	16.4	5.67	15.25	7.12	20.93	0.04	117	40	109	51	NONE		22.2	53	36.9	733	760	13946	581.1	9.68	30	214.6	0	0	13946
									00:03:28	38.46	2.212	85.077	1495	2345.93	3236.51	1.38	383.3	102.7	35.1	25.5	36.09	10.3	122	19.2	17.33	4.64	16.07	5.94	20.93	0.04	124	33	115	42	NONE		22.2	53	36.9	733	760	18301	762.6	12.71	31	281.6	0	0	18301
									00:03:32	16.13	3.307	53.339	2200	1730.58	2400.52	1.39	551.8	181.4	30.2	21.7	26.62	7.6	120	14.4	16.69	5.49	15.59	6.77	20.93	0.04	119	39	111	48	NONE		22.2	53	36.9	733	760	13521	563.4	9.39	31	208	0	0	13521
									00:03:35	15.75	3.112	49.008	2642	1505.52	2149.62	1.43	525.3	166.4	31.8	22.3	23.16	6.6	116	13	16.88	5.35	15.93	6.62	20.93	0.04	120	38	114	47	NONE		22.2	53	36.9	733	760	11860	494.2	8.24	32	182.5	0	0	11860
									00:03:37	36.14	1.948	70.41	1416	1696.89	2539.9	1.5	345	85.8	40	26.7	26.11	7.5	115	14.8	17.71	4.4	16.6	5.77	20.93	0.04	126	31	118	41	NONE		22.2	53	36.9	733	760	13553	564.7	9.41	32	208.5	0	0	13553
									00:03:39	39.22	2.108	82.667	1336	1888.78	2883.3	1.53	376.5	89.8	42.3	27.7	29.06	8.3	113	16.7	17.86	4.26	16.95	5.43	20.93	0.04	127	30	121	39	NONE		22.2	53	36.9	733	760	15175	632.3	10.54	32	233.5	0	0	15175
									00:03:40	36.36	2.169	78.873	1288	1748.24	2723.98	1.56	389	91.5	43.7	28	26.9	7.7	112	15.6	17.93	4.22	17	5.52	20.93	0.04	128	30	121	39	NONE		22.2	53	37	733	760	14133	588.9	9.81	32	217.4	0	0	14133
									00:03:43	23.35	1.97	45.992	1304	1180.79	1873.9	1.59	343.6	97.9	37.6	23.7	18.17	5.2	110	10.7	17.44	4.97	16.77	5.74	20.93	0.04	124	35	120	41	NONE		22.2	53	36.9	733	760	9600	400	6.67	33	147.7	0	0	9600
									00:03:47	15.83	3.257	51.562	2525	1230.09	2028.12	1.65	574.9	156.3	41	24.9	18.92	5.4	110	11.2	17.65	4.8	16.6	6.13	20.93	0.04	126	34	118	44	NONE		22.2	53	37	733	760	10121	421.7	7.03	33	155.7	0	0	10121
									00:03:49	31.75	1.823	57.873	1322	1349.69	2140.32	1.59	323.8	82.3	41.2	26	20.76	5.9	110	12.3	17.76	4.51	16.65	5.87	20.93	0.04	127	32	119	42	NONE		22.2	53	37	733	760	10970	457.1	7.62	34	168.8	0	0	10970
									00:03:50	33.71	1.959	66.034	1244	1540.07	2449.38	1.59	347.9	88.7	41.3	26	23.69	6.8	108	14.3	17.76	4.53	16.76	5.78	20.93	0.04	127	32	119	41	NONE		22.2	53	36.9	733	760	12529	522	8.7	34	192.8	0	0	12529
									00:03:52	33.15	1.959	64.939	1244	1433.98	2307.41	1.61	351	85	43.7	27.1	22.06	6.3	106	13.5	17.92	4.34	16.92	5.56	20.93	0.04	128	31	121	40	NONE		22.2	53	37	732	760	11708	487.8	8.13	34	180.1	0	0	11708
									00:03:54	30.46	1.959	59.665	1402	1222.98	1984.08	1.62	355.1	79.6	47	29	18.82	5.4	106	11.5	18.13	4.06	17.38	5.1	20.93	0.04	129	29	124	36	NONE		22.2	53	37	733	760	10011	417.1	6.95	34	154	0	0	10011
									00:03:56	34.68	1.861	64.543	1288	1166.61	2002.48	1.72	342.7	70.6	53.2	31	17.95	5.1	106	11	18.41	3.79	17.44	5.03	20.93	0.04	131	27	124	36	NONE		22.2	53	36.9	733	760	9724	405.2	6.75	34	149.6	0	0	9724
									00:03:58	34.09	1.832	62.455	1260	1184.25	2072.94	1.75	334.8	74.3	50.7	29	18.22	5.2	103	11.5	18.28	4.06	17.4	5.26	20.93	0.04	130	29	124	38	NONE		22.2	53	36.9	733	760	9934	413.9	6.9	35	152.8	0	0	9934
									00:04:00	32.79	1.888	61.902	1244	1203.49	2114.99	1.76	343.7	78.8	49.5	28.2	18.52	5.3	101	11.9	18.2	4.17	17.28	5.39	20.93	0.04	130	30	123	38	NONE		22.2	53	37	732	760	10109	421.2	7.02	35	155.5	0	0	10109
									00:04:01	33.33	1.889	62.967	1245	1252.72	2186.05	1.75	342.8	80.1	48.4	27.7	19.27	5.5	100	12.5	18.15	4.24	17.21	5.51	20.93	0.04	129	30	123	39	NONE		22.2	53	37	732	760	10498	437.4	7.29	35	161.5	0	0	10498
									00:04:03	31.91	1.955	62.394	1386	1177.87	2050.12	1.74	357.6	78.5	51.1	29.3	18.12	5.2	99	11.9	18.29	4.02	17.35	5.33	20.93	0.04	130	29	124	38	NONE		22.2	53	37	732	760	9862	410.9	6.85	35	151.7	0	0	9862
									00:04:05	31.91	2.002	63.894	1324	1229.04	2126.12	1.73	365.3	81.4	50.2	29	18.91	5.4	98	12.5	18.25	4.07	17.28	5.39	20.93	0.04	130	29	123	38	NONE		22.2	53	37	732	760	10270	427.9	7.13	36	158	0	0	10270
									00:04:07	30.77	1.859	57.2	1308	1114.85	1934.27	1.74	338.5	76.8	49.4	28.5	17.15	4.9	97	11.5	18.21	4.13	17.32	5.34	20.93	0.04	130	29	123	38	NONE		22.2	53	37	733	760	9325	388.5	6.48	36	143.5	0	0	9325
									00:04:09	30.3	1.962	59.455	1355	1157.58	2021.65	1.75	357.2	81.5	49.5	28.4	17.81	5.1	97	11.9	18.21	4.15	17.31	5.36	20.93	0.04	130	30	123	38	NONE		22.2	53	37	732	760	9703	404.3	6.74	36	149.3	0	0	9703
									00:04:11	31.09	2.098	65.223	1367	1265.68	2216.52	1.75	382.1	87.1	49.8	28.4	19.47	5.6	95	13.3	18.21	4.15	17.32	5.34	20.93	0.04	130	30	123	38	NONE		22.2	53	37	732	760	10619	442.5	7.37	36	163.4	0	0	10619
									00:04:13	36.14	2.112	76.337	1323	1427.75	2547.01	1.78	386.4	86.1	51.7	29	21.97	6.3	94	15.2	18.3	4.08	17.47	5.14	20.93	0.04	130	29	125	37	NONE		22.2	53	37	732	760	12053	502.2	8.37	36	185.4	0	0	12053
									00:04:14	33.52	2.101	70.425	1448	1133.47	2115.6	1.87	391.4	77.2	60.1	32.2	17.44	5	94	12.1	18.63	3.67	17.85	4.76	20.93	0.04	133	26	127	34	NONE		22.2	53	37	732	760	9717	404.9	6.75	37	149.5	0	0	9717
									00:04:16	32.79	1.914	62.754	1306	996.924	1916.92	1.92	356.7	71.5	60.6	31.5	15.34	4.4	95	10.5	18.64	3.74	17.89	4.78	20.93	0.04	133	27	128	34	NONE		22.2	53	37	732	760	8635	359.8	6	37	132.8	0	0	8635
									00:04:18	30.93	1.958	60.557	1323	1007.03	1948.38	1.93	362.7	77	58	30	15.49	4.4	95	10.6	18.52	3.93	17.83	4.93	20.93	0.04	132	28	127	35	NONE		22.2	53	37	732	760	8742	364.2	6.07	37	134.5	0	0	8742
									00:04:20	30.15	1.985	59.849	1401	982.753	1901.65	1.94	368.3	77.1	58.8	30.4	15.12	4.3	95	10.3	18.55	3.88	17.84	4.92	20.93	0.04	132	28	127	35	NONE		22.2	53	37	732	760	8531	355.5	5.92	37	131.3	0	0	8531
									00:04:22	29.85	2.056	61.373	1464	958.787	1884.5	1.97	383.6	77.2	61.8	31.5	14.75	4.2	93	10.3	18.66	3.75	17.9	4.86	20.93	0.04	133	27	128	35	NONE		22.2	53	37	733	760	8370	348.7	5.81	37	128.8	0	0	8370
									00:04:26	14.39	2.828	40.691	2240	782.571	1537.39	1.96	512.8	130.4	50.7	25.8	12.04	3.4	92	8.5	18.13	4.61	17.4	5.63	20.93	0.04	129	33	124	40	NONE		22.2	53	37	732	760	6830	284.6	4.74	38	105.1	0	0	6830
									00:04:28	31.91	1.687	53.84	1528	868.026	1696.87	1.95	313.6	65	59.5	30.4	13.35	3.8	92	9.4	18.59	3.85	17.91	4.83	20.93	0.04	133	27	128	34	NONE		22.2	53	37	732	760	7563	315.1	5.25	38	116.3	0	0	7563
									00:04:33	12.3	3.334	40.992	2358	789.368	1528.12	1.94	604.9	151.7	50.8	26.3	12.14	3.5	92	8.6	18.14	4.55	17.42	5.59	20.93	0.04	129	32	124	40	NONE		22.2	53	37	732	760	6854	285.6	4.76	38	105.4	0	0	6854
									00:04:35	28.44	1.802	51.242	1276	903.408	1724.7	1.91	331.4	74.1	54.5	28.6	13.9	4	92	9.8	18.39	4.11	17.57	5.25	20.93	0.04	131	29	125	37	NONE		22.2	53	37	733	760	7805	325.2	5.42	39	120.1	0	0	7805
									00:04:39	14.93	2.921	43.597	2371	832.212	1544.93	1.86	531.8	126.4	51.1	27.5	12.8	3.7	88	9.5	18.21	4.33	17.45	5.34	20.93	0.04	130	31	124	38	NONE		22.2	52	37	732	760	7121	296.7	4.95	39	109.6	0	0	7121
									00:04:44	12.37	2.278	28.181	2305	620.601	1083.76	1.75	406.6	106.9	44	25.2	9.55	2.7	87	7.1	17.85	4.69	17.15	5.66	20.93	0.04	127	33	122	40	NONE		22.2	53	37	732	760	5202	216.7	3.61	39	80	0	0	5202
									00:05:00	16.48	3.041	50.126	2362	862.103	1493	1.73	563.5	110.8	56.8	32.8	13.26	3.8	84	10.3	18.53	3.64	17.65	4.79	20.93	0.04	132	26	126	34	NONE		22.2	53	37	732	760	7206	300.3	5	40	110.9	0	0	7206
									00:05:03	18.07	1.533	27.705	1203	634.24	1025.99	1.62	272.9	69.3	41.7	25.8	9.76	2.8	86	7.4	17.8	4.52	17.23	5.33	20.93	0.04	127	32	123	38	NONE		22.2	53	37	733	760	5187	216.1	3.6	41	79.8	0	0	5187
									00:05:05	33.15	1.733	57.448	1276	1047.17	1792.08	1.71	318.8	66.1	52.6	30.8	16.11	4.6	88	11.9	18.4	3.81	17.62	4.8	20.93	0.04	131	27	126	34	NONE		22.2	53	37	732	760	8720	363.3	6.06	41	134.1	0	0	8720
									00:05:10	11.28	2.997	33.801	2463	771.638	1287.35	1.67	532.9	139.3	42.8	25.6	11.87	3.4	91	8.5	17.78	4.65	16.97	5.69	20.93	0.04	127	33	121	41	NONE		22.2	53	37	732	760	6373	265.5	4.43	41	98	0	0	6373
									00:05:13	20.2	1.797	36.303	1370	852.027	1328.79	1.56	319.1	80.3	40.9	26.3	13.11	3.7	91	9.4	17.76	4.47	17.07	5.41	20.93	0.04	127	32	122	39	NONE		22.2	53	37	732	760	6890	287.1	4.78	41	106	0	0	6890
									00:05:15	28.57	1.781	50.886	1346	1005.11	1636.23	1.63	324.6	70	48.6	29.9	15.46	4.4	91	11	18.23	3.93	17.34	5.03	20.93	0.04	130	28	124	36	NONE		22.2	53	37	732	760	8236	343.2	5.72	42	126.7	0	0	8236
									00:05:17	27.52	1.716	47.229	1307	904.192	1469.86	1.63	314.2	65.3	50.1	30.8	13.91	4	90	10	18.31	3.81	17.49	4.87	20.93	0.04	131	27	125	35	NONE		22.2	53	37	732	760	7406	308.6	5.14	42	113.9	0	0	7406
									00:05:19	31.58	1.472	46.484	1322	846.751	1375.81	1.62	271.4	53.3	52.3	32.2	13.03	3.7	89	9.5	18.44	3.62	17.64	4.66	20.93	0.04	131	26	126	33	NONE		22.2	53	37	732	760	6935	288.9	4.82	42	106.7	0	0	6935
									00:05:23	14.42	2.601	37.514	1891	752.964	1260.78	1.67	472.3	106.8	48.5	29	11.58	3.3	86	8.8	18.16	4.11	17.4	5.11	20.93	0.04	129	29	124	36	NONE		22.2	52	37	732	760	6226	259.4	4.32	42	95.8	0	0	6226
									00:05:29	11.49	3.292	37.839	2514	784.303	1335.6	1.7	594.3	141.9	47.2	27.7	12.07	3.4	85	9.2	18.05	4.31	17.32	5.27	20.93	0.04	129	31	123	38	NONE		22.2	53	37	732	760	6520	271.7	4.53	43	100.3	0	0	6520
									00:05:31	25.53	1.617	41.285	1476	696.766	1212.44	1.74	300.3	58.1	56.7	32.6	10.72	3.1	83	8.4	18.57	3.59	17.84	4.55	20.93	0.04	132	26	127	32	NONE		22.2	53	37	732	760	5834	243.1	4.05	43	89.7	0	0	5834
									00:05:34	20.69	1.655	34.241	1435	654.2	1081.41	1.65	302.9	63.9	50.1	30.3	10.06	2.9	81	8.1	18.3	3.86	17.64	4.77	20.93	0.04	130	28	126	34	NONE		22.2	53	37.1	732	760	5387	224.5	3.74	43	82.9	0	0	5387
									00:05:36	24	1.432	34.368	1295	628.282	1030.06	1.64	263.8	52.5	52	31.7	9.67	2.8	79	8	18.42	3.67	17.73	4.62	20.93	0.04	131	26	126	33	NONE		22.2	53	37	733	760	5160	215	3.58	43	79.4	0	0	5160
									00:05:39	25.42	1.347	34.246	1218	645.412	1047.75	1.62	247.2	50.4	50.3	31	9.93	2.8	79	8.2	18.35	3.74	17.65	4.72	20.93	0.04	131	27	126	34	NONE		22.2	53	37	732	760	5284	220.2	3.67	43	81.3	0	0	5284
									00:05:44	12.66	2.59	32.785	2118	668.047	1119.11	1.68	469.2	108	47.7	28.5	10.28	2.9	83	8	18.12	4.17	17.37	5.08	20.93	0.04	129	30	124	36	NONE		22.2	53	37	732	760	5524	230.2	3.84	44	85	0	0	5524
									00:05:46	22.39	1.272	28.478	1172	566.739	893.59	1.58	231.9	48.8	47.5	30.1	8.72	2.5	80	7.1	18.23	3.84	17.47	4.84	20.93	0.04	130	27	125	35	NONE		22.2	53	37.1	732	760	4598	191.6	3.19	44	70.7	0	0	4598
									00:05:49	21.66	1.389	30.087	1218	618.718	956.809	1.55	252.2	54	46.2	29.9	9.52	2.7	78	7.9	18.16	3.89	17.42	4.85	20.93	0.04	129	28	124	35	NONE		22.2	53	37.1	732	760	4990	207.9	3.47	44	76.8	0	0	4990
									00:05:52	23.44	1.558	36.516	1375	766.536	1165.71	1.52	282.2	60.8	45.5	29.9	11.79	3.4	81	9.5	18.11	3.9	17.28	4.97	20.93	0.04	129	28	123	35	NONE		22.2	52	37	732	760	6151	256.3	4.27	44	94.6	0	0	6151
									00:05:54	27.91	1.438	40.13	1246	797.799	1225.35	1.54	262.5	53.7	47.9	31.2	12.27	3.5	82	9.7	18.25	3.73	17.48	4.71	20.93	0.04	130	27	125	34	NONE		22.2	52	37.1	732	760	6421	267.6	4.46	44	98.8	0	0	6421
									00:05:56	26.55	1.851	49.142	1512	874.75	1403.47	1.6	342.5	64.7	54.1	33.7	13.46	3.8	82	10.7	18.5	3.5	17.78	4.41	20.93	0.04	132	25	127	31	NONE		22.2	52	37.1	732	760	7136	297.3	4.96	44	109.8	0	0	7136
									00:05:58	29.27	1.518	44.429	1244	758.659	1238.41	1.63	282.2	51.8	55.9	34.2	11.67	3.3	82	9.3	18.59	3.41	17.84	4.33	20.93	0.04	133	24	127	31	NONE		22.2	52	37.1	732	760	6222	259.3	4.32	45	95.7	0	0	6222
									00:06:00	25.21	1.599	40.311	1292	723.43	1166.03	1.61	295.5	56.6	53.3	33.1	11.13	3.2	83	8.7	18.48	3.54	17.71	4.59	20.93	0.04	132	25	126	33	NONE		22.2	53	37.1	732	760	5910	246.2	4.1	45	90.9	0	0	5910
									00:06:03	24.29	1.503	36.51	1323	640.547	1050.04	1.64	278.4	52.9	54.3	33.2	9.85	2.8	84	7.6	18.52	3.52	17.71	4.57	20.93	0.04	132	25	126	33	NONE		22.2	53	37.1	732	760	5261	219.2	3.65	45	80.9	0	0	5261
									00:06:05	24	1.337	32.088	1269	585.334	947.501	1.62	246.5	48.3	51.9	32.1	9.01	2.6	82	7.1	18.44	3.61	17.74	4.57	20.93	0.04	131	26	126	33	NONE		22.2	53	37.1	732	760	4788	199.5	3.33	45	73.7	0	0	4788
									00:06:08	23.72	1.691	40.103	1370	729.082	1190.27	1.63	311.8	61.4	52.7	32.3	11.22	3.2	80	9.1	18.44	3.63	17.73	4.58	20.93	0.04	131	26	126	33	NONE		22.2	53	37	732	760	5980	249.2	4.15	45	92	0	0	5980
									00:06:10	26.32	1.447	38.079	1268	716.571	1164.12	1.62	265.6	54.1	50.6	31.1	11.02	3.1	80	9	18.36	3.74	17.71	4.59	20.93	0.04	131	27	126	33	NONE		22.2	53	37.1	732	760	5868	244.5	4.08	45	90.3	0	0	5868
									00:06:14	16.17	2.76	44.636	2190	730.563	1241.76	1.7	515	94	59.5	35	11.24	3.2	80	9.1	18.66	3.41	18.06	4.19	20.93	0.04	133	24	129	30	NONE		22.2	52	37.1	732	760	6070	252.9	4.22	46	93.4	0	0	6070
									00:06:18	13.45	1.971	26.516	1514	556.755	894.11	1.61	356.1	81.2	45.9	28.6	8.57	2.4	79	7	18.07	4.12	17.2	5.21	20.93	0.04	129	29	123	37	NONE		22.2	52	37.1	732	760	4543	189.3	3.15	46	69.9	0	0	4543
									00:06:21	24.29	1.377	33.449	1238	651.921	1028.95	1.58	251.8	51.8	48.7	30.9	10.03	2.9	77	8.5	18.29	3.76	17.57	4.73	20.93	0.04	130	27	125	34	NONE		22.2	52	37.1	732	760	5291	220.5	3.67	46	81.4	0	0	5291
									00:06:23	25.75	1.511	38.91	1214	730.817	1138.59	1.56	277.9	54.1	50.8	32.6	11.24	3.2	76	9.6	18.39	3.58	17.62	4.63	20.93	0.04	131	26	126	33	NONE		22.2	52	37.1	732	760	5908	246.2	4.1	46	90.9	0	0	5908
									00:06:26	24.59	1.594	39.197	1276	731.929	1159.75	1.58	293.2	57.7	51.2	32.3	11.26	3.2	75	9.8	18.39	3.62	17.65	4.56	20.93	0.04	131	26	126	33	NONE		22.2	52	37.1	732	760	5948	247.8	4.13	46	91.5	0	0	5948
									00:06:28	22.56	1.634	36.857	1185	732.709	1132.51	1.55	298.2	61.4	48.1	31.2	11.27	3.2	74	9.9	18.25	3.76	17.61	4.67	20.93	0.04	130	27	126	33	NONE		22.2	53	37.1	732	760	5909	246.2	4.1	47	90.9	0	0	5909
									00:06:31	21.9	1.457	31.905	1300	625.191	988.517	1.58	266.2	55.2	48.6	30.7	9.62	2.7	77	8.1	18.27	3.79	17.56	4.69	20.93	0.04	130	27	125	33	NONE		22.2	53	37.1	732	760	5077	211.5	3.53	47	78.1	0	0	5077
									00:06:33	29.13	1.346	39.204	1168	727.018	1142.56	1.57	247.9	48	51.1	32.5	11.18	3.2	80	9.1	18.42	3.57	17.69	4.51	20.93	0.04	131	25	126	32	NONE		22.2	53	37.1	732	760	5893	245.5	4.09	47	90.7	0	0	5893
									00:06:35	25.32	1.493	37.797	1309	693.092	1098.6	1.59	275.3	53.1	52	32.8	10.66	3	82	8.5	18.44	3.56	17.68	4.51	20.93	0.04	131	25	126	32	NONE		22.1	54	37.1	733	760	5633	234.7	3.91	47	86.7	0	0	5633
									00:06:38	26.91	1.511	40.655	1338	706.956	1127.38	1.59	280.5	51.3	54.8	34.4	10.88	3.1	82	8.6	18.56	3.4	17.88	4.31	20.93	0.04	132	24	127	31	NONE		22.2	54	37.1	732	760	5756	239.8	4	47	88.6	0	0	5756
									00:06:40	23.9	1.577	37.697	1418	627.818	1022.84	1.63	294.1	52.4	57.4	35.2	9.66	2.8	80	7.8	18.65	3.32	17.97	4.25	20.93	0.04	133	24	128	30	NONE		22.1	54	37.1	733	760	5146	214.4	3.57	47	79.2	0	0	5146
									00:06:42	26.2	1.39	36.419	1198	608.308	984.122	1.62	259.2	46	56.9	35.1	9.36	2.7	79	7.7	18.65	3.31	18	4.22	20.93	0.04	133	24	128	30	NONE		22.1	54	37.1	732	760	4975	207.3	3.45	47	76.5	0	0	4975
									00:06:45	26.55	1.383	36.717	1169	622.625	1019.19	1.64	257.3	47	56	34.2	9.58	2.7	80	7.8	18.6	3.4	17.96	4.29	20.93	0.04	133	24	128	31	NONE		22.1	54	37.1	732	760	5111	213	3.55	48	78.6	0	0	5111
									00:06:47	27.27	1.28	34.909	1184	558.166	928.451	1.66	239.7	41.7	59.1	35.5	8.59	2.5	81	6.9	18.73	3.26	17.96	4.34	20.93	0.04	134	23	128	31	NONE		22.1	54	37.1	733	760	4605	191.9	3.2	48	70.9	0	0	4605
									00:06:49	24.79	1.511	37.463	1230	605.589	1016.34	1.68	282.5	50.2	59	35.2	9.32	2.7	80	7.6	18.7	3.32	17.87	4.44	20.93	0.04	133	24	127	32	NONE		22.1	54	37.1	732	760	5011	208.8	3.48	48	77.1	0	0	5011
									00:06:51	28.57	1.458	41.657	1200	691.006	1152.82	1.67	271.8	49.4	57.4	34.4	10.63	3	78	8.9	18.64	3.39	18	4.19	20.93	0.04	133	24	128	30	NONE		22.1	54	37.1	732	760	5707	237.8	3.96	48	87.8	0	0	5707
									00:06:55	15.38	1.246	19.169	1059	413.498	642.161	1.55	224.5	51	43.8	28.2	6.36	1.8	81	5.1	18.02	4.09	17.43	4.88	20.93	0.04	128	29	124	35	NONE		22.1	54	37.1	733	760	3339	139.1	2.32	48	51.4	0	0	3339
									00:06:58	24.49	1.29	31.592	1141	618.851	959.111	1.55	235.9	47.9	48.3	31.2	9.52	2.7	82	7.5	18.29	3.71	17.47	4.79	20.93	0.04	130	26	125	34	NONE		22.1	54	37.1	732	760	4995	208.1	3.47	48	76.8	0	0	4995
									00:07:00	26.43	1.433	37.877	1277	716.746	1114.75	1.56	263.3	51.6	50.3	32.3	11.03	3.2	81	8.8	18.37	3.6	17.7	4.48	20.93	0.04	131	26	126	32	NONE		22.1	54	37.1	733	760	5791	241.3	4.02	48	89.1	0	0	5791
									00:07:03	20.69	1.555	32.172	1223	624.764	977.767	1.57	284.6	57.8	49.2	31.4	9.61	2.7	79	7.9	18.3	3.72	17.53	4.67	20.93	0.04	130	27	125	33	NONE		22.1	54	37.1	732	760	5057	210.7	3.51	49	77.8	0	0	5057
									00:07:07	13.92	2.784	38.756	2344	596.578	999.738	1.68	523.5	88	63.3	37.8	9.18	2.6	83	7.2	18.8	3.16	18.16	4.03	20.93	0.04	134	23	129	29	NONE		22.1	54	37.1	733	760	4934	205.6	3.43	49	75.9	0	0	4934
									00:07:10	22.9	1.301	29.794	951	495.226	796.485	1.61	242.8	42.6	56.9	35.4	7.62	2.2	82	6	18.66	3.27	17.67	4.53	20.93	0.04	133	23	126	32	NONE		22.1	54	37.1	733	760	4043	168.5	2.81	49	62.2	0	0	4043
									00:07:12	26.2	1.116	29.24	1016	527.718	828.403	1.57	206.3	38.7	51.9	33.1	8.12	2.3	80	6.6	18.49	3.47	17.86	4.29	20.93	0.04	132	25	127	31	NONE		22.1	54	37.1	732	760	4276	178.2	2.97	49	65.8	0	0	4276
									00:07:15	23.26	1.37	31.86	1108	612.359	940.921	1.54	251.3	49.5	49.4	32.1	9.42	2.7	79	7.8	18.34	3.61	17.6	4.54	20.93	0.04	131	26	125	32	NONE		22.1	54	37.1	732	760	4929	205.4	3.42	49	75.8	0	0	4929
									00:07:17	24.59	1.174	28.869	1048	556.422	831.87	1.5	215.5	41.4	48.8	32.6	8.56	2.4	79	7	18.36	3.53	17.53	4.55	20.93	0.04	131	25	125	32	NONE		22.1	54	37.1	732	760	4443	185.1	3.09	49	68.3	0	0	4443
									00:07:20	20.55	1.277	26.24	1222	498.547	735.181	1.47	235	43.8	49.7	33.7	7.67	2.2	74	6.7	18.4	3.43	17.53	4.53	20.93	0.04	131	24	125	32	NONE		22.1	54	37.1	732	760	3964	165.2	2.75	49	61	0	0	3964
									00:07:23	20.34	1.269	25.81	1235	478.089	707.587	1.48	234.3	42.6	51	34.5	7.36	2.1	74	6.5	18.46	3.36	17.72	4.33	20.93	0.04	132	24	126	31	NONE		22.1	54	37.1	733	760	3806	158.6	2.64	50	58.6	0	0	3806
									00:07:26	21.98	1.115	24.505	1109	479.471	711.233	1.48	204.3	39.6	47.9	32.3	7.38	2.1	73	6.6	18.32	3.55	17.66	4.44	20.93	0.04	131	25	126	32	NONE		22.1	54	37.1	732	760	3819	159.1	2.65	50	58.8	0	0	3819
									00:07:28	22.14	1.431	31.683	1230	612.213	913.63	1.49	262.6	50.5	49.2	33	9.42	2.7	72	8.5	18.35	3.53	17.57	4.5	20.93	0.04	131	25	125	32	NONE		22.1	54	37.1	732	760	4885	203.6	3.39	50	75.2	0	0	4885
									00:07:31	23.44	1.406	32.953	1202	634.935	930.547	1.47	258.3	48.6	49.3	33.6	9.77	2.8	72	8.8	18.37	3.46	17.76	4.29	20.93	0.04	131	25	127	31	NONE		22.1	54	37.1	733	760	5040	210	3.5	50	77.5	0	0	5040
									00:07:34	23.72	1.285	30.474	1017	572.937	836.684	1.46	236.9	43.2	50.3	34.4	8.81	2.5	72	8	18.44	3.36	17.73	4.32	20.93	0.04	131	24	126	31	NONE		22.1	54	37.1	732	760	4543	189.3	3.15	50	69.9	0	0	4543
									00:07:36	23.17	1.387	32.131	1145	619.548	906.51	1.46	254.8	47.9	49.2	33.7	9.53	2.7	72	8.6	18.37	3.45	17.72	4.35	20.93	0.04	131	25	126	31	NONE		22.1	54	37.1	732	760	4915	204.8	3.41	50	75.6	0	0	4915
									00:07:39	22.81	1.43	32.624	1327	613.755	915.03	1.49	263.4	49.1	50.6	33.9	9.44	2.7	75	8.2	18.42	3.43	17.71	4.31	20.93	0.04	131	24	126	31	NONE		22.1	53	37.1	732	760	4896	204	3.4	50	75.3	0	0	4896
									00:07:41	25.21	1.368	34.487	1160	639.797	959.574	1.5	252.4	46.6	51.1	34.1	9.84	2.8	77	8.3	18.45	3.41	17.77	4.25	20.93	0.04	132	24	127	30	NONE		22.1	53	37.1	733	760	5113	213	3.55	51	78.7	0	0	5113
									00:07:44	25	1.159	28.975	1075	484.547	723.948	1.49	216.7	35.5	56.2	37.6	7.45	2.1	78	6.2	18.7	3.06	17.78	4.28	20.93	0.04	133	22	127	31	NONE		22.1	53	37.1	732	760	3868	161.2	2.69	51	59.5	0	0	3868
									00:07:46	24.69	1.184	29.235	1032	508.864	759.703	1.49	220.3	37.7	54.1	36.2	7.83	2.2	79	6.4	18.61	3.18	17.81	4.23	20.93	0.04	133	23	127	30	NONE		22.1	53	37.1	732	760	4061	169.2	2.82	51	62.5	0	0	4061
									00:07:48	24.49	1.254	30.71	1095	566.52	844.019	1.49	231.6	42.2	51.2	34.4	8.72	2.5	79	7.2	18.47	3.37	17.71	4.31	20.93	0.04	132	24	126	31	NONE		22.1	54	37.1	733	760	4519	188.3	3.14	51	69.5	0	0	4519
									00:07:51	23.62	1.166	27.543	1049	503.728	740.606	1.47	215.7	38.4	51.4	35	7.75	2.2	78	6.5	18.5	3.29	17.63	4.36	20.93	0.04	132	23	126	31	NONE		22.1	54	37.1	732	760	4002	166.8	2.78	51	61.6	0	0	4002
									00:07:54	23.81	1.115	26.548	1033	502.994	729.172	1.45	205.4	37.5	49.5	34.1	7.74	2.2	75	6.7	18.42	3.36	17.7	4.27	20.93	0.04	131	24	126	30	NONE		22.1	54	37.1	732	760	3980	165.8	2.76	51	61.2	0	0	3980
									00:07:56	27.91	1.201	33.516	1049	631.609	916.14	1.45	221.4	40.2	50	34.5	9.72	2.8	76	8.3	18.43	3.35	17.59	4.32	20.93	0.04	131	24	125	31	NONE		22.1	54	37.1	732	760	4998	208.3	3.47	51	76.9	0	0	4998
									00:08:00	14.93	1.907	28.463	1812	498.272	748.019	1.5	354.5	61.4	55	36.7	7.67	2.2	82	6.1	18.59	3.22	17.65	4.43	20.93	0.04	133	23	126	32	NONE		22.1	54	37.1	732	760	3983	166	2.77	52	61.3	0	0	3983
									00:08:03	19.93	1.209	24.1	1000	462.936	670.808	1.45	222.3	41.2	49	33.8	7.12	2	82	5.6	18.39	3.41	17.56	4.51	20.93	0.04	131	24	125	32	NONE		22.1	54	37.1	732	760	3662	152.6	2.54	52	56.3	0	0	3662
									00:08:06	19.93	1.423	28.365	1200	583.306	829.202	1.42	259.3	50.9	46.2	32.5	8.97	2.6	82	7.1	18.22	3.58	17.37	4.59	20.93	0.04	130	26	124	33	NONE		22.1	53	37.1	732	760	4589	191.2	3.19	52	70.6	0	0	4589
									00:08:11	11.65	2.567	29.907	2210	558.163	824.965	1.48	473.5	86.7	52.1	35.3	8.59	2.5	82	6.8	18.45	3.38	17.61	4.35	20.93	0.04	132	24	126	31	NONE		22.1	53	37.1	732	760	4441	185.1	3.08	52	68.3	0	0	4441
									00:08:14	18.46	1.033	19.071	846	403.575	546.042	1.35	187.8	36.2	44.1	32.6	6.21	1.8	82	4.9	18.18	3.5	17.19	4.68	20.93	0.04	130	25	123	33	NONE		22.1	53	37.1	733	760	3131	130.5	2.17	52	48.2	0	0	3131
									00:08:17	19.42	1.401	27.204	1078	638.73	839.953	1.32	250.8	52.9	40.5	30.8	9.83	2.8	82	7.8	17.9	3.78	16.89	4.97	20.93	0.04	128	27	120	35	NONE		22.1	53	37.1	732	760	4918	204.9	3.41	52	75.7	0	0	4918
									00:08:19	32.26	1.084	34.968	1031	814.452	1060.19	1.3	194.4	40.2	40.2	30.9	12.53	3.6	82	9.9	17.93	3.71	17.16	4.5	20.93	0.04	128	26	122	32	NONE		22.1	53	37.1	733	760	6253	260.6	4.34	52	96.2	0	0	6253
									00:08:22	22.22	0.93	20.667	1075	408.031	542.319	1.33	170.9	29.9	46.8	35.2	6.28	1.8	81	5	18.38	3.22	17.54	4.24	20.93	0.04	131	23	125	30	NONE		22.1	53	37.1	732	760	3151	131.3	2.19	53	48.5	0	0	3151
									00:08:25	19.11	1.236	23.618	1076	501.734	661.799	1.32	224.8	42.4	44.4	33.7	7.72	2.2	80	6.3	18.19	3.43	17.23	4.62	20.93	0.04	130	24	123	33	NONE		22.1	53	37.1	732	760	3866	161.1	2.68	53	59.5	0	0	3866
									00:08:27	24.69	1.541	38.049	1263	839.391	1111.84	1.32	278.6	55.1	43.3	32.7	12.91	3.7	79	10.6	18.08	3.58	17.43	4.37	20.93	0.04	129	25	124	31	NONE		22.1	53	37.1	733	760	6475	269.8	4.5	53	99.6	0	0	6475
									00:08:30	22.3	1.146	25.561	1046	497.835	660.723	1.33	211	36.3	48.2	36.3	7.66	2.2	78	6.4	18.41	3.17	17.37	4.44	20.93	0.04	131	23	124	32	NONE		22.1	53	37.1	732	760	3842	160.1	2.67	53	59.1	0	0	3842
									00:08:33	18.29	1.182	21.622	1112	461.739	609.688	1.32	214.8	40.8	44.1	33.4	7.1	2	76	6.1	18.17	3.45	17.44	4.35	20.93	0.04	130	25	124	31	NONE		22.1	53	37.1	732	760	3559	148.3	2.47	53	54.8	0	0	3559
									00:08:35	26.91	1.708	45.955	1060	1090.64	1423.55	1.31	305.3	64.7	40.4	31	16.78	4.8	76	14.4	17.87	3.79	17.05	4.7	20.93	0.04	127	27	122	34	NONE		22.1	53	37.1	733	760	8380	349.2	5.82	53	128.9	0	0	8380
									00:08:38	23.81	1.4	33.333	1183	727.186	949.268	1.31	253.7	48.8	43.5	33.4	11.19	3.2	76	9.6	18.12	3.49	17.34	4.41	20.93	0.04	129	25	124	31	NONE		22.1	53	37.1	732	760	5588	232.8	3.88	54	86	0	0	5588
									00:08:41	22.99	1.109	25.494	1000	539.563	704.052	1.3	201.9	37.5	44.3	33.9	8.3	2.4	77	7	18.21	3.38	17.42	4.34	20.93	0.04	130	24	124	31	NONE		22.1	53	37.1	732	760	4145	172.7	2.88	54	63.8	0	0	4145
									00:08:43	22.56	1.11	25.038	971	534.741	698.268	1.31	201.8	37.9	43.9	33.6	8.23	2.4	77	6.9	18.18	3.41	17.34	4.38	20.93	0.04	130	24	124	31	NONE		22.2	53	37.1	732	760	4109	171.2	2.85	54	63.2	0	0	4109
									00:08:46	21.82	1.17	25.527	970	556.912	720.061	1.29	212.1	40.4	43.1	33.3	8.57	2.4	75	7.4	18.13	3.45	17.2	4.52	20.93	0.04	129	25	123	32	NONE		22.2	53	37.1	732	760	4268	177.8	2.96	54	65.7	0	0	4268
									00:08:49	22.39	1.166	26.104	1019	585.981	742.594	1.27	210.6	40.6	41.9	33	9.02	2.6	74	7.9	18.06	3.48	17.39	4.31	20.93	0.04	129	25	124	31	NONE		22.2	53	37.1	733	760	4467	186.1	3.1	54	68.7	0	0	4467
									00:08:52	19.35	1.101	21.31	953	484.091	612.007	1.26	198.5	38.7	41.2	32.6	7.45	2.1	74	6.5	18.03	3.51	17.2	4.46	20.93	0.04	129	25	123	32	NONE		22.2	53	37.1	733	760	3688	153.7	2.56	54	56.7	0	0	3688
									00:08:55	21.13	1.16	24.507	1052	542.174	686.831	1.27	210	39.8	42.5	33.5	8.34	2.4	72	7.5	18.1	3.43	17.35	4.35	20.93	0.04	129	24	124	31	NONE		22.2	53	37.1	733	760	4133	172.2	2.87	54	63.6	0	0	4133
									00:08:57	23.26	1.15	26.744	972	604.649	763.811	1.26	207.5	40.2	41.5	32.9	9.3	2.7	72	8.4	18.04	3.5	17.29	4.36	20.93	0.04	129	25	123	31	NONE		22.2	53	37.1	733	760	4606	191.9	3.2	55	70.9	0	0	4606
									00:09:00	22.22	1.129	25.089	1066	520.537	665.74	1.28	206.3	36.7	45.2	35.3	8.01	2.3	75	6.9	18.27	3.25	17.27	4.39	20.93	0.04	130	23	123	31	NONE		22.2	53	37.1	733	760	3978	165.7	2.76	55	61.2	0	0	3978
									00:09:03	23.72	1.049	24.877	1002	527.454	671.899	1.27	191.1	34.7	44	34.6	8.11	2.3	75	7	18.22	3.31	17.47	4.22	20.93	0.04	130	24	125	30	NONE		22.2	53	37.1	732	760	4026	167.8	2.8	55	61.9	0	0	4026
									00:09:05	25.53	0.949	24.23	971	515.884	654.573	1.27	172.8	31.4	43.5	34.3	7.94	2.3	76	6.8	18.21	3.31	17.52	4.13	20.93	0.04	130	24	125	29	NONE		22.2	53	37.1	733	760	3934	163.9	2.73	55	60.5	0	0	3934
									00:09:07	26.91	1.024	27.552	950	558.594	718.04	1.29	187.7	32.7	46	35.7	8.59	2.5	75	7.4	18.33	3.19	17.48	4.16	20.93	0.04	131	23	125	30	NONE		22.2	53	37.1	733	760	4274	178.1	2.97	55	65.8	0	0	4274
									00:09:09	27.78	0.949	26.361	872	509.544	666.242	1.31	175	29.4	47.9	36.6	7.84	2.2	75	6.8	18.44	3.1	17.58	4.05	20.93	0.04	131	22	125	29	NONE		22.2	53	37.1	733	760	3917	163.2	2.72	55	60.3	0	0	3917
									00:09:12	25.75	1.066	27.451	920	540.846	693.25	1.28	196.2	33	47.4	37	8.32	2.4	75	7.2	18.41	3.1	17.49	4.17	20.93	0.04	131	22	125	30	NONE		22.2	53	37.1	732	760	4135	172.3	2.87	55	63.6	0	0	4135
									00:09:14	24.19	1.098	26.565	966	536.543	687.055	1.28	201.4	34.8	46.4	36.2	8.25	2.4	72	7.5	18.34	3.17	17.54	4.15	20.93	0.04	131	23	125	30	NONE		22.2	53	37.1	733	760	4102	170.9	2.85	55	63.1	0	0	4102
									00:09:17	22.3	1.057	23.576	986	487.26	618.972	1.27	193.3	34	45.2	35.6	7.5	2.1	70	7	18.29	3.22	17.4	4.24	20.93	0.04	130	23	124	30	NONE		22.2	53	37.1	733	760	3717	154.9	2.58	55	57.2	0	0	3717
									00:09:20	18.81	1.135	21.348	986	450.693	566.547	1.26	207	36.9	44.4	35.4	6.93	2	68	6.6	18.24	3.25	17.18	4.49	20.93	0.04	130	23	122	32	NONE		22.2	53	37.1	733	760	3429	142.9	2.38	56	52.7	0	0	3429
									00:09:23	19.8	0.878	17.386	957	325.485	401.756	1.23	162.9	24.9	49.2	39.8	5.01	1.4	68	4.8	18.55	2.84	17.35	4.2	20.93	0.04	132	20	124	30	NONE		22.2	53	37.1	732	760	2464	102.7	1.71	56	37.9	0	0	2464
									00:09:26	20.55	0.939	19.295	877	403.379	482.701	1.2	171.8	28.8	44.3	37	6.21	1.8	66	6.1	18.3	3.07	17.1	4.45	20.93	0.04	130	22	122	32	NONE		22.2	53	37.1	733	760	3030	126.2	2.1	56	46.6	0	0	3030
									00:09:28	23.81	1.013	24.119	970	516.226	627.613	1.22	184.6	32.3	43.5	35.8	7.94	2.3	65	7.9	18.22	3.19	17.12	4.42	20.93	0.04	130	23	122	32	NONE		22.2	53	37.1	733	760	3893	162.2	2.7	56	59.9	0	0	3893
									00:09:31	21.74	0.957	20.804	938	430.971	517.742	1.2	175.3	29.2	44.7	37.2	6.63	1.9	65	6.6	18.32	3.05	17.21	4.31	20.93	0.04	131	22	123	31	NONE		22.2	53	37.1	732	760	3240	135	2.25	56	49.9	0	0	3240
									00:09:35	17.65	1.462	25.8	935	585.91	698.818	1.19	264.2	48.5	41.9	35.2	9.01	2.6	66	8.9	18.07	3.32	17.2	4.35	20.93	0.04	129	24	123	31	NONE		22.2	53	37.1	732	760	4397	183.2	3.05	56	67.7	0	0	4397
									00:09:37	23.81	0.681	16.214	871	245.649	287.832	1.17	129.6	14.9	59.2	50.5	3.78	1.1	67	3.7	19.03	2.19	17.56	3.88	20.93	0.04	136	16	125	28	NONE		22.2	53	37.1	733	760	1835	76.5	1.27	56	28.2	0	0	1835
									00:09:40	22.22	0.883	19.622	862	405.031	480.202	1.19	161.9	26.5	44.6	37.6	6.23	1.8	67	6	18.34	3	17.38	4.09	20.93	0.04	131	21	124	29	NONE		22.2	53	37.1	733	760	3035	126.5	2.11	56	46.7	0	0	3035
									00:09:42	26.43	1.018	26.907	923	594.163	705.422	1.19	184.8	32.7	42.2	35.5	9.14	2.6	66	9	18.15	3.21	17.26	4.21	20.93	0.04	129	23	123	30	NONE		22.2	53	37.1	733	760	4454	185.6	3.09	56	68.5	0	0	4454
									00:09:45	23.08	0.929	21.438	907	450.484	525.018	1.17	170	27.9	44	37.8	6.93	2	68	6.6	18.3	3	17.13	4.34	20.93	0.04	130	21	122	31	NONE		22.2	53	37.1	732	760	3362	140.1	2.33	57	51.7	0	0	3362
									00:09:59	14.46	0.772	11.161	737	237.304	278.299	1.17	141	23.6	42.8	36.5	3.65	1	75	3.2	18.26	3.06	17.23	4.23	20.93	0.04	130	22	123	30	NONE		22.2	53	37.1	732	760	1774	73.9	1.23	57	27.3	0	0	1774
									00:10:02	19.61	0.753	14.765	706	367.413	408.336	1.11	134.4	25.5	36.4	32.8	5.65	1.6	71	5.2	17.85	3.39	16.78	4.53	20.93	0.04	127	24	120	32	NONE		22.2	53	37.1	732	760	2710	112.9	1.88	57	41.7	0	0	2710
									00:10:06	17.34	1.026	17.792	943	463.546	504.306	1.09	181.8	35.6	35.8	32.9	7.13	2	69	6.7	17.72	3.47	16.66	4.65	20.93	0.04	126	25	119	33	NONE		22.2	53	37.1	732	760	3402	141.8	2.36	57	52.3	0	0	3402
									00:10:09	18.75	1.105	20.719	1036	507.078	547.889	1.08	198	35.8	38.3	35.4	7.8	2.2	67	7.6	17.92	3.24	16.68	4.53	20.93	0.04	128	23	119	32	NONE		22.2	53	37.1	732	760	3716	154.8	2.58	57	57.2	0	0	3716
									00:10:12	19.48	1.107	21.565	1017	537.632	583.712	1.09	197.7	36.7	37.6	34.6	8.27	2.4	68	7.9	17.86	3.32	16.86	4.42	20.93	0.04	127	24	120	32	NONE		22.2	53	37.1	732	760	3944	164.3	2.74	57	60.7	0	0	3944
									00:10:14	23.81	0.959	22.833	969	558.6	608.337	1.09	171.8	31.3	37.9	34.8	8.59	2.5	70	8	17.91	3.26	17.03	4.27	20.93	0.04	128	23	121	30	NONE		22.2	53	37.1	732	760	4101	170.9	2.85	58	63.1	0	0	4101
									00:10:17	23.26	0.953	22.163	873	517.22	576.943	1.12	171.9	30.4	39.7	35.6	7.96	2.3	71	7.3	18.04	3.19	17.1	4.21	20.93	0.04	129	23	122	30	NONE		22.2	54	37.1	732	760	3819	159.1	2.65	58	58.7	0	0	3819
									00:10:19	24.29	0.885	21.498	862	508.351	557.006	1.1	159.4	28.1	38.9	35.5	7.82	2.2	71	7.2	18.01	3.18	16.99	4.28	20.93	0.04	128	23	121	31	NONE		22.2	54	37.1	733	760	3737	155.7	2.6	58	57.5	0	0	3737
									00:10:22	20.83	1.091	22.729	969	531.542	595.095	1.12	196.7	35	40	35.7	8.18	2.3	72	7.4	18.03	3.21	17.2	4.12	20.93	0.04	129	23	123	29	NONE		22.2	54	37.1	733	760	3928	163.7	2.73	58	60.4	0	0	3928
									00:10:27	13.64	0.918	12.518	893	280.634	314.791	1.12	166.6	28.3	41.2	36.7	4.32	1.2	78	3.6	18.15	3.08	17.23	4.07	20.93	0.04	129	22	123	29	NONE		22.2	53	37.1	732	760	2075	86.4	1.44	58	31.9	0	0	2075
									00:10:30	20.98	1.239	25.993	1012	706.753	761.195	1.08	217.9	44.4	34.7	32.2	10.87	3.1	80	8.8	17.59	3.58	16.51	4.69	20.93	0.04	125	26	118	33	NONE		22.2	53	37.1	732	760	5175	215.6	3.59	58	79.6	0	0	5175
									00:10:32	26.43	0.862	22.784	911	565.489	599.722	1.06	154.2	27.8	37	34.9	8.7	2.5	80	7.1	17.89	3.23	16.79	4.37	20.93	0.04	128	23	120	31	NONE		22.2	53	37.1	732	760	4126	171.9	2.87	58	63.5	0	0	4126
									00:10:35	22.06	1.03	22.721	794	578.354	617.774	1.07	183.4	34.3	36.6	34.3	8.9	2.5	80	7.2	17.81	3.33	16.74	4.45	20.93	0.04	127	24	119	32	NONE		22.2	53	37.1	732	760	4227	176.1	2.94	58	65	0	0	4227
									00:10:38	20.27	0.933	18.912	875	478.97	509.702	1.06	166.3	30.8	36.5	34.3	7.37	2.1	80	6	17.82	3.3	16.73	4.46	20.93	0.04	127	24	119	32	NONE		22.2	53	37.1	732	760	3497	145.7	2.43	59	53.8	0	0	3497
									00:10:40	22.14	1.023	22.649	972	571.54	621.939	1.09	182.3	34.4	36.9	33.9	8.79	2.5	78	7.3	17.82	3.36	16.85	4.3	20.93	0.04	127	24	120	31	NONE		22.2	53	37.1	732	760	4195	174.8	2.91	59	64.5	0	0	4195
									00:10:43	21.74	1.05	22.826	957	562.399	610.477	1.09	187.9	34.4	37.9	34.9	8.65	2.5	76	7.4	17.9	3.28	16.82	4.36	20.93	0.04	128	23	120	31	NONE		22.2	53	37.1	733	760	4125	171.9	2.86	59	63.5	0	0	4125
									00:10:46	21.98	0.914	20.088	893	481.68	514.641	1.07	164.4	28.7	38.5	36	7.41	2.1	72	6.7	17.99	3.14	16.92	4.26	20.93	0.04	128	22	121	30	NONE		22.2	53	37.1	732	760	3520	146.7	2.44	59	54.2	0	0	3520
									00:10:48	22.3	1.17	26.097	1000	635.919	704.747	1.11	209.6	38.7	38.6	34.8	9.78	2.8	70	9.1	17.91	3.31	17.04	4.19	20.93	0.04	128	24	121	30	NONE		22.2	53	37.1	732	760	4688	195.3	3.26	59	72.1	0	0	4688
									00:10:51	24.79	1.019	25.264	985	567.888	622.74	1.1	185	30.8	41.4	37.8	8.74	2.5	69	8.2	18.16	3.02	17.22	4.06	20.93	0.04	129	22	123	29	NONE		22.2	53	37.1	732	760	4176	174	2.9	59	64.2	0	0	4176
									00:10:54	20.83	0.905	18.854	829	433.889	484.463	1.12	163.6	28.5	40.1	35.9	6.68	1.9	68	6.4	18.08	3.15	17.18	4.13	20.93	0.04	129	22	122	29	NONE		22.3	53	37.1	732	760	3204	133.5	2.23	59	49.3	0	0	3204
									00:10:57	21.05	0.869	18.295	830	427.749	468.931	1.1	156.8	27.3	39.3	35.9	6.58	1.9	65	6.6	18.04	3.14	17.11	4.18	20.93	0.04	129	22	122	30	NONE		22.3	52	37.1	732	760	3145	131	2.18	59	48.4	0	0	3145
									00:11:00	20	0.909	18.18	864	430.201	471.666	1.1	163.7	28.9	39	35.6	6.62	1.9	63	6.8	18.01	3.18	17.04	4.21	20.93	0.04	128	23	121	30	NONE		22.3	52	37.1	732	760	3163	131.8	2.2	60	48.7	0	0	3163
									00:11:02	22.39	0.884	19.791	895	453.986	496.716	1.09	160	27.2	40.1	36.7	6.98	2	64	7.1	18.1	3.08	17.22	4.07	20.93	0.04	129	22	123	29	NONE		22.3	52	37.1	732	760	3336	139	2.32	60	51.3	0	0	3336
									00:11:05	21.66	0.917	19.863	910	448.773	496.453	1.11	166.3	28.1	40.9	37	6.9	2	64	7	18.14	3.06	17.26	4.05	20.93	0.04	129	22	123	29	NONE		22.3	52	37.1	732	760	3307	137.8	2.3	60	50.9	0	0	3307
									00:11:08	21.9	1.007	22.051	875	505.747	559.148	1.11	182.2	31.3	40.6	36.7	7.78	2.2	65	7.8	18.09	3.11	17.18	4.1	20.93	0.04	129	22	122	29	NONE		22.3	52	37.1	732	760	3726	155.2	2.59	60	57.3	0	0	3726
									00:11:11	20	0.837	16.74	843	384.53	417.596	1.09	151.5	25.6	39.9	36.7	5.92	1.7	67	5.7	18.1	3.06	17.03	4.24	20.93	0.04	129	22	121	30	NONE		22.3	52	37.1	732	760	2821	117.5	1.96	60	43.4	0	0	2821
									00:11:14	18.24	0.896	16.34	879	377.588	412.082	1.09	162	27.7	39.9	36.6	5.81	1.7	68	5.6	18.08	3.09	17.04	4.21	20.93	0.04	129	22	121	30	NONE		22.3	52	37.1	732	760	2773	115.6	1.93	60	42.7	0	0	2773
									00:11:18	18.24	0.978	17.836	862	447.841	482.422	1.08	174.5	32.4	37	34.3	6.89	2	68	6.6	17.84	3.31	16.96	4.24	20.93	0.04	127	24	121	30	NONE		22.3	52	37.1	732	760	3279	136.6	2.28	60	50.4	0	0	3279
									00:11:20	21.43	0.765	16.393	725	416.294	433.761	1.04	136.4	24.8	35.8	34.3	6.4	1.8	68	6.1	17.83	3.24	16.72	4.35	20.93	0.04	127	23	119	31	NONE		22.3	52	37.1	732	760	3025	126	2.1	60	46.5	0	0	3025
									00:11:22	27.03	1.001	27.054	985	664.996	690.157	1.04	179.5	31.3	37.8	36.5	10.23	2.9	69	9.6	17.93	3.13	16.89	4.19	20.93	0.04	128	22	120	30	NONE		22.3	52	37.1	732	760	4828	201.2	3.35	60	74.3	0	0	4828
									00:11:25	20.69	1.15	23.793	1135	539.045	585.452	1.09	208.6	34.7	41.5	38.2	8.29	2.4	73	7.4	18.14	3.02	17.24	4.05	20.93	0.04	129	22	123	29	NONE		22.3	52	37.1	732	760	3955	164.8	2.75	60	60.8	0	0	3955
									00:11:28	24.19	1.122	27.145	994	595.17	658.837	1.11	204.4	33.4	42.8	38.6	9.16	2.6	73	8.2	18.22	2.98	17.36	3.94	20.93	0.04	130	21	124	28	NONE		22.3	52	37.1	732	760	4386	182.8	3.05	61	67.5	0	0	4386
									00:11:30	21.74	0.878	19.087	904	406.735	451.822	1.11	160.6	25.5	43.2	38.9	6.26	1.8	74	5.5	18.29	2.9	17.25	4.06	20.93	0.04	130	21	123	29	NONE		22.3	52	37.1	732	760	3000	125	2.08	61	46.2	0	0	3000
									00:11:33	24.69	1.029	25.407	918	602	667.031	1.11	185.2	33.1	39.3	35.5	9.26	2.6	77	7.8	18	3.22	17.01	4.25	20.93	0.04	128	23	121	30	NONE		22.3	52	37.1	732	760	4437	184.9	3.08	61	68.3	0	0	4437
									00:11:36	21.28	0.92	19.574	891	471.903	506.966	1.07	165.3	29.2	38.3	35.7	7.26	2.1	79	6	17.97	3.17	16.79	4.38	20.93	0.04	128	23	120	31	NONE		22.3	52	37.1	732	760	3453	143.9	2.4	61	53.1	0	0	3453
									00:11:38	22.9	0.955	21.87	922	565.996	590.817	1.04	169.7	31.6	35.8	34.3	8.71	2.5	78	7.3	17.77	3.31	16.71	4.41	20.93	0.04	127	24	119	31	NONE		22.3	52	37.1	732	760	4114	171.4	2.86	61	63.3	0	0	4114
									00:11:41	19.29	1.2	23.151	1079	599.469	626.906	1.05	213.2	39.8	36.4	34.8	9.22	2.6	73	8.2	17.77	3.32	16.61	4.44	20.93	0.04	127	24	118	32	NONE		22.3	52	37.1	732	760	4360	181.7	3.03	61	67.1	0	0	4360
									00:11:44	22.99	1.133	26.046	1031	670.038	694.315	1.04	201.6	37	36.5	35.2	10.31	2.9	74	9.1	17.79	3.27	16.7	4.34	20.93	0.04	127	23	119	31	NONE		22.3	52	37.1	732	760	4863	202.6	3.38	61	74.8	0	0	4863
									00:11:46	25.1	0.937	23.523	983	581.985	598.027	1.03	167.9	29.2	37.4	36.4	8.95	2.6	76	7.7	17.92	3.12	16.82	4.23	20.93	0.04	128	22	120	30	NONE		22.3	52	37.1	732	760	4216	175.7	2.93	61	64.9	0	0	4216
									00:11:50	17.8	1.06	18.872	908	521.549	529.331	1.01	186.3	36.4	33.8	33.3	8.02	2.3	75	7	17.58	3.43	16.5	4.53	20.93	0.04	125	24	118	32	NONE		22.3	52	37.1	732	760	3767	157	2.62	62	58	0	0	3767
									00:11:53	18.4	1.064	19.583	1001	532.174	547.17	1.03	187.5	36.4	34.4	33.4	8.19	2.3	73	7.3	17.62	3.42	16.53	4.48	20.93	0.04	126	24	118	32	NONE		22.3	52	37.1	732	760	3855	160.6	2.68	62	59.3	0	0	3855
									00:11:56	20.34	0.962	19.566	926	525.237	533.077	1.01	170	32.1	34.5	34	8.08	2.3	73	7.2	17.67	3.34	16.49	4.48	20.93	0.04	126	24	118	32	NONE		22.3	52	37.1	732	760	3794	158.1	2.63	62	58.4	0	0	3794
									00:12:00	16.3	1.058	17.25	922	433.181	496.9	1.15	188.3	37.3	37.2	32.4	6.66	1.9	75	5.8	17.8	3.53	16.15	4.79	20.93	0.04	127	25	115	34	NONE		22.3	52	37.1	732	760	3220	134.2	2.24	62	49.5	0	0	3220
									00:12:04	13.54	2.688	36.406	2141	777.787	922.62	1.19	490.4	83.5	45.6	38.4	11.97	3.4	76	10.2	18.24	3.11	17.06	4.08	20.93	0.04	130	22	122	29	NONE		22.3	52	37.1	732	760	5829	242.9	4.05	62	89.7	0	0	5829
									00:12:08	15.38	0.942	14.492	971	337.099	370.281	1.1	170.1	29.5	39.8	36.2	5.19	1.5	72	4.7	18.06	3.13	17.01	4.23	20.93	0.04	129	22	121	30	NONE		22.3	52	37.1	732	760	2480	103.3	1.72	63	38.1	0	0	2480
									00:12:10	48.39	0.968	46.839	607	1137.37	1244.15	1.09	173.6	31.5	38.2	34.9	17.5	5	70	16.2	17.93	3.25	16.86	4.17	20.93	0.04	128	23	120	30	NONE		22.3	52	37.1	732	760	8358	348.3	5.8	63	128.6	0	0	8358
									00:12:13	15.75	0.956	15.055	911	313.81	337.306	1.07	175.6	26.3	44.5	41.4	4.83	1.4	68	4.6	18.37	2.75	16.99	4.22	20.93	0.04	131	20	121	30	NONE		22.3	52	37.1	732	760	2297	95.7	1.59	63	35.3	0	0	2297
									00:12:16	18.75	0.791	14.831	893	330.62	346.84	1.05	144	22.7	40.9	39	5.09	1.5	65	5.1	18.2	2.87	16.87	4.3	20.93	0.04	130	20	120	31	NONE		22.3	52	37.1	732	760	2406	100.3	1.67	63	37	0	0	2406
									00:12:19	21.82	0.967	21.098	976	529.079	559.197	1.06	172.7	31.4	37	35	8.14	2.3	64	8.3	17.86	3.25	16.97	4.22	20.93	0.04	127	23	121	30	NONE		22.3	52	37.1	732	760	3857	160.7	2.68	63	59.3	0	0	3857
									00:12:21	26.79	0.68	18.214	632	457.868	483.188	1.06	121.4	22.1	35.7	33.8	7.04	2	63	7.3	17.85	3.25	16.71	4.34	20.93	0.04	127	23	119	31	NONE		22.3	52	37.1	732	760	3337	139	2.32	63	51.3	0	0	3337
									00:12:24	19.11	1.374	26.255	758	509.067	640.387	1.26	253.6	41.1	48.9	38.9	7.83	2.2	64	8	18.46	2.99	16.95	4.15	20.93	0.04	132	21	121	30	NONE		22.3	52	37.1	732	760	3873	161.4	2.69	63	59.6	0	0	3873
									00:12:27	21.66	0.449	9.726	559	143.03	141.778	0.99	86	8.1	57.4	57.9	2.2	0.6	67	2.1	19.15	1.8	17.82	3.02	20.93	0.04	137	13	127	22	NONE		22.3	52	37.1	732	760	1028	42.8	0.71	63	15.8	0	31	997
									00:12:29	39.22	0.154	6.039	103	98.2138	98.4681	1	29.2	3.1	33.5	33.5	1.51	0.4	67	1.5	18.96	2.01	18.29	2.65	20.93	0.04	135	14	130	19	NONE		22.3	52	37.1	732	760	708	29.5	0.49	63	10.9	0	0	708
									00:12:30	43.48	0.939	40.826	668	1098.08	1093.16	1	166	30.8	34.4	34.6	16.89	4.8	66	16.6	17.68	3.28	16.43	4.33	20.93	0.04	126	23	117	31	NONE		22.3	52	37.1	732	760	7898	329.1	5.49	63	121.5	0	121	7778
									00:12:34	22.81	1.404	32.03	687	871.804	864.199	0.99	247.7	46.4	34.9	35.2	13.41	3.8	68	12.8	17.64	3.3	16.31	4.56	20.93	0.04	126	24	116	33	NONE		22.3	52	37.1	732	760	6265	261	4.35	64	96.4	0	187	6078
									00:12:38	12.37	0.645	7.979	970	141.764	138.445	0.98	121.2	13.8	50.2	51.4	2.18	0.6	73	1.9	18.79	2.14	16.76	4.07	20.93	0.04	134	15	119	29	NONE		22.3	52	37.1	732	760	1015	42.3	0.71	64	15.6	0	81	934
									00:12:41	20.48	0.657	13.454	773	351.798	337.389	0.96	116.9	20.2	34.2	35.6	5.41	1.5	73	4.8	17.79	3.07	16.55	4.29	20.93	0.04	127	22	118	31	NONE		22.3	52	37.1	732	760	2510	104.6	1.74	64	38.6	0	351	2159
									00:12:43	23.44	1.042	24.422	1018	698.104	656.258	0.94	182.5	34.3	32.6	34.7	10.74	3.1	72	9.7	17.51	3.29	16.33	4.49	20.93	0.04	125	23	116	32	NONE		22.3	52	37.1	732	760	4960	206.7	3.44	64	76.3	0	1015	3945
									00:12:46	21.74	0.831	18.065	837	511.436	473.685	0.93	145.9	26.7	32.3	34.9	7.87	2.2	70	7.3	17.56	3.21	16.39	4.38	20.93	0.04	125	23	117	31	NONE		22.3	52	37.1	732	760	3623	150.9	2.52	64	55.7	0	913	2710
									00:12:49	21.51	0.779	16.753	830	440.451	403.204	0.92	138.7	23	34.6	37.8	6.78	1.9	67	6.6	17.8	2.95	16.32	4.34	20.93	0.04	127	21	116	31	NONE		22.3	52	37.1	732	760	3112	129.7	2.16	64	47.9	0	898	2214
									00:12:52	16.48	0.808	13.319	864	352.102	323.876	0.92	143.7	24.1	34.5	37.6	5.42	1.5	69	5.1	17.78	2.98	16.33	4.32	20.93	0.04	127	21	116	31	NONE		22.3	52	37.1	732	760	2490	103.8	1.73	64	38.3	0	681	1809
									00:12:55	21.28	1.154	24.553	908	810.759	728.578	0.9	196.4	41.9	28.4	31.7	12.47	3.6	70	11.6	17.02	3.63	15.98	4.58	20.93	0.04	121	26	114	33	NONE		22.3	52	37.1	732	760	5707	237.8	3.96	65	87.8	0	1974	3733
									00:12:58	20.76	1.024	21.26	877	664.887	596.875	0.9	176.4	35.2	29.8	33.2	10.23	2.9	69	9.6	17.23	3.44	16.15	4.44	20.93	0.04	123	25	115	32	NONE		22.3	52	37.1	732	760	4679	195	3.25	65	72	0	1634	3046
									00:13:01	20.91	0.947	19.798	909	582.542	523.825	0.9	165.2	30.7	31.5	35	8.96	2.6	68	8.6	17.44	3.24	16.46	4.15	20.93	0.04	124	23	117	30	NONE		22.3	52	37.1	732	760	4101	170.9	2.85	65	63.1	0	1411	2690
									00:13:03	25.32	1.084	27.443	1125	755.452	712.704	0.94	191.2	34.5	34	36	11.62	3.3	69	10.9	17.64	3.18	16.68	4.04	20.93	0.04	126	23	119	29	NONE		22.3	52	37.1	732	760	5372	223.8	3.73	65	82.6	0	1037	4334
									00:13:06	25.86	0.741	19.164	765	504.514	472.394	0.94	131.8	22.4	34.4	36.7	7.76	2.2	68	7.4	17.79	3.02	16.82	3.95	20.93	0.04	127	22	120	28	NONE		22.3	52	37.1	732	760	3582	149.2	2.49	65	55.1	0	778	2803
									00:13:11	11.05	1.379	15.238	701	406.732	427.804	1.05	243.6	47.4	35.6	33.8	6.26	1.8	65	6.3	17.66	3.44	16.12	4.55	20.93	0.04	126	25	115	32	NONE		22.3	52	37.1	732	760	2962	123.4	2.06	65	45.6	0	0	2962
									00:13:17	11.26	0.906	10.199	795	218.415	233.857	1.07	165.8	25.5	43.1	40.2	3.36	1	64	3.4	18.3	2.81	16.14	4.41	20.93	0.04	130	20	115	31	NONE		22.3	52	37.1	732	760	1597	66.5	1.11	65	24.6	0	0	1597
									00:13:19	18.99	0.699	13.272	979	351.324	292.152	0.83	124.7	18.9	34	40.9	5.4	1.5	62	5.7	17.84	2.7	16.01	4.28	20.93	0.04	127	19	114	31	NONE		22.3	52	37.1	732	760	2436	101.5	1.69	66	37.5	0	1400	1036
									00:13:22	22.73	1.041	23.659	1034	687.283	587.523	0.85	182.4	31.7	32.1	37.6	10.57	3	61	11.3	17.52	3.05	16.09	4.26	20.93	0.04	125	22	115	30	NONE		22.3	52	37.1	732	760	4790	199.6	3.33	66	73.7	0	2373	2417
									00:13:26	17.49	0.873	15.271	972	431.243	375.122	0.87	153.7	26.3	32.6	37.4	6.63	1.9	62	7	17.61	3.01	16.04	4.42	20.93	0.04	126	21	114	32	NONE		22.3	52	37.1	732	760	3016	125.7	2.09	66	46.4	0	1340	1676
									00:13:29	17.86	0.922	16.464	1039	402.402	423.999	1.05	165.4	29.1	37.8	35.9	6.19	1.8	63	6.4	17.94	3.16	16.59	4.03	20.93	0.04	128	23	118	29	NONE		22.3	52	37.1	732	760	2932	122.1	2.04	66	45.1	0	0	2932
									00:13:36	8.32	2.793	23.243	2295	568.773	564.491	0.99	502	83.2	39.8	40.1	8.75	2.5	66	8.6	17.97	2.98	16.98	3.93	20.93	0.04	128	21	121	28	NONE		22.3	52	37.1	732	760	4088	170.3	2.84	66	62.9	0	105	3983
									00:13:40	16.3	0.549	8.951	601	231.088	215.312	0.93	98	16.2	33.8	36.3	3.56	1	68	3.4	17.85	2.95	16.42	4.31	20.93	0.04	127	21	117	31	NONE		22.3	52	37.1	732	760	1639	68.3	1.14	66	25.2	0	382	1257
									00:13:44	17.49	0.747	13.067	817	361.536	329.601	0.91	131.8	23.1	32.8	35.9	5.56	1.6	67	5.4	17.64	3.09	16.27	4.37	20.93	0.04	126	22	116	31	NONE		22.3	52	37.1	732	760	2552	106.4	1.77	66	39.3	0	770	1783
									00:13:47	15.38	1.037	15.954	866	443.387	453.7	1.02	182	36.1	33.6	32.8	6.82	1.9	69	6.4	17.55	3.48	16.09	4.47	20.93	0.04	125	25	115	32	NONE		22.3	52	37	732	760	3209	133.7	2.23	67	49.4	0	0	3209
									00:13:50	18.93	0.807	15.274	855	443.089	389.099	0.88	141.3	25.2	31.5	35.9	6.82	1.9	72	6.2	17.51	3.12	16.24	4.31	20.93	0.04	125	22	116	31	NONE		22.3	52	37.1	732	760	3105	129.4	2.16	67	47.8	0	1291	1814
									00:13:53	22.39	0.925	20.709	831	641.921	562.969	0.88	159.8	30.8	29.8	34	9.88	2.8	74	8.7	17.28	3.33	16.2	4.38	20.93	0.04	123	24	116	31	NONE		22.4	52	37.1	732	760	4497	187.4	3.12	67	69.2	0	1888	2609
									00:13:56	22.47	0.922	20.719	876	624.492	557.676	0.89	160.1	30.4	30.7	34.3	9.61	2.7	75	8.3	17.36	3.3	16.18	4.36	20.93	0.04	124	24	115	31	NONE		22.4	52	37.1	732	760	4391	182.9	3.05	67	67.5	0	1603	2787
									00:13:58	22.56	0.831	18.744	844	550.018	489.62	0.89	145.1	26.6	31.2	35.1	8.46	2.4	72	7.6	17.46	3.2	16.35	4.2	20.93	0.04	124	23	117	30	NONE		22.4	52	37.1	732	760	3864	161	2.68	67	59.5	0	1448	2416
									00:14:01	21.98	0.877	19.275	845	550.21	494.895	0.9	153.9	27.6	32.2	35.8	8.46	2.4	70	7.9	17.55	3.15	16.43	4.16	20.93	0.04	125	22	117	30	NONE		22.4	52	37.1	732	760	3874	161.4	2.69	67	59.6	0	1329	2545
									00:14:05	15.87	0.793	12.587	862	361.188	319.824	0.89	139.1	24.7	31.8	35.9	5.56	1.6	71	5.1	17.54	3.11	16.2	4.4	20.93	0.04	125	22	116	31	NONE		22.4	52	37.1	732	760	2535	105.6	1.76	67	39	0	991	1544
									00:14:08	19.67	0.857	16.859	841	481.357	431.722	0.9	150.4	26.9	32.2	35.9	7.41	2.1	70	6.9	17.55	3.14	16.31	4.27	20.93	0.04	125	22	116	30	NONE		22.4	52	37	732	760	3387	141.1	2.35	67	52.1	0	1192	2195
									00:14:11	19.11	0.804	15.363	767	445.924	395.995	0.89	140.7	25.4	31.5	35.4	6.86	2	68	6.6	17.5	3.16	16.27	4.29	20.93	0.04	125	23	116	31	NONE		22.4	52	37.1	732	760	3132	130.5	2.17	68	48.2	0	1197	1935
									00:14:14	18.02	0.823	14.829	830	430.495	383.711	0.89	144	26.1	31.5	35.4	6.62	1.9	68	6.3	17.5	3.17	16.33	4.22	20.93	0.04	125	23	116	30	NONE		22.4	52	37	732	760	3025	126.1	2.1	68	46.5	0	1122	1903
									00:14:17	19.8	0.637	12.614	636	375.196	328.008	0.87	111	20.3	29.9	34.2	5.77	1.6	66	5.7	17.43	3.19	16.15	4.32	20.93	0.04	124	23	115	31	NONE		22.4	52	37.1	732	760	2627	109.4	1.82	68	40.4	0	1127	1499
									00:14:21	18.81	0.82	15.423	785	478.14	416.108	0.87	141.7	27.1	29.5	33.9	7.36	2.1	65	7.4	17.28	3.3	16.13	4.34	20.93	0.04	123	24	115	31	NONE		22.4	52	37	732	760	3344	139.3	2.32	68	51.5	0	1481	1864
									00:14:23	20.27	0.962	19.5	877	596.044	521.192	0.87	166.7	31.5	30.3	34.7	9.17	2.6	68	8.8	17.33	3.27	16.22	4.32	20.93	0.04	124	23	116	31	NONE		22.4	52	37.1	732	760	4173	173.9	2.9	68	64.2	0	1789	2384
									00:14:27	17.65	0.858	15.141	922	449.952	396.02	0.88	149.5	27.5	30.9	35.1	6.92	2	70	6.4	17.42	3.21	16.37	4.23	20.93	0.04	124	23	117	30	NONE		22.4	52	37.1	732	760	3154	131.4	2.19	68	48.5	0	1290	1864
									00:14:30	18.18	0.851	15.473	831	454.428	402.054	0.88	148.6	27.1	31.2	35.3	6.99	2	68	6.7	17.46	3.18	16.27	4.3	20.93	0.04	125	23	116	31	NONE		22.4	52	37.1	732	760	3189	132.9	2.21	68	49.1	0	1254	1935
									00:14:33	18.99	0.751	14.259	746	422.34	374.993	0.89	130.9	24.2	30.6	34.5	6.5	1.9	69	6.1	17.43	3.22	16.42	4.18	20.93	0.04	124	23	117	30	NONE		22.4	52	37	732	760	2966	123.6	2.06	68	45.6	0	1135	1831
									00:14:38	12.61	0.77	9.706	755	328.898	288.446	0.88	130.4	28	26.8	30.6	5.06	1.4	72	4.6	16.94	3.64	16	4.48	20.93	0.04	121	26	114	32	NONE		22.4	52	37	732	760	2304	96	1.6	68	35.4	0	967	1337
									00:14:41	19.11	0.889	16.987	767	527.017	458.615	0.87	153.6	29.4	29.7	34.1	8.11	2.3	72	7.3	17.28	3.31	16.21	4.33	20.93	0.04	123	24	116	31	NONE		22.4	52	37	732	760	3686	153.6	2.56	69	56.7	0	1633	2053
									00:14:44	18.63	0.938	17.478	863	527.723	465.399	0.88	162.9	30.6	30.6	34.8	8.12	2.3	70	7.5	17.37	3.26	16.22	4.29	20.93	0.04	124	23	116	31	NONE		22.4	52	37	732	760	3701	154.2	2.57	69	56.9	0	1492	2209
									00:14:58	18.29	0.867	15.86	814	452.732	410.46	0.91	152.1	27.5	32.2	35.5	6.97	2	65	7	17.54	3.17	16.6	4.01	20.93	0.04	125	23	118	29	NONE		22.4	52	37	732	760	3193	133	2.22	69	49.1	0	1017	2175
									00:15:01	19.42	0.947	18.388	959	505.573	467.281	0.92	167.2	29.5	33.7	36.4	7.78	2.2	66	7.7	17.66	3.12	16.59	4.06	20.93	0.04	126	22	118	29	NONE		22.4	52	37	732	760	3579	149.1	2.49	69	55.1	0	925	2654
									00:15:05	22.64	1.897	42.951	907	1281.78	1222.57	0.95	329.2	66.1	32.3	33.8	19.72	5.6	67	19.1	17.35	3.48	16.45	4.18	20.93	0.04	124	25	117	30	NONE		22.4	52	37	732	760	9135	380.6	6.34	70	140.5	0	1440	7695
									00:15:09	12.93	0.298	3.853	943	57.1537	53.2243	0.93	57.1	5.1	51.6	55.4	0.88	0.3	69	0.8	19.16	1.71	17.85	2.85	20.93	0.04	137	12	127	20	NONE		22.4	52	37	732	760	405	16.9	0.28	70	6.2	0	95	310
									00:15:13	12.88	0.64	8.24	785	201.868	185.604	0.92	115.3	17.7	36.4	39.5	3.11	0.9	68	3	18.02	2.77	16.66	4	20.93	0.04	128	20	119	29	NONE		22.4	52	37	732	760	1428	59.5	0.99	70	22	0	393	1035
									00:15:17	16.53	0.874	14.446	785	436.611	388.599	0.89	151.7	28.8	30.4	34.2	6.72	1.9	67	6.5	17.36	3.3	16.03	4.45	20.93	0.04	124	23	114	32	NONE		22.5	52	37	732	760	3068	127.8	2.13	70	47.2	0	1151	1916
									00:15:20	18.93	0.804	15.218	768	455.046	401.631	0.88	139.9	26	30.5	34.6	7	2	66	6.9	17.4	3.23	16.31	4.2	20.93	0.04	124	23	116	30	NONE		22.5	52	37	732	760	3192	133	2.22	70	49.1	0	1279	1913
									00:15:22	23.44	0.779	18.258	832	510.729	452.981	0.89	137.3	23.7	32.5	36.7	7.86	2.2	67	7.6	17.63	3.04	16.47	4.09	20.93	0.04	126	22	117	29	NONE		22.5	52	37	732	760	3586	149.4	2.49	70	55.2	0	1384	2202
									00:15:25	24.59	0.796	19.574	702	583.578	523.892	0.9	138.5	26.1	30.6	34.1	8.98	2.6	69	8.5	17.4	3.28	16.44	4.12	20.93	0.04	124	23	117	29	NONE		22.5	52	37	732	760	4107	171.1	2.85	70	63.2	0	1434	2674
									00:15:28	21.43	0.682	14.614	664	432.608	382.967	0.89	118.9	21.9	30.3	34.2	6.66	1.9	70	6.2	17.43	3.21	16.5	4.07	20.93	0.04	124	23	118	29	NONE		22.5	52	37	732	760	3036	126.5	2.11	71	46.7	0	1189	1847
									00:15:31	18.13	0.795	14.411	740	447.373	392.186	0.88	137.3	26.5	29.4	33.5	6.88	2	69	6.5	17.27	3.33	16.31	4.21	20.93	0.04	123	24	116	30	NONE		22.5	52	37	732	760	3134	130.6	2.18	71	48.2	0	1319	1814
									00:15:34	20.41	0.74	15.102	720	458.588	401.439	0.88	128.4	24.1	29.8	34.1	7.06	2	68	6.7	17.35	3.26	16.3	4.13	20.93	0.04	124	23	116	29	NONE		22.5	52	37	732	760	3211	133.8	2.23	71	49.4	0	1366	1845
									00:15:38	15.04	1.46	21.955	1345	627.503	573.065	0.91	256	46.7	33.3	36.5	9.65	2.8	71	8.8	17.53	3.2	16.36	4.19	20.93	0.04	125	23	117	30	NONE		22.5	52	37	732	760	4432	184.7	3.08	71	68.2	0	1312	3120
									00:15:42	15.54	0.691	10.741	727	319.035	281.607	0.88	120.4	22.2	30.3	34.3	4.91	1.4	71	4.5	17.42	3.21	16.43	4.12	20.93	0.04	124	23	117	29	NONE		22.5	52	37	732	760	2238	93.2	1.55	71	34.4	0	896	1342
									00:15:46	15.27	0.87	13.282	957	390.4	345.076	0.88	151.9	27.7	31.3	35.4	6.01	1.7	68	5.7	17.46	3.18	16.22	4.28	20.93	0.04	124	23	116	31	NONE		22.6	52	37	732	760	2739	114.1	1.9	71	42.1	0	1085	1654
									00:15:49	17.7	0.791	14	786	422.269	365.401	0.87	137.5	25.3	30.2	34.9	6.5	1.9	67	6.3	17.38	3.2	16.15	4.29	20.93	0.04	124	23	115	31	NONE		22.6	52	37	732	760	2950	122.9	2.05	71	45.4	0	1356	1594
									00:15:52	18.13	0.933	16.912	879	497.108	439.294	0.88	162.9	29.7	31.5	35.6	7.65	2.2	69	7.2	17.46	3.18	16.33	4.14	20.93	0.04	124	23	116	30	NONE		22.6	52	37	732	760	3488	145.3	2.42	71	53.7	0	1384	2103
									00:16:01	10.14	2.761	27.983	2234	696.036	675.034	0.97	495.3	81.7	39.2	40.4	10.71	3.1	72	9.7	17.94	2.96	16.97	3.84	20.93	0.04	128	21	121	27	NONE		22.6	52	37	732	760	4978	207.4	3.46	72	76.6	0	513	4466
									00:16:05	11.45	0.568	6.504	692	162.532	149.246	0.92	102	16	35.1	38.2	2.5	0.7	71	2.3	17.96	2.82	16.91	3.77	20.93	0.04	128	20	121	27	NONE		22.6	52	37	732	760	1149	47.9	0.8	72	17.7	0	321	829
									00:16:09	13.92	0.76	10.58	742	293.555	263.393	0.9	134.1	23.2	32.7	36.5	4.52	1.3	68	4.3	17.64	3.05	16.42	4.14	20.93	0.04	126	22	117	30	NONE		22.6	52	37	732	760	2066	86.1	1.43	72	31.8	0	724	1341
									00:16:13	12.15	0.77	9.352	678	281.046	240.798	0.86	134	24.3	30.3	35.3	4.32	1.2	68	4.1	17.4	3.16	15.81	4.51	20.93	0.04	124	23	113	32	NONE		22.6	52	37	732	760	1960	81.7	1.36	72	30.2	0	958	1002
									00:16:16	19.17	0.68	13.035	685	404.655	342.596	0.85	117.6	21.9	28.9	34.1	6.23	1.8	70	5.8	17.29	3.22	16.08	4.28	20.93	0.04	123	23	115	31	NONE		22.6	52	37	732	760	2815	117.3	1.96	72	43.3	0	1474	1342
									00:16:19	21.35	0.716	15.288	737	461.233	395.474	0.86	124.5	22.7	29.9	34.9	7.1	2	72	6.4	17.39	3.17	16.33	4.09	20.93	0.04	124	23	116	29	NONE		22.6	52	37	732	760	3217	134	2.23	72	49.5	0	1565	1651
									00:16:23	16.67	0.731	12.183	723	373.206	314.113	0.84	126.8	23.1	29.5	35.1	5.74	1.6	69	5.4	17.35	3.16	16.26	4.15	20.93	0.04	124	23	116	30	NONE		22.6	52	37	732	760	2593	108.1	1.8	72	39.9	0	1402	1192
									00:16:27	14.18	0.882	12.511	775	401.549	336.948	0.84	151.5	29.1	28.7	34.2	6.18	1.8	69	5.8	17.18	3.3	16.09	4.23	20.93	0.04	122	24	115	30	NONE		22.6	52	37	732	760	2789	116.2	1.94	73	42.9	0	1531	1258
									00:16:30	17.39	0.853	14.835	747	471.578	397.487	0.84	146.8	28	28.9	34.3	7.26	2.1	70	6.7	17.21	3.28	16.17	4.15	20.93	0.04	123	23	115	30	NONE		22.6	52	37	732	760	3278	136.6	2.28	73	50.4	0	1758	1520
									00:16:34	15	0.89	13.35	786	416.736	355.046	0.85	153.7	29	29.5	34.6	6.41	1.8	66	6.3	17.27	3.26	16.15	4.17	20.93	0.04	123	23	115	30	NONE		22.6	52	37	732	760	2903	120.9	2.02	73	44.7	0	1467	1436
									00:16:38	17.14	0.74	12.686	597	380.757	320.203	0.84	128.9	22.9	30.2	35.9	5.86	1.7	64	5.9	17.42	3.09	16.15	4.14	20.93	0.04	124	22	115	30	NONE		22.6	52	37	732	760	2646	110.2	1.84	73	40.7	0	1436	1210
									00:16:41	18.07	0.778	14.06	627	450.745	376.163	0.83	133.7	25.5	28.4	34	6.93	2	65	6.9	17.19	3.28	16.08	4.17	20.93	0.04	123	23	115	30	NONE		22.6	52	37	732	760	3127	130.3	2.17	73	48.1	0	1766	1361
									00:16:44	18.13	0.858	15.553	756	491.708	409.774	0.83	147.9	27.7	29	34.9	7.56	2.2	64	7.7	17.24	3.23	16.24	4.11	20.93	0.04	123	23	116	29	NONE		22.6	52	37	732	760	3411	142.1	2.37	73	52.5	0	1940	1471
									00:16:50	14.22	0.585	8.318	659	255.854	214.605	0.84	101.4	18.5	28.6	34.1	3.94	1.1	62	4.1	17.33	3.16	15.96	4.35	20.93	0.04	124	23	114	31	NONE		22.6	52	37	732	760	1777	74	1.23	73	27.3	0	978	799
									00:16:53	12.96	0.922	11.948	882	392.637	321.584	0.82	157.7	30.4	28.1	34.3	6.04	1.7	62	6.3	17.1	3.3	15.88	4.36	20.93	0.04	122	24	113	31	NONE		22.6	52	37	732	760	2714	113.1	1.89	73	41.8	0	1676	1038
									00:16:56	19.35	0.81	15.677	782	493.279	401.05	0.81	139.9	25.4	29	35.7	7.59	2.2	62	8	17.27	3.14	15.81	4.37	20.93	0.04	123	22	113	31	NONE		22.6	52	37	732	760	3406	141.9	2.36	74	52.4	0	2173	1232
									00:16:59	22.14	0.89	19.705	940	561.079	474.654	0.85	156.6	26.3	32.4	38.2	8.63	2.5	62	9	17.6	2.96	16.22	4.15	20.93	0.04	125	21	116	30	NONE		22.6	52	37	732	760	3903	162.6	2.71	74	60	0	2052	1851
									00:17:03	15.35	0.983	15.084	858	425.555	364.016	0.86	173.2	29.1	32.9	38.5	6.55	1.9	62	6.9	17.62	2.96	16.28	4.16	20.93	0.04	126	21	116	30	NONE		22.6	52	37	732	760	2967	123.6	2.06	74	45.6	0	1464	1502
									00:17:07	17	0.567	9.637	745	241.266	207.498	0.86	102	15	35	40.7	3.71	1.1	62	3.9	17.99	2.65	16.74	3.74	20.93	0.04	128	19	119	27	NONE		22.6	52	37	732	760	1684	70.2	1.17	74	25.9	0	804	879
									00:17:11	13.25	0.798	10.57	769	342.732	290.925	0.85	136.7	26.9	28.1	33.1	5.27	1.5	63	5.4	17.13	3.37	15.94	4.37	20.93	0.04	122	24	114	31	NONE		22.6	52	37	732	760	2386	99.4	1.66	74	36.7	0	1231	1155
									00:17:14	16.48	0.704	11.604	725	370.269	309.445	0.84	121.1	23	28.2	33.8	5.7	1.6	63	5.9	17.2	3.27	15.94	4.35	20.93	0.04	123	23	114	31	NONE		22.6	52	37	732	760	2570	107.1	1.78	74	39.5	0	1441	1129
									00:17:18	18.4	0.888	16.344	879	497.373	414.355	0.83	154.3	27.6	30.3	36.3	7.65	2.2	62	8	17.38	3.11	16.08	4.23	20.93	0.04	124	22	115	30	NONE		22.6	52	37	732	760	3450	143.7	2.4	74	53.1	0	1965	1484
									00:17:21	17.19	0.785	13.496	847	393.238	333.652	0.85	137.5	23.8	31.3	36.8	6.05	1.7	63	6.2	17.52	3.03	16.3	4.11	20.93	0.04	125	22	116	29	NONE		22.6	52	37	732	760	2737	114	1.9	74	42.1	0	1415	1322
									00:17:25	17.44	0.603	10.517	634	301.007	254.515	0.85	106	17.9	30.9	36.5	4.63	1.3	62	4.9	17.58	2.97	16.37	4.03	20.93	0.04	125	21	117	29	NONE		22.6	52	37	732	760	2094	87.2	1.45	74	32.2	0	1104	990
									00:17:28	17.91	0.841	15.063	802	439.359	378.347	0.86	147.2	25.9	31.4	36.5	6.76	1.9	62	7.1	17.5	3.08	16.26	4.14	20.93	0.04	125	22	116	30	NONE		22.6	52	37	732	760	3067	127.8	2.13	75	47.2	0	1453	1613
									00:17:32	16.67	0.658	10.967	660	325.827	277.331	0.85	114.8	20.4	30.1	35.3	5.01	1.4	64	5.1	17.45	3.1	16.3	4.07	20.93	0.04	124	22	116	29	NONE		22.6	52	37	732	760	2269	94.5	1.58	75	34.9	0	1153	1116
									00:17:35	18.13	0.686	12.435	674	381.117	319.434	0.84	119	21.6	29.3	35	5.86	1.7	64	6	17.35	3.15	16.18	4.11	20.93	0.04	124	22	115	29	NONE		22.6	52	37	732	760	2646	110.3	1.84	75	40.7	0	1462	1185
									00:17:38	19.74	0.688	13.579	707	395.349	329.851	0.83	120.6	20.5	30.9	37	6.08	1.7	64	6.2	17.53	2.98	16.04	4.24	20.93	0.04	125	21	114	30	NONE		22.6	52	37	732	760	2743	114.3	1.9	75	42.2	0	1551	1192
									00:17:40	25.53	0.763	19.481	767	504.084	423.96	0.84	136.6	20.4	35.1	41.7	7.76	2.2	65	7.8	17.9	2.67	16.52	3.93	20.93	0.04	128	19	118	28	NONE		22.6	52	37	732	760	3502	145.9	2.43	75	53.9	0	1900	1602
[truncated: 35 more columns]

## Sheet: Sonuçlar
Parametre	um	Pre	Bekl.	%Beklenen	Ex Sonrası	% Değişim	Normal	Sınıf
Parametre	um	Ölçüm	Dinlenme	Isınma	AT	RC	Maks	Bekl.	%Beklenen	Normal	Sınıf
Parametre	um	Ölçüm	Dinlenme	Isınma	AT	RC	Maks	Bekl.	%Beklenen	Normal	Sınıf
Parametre	um	Ölçüm	Dinlenme	Isınma	AT	RC	Maks	Bekl.	%Beklenen	Normal	Sınıf
Parametre	um	Ölçüm	Dinlenme	Isınma	AT	RC	Maks	Bekl.	%Beklenen	Normal	Sınıf
Parametre	um	Ölçüm	Dinlenme	Isınma	AT	RC	Maks	Bekl.	%Beklenen	Normal	Sınıf
