# Supplementary material for: Correction: The contribution of energy systems during 30-second lower body Wingate anaerobic test in combat sports athletes: Intermittent versus single forms and gender comparison
Source: PLoS One. 2024 Jun 27;19(6):e0306361. doi: 10.1371/journal.pone.0306361 (PMC11210755; doi:10.1371/journal.pone.0306361)
Supplement: S1 File — A) Descriptive characteristics of athletes including age range, height, weight; B) Wingate test outputs, including metrics such as peak power, mean power, and fatigue index; C) Oxygen Consumption (O2) Data for two different Wingate test protocols, providing comparative insights into athletes’ oxygen consumption during these tests. (ZIP) [file pone.0306361.s001.zip › S1 File/C. Oxygen consumption data for two Wingate tests/All Raw-Oxygen Data/40.xlsx]

## Sheet: Veri
			Test Tarihi	17112022		Barometrik basınç (mmHg)	758		t	Rf	VT	VE_ergo	IV	VO2	VCO2	RQ	O2eksp	CO2eksp	VE/VO2	VE/VCO2	VO2/Kg	METS	HR	VO2/HR	FeO2	FeCO2	FetO2	FetCO2	FiO2	FiCO2	PeO2	PeCO2	PetO2	PETCO2	Faz	İşaretleyici	Ortam Sıc.	RH Amb	Cihaz Sıcaklığı	Analizör Basıncı	PB	EEkc	EEh	EEm	EEtot	EEkg	PRO	YAĞ	CHO
			Test Süresi	00:12:06		Ortam Sıcaklığı (°C)	22		s	1/min	L(btps)	L/min	mL	mL/min	mL/min	---	mL	mL	---	---	mL/min/Kg	---	bpm	mL/beat	%	%	%	%	%	%	mmHg	mmHg	mmHg	mmHg	---	---	°C	%	°C	mmHg	mmHg	kcal/day	kcal/h	kcal/min	kcal	kcal/Kg/day	kcal/day	kcal/day	kcal/day
			Test Süresi	00:10:00		Ortam Görece Nem (%)	62
			Egzersiz Süresi	00:00:00		Flowmetre sıcaklığı (°C)	34		00:00:02	14.18	0.963	13.66	972	472.287	452.457	0.96	161.4	39.2	26.8	28	5.62	1.6	76	6.2	16.76	4.07	15.45	5.29	20.92	0.05	119	29	110	38	NONE		21.8	61	38.6	730	758	3369	140.4	2.34	0	40.1	0	483	2886
			Kişi (Hasta) Tipi	Healthy		Flowmetre Bağıl Nem (%)	100		00:00:08	10.43	2.094	21.85	1727	690.559	720.889	1.04	357	84.9	30.6	29.3	8.22	2.3	77	9	17.05	4.05	16.09	5.04	20.92	0.05	121	29	114	36	NONE		21.8	61	38.6	730	758	5020	209.2	3.49	0	59.8	0	0	5020
			Test Türü	Azami		STPD (---)	0.8239		00:00:10	25.64	0.489	12.538	370	394.691	396.207	1	83.6	19	27.2	27.1	4.7	1.3	77	5.1	17.1	3.89	15.71	5.14	20.92	0.05	122	28	112	37	NONE		21.9	60	38.6	730	758	2844	118.5	1.98	0	33.9	0	0	2844
			Ergometre	Hiçbiri		BTPS Ins (---)	1.1021		00:00:12	29.7	0.582	17.287	502	592.823	572.838	0.97	97.7	23.7	25.7	26.5	7.06	2	78	7.6	16.79	4.07	15.47	5.27	20.92	0.05	119	29	110	37	NONE		21.9	60	38.6	730	758	4237	176.5	2.94	0	50.4	0	487	3749
			Protokol	Hiçbiri		BTPS Eksp (---)	1.0199		00:00:14	29.56	0.361	10.67	433	332.628	304.845	0.92	62.1	12.7	25.9	28.2	3.96	1.1	78	4.3	17.2	3.52	15.56	5.04	20.92	0.05	122	25	111	36	NONE		21.9	60	38.6	730	758	2351	98	1.63	0	28	0	670	1681
			Azami Efor	Onaylanmamış		#Adım sayısı	201		00:00:17	23.44	0.525	12.305	533	431.992	400.412	0.93	87.8	21	24.7	26.6	5.14	1.5	78	5.5	16.72	4	15.43	5.16	20.92	0.05	119	28	110	37	NONE		21.9	60	38.6	730	758	3060	127.5	2.13	1	36.4	0	764	2297
			EKG Tepkisi	Yok		BSA (m2)	1.98047		00:00:19	22.99	0.771	17.724	645	676.071	621.462	0.92	126.2	33.2	23.8	25.9	8.05	2.3	77	8.8	16.37	4.31	15.21	5.32	20.92	0.05	116	31	108	38	NONE		21.9	60	38.6	730	758	4781	199.2	3.32	1	56.9	0	1318	3463
			Test sebebi	Yok		BMI (kg/m2)	28.1		00:00:22	22.06	0.627	13.831	631	483.663	444.987	0.92	105	24.8	25.4	27.6	5.76	1.6	74	6.5	16.75	3.96	15.46	5.13	20.92	0.05	119	28	110	36	NONE		22	60	38.6	730	758	3421	142.5	2.38	1	40.7	0	934	2487
			Testi durdurma sebebi	Yok		HR Maks.	192		00:00:25	21.9	0.635	13.905	603	492.656	452.49	0.92	106	25.4	25.1	27.3	5.86	1.7	73	6.7	16.69	4	15.41	5.16	20.92	0.05	119	28	110	37	NONE		22	60	38.6	730	758	3483	145.1	2.42	1	41.5	0	969	2514
			Test Konumu	Tanımsız		Kullanıcı 1 (---)	-		00:00:27	28.71	0.599	17.196	509	598.638	553.438	0.92	100.4	23.7	25.4	27.4	7.13	2	72	8.3	16.76	3.96	15.56	4.97	20.92	0.05	119	28	111	35	NONE		22	60	38.6	730	758	4239	176.6	2.94	1	50.5	0	1092	3146
			Test Amacı	Yok		Kullanıcı 2 (---)	-		00:00:29	27.65	0.616	17.032	537	583.269	546.513	0.94	103.6	24.3	25.9	27.6	6.94	2	72	8.1	16.82	3.94	15.63	5.03	20.92	0.05	120	28	111	36	NONE		22	60	38.5	730	758	4141	172.6	2.88	1	49.3	0	891	3251
						Kullanıcı 3 (---)	-		00:00:32	19.87	0.782	15.536	719	532.871	512.462	0.96	131.3	31.7	26.5	27.6	6.34	1.8	74	7.2	16.79	4.05	15.57	5.17	20.92	0.05	119	29	111	37	NONE		22.1	60	38.6	730	758	3804	158.5	2.64	1	45.3	0	497	3307
									00:00:34	29.7	0.326	9.683	371	279.5	265.188	0.95	56.9	11	27.2	28.7	3.33	1	73	3.8	17.45	3.37	15.67	4.81	20.92	0.05	124	24	111	34	NONE		22.1	60	38.6	730	758	1990	82.9	1.38	1	23.7	0	348	1642
									00:00:37	18.4	0.971	17.871	736	682.744	632.5	0.93	158.8	42.2	24.3	26.2	8.13	2.3	72	9.5	16.35	4.35	15.19	5.44	20.92	0.05	116	31	108	39	NONE		22.1	60	38.5	730	758	4836	201.5	3.36	1	57.6	0	1215	3621
									00:00:41	16.9	0.923	15.6	1011	516.678	515.742	1	156	37.5	27.9	28	6.15	1.8	75	6.9	16.9	4.06	15.84	5.01	20.92	0.05	120	29	113	36	NONE		22.2	60	38.6	730	758	3719	154.9	2.58	2	44.3	0	23	3696
									00:00:44	17.6	0.829	14.587	404	565.557	531.783	0.94	134.9	37.1	23.6	25.1	6.73	1.9	73	7.7	16.27	4.48	14.93	5.63	20.92	0.05	116	32	106	40	NONE		22.2	60	38.6	730	758	4019	167.4	2.79	2	47.8	0	819	3199
									00:00:47	20.76	0.623	12.934	796	433.127	425.702	0.98	105.1	25.2	26.5	27	5.16	1.5	76	5.7	16.87	4.04	15.75	5.05	20.92	0.05	120	29	112	36	NONE		22.2	60	38.6	730	758	3107	129.4	2.16	2	37	0	182	2925
									00:00:50	22.9	0.468	10.718	600	320.657	312.55	0.97	81	16.8	28.4	29.2	3.82	1.1	74	4.3	17.31	3.59	15.91	4.86	20.92	0.05	123	26	113	35	NONE		22.3	59	38.6	730	758	2296	95.7	1.59	2	27.3	0	198	2098
									00:00:52	27.27	0.336	9.164	389	236.675	232.148	0.98	59.8	10.5	30.7	31.2	2.82	0.8	73	3.2	17.8	3.12	15.96	4.73	20.92	0.05	127	22	113	34	NONE		22.3	59	38.6	730	758	1697	70.7	1.18	2	20.2	0	111	1586
									00:00:55	17.86	0.935	16.696	1077	540.314	531.574	0.98	159	36.6	28.6	29.1	6.43	1.8	75	7.2	17.01	3.91	15.93	4.97	20.92	0.05	121	28	113	35	NONE		22.3	59	38.5	730	758	3876	161.5	2.69	2	46.1	0	214	3662
									00:00:58	22.64	1.266	28.664	569	1047.36	1038.38	0.99	208.8	56.3	25.9	26.1	12.47	3.6	75	14	16.49	4.45	15.47	5.41	20.92	0.05	117	32	110	38	NONE		22.4	59	38.6	730	758	7527	313.6	5.23	2	89.6	0	220	7307
									00:01:01	24.59	0.414	10.18	616	277.275	279.434	1.01	72.9	14	30.5	30.3	3.3	0.9	75	3.7	17.61	3.38	16.1	4.77	20.92	0.05	125	24	114	34	NONE		22.4	59	38.6	730	758	2000	83.3	1.39	2	23.8	0	0	2000
									00:01:04	21.9	0.493	10.796	444	324.921	318.481	0.98	85.2	17.9	28.5	29.1	3.87	1.1	74	4.4	17.28	3.63	15.81	5.04	20.92	0.05	123	26	112	36	NONE		22.4	59	38.5	730	758	2329	97.1	1.62	3	27.7	0	158	2172
									00:01:07	18.75	0.807	15.131	653	525.07	512.797	0.98	135	33.6	26.3	26.9	6.25	1.8	76	6.9	16.73	4.16	15.4	5.37	20.92	0.05	119	30	109	38	NONE		22.5	59	38.6	730	758	3761	156.7	2.61	3	44.8	0	300	3461
									00:01:09	25.21	0.579	14.597	625	461.857	450.916	0.98	99	22	27.8	28.5	5.5	1.6	73	6.3	17.1	3.8	15.87	4.99	20.92	0.05	122	27	113	35	NONE		22.5	59	38.5	730	758	3308	137.8	2.3	3	39.4	0	267	3041
									00:01:11	24.19	0.485	11.734	487	363.616	355.936	0.98	83.3	18.1	27.6	28.2	4.33	1.2	71	5.1	17.18	3.73	15.6	5.21	20.92	0.05	122	27	111	37	NONE		22.5	59	38.5	730	758	2606	108.6	1.81	3	31	0	188	2418
									00:01:14	22.64	0.544	12.317	502	393.182	386.648	0.98	92.8	21	27.3	27.8	4.68	1.3	73	5.4	17.06	3.86	15.75	5.08	20.92	0.05	121	27	112	36	NONE		22.6	58	38.5	730	758	2821	117.5	1.96	3	33.6	0	160	2661
									00:01:17	20.62	0.646	13.32	552	452.984	442.963	0.98	108.6	26.4	26.2	26.8	5.39	1.5	74	6.1	16.81	4.09	15.61	5.22	20.92	0.05	120	29	111	37	NONE		22.6	58	38.5	730	758	3246	135.2	2.25	3	38.6	0	245	3001
									00:01:20	19.05	0.528	10.057	529	337.325	326.968	0.97	89.1	21.1	25.9	26.7	4.02	1.1	72	4.7	16.87	4	15.53	5.29	20.92	0.05	120	28	110	38	NONE		22.7	58	38.5	730	758	2412	100.5	1.68	3	28.7	0	253	2160
									00:01:22	25.75	1.043	26.858	503	1074.13	1019.98	0.95	168.1	48.6	23.3	24.6	12.79	3.7	74	14.5	16.12	4.66	15	5.65	20.92	0.05	115	33	107	40	NONE		22.7	58	38.5	730	758	7648	318.7	5.31	3	91	0	1316	6332
									00:01:25	28.04	0.388	10.879	717	317.231	321.218	1.01	67.4	14.1	28.1	27.8	3.78	1.1	74	4.3	17.37	3.63	16.42	4.5	20.92	0.05	124	26	117	32	NONE		22.7	58	38.5	730	758	2290	95.4	1.59	3	27.3	0	0	2290
									00:01:29	14.02	0.688	9.645	644	305.95	313.643	1.03	117.3	27.5	28.3	27.6	3.64	1	75	4.1	17.05	4	15.59	5.41	20.92	0.05	121	28	111	38	NONE		22.8	58	38.5	730	758	2215	92.3	1.54	3	26.4	0	0	2215
									00:01:33	16.85	0.52	8.764	564	259.882	264.38	1.02	90	19.3	29.2	28.7	3.09	0.9	76	3.4	17.31	3.71	15.78	5.15	20.92	0.05	123	26	112	37	NONE		22.8	58	38.5	730	758	1878	78.3	1.3	4	22.4	0	0	1878
									00:01:38	10.27	1.359	13.962	1400	455.916	481.81	1.06	229.8	57.6	29	27.5	5.43	1.6	78	5.8	16.91	4.24	15.66	5.46	20.92	0.05	120	30	111	39	NONE		22.9	58	38.5	730	758	3324	138.5	2.31	4	39.6	0	0	3324
									00:01:41	24.29	0.33	8.016	248	239.822	244.861	1.02	57	12.4	26.3	25.8	2.86	0.8	78	3.1	17.27	3.76	15.67	5.31	20.92	0.05	123	27	111	38	NONE		22.9	58	38.5	730	758	1735	72.3	1.2	4	20.7	0	0	1735
									00:01:44	19.17	0.559	10.716	526	353.789	349.346	0.99	94.6	22.4	26.5	26.8	4.21	1.2	78	4.5	16.92	4.01	15.54	5.37	20.92	0.05	120	28	110	38	NONE		23	57	38.5	730	758	2540	105.8	1.76	4	30.2	0	109	2431
									00:01:47	19.05	0.526	10.019	489	333.402	325.416	0.98	88.9	21	26.1	26.7	3.97	1.1	74	4.5	16.9	3.99	15.44	5.36	20.92	0.05	120	28	110	38	NONE		23	57	38.5	730	758	2388	99.5	1.66	4	28.4	0	195	2193
									00:01:50	20.34	0.706	14.359	619	503.374	491.75	0.98	117.8	29.7	25.7	26.3	5.99	1.7	73	6.9	16.69	4.21	15.48	5.34	20.92	0.05	119	30	110	38	NONE		23	57	38.5	730	758	3606	150.2	2.5	4	42.9	0	284	3322
									00:01:53	20.2	0.613	12.384	565	423.712	414.317	0.98	102.9	25.2	25.9	26.5	5.04	1.4	71	6	16.79	4.11	15.52	5.29	20.92	0.05	119	29	110	38	NONE		23.1	57	38.5	730	758	3036	126.5	2.11	4	36.1	0	230	2806
									00:01:56	21.43	0.602	12.9	571	428.2	418.384	0.98	101.8	24	26.6	27.2	5.1	1.5	71	6	16.91	3.99	15.54	5.3	20.92	0.05	120	28	110	38	NONE		23.1	57	38.5	730	758	3067	127.8	2.13	4	36.5	0	240	2828
									00:01:58	23.81	0.673	16.024	616	537.975	534.796	0.99	113.4	27.6	26.7	26.8	6.4	1.8	72	7.5	16.85	4.1	15.7	5.19	20.92	0.05	120	29	112	37	NONE		23.1	57	38.5	730	758	3868	161.2	2.69	4	46.1	0	78	3790
									00:02:01	21.98	0.708	15.56	641	511.08	518.696	1.01	119.8	29	27.4	27	6.08	1.7	70	7.3	16.92	4.1	15.8	5.18	20.92	0.05	120	29	112	37	NONE		23.2	57	38.5	730	758	3692	153.8	2.56	4	44	0	0	3692
									00:02:04	20.69	0.575	11.897	528	369.967	376.923	1.02	98.5	22.4	28.2	27.7	4.4	1.3	71	5.2	17.13	3.9	15.81	5.16	20.92	0.05	122	28	112	37	NONE		23.2	57	38.5	730	758	2675	111.4	1.86	5	31.8	0	0	2675
									00:02:07	22.47	0.77	17.303	596	561.774	574.214	1.02	130.6	31.4	28	27.4	6.69	1.9	74	7.6	16.96	4.08	15.82	5.21	20.92	0.05	121	29	112	37	NONE		23.2	57	38.5	730	758	4064	169.4	2.82	5	48.4	0	0	4064
									00:02:09	21.9	0.561	12.285	551	365.623	373.802	1.02	97	21	29.4	28.8	4.35	1.2	74	4.9	17.29	3.74	15.87	5.16	20.92	0.05	123	27	113	37	NONE		23.3	58	38.5	730	758	2645	110.2	1.84	5	31.5	0	0	2645
									00:02:12	20.41	0.723	14.755	608	482.487	494.974	1.03	122.4	29.8	27.6	26.9	5.74	1.6	73	6.6	16.93	4.12	15.74	5.3	20.92	0.05	120	29	112	38	NONE		23.3	58	38.5	730	758	3494	145.6	2.43	5	41.6	0	0	3494
									00:02:15	22.06	0.621	13.699	682	403.111	423.263	1.05	107.5	23.6	30.2	28.7	4.8	1.4	74	5.4	17.31	3.8	16.17	4.93	20.92	0.05	123	27	115	35	NONE		23.3	58	38.5	730	758	2934	122.3	2.04	5	34.9	0	0	2934
									00:02:18	21.05	0.617	12.989	604	384.826	400.52	1.04	106.7	23.4	29.9	28.8	4.58	1.3	75	5.1	17.29	3.79	15.96	5.12	20.92	0.05	123	27	113	36	NONE		23.4	57	38.5	730	758	2796	116.5	1.94	5	33.3	0	0	2796
									00:02:21	22.22	0.568	12.622	535	388.917	404.911	1.04	97.4	22.4	28.5	27.3	4.63	1.3	74	5.3	17.15	3.94	15.94	5.11	20.92	0.05	122	28	113	36	NONE		23.4	57	38.5	730	758	2826	117.7	1.96	5	33.6	0	0	2826
									00:02:23	21.9	0.548	12	499	370.557	379.332	1.02	94	21.3	28.2	27.6	4.41	1.3	74	5	17.15	3.89	15.87	5.13	20.92	0.05	122	28	113	36	NONE		23.5	57	38.5	730	758	2682	111.7	1.86	5	31.9	0	0	2682
									00:02:26	22.56	0.6	13.534	559	428.272	434.856	1.02	102.4	23.7	27.9	27.5	5.1	1.5	74	5.8	17.07	3.95	15.84	5.13	20.92	0.05	121	28	113	36	NONE		23.5	57	38.5	730	758	3094	128.9	2.15	5	36.8	0	0	3094
									00:02:29	20.76	0.575	11.938	542	377.737	378.223	1	98.2	22.4	27.8	27.7	4.5	1.3	75	5	17.08	3.9	15.79	5.14	20.92	0.05	121	28	112	37	NONE		23.5	57	38.5	730	758	2720	113.4	1.89	5	32.4	0	0	2720
									00:02:31	22.64	0.618	13.992	554	460.942	458.709	1	104.6	24.9	26.9	27	5.49	1.6	74	6.2	16.93	4.03	15.76	5.2	20.92	0.05	120	29	112	37	NONE		23.5	57	38.5	730	758	3315	138.1	2.3	6	39.5	0	55	3260
									00:02:34	22.3	0.612	13.651	537	444.089	440.917	0.99	103.9	24.3	27.2	27.4	5.29	1.5	75	5.9	16.98	3.97	15.75	5.15	20.92	0.05	121	28	112	37	NONE		23.6	57	38.5	730	758	3192	133	2.22	6	38	0	78	3115
									00:02:37	22.81	0.576	13.141	527	421.437	419.363	1	98.1	22.6	27.4	27.5	5.02	1.4	75	5.6	17.03	3.92	15.66	5.27	20.92	0.05	121	28	111	37	NONE		23.6	57	38.5	730	758	3031	126.3	2.1	6	36.1	0	51	2980
									00:02:40	20.41	0.572	11.673	573	381.252	380.222	1	97	22.9	26.9	26.9	4.54	1.3	75	5.1	16.96	4	15.56	5.33	20.92	0.05	121	28	111	38	NONE		23.6	57	38.5	730	758	2743	114.3	1.91	6	32.7	0	25	2718
									00:02:43	17.39	0.736	12.8	726	452.125	453.228	1	122.4	32	25.6	25.6	5.38	1.5	76	5.9	16.63	4.35	15.61	5.34	20.92	0.05	118	31	111	38	NONE		23.7	57	38.5	730	758	3257	135.7	2.26	6	38.8	0	0	3257
									00:02:46	20.91	0.7	14.634	669	471.661	476.237	1.01	119	28	27.9	27.7	5.62	1.6	76	6.2	17	4	15.77	5.21	20.92	0.05	121	28	112	37	NONE		23.7	57	38.5	730	758	3403	141.8	2.36	6	40.5	0	0	3403
									00:02:49	18.29	0.805	14.726	564	497.769	503.328	1.01	135.3	33.8	27	26.7	5.93	1.7	77	6.5	16.81	4.2	15.5	5.44	20.92	0.05	120	30	110	39	NONE		23.7	57	38.5	730	758	3593	149.7	2.49	6	42.8	0	0	3593
									00:02:52	21.9	0.666	14.584	662	462.041	472.081	1.02	113.6	26.5	28.2	27.6	5.5	1.6	80	5.8	17.06	3.98	15.74	5.21	20.92	0.05	121	28	112	37	NONE		23.7	57	38.5	730	758	3343	139.3	2.32	6	39.8	0	0	3343
									00:02:55	21.66	0.634	13.733	645	430.319	440.485	1.02	108.4	25	28.4	27.7	5.12	1.5	79	5.4	17.1	3.94	15.87	5.16	20.92	0.05	122	28	113	37	NONE		23.8	56	38.5	730	758	3114	129.8	2.16	6	37.1	0	0	3114
									00:02:57	23.44	0.698	16.359	574	532.07	547.448	1.03	118.3	28.7	27.7	26.9	6.33	1.8	80	6.7	16.95	4.11	15.73	5.26	20.92	0.05	121	29	112	37	NONE		23.8	56	38.5	730	758	3855	160.6	2.68	7	45.9	0	0	3855
									00:03:00	24.29	0.623	15.134	588	487.058	496.096	1.02	105.9	25.1	27.6	27.1	5.8	1.7	81	6	17	4.03	15.73	5.23	20.92	0.05	121	29	112	37	NONE		23.8	56	38.5	730	758	3521	146.7	2.45	7	41.9	0	0	3521
									00:03:05	12.61	1.262	15.908	1137	526.582	561.517	1.07	212.6	54.7	28.5	26.8	6.27	1.8	82	6.4	16.85	4.33	15.85	5.36	20.92	0.05	120	31	113	38	NONE		23.8	56	38.5	730	758	3847	160.3	2.67	7	45.8	0	0	3847
									00:03:08	19.67	0.553	10.879	560	328.032	347.225	1.06	95.2	21.7	29	27.4	3.91	1.1	80	4.1	17.22	3.92	15.9	5.29	20.92	0.05	122	28	113	38	NONE		23.9	56	38.5	730	758	2392	99.7	1.66	7	28.5	0	0	2392
									00:03:10	23.62	0.598	14.126	559	439.519	469.054	1.07	102.2	24.4	28.4	26.6	5.23	1.5	80	5.5	17.09	4.08	15.91	5.26	20.92	0.05	122	29	113	37	NONE		23.9	56	38.5	730	758	3211	133.8	2.23	7	38.2	0	0	3211
									00:03:13	19.29	0.77	14.855	654	471.73	502.521	1.07	131	32	28.6	26.9	5.62	1.6	79	6	17.01	4.16	15.83	5.38	20.92	0.05	121	30	113	38	NONE		23.9	56	38.5	730	758	3445	143.6	2.39	7	41	0	0	3445
									00:03:16	22.47	0.699	15.708	604	495.338	528.597	1.07	119.1	28.9	28.5	26.7	5.9	1.7	78	6.4	17.04	4.13	15.91	5.32	20.92	0.05	121	29	113	38	NONE		23.9	56	38.5	730	758	3619	150.8	2.51	7	43.1	0	0	3619
									00:03:19	22.39	0.587	13.142	562	394.859	420.674	1.07	101.1	23.1	29.3	27.5	4.7	1.3	77	5.1	17.22	3.94	15.99	5.2	20.92	0.05	122	28	114	37	NONE		23.9	56	38.5	730	758	2884	120.2	2	7	34.3	0	0	2884
									00:03:21	21.98	0.746	16.396	649	511.881	554.583	1.08	127.3	31	29	26.8	6.09	1.7	76	6.7	17.06	4.16	15.98	5.28	20.92	0.05	121	30	114	38	NONE		23.9	56	38.5	730	758	3753	156.4	2.61	7	44.7	0	0	3753
									00:03:24	22.73	0.659	14.977	662	447.601	497.537	1.11	113.4	26.9	29.9	26.9	5.33	1.5	77	5.8	17.21	4.08	16.11	5.16	20.92	0.05	122	29	115	37	NONE		24	56	38.5	730	758	3302	137.6	2.29	8	39.3	0	0	3302
									00:03:27	22.99	0.667	15.333	689	441.271	489.922	1.11	115.7	26.2	31.1	28	5.25	1.5	78	5.7	17.35	3.93	16.2	5.16	20.92	0.05	123	28	115	37	NONE		24	56	38.5	730	758	3254	135.6	2.26	8	38.7	0	0	3254
									00:03:29	23.26	0.682	15.86	552	464.492	522.303	1.12	117.8	27.6	30.6	27.2	5.53	1.6	76	6.1	17.27	4.05	16.25	5.13	20.92	0.05	123	29	116	36	NONE		24	56	38.5	730	758	3436	143.2	2.39	8	40.9	0	0	3436
									00:03:32	20	0.66	13.2	646	380.367	434.534	1.14	114.3	26.7	31	27.2	4.53	1.3	74	5.1	17.32	4.05	16.23	5.17	20.92	0.05	123	29	115	37	NONE		24	56	38.5	730	758	2824	117.7	1.96	8	33.6	0	0	2824
									00:03:35	23.08	0.613	14.146	569	402.48	454.297	1.13	106.5	24.2	31.1	27.6	4.79	1.4	76	5.3	17.37	3.95	16.23	5.18	20.92	0.05	124	28	115	37	NONE		24	56	38.5	730	758	2980	124.2	2.07	8	35.5	0	0	2980
									00:03:38	18.81	0.721	13.561	659	391.897	446.922	1.14	124.8	29.2	31.2	27.4	4.67	1.3	76	5.2	17.31	4.05	16.16	5.26	20.92	0.05	123	29	115	37	NONE		24.1	55	38.5	730	758	2909	121.2	2.02	8	34.6	0	0	2909
									00:03:41	17.29	0.759	13.124	697	378.251	434.809	1.15	131.4	30.9	31.5	27.4	4.5	1.3	76	5	17.31	4.07	16.01	5.39	20.92	0.05	123	29	114	38	NONE		24.1	55	38.5	730	758	2813	117.2	1.95	8	33.5	0	0	2813
									00:03:44	20.48	0.745	15.256	728	437.641	503.252	1.15	129.1	30.2	31.6	27.5	5.21	1.5	77	5.7	17.33	4.05	16.28	5.16	20.92	0.05	123	29	116	37	NONE		24.1	55	38.5	730	758	3255	135.6	2.26	8	38.7	0	0	3255
									00:03:47	20.91	0.716	14.969	681	417.711	486.466	1.16	124.7	28.6	32.3	27.8	4.97	1.4	77	5.4	17.42	3.99	16.33	5.1	20.92	0.05	124	28	116	36	NONE		24.1	55	38.5	730	758	3116	129.9	2.16	8	37.1	0	0	3116
									00:03:50	20.07	0.749	15.03	667	415.973	481.548	1.16	130.7	29.5	32.8	28.3	4.95	1.4	77	5.4	17.45	3.94	16.42	5.05	20.92	0.05	124	28	117	36	NONE		24.2	55	38.5	730	758	3099	129.1	2.15	9	36.9	0	0	3099
									00:03:53	25.53	0.592	15.115	579	401.679	467.092	1.16	104.1	22.5	33.2	28.5	4.78	1.4	74	5.4	17.58	3.8	16.43	4.94	20.92	0.05	125	27	117	35	NONE		24.2	55	38.5	730	758	2996	124.8	2.08	9	35.7	0	0	2996
									00:03:55	21.43	0.577	12.364	474	326.946	385.096	1.18	101.5	22.1	33.2	28.2	3.89	1.1	71	4.6	17.59	3.83	16.35	5.1	20.92	0.05	125	27	116	36	NONE		24.2	55	38.5	730	758	2446	101.9	1.7	9	29.1	0	0	2446
									00:03:58	20.91	0.625	13.066	610	357.322	423.521	1.19	109.2	24.9	32.5	27.4	4.25	1.2	72	5	17.47	3.98	16.37	5.09	20.92	0.05	124	28	116	36	NONE		24.2	55	38.5	730	758	2678	111.6	1.86	9	31.9	0	0	2678
									00:04:01	21.9	0.557	12.197	493	327.206	386.492	1.18	97.7	21.7	32.6	27.6	3.9	1.1	71	4.6	17.54	3.9	16.34	5.05	20.92	0.05	125	28	116	36	NONE		24.2	55	38.5	730	758	2450	102.1	1.7	9	29.2	0	0	2450
									00:04:04	22.06	0.642	14.162	531	399.798	461.257	1.15	111.6	25.7	31.6	27.4	4.76	1.4	70	5.7	17.38	4	16.33	5.05	20.92	0.05	124	28	116	36	NONE		24.2	55	38.5	730	758	2976	124	2.07	9	35.4	0	0	2976
									00:04:07	21.43	0.59	12.643	565	352.234	400.865	1.14	102.9	23	31.6	27.8	4.19	1.2	71	5	17.44	3.9	16.3	5.05	20.92	0.05	124	28	116	36	NONE		24.3	55	38.4	730	758	2613	108.9	1.81	9	31.1	0	0	2613
									00:04:10	19.93	0.592	11.801	602	321.911	364.669	1.13	103.7	22.5	32.3	28.5	3.83	1.1	72	4.5	17.52	3.8	16.37	4.98	20.92	0.05	125	27	116	35	NONE		24.3	55	38.4	730	758	2385	99.4	1.66	9	28.4	0	0	2385
									00:04:12	22.9	0.548	12.55	493	356.897	404.272	1.13	95.2	21.7	30.7	27.1	4.25	1.2	70	5.1	17.37	3.96	16.19	5.1	20.92	0.05	124	28	115	36	NONE		24.3	55	38.4	730	758	2645	110.2	1.84	9	31.5	0	0	2645
									00:04:15	19.42	0.562	10.913	531	314.517	345.864	1.1	97.5	21.9	30.4	27.6	3.74	1.1	71	4.4	17.35	3.9	16.04	5.18	20.92	0.05	123	28	114	37	NONE		24.3	55	38.4	730	758	2314	96.4	1.61	9	27.5	0	0	2314
									00:04:18	20.98	0.554	11.622	551	327.914	354.731	1.08	96.6	20.8	31	28.6	3.9	1.1	71	4.6	17.44	3.75	16.06	5.07	20.92	0.05	124	27	114	36	NONE		24.3	55	38.4	730	758	2403	100.1	1.67	9	28.6	0	0	2403
									00:04:22	18.46	0.799	14.751	711	442.732	482.179	1.09	137.5	32.1	30.4	27.9	5.27	1.5	72	6.1	17.21	4.02	16.1	5.14	20.92	0.05	122	29	114	37	NONE		24.3	55	38.4	730	758	3250	135.4	2.26	9	38.7	0	0	3250
									00:04:27	10.54	1.402	14.784	1271	443.201	504.767	1.14	240.8	58.8	31.7	27.8	5.28	1.5	74	6	17.18	4.19	16.23	5.18	20.92	0.05	122	30	115	37	NONE		24.4	55	38.4	730	758	3289	137	2.28	10	39.1	0	0	3289
									00:04:30	20.07	0.451	9.05	429	238.916	262.456	1.1	79.6	16.1	32	29.1	2.84	0.8	72	3.3	17.65	3.57	16.28	5.04	20.92	0.05	125	25	116	36	NONE		24.4	55	38.4	730	758	1757	73.2	1.22	10	20.9	0	0	1757
									00:04:33	21.28	0.509	10.83	509	299.67	332.113	1.11	89	19.2	31.2	28.1	3.57	1	72	4.2	17.49	3.77	16.01	5.23	20.92	0.05	124	27	114	37	NONE		24.4	55	38.4	730	758	2209	92	1.53	10	26.3	0	0	2209
									00:04:37	17.7	0.575	10.177	541	302.81	325.366	1.07	99.2	22.6	29.5	27.5	3.6	1	73	4.1	17.25	3.93	15.93	5.27	20.92	0.05	123	28	113	37	NONE		24.4	55	38.4	730	758	2216	92.3	1.54	10	26.4	0	0	2216
									00:04:39	23.9	0.688	16.446	461	548.866	554.508	1.01	116	28.5	26.9	26.6	6.53	1.9	73	7.5	16.86	4.14	15.55	5.46	20.92	0.05	120	29	111	39	NONE		24.4	55	38.4	730	758	3961	165	2.75	10	47.2	0	0	3961
									00:04:40	41.96	0.282	11.832	269	322.323	333.897	1.04	49.6	9.8	27.6	26.6	3.84	1.1	74	4.4	17.59	3.48	15.98	4.68	20.92	0.05	125	25	114	33	NONE		24.4	55	38.4	730	758	2339	97.5	1.62	10	27.8	0	0	2339
									00:04:43	24.19	0.567	13.718	616	411.869	416.916	1.01	97.9	21.2	29.2	28.8	4.9	1.4	76	5.4	17.27	3.74	15.93	5.03	20.92	0.05	123	27	113	36	NONE		24.5	55	38.4	730	758	2973	123.9	2.06	10	35.4	0	0	2973
									00:04:55	21.05	0.656	13.811	484	418.496	452.224	1.08	112.7	26.4	29.5	27.3	4.98	1.4	78	5.4	17.18	4.02	15.99	5.27	20.92	0.05	122	29	114	37	NONE		24.5	55	38.4	730	758	3067	127.8	2.13	11	36.5	0	0	3067
									00:04:59	18.46	0.5	9.231	542	265.389	283.673	1.07	86.9	18.9	29.9	28	3.16	0.9	76	3.5	17.38	3.78	15.94	5.24	20.92	0.05	124	27	113	37	NONE		24.5	54	38.4	730	758	1940	80.8	1.35	11	23.1	0	0	1940
									00:05:01	22.14	0.602	13.328	538	414.255	434.118	1.05	103	24.1	28.4	27.1	4.93	1.4	75	5.5	17.11	4	15.96	5.12	20.92	0.05	122	28	113	36	NONE		24.5	54	38.4	730	758	3014	125.6	2.09	11	35.9	0	0	3014
									00:05:04	21.2	0.57	12.085	545	369.254	386.294	1.05	97.9	22.4	28.7	27.4	4.4	1.3	74	5	17.18	3.93	15.85	5.22	20.92	0.05	122	28	113	37	NONE		24.6	54	38.4	730	758	2686	111.9	1.87	11	32	0	0	2686
									00:05:07	21.43	0.55	11.786	566	354.932	376.488	1.06	94.7	21.6	29	27.3	4.23	1.2	73	4.9	17.22	3.93	16.05	5.05	20.92	0.05	122	28	114	36	NONE		24.6	54	38.4	730	758	2590	107.9	1.8	11	30.8	0	0	2590
									00:05:10	19.61	0.492	9.647	493	283.673	296.502	1.05	85.2	18.6	29.2	27.9	3.38	1	71	4	17.32	3.78	15.92	5.13	20.92	0.05	123	27	113	36	NONE		24.6	54	38.3	730	758	2063	85.9	1.43	11	24.6	0	0	2063
									00:05:13	17.19	0.532	9.146	538	282.967	290.845	1.03	91.2	20.8	28.1	27.3	3.37	1	72	3.9	17.14	3.91	15.92	5.13	20.92	0.05	122	28	113	36	NONE		24.6	54	38.4	730	758	2050	85.4	1.42	11	24.4	0	0	2050
									00:05:17	19.67	0.609	11.98	557	374.797	380.8	1.02	104.2	23.8	28.3	27.8	4.46	1.3	72	5.2	17.11	3.91	15.74	5.31	20.92	0.05	122	28	112	38	NONE		24.6	54	38.3	730	758	2708	112.8	1.88	11	32.2	0	0	2708
									00:05:19	23.35	0.668	15.595	555	496.394	509.06	1.03	113.8	26.8	28.1	27.4	5.91	1.7	71	7	17.04	4.01	15.84	5.17	20.92	0.05	121	29	113	37	NONE		24.6	54	38.4	730	758	3594	149.8	2.5	11	42.8	0	0	3594
									00:05:22	23.81	0.551	13.119	491	395.753	404.572	1.02	95	20.9	28.9	28.3	4.71	1.3	70	5.7	17.24	3.79	15.83	5.16	20.92	0.05	123	27	113	37	NONE		24.6	54	38.3	730	758	2863	119.3	1.99	11	34.1	0	0	2863
									00:05:24	21.98	0.679	14.923	638	455.426	480.943	1.06	116.6	26.9	29.4	27.8	5.42	1.5	72	6.3	17.17	3.96	16.05	5.01	20.92	0.05	122	28	114	36	NONE		24.6	54	38.3	730	758	3319	138.3	2.31	11	39.5	0	0	3319
									00:05:28	18.4	0.518	9.534	516	268.501	287.215	1.07	90.4	19.2	30.7	28.7	3.2	0.9	72	3.7	17.45	3.71	16.24	4.88	20.92	0.05	124	26	115	35	NONE		24.6	54	38.3	730	758	1963	81.8	1.36	12	23.4	0	0	1963
									00:05:31	18.58	0.484	8.991	526	256.679	262.589	1.02	84.4	17.4	30	29.3	3.06	0.9	73	3.5	17.44	3.6	15.91	5.12	20.92	0.05	124	26	113	36	NONE		24.6	54	38.3	730	758	1857	77.4	1.29	12	22.1	0	0	1857
									00:05:34	22.73	0.35	7.955	504	197.23	213.933	1.08	62.5	11.6	32.3	29.7	2.35	0.7	72	2.7	17.86	3.31	16.2	4.79	20.92	0.05	127	24	115	34	NONE		24.7	54	38.3	730	758	1447	60.3	1	12	17.2	0	0	1447
									00:05:37	15.79	0.964	15.221	761	512.683	534.891	1.04	161.9	41.6	27.5	26.4	6.1	1.7	73	7	16.79	4.32	15.75	5.34	20.92	0.05	119	31	112	38	NONE		24.7	54	38.3	730	758	3726	155.3	2.59	12	44.4	0	0	3726
									00:05:40	22.06	0.484	10.676	503	319.72	333.637	1.04	83.5	18.6	28.6	27.4	3.81	1.1	73	4.4	17.25	3.84	16.03	5.01	20.92	0.05	123	27	114	36	NONE		24.7	54	38.3	730	758	2324	96.8	1.61	12	27.7	0	0	2324
									00:05:43	20.83	0.726	15.125	625	480.575	503.549	1.05	123.6	29.7	28.4	27.1	5.72	1.6	73	6.6	17.02	4.09	16.1	5.04	20.92	0.05	121	29	114	36	NONE		24.7	54	38.3	730	758	3497	145.7	2.43	12	41.6	0	0	3497
									00:05:46	22.22	0.675	15	605	449.017	482.665	1.07	116.3	26.7	29.9	27.9	5.35	1.5	72	6.2	17.23	3.96	16.18	4.95	20.92	0.05	123	28	115	35	NONE		24.7	54	38.3	730	758	3286	136.9	2.28	12	39.1	0	0	3286
									00:05:48	22.39	0.599	13.41	480	392.798	420.564	1.07	103.7	23.1	30.2	28.2	4.68	1.3	72	5.5	17.31	3.86	16.14	5.03	20.92	0.05	123	27	115	36	NONE		24.7	54	38.3	730	758	2872	119.7	1.99	12	34.2	0	0	2872
									00:05:51	20.07	0.768	15.411	619	474.956	509.481	1.07	131.5	31.2	29.5	27.5	5.65	1.6	72	6.6	17.12	4.06	16.03	5.16	20.92	0.05	122	29	114	37	NONE		24.7	54	38.3	730	758	3474	144.8	2.41	12	41.4	0	0	3474
									00:05:54	22.99	0.544	12.506	546	348.516	385.02	1.1	95	20.6	31.3	28.3	4.15	1.2	71	4.9	17.46	3.79	16.4	4.83	20.92	0.05	124	27	117	34	NONE		24.7	55	38.3	730	758	2567	107	1.78	12	30.6	0	0	2567
									00:05:57	19.74	0.605	11.941	610	330.644	364.212	1.1	105.8	22.7	31.9	29	3.94	1.1	72	4.6	17.49	3.75	16.28	4.98	20.92	0.05	124	27	116	35	NONE		24.7	55	38.3	730	758	2434	101.4	1.69	12	29	0	0	2434
									00:06:00	19.67	0.534	10.505	549	299.239	326.313	1.09	92.9	20.4	30.5	28	3.56	1	71	4.2	17.4	3.82	16.17	5.05	20.92	0.05	124	27	115	36	NONE		24.7	55	38.3	730	758	2197	91.6	1.53	13	26.2	0	0	2197
									00:06:03	19.67	0.707	13.908	578	441.204	470.778	1.07	120.3	29.4	28.4	26.6	5.25	1.5	70	6.3	17.02	4.16	16.01	5.17	20.92	0.05	121	30	114	37	NONE		24.8	54	38.3	730	758	3224	134.3	2.24	13	38.4	0	0	3224
									00:06:06	21.35	0.575	12.278	527	360.965	383.725	1.06	99.5	22.1	29.9	28.1	4.3	1.2	71	5.1	17.3	3.84	16.04	5.14	20.92	0.05	123	27	114	37	NONE		24.8	54	38.3	730	758	2635	109.8	1.83	13	31.4	0	0	2635
									00:06:09	19.74	0.511	10.086	550	284.966	306.432	1.08	89.1	19.1	30.5	28.4	3.39	1	71	4	17.44	3.74	16.03	5.09	20.92	0.05	124	27	114	36	NONE		24.8	53	38.3	730	758	2086	86.9	1.45	13	24.8	0	0	2086
									00:06:12	19.8	0.567	11.228	487	358.556	377.136	1.05	96.4	23.4	27.4	26.1	4.27	1.2	69	5.2	17	4.13	15.84	5.2	20.92	0.05	121	29	113	37	NONE		24.8	54	38.3	730	758	2611	108.8	1.81	13	31.1	0	0	2611
									00:06:15	19.61	0.563	11.039	515	349.101	362.161	1.04	96	22.7	27.7	26.7	4.16	1.2	69	5.1	17.05	4.03	15.75	5.24	20.92	0.05	121	29	112	37	NONE		24.8	54	38.3	730	758	2534	105.6	1.76	13	30.2	0	0	2534
									00:06:18	22.3	0.641	14.297	587	470.357	479.247	1.02	108.4	26.4	27.1	26.6	5.6	1.6	70	6.7	16.91	4.12	15.86	5.12	20.92	0.05	120	29	113	36	NONE		24.8	54	38.3	730	758	3401	141.7	2.36	13	40.5	0	0	3401
									00:06:20	23.62	0.562	13.276	658	402.426	411.01	1.02	96.8	21.4	28.9	28.3	4.79	1.4	72	5.6	17.22	3.81	16.16	4.86	20.92	0.05	122	27	115	35	NONE		24.8	54	38.3	730	758	2911	121.3	2.02	13	34.7	0	0	2911
									00:06:23	24.19	0.631	15.266	578	464.928	482.06	1.04	108.5	24.5	29.2	28.2	5.53	1.6	70	6.6	17.19	3.88	16.06	4.99	20.92	0.05	122	28	114	35	NONE		24.8	54	38.3	730	758	3375	140.6	2.34	13	40.2	0	0	3375
									00:06:26	18.13	0.668	12.109	531	364.422	381.815	1.05	115.1	25.9	29.7	28.4	4.34	1.2	71	5.1	17.23	3.88	15.98	5.13	20.92	0.05	123	28	114	36	NONE		24.8	54	38.3	730	758	2651	110.5	1.84	13	31.6	0	0	2651
									00:06:29	21.82	0.597	13.025	564	398.765	408.07	1.02	102.6	23	28.8	28.2	4.75	1.4	74	5.4	17.19	3.85	15.9	5.11	20.92	0.05	122	27	113	36	NONE		24.8	54	38.3	730	758	2886	120.2	2	13	34.4	0	0	2886
									00:06:32	21.28	0.658	14	595	447.283	458.759	1.03	112	26.5	28	27.3	5.32	1.5	74	6	17.02	4.03	15.87	5.15	20.92	0.05	121	29	113	37	NONE		24.8	54	38.3	730	758	3239	134.9	2.25	14	38.6	0	0	3239
									00:06:34	27.15	0.59	16.018	597	498.832	512.333	1.03	101	23.2	28.3	27.6	5.94	1.7	74	6.7	17.12	3.93	15.9	5.06	20.92	0.05	122	28	113	36	NONE		24.8	54	38.3	730	758	3613	150.5	2.51	14	43	0	0	3613
									00:06:37	17.91	0.919	16.46	521	503.343	562.824	1.12	157.3	38.6	30.2	27	5.99	1.7	77	6.5	17.12	4.2	15.77	5.2	20.92	0.05	122	30	112	37	NONE		24.8	54	38.3	730	758	3718	154.9	2.58	14	44.3	0	0	3718
									00:06:41	27.4	0.52	14.247	448	436.266	420.729	0.96	89.6	18.9	28.3	29.3	5.19	1.5	80	5.5	17.23	3.63	15.63	5.12	20.92	0.05	123	26	111	36	NONE		24.8	54	38.3	730	758	3117	129.9	2.16	14	37.1	0	379	2738
									00:06:45	14.08	1.154	16.254	1012	582.138	579.293	1	191.3	50.5	26.2	26.4	6.93	2	82	7.1	16.58	4.38	15.26	5.46	20.92	0.05	118	31	108	39	NONE		24.8	54	38.3	730	758	4187	174.5	2.91	14	49.8	0	70	4117
									00:06:47	27.78	0.563	15.639	599	485.54	492.458	1.01	96.5	21.8	28.2	27.8	5.78	1.7	81	6	17.14	3.87	15.89	4.99	20.92	0.05	122	28	113	35	NONE		24.8	54	38.3	730	758	3507	146.1	2.44	14	41.7	0	0	3507
									00:06:50	24	0.618	14.832	550	466.325	466.46	1	105.7	23.9	28.2	28.2	5.55	1.6	79	5.9	17.1	3.87	15.81	5.14	20.92	0.05	122	27	112	37	NONE		24.8	54	38.3	730	758	3358	139.9	2.33	14	40	0	0	3358
									00:06:53	19.93	0.587	11.701	573	367.749	376.188	1.02	100.3	23.2	28	27.4	4.38	1.3	78	4.7	17.09	3.95	15.73	5.25	20.92	0.05	121	28	112	37	NONE		24.8	54	38.3	730	758	2661	110.9	1.85	14	31.7	0	0	2661
									00:06:56	23.08	0.639	14.746	592	472.38	484.449	1.03	108.7	25.8	27.8	27.1	5.62	1.6	77	6.1	17.01	4.04	15.76	5.22	20.92	0.05	121	29	112	37	NONE		24.8	54	38.3	730	758	3420	142.5	2.38	15	40.7	0	0	3420
									00:06:58	25.86	0.604	15.621	554	496.739	511.33	1.03	102.9	24.3	27.8	27	5.91	1.7	76	6.5	17.04	4.02	15.83	5.17	20.92	0.05	121	29	113	37	NONE		24.8	54	38.3	730	758	3600	150	2.5	15	42.9	0	0	3600
									00:07:00	24	0.726	17.424	655	526.464	550.427	1.05	125	28.2	29.9	28.6	6.27	1.8	74	7.1	17.22	3.88	16.08	5.02	20.92	0.05	122	28	114	36	NONE		24.8	54	38.3	730	758	3828	159.5	2.66	15	45.6	0	0	3828
									00:07:03	27.52	0.628	17.284	569	510.901	548.442	1.07	108.5	24.5	30.1	28	6.08	1.7	73	7	17.28	3.9	16.19	4.96	20.92	0.05	123	28	115	35	NONE		24.8	54	38.3	730	758	3738	155.7	2.6	15	44.5	0	0	3738
									00:07:05	26.09	0.723	18.861	624	550.182	606.935	1.1	125.1	28.6	31	28.1	6.55	1.9	72	7.6	17.3	3.96	16.28	4.91	20.92	0.05	123	28	116	35	NONE		24.8	54	38.3	730	758	4051	168.8	2.81	15	48.2	0	0	4051
									00:07:07	27.03	0.676	18.27	577	507.069	575.895	1.14	118	26.2	32.3	28.4	6.04	1.7	72	7	17.46	3.88	16.49	4.83	20.92	0.05	124	28	117	34	NONE		24.8	54	38.3	730	758	3760	156.7	2.61	15	44.8	0	0	3760
									00:07:10	24.69	0.641	15.827	562	423.938	487.832	1.15	112.6	24.3	33.3	28.9	5.05	1.4	71	6	17.57	3.79	16.49	4.87	20.92	0.05	125	27	117	35	NONE		24.8	54	38.3	730	758	3154	131.4	2.19	15	37.5	0	0	3154
									00:07:12	21.58	0.659	14.223	648	376.004	436.926	1.16	116	24.9	33.8	29.1	4.48	1.3	72	5.2	17.6	3.78	16.57	4.87	20.92	0.05	125	27	118	35	NONE		24.8	54	38.3	730	758	2804	116.8	1.95	15	33.4	0	0	2804
									00:07:15	19.48	0.496	9.662	523	243.029	275.295	1.13	88.2	17.4	34.1	30.1	2.89	0.8	72	3.4	17.78	3.51	16.58	4.84	20.92	0.05	126	25	118	34	NONE		24.8	54	38.3	730	758	1801	75	1.25	15	21.4	0	0	1801
									00:07:18	22.3	0.7	15.613	563	419.88	480.568	1.14	122.9	26.5	33.5	29.2	5	1.4	69	6.1	17.56	3.79	16.35	5.06	20.92	0.05	125	27	116	36	NONE		24.8	54	38.3	730	758	3119	130	2.17	15	37.1	0	0	3119
									00:07:20	29.56	0.38	11.232	517	256.354	287.598	1.12	68.7	12	35.7	31.9	3.05	0.9	69	3.7	18.08	3.16	16.72	4.5	20.92	0.05	129	22	119	32	NONE		24.8	54	38.3	730	758	1895	79	1.32	15	22.6	0	0	1895
									00:07:22	35.29	0.689	24.318	456	656.957	760.592	1.16	120.8	26.5	33.3	28.7	7.82	2.2	70	9.4	17.53	3.85	16.43	4.9	20.92	0.05	125	27	117	35	NONE		24.8	54	38.3	730	758	4894	203.9	3.4	16	58.3	0	0	4894
									00:07:24	31.91	0.423	13.5	391	324.14	357.307	1.1	75.9	13.8	34.8	31.5	3.86	1.1	71	4.6	17.94	3.26	16.52	4.74	20.92	0.05	128	23	117	34	NONE		24.7	54	38.3	730	758	2386	99.4	1.66	16	28.4	0	0	2386
									00:07:26	31.41	0.579	18.188	462	476.247	541.209	1.14	102.2	21.2	33.6	29.5	5.67	1.6	71	6.7	17.65	3.66	16.38	4.92	20.92	0.05	125	26	116	35	NONE		24.8	54	38.2	730	758	3532	147.2	2.45	16	42	0	0	3532
									00:07:28	28.44	0.492	13.991	564	339.595	387.843	1.14	88	16.8	35.3	30.9	4.04	1.2	71	4.8	17.89	3.41	16.58	4.72	20.92	0.05	127	24	118	34	NONE		24.7	54	38.3	730	758	2522	105.1	1.75	16	30	0	0	2522
									00:07:30	30.77	0.601	18.492	428	506.368	585.606	1.16	105.1	23.4	32.3	27.9	6.03	1.7	71	7.1	17.49	3.89	16.28	4.92	20.92	0.05	124	28	116	35	NONE		24.7	54	38.3	730	758	3771	157.1	2.62	16	44.9	0	0	3771
									00:07:32	21.58	0.441	9.518	447	238.031	261.032	1.1	78.6	14.9	33.6	30.7	2.83	0.8	69	3.4	17.82	3.38	16.33	4.95	20.92	0.05	127	24	116	35	NONE		24.7	54	38.3	730	758	1750	72.9	1.22	16	20.8	0	0	1750
									00:07:35	25.32	0.602	15.241	621	409.332	450.519	1.1	105.9	21.9	32.9	29.9	4.87	1.4	70	5.8	17.59	3.64	16.44	4.85	20.92	0.05	125	26	117	34	NONE		24.7	54	38.3	730	758	3012	125.5	2.09	16	35.9	0	0	3012
									00:07:37	24	0.568	13.632	469	372.75	417.545	1.12	99.5	21.4	32.1	28.6	4.44	1.3	70	5.3	17.52	3.77	16.31	4.98	20.92	0.05	125	27	116	35	NONE		24.7	54	38.2	730	758	2755	114.8	1.91	16	32.8	0	0	2755
									00:07:40	27.91	0.483	13.479	536	344.772	383.025	1.11	85.7	16.9	33.4	30.1	4.1	1.2	69	5	17.74	3.5	16.45	4.76	20.92	0.05	126	25	117	34	NONE		24.7	54	38.2	730	758	2543	106	1.77	16	30.3	0	0	2543
									00:07:42	25.75	0.478	12.309	385	321.132	357.732	1.11	84.5	17.1	32.7	29.4	3.82	1.1	68	4.7	17.68	3.58	16.34	4.91	20.92	0.05	126	25	116	35	NONE		24.7	54	38.2	730	758	2370	98.8	1.65	16	28.2	0	0	2370
									00:07:44	24.9	0.451	11.228	396	290.804	317.414	1.09	79.9	15.7	32.6	29.9	3.46	1	67	4.3	17.72	3.48	16.35	4.84	20.92	0.05	126	25	116	34	NONE		24.7	54	38.2	730	758	2136	89	1.48	16	25.4	0	0	2136
									00:07:47	20.91	0.46	9.617	414	256.352	276.795	1.08	81.1	16.3	31.8	29.5	3.05	0.9	66	3.9	17.63	3.54	16.2	4.93	20.92	0.05	125	25	115	35	NONE		24.7	54	38.2	730	758	1878	78.3	1.3	16	22.4	0	0	1878
									00:07:50	20.76	0.561	11.647	512	336.283	352.694	1.05	97.5	20.9	30.3	28.9	4	1.1	67	5	17.38	3.73	15.97	5.16	20.92	0.05	124	26	114	37	NONE		24.7	54	38.2	730	758	2447	102	1.7	16	29.1	0	0	2447
									00:07:53	20.27	0.514	10.419	541	288.788	299.654	1.04	90.1	18.2	31.2	30	3.44	1	66	4.4	17.53	3.54	16.07	4.98	20.92	0.05	125	25	114	35	NONE		24.6	55	38.2	730	758	2096	87.4	1.46	16	25	0	0	2096
									00:07:56	21.2	0.529	11.216	470	337.04	342.979	1.02	91.3	19.9	28.9	28.4	4.01	1.1	66	5.1	17.26	3.76	16.01	4.99	20.92	0.05	123	27	114	35	NONE		24.6	55	38.2	730	758	2436	101.5	1.69	17	29	0	0	2436
									00:07:58	22.3	0.523	11.665	543	338.583	346.184	1.02	90.9	19.1	29.8	29.2	4.03	1.2	66	5.1	17.38	3.65	16.11	4.91	20.92	0.05	124	26	115	35	NONE		24.6	55	38.2	730	758	2450	102.1	1.7	17	29.2	0	0	2450
									00:08:02	18.75	0.507	9.506	490	274.398	281.867	1.03	88.2	18.5	29.9	29.1	3.27	0.9	67	4.1	17.4	3.65	16.05	4.98	20.92	0.05	124	26	114	35	NONE		24.6	55	38.2	730	758	1987	82.8	1.38	17	23.7	0	0	1987
									00:08:07	11.01	1.296	14.268	1290	443.108	472.131	1.07	221.6	52.7	30.5	28.6	5.28	1.5	70	6.3	17.1	4.07	16.03	5.18	20.92	0.05	122	29	114	37	NONE		24.6	55	38.2	730	758	3236	134.8	2.25	17	38.5	0	0	3236
									00:08:10	19.48	0.411	8.006	385	220.179	232.634	1.06	72.1	14.7	30.2	28.6	2.62	0.7	69	3.2	17.54	3.58	16.14	4.99	20.92	0.05	125	25	115	35	NONE		24.6	55	38.2	730	758	1605	66.9	1.11	17	19.1	0	0	1605
									00:08:13	21.43	0.456	9.771	439	288.048	303.167	1.05	78.9	17.4	28.7	27.3	3.43	1	70	4.1	17.3	3.82	15.9	5.13	20.92	0.05	123	27	113	36	NONE		24.6	55	38.2	730	758	2098	87.4	1.46	17	25	0	0	2098
									00:08:17	16.95	0.581	9.847	511	313.471	319.908	1.02	99	23.2	27.6	27.1	3.73	1.1	71	4.4	17.04	3.99	15.75	5.19	20.92	0.05	121	28	112	37	NONE		24.6	55	38.2	730	758	2267	94.5	1.57	17	27	0	0	2267
									00:08:19	21.51	0.573	12.323	551	399.248	402.429	1.01	97.3	23	27.1	26.9	4.75	1.4	70	5.7	16.98	4.01	15.78	5.11	20.92	0.05	121	29	112	36	NONE		24.6	55	38.2	730	758	2880	120	2	17	34.3	0	0	2880
									00:08:22	20.07	0.533	10.696	516	348.86	341.118	0.98	90.5	20.9	26.6	27.2	4.15	1.2	70	5	16.98	3.92	15.72	5.08	20.92	0.05	121	28	112	36	NONE		24.6	55	38.2	730	758	2500	104.1	1.74	17	29.8	0	189	2310
									00:08:25	22.3	0.524	11.688	538	367.931	359.03	0.98	89.7	19.8	27.5	28.2	4.38	1.3	73	5	17.12	3.78	15.81	4.99	20.92	0.05	122	27	112	35	NONE		24.6	55	38.2	730	758	2635	109.8	1.83	17	31.4	0	218	2417
									00:08:28	21.43	0.545	11.679	504	383.853	372.986	0.97	92.4	21.4	26.5	27.3	4.57	1.3	74	5.2	16.95	3.93	15.71	5.08	20.92	0.05	121	28	112	36	NONE		24.6	55	38.2	730	758	2747	114.4	1.91	17	32.7	0	265	2481
									00:08:30	22.73	0.464	10.545	434	340.807	328.942	0.97	79	17.8	26.3	27.2	4.06	1.2	72	4.7	17.03	3.84	15.6	5.12	20.92	0.05	121	27	111	36	NONE		24.6	55	38.2	730	758	2435	101.5	1.69	17	29	0	289	2146
									00:08:33	20.62	0.558	11.505	532	383.483	363.867	0.95	94.4	21.7	26.2	27.7	4.57	1.3	72	5.3	16.92	3.89	15.61	5.13	20.92	0.05	120	28	111	36	NONE		24.6	55	38.1	730	758	2730	113.8	1.9	18	32.5	0	477	2253
									00:08:36	20.98	0.545	11.434	528	386.272	366.885	0.95	91.9	21.5	25.8	27.2	4.6	1.3	73	5.3	16.86	3.94	15.53	5.17	20.92	0.05	120	28	110	37	NONE		24.6	55	38.2	730	758	2750	114.6	1.91	18	32.7	0	471	2279
									00:08:39	20.13	0.496	9.987	504	322.318	301.093	0.93	84.6	18.4	26.6	28.5	3.84	1.1	72	4.5	17.06	3.71	15.59	5.07	20.92	0.05	121	26	111	36	NONE		24.6	55	38.2	730	758	2287	95.3	1.59	18	27.2	0	514	1773
									00:08:42	22.3	0.57	12.714	537	444.141	415.564	0.94	95.4	22.9	25.1	26.8	5.29	1.5	73	6.1	16.74	4.02	15.41	5.22	20.92	0.05	119	29	110	37	NONE		24.6	55	38.1	730	758	3153	131.4	2.19	18	37.5	0	692	2460
									00:08:45	19.87	0.594	11.801	545	418.67	386.323	0.92	99.1	23.9	24.9	26.9	4.98	1.4	72	5.8	16.68	4.02	15.37	5.25	20.92	0.05	119	29	109	37	NONE		24.6	55	38.2	730	758	2963	123.5	2.06	18	35.3	0	781	2182
									00:08:47	22.81	0.65	14.829	510	537.641	499.47	0.93	107.8	26.9	24.6	26.5	6.4	1.8	72	7.5	16.58	4.14	15.33	5.26	20.92	0.05	118	29	109	37	NONE		24.6	54	38.1	730	758	3811	158.8	2.65	18	45.4	0	923	2887
									00:08:51	20.41	0.655	13.367	651	455.731	433.317	0.95	110.2	26.1	26.2	27.6	5.43	1.6	71	6.4	16.82	3.98	15.58	5.11	20.92	0.05	120	28	111	36	NONE		24.6	55	38.2	730	758	3246	135.2	2.25	18	38.6	0	545	2701
									00:08:54	18.99	0.615	11.677	620	383.375	372.181	0.97	104.3	24.1	27	27.8	4.56	1.3	71	5.4	16.96	3.92	15.66	5.06	20.92	0.05	121	28	111	36	NONE		24.6	54	38.1	730	758	2743	114.3	1.9	18	32.6	0	273	2469
									00:08:57	19.17	0.666	12.767	644	437.914	422.723	0.97	111.8	27.1	26.1	27	5.21	1.5	73	6	16.79	4.07	15.57	5.18	20.92	0.05	119	29	111	37	NONE		24.6	54	38.1	730	758	3129	130.4	2.17	18	37.2	0	370	2758
									00:09:00	19.05	0.609	11.6	572	385.884	371.839	0.96	103	24	26.6	27.6	4.59	1.3	73	5.3	16.91	3.94	15.69	5.08	20.92	0.05	120	28	112	36	NONE		24.5	55	38.1	730	758	2756	114.8	1.91	19	32.8	0	342	2414
									00:09:03	20.13	0.698	14.054	606	481.035	466.96	0.97	117.2	28.5	26.3	27.1	5.73	1.6	73	6.6	16.79	4.08	15.6	5.2	20.92	0.05	119	29	111	37	NONE		24.6	54	38.1	730	758	3441	143.4	2.39	19	41	0	344	3098
									00:09:06	19.61	0.701	13.745	695	450.737	446.655	0.99	118.8	28	27.4	27.7	5.37	1.5	74	6.1	16.95	3.99	15.77	5.11	20.92	0.05	120	28	112	36	NONE		24.5	55	38.1	730	758	3239	135	2.25	19	38.6	0	100	3139
									00:09:09	21.98	0.664	14.593	617	470.657	472.013	1	112.9	26.4	27.7	27.7	5.6	1.6	75	6.3	17	3.98	15.85	5.08	20.92	0.05	121	28	113	36	NONE		24.5	55	38.1	730	758	3391	141.3	2.35	19	40.4	0	0	3391
									00:09:12	19.42	0.614	11.922	559	372.486	377.429	1.01	105.1	23.9	28.4	28	4.43	1.3	76	4.9	17.12	3.89	15.89	5.1	20.92	0.05	122	28	113	36	NONE		24.5	55	38.1	730	758	2690	112.1	1.87	19	32	0	0	2690
									00:09:15	18.81	0.71	13.354	670	429.999	436.136	1.01	120.7	28.5	28	27.6	5.12	1.5	77	5.6	17	4.01	15.78	5.19	20.92	0.05	121	29	112	37	NONE		24.5	55	38.1	730	758	3106	129.4	2.16	19	37	0	0	3106
									00:09:18	19.29	0.565	10.9	544	349.566	349.958	1	96.2	22.3	27.3	27.3	4.16	1.2	78	4.5	17.03	3.95	15.74	5.17	20.92	0.05	121	28	112	37	NONE		24.6	54	38.1	730	758	2517	104.9	1.75	19	30	0	0	2517
									00:09:22	15.15	0.595	9.015	568	306.475	295.869	0.97	100.1	24	26	26.9	3.65	1	82	3.7	16.82	4.03	15.31	5.42	20.92	0.05	120	29	109	39	NONE		24.5	55	38.1	730	758	2190	91.2	1.52	19	26.1	0	259	1931
									00:09:25	19.67	0.817	16.072	770	562.191	541.173	0.96	136.5	33.8	26.1	27.2	6.69	1.9	83	6.8	16.71	4.14	15.4	5.36	20.92	0.05	119	29	109	38	NONE		24.6	54	38.1	730	758	4014	167.3	2.79	19	47.8	0	512	3502
									00:09:28	21.2	0.642	13.611	668	458.443	446.786	0.97	108.2	25.9	26.5	27.1	5.46	1.6	82	5.6	16.85	4.03	15.6	5.22	20.92	0.05	120	29	111	37	NONE		24.5	55	38.1	730	758	3282	136.8	2.28	19	39.1	0	285	2997
									00:09:31	20.83	0.654	13.625	583	453.261	445.794	0.98	110.5	26.3	26.8	27.3	5.4	1.5	82	5.5	16.9	4.02	15.66	5.18	20.92	0.05	120	29	111	37	NONE		24.5	55	38.1	730	758	3252	135.5	2.26	20	38.7	0	183	3069
									00:09:34	21.05	0.644	13.558	574	449.053	443.637	0.99	108.9	25.9	26.9	27.2	5.35	1.5	82	5.5	16.91	4.02	15.59	5.24	20.92	0.05	120	29	111	37	NONE		24.6	54	38.1	730	758	3225	134.4	2.24	20	38.4	0	133	3092
									00:09:37	21.28	0.707	15.043	651	498.636	495.133	0.99	119.5	28.6	27.2	27.4	5.94	1.7	81	6.2	16.9	4.05	15.65	5.22	20.92	0.05	120	29	111	37	NONE		24.6	54	38.1	730	758	3585	149.4	2.49	20	42.7	0	86	3499
									00:09:40	20	0.713	14.26	671	471.432	475.266	1.01	120.5	29.2	27.3	27.1	5.61	1.6	83	5.7	16.9	4.1	15.71	5.21	20.92	0.05	120	29	112	37	NONE		24.6	54	38.1	730	758	3400	141.7	2.36	20	40.5	0	0	3400
									00:09:42	20.98	0.705	14.79	622	474.683	484.776	1.02	119.9	28.4	28.1	27.5	5.65	1.6	82	5.8	17.01	4.03	15.77	5.2	20.92	0.05	121	29	112	37	NONE		24.6	54	38.1	730	758	3434	143.1	2.38	20	40.9	0	0	3434
									00:10:00	11.86	1.446	17.146	1395	526.226	584.001	1.11	247.4	60.5	31	27.9	6.26	1.8	83	6.3	17.11	4.18	16.05	5.32	20.92	0.05	122	30	114	38	NONE		24.6	54	38.1	730	758	3880	161.7	2.69	21	46.2	0	0	3880
[truncated: 34 more columns]

## Sheet: Sonuçlar
Parametre	um	Pre	Bekl.	%Beklenen	Ex Sonrası	% Değişim	Normal	Sınıf
Parametre	um	Ölçüm	Dinlenme	Isınma	AT	RC	Maks	Bekl.	%Beklenen	Normal	Sınıf
Parametre	um	Ölçüm	Dinlenme	Isınma	AT	RC	Maks	Bekl.	%Beklenen	Normal	Sınıf
Parametre	um	Ölçüm	Dinlenme	Isınma	AT	RC	Maks	Bekl.	%Beklenen	Normal	Sınıf
Parametre	um	Ölçüm	Dinlenme	Isınma	AT	RC	Maks	Bekl.	%Beklenen	Normal	Sınıf
Parametre	um	Ölçüm	Dinlenme	Isınma	AT	RC	Maks	Bekl.	%Beklenen	Normal	Sınıf
