# Supplementary material for: Correction: The contribution of energy systems during 30-second lower body Wingate anaerobic test in combat sports athletes: Intermittent versus single forms and gender comparison
Source: PLoS One. 2024 Jun 27;19(6):e0306361. doi: 10.1371/journal.pone.0306361 (PMC11210755; doi:10.1371/journal.pone.0306361)
Supplement: S1 File — A) Descriptive characteristics of athletes including age range, height, weight; B) Wingate test outputs, including metrics such as peak power, mean power, and fatigue index; C) Oxygen Consumption (O2) Data for two different Wingate test protocols, providing comparative insights into athletes’ oxygen consumption during these tests. (ZIP) [file pone.0306361.s001.zip › S1 File/C. Oxygen consumption data for two Wingate tests/All Raw-Oxygen Data/41.xlsx]

## Sheet: Veri
			Test Tarihi	13122022		Barometrik basınç (mmHg)	756		t	Rf	VT	VE_ergo	IV	VO2	VCO2	RQ	O2eksp	CO2eksp	VE/VO2	VE/VCO2	VO2/Kg	METS	HR	VO2/HR	FeO2	FeCO2	FetO2	FetCO2	FiO2	FiCO2	PeO2	PeCO2	PetO2	PETCO2	Faz	İşaretleyici	Ortam Sıc.	RH Amb	Cihaz Sıcaklığı	Analizör Basıncı	PB	EEkc	EEh	EEm	EEtot	EEkg	PRO	YAĞ	CHO
			Test Süresi	00:13:18		Ortam Sıcaklığı (°C)	21		s	1/min	L(btps)	L/min	mL	mL/min	mL/min	---	mL	mL	---	---	mL/min/Kg	---	bpm	mL/beat	%	%	%	%	%	%	mmHg	mmHg	mmHg	mmHg	---	---	°C	%	°C	mmHg	mmHg	kcal/day	kcal/h	kcal/min	kcal	kcal/Kg/day	kcal/day	kcal/day	kcal/day
			Test Süresi	00:06:03		Ortam Görece Nem (%)	58
			Egzersiz Süresi	00:00:00		Flowmetre sıcaklığı (°C)	34		00:00:02	17.34	0.425	7.37	307	231.483	202.219	0.87	73.1	14.4	26.6	30.4	4.82	1.4	70	3.3	17.2	3.39	15.75	4.7	20.92	0.05	122	24	112	33	NONE		21.5	57	33.6	729	756	1620	67.5	1.13	0	33.8	0	699	921
			Kişi (Hasta) Tipi	Healthy		Flowmetre Bağıl Nem (%)	100		00:00:05	18.58	0.402	7.467	381	228.564	201.527	0.88	69.5	13.4	27	30.6	4.76	1.4	71	3.2	17.29	3.33	15.75	4.63	20.92	0.05	123	24	112	33	NONE		21.5	57	33.6	729	756	1603	66.8	1.11	0	33.4	0	647	956
			Test Türü	Azami		STPD (---)	0.822		00:00:09	15.75	0.476	7.496	339	246.123	213.082	0.87	81.1	16.7	26	30	5.13	1.5	73	3.4	17.04	3.51	15.5	4.79	20.92	0.05	121	25	110	34	NONE		21.5	57	33.6	729	756	1720	71.7	1.19	0	35.8	0	788	932
			Ergometre	Hiçbiri		BTPS Ins (---)	1.1069		00:00:13	16.04	0.448	7.187	357	242.506	206.704	0.85	75.9	15.9	25	29.3	5.05	1.4	71	3.4	16.94	3.55	15.26	4.91	20.92	0.05	120	25	108	35	NONE		21.5	57	33.6	729	756	1689	70.4	1.17	0	35.2	0	851	838
			Protokol	Hiçbiri		BTPS Eksp (---)	1.0201		00:00:16	16.44	0.427	7.019	410	225.593	188.972	0.84	73.2	14.2	26	31.1	4.7	1.3	72	3.1	17.14	3.33	15.68	4.56	20.92	0.05	122	24	111	32	NONE		21.5	57	33.6	729	756	1566	65.3	1.09	0	32.6	0	868	698
			Azami Efor	Onaylanmamış		#Adım sayısı	104		00:00:20	16.9	0.572	9.668	405	336.805	284.974	0.85	96.2	20.8	25.2	29.8	7.02	2	74	4.6	16.82	3.64	15.33	4.84	20.92	0.05	119	26	109	34	NONE		21.5	57	33.6	729	756	2343	97.6	1.63	0	48.8	0	1231	1112
			EKG Tepkisi	Yok		BSA (m2)	1.46861		00:00:24	15.96	0.53	8.457	367	293.225	244.411	0.83	89.3	18.9	25	30	6.11	1.7	72	4.1	16.85	3.57	15.25	4.87	20.92	0.05	119	25	108	35	NONE		21.5	58	33.6	729	756	2034	84.7	1.41	0	42.4	0	1156	878
			Test sebebi	Yok		BMI (kg/m2)	19		00:00:27	18.87	0.533	10.057	393	353.457	295.17	0.84	89.5	19.3	24.7	29.6	7.36	2.1	72	4.9	16.79	3.62	15.48	4.72	20.92	0.05	119	26	110	33	NONE		21.5	58	33.6	729	756	2453	102.2	1.7	1	51.1	0	1380	1072
			Testi durdurma sebebi	Yok		HR Maks.	203		00:00:30	16.85	0.567	9.556	404	341.319	286.978	0.84	94.8	21	24.5	29.2	7.11	2	73	4.7	16.72	3.7	15.29	4.85	20.92	0.05	119	26	108	34	NONE		21.5	58	33.7	729	756	2371	98.8	1.65	1	49.4	0	1289	1083
			Test Konumu	Tanımsız		Kullanıcı 1 (---)	-		00:00:34	16.76	0.523	8.765	459	293.705	247.107	0.84	88.8	18.2	25.8	30.7	6.12	1.7	74	4	16.98	3.48	15.55	4.73	20.92	0.05	120	25	110	34	NONE		21.5	58	33.7	729	756	2041	85	1.42	1	42.5	0	1105	936
			Test Amacı	Yok		Kullanıcı 2 (---)	-		00:00:37	19.11	0.578	11.045	372	395.612	337.845	0.85	96.5	21.8	24.5	28.7	8.24	2.4	74	5.3	16.7	3.77	15.38	4.88	20.92	0.05	118	27	109	35	NONE		21.5	58	33.7	729	756	2757	114.9	1.91	1	57.4	0	1374	1383
						Kullanıcı 3 (---)	-		00:00:41	16.9	0.527	8.907	453	289.812	249.171	0.86	90	18.2	26.7	31	6.04	1.7	74	3.9	17.08	3.45	15.39	4.86	20.92	0.05	121	24	109	34	NONE		21.5	58	33.7	729	756	2022	84.3	1.4	1	42.1	0	968	1054
									00:00:44	16.95	0.608	10.305	501	337.922	293.892	0.87	103.6	21.4	27	31	7.04	2	74	4.6	17.04	3.52	15.64	4.75	20.92	0.05	121	25	111	34	NONE		21.5	58	33.7	729	756	2363	98.5	1.64	1	49.2	0	1051	1312
									00:00:47	19.05	0.446	8.495	399	254.587	220.389	0.87	77.5	14.3	28.1	32.5	5.3	1.5	75	3.4	17.38	3.21	15.96	4.46	20.92	0.05	123	23	113	32	NONE		21.5	58	33.7	729	756	1779	74.1	1.24	1	37.1	0	816	963
									00:00:51	18.29	0.628	11.488	363	396.419	347.11	0.88	105.7	23.4	25.7	29.4	8.26	2.4	75	5.3	16.83	3.73	15.43	4.92	20.92	0.05	119	26	109	35	NONE		21.5	58	33.7	729	756	2776	115.7	1.93	1	57.8	0	1179	1598
									00:00:54	15.42	0.481	7.419	450	226.854	198.527	0.88	83.2	15.9	27.9	31.9	4.73	1.4	74	3.1	17.3	3.31	15.96	4.46	20.92	0.05	123	23	113	32	NONE		21.5	58	33.7	729	756	1588	66.2	1.1	1	33.1	0	677	912
									00:00:58	18.07	0.529	9.56	390	322.823	282.76	0.88	89.5	19.3	25.7	29.3	6.73	1.9	74	4.4	16.92	3.65	15.54	4.84	20.92	0.05	120	26	110	34	NONE		21.5	58	33.7	729	756	2261	94.2	1.57	1	47.1	0	958	1303
									00:01:01	18.4	0.444	8.172	403	256.943	228.098	0.89	76.3	15.3	26.8	30.2	5.35	1.5	74	3.5	17.18	3.45	15.82	4.62	20.92	0.05	122	24	112	33	NONE		21.5	58	33.8	729	756	1804	75.2	1.25	1	37.6	0	691	1113
									00:01:04	18.52	0.522	9.667	362	312.392	274.575	0.88	89.2	18.3	26.8	30.5	6.51	1.9	73	4.3	17.09	3.51	15.65	4.74	20.92	0.05	121	25	111	34	NONE		21.5	58	33.7	729	756	2189	91.2	1.52	1	45.6	0	905	1285
									00:01:08	17.34	0.555	9.624	411	322.297	281.111	0.87	94.1	20	26.1	29.9	6.71	1.9	73	4.4	16.95	3.6	15.6	4.76	20.92	0.05	120	26	111	34	NONE		21.5	58	33.8	729	756	2255	94	1.57	2	47	0	984	1272
									00:01:11	18.81	0.546	10.27	413	331.25	294.154	0.89	93.3	19.3	27	30.4	6.9	2	74	4.5	17.09	3.53	15.62	4.78	20.92	0.05	121	25	111	34	NONE		21.5	58	33.8	729	756	2326	96.9	1.62	2	48.5	0	889	1437
									00:01:14	17.39	0.443	7.704	406	239.092	208.394	0.87	76.4	14.8	27.1	31.1	4.98	1.4	74	3.2	17.25	3.34	15.99	4.52	20.92	0.05	122	24	113	32	NONE		21.5	58	33.8	729	756	1673	69.7	1.16	2	34.9	0	733	940
									00:01:17	19.61	0.492	9.647	379	302.514	268.406	0.89	84.6	16.9	27.4	30.8	6.3	1.8	74	4.1	17.2	3.43	15.84	4.73	20.92	0.05	122	24	112	34	NONE		21.5	58	33.8	729	756	2124	88.5	1.48	2	44.3	0	817	1307
									00:01:21	19.11	0.44	8.408	341	261.311	232.135	0.89	75.8	15	27.1	30.5	5.44	1.6	74	3.5	17.23	3.41	15.92	4.56	20.92	0.05	122	24	113	32	NONE		21.5	58	33.8	729	756	1835	76.5	1.27	2	38.2	0	699	1136
									00:01:24	16.3	0.41	6.685	365	201.877	176.829	0.88	71.1	13.4	27.5	31.3	4.21	1.2	72	2.8	17.34	3.27	15.76	4.63	20.92	0.05	123	23	112	33	NONE		21.5	58	33.8	729	756	1414	58.9	0.98	2	29.5	0	599	815
									00:01:27	20.91	0.484	10.118	339	317.941	281.088	0.88	83.2	16.6	27.2	30.8	6.62	1.9	73	4.4	17.19	3.43	15.9	4.56	20.92	0.05	122	24	113	32	NONE		21.5	58	33.8	729	756	2231	93	1.55	2	46.5	0	882	1348
									00:01:30	18.24	0.456	8.316	366	265.403	228.923	0.86	78.2	15.5	26.5	30.8	5.53	1.6	74	3.6	17.15	3.4	15.74	4.66	20.92	0.05	122	24	112	33	NONE		21.5	58	33.8	729	756	1853	77.2	1.29	2	38.6	0	869	984
									00:01:34	19.17	0.49	9.393	354	307.659	268.719	0.87	83.5	17.3	26.2	30	6.41	1.8	74	4.2	17.04	3.53	15.52	4.79	20.92	0.05	121	25	110	34	NONE		21.5	58	33.8	729	756	2153	89.7	1.5	2	44.9	0	930	1223
									00:01:37	17.8	0.595	10.593	431	349.803	305.886	0.87	101.2	21.2	26.7	30.6	7.29	2.1	74	4.7	17.01	3.56	15.64	4.79	20.92	0.05	121	25	111	34	NONE		21.5	58	33.8	729	756	2449	102	1.7	2	51	0	1049	1400
									00:01:40	17.91	0.486	8.704	379	271.649	237.853	0.88	83.7	16.4	27.4	31.3	5.66	1.6	75	3.6	17.22	3.37	15.79	4.68	20.92	0.05	122	24	112	33	NONE		21.5	58	33.8	729	756	1902	79.3	1.32	2	39.6	0	808	1095
									00:01:43	19.48	0.47	9.156	352	284.441	250.827	0.88	81	15.9	27.4	31.1	5.93	1.7	76	3.7	17.23	3.38	15.99	4.47	20.92	0.05	122	24	113	32	NONE		21.5	58	33.8	729	756	1995	83.1	1.39	2	41.6	0	805	1190
									00:01:46	19.05	0.53	10.095	380	315.7	279.227	0.88	91.2	18.1	27.8	31.4	6.58	1.9	77	4.1	17.21	3.42	15.75	4.72	20.92	0.05	122	24	112	33	NONE		21.5	58	33.8	729	756	2215	92.3	1.54	2	46.2	0	873	1342
									00:01:50	18.99	0.514	9.759	389	313.736	278.469	0.89	87.9	18.1	26.9	30.3	6.54	1.9	77	4.1	17.1	3.52	15.76	4.71	20.92	0.05	121	25	112	33	NONE		21.5	58	33.8	729	756	2203	91.8	1.53	3	45.9	0	845	1358
									00:01:53	18.07	0.456	8.241	381	247.669	220.916	0.89	79.1	15.1	28.2	31.6	5.16	1.5	76	3.3	17.35	3.31	16.24	4.28	20.92	0.05	123	23	115	30	NONE		21.5	58	33.8	729	756	1741	72.5	1.21	3	36.3	0	642	1099
									00:01:57	16	0.512	8.192	404	252.229	222.833	0.88	88.4	17.2	28	31.7	5.25	1.5	75	3.4	17.27	3.36	15.82	4.64	20.92	0.05	122	24	112	33	NONE		21.5	58	33.8	729	756	1769	73.7	1.23	3	36.9	0	704	1066
									00:02:00	16.22	0.523	8.481	397	269.007	239.1	0.89	89.7	18.2	27.3	30.7	5.6	1.6	75	3.6	17.15	3.48	15.59	4.83	20.92	0.05	122	25	111	34	NONE		21.5	58	33.8	729	756	1889	78.7	1.31	3	39.4	0	717	1173
									00:02:04	18.02	0.575	10.36	433	328.607	293.422	0.89	98.6	20.1	27.7	31	6.85	2	74	4.4	17.15	3.5	15.68	4.77	20.92	0.05	122	25	111	34	NONE		21.5	58	33.8	729	756	2310	96.3	1.6	3	48.1	0	844	1466
									00:02:07	17	0.6	10.198	432	319.976	287.8	0.9	103.1	20.9	28.2	31.3	6.67	1.9	74	4.3	17.18	3.48	15.87	4.73	20.92	0.05	122	25	113	34	NONE		21.5	58	33.8	729	756	2253	93.9	1.56	3	46.9	0	773	1480
									00:02:11	16.13	0.537	8.661	485	262.687	239.051	0.91	92.9	18.3	28.7	31.5	5.47	1.6	75	3.5	17.3	3.41	16.08	4.49	20.92	0.05	123	24	114	32	NONE		21.5	58	33.8	729	756	1854	77.2	1.29	3	38.6	0	569	1285
									00:02:15	16.85	0.456	7.685	377	228.486	208.797	0.91	79.2	15.3	28.5	31.2	4.76	1.4	76	3	17.37	3.36	16.01	4.58	20.92	0.05	123	24	114	32	NONE		21.5	58	33.9	729	756	1614	67.2	1.12	3	33.6	0	475	1139
									00:02:18	17.7	0.491	8.69	361	271.354	248.109	0.91	84.4	17.3	27.5	30	5.65	1.6	75	3.6	17.19	3.52	15.81	4.75	20.92	0.05	122	25	112	34	NONE		21.5	58	33.9	729	756	1917	79.9	1.33	3	39.9	0	560	1356
									00:02:21	17.39	0.462	8.035	388	245.737	222.557	0.91	79.8	15.8	27.7	30.6	5.12	1.5	77	3.2	17.27	3.42	15.98	4.61	20.92	0.05	122	24	113	33	NONE		21.5	58	33.9	729	756	1733	72.2	1.2	3	36.1	0	558	1175
									00:02:24	19.29	0.525	10.129	382	317.568	287.619	0.91	90.2	18.4	27.6	30.5	6.62	1.9	78	4.1	17.18	3.5	15.8	4.76	20.92	0.05	122	25	112	34	NONE		21.5	58	33.9	729	756	2239	93.3	1.55	3	46.6	0	721	1518
									00:02:28	18.63	0.453	8.441	346	267.073	240.054	0.9	77.7	15.9	26.7	29.7	5.56	1.6	78	3.4	17.15	3.51	15.84	4.71	20.92	0.05	122	25	112	33	NONE		21.5	58	33.9	729	756	1880	78.3	1.31	3	39.2	0	649	1231
									00:02:31	17.29	0.505	8.732	343	282.113	247.969	0.88	86.3	17.7	26.7	30.3	5.88	1.7	77	3.7	17.09	3.5	15.54	4.84	20.92	0.05	121	25	110	34	NONE		21.4	58	33.9	729	756	1977	82.4	1.37	3	41.2	0	817	1160
									00:02:35	17.7	0.493	8.726	407	275.462	240.814	0.87	84.7	16.8	27.2	31.1	5.74	1.6	77	3.6	17.18	3.41	15.65	4.79	20.92	0.05	122	24	111	34	NONE		21.4	58	33.9	729	756	1928	80.4	1.34	4	40.2	0	828	1101
									00:02:38	18.4	0.564	10.38	394	337.22	293.75	0.87	96.3	19.7	27	31	7.03	2	78	4.3	17.07	3.49	15.67	4.73	20.92	0.05	121	25	111	34	NONE		21.4	58	33.9	729	756	2359	98.3	1.64	4	49.1	0	1038	1321
									00:02:41	20.76	0.447	9.28	365	294.758	257.273	0.87	76.7	15.3	26.6	30.4	6.14	1.8	78	3.8	17.16	3.42	15.86	4.55	20.92	0.05	122	24	112	32	NONE		21.4	58	33.9	729	756	2063	86	1.43	4	43	0	895	1168
									00:02:44	19.74	0.482	9.513	360	299.446	258.894	0.86	82.9	16.2	27.2	31.4	6.24	1.8	77	3.9	17.2	3.36	15.8	4.61	20.92	0.05	122	24	112	33	NONE		21.4	58	33.9	729	756	2092	87.2	1.45	4	43.6	0	967	1125
									00:02:47	19.74	0.531	10.48	379	345.256	299.052	0.87	90.4	18.7	26.4	30.4	7.19	2.1	78	4.4	17.02	3.52	15.81	4.62	20.92	0.05	121	25	112	33	NONE		21.4	58	34	729	756	2413	100.5	1.68	4	50.3	0	1102	1311
									00:02:50	19.17	0.553	10.601	419	349.187	306.038	0.88	94.1	19.7	26.5	30.3	7.27	2.1	80	4.4	17.02	3.56	15.65	4.77	20.92	0.05	121	25	111	34	NONE		21.4	58	34	729	756	2446	101.9	1.7	4	51	0	1031	1414
									00:02:53	20.2	0.528	10.667	386	347.386	302.806	0.87	90.1	18.5	26.6	30.6	7.24	2.1	80	4.3	17.06	3.5	15.91	4.55	20.92	0.05	121	25	113	32	NONE		21.4	58	34	729	756	2431	101.3	1.69	4	50.6	0	1065	1366
									00:02:56	18.81	0.444	8.351	385	264.127	234.65	0.89	76.2	15.4	26.6	30	5.5	1.6	81	3.3	17.16	3.47	16.02	4.52	20.92	0.05	122	25	114	32	NONE		21.4	58	34	729	756	1855	77.3	1.29	4	38.6	0	707	1148
									00:03:00	17.7	0.584	10.336	402	334.516	298.346	0.89	99.7	20.8	27.2	30.5	6.97	2	81	4.1	17.07	3.56	15.7	4.72	20.92	0.05	121	25	111	33	NONE		21.4	58	34	729	756	2351	98	1.63	4	49	0	868	1484
									00:03:03	17.54	0.527	9.246	389	309.396	274.509	0.89	89.3	19.3	25.9	29.2	6.45	1.8	81	3.8	16.94	3.66	15.59	4.82	20.92	0.05	120	26	111	34	NONE		21.4	58	34	729	756	2172	90.5	1.51	4	45.3	0	836	1336
									00:03:06	17.91	0.434	7.773	403	248.005	216.153	0.87	74.4	14.9	26.3	30.2	5.17	1.5	79	3.1	17.14	3.43	15.59	4.76	20.92	0.05	122	24	111	34	NONE		21.4	58	34	729	756	1735	72.3	1.2	4	36.1	0	761	975
									00:03:10	17.96	0.473	8.497	365	273.244	234.228	0.86	81	16.1	26.5	30.9	5.69	1.6	79	3.5	17.12	3.4	15.82	4.59	20.92	0.05	121	24	112	33	NONE		21.4	58	34	729	756	1906	79.4	1.32	4	39.7	0	929	977
									00:03:13	18.93	0.522	9.88	375	333.385	286.857	0.86	88.4	18.7	25.7	29.8	6.95	2	78	4.3	16.93	3.58	15.42	4.87	20.92	0.05	120	25	109	35	NONE		21.4	58	34	729	756	2327	96.9	1.62	4	48.5	0	1108	1218
									00:03:16	18.93	0.566	10.713	424	376.081	319.182	0.85	95	20.8	25	29.4	7.84	2.2	78	4.8	16.78	3.67	15.31	4.91	20.92	0.05	119	26	109	35	NONE		21.4	58	34	729	756	2618	109.1	1.82	5	54.5	0	1352	1266
									00:03:19	20.2	0.497	10.04	411	333.562	284.794	0.85	84.5	17.4	25.9	30.3	6.95	2	78	4.3	17	3.5	15.63	4.68	20.92	0.05	121	25	111	33	NONE		21.4	58	34	729	756	2324	96.8	1.61	5	48.4	0	1160	1165
									00:03:22	21.9	0.574	12.569	379	431.766	371.004	0.86	96.8	20.9	25.6	29.7	9	2.6	78	5.5	16.86	3.64	15.63	4.78	20.92	0.05	120	26	111	34	NONE		21.4	58	34	729	756	3012	125.5	2.09	5	62.8	0	1447	1566
									00:03:25	18.52	0.556	10.296	390	347.092	297.143	0.86	94.2	19.8	25.9	30.3	7.23	2.1	78	4.4	16.94	3.56	15.56	4.81	20.92	0.05	120	25	110	34	NONE		21.4	59	34	729	756	2420	100.8	1.68	5	50.4	0	1189	1231
									00:03:28	17.54	0.579	10.158	485	323.523	288.555	0.89	99.2	20.3	27.6	30.9	6.74	1.9	79	4.1	17.13	3.51	15.75	4.78	20.92	0.05	121	25	112	34	NONE		21.4	59	34	729	756	2274	94.7	1.58	5	47.4	0	839	1435
									00:03:31	20.48	0.603	12.348	417	400.452	356.808	0.89	102.9	21.5	27.3	30.6	8.34	2.4	79	5.1	17.06	3.57	15.83	4.72	20.92	0.05	121	25	112	33	NONE		21.4	59	34	729	756	2814	117.3	1.95	5	58.6	0	1047	1767
									00:03:35	17.65	0.459	8.1	401	246.321	221.5	0.9	79.4	15.5	27.9	31	5.13	1.5	77	3.2	17.3	3.38	16	4.5	20.92	0.05	123	24	113	32	NONE		21.4	59	34	729	756	1734	72.3	1.2	5	36.1	0	596	1138
									00:03:38	17.39	0.577	10.035	436	318.187	287.492	0.9	98.9	20.4	27.7	30.7	6.63	1.9	78	4.1	17.14	3.54	15.91	4.71	20.92	0.05	122	25	113	33	NONE		21.4	59	34	729	756	2242	93.4	1.56	5	46.7	0	738	1504
									00:03:41	18.58	0.611	11.35	431	363.797	334.3	0.92	104.4	22.2	27.6	30.1	7.58	2.2	79	4.6	17.09	3.63	15.79	4.8	20.92	0.05	121	26	112	34	NONE		21.4	59	34	729	756	2573	107.2	1.79	5	53.6	0	712	1861
									00:03:45	17.54	0.538	9.439	409	289.462	267.225	0.92	92.8	18.8	28.4	30.7	6.03	1.7	79	3.7	17.25	3.49	16.07	4.64	20.92	0.05	122	25	114	33	NONE		21.4	59	34	729	756	2049	85.4	1.42	5	42.7	0	537	1512
									00:03:50	11.76	0.644	7.576	484	243.717	230.908	0.95	109.8	24.2	27.7	29.2	5.08	1.5	79	3.1	17.05	3.76	15.83	4.84	20.92	0.05	121	27	112	34	NONE		21.4	58	34	729	756	1734	72.3	1.2	5	36.1	0	311	1423
									00:03:54	16.35	0.403	6.589	304	188.079	176.021	0.94	70.5	13.3	28.9	30.9	3.92	1.1	79	2.4	17.49	3.3	16.05	4.52	20.92	0.05	124	23	114	32	NONE		21.4	58	34	729	756	1335	55.6	0.93	6	27.8	0	292	1043
									00:03:57	17.05	0.563	9.597	385	307.49	276.267	0.9	96.3	20	27.3	30.4	6.41	1.8	81	3.8	17.1	3.55	15.69	4.86	20.92	0.05	121	25	111	34	NONE		21.4	58	34	729	756	2164	90.2	1.5	6	45.1	0	750	1414
									00:04:00	17.8	0.53	9.436	379	291.001	262.465	0.9	91.4	18.2	28.1	31.2	6.06	1.7	78	3.7	17.25	3.43	15.83	4.7	20.92	0.05	122	24	112	33	NONE		21.4	58	34	729	756	2050	85.4	1.42	6	42.7	0	686	1364
									00:04:04	18.87	0.528	9.962	423	305.651	279.715	0.92	91.1	18.3	28.3	30.9	6.37	1.8	76	4	17.25	3.47	15.85	4.69	20.92	0.05	122	25	112	33	NONE		21.4	58	34	729	756	2160	90	1.5	6	45	0	625	1534
									00:04:07	16.13	0.495	7.984	410	237.3	215.466	0.91	86	16.5	28.9	31.8	4.94	1.4	76	3.1	17.37	3.33	16.03	4.59	20.92	0.05	123	24	114	33	NONE		21.4	58	34	729	756	1674	69.7	1.16	6	34.9	0	526	1148
									00:04:11	18.24	0.481	8.772	363	263.244	239.235	0.91	83.4	16.2	28.5	31.3	5.48	1.6	76	3.5	17.34	3.37	15.91	4.67	20.92	0.05	123	24	113	33	NONE		21.4	58	34	729	756	1857	77.4	1.29	6	38.7	0	578	1279
									00:04:14	16.39	0.502	8.23	397	249.394	224.34	0.9	86.9	16.9	28.4	31.6	5.2	1.5	77	3.2	17.31	3.37	16.01	4.61	20.92	0.05	123	24	114	33	NONE		21.4	59	34	729	756	1756	73.2	1.22	6	36.6	0	602	1154
									00:04:18	17	0.558	9.484	424	293.88	267.139	0.91	96.1	19.4	28.2	31	6.12	1.7	78	3.8	17.22	3.48	15.96	4.57	20.92	0.05	122	25	113	32	NONE		21.4	59	34	729	756	2074	86.4	1.44	6	43.2	0	644	1430
									00:04:21	17.09	0.509	8.701	417	275.633	246.522	0.89	87.3	17.8	27.2	30.4	5.74	1.6	78	3.5	17.15	3.5	15.84	4.7	20.92	0.05	122	25	112	33	NONE		21.4	59	34	729	756	1938	80.8	1.35	6	40.4	0	699	1240
									00:04:25	16.95	0.524	8.881	401	269.733	247.118	0.92	90.6	18	28.5	31.1	5.62	1.6	79	3.4	17.29	3.44	15.98	4.63	20.92	0.05	123	24	113	33	NONE		21.4	59	34	729	756	1906	79.4	1.32	6	39.7	0	545	1361
									00:04:28	17.8	0.497	8.849	370	274.772	246.608	0.9	85.6	17.1	27.7	30.8	5.72	1.6	79	3.5	17.22	3.44	15.89	4.64	20.92	0.05	122	24	113	33	NONE		21.4	59	34.1	729	756	1934	80.6	1.34	6	40.3	0	676	1257
									00:04:32	17.34	0.616	10.682	454	337.225	310.617	0.92	105.6	22.1	28.1	30.5	7.03	2	80	4.2	17.14	3.59	15.83	4.72	20.92	0.05	122	25	112	33	NONE		21.4	59	34.1	729	756	2386	99.4	1.66	6	49.7	0	642	1743
									00:04:35	18.46	0.476	8.788	379	271.661	248.288	0.91	82	16.6	27.6	30.2	5.66	1.6	80	3.4	17.23	3.49	15.88	4.65	20.92	0.05	122	25	113	33	NONE		21.4	59	34.1	729	756	1919	80	1.33	7	40	0	563	1355
									00:04:38	19.17	0.456	8.741	352	268.589	242.206	0.9	78.7	15.6	27.5	30.5	5.6	1.6	79	3.4	17.26	3.42	15.99	4.55	20.92	0.05	122	24	113	32	NONE		21.4	59	34.1	729	756	1892	78.8	1.31	7	39.4	0	634	1258
									00:04:41	18.24	0.476	8.681	358	269.548	240.769	0.89	82	16.3	27.5	30.8	5.62	1.6	79	3.4	17.23	3.42	16.01	4.61	20.92	0.05	122	24	114	33	NONE		21.4	59	34.1	729	756	1895	79	1.32	7	39.5	0	691	1205
									00:04:57	18.99	0.463	8.791	364	277.928	244.531	0.88	79.5	15.9	26.8	30.5	5.79	1.7	75	3.7	17.17	3.43	15.89	4.56	20.92	0.05	122	24	113	32	NONE		21.5	59	34.1	729	756	1948	81.2	1.35	7	40.6	0	799	1149
									00:05:03	10.14	1.196	12.122	987	385.832	361.573	0.94	204.5	44	29.6	31.6	8.04	2.3	77	5	17.1	3.68	15.66	4.98	20.92	0.05	121	26	111	35	NONE		21.5	59	34.1	729	756	2740	114.1	1.9	7	57.1	0	588	2152
									00:05:08	15.87	0.255	4.048	331	38.0012	96.2227	2.53	49.5	7.5	77.3	30.5	0.79	0.2	74	0.5	19.41	2.94	16.67	3.93	20.92	0.05	138	21	118	28	NONE		21.5	59	34.1	729	756	366	15.2	0.25	7	7.6	0	0	366
									00:05:11	13.73	0.407	5.588	278	177.802	155.697	0.88	69.8	14	26	29.7	3.7	1.1	74	2.4	17.15	3.44	15.76	4.59	20.92	0.05	122	24	112	33	NONE		21.5	59	34.1	729	756	1245	51.9	0.86	7	25.9	0	528	717
									00:05:15	16.22	0.415	6.73	380	210.626	179.836	0.85	71.5	13.7	26.6	31.1	4.39	1.3	75	2.8	17.23	3.3	15.57	4.72	20.92	0.05	122	23	110	33	NONE		21.5	59	34.1	729	756	1468	61.2	1.02	7	30.6	0	732	735
									00:05:18	18.99	0.49	9.304	366	308.778	258.359	0.84	83.4	16.8	25.8	30.9	6.43	1.8	74	4.2	17.02	3.43	15.65	4.69	20.92	0.05	121	24	111	33	NONE		21.5	59	34.1	729	756	2143	89.3	1.49	7	44.7	0	1194	949
									00:05:21	18.81	0.553	10.401	415	363.627	309.553	0.85	92.9	20.3	25	29.3	7.58	2.2	74	4.9	16.8	3.67	15.43	4.84	20.92	0.05	119	26	109	34	NONE		21.5	59	34.1	729	756	2532	105.5	1.76	7	52.8	0	1285	1247
									00:05:24	20.27	0.506	10.257	366	350.665	295.676	0.84	85.5	18	25.2	29.9	7.31	2.1	74	4.7	16.9	3.56	15.67	4.67	20.92	0.05	120	25	111	33	NONE		21.5	59	34.1	729	756	2438	101.6	1.69	8	50.8	0	1305	1133
									00:05:27	18.81	0.485	9.122	399	289.094	242.054	0.84	83.4	15.9	27	32.2	6.02	1.7	75	3.9	17.2	3.28	15.72	4.65	20.92	0.05	122	23	111	33	NONE		21.5	59	34.1	729	756	2007	83.6	1.39	8	41.8	0	1115	892
									00:05:30	19.23	0.551	10.596	369	359.093	310.194	0.86	93.2	19.9	25.8	29.8	7.48	2.1	75	4.8	16.91	3.61	15.47	4.86	20.92	0.05	120	26	110	34	NONE		21.5	58	34.1	729	756	2508	104.5	1.74	8	52.3	0	1166	1342
									00:05:34	18.02	0.478	8.613	371	289.747	249.705	0.86	81	17.1	25.4	29.4	6.04	1.7	75	3.9	16.95	3.58	15.5	4.82	20.92	0.05	120	25	110	34	NONE		21.5	59	34.1	729	756	2023	84.3	1.4	8	42.1	0	954	1069
									00:05:37	16.39	0.467	7.656	387	243.646	212.444	0.87	80.1	16	26.7	30.6	5.08	1.5	75	3.2	17.15	3.43	15.68	4.67	20.92	0.05	122	24	111	33	NONE		21.5	59	34.1	729	756	1705	71	1.18	8	35.5	0	745	960
									00:05:40	18.87	0.524	9.887	371	338.495	293.695	0.87	88.4	19.2	25.3	29.2	7.05	2	75	4.5	16.87	3.66	15.52	4.84	20.92	0.05	120	26	110	34	NONE		21.5	59	34.1	729	756	2366	98.6	1.64	8	49.3	0	1069	1297
									00:05:44	19.05	0.467	8.895	370	284.659	248.406	0.87	80	16.1	26.6	30.4	5.93	1.7	75	3.8	17.13	3.45	15.72	4.68	20.92	0.05	121	24	111	33	NONE		21.5	59	34.1	729	756	1992	83	1.38	8	41.5	0	866	1126
									00:05:47	17.96	0.569	10.222	375	344.084	297.011	0.86	96.4	20.4	26.1	30.2	7.17	2	75	4.6	16.94	3.59	15.59	4.82	20.92	0.05	120	25	111	34	NONE		21.5	59	34.1	729	756	2403	100.1	1.67	8	50.1	0	1122	1281
									00:05:50	17.96	0.502	9.018	395	297.783	259.117	0.87	85.4	17.8	26.1	29.9	6.2	1.8	77	3.9	17.01	3.55	15.74	4.74	20.92	0.05	121	25	112	34	NONE		21.5	59	34.1	729	756	2083	86.8	1.45	8	43.4	0	923	1160
									00:05:54	18.29	0.496	9.073	368	305.176	266.91	0.87	84	18	25.5	29.2	6.36	1.8	76	4	16.94	3.63	15.56	4.83	20.92	0.05	120	26	110	34	NONE		21.5	59	34.1	729	756	2137	89	1.48	8	44.5	0	914	1222
									00:05:57	17.96	0.494	8.874	357	293.44	256.224	0.87	84	17.6	26	29.7	6.11	1.7	77	3.8	17	3.56	15.55	4.82	20.92	0.05	121	25	110	34	NONE		21.5	59	34.1	729	756	2054	85.6	1.43	8	42.8	0	889	1165
									00:06:00	18.35	0.378	6.936	311	234.462	200.747	0.86	64	13.5	24.1	28.2	4.88	1.4	77	3	16.93	3.57	15.54	4.8	20.92	0.05	120	25	110	34	NONE		21.5	59	34.1	729	756	1635	68.1	1.14	8	34.1	0	802	832
									00:06:03	19.23	0.509	9.788	344	327.987	285.236	0.87	86.3	18.3	25.7	29.6	6.83	2	77	4.3	16.95	3.6	15.66	4.78	20.92	0.05	120	25	111	34	NONE		21.5	59	34.1	729	756	2294	95.6	1.59	9	47.8	0	1020	1273
[truncated: 34 more columns]

## Sheet: Sonuçlar
Parametre	um	Pre	Bekl.	%Beklenen	Ex Sonrası	% Değişim	Normal	Sınıf
Parametre	um	Ölçüm	Dinlenme	Isınma	AT	RC	Maks	Bekl.	%Beklenen	Normal	Sınıf
Parametre	um	Ölçüm	Dinlenme	Isınma	AT	RC	Maks	Bekl.	%Beklenen	Normal	Sınıf
Parametre	um	Ölçüm	Dinlenme	Isınma	AT	RC	Maks	Bekl.	%Beklenen	Normal	Sınıf
Parametre	um	Ölçüm	Dinlenme	Isınma	AT	RC	Maks	Bekl.	%Beklenen	Normal	Sınıf
Parametre	um	Ölçüm	Dinlenme	Isınma	AT	RC	Maks	Bekl.	%Beklenen	Normal	Sınıf
