# Supplementary material for: Correction: The contribution of energy systems during 30-second lower body Wingate anaerobic test in combat sports athletes: Intermittent versus single forms and gender comparison
Source: PLoS One. 2024 Jun 27;19(6):e0306361. doi: 10.1371/journal.pone.0306361 (PMC11210755; doi:10.1371/journal.pone.0306361)
Supplement: S1 File — A) Descriptive characteristics of athletes including age range, height, weight; B) Wingate test outputs, including metrics such as peak power, mean power, and fatigue index; C) Oxygen Consumption (O2) Data for two different Wingate test protocols, providing comparative insights into athletes’ oxygen consumption during these tests. (ZIP) [file pone.0306361.s001.zip › S1 File/C. Oxygen consumption data for two Wingate tests/All Raw-Oxygen Data/42.xlsx]

## Sheet: Veri
			Test Tarihi	5122022		Barometrik basınç (mmHg)	768		t	Rf	VT	VE_ergo	IV	VO2	VCO2	RQ	O2eksp	CO2eksp	VE/VO2	VE/VCO2	VO2/Kg	METS	HR	VO2/HR	FeO2	FeCO2	FetO2	FetCO2	FiO2	FiCO2	PeO2	PeCO2	PetO2	PETCO2	Faz	İşaretleyici	Ortam Sıc.	RH Amb	Cihaz Sıcaklığı	Analizör Basıncı	PB	EEkc	EEh	EEm	EEtot	EEkg	PRO	YAĞ	CHO
			Test Süresi	00:13:52		Ortam Sıcaklığı (°C)	19		s	1/min	L(btps)	L/min	mL	mL/min	mL/min	---	mL	mL	---	---	mL/min/Kg	---	bpm	mL/beat	%	%	%	%	%	%	mmHg	mmHg	mmHg	mmHg	---	---	°C	%	°C	mmHg	mmHg	kcal/day	kcal/h	kcal/min	kcal	kcal/Kg/day	kcal/day	kcal/day	kcal/day
			Test Süresi	00:07:08		Ortam Görece Nem (%)	64
			Egzersiz Süresi	00:00:00		Flowmetre sıcaklığı (°C)	34		00:00:02	18.58	0.73	13.56	553	409.054	407.462	1	126.4	26.6	30	30.1	7.58	2.2	84	4.9	17.32	3.64	16.05	4.76	20.92	0.05	125	26	116	34	NONE		19.6	63	35.1	741	768	2943	122.6	2.04	0	54.5	0	39	2904
			Kişi (Hasta) Tipi	Healthy		Flowmetre Bağıl Nem (%)	100		00:00:05	17.39	0.842	14.643	565	440.068	438.828	1	145.9	30.6	30.5	30.6	8.15	2.3	82	5.4	17.33	3.63	16.09	4.82	20.92	0.05	125	26	116	35	NONE		19.7	63	35.1	741	768	3167	131.9	2.2	0	58.6	0	30	3136
			Test Türü	Azami		STPD (---)	0.8361		00:00:09	16.95	0.754	12.78	496	382.82	384.366	1	130.7	27.5	30.3	30.2	7.09	2	80	4.8	17.33	3.65	15.94	4.87	20.92	0.05	125	26	115	35	NONE		19.7	63	35.1	741	768	2759	114.9	1.92	0	51.1	0	0	2759
			Ergometre	Hiçbiri		BTPS Ins (---)	1.1139		00:00:12	16.3	0.68	11.087	468	344.999	341.618	0.99	117	25.4	28.8	29.1	6.39	1.8	76	4.5	17.21	3.74	15.88	4.92	20.92	0.05	124	27	114	35	NONE		19.7	63	35.1	741	768	2479	103.3	1.72	0	45.9	0	83	2396
			Protokol	Hiçbiri		BTPS Eksp (---)	1.0199		00:00:16	17.05	0.765	13.04	513	402.601	395.018	0.98	131.9	28.1	29.4	30	7.46	2.1	73	5.5	17.24	3.67	15.84	4.92	20.92	0.05	124	26	114	35	NONE		19.7	63	35.1	741	768	2887	120.3	2	0	53.5	0	186	2701
			Azami Efor	Onaylanmamış		#Adım sayısı	138		00:00:19	17.75	0.721	12.799	504	398.016	384.988	0.97	124.2	26.3	29	30	7.37	2.1	67	5.9	17.23	3.65	15.79	4.91	20.92	0.05	124	26	114	35	NONE		19.7	63	35.1	741	768	2845	118.5	1.98	1	52.7	0	318	2527
			EKG Tepkisi	Yok		BSA (m2)	1.57905		00:00:23	18.18	0.688	12.509	476	371.045	358.088	0.97	119.7	23.9	30.3	31.4	6.87	2	67	5.5	17.4	3.47	16.14	4.66	20.92	0.05	125	25	116	34	NONE		19.8	63	35.1	741	768	2651	110.5	1.84	1	49.1	0	316	2335
			Test sebebi	Yok		BMI (kg/m2)	20.1		00:00:26	19.23	0.683	13.135	440	391.931	377.178	0.96	118.7	23.8	30.1	31.3	7.26	2.1	64	6.1	17.38	3.48	16.12	4.67	20.92	0.05	125	25	116	34	NONE		19.8	62	35.1	741	768	2799	116.6	1.94	1	51.8	0	360	2439
			Testi durdurma sebebi	Yok		HR Maks.	200		00:00:29	17.19	0.769	13.221	450	421.197	405.568	0.96	131.8	28.6	28.5	29.6	7.8	2.2	63	6.7	17.14	3.72	15.81	4.87	20.92	0.05	124	27	114	35	NONE		19.8	62	35.1	741	768	3008	125.3	2.09	1	55.7	0	381	2627
			Test Konumu	Tanımsız		Kullanıcı 1 (---)	-		00:00:32	18.29	0.719	13.152	489	387.253	372.269	0.96	125.3	24.7	30.7	31.9	7.17	2	64	6.1	17.43	3.44	16.02	4.74	20.92	0.05	126	25	116	34	NONE		19.8	62	35.1	741	768	2764	115.2	1.92	1	51.2	0	365	2399
			Test Amacı	Yok		Kullanıcı 2 (---)	-		00:00:36	16.76	0.806	13.508	532	406.076	395.115	0.97	139.8	28.6	30.4	31.2	7.52	2.1	64	6.3	17.34	3.55	15.95	4.79	20.92	0.05	125	26	115	35	NONE		19.8	62	35.1	741	768	2906	121.1	2.02	1	53.8	0	268	2639
						Kullanıcı 3 (---)	-		00:00:39	18.02	0.675	12.162	490	342.401	333.871	0.98	118.6	22.5	31.8	32.7	6.34	1.8	65	5.3	17.57	3.33	16.11	4.62	20.92	0.05	127	24	116	33	NONE		19.9	62	35.1	741	768	2452	102.2	1.7	1	45.4	0	208	2243
									00:00:43	18.63	0.682	12.708	423	370.961	360.801	0.97	119	23.5	30.7	31.6	6.87	2	66	5.6	17.45	3.45	16.09	4.71	20.92	0.05	126	25	116	34	NONE		19.9	62	35.1	741	768	2655	110.6	1.84	1	49.2	0	248	2407
									00:00:46	18.46	0.696	12.849	446	386.242	377.429	0.98	120.7	24.8	29.9	30.6	7.15	2	65	5.9	17.34	3.56	15.98	4.75	20.92	0.05	125	26	115	34	NONE		19.9	62	35.1	741	768	2767	115.3	1.92	1	51.2	0	215	2552
									00:00:49	20.76	0.642	13.329	454	378.294	371.103	0.98	112.6	21.7	31.4	32	7.01	2	66	5.7	17.54	3.38	16.31	4.55	20.92	0.05	126	24	118	33	NONE		19.9	62	35.1	741	768	2712	113	1.88	1	50.2	0	176	2536
									00:00:52	19.54	0.699	13.661	451	397.594	389.73	0.98	122	24.2	30.9	31.5	7.36	2.1	66	6	17.45	3.46	16.08	4.66	20.92	0.05	126	25	116	34	NONE		19.9	62	35.1	741	768	2850	118.8	1.98	2	52.8	0	192	2658
									00:00:55	20.07	0.718	14.408	455	414.006	408.389	0.99	125.6	24.7	31.4	31.8	7.67	2.2	67	6.2	17.49	3.44	16.29	4.55	20.92	0.05	126	25	117	33	NONE		19.9	62	35.1	741	768	2972	123.8	2.06	2	55	0	138	2834
									00:00:58	20.2	0.736	14.869	466	431.748	424.499	0.98	128.5	25.5	31.2	31.7	8	2.3	67	6.4	17.46	3.46	16.18	4.61	20.92	0.05	126	25	117	33	NONE		19.9	62	35.1	741	768	3097	129	2.15	2	57.4	0	177	2920
									00:01:01	17.09	0.669	11.436	471	327.742	322.51	0.98	117.1	22.9	31.2	31.7	6.07	1.7	67	4.9	17.5	3.42	16.19	4.65	20.92	0.05	126	25	117	34	NONE		19.9	62	35.1	741	768	2351	98	1.63	2	43.5	0	128	2223
									00:01:04	20.41	0.605	12.347	409	360.316	348.042	0.97	105.6	20.7	30.3	31.4	6.67	1.9	67	5.4	17.45	3.42	16.12	4.63	20.92	0.05	126	25	116	33	NONE		20	62	35.1	741	768	2575	107.3	1.79	2	47.7	0	299	2275
									00:01:08	16.35	0.761	12.441	418	381.763	373.432	0.98	131.4	27.7	29.6	30.3	7.07	2	69	5.5	17.27	3.64	15.93	4.86	20.92	0.05	124	26	115	35	NONE		20	62	35.2	741	768	2735	114	1.9	2	50.7	0	204	2532
									00:01:11	18.24	0.702	12.802	476	392.175	380.417	0.97	121.3	25.3	29.4	30.3	7.26	2.1	70	5.6	17.28	3.6	15.86	4.85	20.92	0.05	125	26	114	35	NONE		20	62	35.2	741	768	2805	116.9	1.95	2	51.9	0	287	2518
									00:01:14	18.46	0.614	11.335	460	323.269	316.32	0.98	107.6	20.8	31.1	31.7	5.99	1.7	70	4.6	17.52	3.39	16.12	4.63	20.92	0.05	126	24	116	33	NONE		20	62	35.2	741	768	2317	96.5	1.61	2	42.9	0	170	2147
									00:01:18	18.93	0.684	12.946	438	373.182	366.477	0.98	119.6	23.5	31.1	31.7	6.91	2	70	5.3	17.49	3.44	16.07	4.72	20.92	0.05	126	25	116	34	NONE		20	62	35.1	741	768	2676	111.5	1.86	2	49.6	0	164	2512
									00:01:21	18.4	0.724	13.325	467	397.821	383.747	0.96	125.8	25.3	30.3	31.4	7.37	2.1	69	5.8	17.38	3.49	15.95	4.77	20.92	0.05	125	25	115	34	NONE		20	62	35.2	741	768	2842	118.4	1.97	2	52.6	0	343	2499
									00:01:24	17.29	0.73	12.622	472	359.459	356.148	0.99	127.9	25	31.7	32	6.66	1.9	70	5.1	17.52	3.42	16.05	4.69	20.92	0.05	126	25	116	34	NONE		20.1	62	35.2	741	768	2583	107.6	1.79	3	47.8	0	81	2502
									00:01:28	18.18	0.741	13.473	505	370.421	366.81	0.99	130.7	24.5	32.9	33.3	6.86	2	69	5.4	17.64	3.31	16.18	4.61	20.92	0.05	127	24	117	33	NONE		20.1	62	35.2	741	768	2661	110.9	1.85	3	49.3	0	89	2573
									00:01:32	17.24	0.741	12.776	482	361.649	363.697	1.01	129.9	25.6	32	31.8	6.7	1.9	71	5.1	17.53	3.45	16.15	4.64	20.92	0.05	126	25	116	33	NONE		20.1	62	35.2	741	768	2607	108.6	1.81	3	48.3	0	0	2607
									00:01:35	14.71	0.784	11.529	587	325.102	323.472	0.99	137.6	26.7	32.3	32.5	6.02	1.7	71	4.6	17.55	3.41	16.18	4.64	20.92	0.05	127	25	117	33	NONE		20.1	62	35.2	741	768	2338	97.4	1.62	3	43.3	0	40	2298
									00:01:38	18.13	0.725	13.142	511	370.995	370.372	1	127.2	24.8	32	32.1	6.87	2	74	5	17.54	3.42	16.11	4.67	20.92	0.05	126	25	116	34	NONE		20.2	61	35.2	741	768	2670	111.3	1.85	3	49.4	0	15	2655
									00:01:42	18.99	0.751	14.259	500	403.315	403.622	1	131.7	25.8	32.1	32	7.47	2.1	75	5.4	17.54	3.44	16.2	4.63	20.92	0.05	126	25	117	33	NONE		20.2	62	35.2	741	768	2904	121	2.02	3	53.8	0	0	2904
									00:01:45	19.54	0.703	13.739	492	378.658	378.263	1	123.9	23.5	32.7	32.7	7.01	2	74	5.1	17.62	3.34	16.35	4.52	20.92	0.05	127	24	118	33	NONE		20.2	62	35.2	741	768	2726	113.6	1.89	3	50.5	0	10	2716
									00:01:48	19.35	0.769	14.884	499	416.5	419.381	1.01	135.1	26.3	32.5	32.3	7.71	2.2	75	5.6	17.57	3.42	16.4	4.53	20.92	0.05	127	25	118	33	NONE		20.2	62	35.2	741	768	3003	125.1	2.09	3	55.6	0	0	3003
									00:01:51	19.74	0.712	14.053	470	383.269	385.223	1.01	125.7	23.7	33.1	32.9	7.1	2	74	5.2	17.65	3.33	16.43	4.47	20.92	0.05	127	24	118	32	NONE		20.2	62	35.2	741	768	2763	115.1	1.92	3	51.2	0	0	2763
									00:01:54	18.52	0.722	13.37	451	369.902	373.754	1.01	127.1	24.5	32.6	32.3	6.85	2	74	5	17.6	3.39	16.36	4.52	20.92	0.05	127	24	118	33	NONE		20.2	62	35.2	741	768	2669	111.2	1.85	3	49.4	0	0	2669
									00:01:57	17.91	0.723	12.949	495	353.748	362.974	1.03	127.5	24.6	33.1	32.2	6.55	1.9	75	4.7	17.63	3.4	16.53	4.47	20.92	0.05	127	25	119	32	NONE		20.2	62	35.2	741	768	2562	106.7	1.78	4	47.4	0	0	2562
									00:02:00	20.34	0.6	12.203	450	308.128	316.305	1.03	107.3	18.9	35	34.1	5.71	1.6	74	4.2	17.88	3.15	16.69	4.29	20.92	0.05	129	23	120	31	NONE		20.3	61	35.3	741	768	2231	93	1.55	4	41.3	0	0	2231
									00:02:06	11.56	0.949	10.971	527	321.56	333.726	1.04	165	35	31.6	30.4	5.95	1.7	75	4.3	17.39	3.69	16.15	4.8	20.92	0.05	125	27	116	35	NONE		20.3	61	35.3	741	768	2335	97.3	1.62	4	43.2	0	0	2335
									00:02:09	19.67	0.627	12.334	479	331.116	341.899	1.03	110.9	21.1	33.1	32	6.13	1.8	77	4.3	17.69	3.37	16.58	4.42	20.92	0.05	128	24	120	32	NONE		20.3	61	35.3	741	768	2401	100	1.67	4	44.5	0	0	2401
									00:02:12	20.76	0.618	12.83	398	340.309	347.017	1.02	109.6	20.3	33.4	32.8	6.3	1.8	78	4.4	17.73	3.28	16.53	4.43	20.92	0.05	128	24	119	32	NONE		20.3	61	35.3	741	768	2461	102.5	1.71	4	45.6	0	0	2461
									00:02:15	19.48	0.545	10.617	420	281.851	290.373	1.03	96.6	18.1	32.8	31.9	5.22	1.5	77	3.7	17.72	3.32	16.44	4.46	20.92	0.05	128	24	119	32	NONE		20.3	61	35.3	741	768	2043	85.1	1.42	4	37.8	0	0	2043
									00:02:18	20.48	0.591	12.102	417	324.281	332.238	1.02	104.6	19.7	32.9	32.1	6.01	1.7	75	4.3	17.7	3.33	16.45	4.49	20.92	0.05	128	24	119	32	NONE		20.3	61	35.3	741	768	2347	97.8	1.63	4	43.5	0	0	2347
									00:02:21	18.52	0.691	12.796	401	360.429	366.253	1.02	121.2	24	31.9	31.4	6.67	1.9	73	4.9	17.54	3.47	16.32	4.56	20.92	0.05	126	25	118	33	NONE		20.3	61	35.3	741	768	2604	108.5	1.81	4	48.2	0	0	2604
									00:02:24	20.13	0.595	11.98	491	319.632	326.63	1.02	105.4	19.7	33.1	32.4	5.92	1.7	74	4.3	17.71	3.31	16.49	4.42	20.92	0.05	128	24	119	32	NONE		20.3	61	35.3	741	768	2312	96.4	1.61	4	42.8	0	0	2312
									00:02:27	18.63	0.635	11.832	452	311.986	320.669	1.03	112.7	20.9	33.7	32.8	5.78	1.7	75	4.2	17.75	3.29	16.48	4.41	20.92	0.05	128	24	119	32	NONE		20.3	62	35.3	741	768	2260	94.2	1.57	4	41.9	0	0	2260
									00:02:30	19.48	0.61	11.883	407	321.471	327.303	1.02	107.8	20.4	32.7	32.1	5.95	1.7	74	4.3	17.67	3.34	16.52	4.42	20.92	0.05	127	24	119	32	NONE		20.4	61	35.3	741	768	2324	96.8	1.61	4	43	0	0	2324
									00:02:33	20.48	0.571	11.693	433	297.641	303.302	1.02	102	18	34.5	33.8	5.51	1.6	74	4	17.86	3.15	16.69	4.3	20.92	0.05	129	23	120	31	NONE		20.4	61	35.3	741	768	2152	89.7	1.49	5	39.9	0	0	2152
									00:02:36	21.2	0.665	14.099	401	381.572	389.411	1.02	117.5	22.3	33.1	32.4	7.07	2	74	5.2	17.67	3.35	16.41	4.47	20.92	0.05	127	24	118	32	NONE		20.4	61	35.3	741	768	2760	115	1.92	5	51.1	0	0	2760
									00:02:39	19.42	0.647	12.563	432	336.715	345.427	1.03	114.5	21.6	33.3	32.4	6.24	1.8	74	4.6	17.7	3.34	16.46	4.46	20.92	0.05	128	24	119	32	NONE		20.4	61	35.3	741	768	2438	101.6	1.69	5	45.2	0	0	2438
									00:02:42	19.8	0.548	10.851	420	281.778	283.546	1.01	97.6	17.4	33.6	33.4	5.22	1.5	73	3.9	17.81	3.18	16.65	4.33	20.92	0.05	128	23	120	31	NONE		20.4	61	35.3	741	768	2032	84.7	1.41	5	37.6	0	0	2032
									00:02:45	21.74	0.515	11.196	431	279.619	284.322	1.02	92.3	15.9	34.6	34	5.18	1.5	73	3.8	17.92	3.09	16.64	4.27	20.92	0.05	129	22	120	31	NONE		20.4	61	35.3	741	768	2021	84.2	1.4	5	37.4	0	0	2021
									00:02:47	21.98	0.605	13.297	336	365.387	363.795	1	106.7	20.1	32.2	32.3	6.77	1.9	73	5	17.64	3.32	16.35	4.5	20.92	0.05	127	24	118	32	NONE		20.4	61	35.3	741	768	2628	109.5	1.83	5	48.7	0	39	2589
									00:02:50	19.35	0.65	12.581	463	338.675	342.668	1.01	115	21.5	33.1	32.8	6.27	1.8	74	4.6	17.69	3.31	16.42	4.47	20.92	0.05	128	24	118	32	NONE		20.4	61	35.3	741	768	2445	101.9	1.7	5	45.3	0	0	2445
									00:02:54	18.24	0.667	12.164	437	334.679	341.048	1.02	117.5	22.7	32.5	31.9	6.2	1.8	74	4.5	17.62	3.4	16.39	4.5	20.92	0.05	127	25	118	32	NONE		20.4	61	35.3	741	768	2420	100.8	1.68	5	44.8	0	0	2420
									00:02:57	18.13	0.675	12.236	480	333.371	334.377	1	119.2	22.4	32.9	32.8	6.17	1.8	74	4.5	17.66	3.32	16.43	4.47	20.92	0.05	127	24	118	32	NONE		20.4	61	35.3	741	768	2402	100.1	1.67	5	44.5	0	0	2402
									00:03:00	19.48	0.671	13.071	429	357.93	357.75	1	118.4	22.3	32.7	32.7	6.63	1.9	74	4.8	17.65	3.32	16.54	4.45	20.92	0.05	127	24	119	32	NONE		20.4	61	35.3	741	768	2577	107.4	1.79	5	47.7	0	4	2572
									00:03:04	15.58	0.745	11.61	482	325.858	328.719	1.01	130.8	25.6	32.3	32	6.03	1.7	72	4.5	17.56	3.44	16.28	4.59	20.92	0.05	127	25	117	33	NONE		20.4	61	35.3	741	768	2351	97.9	1.63	5	43.5	0	0	2351
									00:03:07	19.48	0.583	11.357	462	298.475	301.462	1.01	103.6	18.8	33.5	33.2	5.53	1.6	72	4.1	17.77	3.22	16.54	4.36	20.92	0.05	128	23	119	31	NONE		20.4	61	35.3	741	768	2154	89.7	1.5	5	39.9	0	0	2154
									00:03:10	18.24	0.694	12.657	461	341.766	346.941	1.02	122.7	23.1	33.3	32.8	6.33	1.8	72	4.7	17.68	3.33	16.48	4.42	20.92	0.05	127	24	119	32	NONE		20.4	61	35.3	741	768	2469	102.9	1.71	6	45.7	0	0	2469
									00:03:13	19.42	0.654	12.699	486	333.182	340.499	1.02	116.2	21.3	34	33.3	6.17	1.8	73	4.6	17.77	3.26	16.64	4.31	20.92	0.05	128	23	120	31	NONE		20.5	61	35.3	741	768	2411	100.4	1.67	6	44.6	0	0	2411
									00:03:17	19.67	0.659	12.964	447	324.926	333.411	1.03	118	20.6	35.7	34.8	6.02	1.7	75	4.3	17.91	3.13	16.65	4.28	20.92	0.05	129	23	120	31	NONE		20.5	61	35.3	741	768	2353	98	1.63	6	43.6	0	0	2353
									00:03:20	19.05	0.64	12.19	418	307.865	319.794	1.04	114.4	20.4	35.3	34	5.7	1.6	73	4.2	17.88	3.19	16.7	4.26	20.92	0.05	129	23	120	31	NONE		20.5	61	35.3	741	768	2236	93.1	1.55	6	41.4	0	0	2236
									00:03:23	19.05	0.621	11.829	412	311.939	321.537	1.03	110.2	20.5	33.6	32.6	5.78	1.7	76	4.1	17.75	3.3	16.6	4.34	20.92	0.05	128	24	120	31	NONE		20.5	61	35.3	741	768	2261	94.2	1.57	6	41.9	0	0	2261
									00:03:26	18.93	0.583	11.035	443	283.252	288.156	1.02	104	18.5	34.3	33.7	5.25	1.5	79	3.6	17.84	3.17	16.63	4.29	20.92	0.05	129	23	120	31	NONE		20.5	61	35.3	741	768	2047	85.3	1.42	6	37.9	0	0	2047
									00:03:29	23.08	0.53	12.231	356	302.558	311.323	1.03	95.1	16.4	35.1	34.1	5.6	1.6	79	3.8	17.94	3.09	16.8	4.09	20.92	0.05	129	22	121	29	NONE		20.5	61	35.3	741	768	2192	91.3	1.52	6	40.6	0	0	2192
									00:03:31	20.76	0.649	13.474	415	354.759	365.844	1.03	115.2	21.4	33.9	32.9	6.57	1.9	78	4.5	17.75	3.3	16.64	4.32	20.92	0.05	128	24	120	31	NONE		20.5	61	35.3	741	768	2572	107.2	1.79	6	47.6	0	0	2572
									00:03:35	20.13	0.569	11.456	425	290.567	296.546	1.02	101.7	17.9	34.6	33.9	5.38	1.5	77	3.8	17.87	3.15	16.77	4.19	20.92	0.05	129	23	121	30	NONE		20.5	61	35.3	741	768	2102	87.6	1.46	6	38.9	0	0	2102
									00:03:38	21.28	0.534	11.362	350	287.849	290.555	1.01	95.5	16.6	34.3	34	5.33	1.5	76	3.8	17.88	3.11	16.65	4.24	20.92	0.05	129	22	120	31	NONE		20.5	61	35.3	741	768	2077	86.5	1.44	6	38.5	0	0	2077
									00:03:40	20.62	0.518	10.68	352	267.994	269.639	1.01	92.8	15.9	34.5	34.3	4.96	1.4	74	3.6	17.92	3.07	16.65	4.17	20.92	0.05	129	22	120	30	NONE		20.5	61	35.3	741	768	1932	80.5	1.34	6	35.8	0	0	1932
									00:03:43	23.08	0.585	13.5	360	358.913	357.094	0.99	103.8	18.8	33.1	33.3	6.65	1.9	74	4.9	17.74	3.21	16.65	4.22	20.92	0.05	128	23	120	30	NONE		20.5	61	35.3	741	768	2581	107.6	1.79	6	47.8	0	45	2537
									00:03:46	20.13	0.596	12	389	327.109	323.249	0.99	105.3	19.5	32.4	32.8	6.06	1.7	74	4.4	17.67	3.27	16.55	4.29	20.92	0.05	127	24	119	31	NONE		20.5	61	35.3	741	768	2349	97.9	1.63	7	43.5	0	95	2254
									00:03:49	20.07	0.538	10.796	373	285.794	279.03	0.98	95.6	16.9	32.9	33.7	5.29	1.5	73	3.9	17.77	3.14	16.52	4.29	20.92	0.05	128	23	119	31	NONE		20.5	61	35.3	741	768	2047	85.3	1.42	7	37.9	0	165	1882
									00:03:52	20.83	0.561	11.688	392	308.289	305.166	0.99	99.7	17.8	33.2	33.5	5.71	1.6	72	4.3	17.77	3.17	16.67	4.2	20.92	0.05	128	23	120	30	NONE		20.5	61	35.3	741	768	2215	92.3	1.54	7	41	0	77	2138
									00:03:54	22.22	0.553	12.289	360	321.519	320.012	1	98.4	17.5	33.4	33.5	5.95	1.7	72	4.5	17.79	3.16	16.5	4.27	20.92	0.05	128	23	119	31	NONE		20.6	61	35.3	741	768	2313	96.4	1.61	7	42.8	0	37	2276
									00:03:57	22.64	0.466	10.551	317	263.996	258.721	0.98	83.6	13.9	34	34.7	4.89	1.4	70	3.8	17.94	2.98	16.6	4.13	20.92	0.05	129	22	120	30	NONE		20.6	61	35.3	741	768	1892	78.9	1.31	7	35	0	129	1763
									00:04:01	15.5	0.604	9.364	384	186.153	254.079	1.36	110.9	19.9	44.5	32.6	3.45	1	72	2.6	18.36	3.29	16.3	4.31	20.92	0.05	132	24	118	31	NONE		20.6	61	35.3	741	768	1448	60.3	1.01	7	26.8	0	0	1448
									00:04:04	20.27	0.703	14.25	452	411.123	395.702	0.96	123	23.7	31.2	32.4	7.61	2.2	74	5.6	17.5	3.37	16.18	4.57	20.92	0.05	126	24	117	33	NONE		20.6	61	35.3	741	768	2936	122.3	2.04	7	54.4	0	376	2560
									00:04:07	20.2	0.671	13.556	502	368.702	364.242	0.99	118.6	21.9	32.9	33.3	6.83	2	75	4.9	17.68	3.26	16.41	4.45	20.92	0.05	127	24	118	32	NONE		20.6	61	35.3	741	768	2648	110.3	1.84	7	49	0	109	2538
									00:04:09	22.39	0.64	14.328	452	384.538	379.612	0.99	113.4	20.6	33.2	33.6	7.12	2	79	4.9	17.72	3.22	16.54	4.28	20.92	0.05	128	23	119	31	NONE		20.6	61	35.3	741	768	2761	115	1.92	7	51.1	0	121	2640
									00:04:12	21.74	0.548	11.913	404	312.605	307.646	0.98	97.5	17.2	33.2	33.8	5.79	1.7	82	3.8	17.79	3.14	16.6	4.24	20.92	0.05	128	23	120	31	NONE		20.6	61	35.3	741	768	2243	93.5	1.56	7	41.5	0	121	2121
									00:04:15	22.81	0.567	12.935	387	346.066	343.655	0.99	100.5	18.3	32.8	33	6.41	1.8	82	4.2	17.72	3.23	16.59	4.27	20.92	0.05	128	23	120	31	NONE		20.6	61	35.3	741	768	2488	103.7	1.73	7	46.1	0	59	2429
									00:04:18	22.06	0.623	13.743	414	371.017	372.345	1	110.2	20.5	32.9	32.8	6.87	2	81	4.6	17.69	3.29	16.57	4.31	20.92	0.05	128	24	119	31	NONE		20.6	61	35.3	741	768	2673	111.4	1.86	7	49.5	0	0	2673
									00:04:20	24	0.592	14.208	383	380.411	379.335	1	104.9	19.2	32.9	33	7.04	2	81	4.7	17.72	3.24	16.64	4.24	20.92	0.05	128	23	120	31	NONE		20.6	61	35.3	741	768	2737	114.1	1.9	7	50.7	0	26	2711
									00:04:23	19.93	0.7	13.953	432	379.735	384.164	1.01	123.6	23.4	33.1	32.7	7.03	2	81	4.7	17.66	3.34	16.47	4.44	20.92	0.05	127	24	119	32	NONE		20.6	60	35.3	741	768	2741	114.2	1.9	8	50.8	0	0	2741
									00:04:26	22.06	0.557	12.287	432	319.046	321.313	1.01	99.2	17.7	33.7	33.4	5.91	1.7	79	4	17.81	3.18	16.61	4.25	20.92	0.05	128	23	120	31	NONE		20.6	60	35.3	741	768	2301	95.9	1.6	8	42.6	0	0	2301
									00:04:29	21.98	0.567	12.462	388	325.067	327.394	1.01	100.9	18.1	33.6	33.4	6.02	1.7	78	4.2	17.8	3.19	16.73	4.25	20.92	0.05	128	23	121	31	NONE		20.6	60	35.3	741	768	2344	97.7	1.63	8	43.4	0	0	2344
									00:04:43	21.28	0.589	12.532	424	320.972	327.425	1.02	105.1	18.7	34.4	33.7	5.94	1.7	74	4.3	17.84	3.17	16.53	4.35	20.92	0.05	129	23	119	31	NONE		20.6	61	35.3	741	768	2321	96.7	1.61	8	43	0	0	2321
									00:04:46	21.28	0.589	12.532	405	316.943	325.648	1.03	105.3	18.6	34.8	33.9	5.87	1.7	73	4.3	17.88	3.16	16.73	4.21	20.92	0.05	129	23	121	30	NONE		20.6	61	35.3	741	768	2296	95.7	1.59	8	42.5	0	0	2296
									00:04:49	20.55	0.63	12.945	418	333.63	339.912	1.02	112.3	20.1	34.5	33.9	6.18	1.8	73	4.6	17.83	3.19	16.55	4.34	20.92	0.05	129	23	119	31	NONE		20.6	61	35.4	741	768	2412	100.5	1.68	8	44.7	0	0	2412
									00:04:53	17.91	0.71	12.716	452	331.99	343.605	1.03	126.2	23.3	34.5	33.4	6.15	1.8	76	4.4	17.77	3.28	16.54	4.34	20.92	0.05	128	24	119	31	NONE		20.6	61	35.3	741	768	2409	100.4	1.67	8	44.6	0	0	2409
									00:04:56	16.53	0.593	9.802	420	240.977	248.809	1.03	106.5	18.3	35.9	34.7	4.46	1.3	79	3.1	17.96	3.09	16.8	4.19	20.92	0.05	129	22	121	30	NONE		20.6	61	35.4	741	768	1747	72.8	1.21	8	32.4	0	0	1747
									00:04:59	21.35	0.619	13.217	398	345.797	347.959	1.01	110.1	19.8	33.9	33.7	6.4	1.8	79	4.4	17.79	3.2	16.54	4.34	20.92	0.05	128	23	119	31	NONE		20.6	60	35.3	741	768	2493	103.9	1.73	8	46.2	0	0	2493
									00:05:02	20.41	0.653	13.327	431	359.415	362.997	1.01	115.5	21.6	33.1	32.8	6.66	1.9	81	4.4	17.69	3.31	16.58	4.33	20.92	0.05	128	24	120	31	NONE		20.6	61	35.4	741	768	2593	108.1	1.8	9	48	0	0	2593
									00:05:04	22.3	0.611	13.628	419	355.243	361.693	1.02	108.7	19.7	34	33.4	6.58	1.9	81	4.4	17.79	3.22	16.58	4.29	20.92	0.05	128	23	120	31	NONE		20.7	61	35.3	741	768	2568	107	1.78	9	47.6	0	0	2568
									00:05:07	23.26	0.672	15.628	409	406.022	415.41	1.02	119.6	21.7	34.5	33.7	7.52	2.1	79	5.1	17.8	3.23	16.66	4.23	20.92	0.05	128	23	120	30	NONE		20.7	60	35.4	741	768	2938	122.4	2.04	9	54.4	0	0	2938
									00:05:10	22.22	0.658	14.622	439	366.335	378.499	1.03	117.8	20.7	35.7	34.5	6.78	1.9	78	4.7	17.9	3.15	16.82	4.18	20.92	0.05	129	23	121	30	NONE		20.7	60	35.3	741	768	2657	110.7	1.85	9	49.2	0	0	2657
									00:05:12	21.51	0.602	12.946	403	324.9	330.829	1.02	107.8	18.7	35.2	34.6	6.02	1.7	78	4.2	17.91	3.11	16.75	4.18	20.92	0.05	129	22	121	30	NONE		20.7	61	35.3	741	768	2349	97.9	1.63	9	43.5	0	0	2349
									00:05:15	21.74	0.703	15.283	448	400.606	411.667	1.03	124.9	23	34.4	33.4	7.42	2.1	79	5.1	17.77	3.27	16.66	4.29	20.92	0.05	128	24	120	31	NONE		20.7	61	35.3	741	768	2902	120.9	2.02	9	53.7	0	0	2902
									00:05:18	21.13	0.68	14.366	447	362.513	373.778	1.03	121.6	21.5	35.5	34.5	6.71	1.9	77	4.7	17.88	3.16	16.7	4.26	20.92	0.05	129	23	120	31	NONE		20.7	60	35.3	741	768	2628	109.5	1.82	9	48.7	0	0	2628
									00:05:21	21.43	0.623	13.35	414	331.171	343.796	1.04	111.7	19.5	35.8	34.5	6.13	1.8	76	4.4	17.93	3.13	16.72	4.24	20.92	0.05	129	23	121	31	NONE		20.7	60	35.3	741	768	2404	100.2	1.67	9	44.5	0	0	2404
									00:05:24	20.76	0.625	12.976	385	312.127	326.129	1.04	112.6	19.1	36.9	35.3	5.78	1.7	74	4.2	18.02	3.06	16.83	4.12	20.92	0.05	130	22	121	30	NONE		20.7	60	35.3	741	768	2269	94.6	1.58	9	42	0	0	2269
									00:05:27	19.29	0.61	11.768	403	279.989	291.888	1.04	110.1	18.4	37.2	35.7	5.18	1.5	73	3.8	18.05	3.02	16.82	4.13	20.92	0.05	130	22	121	30	NONE		20.7	60	35.4	741	768	2035	84.8	1.41	9	37.7	0	0	2035
									00:05:30	19.87	0.59	11.722	397	287.404	297.43	1.03	106	18.2	35.9	34.7	5.32	1.5	73	3.9	17.97	3.08	16.76	4.2	20.92	0.05	130	22	121	30	NONE		20.7	60	35.4	741	768	2085	86.9	1.45	9	38.6	0	0	2085
									00:05:33	20.2	0.553	11.172	381	274.058	279.099	1.02	99.4	16.8	35.6	35	5.08	1.5	73	3.8	17.97	3.04	16.77	4.17	20.92	0.05	130	22	121	30	NONE		20.7	60	35.3	741	768	1981	82.6	1.38	9	36.7	0	0	1981
									00:05:35	24	0.446	10.704	328	254.515	256.389	1.01	80.6	13	35.5	35.2	4.71	1.3	71	3.6	18.07	2.91	16.86	4	20.92	0.05	130	21	122	29	NONE		20.7	60	35.4	741	768	1835	76.5	1.27	10	34	0	0	1835
									00:05:38	22.14	0.476	10.539	344	264.794	271.418	1.03	85.2	14.9	33.9	33.1	4.9	1.4	70	3.8	17.9	3.13	16.74	4.18	20.92	0.05	129	23	121	30	NONE		20.7	61	35.4	741	768	1917	79.9	1.33	10	35.5	0	0	1917
									00:05:41	20.69	0.538	11.131	372	284.183	285.964	1.01	96.1	16.8	34.1	33.9	5.26	1.5	70	4.1	17.86	3.12	16.7	4.22	20.92	0.05	129	23	120	30	NONE		20.7	61	35.4	741	768	2049	85.4	1.42	10	37.9	0	0	2049
									00:05:44	20	0.541	10.82	362	273.628	274.735	1	96.8	16.7	34.4	34.3	5.07	1.4	69	4	17.89	3.09	16.6	4.25	20.92	0.05	129	22	120	31	NONE		20.6	61	35.4	741	768	1972	82.2	1.37	10	36.5	0	0	1972
									00:05:47	22.73	0.471	10.705	309	274.609	272.957	0.99	84.1	14.6	33.2	33.4	5.09	1.5	70	3.9	17.86	3.1	16.66	4.16	20.92	0.05	129	22	120	30	NONE		20.7	61	35.4	741	768	1975	82.3	1.37	10	36.6	0	41	1934
									00:05:49	21.43	0.499	10.693	357	278.205	275.025	0.99	88.9	15.6	33	33.4	5.15	1.5	71	3.9	17.82	3.13	16.62	4.28	20.92	0.05	128	23	120	31	NONE		20.7	61	35.4	741	768	1998	83.3	1.39	10	37	0	78	1920
									00:05:52	21.13	0.528	11.155	359	302.811	295.623	0.98	93.4	17	32	32.7	5.61	1.6	70	4.3	17.69	3.22	16.5	4.29	20.92	0.05	128	23	119	31	NONE		20.7	61	35.4	741	768	2169	90.4	1.51	10	40.2	0	176	1993
									00:05:55	20.2	0.521	10.525	358	281.856	274.296	0.97	92.4	16.5	32.3	33.2	5.22	1.5	69	4.1	17.74	3.17	16.62	4.2	20.92	0.05	128	23	120	30	NONE		20.7	62	35.4	741	768	2017	84.1	1.4	10	37.4	0	185	1833
									00:05:58	21.2	0.479	10.155	343	267.174	261.649	0.98	85.2	15	32.5	33.1	4.95	1.4	70	3.8	17.79	3.13	16.59	4.21	20.92	0.05	128	23	120	30	NONE		20.7	62	35.4	741	768	1915	79.8	1.33	10	35.5	0	135	1780
									00:06:01	18.18	0.578	10.509	419	296.104	284.435	0.96	101.6	19	31.2	32.5	5.48	1.6	70	4.2	17.58	3.29	16.27	4.47	20.92	0.05	127	24	117	32	NONE		20.7	62	35.4	741	768	2113	88.1	1.47	10	39.1	0	284	1829
									00:06:04	21.05	0.549	11.558	373	307.392	297.92	0.97	97.5	17.2	32.8	33.8	5.69	1.6	69	4.5	17.76	3.13	16.41	4.32	20.92	0.05	128	23	118	31	NONE		20.7	61	35.4	741	768	2198	91.6	1.53	10	40.7	0	231	1967
									00:06:07	23.9	0.494	11.809	366	306.233	298.854	0.98	88.1	15.2	33.1	33.9	5.67	1.6	70	4.4	17.83	3.08	16.66	4.18	20.92	0.05	129	22	120	30	NONE		20.7	61	35.4	741	768	2193	91.4	1.52	10	40.6	0	180	2013
									00:06:09	29.7	0.387	11.495	368	252.173	241.052	0.96	70.9	9.9	37.3	39.1	4.67	1.3	73	3.5	18.32	2.56	17.08	3.63	20.92	0.05	132	18	123	26	NONE		20.7	61	35.3	741	768	1798	74.9	1.25	10	33.3	0	271	1527
									00:06:11	22.06	0.649	14.316	284	421.521	405.294	0.96	113.1	22.3	30.3	31.5	7.81	2.2	73	5.8	17.43	3.44	16.17	4.6	20.92	0.05	126	25	117	33	NONE		20.7	61	35.4	741	768	3009	125.4	2.09	10	55.7	0	395	2614
									00:06:14	24.59	0.335	8.238	292	209.186	200.094	0.96	60	9.9	31.2	32.6	3.87	1.1	73	2.9	17.91	2.96	16.5	4.24	20.92	0.05	129	21	119	31	NONE		20.7	61	35.4	741	768	1492	62.2	1.04	10	27.6	0	221	1270
									00:06:17	20.34	0.535	10.881	461	308.675	298.142	0.97	93.9	17.8	30.6	31.7	5.72	1.6	75	4.1	17.55	3.33	16.26	4.47	20.92	0.05	127	24	117	32	NONE		20.7	61	35.4	741	768	2206	91.9	1.53	11	40.8	0	257	1949
									00:06:20	20.98	0.597	12.524	431	356.93	343.815	0.96	104.7	19.9	31	32.2	6.61	1.9	77	4.6	17.54	3.33	16.3	4.46	20.92	0.05	126	24	118	32	NONE		20.7	60	35.4	741	768	2549	106.2	1.77	11	47.2	0	320	2229
									00:06:23	21.05	0.644	13.558	459	384.018	376.294	0.98	113	21.7	31.5	32.1	7.11	2	79	4.9	17.55	3.37	16.36	4.43	20.92	0.05	127	24	118	32	NONE		20.7	61	35.4	741	768	2753	114.7	1.91	11	51	0	189	2564
									00:06:25	21.51	0.511	10.989	375	300.198	292.083	0.97	90.3	16.5	31.6	32.5	5.56	1.6	79	3.8	17.67	3.23	16.42	4.33	20.92	0.05	127	23	118	31	NONE		20.7	61	35.4	741	768	2149	89.5	1.49	11	39.8	0	198	1950
									00:06:29	18.4	0.577	10.62	407	301.819	294.09	0.97	101.2	19.4	30.9	31.7	5.59	1.6	77	3.9	17.54	3.36	16.35	4.45	20.92	0.05	126	24	118	32	NONE		20.7	61	35.4	741	768	2161	90	1.5	11	40	0	189	1972
									00:06:32	20.55	0.537	11.034	408	295.879	289.164	0.98	95.2	17.1	32.4	33.2	5.48	1.6	75	3.9	17.73	3.18	16.56	4.28	20.92	0.05	128	23	119	31	NONE		20.7	61	35.4	741	768	2120	88.3	1.47	11	39.3	0	164	1956
									00:06:35	19.93	0.518	10.326	364	287.08	282.344	0.98	91.2	17.2	31.1	31.6	5.32	1.5	72	4	17.61	3.32	16.46	4.33	20.92	0.05	127	24	119	31	NONE		20.7	61	35.4	741	768	2059	85.8	1.43	11	38.1	0	116	1944
									00:06:38	19.61	0.512	10.039	377	270.624	263.023	0.97	90.7	16.3	32	33	5.01	1.4	71	3.8	17.71	3.18	16.37	4.37	20.92	0.05	128	23	118	32	NONE		20.7	61	35.4	741	768	1936	80.7	1.34	11	35.9	0	186	1751
									00:06:40	23.62	0.461	10.89	345	294.017	289.726	0.99	81.6	14.9	31.4	31.9	5.44	1.6	72	4.1	17.7	3.23	16.57	4.27	20.92	0.05	128	23	119	31	NONE		20.7	61	35.4	741	768	2110	87.9	1.47	11	39.1	0	105	2005
									00:06:43	20.98	0.582	12.21	413	346.353	338.687	0.98	102.1	19.6	31	31.7	6.41	1.8	73	4.7	17.54	3.37	16.34	4.43	20.92	0.05	126	24	118	32	NONE		20.7	61	35.4	741	768	2482	103.4	1.72	11	46	0	187	2294
									00:06:46	20.48	0.57	11.672	422	316.827	311.866	0.98	100.8	18.5	32.3	32.8	5.87	1.7	74	4.3	17.68	3.25	16.53	4.3	20.92	0.05	128	23	119	31	NONE		20.7	61	35.4	741	768	2273	94.7	1.58	11	42.1	0	121	2152
									00:06:49	20.48	0.573	11.734	419	318.237	316.978	1	101.3	18.8	32.4	32.5	5.89	1.7	76	4.2	17.68	3.28	16.58	4.29	20.92	0.05	127	24	120	31	NONE		20.7	61	35.4	741	768	2289	95.4	1.59	11	42.4	0	31	2258
									00:06:51	24.49	0.536	13.127	357	343.124	340.554	0.99	95.4	16.9	33.3	33.5	6.35	1.8	78	4.4	17.8	3.15	16.61	4.22	20.92	0.05	128	23	120	30	NONE		20.7	61	35.4	741	768	2466	102.8	1.71	11	45.7	0	63	2403
									00:06:54	21.82	0.609	13.287	417	368.578	368.41	1	107.2	20.5	31.9	31.9	6.83	2	77	4.8	17.6	3.37	16.7	4.25	20.92	0.05	127	24	120	31	NONE		20.7	61	35.4	741	768	2653	110.6	1.84	11	49.1	0	4	2649
									00:06:57	21.58	0.531	11.46	404	301.332	300.174	1	94.4	16.9	33	33.1	5.58	1.6	78	3.9	17.78	3.18	16.64	4.2	20.92	0.05	128	23	120	30	NONE		20.7	61	35.4	741	768	2168	90.3	1.51	12	40.1	0	28	2139
									00:07:00	20.07	0.586	11.759	384	327.396	325.608	0.99	103.1	19.7	31.6	31.8	6.06	1.7	77	4.3	17.59	3.36	16.4	4.45	20.92	0.05	127	24	118	32	NONE		20.7	61	35.4	741	768	2354	98.1	1.64	12	43.6	0	44	2311
									00:07:02	23.26	0.611	14.209	418	384.515	388.779	1.01	108	20.3	32.7	32.4	7.12	2	79	4.9	17.68	3.32	16.56	4.33	20.92	0.05	127	24	119	31	NONE		20.7	61	35.4	741	768	2775	115.6	1.93	12	51.4	0	0	2775
									00:07:05	20.27	0.569	11.534	495	298.063	301.939	1.01	101.4	18.1	33.9	33.5	5.52	1.6	80	3.7	17.82	3.18	16.63	4.26	20.92	0.05	128	23	120	31	NONE		20.7	61	35.4	741	768	2152	89.7	1.49	12	39.9	0	0	2152
									00:07:08	20.98	0.639	13.406	411	356.519	360.996	1.01	113.3	20.9	33.5	33.1	6.6	1.9	80	4.5	17.73	3.27	16.42	4.45	20.92	0.05	128	24	118	32	NONE		20.7	61	35.4	741	768	2574	107.3	1.79	12	47.7	0	0	2574
[truncated: 34 more columns]

## Sheet: Sonuçlar
Parametre	um	Pre	Bekl.	%Beklenen	Ex Sonrası	% Değişim	Normal	Sınıf
Parametre	um	Ölçüm	Dinlenme	Isınma	AT	RC	Maks	Bekl.	%Beklenen	Normal	Sınıf
Parametre	um	Ölçüm	Dinlenme	Isınma	AT	RC	Maks	Bekl.	%Beklenen	Normal	Sınıf
Parametre	um	Ölçüm	Dinlenme	Isınma	AT	RC	Maks	Bekl.	%Beklenen	Normal	Sınıf
Parametre	um	Ölçüm	Dinlenme	Isınma	AT	RC	Maks	Bekl.	%Beklenen	Normal	Sınıf
Parametre	um	Ölçüm	Dinlenme	Isınma	AT	RC	Maks	Bekl.	%Beklenen	Normal	Sınıf
