# Supplementary material for: Correction: The contribution of energy systems during 30-second lower body Wingate anaerobic test in combat sports athletes: Intermittent versus single forms and gender comparison
Source: PLoS One. 2024 Jun 27;19(6):e0306361. doi: 10.1371/journal.pone.0306361 (PMC11210755; doi:10.1371/journal.pone.0306361)
Supplement: S1 File — A) Descriptive characteristics of athletes including age range, height, weight; B) Wingate test outputs, including metrics such as peak power, mean power, and fatigue index; C) Oxygen Consumption (O2) Data for two different Wingate test protocols, providing comparative insights into athletes’ oxygen consumption during these tests. (ZIP) [file pone.0306361.s001.zip › S1 File/C. Oxygen consumption data for two Wingate tests/All Raw-Oxygen Data/43.xlsx]

## Sheet: Veri
			Test Tarihi	13122022		Barometrik basınç (mmHg)	757		t	Rf	VT	VE_ergo	IV	VO2	VCO2	RQ	O2eksp	CO2eksp	VE/VO2	VE/VCO2	VO2/Kg	METS	HR	VO2/HR	FeO2	FeCO2	FetO2	FetCO2	FiO2	FiCO2	PeO2	PeCO2	PetO2	PETCO2	Faz	İşaretleyici	Ortam Sıc.	RH Amb	Cihaz Sıcaklığı	Analizör Basıncı	PB	EEkc	EEh	EEm	EEtot	EEkg	PRO	YAĞ	CHO
			Test Süresi	00:13:52		Ortam Sıcaklığı (°C)	21		s	1/min	L(btps)	L/min	mL	mL/min	mL/min	---	mL	mL	---	---	mL/min/Kg	---	bpm	mL/beat	%	%	%	%	%	%	mmHg	mmHg	mmHg	mmHg	---	---	°C	%	°C	mmHg	mmHg	kcal/day	kcal/h	kcal/min	kcal	kcal/Kg/day	kcal/day	kcal/day	kcal/day
			Test Süresi	00:06:14		Ortam Görece Nem (%)	61
			Egzersiz Süresi	00:00:00		Flowmetre sıcaklığı (°C)	34		00:00:00	19.93	0.457	9.11	350	344.637	242.25	0.7	75.9	15	22.4	31.8	6.38	1.8	61	5.6	16.61	3.28	14.86	4.63	20.92	0.05	118	23	106	33	NONE		21.2	60	35.5	729	757	2319	96.6	1.61	0	42.9	0	2319	0
			Kişi (Hasta) Tipi	Healthy		Flowmetre Bağıl Nem (%)	100		00:00:03	18.75	0.455	8.531	353	343.143	243.31	0.71	74.3	16	21	29.7	6.35	1.8	62	5.5	16.33	3.52	14.72	4.73	20.92	0.05	116	25	105	34	NONE		21.2	60	35.5	729	757	2312	96.4	1.61	0	42.8	0	2296	16
			Test Türü	Azami		STPD (---)	0.8229		00:00:06	18.69	0.491	9.178	442	357.005	254.579	0.71	80.9	16.8	22	30.9	6.61	1.9	63	5.7	16.48	3.42	14.8	4.72	20.92	0.05	117	24	105	34	NONE		21.2	60	35.5	729	757	2408	100.3	1.67	0	44.6	0	2358	50
			Ergometre	Hiçbiri		BTPS Ins (---)	1.1073		00:00:10	19.23	0.491	9.442	409	372.469	265.086	0.71	80.6	17	21.7	30.5	6.9	2	62	6	16.42	3.46	14.77	4.74	20.92	0.05	117	25	105	34	NONE		21.2	60	35.5	729	757	2512	104.7	1.74	0	46.5	0	2471	40
			Protokol	Hiçbiri		BTPS Eksp (---)	1.02		00:00:13	17.34	0.582	10.092	452	435.132	309.723	0.71	93.1	22	20.4	28.7	8.06	2.3	62	7	16	3.78	14.61	4.84	20.92	0.05	114	27	104	34	NONE		21.2	61	35.5	729	757	2934	122.3	2.04	0	54.3	0	2886	48
			Azami Efor	Onaylanmamış		#Adım sayısı	111		00:00:16	17.65	0.684	12.071	523	485.142	352.202	0.73	111.6	24.6	22.3	30.8	8.98	2.6	64	7.6	16.32	3.6	14.73	4.82	20.92	0.05	116	26	105	34	NONE		21.2	61	35.5	729	757	3282	136.8	2.28	0	60.8	0	3070	213
			EKG Tepkisi	Yok		BSA (m2)	1.58602		00:00:20	18.93	0.49	9.274	414	364.029	262.472	0.72	80.5	17.1	21.8	30.3	6.74	1.9	63	5.8	16.43	3.49	15.05	4.6	20.92	0.05	117	25	107	33	NONE		21.3	61	35.5	729	757	2460	102.5	1.71	1	45.6	0	2342	118
			Test sebebi	Yok		BMI (kg/m2)	19.8		00:00:22	19.93	0.412	8.213	391	298.126	213.102	0.71	69.1	13.2	22.9	32	5.52	1.6	64	4.7	16.77	3.2	15.14	4.48	20.92	0.05	119	23	107	32	NONE		21.3	61	35.5	729	757	2012	83.8	1.4	1	37.3	0	1958	54
			Testi durdurma sebebi	Yok		HR Maks.	204		00:00:27	14.63	0.814	11.912	640	483.037	355.104	0.74	132.4	29.9	22.5	30.7	8.95	2.6	63	7.7	16.27	3.67	14.8	4.84	20.92	0.05	115	26	105	34	NONE		21.3	61	35.5	729	757	3275	136.5	2.27	1	60.7	0	2961	315
			Test Konumu	Tanımsız		Kullanıcı 1 (---)	-		00:00:30	17.29	0.622	10.755	425	431.118	317.089	0.74	101.5	22.6	22.1	30.1	7.98	2.3	62	7	16.32	3.63	14.93	4.79	20.92	0.05	116	26	106	34	NONE		21.3	60	35.5	729	757	2923	121.8	2.03	1	54.1	0	2639	284
			Test Amacı	Yok		Kullanıcı 2 (---)	-		00:00:33	17.7	0.714	12.637	586	472.524	355.944	0.75	118.6	24.8	24.1	32	8.75	2.5	63	7.5	16.61	3.47	15.21	4.65	20.92	0.05	118	25	108	33	NONE		21.3	60	35.5	729	757	3218	134.1	2.23	1	59.6	0	2709	508
						Kullanıcı 3 (---)	-		00:00:37	20.83	0.407	8.479	381	297.112	224.487	0.76	68.7	13.3	23.6	31.3	5.5	1.6	62	4.8	16.88	3.27	15.49	4.42	20.92	0.05	120	23	110	31	NONE		21.3	60	35.5	729	757	2024	84.3	1.41	1	37.5	0	1689	335
									00:00:40	16.04	0.487	7.813	420	278.185	209.297	0.75	81.9	16.1	24	32	5.15	1.5	61	4.6	16.82	3.31	15.17	4.63	20.92	0.05	119	23	108	33	NONE		21.3	60	35.5	729	757	1894	78.9	1.32	1	35.1	0	1601	293
									00:00:44	17.8	0.486	8.653	408	312.95	236.679	0.76	81.4	16.4	23.7	31.3	5.8	1.7	61	5.1	16.75	3.37	15.34	4.56	20.92	0.05	119	24	109	32	NONE		21.3	60	35.6	729	757	2132	88.9	1.48	1	39.5	0	1774	359
									00:00:47	19.54	0.36	7.036	356	238.089	177.201	0.74	61.3	11.2	23.8	32	4.41	1.3	61	3.9	17.03	3.11	15.59	4.27	20.92	0.05	121	22	111	30	NONE		21.3	60	35.6	729	757	1618	67.4	1.12	1	30	0	1412	206
									00:00:50	18.63	0.606	11.292	401	443.212	331.102	0.75	99.4	21.9	22.5	30.2	8.21	2.3	63	7	16.4	3.61	14.99	4.74	20.92	0.05	116	26	106	34	NONE		21.4	60	35.6	729	757	3014	125.6	2.09	1	55.8	0	2602	412
									00:00:53	21.2	0.534	11.322	427	420.081	314.563	0.75	88.9	18.3	23.4	31.3	7.78	2.2	64	6.6	16.65	3.43	15.29	4.54	20.92	0.05	118	24	109	32	NONE		21.4	60	35.6	729	757	2857	119.1	1.98	2	52.9	0	2450	408
									00:00:56	17.65	0.559	9.865	427	358.968	270.358	0.75	93.5	18.9	24	31.9	6.65	1.9	63	5.7	16.73	3.38	15.15	4.66	20.92	0.05	119	24	108	33	NONE		21.4	60	35.6	729	757	2444	101.8	1.7	2	45.3	0	2059	385
									00:00:59	19.61	0.475	9.314	377	340.193	254.29	0.75	79.4	16	23.3	31.2	6.3	1.8	63	5.4	16.72	3.37	15.4	4.5	20.92	0.05	119	24	109	32	NONE		21.4	60	35.6	729	757	2313	96.4	1.61	2	42.8	0	1994	320
									00:01:03	16.48	0.513	8.456	400	307.611	232.502	0.76	85.8	17.4	23.7	31.4	5.7	1.6	63	4.9	16.73	3.39	15.1	4.68	20.92	0.05	119	24	107	33	NONE		21.4	60	35.6	729	757	2096	87.3	1.46	2	38.8	0	1747	349
									00:01:07	17	0.52	8.839	446	331.307	250.886	0.76	86.3	18.2	23.1	30.5	6.14	1.8	64	5.2	16.6	3.5	15.06	4.7	20.92	0.05	118	25	107	33	NONE		21.4	60	35.6	729	757	2258	94.1	1.57	2	41.8	0	1871	387
									00:01:10	17.49	0.6	10.496	449	399.522	300.801	0.75	99.2	21.2	23.2	30.8	7.4	2.1	64	6.2	16.53	3.53	15.27	4.57	20.92	0.05	117	25	108	32	NONE		21.4	60	35.6	729	757	2720	113.3	1.89	2	50.4	0	2294	426
									00:01:13	20.55	0.545	11.199	416	426.679	319.99	0.75	90.1	19.2	22.9	30.5	7.9	2.3	64	6.7	16.53	3.52	15.32	4.51	20.92	0.05	117	25	109	32	NONE		21.4	60	35.6	729	757	2903	121	2.02	2	53.8	0	2477	426
									00:01:16	17.65	0.611	10.782	450	415.477	312.086	0.75	100.7	21.8	23	30.6	7.69	2.2	65	6.4	16.48	3.57	15.3	4.56	20.92	0.05	117	25	109	32	NONE		21.5	60	35.6	729	757	2828	117.8	1.96	2	52.4	0	2402	426
									00:01:19	20.41	0.467	9.531	388	339.062	251.302	0.74	78.6	15.2	23.9	32.2	6.28	1.8	65	5.2	16.83	3.25	15.35	4.46	20.92	0.05	119	23	109	32	NONE		21.5	60	35.6	729	757	2302	95.9	1.6	2	42.6	0	2034	268
									00:01:22	20	0.603	12.06	412	457.804	342.244	0.75	99.8	21.1	23.3	31.1	8.48	2.4	66	6.9	16.55	3.5	15.2	4.57	20.92	0.05	118	25	108	32	NONE		21.5	60	35.6	729	757	3113	129.7	2.16	2	57.7	0	2682	431
									00:01:25	19.05	0.592	11.276	448	430.425	324.467	0.75	97.8	21	23.1	30.6	7.97	2.3	66	6.5	16.52	3.55	15.31	4.53	20.92	0.05	117	25	109	32	NONE		21.5	60	35.6	729	757	2931	122.1	2.04	2	54.3	0	2463	468
									00:01:28	18.69	0.648	12.112	455	451.697	341.041	0.76	107.7	22.5	23.9	31.7	8.36	2.4	67	6.7	16.62	3.47	15.34	4.56	20.92	0.05	118	25	109	32	NONE		21.5	60	35.6	729	757	3077	128.2	2.14	3	57	0	2573	504
									00:01:31	19.93	0.551	10.983	421	398.579	302.175	0.76	92.2	18.7	24.1	31.7	7.38	2.1	68	5.9	16.73	3.39	15.34	4.5	20.92	0.05	119	24	109	32	NONE		21.5	60	35.6	729	757	2717	113.2	1.89	3	50.3	0	2243	474
									00:01:34	20.41	0.565	11.531	387	426.395	322.684	0.76	94.1	19.5	23.7	31.3	7.9	2.3	68	6.3	16.65	3.45	15.41	4.5	20.92	0.05	118	25	109	32	NONE		21.5	60	35.6	729	757	2906	121.1	2.02	3	53.8	0	2412	494
									00:01:38	17.19	0.596	10.246	422	387.369	292.83	0.76	98.7	21	23.3	30.9	7.17	2	69	5.6	16.56	3.52	15.19	4.63	20.92	0.05	118	25	108	33	NONE		21.5	60	35.6	729	757	2639	110	1.83	3	48.9	0	2198	441
									00:01:41	19.54	0.54	10.554	434	379.058	286.709	0.76	90.6	18.1	24.2	32	7.02	2	67	5.7	16.78	3.35	15.41	4.47	20.92	0.05	119	24	109	32	NONE		21.6	59	35.6	729	757	2583	107.6	1.79	3	47.8	0	2148	435
									00:01:45	15.23	0.655	9.975	499	378.733	289.088	0.76	108.3	23.4	23.5	30.8	7.01	2	68	5.6	16.53	3.57	15.19	4.65	20.92	0.05	117	25	108	33	NONE		21.6	59	35.6	729	757	2585	107.7	1.8	3	47.9	0	2088	497
									00:01:48	17.7	0.551	9.752	417	369.237	279.953	0.76	91.2	19.5	23.1	30.4	6.84	2	68	5.4	16.55	3.54	15.14	4.65	20.92	0.05	118	25	107	33	NONE		21.6	59	35.6	729	757	2517	104.9	1.75	3	46.6	0	2077	440
									00:01:52	16.76	0.589	9.872	467	361.973	274.485	0.76	98.3	20.2	24	31.7	6.7	1.9	68	5.3	16.69	3.43	15.18	4.62	20.92	0.05	118	24	108	33	NONE		21.6	59	35.6	729	757	2468	102.8	1.71	3	45.7	0	2036	432
									00:01:55	17.14	0.515	8.829	405	314.231	237.556	0.76	86.6	17.1	24.3	32.1	5.82	1.7	68	4.6	16.82	3.32	15.33	4.54	20.92	0.05	119	24	109	32	NONE		21.6	59	35.6	729	757	2141	89.2	1.49	3	39.6	0	1783	358
									00:01:59	18.58	0.569	10.57	357	392.698	293.68	0.75	94.7	19.5	23.6	31.6	7.27	2.1	68	5.8	16.64	3.43	15.13	4.61	20.92	0.05	118	24	107	33	NONE		21.6	59	35.6	729	757	2671	111.3	1.85	4	49.5	0	2298	372
									00:02:02	18.69	0.541	10.112	408	382.793	286.498	0.75	89.6	18.9	23	30.7	7.09	2	68	5.6	16.56	3.49	15.33	4.51	20.92	0.05	118	25	109	32	NONE		21.6	59	35.6	729	757	2604	108.5	1.81	4	48.2	0	2235	368
									00:02:04	21.66	0.502	10.874	391	389.912	291.364	0.75	84.3	16.6	24	32.1	7.22	2.1	68	5.7	16.79	3.31	15.46	4.37	20.92	0.05	119	23	110	31	NONE		21.6	59	35.6	729	757	2651	110.5	1.84	4	49.1	0	2287	364
									00:02:08	16.76	0.502	8.413	376	295.81	221.304	0.75	84.7	16.3	24.5	32.7	5.48	1.6	67	4.4	16.87	3.25	15.26	4.63	20.92	0.05	120	23	108	33	NONE		21.6	59	35.6	729	757	2012	83.8	1.4	4	37.3	0	1729	282
									00:02:13	12.35	0.495	6.111	503	181.447	176.286	0.97	85.8	17.6	28.9	29.8	3.36	1	75	2.4	17.33	3.56	15	4.73	20.92	0.05	123	25	106	34	NONE		21.7	59	35.6	729	757	1298	54.1	0.9	4	24	0	126	1172
									00:02:19	11.79	0.667	7.862	665	280.241	249.925	0.89	111.3	26.1	25.1	28.2	5.19	1.5	78	3.6	16.69	3.91	14.82	4.92	20.92	0.05	118	28	105	35	NONE		21.7	59	35.6	729	757	1970	82.1	1.37	4	36.5	0	727	1242
									00:02:21	17.86	0.278	4.964	188	191.388	137.53	0.72	45.9	9.5	19.4	27	3.54	1	78	2.5	16.51	3.42	15.01	4.58	20.92	0.05	117	24	107	33	NONE		21.7	59	35.6	729	757	1293	53.9	0.9	4	23.9	0	1242	51
									00:02:25	16.95	0.644	10.915	493	463.37	330.181	0.71	103.5	24	21	29.5	8.58	2.5	80	5.8	16.07	3.73	14.35	5.07	20.92	0.05	114	26	102	36	NONE		21.7	59	35.6	729	757	3125	130.2	2.17	4	57.9	0	3066	59
									00:02:28	19.05	0.583	11.105	448	471.132	329.222	0.7	93.8	21.3	20.7	29.7	8.72	2.5	79	6	16.09	3.65	14.51	4.89	20.92	0.05	114	26	103	35	NONE		21.7	59	35.6	729	757	3167	132	2.2	4	58.7	0	3167	0
									00:02:31	19.11	0.573	10.949	479	454.225	317.773	0.7	92.8	20.5	21.2	30.2	8.41	2.4	77	5.9	16.2	3.58	14.6	4.81	20.92	0.05	115	25	104	34	NONE		21.7	59	35.7	729	757	3054	127.3	2.12	4	56.6	0	3054	0
									00:02:34	19.35	0.622	12.039	496	492.739	346.963	0.7	101.1	22.1	21.7	30.8	9.12	2.6	75	6.6	16.25	3.55	14.7	4.81	20.92	0.05	115	25	104	34	NONE		21.7	59	35.6	729	757	3317	138.2	2.3	4	61.4	0	3317	0
									00:02:37	19.87	0.511	10.152	423	384.515	273.701	0.71	84.8	17	22.8	32	7.12	2	73	5.3	16.59	3.33	14.98	4.64	20.92	0.05	118	24	106	33	NONE		21.7	59	35.7	729	757	2593	108	1.8	5	48	0	2550	43
									00:02:40	20.41	0.485	9.898	393	370.922	264.576	0.71	80.7	16	22.8	32	6.87	2	71	5.2	16.64	3.3	14.97	4.62	20.92	0.05	118	23	106	33	NONE		21.7	59	35.7	729	757	2502	104.3	1.74	5	46.3	0	2448	54
									00:02:43	19.54	0.548	10.71	460	429.104	310.756	0.72	89.5	19.6	21.8	30.1	7.95	2.3	70	6.1	16.33	3.58	14.95	4.73	20.92	0.05	116	25	106	34	NONE		21.7	59	35.7	729	757	2902	120.9	2.02	5	53.7	0	2732	170
									00:02:46	20.13	0.57	11.477	419	428.81	314.992	0.73	94.8	19.3	23.5	32	7.94	2.3	68	6.3	16.63	3.39	15.08	4.67	20.92	0.05	118	24	107	33	NONE		21.7	59	35.7	729	757	2907	121.1	2.02	5	53.8	0	2634	274
									00:02:49	20.07	0.549	11.017	451	402.168	299.256	0.74	91.8	18.4	23.9	32.1	7.45	2.1	67	6	16.72	3.35	15.1	4.68	20.92	0.05	119	24	107	33	NONE		21.7	59	35.7	729	757	2733	113.9	1.9	5	50.6	0	2387	346
									00:02:52	22.64	0.48	10.868	371	373.811	280.547	0.75	81.4	15.3	24.8	33.1	6.92	2	66	5.7	16.96	3.19	15.37	4.47	20.92	0.05	120	23	109	32	NONE		21.7	59	35.7	729	757	2544	106	1.77	5	47.1	0	2166	378
									00:02:55	20	0.552	11.04	431	379.045	288.365	0.76	93.6	17.8	25.4	33.4	7.02	2	66	5.7	16.96	3.22	15.31	4.58	20.92	0.05	120	23	109	33	NONE		21.7	59	35.7	729	757	2585	107.7	1.8	5	47.9	0	2111	474
									00:02:58	20	0.546	10.92	424	385.676	298.29	0.77	91.9	18.4	24.7	31.9	7.14	2	67	5.8	16.83	3.37	15.41	4.6	20.92	0.05	120	24	109	33	NONE		21.7	59	35.7	729	757	2638	109.9	1.83	5	48.9	0	2040	598
									00:03:01	19.8	0.534	10.574	428	361.968	284.033	0.78	90.5	17.7	25.4	32.3	6.7	1.9	67	5.4	16.95	3.31	15.47	4.58	20.92	0.05	120	24	110	33	NONE		21.7	59	35.7	729	757	2483	103.4	1.72	5	46	0	1824	658
									00:03:04	21.05	0.407	8.568	363	283.628	223.392	0.79	69.5	13.1	25	31.8	5.25	1.5	65	4.4	17.08	3.22	15.69	4.41	20.92	0.05	121	23	111	31	NONE		21.7	59	35.7	729	757	1947	81.1	1.35	5	36.1	0	1411	536
									00:03:07	20.62	0.377	7.773	369	233.565	185.111	0.79	65.7	11.1	27.1	34.2	4.33	1.2	64	3.6	17.43	2.94	15.72	4.38	20.92	0.05	124	21	112	31	NONE		21.7	59	35.7	729	757	1605	66.9	1.11	5	29.7	0	1136	469
									00:03:10	18.99	0.496	9.418	421	322.489	257.025	0.8	84	16.7	25.1	31.5	5.97	1.7	65	5	16.94	3.37	15.51	4.6	20.92	0.05	120	24	110	33	NONE		21.7	59	35.7	729	757	2218	92.4	1.54	5	41.1	0	1537	681
									00:03:13	19.93	0.453	9.03	399	309.369	247.224	0.8	76.7	15.3	24.7	30.9	5.73	1.6	65	4.8	16.93	3.38	15.45	4.65	20.92	0.05	120	24	110	33	NONE		21.7	59	35.7	729	757	2129	88.7	1.48	6	39.4	0	1460	669
									00:03:18	10.7	0.495	5.294	436	171.22	133.339	0.78	85	15.4	26.5	34.1	3.17	0.9	64	2.7	17.17	3.11	15.33	4.47	20.92	0.05	122	22	109	32	NONE		21.7	59	35.7	729	757	1173	48.9	0.81	6	21.7	0	886	287
									00:03:22	18.02	0.542	9.766	482	361.585	283.587	0.78	90.1	19.4	23.5	30	6.7	1.9	65	5.6	16.62	3.58	15.12	4.85	20.92	0.05	118	25	107	34	NONE		21.7	59	35.7	729	757	2480	103.3	1.72	6	45.9	0	1826	654
									00:03:25	18.18	0.578	10.509	470	402.323	311.325	0.77	95.3	21.1	23	29.7	7.45	2.1	65	6.2	16.49	3.65	15.12	4.84	20.92	0.05	117	26	107	34	NONE		21.8	59	35.7	729	757	2753	114.7	1.91	6	51	0	2125	628
									00:03:30	12.12	1.468	17.794	1278	611.336	526.274	0.86	247.6	53.5	27.7	32.2	11.32	3.2	66	9.3	16.87	3.64	15.94	4.49	20.92	0.05	120	26	113	32	NONE		21.8	59	35.7	729	757	4267	177.8	2.96	6	79	0	2026	2241
									00:03:34	20.62	0.433	8.928	303	264.008	225.362	0.85	75.5	13.5	28.3	33.2	4.89	1.4	66	4	17.44	3.12	16.17	4.29	20.92	0.05	124	22	115	30	NONE		21.8	59	35.7	729	757	1840	76.7	1.28	6	34.1	0	919	921
									00:03:37	13.7	0.379	5.192	348	155.906	131.996	0.85	65.9	11.9	27.2	32.1	2.89	0.8	67	2.3	17.39	3.14	15.9	4.45	20.92	0.05	123	22	113	32	NONE		21.8	59	35.7	729	757	1085	45.2	0.75	6	20.1	0	568	517
									00:03:41	20.27	0.401	8.128	341	243.799	201.804	0.83	69.8	12.3	27.5	33.2	4.51	1.3	67	3.6	17.41	3.07	15.96	4.37	20.92	0.05	124	22	113	31	NONE		21.8	59	35.8	729	757	1689	70.4	1.17	6	31.3	0	993	696
									00:03:44	16.57	0.465	7.707	420	240.631	197.304	0.82	80.3	14.7	27.2	33.2	4.46	1.3	67	3.6	17.27	3.16	15.76	4.53	20.92	0.05	123	22	112	32	NONE		21.8	59	35.7	729	757	1664	69.3	1.16	6	30.8	0	1023	641
									00:03:47	18.4	0.494	9.092	433	289.745	240.075	0.83	84.9	16.1	26.9	32.5	5.37	1.5	66	4.4	17.19	3.26	15.67	4.57	20.92	0.05	122	23	111	32	NONE		21.8	59	35.7	729	757	2007	83.6	1.39	6	37.2	0	1175	833
									00:03:51	17.39	0.469	8.157	404	253.54	205.565	0.81	81.1	14.6	27.4	33.8	4.7	1.3	66	3.8	17.29	3.11	15.65	4.49	20.92	0.05	123	22	111	32	NONE		21.8	59	35.8	729	757	1749	72.9	1.21	7	32.4	0	1130	620
									00:03:54	17.05	0.513	8.744	436	295.407	239.036	0.81	87.1	17.3	25.6	31.6	5.47	1.6	67	4.4	16.98	3.37	15.4	4.67	20.92	0.05	121	24	109	33	NONE		21.8	59	35.8	729	757	2038	84.9	1.42	7	37.7	0	1327	711
									00:03:58	14.85	0.522	7.752	451	263.567	213.102	0.81	88.5	17.7	25.5	31.5	4.88	1.4	68	3.9	16.95	3.39	15.35	4.75	20.92	0.05	120	24	109	34	NONE		21.8	59	35.8	729	757	1818	75.7	1.26	7	33.7	0	1188	630
									00:04:02	17.09	0.433	7.402	384	255.7	202.301	0.79	73.2	14.6	24.3	30.7	4.74	1.4	69	3.7	16.91	3.37	15.45	4.59	20.92	0.05	120	24	110	33	NONE		21.8	59	35.8	729	757	1756	73.2	1.22	7	32.5	0	1252	505
									00:04:05	17.24	0.497	8.569	419	297.634	236.22	0.79	83.9	16.9	24.7	31.2	5.51	1.6	70	4.3	16.88	3.4	15.43	4.63	20.92	0.05	120	24	110	33	NONE		21.8	59	35.8	729	757	2046	85.2	1.42	7	37.9	0	1441	605
									00:04:09	15.23	0.568	8.65	474	301.845	238.267	0.79	95.8	19.3	25.1	31.8	5.59	1.6	70	4.3	16.87	3.4	15.16	4.77	20.92	0.05	120	24	108	34	NONE		21.8	59	35.8	729	757	2073	86.4	1.44	7	38.4	0	1490	583
									00:04:13	17.65	0.452	7.976	401	268.288	211.612	0.79	76.9	14.8	25.1	31.9	4.97	1.4	70	3.8	17.01	3.27	15.4	4.56	20.92	0.05	121	23	109	32	NONE		21.8	59	35.8	729	757	1842	76.7	1.28	7	34.1	0	1328	514
									00:04:16	15.27	0.633	9.664	513	348.989	273.636	0.78	105.9	22.1	24.6	31.4	6.46	1.8	74	4.7	16.73	3.49	15.1	4.82	20.92	0.05	119	25	107	34	NONE		21.8	59	35.8	729	757	2393	99.7	1.66	7	44.3	0	1764	630
									00:04:20	19.05	0.518	9.867	408	337.067	259.229	0.77	87.9	16.8	25.3	32.9	6.24	1.8	75	4.5	16.97	3.24	15.39	4.61	20.92	0.05	120	23	109	33	NONE		21.8	59	35.8	729	757	2304	96	1.6	7	42.7	0	1816	488
									00:04:23	16.85	0.448	7.551	364	266.387	207.674	0.78	75.4	15.2	23.9	30.7	4.93	1.4	73	3.6	16.83	3.39	15.33	4.6	20.92	0.05	119	24	109	33	NONE		21.8	59	35.8	729	757	1825	76	1.27	7	33.8	0	1373	452
									00:04:26	19.61	0.474	9.294	371	324.532	251.077	0.77	80	15.8	24.4	31.6	6.01	1.7	75	4.3	16.88	3.33	15.26	4.63	20.92	0.05	120	24	108	33	NONE		21.8	59	35.8	729	757	2220	92.5	1.54	7	41.1	0	1715	505
									00:04:29	20.76	0.488	10.131	370	362.717	277.682	0.77	81.9	16.5	23.9	31.3	6.72	1.9	77	4.7	16.78	3.38	15.27	4.59	20.92	0.05	119	24	108	33	NONE		21.8	59	35.8	729	757	2477	103.2	1.72	7	45.9	0	1982	495
									00:04:32	18.87	0.494	9.321	388	322.561	246.102	0.76	83.6	16.1	24.8	32.5	5.97	1.7	77	4.2	16.92	3.26	15.19	4.66	20.92	0.05	120	23	108	33	NONE		21.8	59	35.8	729	757	2201	91.7	1.53	7	40.8	0	1781	420
									00:04:35	20.34	0.55	11.186	424	399.794	301.634	0.75	92.4	18.3	24.4	32.4	7.4	2.1	79	5.1	16.8	3.33	15.21	4.66	20.92	0.05	119	24	108	33	NONE		21.8	59	35.8	729	757	2723	113.5	1.89	8	50.4	0	2282	441
									00:04:38	19.35	0.545	10.548	420	370.284	283.897	0.77	91.9	18.1	24.8	32.4	6.86	2	77	4.8	16.86	3.32	15.23	4.65	20.92	0.05	120	24	108	33	NONE		21.8	59	35.8	729	757	2529	105.4	1.76	8	46.8	0	2014	515
									00:04:42	17.54	0.578	10.14	417	366.169	280.191	0.77	96.8	19.7	24.3	31.8	6.78	1.9	77	4.8	16.75	3.41	15.13	4.72	20.92	0.05	119	24	107	34	NONE		21.8	59	35.8	729	757	2500	104.2	1.74	8	46.3	0	2004	497
									00:04:57	21.98	0.515	11.319	398	420.68	306.36	0.73	85.8	17.2	23.2	31.9	7.79	2.2	75	5.6	16.66	3.34	15.02	4.64	20.92	0.05	118	24	107	33	NONE		21.8	59	35.8	729	757	2848	118.7	1.98	8	52.7	0	2641	207
									00:05:00	20.2	0.538	10.869	420	404.045	296.373	0.73	89.6	18.1	23.4	31.9	7.48	2.1	76	5.3	16.65	3.36	14.91	4.73	20.92	0.05	118	24	106	34	NONE		21.8	59	35.8	729	757	2739	114.1	1.9	8	50.7	0	2491	248
									00:05:03	19.93	0.548	10.924	432	396.456	292.354	0.74	91.8	18.1	24	32.6	7.34	2.1	75	5.3	16.75	3.3	14.99	4.69	20.92	0.05	119	23	106	33	NONE		21.8	59	35.8	729	757	2690	112.1	1.87	8	49.8	0	2410	279
									00:05:07	16.35	0.809	13.226	629	519.136	394.062	0.76	132.6	29.7	23.3	30.7	9.61	2.7	77	6.7	16.39	3.67	14.98	4.86	20.92	0.05	116	26	106	35	NONE		21.8	59	35.8	729	757	3540	147.5	2.46	9	65.5	0	2911	629
									00:05:10	20.07	0.545	10.936	425	388.083	294.339	0.76	91.7	18.1	24.6	32.4	7.19	2.1	78	5	16.83	3.32	15.3	4.64	20.92	0.05	119	24	109	33	NONE		21.8	59	35.8	729	757	2646	110.2	1.84	9	49	0	2181	465
									00:05:13	18.81	0.531	9.987	411	331.703	254.33	0.77	90.7	16.7	26.1	34.1	6.14	1.8	76	4.4	17.08	3.15	15.43	4.58	20.92	0.05	121	22	110	33	NONE		21.8	59	35.8	729	757	2266	94.4	1.57	9	42	0	1804	462
									00:05:16	20.27	0.507	10.277	390	354.091	269.288	0.76	85.9	16.4	25	32.9	6.56	1.9	75	4.7	16.94	3.23	15.36	4.6	20.92	0.05	120	23	109	33	NONE		21.8	59	35.8	729	757	2415	100.6	1.68	9	44.7	0	1974	441
									00:05:19	19.74	0.559	11.033	426	389.583	300.755	0.77	94.1	18.8	24.8	32.1	7.21	2.1	74	5.3	16.83	3.36	15.28	4.73	20.92	0.05	120	24	108	34	NONE		21.8	59	35.8	729	757	2664	111	1.85	9	49.3	0	2073	591
									00:05:23	16.71	0.636	10.63	509	376.661	295.406	0.78	106.9	21.8	25.1	32	6.98	2	75	5	16.81	3.43	15.33	4.7	20.92	0.05	119	24	109	33	NONE		21.8	59	35.8	729	757	2583	107.6	1.79	9	47.8	0	1902	681
									00:05:26	19.23	0.48	9.231	358	303.909	236.708	0.78	82.1	15.2	25.9	33.3	5.63	1.6	73	4.2	17.1	3.17	15.28	4.65	20.92	0.05	121	22	108	33	NONE		21.8	59	35.8	729	757	2082	86.7	1.45	9	38.5	0	1571	511
									00:05:29	19.8	0.444	8.792	362	288.971	222.851	0.77	76	13.9	25.6	33.2	5.35	1.5	72	4	17.12	3.13	15.49	4.52	20.92	0.05	122	22	110	32	NONE		21.8	59	35.8	729	757	1976	82.3	1.37	9	36.6	0	1543	433
									00:05:31	21.9	0.466	10.204	359	342.717	262.453	0.77	79.4	14.8	25.3	33	6.35	1.8	72	4.8	17.04	3.18	15.35	4.6	20.92	0.05	121	23	109	33	NONE		21.8	59	35.8	729	757	2340	97.5	1.63	9	43.3	0	1871	470
									00:05:34	20.76	0.488	10.131	400	355.431	272.558	0.77	82.3	16.2	24.4	31.8	6.58	1.9	72	4.9	16.86	3.32	15.3	4.66	20.92	0.05	120	24	109	33	NONE		21.8	59	35.8	729	757	2428	101.2	1.69	9	45	0	1932	496
									00:05:37	20.55	0.407	8.363	370	279.415	216.343	0.77	69.4	13	24.8	32	5.17	1.5	71	3.9	17.05	3.19	15.32	4.58	20.92	0.05	121	23	109	33	NONE		21.8	59	35.8	729	757	1912	79.7	1.33	9	35.4	0	1473	439
									00:05:40	18.87	0.57	10.755	446	386.451	301.403	0.78	95.5	19.7	24.4	31.3	7.16	2	71	5.4	16.75	3.46	15.3	4.71	20.92	0.05	119	25	109	33	NONE		21.8	59	35.8	729	757	2648	110.3	1.84	9	49	0	1989	659
									00:05:43	19.61	0.417	8.176	372	261.649	201.524	0.77	71.8	12.7	26	33.8	4.85	1.4	70	3.7	17.22	3.05	15.47	4.52	20.92	0.05	122	22	110	32	NONE		21.8	59	35.8	729	757	1789	74.5	1.24	10	33.1	0	1403	386
									00:05:46	20.27	0.499	10.115	420	339.078	264.355	0.78	85	16.1	25.6	32.9	6.28	1.8	71	4.8	17.03	3.23	15.45	4.56	20.92	0.05	121	23	110	32	NONE		21.8	59	35.8	729	757	2323	96.8	1.61	10	43	0	1747	576
									00:05:49	19.61	0.536	10.51	416	363.639	286.072	0.79	90.6	18	25.1	31.9	6.73	1.9	70	5.2	16.9	3.36	15.41	4.66	20.92	0.05	120	24	109	33	NONE		21.8	59	35.8	729	757	2495	104	1.73	10	46.2	0	1817	679
									00:05:52	21.98	0.45	9.89	377	306.098	238.245	0.78	78	13.4	27.3	35.1	5.67	1.6	68	4.5	17.33	2.98	15.69	4.42	20.92	0.05	123	21	111	31	NONE		21.8	59	35.8	729	757	2096	87.4	1.46	10	38.8	0	1586	510
									00:05:55	18.99	0.379	7.196	339	215.868	168.887	0.78	66.1	11	27.2	34.7	4	1.1	68	3.2	17.44	2.9	15.62	4.45	20.92	0.05	124	21	111	32	NONE		21.8	59	35.8	729	757	1480	61.7	1.03	10	27.4	0	1099	381
									00:05:58	21.2	0.478	10.134	406	324.532	257.496	0.79	82.2	15	26.7	33.6	6.01	1.7	69	4.7	17.2	3.14	15.59	4.54	20.92	0.05	122	22	111	32	NONE		21.8	59	35.8	729	757	2230	92.9	1.55	10	41.3	0	1572	658
									00:06:01	18.93	0.557	10.543	400	362.566	291.559	0.8	94.2	19	25.4	31.6	6.71	1.9	70	5.2	16.91	3.41	15.37	4.69	20.92	0.05	120	24	109	33	NONE		21.8	59	35.8	729	757	2498	104.1	1.73	10	46.3	0	1670	828
									00:06:04	19.48	0.452	8.805	390	275.652	219.173	0.8	78.1	13.9	27	34	5.1	1.5	70	3.9	17.28	3.08	15.67	4.45	20.92	0.05	123	22	111	32	NONE		21.8	59	35.8	729	757	1895	79	1.32	10	35.1	0	1325	570
									00:06:08	18.75	0.634	11.888	470	407.41	328.344	0.81	107.3	21.6	26	32.2	7.54	2.2	72	5.7	16.92	3.41	15.3	4.79	20.92	0.05	120	24	109	34	NONE		21.8	59	35.8	729	757	2808	117	1.95	10	52	0	1860	948
									00:06:11	19.17	0.496	9.508	425	303.82	243.717	0.8	85.3	15.7	26.9	33.5	5.63	1.6	72	4.2	17.2	3.17	15.67	4.52	20.92	0.05	122	22	111	32	NONE		21.8	59	35.9	729	757	2092	87.2	1.45	10	38.7	0	1413	680
									00:06:14	20.41	0.525	10.714	391	356.501	284.41	0.8	89.5	17.2	26	32.6	6.6	1.9	71	5	17.05	3.28	15.45	4.66	20.92	0.05	121	23	110	33	NONE		21.8	59	35.8	729	757	2453	102.2	1.7	10	45.4	0	1693	760
[truncated: 34 more columns]

## Sheet: Sonuçlar
Parametre	um	Pre	Bekl.	%Beklenen	Ex Sonrası	% Değişim	Normal	Sınıf
Parametre	um	Ölçüm	Dinlenme	Isınma	AT	RC	Maks	Bekl.	%Beklenen	Normal	Sınıf
Parametre	um	Ölçüm	Dinlenme	Isınma	AT	RC	Maks	Bekl.	%Beklenen	Normal	Sınıf
Parametre	um	Ölçüm	Dinlenme	Isınma	AT	RC	Maks	Bekl.	%Beklenen	Normal	Sınıf
Parametre	um	Ölçüm	Dinlenme	Isınma	AT	RC	Maks	Bekl.	%Beklenen	Normal	Sınıf
Parametre	um	Ölçüm	Dinlenme	Isınma	AT	RC	Maks	Bekl.	%Beklenen	Normal	Sınıf
