# Supplementary material for: Correction: The contribution of energy systems during 30-second lower body Wingate anaerobic test in combat sports athletes: Intermittent versus single forms and gender comparison
Source: PLoS One. 2024 Jun 27;19(6):e0306361. doi: 10.1371/journal.pone.0306361 (PMC11210755; doi:10.1371/journal.pone.0306361)
Supplement: S1 File — A) Descriptive characteristics of athletes including age range, height, weight; B) Wingate test outputs, including metrics such as peak power, mean power, and fatigue index; C) Oxygen Consumption (O2) Data for two different Wingate test protocols, providing comparative insights into athletes’ oxygen consumption during these tests. (ZIP) [file pone.0306361.s001.zip › S1 File/C. Oxygen consumption data for two Wingate tests/All Raw-Oxygen Data/44.xlsx]

## Sheet: Veri
			Test Tarihi	13012023		Barometrik basınç (mmHg)	764		t	Rf	VT	VE_ergo	IV	VO2	VCO2	RQ	O2eksp	CO2eksp	VE/VO2	VE/VCO2	VO2/Kg	METS	HR	VO2/HR	FeO2	FeCO2	FetO2	FetCO2	FiO2	FiCO2	PeO2	PeCO2	PetO2	PETCO2	Faz	İşaretleyici	Ortam Sıc.	RH Amb	Cihaz Sıcaklığı	Analizör Basıncı	PB	EEkc	EEh	EEm	EEtot	EEkg	PRO	YAĞ	CHO
			Test Süresi	00:09:33		Ortam Sıcaklığı (°C)	16		s	1/min	L(btps)	L/min	mL	mL/min	mL/min	---	mL	mL	---	---	mL/min/Kg	---	bpm	mL/beat	%	%	%	%	%	%	mmHg	mmHg	mmHg	mmHg	---	---	°C	%	°C	mmHg	mmHg	kcal/day	kcal/h	kcal/min	kcal	kcal/Kg/day	kcal/day	kcal/day	kcal/day
			Test Süresi	00:09:42		Ortam Görece Nem (%)	52
			Egzersiz Süresi	00:00:00		Flowmetre sıcaklığı (°C)	34		00:00:00	11.74	2.2	25.832	2255	498.112	739.549	1.48	404	76.9	50.2	33.8	8.59	2.5	91	5.5	18.36	3.5	17.7	4.31	20.92	0.05	132	25	127	31	NONE		16.2	50	32.8	736	764	3969	165.4	2.76	0	68.4	0	0	3969
			Kişi (Hasta) Tipi	Healthy		Flowmetre Bağıl Nem (%)	100		00:00:06	8.56	2.58	22.083	2271	436.94	664.351	1.52	471.6	94.7	49.2	32.3	7.53	2.2	88	5	18.28	3.67	17.53	4.55	20.92	0.05	131	26	126	33	NONE		16.3	51	32.8	736	764	3506	146.1	2.43	0	60.5	0	0	3506
			Test Türü	Azami		STPD (---)	0.8308		00:00:12	11.54	2.035	23.481	1981	444.77	679.608	1.53	374.2	71.9	51	33.4	7.67	2.2	88	5.1	18.39	3.53	17.82	4.28	20.92	0.05	132	25	128	31	NONE		16.4	51	32.8	736	764	3574	148.9	2.48	0	61.6	0	0	3574
			Ergometre	Hiçbiri		BTPS Ins (---)	1.1339		00:00:17	10.87	2.237	24.315	1986	448.712	694.396	1.55	412.6	78	52.5	33.9	7.74	2.2	84	5.3	18.44	3.49	17.8	4.29	20.92	0.05	132	25	128	31	NONE		16.5	51	32.8	736	764	3620	150.8	2.51	1	62.4	0	0	3620
			Protokol	Hiçbiri		BTPS Eksp (---)	1.0199		00:00:22	11.21	2.11	23.664	1832	436.522	679.778	1.56	389.1	74	52.4	33.7	7.53	2.2	85	5.1	18.44	3.51	17.84	4.27	20.92	0.05	132	25	128	31	NONE		16.5	51	32.8	736	764	3528	147	2.45	1	60.8	0	0	3528
			Azami Efor	Onaylanmamış		#Adım sayısı	83		00:00:27	12.74	1.827	23.274	1441	435.347	666.73	1.53	336.5	63.9	51.4	33.6	7.51	2.1	83	5.2	18.42	3.5	17.74	4.31	20.92	0.05	132	25	127	31	NONE		16.6	51	32.8	736	764	3501	145.9	2.43	1	60.4	0	0	3501
			EKG Tepkisi	Yok		BSA (m2)	1.67782		00:00:33	10.4	2.433	25.3	2190	442.691	696.301	1.57	451.6	81.8	55.5	35.3	7.63	2.2	85	5.2	18.56	3.36	17.92	4.17	20.92	0.05	133	24	128	30	NONE		16.7	50	32.8	736	764	3589	149.5	2.49	1	61.9	0	0	3589
			Test sebebi	Yok		BMI (kg/m2)	19.8		00:00:38	11.15	2.261	25.216	1940	441.34	701.24	1.59	419.5	76.8	55.4	34.8	7.61	2.2	85	5.2	18.55	3.4	17.99	4.1	20.92	0.05	133	24	129	29	NONE		16.8	50	32.8	736	764	3589	149.6	2.49	1	61.9	0	0	3589
			Testi durdurma sebebi	Yok		HR Maks.	201		00:00:44	9.82	2.306	22.645	2023	406.848	627.061	1.54	426.9	78	54	35	7.01	2	88	4.6	18.51	3.38	17.84	4.2	20.92	0.05	133	24	128	30	NONE		16.8	51	32.8	736	764	3278	136.6	2.28	2	56.5	0	0	3278
			Test Konumu	Tanımsız		Kullanıcı 1 (---)	-		00:00:50	9.77	2.422	23.668	1922	435.403	662.499	1.52	447.2	82.8	52.8	34.7	7.51	2.1	83	5.2	18.46	3.42	17.78	4.23	20.92	0.05	132	25	127	30	NONE		16.9	51	32.8	736	764	3495	145.6	2.43	2	60.3	0	0	3495
			Test Amacı	Yok		Kullanıcı 2 (---)	-		00:00:58	7.68	2.471	18.983	2238	334.925	513.661	1.53	458.6	81.7	55.1	35.9	5.77	1.6	85	3.9	18.56	3.31	17.91	4.07	20.92	0.05	133	24	128	29	NONE		17	51	32.8	736	764	2695	112.3	1.87	2	46.5	0	0	2695
						Kullanıcı 3 (---)	-		00:01:04	9.71	2.483	24.107	2056	462.787	681.353	1.47	456.4	85.7	50.6	34.4	7.98	2.3	88	5.3	18.38	3.45	17.81	4.13	20.92	0.05	132	25	128	30	NONE		17.1	50	32.8	736	764	3678	153.3	2.55	2	63.4	0	0	3678
									00:01:10	10.2	1.806	18.429	1770	359.742	512.943	1.43	331.6	61.4	49.2	34.5	6.2	1.8	86	4.2	18.36	3.4	17.82	4.03	20.92	0.05	132	24	128	29	NONE		17.2	50	32.8	736	764	2833	118	1.97	3	48.8	0	0	2833
									00:01:16	11.19	1.606	17.978	1267	388.346	518.047	1.33	291.3	56.5	44.3	33.2	6.7	1.9	88	4.4	18.14	3.52	17.56	4.17	20.92	0.05	130	25	126	30	NONE		17.2	50	32.8	736	764	3002	125.1	2.08	3	51.8	0	0	3002
									00:01:21	10.64	1.931	20.543	1656	447.606	583.701	1.3	350.1	67	44.2	33.9	7.72	2.2	84	5.3	18.13	3.47	17.51	4.16	20.92	0.05	130	25	126	30	NONE		17.3	50	32.8	736	764	3438	143.3	2.39	3	59.3	0	0	3438
									00:01:27	9.93	2.084	20.702	1991	415.636	550.194	1.32	382.2	67.7	48.1	36.4	7.17	2	85	4.9	18.34	3.25	17.76	3.92	20.92	0.05	131	23	127	28	NONE		17.3	50	32.8	736	764	3206	133.6	2.23	3	55.3	0	0	3206
									00:01:34	9.54	2.486	23.714	1991	476.301	645.628	1.36	455.5	82.7	48.4	35.7	8.21	2.3	82	5.8	18.32	3.33	17.65	4.07	20.92	0.05	131	24	127	29	NONE		17.4	50	32.8	736	764	3698	154.1	2.57	4	63.8	0	0	3698
									00:01:40	9.84	2.131	20.961	1839	417.63	569.933	1.36	390.8	70.8	48.5	35.6	7.2	2.1	85	4.9	18.34	3.32	17.78	3.93	20.92	0.05	131	24	127	28	NONE		17.5	49	32.8	736	764	3248	135.3	2.26	4	56	0	0	3248
									00:01:46	9.19	2.115	19.433	1915	404.049	540.094	1.34	385.8	71.8	46.5	34.8	6.97	2	88	4.6	18.24	3.39	17.65	4.04	20.92	0.05	131	24	127	29	NONE		17.5	49	32.8	736	764	3125	130.2	2.17	4	53.9	0	0	3125
									00:01:53	9.19	2.473	22.723	2192	455.629	611.258	1.34	453.4	81.3	48.5	36.1	7.86	2.2	86	5.3	18.33	3.29	17.82	3.89	20.92	0.05	131	24	128	28	NONE		17.6	49	32.8	736	764	3527	147	2.45	4	60.8	0	0	3527
									00:01:59	9.62	2.28	21.923	1979	450.673	598.09	1.33	416.7	76	47.2	35.5	7.77	2.2	85	5.3	18.28	3.33	17.74	3.95	20.92	0.05	131	24	127	28	NONE		17.7	49	32.8	736	764	3478	144.9	2.42	5	60	0	0	3478
									00:02:05	9.63	2.483	23.913	2056	472.957	631.048	1.33	456.2	80.1	49.1	36.8	8.15	2.3	86	5.5	18.37	3.23	17.72	3.94	20.92	0.05	132	23	127	28	NONE		17.8	49	32.8	736	764	3656	152.3	2.54	5	63	0	0	3656
									00:02:12	9.8	2.24	21.961	1943	428.414	580.659	1.36	412.1	72.4	49.7	36.6	7.39	2.1	84	5.1	18.4	3.23	17.85	3.86	20.92	0.05	132	23	128	28	NONE		17.8	49	32.7	736	764	3326	138.6	2.31	5	57.3	0	0	3326
									00:02:19	8.17	2.386	19.504	2087	380.039	512.856	1.35	439.1	76.7	49.8	36.9	6.55	1.9	84	4.5	18.4	3.21	17.78	3.91	20.92	0.05	132	23	127	28	NONE		17.9	49	32.7	736	764	2947	122.8	2.05	5	50.8	0	0	2947
									00:02:26	8.37	2.744	22.962	2120	443.858	596.779	1.34	505.6	87.2	50.4	37.5	7.65	2.2	88	5	18.43	3.18	17.85	3.82	20.92	0.05	132	23	128	27	NONE		17.9	49	32.7	736	764	3438	143.3	2.39	6	59.3	0	0	3438
									00:02:34	7.78	2.493	19.401	2262	364.751	498.246	1.37	460.8	78.3	51.7	37.8	6.29	1.8	88	4.1	18.48	3.14	17.94	3.78	20.92	0.05	133	23	129	27	NONE		18	48	32.7	736	764	2838	118.2	1.97	6	48.9	0	0	2838
									00:02:40	8.7	2.532	22.017	2238	395.82	547.927	1.38	470.5	77.1	54.1	39.1	6.82	1.9	88	4.5	18.58	3.05	18.05	3.68	20.92	0.05	133	22	129	26	NONE		18.1	48	32.7	736	764	3091	128.8	2.15	6	53.3	0	0	3091
									00:02:47	9.06	2.599	23.556	2095	418.366	582.148	1.39	483.6	78.6	54.8	39.4	7.21	2.1	86	4.9	18.61	3.02	18.1	3.62	20.92	0.05	133	22	130	26	NONE		18.1	48	32.8	736	764	3272	136.3	2.27	6	56.4	0	0	3272
									00:02:53	9.33	2.089	19.493	1821	361.059	485.018	1.34	387.1	63.6	52.2	38.8	6.23	1.8	83	4.4	18.53	3.04	17.95	3.72	20.92	0.05	133	22	129	27	NONE		18.2	48	32.7	736	764	2796	116.5	1.94	7	48.2	0	0	2796
									00:03:00	9.29	2.256	20.954	1835	394.132	526.109	1.33	417.3	69.3	51.5	38.6	6.8	1.9	83	4.7	18.5	3.07	17.91	3.71	20.92	0.05	133	22	128	27	NONE		18.2	48	32.7	736	764	3047	127	2.12	7	52.5	0	0	3047
									00:03:06	9.79	1.939	18.979	1820	341.773	454.873	1.33	360.7	56.9	53.5	40.2	5.89	1.7	84	4.1	18.6	2.93	17.97	3.66	20.92	0.05	133	21	129	26	NONE		18.3	48	32.7	736	764	2640	110	1.83	7	45.5	0	0	2640
									00:03:13	8.67	2.257	19.569	2025	357.827	474.562	1.33	419.1	67	53	40	6.17	1.8	81	4.4	18.57	2.97	17.99	3.63	20.92	0.05	133	21	129	26	NONE		18.3	48	32.7	736	764	2761	115.1	1.92	7	47.6	0	0	2761
									00:03:20	8.06	2.227	17.96	2087	335.083	436.8	1.3	412.7	66.3	51.9	39.8	5.78	1.7	86	3.9	18.53	2.98	17.89	3.68	20.92	0.05	133	21	128	26	NONE		18.4	47	32.7	736	764	2574	107.2	1.79	7	44.4	0	0	2574
									00:03:28	7.47	2.399	17.925	1990	354.669	450.732	1.27	441.5	73.8	49.1	38.6	6.11	1.7	88	4	18.4	3.08	17.68	3.81	20.92	0.05	132	22	127	27	NONE		18.4	47	32.8	736	764	2706	112.7	1.88	8	46.7	0	0	2706
									00:03:36	7.39	2.361	17.446	2072	360.613	442.162	1.23	432.4	73.2	46.9	38.3	6.22	1.8	90	4	18.31	3.1	17.58	3.82	20.92	0.05	131	22	126	27	NONE		18.5	47	32.7	736	764	2726	113.6	1.89	8	47	0	0	2726
									00:03:44	7.61	2.46	18.731	2222	375.394	459.744	1.22	452.5	73.9	48.5	39.6	6.47	1.8	91	4.1	18.39	3	17.77	3.68	20.92	0.05	132	22	127	26	NONE		18.6	47	32.7	736	764	2836	118.2	1.97	8	48.9	0	0	2836
									00:03:52	8.76	1.895	16.599	1878	334.101	407.935	1.22	348.4	57	47.8	39.2	5.76	1.6	92	3.6	18.39	3.01	17.67	3.75	20.92	0.05	132	22	127	27	NONE		18.6	47	32.7	736	764	2522	105.1	1.75	8	43.5	0	0	2522
									00:03:59	7.72	2.303	17.784	1985	374.762	447.504	1.19	421	70.9	46	38.5	6.46	1.8	93	4	18.28	3.08	17.57	3.79	20.92	0.05	131	22	126	27	NONE		18.7	47	32.7	736	764	2814	117.2	1.95	9	48.5	0	0	2814
									00:04:07	7.26	2.45	17.775	2210	378.06	447.733	1.18	447.4	75.5	45.7	38.6	6.52	1.9	92	4.1	18.26	3.08	17.51	3.81	20.92	0.05	131	22	126	27	NONE		18.7	47	32.7	736	764	2832	118	1.97	9	48.8	0	0	2832
									00:04:15	7.81	2.389	18.664	2147	389.578	459.607	1.18	437.5	72	46.5	39.4	6.72	1.9	93	4.2	18.31	3.01	17.63	3.72	20.92	0.05	131	22	126	27	NONE		18.8	47	32.7	736	764	2916	121.5	2.02	9	50.3	0	0	2916
									00:04:22	8.13	2.666	21.675	2237	448.569	539.505	1.2	488.5	81.2	47.1	39.1	7.73	2.2	95	4.7	18.32	3.05	17.61	3.76	20.92	0.05	131	22	126	27	NONE		18.8	47	32.7	736	764	3374	140.6	2.34	9	58.2	0	0	3374
									00:04:30	8.02	2.434	19.524	2363	378.376	474.424	1.25	449.4	72.4	50.1	40	6.52	1.9	95	4	18.46	2.97	17.9	3.6	20.92	0.05	132	21	128	26	NONE		18.8	47	32.8	736	764	2876	119.9	2	10	49.6	0	0	2876
									00:04:37	8.17	2.424	19.815	2171	391.765	489.619	1.25	446.4	73.3	49.1	39.3	6.75	1.9	96	4.1	18.42	3.02	17.71	3.76	20.92	0.05	132	22	127	27	NONE		18.9	46	32.7	736	764	2976	124	2.07	10	51.3	0	0	2976
									00:04:59	7.75	2.372	18.388	2186	375.591	461.904	1.23	435.1	72.9	47.5	38.6	6.48	1.9	95	4	18.34	3.07	17.68	3.78	20.92	0.05	132	22	127	27	NONE		19	46	32.7	736	764	2841	118.4	1.97	11	49	0	0	2841
									00:05:07	8.32	2.283	18.999	1876	404.174	481.639	1.19	416.8	70.8	45.6	38.2	6.97	2	95	4.3	18.26	3.1	17.51	3.85	20.92	0.05	131	22	126	28	NONE		19.1	46	32.7	736	764	3033	126.4	2.11	11	52.3	0	0	3033
									00:05:13	8.46	2.157	18.254	2068	373.336	448.751	1.2	395.9	64.9	47.3	39.4	6.44	1.8	96	3.9	18.35	3.01	17.65	3.74	20.92	0.05	132	22	127	27	NONE		19.1	46	32.7	736	764	2807	117	1.95	11	48.4	0	0	2807
									00:05:20	9.45	2.282	21.562	2016	417.076	517.048	1.24	421.6	67	50.1	40.4	7.19	2.1	96	4.3	18.48	2.94	17.82	3.65	20.92	0.05	132	21	128	26	NONE		19.1	46	32.7	736	764	3161	131.7	2.2	11	54.5	0	0	3161
									00:05:27	8.22	2.232	18.345	2040	360.187	447.884	1.24	411.5	66.7	49.3	39.7	6.21	1.8	91	4	18.44	2.99	17.75	3.74	20.92	0.05	132	21	127	27	NONE		19.2	46	32.7	736	764	2732	113.8	1.9	12	47.1	0	0	2732
									00:05:34	8.37	2.506	20.971	2023	412.404	509.979	1.24	462	74.6	49.4	40	7.11	2	85	4.9	18.44	2.98	17.84	3.65	20.92	0.05	132	21	128	26	NONE		19.2	46	32.7	736	764	3124	130.2	2.17	12	53.9	0	0	3124
									00:05:42	8.72	2.215	19.317	2215	365.021	454.999	1.25	410.4	63.9	51.2	41.1	6.29	1.8	89	4.1	18.53	2.88	17.96	3.53	20.92	0.05	133	21	129	25	NONE		19.3	46	32.8	736	764	2771	115.4	1.92	12	47.8	0	0	2771
									00:05:49	8.15	2.454	20.005	2007	387.534	480.057	1.24	453.3	72.1	50.1	40.5	6.68	1.9	89	4.4	18.47	2.94	17.75	3.66	20.92	0.05	132	21	127	26	NONE		19.3	46	32.8	736	764	2937	122.4	2.04	12	50.6	0	0	2937
									00:05:56	8.09	2.403	19.431	2207	366.656	457.535	1.25	445.3	69.3	51.5	41.2	6.32	1.8	90	4.1	18.53	2.88	17.92	3.54	20.92	0.05	133	21	128	25	NONE		19.4	45	32.8	736	764	2784	116	1.93	13	48	0	0	2784
									00:06:03	8.58	2.27	19.485	2059	353.594	449.072	1.27	422.5	64.1	53.4	42.1	6.1	1.7	90	3.9	18.61	2.82	18.07	3.45	20.92	0.05	133	20	130	25	NONE		19.4	45	32.8	736	764	2697	112.4	1.87	13	46.5	0	0	2697
									00:06:10	8.14	2.608	21.232	2136	395.784	498.504	1.26	483.9	75	52.2	41.4	6.82	1.9	90	4.4	18.55	2.88	17.96	3.53	20.92	0.05	133	21	129	25	NONE		19.4	45	32.8	736	764	3012	125.5	2.09	13	51.9	0	0	3012
									00:06:18	7.95	2.32	18.437	2265	336.359	421.539	1.25	431.7	65	53.2	42.4	5.8	1.7	91	3.7	18.61	2.8	18.1	3.37	20.92	0.05	133	20	130	24	NONE		19.4	45	32.8	736	764	2557	106.5	1.78	13	44.1	0	0	2557
									00:06:25	8.5	2.468	20.975	2110	384.876	479.223	1.25	459	69.1	53	42.5	6.64	1.9	90	4.3	18.6	2.8	17.96	3.45	20.92	0.05	133	20	129	25	NONE		19.5	45	32.8	736	764	2921	121.7	2.03	14	50.4	0	0	2921
									00:06:33	7.54	2.724	20.533	2358	374.923	467.453	1.25	506.9	76	53.4	42.8	6.46	1.8	90	4.2	18.61	2.79	18	3.44	20.92	0.05	133	20	129	25	NONE		19.5	45	32.8	736	764	2846	118.6	1.98	14	49.1	0	0	2846
									00:06:40	8.7	2.557	22.235	2303	386.748	490.018	1.27	478.4	69.1	55.9	44.1	6.67	1.9	90	4.3	18.71	2.7	18.08	3.36	20.92	0.05	134	19	130	24	NONE		19.5	46	32.8	736	764	2948	122.8	2.05	14	50.8	0	0	2948
									00:06:47	8.8	2.236	19.672	2201	333.493	422.378	1.27	419.6	58.9	57.1	45.1	5.75	1.6	90	3.7	18.77	2.63	18.25	3.23	20.92	0.05	135	19	131	23	NONE		19.6	46	32.8	736	764	2542	105.9	1.77	14	43.8	0	0	2542
									00:06:54	8.52	2.33	19.858	2004	357.727	442.833	1.24	434.4	63.7	53.8	43.5	6.17	1.8	85	4.2	18.64	2.73	18.04	3.38	20.92	0.05	134	20	129	24	NONE		19.6	46	32.8	736	764	2710	112.9	1.88	14	46.7	0	0	2710
									00:07:01	7.82	2.63	20.574	2076	385.255	466.578	1.21	488.3	73.1	52	42.9	6.64	1.9	88	4.4	18.57	2.78	17.94	3.41	20.92	0.05	133	20	129	24	NONE		19.6	46	32.8	736	764	2903	120.9	2.02	15	50	0	0	2903
									00:07:08	8.65	2.451	21.19	2426	370.341	452.369	1.22	458.8	64.2	55.6	45.5	6.39	1.8	91	4.1	18.72	2.62	18.14	3.3	20.92	0.05	134	19	130	24	NONE		19.7	46	32.8	736	764	2796	116.5	1.94	15	48.2	0	0	2796
									00:07:15	8.61	2.586	22.261	2202	385.725	479.983	1.24	484.3	68.4	56.2	45.1	6.65	1.9	87	4.4	18.73	2.65	18.15	3.26	20.92	0.05	134	19	130	23	NONE		19.7	46	32.8	736	764	2927	121.9	2.03	15	50.5	0	0	2927
									00:07:22	8.46	2.399	20.302	2229	354.358	437.358	1.23	449	63.4	55.6	45.1	6.11	1.7	90	3.9	18.72	2.64	18.21	3.21	20.92	0.05	134	19	131	23	NONE		19.7	46	32.8	736	764	2683	111.8	1.86	15	46.3	0	0	2683
									00:07:29	8.4	2.511	21.101	2185	374.219	457.641	1.22	469.2	66.8	54.8	44.8	6.45	1.8	85	4.4	18.69	2.66	18.13	3.27	20.92	0.05	134	19	130	23	NONE		19.8	46	32.8	736	764	2827	117.8	1.96	16	48.7	0	0	2827
									00:07:37	7.88	2.479	19.545	2178	356.308	425.547	1.19	462	66.2	53.3	44.6	6.14	1.8	83	4.3	18.64	2.67	17.99	3.31	20.92	0.05	134	19	129	24	NONE		19.8	46	32.8	736	764	2675	111.5	1.86	16	46.1	0	0	2675
									00:07:44	8.55	2.014	17.214	2348	294.811	352.892	1.2	378.1	50.7	56.4	47.1	5.08	1.5	87	3.4	18.77	2.52	18.18	3.17	20.92	0.05	135	18	130	23	NONE		19.8	46	32.8	736	764	2215	92.3	1.54	16	38.2	0	0	2215
									00:07:51	9	2.381	21.418	1805	389.156	458.229	1.18	444.1	62.5	53.4	45.4	6.71	1.9	83	4.7	18.65	2.62	18.08	3.25	20.92	0.05	134	19	130	23	NONE		19.8	46	32.8	736	764	2911	121.3	2.02	16	50.2	0	0	2911
									00:07:58	7.82	2.476	19.369	2068	368.125	418.97	1.14	459.7	65.7	51.1	44.9	6.35	1.8	86	4.3	18.57	2.65	17.88	3.32	20.92	0.05	133	19	128	24	NONE		19.8	46	32.8	736	764	2731	113.8	1.9	16	47.1	0	0	2731
									00:08:05	8.81	2.365	20.837	2162	389.702	439.342	1.13	440.1	61.2	51.9	46	6.72	1.9	88	4.4	18.61	2.59	18.02	3.2	20.92	0.05	133	19	129	23	NONE		19.9	45	32.8	736	764	2884	120.2	2	17	49.7	0	0	2884
									00:08:12	8.96	2.316	20.74	2061	383.035	440.789	1.15	431.4	60.4	52.5	45.6	6.6	1.9	84	4.6	18.63	2.61	18.07	3.17	20.92	0.05	134	19	130	23	NONE		19.9	45	32.8	736	764	2849	118.7	1.98	17	49.1	0	0	2849
									00:08:19	8.33	2.392	19.933	2126	380.547	434.84	1.14	443.8	64	50.8	44.5	6.56	1.9	85	4.5	18.55	2.68	18	3.26	20.92	0.05	133	19	129	23	NONE		19.9	45	32.8	736	764	2826	117.7	1.96	17	48.7	0	0	2826
									00:08:26	8.39	2.358	19.787	2168	391.553	435.903	1.11	435.8	63.7	49	44	6.75	1.9	82	4.8	18.48	2.7	17.91	3.27	20.92	0.05	133	19	128	23	NONE		19.9	45	32.8	736	764	2889	120.4	2.01	17	49.8	0	0	2889
									00:08:33	8.76	1.891	16.564	1967	335.193	364.265	1.09	348.7	51	47.6	43.8	5.78	1.7	83	4	18.44	2.7	17.89	3.29	20.92	0.05	132	19	128	24	NONE		20	44	32.8	736	764	2459	102.5	1.71	18	42.4	0	0	2459
									00:08:41	7.88	2.336	18.418	1851	415.837	428.607	1.03	424.8	66.6	43	41.7	7.17	2	88	4.7	18.18	2.85	17.49	3.5	20.92	0.05	130	20	125	25	NONE		20	45	32.8	736	764	3014	125.6	2.09	18	52	0	0	3014
									00:08:49	7.48	2.371	17.738	2171	391.179	405.345	1.04	432.6	66.4	44	42.5	6.74	1.9	88	4.4	18.25	2.8	17.64	3.4	20.92	0.05	131	20	126	24	NONE		20	45	32.9	736	764	2839	118.3	1.97	18	48.9	0	0	2839
									00:08:57	6.98	2.501	17.469	2228	388.197	402.444	1.04	455.8	70.6	43.7	42.2	6.69	1.9	87	4.5	18.22	2.82	17.63	3.4	20.92	0.05	131	20	126	24	NONE		20	45	32.9	736	764	2818	117.4	1.96	18	48.6	0	0	2818
									00:09:06	7.19	2.809	20.209	2155	442.785	467.385	1.06	512.7	79.6	44.5	42.2	7.63	2.2	86	5.1	18.25	2.83	17.59	3.45	20.92	0.05	131	20	126	25	NONE		20	45	32.9	736	764	3227	134.5	2.24	19	55.6	0	0	3227
									00:09:13	8.01	2.055	16.462	2316	337.874	364.539	1.08	378.3	55.8	47.1	43.6	5.83	1.7	88	3.8	18.41	2.72	17.76	3.35	20.92	0.05	132	19	127	24	NONE		20.1	45	32.9	736	764	2475	103.1	1.72	19	42.7	0	0	2475
									00:09:21	7.78	2.359	18.358	2070	380.931	411.345	1.08	433.6	64.8	46.8	43.3	6.57	1.9	87	4.4	18.38	2.75	17.72	3.37	20.92	0.05	132	20	127	24	NONE		20.1	45	32.9	736	764	2791	116.3	1.94	19	48.1	0	0	2791
									00:09:28	8.3	2.337	19.394	2072	398.819	427.007	1.07	430.2	63.1	47.2	44.1	6.88	2	88	4.5	18.41	2.7	17.75	3.32	20.92	0.05	132	19	127	24	NONE		20.1	45	32.9	736	764	2916	121.5	2.03	19	50.3	0	0	2916
									00:09:35	8.26	2.341	19.347	2105	385.378	421.8	1.09	432.5	62.6	48.7	44.5	6.64	1.9	87	4.4	18.48	2.67	17.87	3.29	20.92	0.05	132	19	128	24	NONE		20.1	45	32.9	736	764	2832	118	1.97	20	48.8	0	0	2832
									00:09:42	9.48	1.511	14.322	2230	244.666	275.987	1.13	284.2	35.8	55.8	49.5	4.22	1.2	89	2.7	18.81	2.37	18.26	3	20.92	0.05	135	17	131	22	NONE		20.1	45	32.9	736	764	1811	75.5	1.26	20	31.2	0	0	1811
[truncated: 34 more columns]

## Sheet: Sonuçlar
Parametre	um	Pre	Bekl.	%Beklenen	Ex Sonrası	% Değişim	Normal	Sınıf
Parametre	um	Ölçüm	Dinlenme	Isınma	AT	RC	Maks	Bekl.	%Beklenen	Normal	Sınıf
Parametre	um	Ölçüm	Dinlenme	Isınma	AT	RC	Maks	Bekl.	%Beklenen	Normal	Sınıf
Parametre	um	Ölçüm	Dinlenme	Isınma	AT	RC	Maks	Bekl.	%Beklenen	Normal	Sınıf
Parametre	um	Ölçüm	Dinlenme	Isınma	AT	RC	Maks	Bekl.	%Beklenen	Normal	Sınıf
Parametre	um	Ölçüm	Dinlenme	Isınma	AT	RC	Maks	Bekl.	%Beklenen	Normal	Sınıf
