# Supplementary material for: Correction: The contribution of energy systems during 30-second lower body Wingate anaerobic test in combat sports athletes: Intermittent versus single forms and gender comparison
Source: PLoS One. 2024 Jun 27;19(6):e0306361. doi: 10.1371/journal.pone.0306361 (PMC11210755; doi:10.1371/journal.pone.0306361)
Supplement: S1 File — A) Descriptive characteristics of athletes including age range, height, weight; B) Wingate test outputs, including metrics such as peak power, mean power, and fatigue index; C) Oxygen Consumption (O2) Data for two different Wingate test protocols, providing comparative insights into athletes’ oxygen consumption during these tests. (ZIP) [file pone.0306361.s001.zip › S1 File/C. Oxygen consumption data for two Wingate tests/All Raw-Oxygen Data/45.xlsx]

## Sheet: Veri
			Test Tarihi	24112022		Barometrik basınç (mmHg)	757		t	Rf	VT	VE_ergo	IV	VO2	VCO2	RQ	O2eksp	CO2eksp	VE/VO2	VE/VCO2	VO2/Kg	METS	HR	VO2/HR	FeO2	FeCO2	FetO2	FetCO2	FiO2	FiCO2	PeO2	PeCO2	PetO2	PETCO2	Faz	İşaretleyici	Ortam Sıc.	RH Amb	Cihaz Sıcaklığı	Analizör Basıncı	PB	EEkc	EEh	EEm	EEtot	EEkg	PRO	YAĞ	CHO
			Test Süresi	00:13:57		Ortam Sıcaklığı (°C)	24		s	1/min	L(btps)	L/min	mL	mL/min	mL/min	---	mL	mL	---	---	mL/min/Kg	---	bpm	mL/beat	%	%	%	%	%	%	mmHg	mmHg	mmHg	mmHg	---	---	°C	%	°C	mmHg	mmHg	kcal/day	kcal/h	kcal/min	kcal	kcal/Kg/day	kcal/day	kcal/day	kcal/day
			Test Süresi	00:06:14		Ortam Görece Nem (%)	53
			Egzersiz Süresi	00:00:00		Flowmetre sıcaklığı (°C)	34		00:00:02	22.3	0.549	12.245	454	475.307	374.853	0.79	90.1	20.7	22.5	28.5	6.09	1.7	83	5.7	16.41	3.77	15.03	5.05	20.92	0.05	117	27	107	36	NONE		23.3	53	36.6	729	757	3263	136	2.27	0	41.8	0	2354	909
			Kişi (Hasta) Tipi	Healthy		Flowmetre Bağıl Nem (%)	100		00:00:04	25.75	0.48	12.361	328	496.637	393.245	0.79	78	18.8	21.3	26.8	6.37	1.8	83	6	16.25	3.92	15.01	5.08	20.92	0.05	115	28	107	36	NONE		23.3	53	36.6	729	757	3412	142.2	2.37	0	43.7	0	2424	988
			Test Türü	Azami		STPD (---)	0.8229		00:00:06	36.36	0.23	8.364	179	305.242	235.913	0.77	38.4	8	19.1	24.7	3.91	1.1	83	3.7	16.7	3.48	15.68	4.41	20.92	0.05	119	25	111	31	NONE		23.3	53	36.6	729	757	2088	87	1.45	0	26.8	0	1619	469
			Ergometre	Hiçbiri		BTPS Ins (---)	1.0984		00:00:08	31.09	0.468	14.549	183	717.471	541.389	0.75	71.3	21.4	17.2	22.9	9.2	2.6	85	8.4	15.24	4.57	14.23	5.4	20.92	0.05	108	32	101	38	NONE		23.3	53	36.6	729	757	4887	203.6	3.39	0	62.7	0	4093	794
			Protokol	Hiçbiri		BTPS Eksp (---)	1.02		00:00:11	17.86	0.55	9.821	471	400.669	308.909	0.77	89.1	21.3	21.4	27.7	5.14	1.5	89	4.5	16.2	3.87	14.92	5.12	20.92	0.05	115	27	106	36	NONE		23.3	53	36.6	729	757	2739	114.1	1.9	0	35.1	0	2141	598
			Azami Efor	Onaylanmamış		#Adım sayısı	118		00:00:14	27.03	0.456	12.324	543	484.547	368.512	0.76	74.7	16.8	21.5	28.3	6.21	1.8	90	5.4	16.38	3.68	15.14	4.8	20.92	0.05	116	26	107	34	NONE		23.3	53	36.6	729	757	3305	137.7	2.3	0	42.4	0	2701	604
			EKG Tepkisi	Yok		BSA (m2)	1.89488		00:00:19	12	1.631	19.572	1570	676.239	616.004	0.91	274	63.2	27.7	30.4	8.67	2.5	90	7.5	16.8	3.87	15.71	5.04	20.92	0.05	119	28	112	36	NONE		23.3	53	36.6	729	757	4774	198.9	3.31	1	61.2	0	1451	3322
			Test sebebi	Yok		BMI (kg/m2)	27		00:00:21	24.49	0.571	13.984	258	478.422	431.536	0.9	96.2	21.7	25.6	28.4	6.13	1.8	87	5.5	16.85	3.8	15.74	4.92	20.92	0.05	120	27	112	35	NONE		23.3	53	36.6	729	757	3370	140.4	2.34	1	43.2	0	1127	2243
			Testi durdurma sebebi	Yok		HR Maks.	198		00:00:24	20.48	0.499	10.218	394	346.664	315.953	0.91	84.2	19	25.3	27.8	4.44	1.3	88	3.9	16.87	3.81	15.57	5.11	20.92	0.05	120	27	111	36	NONE		23.3	53	36.6	729	757	2447	102	1.7	1	31.4	0	740	1707
			Test Konumu	Tanımsız		Kullanıcı 1 (---)	-		00:00:27	19.93	0.733	14.611	266	638.607	553.299	0.87	115.5	34.1	20.7	23.9	8.19	2.3	90	7.1	15.76	4.65	14.74	5.73	20.92	0.05	112	33	105	41	NONE		23.3	53	36.6	729	757	4463	186	3.1	1	57.2	0	2035	2428
			Test Amacı	Yok		Kullanıcı 2 (---)	-		00:00:32	12.77	0.133	1.698	632	21.5087	20.311	0.94	25.8	2	37.4	39.6	0.28	0.1	92	0.2	19.4	1.5	18.84	1.84	20.92	0.05	138	11	134	13	NONE		23.3	53	36.6	729	757	153	6.4	0.11	1	2	0	29	124
						Kullanıcı 3 (---)	-		00:00:36	14.53	0.982	14.266	139	653.936	541.611	0.83	152.7	45.8	20.3	24.5	8.38	2.4	91	7.2	15.55	4.66	14.5	5.57	20.92	0.05	110	33	103	40	NONE		23.3	53	36.6	729	757	4530	188.8	3.15	1	58.1	0	2656	1875
									00:00:42	10.47	1.188	12.44	1283	395.438	409.354	1.04	202.3	48.1	29.6	28.6	5.07	1.4	93	4.3	17.03	4.05	15.5	5.22	20.92	0.05	121	29	110	37	NONE		23.3	53	36.6	729	757	2869	119.5	1.99	1	36.8	0	0	2869
									00:00:45	25.64	0.368	9.436	452	270.972	245.085	0.9	64.4	11.8	28.2	31.2	3.47	1	92	2.9	17.5	3.21	16.34	4.39	20.92	0.05	124	23	116	31	NONE		23.3	53	36.6	729	757	1910	79.6	1.33	2	24.5	0	623	1287
									00:00:49	12.1	0.917	11.093	1657	260.599	287.114	1.1	165.1	29.3	39.3	35.7	3.34	1	91	2.9	18	3.2	17.2	4.25	20.92	0.05	128	23	122	30	NONE		23.3	53	36.6	729	757	1918	79.9	1.33	2	24.6	0	0	1918
									00:00:53	14.42	0.773	11.149	214	325.649	375.238	1.15	133.4	32	31.1	27	4.17	1.2	90	3.6	17.26	4.14	16.47	5.03	20.92	0.05	123	29	117	36	NONE		23.3	53	36.6	729	757	2423	101	1.68	2	31.1	0	0	2423
									00:00:58	11.83	0.348	4.118	232	58.6697	118.118	2.01	65.5	12.3	56.1	27.9	0.75	0.2	91	0.6	18.82	3.53	16.42	4.81	20.92	0.05	134	25	117	34	NONE		23.3	53	36.6	729	757	517	21.5	0.36	2	6.6	0	0	517
									00:01:03	13.64	0.602	8.209	529	268.21	264.811	0.99	102.1	23.9	27	27.4	3.44	1	90	3	16.96	3.97	15.79	5.23	20.92	0.05	120	28	112	37	NONE		23.3	53	36.6	729	757	1926	80.2	1.34	2	24.7	0	83	1842
									00:01:08	12.58	0.806	10.138	722	347.086	336.369	0.97	135.3	32.9	26.7	27.5	4.45	1.3	88	3.9	16.79	4.08	15.59	5.34	20.92	0.05	119	29	111	38	NONE		23.3	53	36.6	729	757	2482	103.4	1.72	2	31.8	0	262	2220
									00:01:10	26.79	0.17	4.554	120	125.715	121.559	0.97	29.9	5.6	21.3	22	1.61	0.5	88	1.4	17.59	3.29	16.56	4.16	20.92	0.05	125	23	118	30	NONE		23.3	53	36.6	729	757	899	37.4	0.62	2	11.5	0	101	797
									00:01:13	18.35	0.368	6.752	156	232.453	210.108	0.9	61.9	14.1	23.5	26	2.98	0.9	83	2.8	16.82	3.83	15.53	5.07	20.92	0.05	119	27	110	36	NONE		23.3	53	36.6	729	757	1638	68.3	1.14	2	21	0	537	1101
									00:01:15	27.65	0.295	8.157	172	293.667	240.074	0.82	49.3	10.7	21.2	25.9	3.76	1.1	83	3.5	16.71	3.63	15.53	4.74	20.92	0.05	119	26	110	34	NONE		23.4	53	36.6	729	757	2030	84.6	1.41	2	26	0	1264	765
									00:01:18	23.72	0.33	7.826	380	269.676	215.325	0.8	55.8	11.2	22.9	28.6	3.46	1	84	3.2	16.91	3.39	15.55	4.64	20.92	0.05	120	24	110	33	NONE		23.3	53	36.6	729	757	1856	77.3	1.29	2	23.8	0	1276	579
									00:01:26	7.3	1.442	10.526	1387	346.816	359.073	1.04	243.5	60.5	28.9	27.9	4.45	1.3	85	4.1	16.89	4.2	15.65	5.2	20.92	0.05	120	30	111	37	NONE		23.4	53	36.6	729	757	2516	104.9	1.75	2	32.3	0	0	2516
									00:01:28	28.3	0.188	5.321	163	154.204	132.88	0.86	32.9	5.8	21.7	25.1	1.98	0.6	85	1.8	17.5	3.09	16.47	4.2	20.92	0.05	124	22	117	30	NONE		23.4	53	36.6	729	757	1076	44.9	0.75	2	13.8	0	508	568
									00:01:34	10.6	0.554	5.873	526	184.589	169.425	0.92	95.1	19.7	27.8	30.3	2.37	0.7	85	2.2	17.17	3.56	15.73	4.89	20.92	0.05	122	25	112	35	NONE		23.4	53	36.6	729	757	1305	54.4	0.91	3	16.7	0	366	939
									00:01:37	16.53	0.357	5.901	100	220.521	205.67	0.93	58.7	15.3	21.5	23.1	2.83	0.8	86	2.6	16.44	4.29	15.02	5.07	20.92	0.05	117	30	107	36	NONE		23.4	53	36.6	729	757	1564	65.2	1.09	3	20.1	0	360	1205
									00:01:39	37.5	0.305	11.438	38	572.186	448.856	0.78	46.1	14.7	15.4	19.6	7.34	2.1	88	6.5	15.11	4.82	14.3	5.45	20.92	0.05	107	34	102	39	NONE		23.4	53	36.6	729	757	3924	163.5	2.73	3	50.3	0	2887	1037
									00:01:44	10.81	1.391	15.038	1586	545.689	492.864	0.9	230.9	56.1	26.2	29	7	2	90	6.1	16.6	4.03	15.75	4.96	20.92	0.05	118	29	112	35	NONE		23.4	53	36.6	729	757	3845	160.2	2.67	3	49.3	0	1270	2575
									00:01:49	12.1	0.322	3.895	208	13.3013	104.956	7.89	64.1	10.7	229.2	29	0.17	0	90	0.1	19.91	3.32	16.52	4.12	20.92	0.05	141	24	117	29	NONE		23.4	54	36.6	729	757	241	10	0.17	3	3.1	0	0	241
									00:01:55	10.33	1.462	15.098	1400	495.051	507.08	1.02	247.3	60.4	29	28.3	6.35	1.8	90	5.5	16.92	4.13	16.09	5.09	20.92	0.05	120	29	114	36	NONE		23.4	54	36.6	729	757	3583	149.3	2.49	3	45.9	0	0	3583
									00:02:02	8.45	0.385	3.254	209	58.913	91.1668	1.55	71.1	13.3	45.2	29.2	0.76	0.2	89	0.7	18.47	3.45	16.27	4.65	20.92	0.05	131	25	116	33	NONE		23.5	54	36.6	729	757	475	19.8	0.33	3	6.1	0	0	475
									00:02:10	7.88	1.669	13.159	1386	477.514	479.243	1	275.5	74.7	26.4	26.3	6.12	1.7	93	5.1	16.51	4.48	15.57	5.42	20.92	0.05	117	32	111	38	NONE		23.5	54	36.6	729	757	3441	143.4	2.39	3	44.1	0	0	3441
									00:02:19	6.36	1.057	6.718	1083	212.551	234.702	1.1	179.6	45.4	29.5	26.7	2.73	0.8	93	2.3	16.99	4.3	15.64	5.29	20.92	0.05	121	30	111	38	NONE		23.5	54	36.6	729	757	1565	65.2	1.09	4	20.1	0	0	1565
									00:02:25	11.17	1.305	14.581	1322	495.181	506.135	1.02	218.9	55.7	27.9	27.3	6.35	1.8	91	5.4	16.77	4.27	16.03	5.11	20.92	0.05	119	30	114	36	NONE		23.6	53	36.6	729	757	3583	149.3	2.49	4	45.9	0	0	3583
									00:02:29	16.09	0.174	2.799	229	0	61.0967	0	35.9	4.7	0	27.4	0	0	87	0	20.63	2.7	17.18	3.73	20.92	0.05	146	19	122	26	NONE		23.6	52	36.6	729	757	53	2.2	0.04	4	0.7	0	53	0
									00:02:37	20	0.208	4.16	274	89.7062	78.9272	0.88	38.2	4.9	30.8	35	1.15	0.3	86	1	18.37	2.36	17.18	3.51	20.92	0.05	130	17	122	25	NONE		23.6	52	36.6	729	757	629	26.2	0.44	4	8.1	0	258	371
									00:02:40	6.99	0.46	3.217	347	125.068	94.7622	0.76	75.6	16.7	21.8	28.8	1.6	0.5	85	1.5	16.43	3.63	14.9	4.97	20.92	0.05	117	26	106	35	NONE		23.7	52	36.6	729	757	852	35.5	0.59	4	10.9	0	705	147
									00:02:42	37.5	0.187	7.012	100	328.935	234.68	0.71	29.1	7.7	13.3	18.7	4.22	1.2	84	3.9	15.56	4.12	14.57	4.84	20.92	0.05	110	29	103	34	NONE		23.7	52	36.6	729	757	2219	92.5	1.54	4	28.4	0	2170	49
									00:02:43	39.22	0.159	6.235	146	226.669	155.525	0.69	26.7	4.9	15.4	22.4	2.91	0.8	82	2.8	16.79	3.08	15.66	3.82	20.92	0.05	119	22	111	27	NONE		23.7	52	36.6	729	757	1519	63.3	1.06	4	19.5	0	1519	0
									00:02:45	28.57	0.363	10.371	210	448.817	308.364	0.69	58.1	13.3	18.7	27.1	5.75	1.6	81	5.5	16.01	3.66	14.61	4.86	20.92	0.05	114	26	104	35	NONE		23.7	52	36.6	729	757	3009	125.4	2.09	4	38.6	0	3009	0
									00:02:49	17.24	0.735	12.672	720	579.984	416.086	0.72	115.3	29.7	19.8	27.6	7.44	2.1	86	6.7	15.69	4.04	14.16	5.36	20.92	0.05	111	29	101	38	NONE		23.7	52	36.6	729	757	3916	163.2	2.72	4	50.2	0	3777	139
									00:02:51	22.9	0.456	10.443	410	481.128	351.81	0.73	71.3	18.9	18.4	25.1	6.17	1.8	87	5.5	15.64	4.14	14.44	5.18	20.92	0.05	111	29	103	37	NONE		23.7	52	36.6	729	757	3259	135.8	2.26	4	41.8	0	2990	269
									00:02:54	21.2	0.618	13.102	615	564.431	425.472	0.75	98.6	24.7	20.6	27.3	7.24	2.1	86	6.6	15.95	4	14.91	5	20.92	0.05	113	28	106	36	NONE		23.7	52	36.6	729	757	3844	160.2	2.67	5	49.3	0	3230	614
									00:02:56	25.42	0.419	10.653	387	426.326	324.028	0.76	68.3	15.7	20.8	27.4	5.47	1.6	86	5	16.3	3.75	15.19	4.76	20.92	0.05	116	27	108	34	NONE		23.7	52	36.6	729	757	2908	121.1	2.02	5	37.3	0	2381	526
									00:02:58	34.29	0.261	8.949	207	332.695	253.023	0.76	43.4	9.1	19.7	25.9	4.27	1.2	86	3.9	16.63	3.49	15.29	4.57	20.92	0.05	118	25	109	32	NONE		23.8	52	36.6	729	757	2269	94.6	1.58	5	29.1	0	1855	415
									00:03:01	19.05	0.567	10.8	589	431.899	346.618	0.8	92.2	22.4	21.9	27.3	5.54	1.6	85	5.1	16.26	3.95	15.15	5.04	20.92	0.05	115	28	108	36	NONE		23.8	52	36.6	729	757	2975	123.9	2.07	5	38.1	0	2005	970
									00:03:03	29.27	0.338	9.893	303	385.807	304.175	0.79	55.4	12.8	20.3	25.8	4.95	1.4	84	4.6	16.39	3.79	15.38	4.76	20.92	0.05	116	27	109	34	NONE		23.8	52	36.6	729	757	2649	110.4	1.84	5	34	0	1913	736
									00:03:08	12.45	1.457	18.137	1501	617.822	573.326	0.93	245.4	56.7	27.9	30.1	7.92	2.3	86	7.2	16.84	3.89	15.98	4.88	20.92	0.05	120	28	113	35	NONE		23.8	52	36.6	729	757	4378	182.4	3.04	5	56.1	0	1076	3302
									00:03:12	17.86	0.397	7.089	204	235.175	217.494	0.92	67.3	15	24.8	26.8	3.02	0.9	85	2.8	16.95	3.78	16.13	4.69	20.92	0.05	120	27	115	33	NONE		23.9	52	36.6	729	757	1665	69.4	1.16	5	21.3	0	427	1238
									00:03:14	21.51	0.243	5.226	205	149.29	132.337	0.89	42.6	7.6	24.9	28.1	1.91	0.5	84	1.8	17.53	3.13	16.52	4.14	20.92	0.05	124	22	117	29	NONE		23.9	52	36.6	729	757	1048	43.7	0.73	5	13.4	0	406	642
									00:03:16	30.93	0.259	8.01	233	248.836	213.016	0.86	44.7	8.5	23.5	27.4	3.19	0.9	84	3	17.26	3.28	16.1	4.34	20.92	0.05	123	23	114	31	NONE		23.9	52	36.6	729	757	1735	72.3	1.2	5	22.2	0	852	883
									00:03:18	28.04	0.377	10.57	315	408.671	348.622	0.85	61.7	15.3	21.1	24.7	5.24	1.5	87	4.7	16.37	4.06	15.37	5.03	20.92	0.05	116	29	109	36	NONE		24	52	36.6	729	757	2847	118.6	1.98	5	36.5	0	1428	1419
									00:03:21	21.66	0.345	7.473	390	276.089	232.187	0.84	57.2	13.2	21.6	25.7	3.54	1	88	3.1	16.58	3.83	15.5	4.88	20.92	0.05	118	27	110	35	NONE		24	52	36.6	729	757	1918	79.9	1.33	5	24.6	0	1041	877
									00:03:23	26.2	0.328	8.594	288	322.29	257.316	0.8	54.3	12.1	21	26.3	4.13	1.2	88	3.7	16.55	3.69	15.45	4.85	20.92	0.05	118	26	110	34	NONE		24	52	36.6	729	757	2218	92.4	1.54	5	28.4	0	1526	692
									00:03:26	24.29	0.392	9.522	383	367.712	301.888	0.82	64.3	15.3	21.3	25.9	4.71	1.3	86	4.3	16.4	3.9	15.33	4.99	20.92	0.05	116	28	109	35	NONE		24	52	36.6	729	757	2543	106	1.77	6	32.6	0	1554	989
									00:03:30	15.42	0.405	6.247	334	224.337	178.91	0.8	67.8	14.3	23	28.9	2.88	0.8	90	2.5	16.74	3.53	15.3	4.87	20.92	0.05	119	25	109	35	NONE		24.1	51	36.6	729	757	1543	64.3	1.07	6	19.8	0	1067	477
									00:03:32	28.17	0.233	6.563	154	251.795	194.303	0.77	38.4	8.5	18.2	23.6	3.23	0.9	90	2.8	16.48	3.65	15.41	4.69	20.92	0.05	117	26	109	33	NONE		24.1	51	36.6	729	757	1722	71.7	1.2	6	22.1	0	1342	380
									00:03:34	26.2	0.446	11.686	372	494.213	378.915	0.77	71.5	17.8	19.9	26	6.34	1.8	90	5.5	16.03	3.99	14.92	5.04	20.92	0.05	114	28	106	36	NONE		24.1	51	36.6	729	757	3376	140.7	2.34	6	43.3	0	2688	688
									00:03:38	17	0.741	12.595	704	527.257	428.364	0.81	118.8	31	21.6	26.6	6.76	1.9	87	6.1	16.03	4.18	14.98	5.26	20.92	0.05	114	30	106	37	NONE		24.2	51	36.6	729	757	3640	151.7	2.53	6	46.7	0	2330	1310
									00:03:40	22.14	0.45	9.963	414	381.716	311.057	0.81	74	17.3	22	27	4.89	1.4	87	4.4	16.44	3.84	15.43	4.89	20.92	0.05	117	27	110	35	NONE		24.2	51	36.6	729	757	2636	109.9	1.83	6	33.8	0	1666	971
									00:03:44	17.86	0.486	8.679	427	308.047	259.439	0.84	81.4	17.9	24.1	28.6	3.95	1.1	88	3.5	16.75	3.68	15.16	5.14	20.92	0.05	119	26	108	36	NONE		24.2	51	36.6	729	757	2141	89.2	1.49	6	27.4	0	1153	988
									00:03:48	15.75	0.907	14.283	822	557.617	490.421	0.88	147.8	38.3	23.6	26.9	7.15	2	91	6.1	16.3	4.22	15.4	5.17	20.92	0.05	116	30	109	37	NONE		24.3	51	36.6	729	757	3908	162.9	2.71	6	50.1	0	1607	2301
									00:03:51	16.71	0.406	6.786	310	218.247	189.739	0.87	69.5	14	25.7	29.6	2.8	0.8	94	2.3	17.12	3.45	15.77	4.76	20.92	0.05	122	24	112	34	NONE		24.3	51	36.6	729	757	1526	63.6	1.06	6	19.6	0	680	846
									00:03:53	40.27	0.194	7.812	71	301.467	251.915	0.84	31.8	7.7	16.6	19.8	3.86	1.1	95	3.2	16.39	3.97	15.57	4.69	20.92	0.05	116	28	111	33	NONE		24.3	51	36.6	729	757	2092	87.2	1.45	6	26.8	0	1174	918
									00:03:56	17.49	0.637	11.143	617	433.309	375.408	0.87	104	26.4	22.9	26.4	5.56	1.6	95	4.6	16.33	4.14	15.17	5.3	20.92	0.05	116	29	108	38	NONE		24.4	51	36.6	729	757	3028	126.2	2.1	6	38.8	0	1381	1647
									00:03:58	28.71	0.328	9.416	328	355.355	296.12	0.83	54.1	12.7	20.8	25	4.56	1.3	95	3.7	16.49	3.87	15.49	4.88	20.92	0.05	117	27	110	35	NONE		24.4	51	36.6	729	757	2465	102.7	1.71	6	31.6	0	1402	1063
									00:04:00	32.26	0.25	8.065	231	275.465	227.601	0.83	42.3	8.7	21.1	25.5	3.53	1	91	3	16.92	3.48	15.77	4.59	20.92	0.05	120	25	112	33	NONE		24.4	51	36.7	729	757	1908	79.5	1.32	7	24.5	0	1131	776
									00:04:02	33.52	0.305	10.223	285	388.3	312.963	0.81	50.3	11.5	20.3	25.2	4.98	1.4	92	4.2	16.49	3.77	15.53	4.6	20.92	0.05	117	27	110	33	NONE		24.5	51	36.7	729	757	2676	111.5	1.86	7	34.3	0	1772	904
									00:04:04	29.56	0.342	10.108	329	380.237	311.995	0.82	56.5	13	21.1	25.8	4.87	1.4	94	4	16.52	3.8	15.45	4.86	20.92	0.05	117	27	110	35	NONE		24.5	51	36.6	729	757	2630	109.6	1.83	7	33.7	0	1611	1019
									00:04:07	20.13	0.741	14.919	664	593.041	515.729	0.87	120.2	31.5	22.8	26.2	7.6	2.2	96	6.2	16.22	4.25	15.42	5.16	20.92	0.05	115	30	109	37	NONE		24.5	51	36.6	729	757	4147	172.8	2.88	7	53.2	0	1845	2302
									00:04:09	24.9	0.364	9.062	338	327.937	283.069	0.86	60.6	14	22.3	25.9	4.2	1.2	95	3.5	16.65	3.85	15.8	4.74	20.92	0.05	118	27	112	34	NONE		24.5	51	36.6	729	757	2290	95.4	1.59	7	29.4	0	1069	1221
									00:04:11	31.91	0.256	8.17	219	267.05	227.731	0.85	43.7	8.8	22.2	26.1	3.42	1	91	2.9	17.07	3.44	15.99	4.53	20.92	0.05	121	24	114	32	NONE		24.5	51	36.6	729	757	1860	77.5	1.29	7	23.9	0	935	926
									00:04:13	28.71	0.297	8.526	272	293.513	249.246	0.85	50.1	10.7	22.2	26.1	3.76	1.1	90	3.3	16.87	3.6	15.63	4.86	20.92	0.05	120	26	111	35	NONE		24.6	50	36.6	729	757	2043	85.1	1.42	7	26.2	0	1052	991
									00:04:16	26.32	0.293	7.711	313	272.939	230.683	0.85	49.1	10.8	21.5	25.4	3.5	1	89	3.1	16.76	3.69	15.69	4.73	20.92	0.05	119	26	111	34	NONE		24.6	50	36.7	729	757	1898	79.1	1.32	7	24.3	0	1003	895
									00:04:17	31.91	0.185	5.904	167	193.432	160.383	0.83	31.6	6.2	19	22.9	2.48	0.7	87	2.2	17.08	3.35	15.71	4.56	20.92	0.05	121	24	112	32	NONE		24.6	50	36.7	729	757	1340	55.8	0.93	7	17.2	0	782	559
									00:04:19	30.46	0.343	10.447	296	358.868	291.411	0.81	58	11.8	23.2	28.5	4.6	1.3	85	4.2	16.91	3.44	15.75	4.55	20.92	0.05	120	24	112	32	NONE		24.6	50	36.6	729	757	2477	103.2	1.72	7	31.8	0	1589	888
									00:04:22	25.64	0.401	10.282	366	392.485	320.674	0.82	66	15.4	21.6	26.5	5.03	1.4	84	4.7	16.46	3.84	15.3	5	20.92	0.05	117	27	109	36	NONE		24.6	50	36.6	729	757	2712	113	1.88	7	34.8	0	1694	1019
									00:04:24	27.27	0.431	11.755	376	453.372	374.406	0.83	70.7	16.9	21.7	26.3	5.81	1.7	82	5.5	16.4	3.92	15.63	4.76	20.92	0.05	116	28	111	34	NONE		24.7	50	36.6	729	757	3139	130.8	2.18	7	40.2	0	1866	1273
									00:04:26	33.33	0.255	8.5	241	295.942	237.858	0.8	43	8.8	20.8	25.9	3.79	1.1	81	3.7	16.86	3.45	15.91	4.31	20.92	0.05	120	25	113	31	NONE		24.7	50	36.6	729	757	2039	84.9	1.42	7	26.1	0	1366	673
									00:04:28	33.15	0.274	9.083	236	316.051	255.378	0.81	46.2	9.5	21.4	26.5	4.05	1.2	80	4	16.86	3.47	15.86	4.47	20.92	0.05	120	25	113	32	NONE		24.7	50	36.6	729	757	2179	90.8	1.51	7	27.9	0	1428	751
									00:04:29	34.09	0.198	6.75	174	210.912	171.134	0.81	34.2	6.2	20.7	25.5	2.7	0.8	79	2.7	17.27	3.13	16.23	4.01	20.92	0.05	123	22	115	28	NONE		24.7	50	36.6	729	757	1456	60.6	1.01	7	18.7	0	937	519
									00:04:32	24	0.555	13.32	501	508.527	428.971	0.84	91.2	22	22.9	27.1	6.52	1.9	82	6.2	16.43	3.96	15.46	5	20.92	0.05	117	28	110	36	NONE		24.7	50	36.7	729	757	3535	147.3	2.46	7	45.3	0	1888	1648
									00:04:35	20.07	0.655	13.144	566	479.445	415.643	0.87	108.8	25.5	24.5	28.2	6.15	1.8	83	5.8	16.61	3.89	15.71	4.93	20.92	0.05	118	28	112	35	NONE		24.7	50	36.6	729	757	3351	139.6	2.33	8	43	0	1522	1829
									00:04:38	19.87	0.543	10.788	522	361.051	330.701	0.92	91.9	20.5	26	28.4	4.63	1.3	81	4.5	16.92	3.78	15.89	4.86	20.92	0.05	120	27	113	35	NONE		24.8	50	36.7	729	757	2551	106.3	1.77	8	32.7	0	732	1819
									00:04:40	28.04	0.346	9.701	306	331.988	298.234	0.9	58.3	13.1	23.3	25.9	4.26	1.2	81	4.1	16.85	3.79	16.12	4.62	20.92	0.05	120	27	114	33	NONE		24.8	50	36.7	729	757	2337	97.4	1.62	8	30	0	811	1526
									00:04:51	21.13	0.437	9.232	481	280.538	270.883	0.97	75.4	15.8	27.6	28.6	3.6	1	84	3.3	17.25	3.62	16.35	4.67	20.92	0.05	123	26	116	33	NONE		24.9	50	36.7	729	757	2005	83.5	1.39	8	25.7	0	235	1769
									00:04:56	13.57	0.428	5.81	295	169.314	162.931	0.96	74.5	14.8	28.7	29.8	2.17	0.6	87	1.9	17.41	3.46	16.28	4.63	20.92	0.05	124	25	116	33	NONE		24.9	50	36.6	729	757	1209	50.4	0.84	8	15.5	0	156	1053
									00:05:01	13.54	0.999	13.53	924	448.437	451.395	1.01	168.7	41	28.1	27.9	5.75	1.6	88	5.1	16.89	4.1	15.98	5.15	20.92	0.05	120	29	113	37	NONE		25	50	36.7	729	757	3233	134.7	2.25	8	41.5	0	0	3233
									00:05:02	35.5	0.104	3.692	71	101.06	100.734	1	18.3	3.5	11.9	12	1.3	0.4	87	1.2	17.6	3.37	16.88	4.02	20.92	0.05	125	24	120	29	NONE		25	50	36.7	729	757	727	30.3	0.5	8	9.3	0	8	719
									00:05:05	20.98	0.356	7.469	315	211.802	204.087	0.96	62.3	12	28.3	29.4	2.72	0.8	89	2.4	17.5	3.37	16.63	4.37	20.92	0.05	124	24	118	31	NONE		25	50	36.7	729	757	1513	63	1.05	8	19.4	0	188	1325
									00:05:07	31.09	0.168	5.223	116	151.099	143.667	0.95	29.3	5.7	20.2	21.2	1.94	0.6	89	1.7	17.44	3.39	16.6	4.17	20.92	0.05	124	24	118	30	NONE		25	50	36.6	729	757	1076	44.8	0.75	8	13.8	0	181	895
									00:05:18	5.98	1.66	9.93	1467	284.335	331.661	1.17	287.5	68.2	33.5	28.7	3.65	1	89	3.2	17.32	4.11	16.24	5.07	20.92	0.05	123	29	115	36	NONE		25.1	49	36.7	729	757	2122	88.4	1.47	8	27.2	0	0	2122
									00:05:21	16.3	0.405	6.603	422	195.073	187.799	0.96	70.3	14.2	28	29.1	2.5	0.7	90	2.2	17.36	3.51	16.27	4.73	20.92	0.05	123	25	116	34	NONE		25.2	49	36.7	729	757	1393	58	0.97	9	17.9	0	177	1216
									00:05:23	23.44	0.235	5.508	155	163.724	152.022	0.93	40.8	8	23.6	25.4	2.1	0.6	87	1.9	17.36	3.4	16.14	4.6	20.92	0.05	123	24	115	33	NONE		25.2	49	36.7	729	757	1160	48.3	0.81	9	14.9	0	283	877
									00:05:25	36.59	0.161	5.89	142	171.708	154.119	0.9	28.1	5.2	19.4	21.6	2.2	0.6	87	2	17.45	3.23	16.48	4.13	20.92	0.05	124	23	117	29	NONE		25.2	49	36.7	729	757	1208	50.4	0.84	9	15.5	0	422	786
									00:05:27	25.21	0.396	9.983	366	373.075	319.494	0.86	65.4	15.6	22	25.7	4.78	1.4	85	4.4	16.52	3.94	15.54	4.85	20.92	0.05	117	28	110	34	NONE		25.2	49	36.7	729	757	2601	108.4	1.81	9	33.3	0	1275	1326
									00:05:31	14.18	0.635	9.007	566	311.364	292.762	0.94	106.5	25.4	25.7	27.4	3.99	1.1	86	3.6	16.77	4	15.57	5.06	20.92	0.05	119	28	111	36	NONE		25.2	49	36.7	729	757	2212	92.2	1.54	9	28.4	0	451	1761
									00:05:35	18.87	0.629	11.868	555	441.299	394.122	0.89	103.8	25.7	23.9	26.8	5.66	1.6	83	5.3	16.5	4.09	15.57	5.07	20.92	0.05	117	29	111	36	NONE		25.2	49	36.7	729	757	3103	129.3	2.15	9	39.8	0	1132	1971
									00:05:37	25.53	0.33	8.426	323	290.085	252.839	0.87	55.6	12.2	22.9	26.3	3.72	1.1	81	3.6	16.85	3.7	16	4.65	20.92	0.05	120	26	114	33	NONE		25.3	49	36.7	729	757	2030	84.6	1.41	9	26	0	889	1140
									00:05:39	23.62	0.376	8.882	346	289.428	258.751	0.89	64.1	13.5	25	27.9	3.71	1.1	84	3.4	17.05	3.59	15.89	4.75	20.92	0.05	121	25	113	34	NONE		25.3	49	36.7	729	757	2035	84.8	1.41	9	26.1	0	736	1299
									00:05:41	35.09	0.286	10.035	264	328.25	281.697	0.86	48.8	9.9	23.1	26.9	4.21	1.2	84	3.9	17.06	3.46	15.89	4.53	20.92	0.05	121	25	113	32	NONE		25.3	49	36.7	729	757	2290	95.4	1.59	9	29.4	0	1108	1181
									00:05:44	26.43	0.436	11.524	380	396.21	354.123	0.89	73.4	16.5	24.4	27.3	5.08	1.5	84	4.7	16.83	3.78	15.78	4.87	20.92	0.05	120	27	112	35	NONE		25.3	49	36.7	729	757	2786	116.1	1.93	9	35.7	0	1010	1776
									00:05:45	32.43	0.251	8.141	194	260.391	228.826	0.88	43	8.7	22.5	25.7	3.34	1	84	3.1	17.13	3.47	16	4.53	20.92	0.05	122	25	114	32	NONE		25.3	49	36.7	729	757	1825	76	1.27	9	23.4	0	755	1070
									00:05:49	17.24	0.725	12.5	706	426.336	400.619	0.94	122	28.6	26.5	28.2	5.47	1.6	83	5.1	16.83	3.94	15.89	4.98	20.92	0.05	119	28	113	35	NONE		25.3	49	36.7	729	757	3029	126.2	2.1	9	38.8	0	624	2405
									00:05:51	33.71	0.177	5.966	148	184.147	169.515	0.92	30.5	6.2	19.6	21.3	2.36	0.7	80	2.3	17.23	3.5	16.37	4.34	20.92	0.05	122	25	116	31	NONE		25.3	49	36.7	729	757	1303	54.3	0.9	9	16.7	0	353	949
									00:05:52	35.09	0.138	4.842	105	131.642	119.271	0.91	24.4	4.2	18.1	20	1.69	0.5	80	1.6	17.68	3.04	16.58	3.94	20.92	0.05	126	22	118	28	NONE		25.4	49	36.7	729	757	928	38.7	0.64	9	11.9	0	298	631
									00:05:54	47.62	0.333	15.857	176	573.764	502.854	0.88	55.4	13	21.8	24.9	7.36	2.1	82	7	16.64	3.9	15.46	4.7	20.92	0.05	118	28	110	33	NONE		25.4	49	36.7	729	757	4019	167.4	2.79	9	51.5	0	1695	2324
									00:05:55	34.09	0.177	6.034	226	159.672	137.773	0.86	31.5	5	22.8	26.5	2.05	0.6	85	1.9	17.8	2.82	16.64	3.89	20.92	0.05	126	20	118	28	NONE		25.4	49	36.7	729	757	1115	46.5	0.77	9	14.3	0	522	593
									00:05:57	30.61	0.415	12.704	348	449.761	385.198	0.86	69.5	15.5	23.5	27.4	5.77	1.6	86	5.2	16.75	3.73	15.73	4.58	20.92	0.05	119	27	112	33	NONE		25.4	49	36.7	729	757	3136	130.7	2.18	9	40.2	0	1536	1600
									00:05:58	49.18	0.148	7.279	115	211.655	179.106	0.85	25.9	4.5	18.1	21.4	2.71	0.8	85	2.5	17.5	3.04	16.65	3.65	20.92	0.05	124	22	118	26	NONE		25.4	49	36.7	729	757	1472	61.3	1.02	10	18.9	0	773	700
									00:06:00	30	0.356	10.68	314	315.003	269.609	0.86	62.1	11.1	27.2	31.8	4.04	1.2	84	3.8	17.44	3.12	16.29	4.28	20.92	0.05	124	22	116	30	NONE		25.4	49	36.7	729	757	2196	91.5	1.53	10	28.2	0	1080	1116
									00:06:02	34.48	0.266	9.172	236	283.364	237.398	0.84	46	8.5	23.9	28.5	3.63	1	83	3.4	17.29	3.2	16.06	4.35	20.92	0.05	123	23	114	31	NONE		25.4	49	36.7	729	757	1967	82	1.37	10	25.2	0	1089	878
									00:06:04	44.78	0.196	8.776	87	285.255	243.238	0.85	33.5	6.7	19.8	23.2	3.66	1	82	3.5	17.09	3.42	16.2	4.1	20.92	0.05	121	24	115	29	NONE		25.4	49	36.7	729	757	1987	82.8	1.38	10	25.5	0	999	988
									00:06:05	38.46	0.192	7.385	265	192.059	161.526	0.84	34.3	5.2	24.4	29	2.46	0.7	82	2.3	17.86	2.71	16.75	3.58	20.92	0.05	127	19	119	25	NONE		25.4	49	36.7	729	757	1334	55.6	0.93	10	17.1	0	724	610
									00:06:09	15.46	0.555	8.582	427	285.928	239.498	0.84	94.4	19.1	26.2	31.3	3.67	1	82	3.5	17.01	3.44	15.44	4.95	20.92	0.05	121	24	110	35	NONE		25.4	49	36.7	729	757	1985	82.7	1.38	10	25.5	0	1100	885
									00:06:11	26.2	0.324	8.489	267	274.159	229.34	0.84	55.5	10.8	24.3	29	3.51	1	84	3.3	17.13	3.33	16	4.44	20.92	0.05	122	24	114	32	NONE		25.4	49	36.7	729	757	1903	79.3	1.32	10	24.4	0	1062	841
									00:06:14	25.1	0.243	6.1	162	208.545	173.07	0.83	41.1	8.5	20.8	25.1	2.67	0.8	82	2.5	16.91	3.5	15.72	4.58	20.92	0.05	120	25	112	33	NONE		25.4	49	36.7	729	757	1445	60.2	1	10	18.5	0	839	606
[truncated: 34 more columns]

## Sheet: Sonuçlar
Parametre	um	Pre	Bekl.	%Beklenen	Ex Sonrası	% Değişim	Normal	Sınıf
Parametre	um	Ölçüm	Dinlenme	Isınma	AT	RC	Maks	Bekl.	%Beklenen	Normal	Sınıf
Parametre	um	Ölçüm	Dinlenme	Isınma	AT	RC	Maks	Bekl.	%Beklenen	Normal	Sınıf
Parametre	um	Ölçüm	Dinlenme	Isınma	AT	RC	Maks	Bekl.	%Beklenen	Normal	Sınıf
Parametre	um	Ölçüm	Dinlenme	Isınma	AT	RC	Maks	Bekl.	%Beklenen	Normal	Sınıf
Parametre	um	Ölçüm	Dinlenme	Isınma	AT	RC	Maks	Bekl.	%Beklenen	Normal	Sınıf
