# Supplementary material for: Correction: The contribution of energy systems during 30-second lower body Wingate anaerobic test in combat sports athletes: Intermittent versus single forms and gender comparison
Source: PLoS One. 2024 Jun 27;19(6):e0306361. doi: 10.1371/journal.pone.0306361 (PMC11210755; doi:10.1371/journal.pone.0306361)
Supplement: S1 File — A) Descriptive characteristics of athletes including age range, height, weight; B) Wingate test outputs, including metrics such as peak power, mean power, and fatigue index; C) Oxygen Consumption (O2) Data for two different Wingate test protocols, providing comparative insights into athletes’ oxygen consumption during these tests. (ZIP) [file pone.0306361.s001.zip › S1 File/C. Oxygen consumption data for two Wingate tests/All Raw-Oxygen Data/46.xlsx]

## Sheet: Veri
			Test Tarihi	5012023		Barometrik basınç (mmHg)	767		t	Rf	VT	VE_ergo	IV	VO2	VCO2	RQ	O2eksp	CO2eksp	VE/VO2	VE/VCO2	VO2/Kg	METS	HR	VO2/HR	FeO2	FeCO2	FetO2	FetCO2	FiO2	FiCO2	PeO2	PeCO2	PetO2	PETCO2	Faz	İşaretleyici	Ortam Sıc.	RH Amb	Cihaz Sıcaklığı	Analizör Basıncı	PB	EEkc	EEh	EEm	EEtot	EEkg	PRO	YAĞ	CHO
			Test Süresi	00:13:25		Ortam Sıcaklığı (°C)	18		s	1/min	L(btps)	L/min	mL	mL/min	mL/min	---	mL	mL	---	---	mL/min/Kg	---	bpm	mL/beat	%	%	%	%	%	%	mmHg	mmHg	mmHg	mmHg	---	---	°C	%	°C	mmHg	mmHg	kcal/day	kcal/h	kcal/min	kcal	kcal/Kg/day	kcal/day	kcal/day	kcal/day
			Test Süresi	00:06:06		Ortam Görece Nem (%)	56
			Egzersiz Süresi	00:00:00		Flowmetre sıcaklığı (°C)	34		00:00:01	22.9	0.629	14.405	571	463.583	420.036	0.91	107.8	22.3	27.6	30.5	6.18	1.8	97	4.8	17.14	3.55	15.6	4.79	20.92	0.05	123	26	112	34	NONE		18.1	56	32.2	740	767	3269	136.2	2.27	0	43.6	0	1048	2221
			Kişi (Hasta) Tipi	Healthy		Flowmetre Bağıl Nem (%)	100		00:00:03	23.35	0.652	15.222	559	499.701	457.201	0.91	111.2	23.8	27.2	29.7	6.66	1.9	95	5.3	17.06	3.65	15.6	4.83	20.92	0.05	123	26	112	35	NONE		18.1	56	32.2	740	767	3531	147.1	2.45	0	47.1	0	1025	2506
			Test Türü	Azami		STPD (---)	0.8343		00:00:06	22.3	0.733	16.349	535	542.928	495.597	0.91	124.7	27	27.2	29.8	7.24	2.1	94	5.8	17.01	3.68	15.47	4.94	20.92	0.05	122	27	111	36	NONE		18	56	32.2	740	767	3834	159.8	2.66	0	51.1	0	1141	2693
			Ergometre	Hiçbiri		BTPS Ins (---)	1.1214		00:00:08	23.35	0.723	16.879	608	553.269	511.048	0.92	123.3	26.6	27.6	29.8	7.38	2.1	97	5.7	17.05	3.68	15.53	4.89	20.92	0.05	123	26	112	35	NONE		18	56	32.2	740	767	3917	163.2	2.72	0	52.2	0	1020	2897
			Protokol	Hiçbiri		BTPS Eksp (---)	1.0199		00:00:11	22.73	0.75	17.045	591	546.91	506.722	0.93	128.5	27.1	28.3	30.5	7.29	2.1	98	5.6	17.13	3.61	15.6	4.89	20.92	0.05	123	26	112	35	NONE		18	56	32.2	740	767	3874	161.4	2.69	0	51.7	0	972	2903
			Azami Efor	Onaylanmamış		#Adım sayısı	114		00:00:14	21.05	0.637	13.411	584	414.032	387.831	0.94	110	22.4	28.8	30.8	5.52	1.6	97	4.3	17.27	3.52	15.71	4.78	20.92	0.05	124	25	113	34	NONE		18	56	32.2	740	767	2940	122.5	2.04	1	39.2	0	635	2305
			EKG Tepkisi	Yok		BSA (m2)	1.95803		00:00:17	22.3	0.7	15.613	533	503.081	467.997	0.93	119.8	25.5	27.9	30	6.71	1.9	97	5.2	17.11	3.64	15.61	4.91	20.92	0.05	123	26	112	35	NONE		18	56	32.2	740	767	3567	148.6	2.48	1	47.6	0	849	2718
			Test sebebi	Yok		BMI (kg/m2)	22.6		00:00:19	22.99	0.721	16.575	593	544.225	512.829	0.94	122.8	27.1	27.5	29.2	7.26	2.1	101	5.4	17.03	3.76	15.57	4.9	20.92	0.05	123	27	112	35	NONE		18	56	32.2	740	767	3869	161.2	2.69	1	51.6	0	762	3107
			Testi durdurma sebebi	Yok		HR Maks.	205		00:00:22	19.67	0.676	13.298	628	405.372	383.417	0.95	117	23.7	29.4	31.1	5.4	1.5	102	4	17.31	3.51	15.7	4.84	20.92	0.05	125	25	113	35	NONE		18	56	32.2	740	767	2884	120.2	2	1	38.5	0	533	2351
			Test Konumu	Tanımsız		Kullanıcı 1 (---)	-		00:00:25	22.39	0.569	12.739	594	350.635	338.362	0.96	100.4	18.4	31.9	33	4.68	1.3	101	3.5	17.64	3.23	15.98	4.6	20.92	0.05	127	23	115	33	NONE		18	56	32.2	740	767	2505	104.4	1.74	1	33.4	0	299	2206
			Test Amacı	Yok		Kullanıcı 2 (---)	-		00:00:28	21.9	0.76	16.642	454	554.193	515.542	0.93	129.1	28.6	27.3	29.3	7.39	2.1	103	5.4	16.99	3.76	15.45	5.05	20.92	0.05	122	27	111	36	NONE		18	56	32.2	740	767	3929	163.7	2.73	1	52.4	0	935	2994
						Kullanıcı 3 (---)	-		00:00:31	20.69	0.753	15.579	627	509.757	468.168	0.92	128.5	27.5	27.7	30.2	6.8	1.9	102	5	17.07	3.65	15.53	4.96	20.92	0.05	123	26	112	36	NONE		18	56	32.2	740	767	3604	150.2	2.5	1	48.1	0	1004	2601
									00:00:34	23.08	0.63	14.538	537	475.87	446.368	0.94	107.4	23.5	27.2	29	6.34	1.8	103	4.6	17.05	3.73	15.54	4.87	20.92	0.05	123	27	112	35	NONE		18	56	32.2	740	767	3380	140.8	2.35	1	45.1	0	715	2664
									00:00:36	20.34	0.656	13.342	513	444.266	399.967	0.9	111.6	23.9	26.8	29.8	5.92	1.7	105	4.2	17.01	3.64	15.38	4.94	20.92	0.05	122	26	111	36	NONE		18	56	32.2	740	767	3129	130.4	2.17	1	41.7	0	1065	2064
									00:00:39	20.83	0.705	14.688	597	466.723	419.69	0.9	121.2	24.5	28.3	31.5	6.22	1.8	105	4.4	17.19	3.48	15.47	4.92	20.92	0.05	124	25	111	35	NONE		18	56	32.2	740	767	3286	136.9	2.28	1	43.8	0	1130	2156
									00:00:42	19.29	0.644	12.424	559	413.456	377.88	0.91	109.5	23.8	26.8	29.3	5.51	1.6	100	4.1	17	3.7	15.4	4.93	20.92	0.05	122	27	111	35	NONE		18	56	32.2	740	767	2921	121.7	2.03	2	38.9	0	858	2063
									00:00:45	21.82	0.639	13.942	512	461.157	412.827	0.9	108.9	23	26.9	30.1	6.15	1.8	97	4.8	17.04	3.6	15.46	4.9	20.92	0.05	123	26	111	35	NONE		18	56	32.3	740	767	3244	135.2	2.25	2	43.3	0	1160	2084
									00:00:47	22.99	0.671	15.425	563	500.674	451.926	0.9	114.8	23.9	27.6	30.6	6.68	1.9	92	5.4	17.11	3.56	15.53	4.9	20.92	0.05	123	26	112	35	NONE		18	56	32.3	740	767	3528	147	2.45	2	47	0	1172	2355
									00:00:50	21.58	0.698	15.065	593	483.352	438.453	0.91	119.7	24.7	28	30.9	6.44	1.8	90	5.4	17.15	3.54	15.57	4.88	20.92	0.05	123	25	112	35	NONE		18	56	32.2	740	767	3409	142	2.37	2	45.5	0	1081	2328
									00:00:53	21.43	0.715	15.321	578	492.783	451.261	0.92	122.5	25.6	28	30.6	6.57	1.9	91	5.4	17.13	3.58	15.54	4.92	20.92	0.05	123	26	112	35	NONE		18	56	32.2	740	767	3482	145.1	2.42	2	46.4	0	1001	2481
									00:00:56	20.98	0.727	15.252	613	504.993	466.194	0.92	123.7	27	27.3	29.6	6.73	1.9	95	5.3	17.02	3.71	15.56	4.94	20.92	0.05	123	27	112	36	NONE		18	56	32.2	740	767	3574	148.9	2.48	2	47.7	0	937	2637
									00:00:59	20.62	0.751	15.485	643	495.002	464.862	0.94	128.7	27.4	28.4	30.2	6.6	1.9	95	5.2	17.14	3.65	15.54	4.94	20.92	0.05	123	26	112	36	NONE		18	55	32.2	740	767	3516	146.5	2.44	2	46.9	0	731	2786
									00:01:02	20.34	0.715	14.542	640	454.401	430.02	0.95	123.1	25.7	28.9	30.5	6.06	1.7	95	4.8	17.22	3.59	15.77	4.84	20.92	0.05	124	26	114	35	NONE		18	55	32.2	740	767	3233	134.7	2.25	2	43.1	0	592	2641
									00:01:05	22.47	0.73	16.404	627	499.131	480.604	0.96	126.3	26	29.7	30.9	6.66	1.9	96	5.2	17.3	3.56	15.79	4.83	20.92	0.05	125	26	114	35	NONE		18	55	32.2	740	767	3564	148.5	2.48	2	47.5	0	452	3113
									00:01:07	21.58	0.754	16.273	641	492.888	481.181	0.98	130.5	27.1	30	30.7	6.57	1.9	98	5	17.31	3.59	15.85	4.88	20.92	0.05	125	26	114	35	NONE		18	55	32.2	740	767	3530	147.1	2.45	3	47.1	0	286	3244
									00:01:10	20.69	0.723	14.959	670	433.399	428.744	0.99	126.2	25.2	31.2	31.5	5.78	1.7	98	4.4	17.46	3.49	16.06	4.74	20.92	0.05	126	25	116	34	NONE		18	55	32.2	740	767	3113	129.7	2.16	3	41.5	0	114	2999
									00:01:13	21.66	0.616	13.343	526	388.676	393.816	1.01	107.3	22.1	30.4	30	5.18	1.5	96	4	17.42	3.59	16.04	4.75	20.92	0.05	125	26	115	34	NONE		18	55	32.2	740	767	2807	116.9	1.95	3	37.4	0	0	2807
									00:01:16	22.56	0.465	10.489	573	250.703	264.74	1.06	83.8	14.3	35.5	33.7	3.34	1	98	2.6	18.02	3.08	16.5	4.27	20.92	0.05	130	22	119	31	NONE		18	55	32.2	740	767	1827	76.1	1.27	3	24.4	0	0	1827
									00:01:19	20.34	0.718	14.603	409	439.428	440.188	1	124.3	26.3	30	29.9	5.86	1.7	101	4.4	17.31	3.66	15.65	5.04	20.92	0.05	125	26	113	36	NONE		18	55	32.2	740	767	3165	131.9	2.2	3	42.2	0	0	3165
									00:01:22	17.49	0.759	13.277	656	417.168	403.091	0.97	130.4	28	28.9	29.9	5.56	1.6	99	4.2	17.18	3.69	15.66	5.02	20.92	0.05	124	27	113	36	NONE		18	55	32.3	740	767	2981	124.2	2.07	3	39.8	0	343	2638
									00:01:25	19.61	0.671	13.157	587	396.782	390.392	0.98	116.2	24.2	29.7	30.2	5.29	1.5	97	4.1	17.32	3.61	15.78	4.92	20.92	0.05	125	26	114	35	NONE		18	55	32.3	740	767	2847	118.6	1.98	3	38	0	156	2690
									00:01:28	19.54	0.681	13.309	597	390.454	384.147	0.98	118.6	23.9	30.6	31.1	5.21	1.5	97	4	17.42	3.51	15.78	4.89	20.92	0.05	125	25	114	35	NONE		18	55	32.3	740	767	2801	116.7	1.95	3	37.4	0	154	2647
									00:01:31	20.41	0.632	12.898	561	382.327	370.9	0.97	109.9	22.1	30	30.9	5.1	1.5	94	4.1	17.39	3.5	15.88	4.81	20.92	0.05	125	25	114	35	NONE		18	55	32.2	740	767	2735	113.9	1.9	3	36.5	0	279	2456
									00:01:34	20.76	0.686	14.242	594	427.102	414.956	0.97	119	24.3	29.9	30.8	5.69	1.6	93	4.6	17.35	3.54	15.79	4.9	20.92	0.05	125	26	114	35	NONE		18	55	32.3	740	767	3056	127.3	2.12	3	40.7	0	297	2759
									00:01:37	19.42	0.695	13.495	545	409.274	396.124	0.97	120.3	24.8	29.7	30.6	5.46	1.6	93	4.4	17.31	3.57	15.79	4.9	20.92	0.05	125	26	114	35	NONE		18	55	32.3	740	767	2926	121.9	2.03	4	39	0	321	2605
									00:01:40	20.98	0.655	13.741	546	417.836	405.577	0.97	113.3	23.5	29.4	30.3	5.57	1.6	92	4.5	17.3	3.59	15.77	4.89	20.92	0.05	125	26	114	35	NONE		18	55	32.2	740	767	2989	124.5	2.08	4	39.9	0	299	2690
									00:01:43	20.83	0.656	13.667	579	404.71	392.323	0.97	114.1	22.9	30.2	31.1	5.4	1.5	92	4.4	17.39	3.49	15.96	4.77	20.92	0.05	125	25	115	34	NONE		18	56	32.3	740	767	2894	120.6	2.01	4	38.6	0	302	2592
									00:01:47	15.67	0.773	12.11	668	397.895	389.658	0.98	131.4	30.2	27.7	28.3	5.31	1.5	94	4.2	17	3.91	15.81	4.95	20.92	0.05	122	28	114	36	NONE		18	55	32.3	740	767	2852	118.8	1.98	4	38	0	202	2650
									00:01:49	21.9	0.632	13.839	531	403.303	397.977	0.99	110.2	22.1	30.5	30.9	5.38	1.5	94	4.3	17.44	3.5	15.92	4.8	20.92	0.05	126	25	115	35	NONE		18	56	32.3	740	767	2895	120.6	2.01	4	38.6	0	131	2765
									00:01:53	16.13	0.728	11.742	556	377.047	369.187	0.98	124.4	27.8	28.1	28.7	5.03	1.4	98	3.8	17.09	3.82	15.69	4.99	20.92	0.05	123	27	113	36	NONE		18	56	32.3	740	767	2702	112.6	1.88	4	36	0	192	2510
									00:01:56	19.35	0.684	13.239	537	406.291	393.32	0.97	118.1	24.7	29.2	30.2	5.42	1.5	98	4.1	17.27	3.61	15.69	4.91	20.92	0.05	124	26	113	35	NONE		18	55	32.3	740	767	2905	121	2.02	4	38.7	0	316	2588
									00:01:59	20.13	0.661	13.309	540	394.242	379.115	0.96	115	22.9	30.2	31.4	5.26	1.5	94	4.2	17.4	3.46	15.82	4.79	20.92	0.05	125	25	114	34	NONE		18	56	32.3	740	767	2815	117.3	1.95	4	37.5	0	369	2446
									00:02:02	21.2	0.716	15.18	510	476.946	453.553	0.95	123.1	26	28.7	30.2	6.36	1.8	91	5.2	17.19	3.63	15.66	4.93	20.92	0.05	124	26	113	35	NONE		18	56	32.3	740	767	3397	141.5	2.36	4	45.3	0	569	2828
									00:02:06	17.44	0.887	15.471	762	489.233	478.114	0.98	152.1	33.3	29.1	29.8	6.52	1.9	93	5.3	17.15	3.75	15.73	4.93	20.92	0.05	123	27	113	35	NONE		18	56	32.3	740	767	3505	146	2.43	5	46.7	0	272	3233
									00:02:09	19.42	0.66	12.816	540	389.308	376.968	0.97	114.2	23.6	29.4	30.4	5.19	1.5	94	4.1	17.3	3.58	15.92	4.74	20.92	0.05	125	26	115	34	NONE		18	56	32.3	740	767	2783	116	1.93	5	37.1	0	301	2482
									00:02:11	21.43	0.657	14.079	531	410.647	399.949	0.97	114.6	22.7	30.6	31.5	5.48	1.6	93	4.4	17.44	3.46	15.89	4.76	20.92	0.05	126	25	114	34	NONE		18	56	32.3	740	767	2940	122.5	2.04	5	39.2	0	261	2678
									00:02:15	18.02	0.698	12.577	624	365.584	358.535	0.98	121.8	24.2	31	31.6	4.87	1.4	94	3.9	17.45	3.47	15.87	4.84	20.92	0.05	126	25	114	35	NONE		18	56	32.3	740	767	2621	109.2	1.82	5	34.9	0	172	2449
									00:02:17	21.58	0.749	16.165	582	482.348	474.025	0.98	130	26.7	30.4	30.9	6.43	1.8	95	5.1	17.36	3.56	15.85	4.84	20.92	0.05	125	26	114	35	NONE		18	56	32.3	740	767	3460	144.2	2.4	5	46.1	0	204	3256
									00:02:20	23.53	0.649	15.271	592	435.837	423.534	0.97	113.7	21.9	31.3	32.2	5.81	1.7	94	4.6	17.52	3.37	16.05	4.66	20.92	0.05	126	24	116	34	NONE		18	56	32.3	740	767	3119	129.9	2.17	5	41.6	0	300	2818
									00:02:24	15.58	0.786	12.249	627	388.639	384.951	0.99	134.6	30	28.7	29	5.18	1.5	96	4	17.12	3.82	15.81	4.93	20.92	0.05	123	27	114	35	NONE		18	55	32.2	740	767	2792	116.3	1.94	5	37.2	0	90	2702
									00:02:27	17	0.772	13.122	634	383.621	380.241	0.99	134.5	27.2	31.1	31.4	5.11	1.5	96	4	17.42	3.52	15.87	4.88	20.92	0.05	125	25	114	35	NONE		18	55	32.3	740	767	2757	114.9	1.91	5	36.8	0	83	2674
									00:02:31	16.76	0.661	11.078	582	328.086	322.571	0.98	114.9	23.4	30.2	30.7	4.37	1.2	93	3.5	17.38	3.54	15.88	4.82	20.92	0.05	125	25	114	35	NONE		18	55	32.3	740	767	2353	98.1	1.63	5	31.4	0	135	2218
									00:02:34	17.7	0.582	10.301	498	302.388	286.593	0.95	101.5	19.7	30	31.6	4.03	1.2	91	3.3	17.44	3.38	15.87	4.77	20.92	0.05	126	24	114	34	NONE		18	56	32.3	740	767	2152	89.7	1.49	5	28.7	0	384	1768
									00:02:38	18.35	0.692	12.697	607	401.198	383.524	0.96	118.8	25.4	28.4	29.8	5.35	1.5	93	4.3	17.17	3.67	15.78	4.87	20.92	0.05	124	26	114	35	NONE		18	55	32.3	740	767	2861	119.2	1.99	6	38.1	0	430	2431
									00:02:41	18.4	0.647	11.908	554	364.49	343.586	0.94	111.9	22.7	29.1	30.9	4.86	1.4	91	4	17.3	3.51	15.84	4.79	20.92	0.05	125	25	114	34	NONE		18	55	32.3	740	767	2591	108	1.8	6	34.5	0	507	2084
									00:02:45	13.61	0.692	9.415	524	245.739	290.086	1.18	122.3	25.9	34.4	29.2	3.28	0.9	92	2.7	17.67	3.74	15.39	5.05	20.92	0.05	127	27	111	36	NONE		18	55	32.3	740	767	1840	76.6	1.28	6	24.5	0	0	1840
									00:02:48	20.27	0.697	14.128	550	446.001	416.879	0.93	119.8	25	28.5	30.5	5.95	1.7	95	4.7	17.19	3.59	15.54	4.92	20.92	0.05	124	26	112	35	NONE		18	55	32.3	740	767	3165	131.9	2.2	6	42.2	0	705	2460
									00:02:52	19.23	0.639	12.288	611	373.342	351.045	0.94	110.7	22.2	29.3	31.2	4.98	1.4	91	4.1	17.32	3.47	15.67	4.84	20.92	0.05	125	25	113	35	NONE		18	55	32.3	740	767	2653	110.5	1.84	6	35.4	0	541	2112
									00:02:55	18.13	0.632	11.456	507	357.115	335.484	0.94	108.9	22.5	28.5	30.4	4.76	1.4	89	4	17.23	3.56	15.63	4.86	20.92	0.05	124	26	113	35	NONE		18	55	32.3	740	767	2537	105.7	1.76	6	33.8	0	524	2012
									00:02:58	18.52	0.731	13.537	603	431.043	396.036	0.92	125.5	26	28.4	30.9	5.75	1.6	92	4.7	17.17	3.56	15.61	4.89	20.92	0.05	124	26	112	35	NONE		18	55	32.3	740	767	3048	127	2.12	6	40.6	0	845	2203
									00:03:01	18.93	0.64	12.114	563	384.266	358.131	0.93	109.9	23	28.1	30.1	5.12	1.5	89	4.3	17.17	3.59	15.59	4.86	20.92	0.05	124	26	112	35	NONE		18	55	32.3	740	767	2725	113.6	1.89	6	36.3	0	633	2093
									00:03:04	21.13	0.616	13.014	502	398.899	368.228	0.92	106.6	21.2	28.9	31.3	5.32	1.5	87	4.6	17.31	3.44	15.74	4.69	20.92	0.05	125	25	113	34	NONE		18	55	32.3	740	767	2823	117.6	1.96	6	37.6	0	741	2083
									00:03:07	20.2	0.674	13.616	586	419.712	395.446	0.94	116.4	23.8	29.1	30.9	5.6	1.6	92	4.6	17.27	3.53	15.71	4.79	20.92	0.05	124	25	113	34	NONE		18	55	32.3	740	767	2983	124.3	2.07	6	39.8	0	589	2395
									00:03:10	19.23	0.602	11.577	469	350.406	327.275	0.93	104.4	20.7	29.2	31.3	4.67	1.3	90	3.9	17.34	3.44	15.75	4.75	20.92	0.05	125	25	113	34	NONE		18	55	32.3	740	767	2486	103.6	1.73	7	33.2	0	560	1926
									00:03:13	19.05	0.585	11.143	488	333.607	309.99	0.93	101.7	19.8	29.4	31.6	4.45	1.3	88	3.8	17.38	3.38	15.73	4.76	20.92	0.05	125	24	113	34	NONE		18	55	32.3	740	767	2365	98.5	1.64	7	31.5	0	571	1793
									00:03:17	18.13	0.702	12.725	662	392.569	363.685	0.93	121.3	24.4	29.2	31.5	5.23	1.5	90	4.4	17.28	3.48	15.63	4.86	20.92	0.05	124	25	113	35	NONE		18	55	32.3	740	767	2781	115.9	1.93	7	37.1	0	698	2082
									00:03:20	20.07	0.622	12.482	529	380.414	356.404	0.94	107.7	21.6	29.1	31.1	5.07	1.4	92	4.1	17.32	3.47	15.74	4.77	20.92	0.05	125	25	113	34	NONE		18	55	32.3	740	767	2701	112.5	1.88	7	36	0	582	2119
									00:03:23	19.05	0.552	10.514	490	318.415	291.181	0.91	95.8	18.6	28.8	31.5	4.25	1.2	92	3.5	17.36	3.37	15.76	4.69	20.92	0.05	125	24	113	34	NONE		18	55	32.3	740	767	2249	93.7	1.56	7	30	0	657	1593
									00:03:26	16.09	0.723	11.63	531	406.784	370.901	0.91	121.5	28	25.8	28.3	5.42	1.5	97	4.2	16.8	3.87	15.34	5.03	20.92	0.05	121	28	110	36	NONE		18	55	32.3	740	767	2872	119.7	1.99	7	38.3	0	865	2007
									00:03:29	20.27	0.692	14.027	604	450.278	405.075	0.9	118.7	24.3	28	31.1	6	1.7	97	4.6	17.15	3.51	15.46	4.9	20.92	0.05	124	25	111	35	NONE		18	55	32.3	740	767	3170	132.1	2.2	7	42.3	0	1086	2084
									00:03:33	17.86	0.69	12.321	599	392.554	356.869	0.91	118.5	24.3	28.2	31	5.23	1.5	96	4.1	17.17	3.52	15.47	4.9	20.92	0.05	124	25	111	35	NONE		18	55	32.3	740	767	2770	115.4	1.92	7	36.9	0	859	1910
									00:03:36	19.05	0.619	11.79	530	373.431	335.139	0.9	106.5	21.4	28	31.2	4.98	1.4	95	3.9	17.21	3.46	15.52	4.83	20.92	0.05	124	25	112	35	NONE		18	55	32.3	740	767	2628	109.5	1.83	7	35	0	920	1708
									00:03:39	17.19	0.695	11.948	572	399.321	355.01	0.89	118.2	25.1	26.9	30.3	5.32	1.5	92	4.3	17.01	3.61	15.34	4.97	20.92	0.05	122	26	110	36	NONE		18	55	32.3	740	767	2805	116.9	1.95	7	37.4	0	1062	1743
									00:03:42	22.22	0.603	13.4	561	428.089	380.018	0.89	103.6	20.8	27.7	31.2	5.71	1.6	93	4.6	17.18	3.45	15.6	4.76	20.92	0.05	124	25	112	34	NONE		18	55	32.3	740	767	3006	125.3	2.09	8	40.1	0	1152	1854
									00:03:45	18.69	0.794	14.841	728	489.563	438.224	0.9	135.4	28.5	27.6	30.9	6.53	1.9	94	5.2	17.05	3.59	15.56	4.85	20.92	0.05	123	26	112	35	NONE		18	55	32.3	740	767	3444	143.5	2.39	8	45.9	0	1232	2211
									00:03:48	19.23	0.729	14.019	504	464.562	422.512	0.91	124.1	26.7	27.3	30	6.19	1.8	92	5	17.02	3.66	15.45	4.91	20.92	0.05	123	26	111	35	NONE		18	55	32.3	740	767	3278	136.6	2.28	8	43.7	0	1013	2265
									00:03:51	18.81	0.646	12.15	618	396.026	358.971	0.91	110.4	23.2	27.4	30.2	5.28	1.5	93	4.3	17.09	3.59	15.55	4.82	20.92	0.05	123	26	112	35	NONE		18	55	32.3	740	767	2793	116.4	1.94	8	37.2	0	892	1901
									00:03:55	15.62	0.757	11.828	619	407.134	371.787	0.91	127.7	28.9	26.4	28.9	5.43	1.6	97	4.2	16.87	3.82	15.37	5.04	20.92	0.05	121	27	111	36	NONE		18	55	32.3	740	767	2875	119.8	2	8	38.3	0	852	2023
									00:03:59	18.69	0.672	12.561	579	395.532	359.651	0.91	115.7	23.4	28.4	31.3	5.27	1.5	93	4.3	17.22	3.48	15.5	4.89	20.92	0.05	124	25	112	35	NONE		18	55	32.3	740	767	2791	116.3	1.94	8	37.2	0	864	1927
									00:04:02	18.81	0.786	14.784	710	472.232	430.054	0.91	134.9	27.8	28.5	31.3	6.3	1.8	94	5	17.16	3.54	15.57	4.86	20.92	0.05	124	25	112	35	NONE		18	55	32.3	740	767	3333	138.9	2.31	8	44.4	0	1016	2317
									00:04:05	17.86	0.798	14.25	691	471.213	436.515	0.93	135.8	29.7	27.6	29.8	6.28	1.8	95	5	17.02	3.72	15.59	4.9	20.92	0.05	123	27	112	35	NONE		18	55	32.3	740	767	3338	139.1	2.32	8	44.5	0	839	2499
									00:04:09	17.54	0.631	11.07	546	350.623	326.162	0.93	108.4	22.6	28.1	30.2	4.67	1.3	92	3.8	17.18	3.58	15.63	4.84	20.92	0.05	124	26	113	35	NONE		18	55	32.3	740	767	2486	103.6	1.73	9	33.1	0	592	1894
									00:04:12	16.76	0.69	11.564	574	365.922	337.738	0.92	118.6	24.5	28.4	30.8	4.88	1.4	93	3.9	17.19	3.55	15.63	4.84	20.92	0.05	124	26	113	35	NONE		18	55	32.3	740	767	2590	107.9	1.8	9	34.5	0	681	1909
									00:04:16	17.7	0.652	11.54	537	357.375	328.892	0.92	112.6	22.6	28.8	31.3	4.76	1.4	90	4	17.27	3.47	15.59	4.87	20.92	0.05	124	25	112	35	NONE		18	55	32.3	740	767	2528	105.3	1.76	9	33.7	0	688	1840
									00:04:18	22.3	0.568	12.669	504	391.64	363.157	0.93	98.1	19.8	28.4	30.6	5.22	1.5	90	4.4	17.27	3.49	15.68	4.69	20.92	0.05	124	25	113	34	NONE		18	55	32.3	740	767	2775	115.6	1.93	9	37	0	689	2086
									00:04:22	15.42	0.777	11.985	686	414.467	386.185	0.93	130.8	30.4	26.3	28.2	5.53	1.6	96	4.3	16.83	3.91	15.46	4.99	20.92	0.05	121	28	111	36	NONE		18.1	55	32.3	740	767	2939	122.5	2.04	9	39.2	0	685	2255
									00:04:26	15.79	0.566	8.937	533	272.706	247.867	0.91	98.1	19.1	28.7	31.6	3.64	1	91	3	17.33	3.37	15.67	4.79	20.92	0.05	125	24	113	34	NONE		18.1	55	32.3	740	767	1924	80.2	1.34	9	25.7	0	598	1326
									00:04:39	19.8	0.587	11.624	485	370.434	337.115	0.91	100.8	20.7	27.6	30.4	4.94	1.4	89	4.2	17.17	3.53	15.66	4.74	20.92	0.05	124	25	113	34	NONE		18.1	55	32.3	740	767	2614	108.9	1.82	9	34.9	0	803	1812
									00:04:42	17.75	0.531	9.426	458	298.01	267.077	0.9	91.4	18.3	27.5	30.6	3.97	1.1	86	3.5	17.21	3.45	15.54	4.78	20.92	0.05	124	25	112	34	NONE		18.1	55	32.3	740	767	2097	87.4	1.46	9	28	0	743	1354
									00:04:46	16.26	0.607	9.87	547	322.373	284.817	0.88	103.8	21.3	27.1	30.7	4.3	1.2	84	3.8	17.1	3.51	15.43	4.86	20.92	0.05	123	25	111	35	NONE		18.1	55	32.3	740	767	2262	94.2	1.57	10	30.2	0	899	1362
									00:04:49	18.46	0.446	8.234	406	261.228	227.585	0.87	76.8	15	26.6	30.5	3.48	1	82	3.2	17.22	3.36	15.49	4.68	20.92	0.05	124	24	112	34	NONE		18.1	55	32.3	740	767	1828	76.1	1.27	10	24.4	0	803	1024
									00:04:53	16.62	0.591	9.823	520	317.934	278.759	0.88	101.3	20.4	27.2	31.1	4.24	1.2	84	3.8	17.14	3.45	15.35	4.78	20.92	0.05	123	25	111	34	NONE		18.1	55	32.3	740	767	2227	92.8	1.55	10	29.7	0	937	1291
									00:04:56	18.07	0.585	10.572	504	349.252	300.135	0.86	99.9	20.2	26.6	31	4.66	1.3	85	4.1	17.08	3.45	15.33	4.82	20.92	0.05	123	25	110	35	NONE		18.1	55	32.3	740	767	2437	101.5	1.69	10	32.5	0	1170	1267
									00:04:59	19.42	0.542	10.524	470	353.758	303.385	0.86	92.2	19	25.9	30.2	4.72	1.3	85	4.2	17.01	3.51	15.33	4.79	20.92	0.05	122	25	110	34	NONE		18	55	32.3	740	767	2467	102.8	1.71	10	32.9	0	1199	1268
									00:05:03	18.87	0.684	12.906	514	452.554	388.122	0.86	115.2	25	25.6	29.8	6.03	1.7	88	5.1	16.84	3.65	15.13	4.98	20.92	0.05	121	26	109	36	NONE		18	55	32.3	740	767	3156	131.5	2.19	10	42.1	0	1534	1623
									00:05:09	8.92	1.638	14.603	1463	531.681	474.377	0.89	272.8	64.6	26.3	29.5	7.09	2	95	5.6	16.65	3.94	15.29	5.06	20.92	0.05	120	28	110	36	NONE		18	55	32.3	740	767	3737	155.7	2.6	10	49.8	0	1375	2363
									00:05:12	20.07	0.618	12.401	530	376.376	344.715	0.92	107.2	20.9	29.2	31.9	5.02	1.4	95	4	17.35	3.38	15.78	4.69	20.92	0.05	125	24	114	34	NONE		18	55	32.3	740	767	2660	110.8	1.85	10	35.5	0	764	1896
									00:05:15	23.44	0.53	12.422	449	373.568	342.862	0.92	92.1	17.8	28.9	31.4	4.98	1.4	97	3.9	17.38	3.36	15.78	4.65	20.92	0.05	125	24	114	33	NONE		18	55	32.3	740	767	2641	110	1.83	10	35.2	0	741	1900
									00:05:17	22.3	0.569	12.691	503	400.78	365.005	0.91	97.9	19.9	27.8	30.5	5.34	1.5	97	4.1	17.21	3.5	15.72	4.72	20.92	0.05	124	25	113	34	NONE		18	55	32.3	740	767	2829	117.9	1.96	11	37.7	0	862	1967
									00:05:21	19.87	0.543	10.788	462	326.271	295.501	0.91	94.3	18.1	28.8	31.8	4.35	1.2	98	3.3	17.37	3.33	15.61	4.76	20.92	0.05	125	24	112	34	NONE		18	55	32.3	740	767	2300	95.9	1.6	11	30.7	0	740	1560
									00:05:24	17.14	0.671	11.503	513	368.018	329.856	0.9	115.2	23.4	28	31.2	4.91	1.4	100	3.7	17.17	3.49	15.37	4.9	20.92	0.05	124	25	111	35	NONE		18	55	32.3	740	767	2589	107.9	1.8	11	34.5	0	916	1673
									00:05:28	15.96	0.587	9.367	510	303.292	266.334	0.88	100.6	20.3	27.2	31	4.04	1.2	93	3.3	17.14	3.46	15.45	4.83	20.92	0.05	123	25	111	35	NONE		18	55	32.3	740	767	2125	88.5	1.48	11	28.3	0	884	1241
									00:05:31	16.76	0.666	11.162	474	413.463	350.472	0.85	110.7	25.4	24.2	28.5	5.51	1.6	91	4.5	16.62	3.81	15.24	5	20.92	0.05	120	27	110	36	NONE		18	55	32.3	740	767	2877	119.9	2	11	38.4	0	1496	1381
									00:05:34	21.74	0.511	11.109	477	355.458	303.668	0.85	87.9	17	27	31.6	4.74	1.4	91	3.9	17.2	3.33	15.44	4.74	20.92	0.05	124	24	111	34	NONE		18	55	32.3	740	767	2477	103.2	1.72	11	33	0	1232	1245
									00:05:37	18.46	0.635	11.723	481	401.671	340.094	0.85	107.6	22.4	26	30.7	5.36	1.5	91	4.4	16.94	3.53	15.24	4.91	20.92	0.05	122	25	110	35	NONE		18.1	55	32.3	740	767	2794	116.4	1.94	11	37.3	0	1462	1332
									00:05:41	18.58	0.617	11.461	520	393.126	334.592	0.85	104.5	21.9	25.8	30.4	5.24	1.5	90	4.4	16.94	3.55	15.29	4.86	20.92	0.05	122	26	110	35	NONE		18.1	55	32.3	740	767	2738	114.1	1.9	11	36.5	0	1391	1347
									00:05:44	19.42	0.607	11.786	497	409.889	346.592	0.85	102.5	21.7	25.4	30.1	5.47	1.6	92	4.5	16.89	3.57	15.25	4.88	20.92	0.05	122	26	110	35	NONE		18.1	55	32.3	740	767	2851	118.8	1.98	11	38	0	1503	1348
									00:05:47	18.58	0.588	10.923	533	370.79	317.772	0.86	99.8	20.8	26	30.3	4.94	1.4	92	4	16.97	3.54	15.26	4.88	20.92	0.05	122	25	110	35	NONE		18	55	32.3	740	767	2586	107.7	1.8	11	34.5	0	1262	1324
									00:05:50	16.76	0.611	10.24	544	351.278	297.727	0.85	103.5	21.6	25.8	30.5	4.68	1.3	91	3.9	16.94	3.54	15.29	4.85	20.92	0.05	122	25	110	35	NONE		18.1	56	32.3	740	767	2444	101.8	1.7	12	32.6	0	1272	1173
									00:05:53	21.43	0.581	12.45	543	413.745	354.122	0.86	99.1	20.1	26.5	30.9	5.52	1.6	92	4.5	17.06	3.46	15.38	4.75	20.92	0.05	123	25	111	34	NONE		18.1	55	32.3	740	767	2885	120.2	2	12	38.5	0	1419	1466
									00:05:56	21.35	0.701	14.968	586	495.168	423.043	0.85	119.7	24.1	27.2	31.8	6.6	1.9	92	5.4	17.08	3.44	15.44	4.8	20.92	0.05	123	25	111	35	NONE		18.1	55	32.3	740	767	3451	143.8	2.4	12	46	0	1716	1735
									00:05:59	19.17	0.686	13.15	554	470.508	408.701	0.87	114.9	25.9	25.1	28.9	6.27	1.8	91	5.2	16.75	3.78	15.37	4.86	20.92	0.05	121	27	111	35	NONE		18.1	55	32.3	740	767	3290	137.1	2.28	12	43.9	0	1475	1815
									00:06:03	17.29	0.575	9.942	489	324.863	281.464	0.87	98.4	19.8	26.9	31	4.33	1.2	91	3.6	17.11	3.44	15.44	4.76	20.92	0.05	123	25	111	34	NONE		18.1	55	32.3	740	767	2270	94.6	1.58	12	30.3	0	1035	1235
									00:06:06	20.34	0.692	14.075	556	491.132	420.01	0.86	116.7	25.1	25.8	30.1	6.55	1.9	92	5.3	16.86	3.63	15.19	4.96	20.92	0.05	121	26	109	36	NONE		18	56	32.3	740	767	3423	142.6	2.38	12	45.6	0	1692	1731
[truncated: 34 more columns]

## Sheet: Sonuçlar
Parametre	um	Pre	Bekl.	%Beklenen	Ex Sonrası	% Değişim	Normal	Sınıf
Parametre	um	Ölçüm	Dinlenme	Isınma	AT	RC	Maks	Bekl.	%Beklenen	Normal	Sınıf
Parametre	um	Ölçüm	Dinlenme	Isınma	AT	RC	Maks	Bekl.	%Beklenen	Normal	Sınıf
Parametre	um	Ölçüm	Dinlenme	Isınma	AT	RC	Maks	Bekl.	%Beklenen	Normal	Sınıf
Parametre	um	Ölçüm	Dinlenme	Isınma	AT	RC	Maks	Bekl.	%Beklenen	Normal	Sınıf
Parametre	um	Ölçüm	Dinlenme	Isınma	AT	RC	Maks	Bekl.	%Beklenen	Normal	Sınıf
