# Supplementary material for: Correction: The contribution of energy systems during 30-second lower body Wingate anaerobic test in combat sports athletes: Intermittent versus single forms and gender comparison
Source: PLoS One. 2024 Jun 27;19(6):e0306361. doi: 10.1371/journal.pone.0306361 (PMC11210755; doi:10.1371/journal.pone.0306361)
Supplement: S1 File — A) Descriptive characteristics of athletes including age range, height, weight; B) Wingate test outputs, including metrics such as peak power, mean power, and fatigue index; C) Oxygen Consumption (O2) Data for two different Wingate test protocols, providing comparative insights into athletes’ oxygen consumption during these tests. (ZIP) [file pone.0306361.s001.zip › S1 File/C. Oxygen consumption data for two Wingate tests/All Raw-Oxygen Data/47.xlsx]

## Sheet: Veri
			Test Tarihi	5012023		Barometrik basınç (mmHg)	767		t	Rf	VT	VE_ergo	IV	VO2	VCO2	RQ	O2eksp	CO2eksp	VE/VO2	VE/VCO2	VO2/Kg	METS	HR	VO2/HR	FeO2	FeCO2	FetO2	FetCO2	FiO2	FiCO2	PeO2	PeCO2	PetO2	PETCO2	Faz	İşaretleyici	Ortam Sıc.	RH Amb	Cihaz Sıcaklığı	Analizör Basıncı	PB	EEkc	EEh	EEm	EEtot	EEkg	PRO	YAĞ	CHO
			Test Süresi	00:13:57		Ortam Sıcaklığı (°C)	19		s	1/min	L(btps)	L/min	mL	mL/min	mL/min	---	mL	mL	---	---	mL/min/Kg	---	bpm	mL/beat	%	%	%	%	%	%	mmHg	mmHg	mmHg	mmHg	---	---	°C	%	°C	mmHg	mmHg	kcal/day	kcal/h	kcal/min	kcal	kcal/Kg/day	kcal/day	kcal/day	kcal/day
			Test Süresi	00:06:02		Ortam Görece Nem (%)	55
			Egzersiz Süresi	00:00:00		Flowmetre sıcaklığı (°C)	34		00:00:01	9.87	0.821	8.102	789	394.201	268.523	0.68	126.9	33.2	18.8	27.6	4.38	1.3	118	3.3	15.46	4.04	13.94	5.11	20.9	0.07	111	29	100	37	NONE		19.1	55	33.3	739	767	2639	110	1.83	0	29.3	0	2639	0
			Kişi (Hasta) Tipi	Healthy		Flowmetre Bağıl Nem (%)	100		00:00:06	10.31	0.623	6.423	700	302.289	206.047	0.68	97.4	24.4	18.9	27.7	3.36	1	118	2.6	15.63	3.92	14.09	4.99	20.9	0.07	113	28	101	36	NONE		19.1	55	33.3	739	767	2024	84.3	1.41	0	22.5	0	2024	0
			Test Türü	Azami		STPD (---)	0.8343		00:00:12	12.4	0.656	8.132	588	397.283	268.204	0.68	101.3	26.4	18.3	27.1	4.41	1.3	118	3.4	15.44	4.02	13.9	5.14	20.9	0.07	111	29	100	37	NONE		19.1	55	33.3	739	767	2656	110.7	1.84	0	29.5	0	2656	0
			Ergometre	Hiçbiri		BTPS Ins (---)	1.1173		00:00:16	13.07	0.652	8.523	632	413.252	276.298	0.67	101	25.8	18.4	27.5	4.59	1.3	112	3.7	15.49	3.96	14.01	5	20.9	0.07	112	28	101	36	NONE		19.1	55	33.3	740	767	2758	114.9	1.92	0	30.6	0	2758	0
			Protokol	Hiçbiri		BTPS Eksp (---)	1.0199		00:00:20	13.39	0.743	9.951	633	481.33	321.465	0.67	115.2	29.3	18.7	28	5.35	1.5	105	4.6	15.5	3.94	13.88	5.11	20.9	0.07	112	28	100	37	NONE		19.1	55	33.3	739	767	3212	133.8	2.23	0	35.7	0	3212	0
			Azami Efor	Onaylanmamış		#Adım sayısı	64		00:00:25	12.05	0.745	8.976	736	429.631	293.201	0.68	115.8	29.7	18.9	27.7	4.77	1.4	98	4.4	15.54	3.99	14.06	5.01	20.9	0.07	112	29	101	36	NONE		19.1	55	33.4	740	767	2877	119.9	2	1	32	0	2877	0
			EKG Tepkisi	Yok		BSA (m2)	2.0989		00:00:31	10.47	0.821	8.597	795	413.63	285.803	0.69	127.3	33.3	19	27.5	4.6	1.3	92	4.5	15.51	4.06	13.95	5.14	20.9	0.07	112	29	100	37	NONE		19.1	56	33.4	739	767	2776	115.7	1.93	1	30.8	0	2776	0
			Test sebebi	Yok		BMI (kg/m2)	27.8		00:00:37	11.49	0.784	9.011	706	432.424	297.676	0.69	121.7	31.6	19	27.6	4.8	1.4	87	5	15.52	4.03	14.01	5.11	20.9	0.07	112	29	101	37	NONE		19.1	55	33.4	740	767	2900	120.8	2.01	1	32.2	0	2900	0
			Testi durdurma sebebi	Yok		HR Maks.	202		00:00:42	10.24	0.73	7.474	702	360.214	245.845	0.68	113.2	29.3	18.8	27.5	4	1.1	81	4.4	15.51	4.01	13.97	5.13	20.9	0.07	112	29	101	37	NONE		19.1	56	33.4	740	767	2412	100.5	1.68	1	26.8	0	2412	0
			Test Konumu	Tanımsız		Kullanıcı 1 (---)	-		00:00:48	9.87	0.984	9.711	1012	453.093	316.152	0.7	154.1	39.1	19.9	28.5	5.03	1.4	78	5.8	15.66	3.97	14.04	5.16	20.9	0.07	113	29	101	37	NONE		19.1	56	33.4	740	767	3045	126.9	2.11	1	33.8	0	3045	0
			Test Amacı	Yok		Kullanıcı 2 (---)	-		00:00:54	10.97	0.619	6.79	704	307.374	214.688	0.7	97.9	23.9	19.6	28	3.42	1	74	4.2	15.82	3.86	14.3	4.96	20.9	0.07	114	28	103	36	NONE		19.1	56	33.4	740	767	2066	86.1	1.43	2	23	0	2066	0
						Kullanıcı 3 (---)	-		00:00:59	12.27	0.552	6.773	559	322.439	218.11	0.68	86	21.7	18.3	27.1	3.58	1	72	4.5	15.58	3.93	14.12	4.99	20.9	0.07	112	28	102	36	NONE		19.1	56	33.4	740	767	2156	89.8	1.5	2	24	0	2156	0
									00:01:04	12.77	0.473	6.038	525	289.531	191.312	0.66	73.6	18.3	17.8	26.9	3.22	0.9	70	4.1	15.56	3.87	14.05	4.97	20.9	0.07	112	28	101	36	NONE		19.1	56	33.4	739	767	1929	80.4	1.34	2	21.4	0	1929	0
									00:01:09	10.15	0.679	6.893	590	346.788	227.97	0.66	103.9	27.4	17.8	27.1	3.85	1.1	67	5.2	15.3	4.04	13.63	5.19	20.9	0.07	110	29	98	37	NONE		19.2	56	33.4	740	767	2309	96.2	1.6	2	25.7	0	2309	0
									00:01:14	11.58	0.785	9.093	769	463.867	309.619	0.67	119.4	32.6	17.9	26.7	5.15	1.5	65	7.1	15.21	4.15	13.8	5.15	20.9	0.07	110	30	99	37	NONE		19.2	56	33.4	739	767	3096	129	2.15	2	34.4	0	3096	0
									00:01:20	11.79	0.774	9.124	782	430.992	296.499	0.69	120.8	30.7	19.3	28	4.79	1.4	64	6.7	15.61	3.97	14.1	5.04	20.9	0.07	112	29	102	36	NONE		19.2	56	33.5	739	767	2890	120.4	2.01	2	32.1	0	2890	0
									00:01:25	11.03	0.661	7.29	563	348.422	237.673	0.68	102.8	26.3	18.7	27.4	3.87	1.1	63	5.5	15.55	3.98	14.15	5.02	20.9	0.07	112	29	102	36	NONE		19.2	56	33.4	740	767	2333	97.2	1.62	2	25.9	0	2333	0
									00:01:30	11.47	0.937	10.75	911	494.31	356.379	0.72	147.2	37.9	20.1	27.9	5.49	1.6	60	8.2	15.71	4.04	14.29	5.1	20.9	0.07	113	29	103	37	NONE		19.2	56	33.4	739	767	3341	139.2	2.32	3	37.1	0	3181	159
									00:01:36	10.6	0.708	7.505	722	336.595	244.073	0.73	112.1	28.1	20.1	27.7	3.74	1.1	58	5.8	15.83	3.97	14.5	4.97	20.9	0.07	114	29	104	36	NONE		19.2	56	33.5	739	767	2277	94.9	1.58	3	25.3	0	2136	141
									00:01:42	9.58	0.73	6.997	660	309.778	222.953	0.72	116.1	28.4	20.4	28.4	3.44	1	61	5.1	15.9	3.89	14.11	5.2	20.9	0.07	115	28	102	37	NONE		19.2	56	33.5	740	767	2093	87.2	1.45	3	23.3	0	2002	91
									00:01:47	11.65	0.585	6.816	609	315.59	222.43	0.7	91.8	23.3	19	27	3.51	1	60	5.3	15.69	3.98	14.23	5.04	20.9	0.07	113	29	102	36	NONE		19.2	56	33.5	740	767	2125	88.5	1.48	3	23.6	0	2125	0
									00:01:53	10.14	0.614	6.223	669	297.944	208.542	0.7	95.3	25.1	18.5	26.4	3.31	0.9	57	5.2	15.52	4.09	13.97	5.18	20.9	0.07	112	29	101	37	NONE		19.3	55	33.5	740	767	2004	83.5	1.39	3	22.3	0	2004	0
									00:01:59	10	0.802	8.02	818	377.628	268.056	0.71	125.1	32.7	19.4	27.3	4.2	1.2	57	6.6	15.6	4.08	14.09	5.2	20.9	0.07	112	29	101	37	NONE		19.3	55	33.5	740	767	2545	106.1	1.77	3	28.3	0	2521	25
									00:02:05	11.54	0.477	5.504	497	243.679	169.048	0.69	76	17.9	19.3	27.8	2.71	0.8	55	4.4	15.93	3.75	14.33	4.94	20.9	0.07	115	27	103	36	NONE		19.3	55	33.5	739	767	1636	68.2	1.14	4	18.2	0	1636	0
									00:02:10	10.53	0.558	5.874	526	281.155	193.227	0.69	86.7	22.4	18.3	26.6	3.12	0.9	55	5.1	15.54	4.01	14.11	5.08	20.9	0.07	112	29	102	37	NONE		19.3	55	33.5	740	767	1885	78.5	1.31	4	20.9	0	1885	0
									00:02:15	12.68	0.45	5.708	470	272.119	182.866	0.67	70.1	17.6	17.7	26.4	3.02	0.9	54	5	15.58	3.91	14.23	4.95	20.9	0.07	112	28	102	36	NONE		19.3	55	33.5	740	767	1818	75.7	1.26	4	20.2	0	1818	0
									00:02:19	12.93	0.484	6.259	527	288.906	194.785	0.67	76.2	18.4	18.5	27.5	3.21	0.9	55	5.3	15.74	3.8	14.15	4.97	20.9	0.07	113	27	102	36	NONE		19.3	55	33.5	739	767	1931	80.5	1.34	4	21.5	0	1931	0
									00:02:24	12.17	0.585	7.12	507	350.694	235.39	0.67	90.1	23.6	17.9	26.6	3.9	1.1	56	6.3	15.4	4.03	13.83	5.16	20.9	0.07	111	29	100	37	NONE		19.3	55	33.5	740	767	2342	97.6	1.63	4	26	0	2342	0
									00:02:29	11.79	0.799	9.418	668	467.444	315	0.67	122.7	32.6	18.4	27.3	5.19	1.5	57	8.2	15.36	4.08	13.61	5.33	20.9	0.07	111	29	98	38	NONE		19.3	55	33.5	739	767	3124	130.2	2.17	4	34.7	0	3124	0
									00:02:35	10.77	0.876	9.436	885	455.308	314.33	0.69	135.7	35.6	19.1	27.6	5.06	1.4	59	7.7	15.49	4.06	13.82	5.27	20.9	0.07	112	29	100	38	NONE		19.3	55	33.5	740	767	3055	127.3	2.12	4	33.9	0	3055	0
									00:02:40	11.58	0.667	7.726	689	357.317	247.634	0.69	104.8	26.1	19.4	27.9	3.97	1.1	59	6.1	15.71	3.91	14.13	5.06	20.9	0.07	113	28	102	36	NONE		19.3	55	33.5	740	767	2399	100	1.67	4	26.7	0	2399	0
									00:02:45	11.76	0.761	8.953	727	413.835	291.107	0.7	119.5	30.2	19.6	27.9	4.6	1.3	59	7	15.7	3.97	14.05	5.16	20.9	0.07	113	29	101	37	NONE		19.4	55	33.5	739	767	2785	116.1	1.93	5	30.9	0	2785	0
									00:02:52	9.71	0.785	7.621	740	360.391	254.675	0.71	122.3	32	19.3	27.3	4	1.1	57	6.3	15.58	4.08	13.96	5.25	20.9	0.07	112	29	101	38	NONE		19.4	55	33.5	740	767	2427	101.1	1.69	5	27	0	2427	0
									00:02:59	7.89	0.961	7.587	886	375.697	268.837	0.72	147.2	41.5	18.7	26.2	4.17	1.2	56	6.7	15.32	4.32	13.83	5.38	20.9	0.07	110	31	100	39	NONE		19.4	55	33.5	740	767	2536	105.7	1.76	5	28.2	0	2462	74
									00:03:06	8.72	0.874	7.622	836	368.897	263.227	0.71	135	36.8	19	26.6	4.1	1.2	57	6.5	15.45	4.21	13.85	5.36	20.9	0.07	111	30	100	39	NONE		19.4	55	33.5	739	767	2489	103.7	1.73	5	27.7	0	2433	56
									00:03:12	9.66	0.888	8.58	814	404.693	292.357	0.72	138.3	36.9	19.5	27	4.5	1.3	57	7.1	15.57	4.16	14.01	5.28	20.9	0.07	112	30	101	38	NONE		19.4	55	33.5	740	767	2736	114	1.9	5	30.4	0	2592	144
									00:03:18	10.91	0.725	7.909	623	374.247	265.618	0.71	112.9	29.7	19.1	26.9	4.16	1.2	56	6.7	15.57	4.1	14.1	5.18	20.9	0.07	112	29	102	37	NONE		19.4	55	33.5	740	767	2523	105.1	1.75	6	28	0	2499	24
									00:03:24	9.84	0.836	8.223	774	377.683	271.673	0.72	131.4	33.7	19.9	27.7	4.2	1.2	56	6.7	15.72	4.03	14.15	5.2	20.9	0.07	113	29	102	37	NONE		19.4	55	33.5	740	767	2551	106.3	1.77	6	28.3	0	2444	107
									00:03:30	10.4	0.763	7.934	822	344.96	253.834	0.74	121.9	29.8	20.9	28.4	3.83	1.1	57	6.1	15.98	3.91	14.4	5.09	20.9	0.07	115	28	104	37	NONE		19.4	55	33.5	739	767	2339	97.5	1.62	6	26	0	2109	230
									00:03:35	10.73	0.853	9.156	668	420.303	310.685	0.74	133.9	35.3	20	27.1	4.67	1.3	57	7.4	15.7	4.14	14.27	5.23	20.9	0.07	113	30	103	38	NONE		19.4	55	33.5	739	767	2853	118.9	1.98	6	31.7	0	2539	313
									00:03:40	11.52	0.818	9.42	847	399.569	301.888	0.76	131.5	32	21.6	28.5	4.44	1.3	59	6.8	16.08	3.91	14.55	5.09	20.9	0.07	116	28	105	37	NONE		19.5	55	33.5	739	767	2722	113.4	1.89	6	30.2	0	2271	451
									00:03:46	10.2	0.965	9.847	788	423.8	326.198	0.77	154.3	39	21.5	28	4.71	1.3	59	7.2	15.99	4.04	14.54	5.16	20.9	0.07	115	29	105	37	NONE		19.5	55	33.5	740	767	2897	120.7	2.01	6	32.2	0	2277	620
									00:03:52	9.48	0.997	9.45	873	416.578	321.808	0.77	158.2	41.4	21.1	27.3	4.63	1.3	60	6.9	15.87	4.15	14.45	5.26	20.9	0.07	114	30	104	38	NONE		19.5	55	33.5	740	767	2849	118.7	1.98	7	31.7	0	2212	637
									00:03:58	10.85	0.971	10.535	936	441.428	345	0.78	156.4	38.8	22.1	28.3	4.9	1.4	60	7.4	16.11	4	14.65	5.13	20.9	0.07	116	29	105	37	NONE		19.5	55	33.5	740	767	3026	126.1	2.1	7	33.6	0	2256	770
									00:04:04	9.92	1.036	10.274	940	431.951	345.586	0.8	166.5	42.5	22.2	27.7	4.8	1.4	62	7	16.07	4.1	14.69	5.15	20.9	0.07	116	30	106	37	NONE		19.5	55	33.5	740	767	2973	123.9	2.06	7	33	0	2029	944
									00:04:11	9.13	0.807	7.37	786	303.565	238.702	0.79	130.6	31.9	22.2	28.2	3.37	1	61	5	16.18	3.95	14.69	5.11	20.9	0.07	117	28	106	37	NONE		19.5	55	33.6	740	767	2083	86.8	1.45	7	23.1	0	1519	564
									00:04:20	6.54	1.821	11.915	1867	479.196	406.228	0.85	295.6	75.7	23.9	28.2	5.32	1.5	64	7.5	16.23	4.16	14.89	5.21	20.9	0.07	117	30	107	38	NONE		19.5	55	33.6	740	767	3335	138.9	2.32	8	37.1	0	1733	1602
									00:04:26	9.46	0.763	7.221	628	315.878	253.925	0.8	121.1	32.7	20.8	25.8	3.51	1	63	5	15.87	4.29	14.64	5.23	20.9	0.07	114	31	105	38	NONE		19.5	55	33.6	739	767	2176	90.7	1.51	8	24.2	0	1457	719
									00:04:33	9.51	0.891	8.472	755	389.809	298.033	0.76	139.5	38.2	20	26.2	4.33	1.2	63	6.2	15.66	4.29	14.27	5.31	20.9	0.07	113	31	103	38	NONE		19.5	55	33.6	740	767	2661	110.9	1.85	8	29.6	0	2138	523
									00:04:39	10.15	0.751	7.624	737	335.389	248.741	0.74	119.5	29.9	20.6	27.8	3.73	1.1	60	5.6	15.91	3.98	14.34	5.14	20.9	0.07	115	29	103	37	NONE		19.5	55	33.6	740	767	2278	94.9	1.58	8	25.3	0	2008	269
									00:04:56	10.53	1.103	11.611	1061	505.416	390.969	0.77	175.7	45.3	21.5	27.8	5.62	1.6	61	8.3	15.93	4.11	14.55	5.19	20.9	0.07	115	30	105	37	NONE		19.6	54	33.6	740	767	3458	144.1	2.4	9	38.4	0	2672	785
									00:05:00	14.35	0.628	9.014	674	358.438	273.708	0.76	102.8	23.3	22.3	29.3	3.98	1.1	60	6	16.37	3.71	14.86	4.88	20.9	0.07	118	27	107	35	NONE		19.6	55	33.6	740	767	2447	101.9	1.7	9	27.2	0	1974	473
									00:05:05	12.42	0.544	6.758	370	290.437	214.68	0.74	87.2	21.1	20.3	27.4	3.23	0.9	58	5	16.03	3.88	14.46	5.02	20.9	0.07	115	28	104	36	NONE		19.6	55	33.6	740	767	1971	82.1	1.37	9	21.9	0	1755	216
									00:05:10	11.72	0.806	9.445	812	420.07	307.267	0.73	127.9	32	20.5	28.1	4.67	1.3	59	7.1	15.87	3.97	14.34	5.15	20.9	0.07	114	29	103	37	NONE		19.6	55	33.6	740	767	2846	118.6	1.98	9	31.6	0	2608	238
									00:05:14	12.93	0.815	10.539	767	463.222	344.384	0.74	129.7	32.5	20.8	28	5.15	1.5	57	8.1	15.91	3.99	14.46	5.09	20.9	0.07	115	29	104	37	NONE		19.6	55	33.6	740	767	3147	131.1	2.19	9	35	0	2755	392
									00:05:19	12.85	0.856	10.998	740	488.628	366.515	0.75	135.7	34.8	20.7	27.6	5.43	1.6	57	8.6	15.85	4.07	14.57	5.06	20.9	0.07	114	29	105	36	NONE		19.6	55	33.6	740	767	3325	138.5	2.31	9	36.9	0	2836	489
									00:05:24	11.36	0.866	9.841	778	418.692	320.319	0.77	139	34.4	21.6	28.2	4.65	1.3	58	7.2	16.05	3.97	14.73	5.02	20.9	0.07	116	29	106	36	NONE		19.6	54	33.6	740	767	2859	119.1	1.99	10	31.8	0	2292	566
									00:05:30	11.09	0.877	9.726	747	409.945	320.883	0.78	141	35.3	21.8	27.9	4.55	1.3	57	7.2	16.08	4.03	14.83	5.03	20.9	0.07	116	29	107	36	NONE		19.6	54	33.6	740	767	2811	117.1	1.95	10	31.2	0	2084	727
									00:05:35	10.71	0.864	9.257	724	387.963	305.611	0.79	139.1	34.8	21.9	27.8	4.31	1.2	56	6.9	16.1	4.03	14.82	5.04	20.9	0.07	116	29	107	36	NONE		19.6	54	33.6	740	767	2663	111	1.85	10	29.6	0	1929	734
									00:05:41	11.3	0.829	9.367	796	374.615	298.972	0.8	135.2	32.3	22.9	28.7	4.16	1.2	57	6.6	16.31	3.9	15.05	4.93	20.9	0.07	117	28	108	35	NONE		19.6	54	33.6	740	767	2577	107.4	1.79	10	28.6	0	1776	801
									00:05:45	13.07	0.712	9.307	621	370.41	294.423	0.79	116.3	27.5	22.7	28.5	4.12	1.2	57	6.5	16.33	3.86	15.17	4.85	20.9	0.07	118	28	109	35	NONE		19.6	54	33.6	740	767	2547	106.1	1.77	10	28.3	0	1783	764
									00:05:51	11.47	0.836	9.591	674	388.018	314.029	0.81	135.8	33.4	22.6	28	4.31	1.2	57	6.8	16.24	4	14.95	5.04	20.9	0.07	117	29	108	36	NONE		19.6	54	33.6	740	767	2677	111.5	1.86	10	29.7	0	1742	935
									00:05:57	9.63	0.898	8.648	857	347.686	286.577	0.82	146	36.3	22.9	27.8	3.86	1.1	58	6	16.26	4.04	15	5.03	20.9	0.07	117	29	108	36	NONE		19.6	54	33.6	740	767	2407	100.3	1.67	11	26.7	0	1444	963
									00:06:02	11.34	0.667	7.565	700	288.223	235.899	0.82	110.1	25.4	23.5	28.7	3.2	0.9	57	5.1	16.51	3.81	15.2	4.86	20.9	0.07	119	27	109	35	NONE		19.6	54	33.6	740	767	1992	83	1.38	11	22.1	0	1234	758
[truncated: 34 more columns]

## Sheet: Sonuçlar
Parametre	um	Pre	Bekl.	%Beklenen	Ex Sonrası	% Değişim	Normal	Sınıf
Parametre	um	Ölçüm	Dinlenme	Isınma	AT	RC	Maks	Bekl.	%Beklenen	Normal	Sınıf
Parametre	um	Ölçüm	Dinlenme	Isınma	AT	RC	Maks	Bekl.	%Beklenen	Normal	Sınıf
Parametre	um	Ölçüm	Dinlenme	Isınma	AT	RC	Maks	Bekl.	%Beklenen	Normal	Sınıf
Parametre	um	Ölçüm	Dinlenme	Isınma	AT	RC	Maks	Bekl.	%Beklenen	Normal	Sınıf
Parametre	um	Ölçüm	Dinlenme	Isınma	AT	RC	Maks	Bekl.	%Beklenen	Normal	Sınıf
