# Supplementary material for: Correction: The contribution of energy systems during 30-second lower body Wingate anaerobic test in combat sports athletes: Intermittent versus single forms and gender comparison
Source: PLoS One. 2024 Jun 27;19(6):e0306361. doi: 10.1371/journal.pone.0306361 (PMC11210755; doi:10.1371/journal.pone.0306361)
Supplement: S1 File — A) Descriptive characteristics of athletes including age range, height, weight; B) Wingate test outputs, including metrics such as peak power, mean power, and fatigue index; C) Oxygen Consumption (O2) Data for two different Wingate test protocols, providing comparative insights into athletes’ oxygen consumption during these tests. (ZIP) [file pone.0306361.s001.zip › S1 File/C. Oxygen consumption data for two Wingate tests/All Raw-Oxygen Data/48.xlsx]

## Sheet: Veri
			Test Tarihi	29122022		Barometrik basınç (mmHg)	774		t	Rf	VT	VE_ergo	IV	VO2	VCO2	RQ	O2eksp	CO2eksp	VE/VO2	VE/VCO2	VO2/Kg	METS	HR	VO2/HR	FeO2	FeCO2	FetO2	FetCO2	FiO2	FiCO2	PeO2	PeCO2	PetO2	PETCO2	Faz	İşaretleyici	Ortam Sıc.	RH Amb	Cihaz Sıcaklığı	Analizör Basıncı	PB	EEkc	EEh	EEm	EEtot	EEkg	PRO	YAĞ	CHO
			Test Süresi	00:11:02		Ortam Sıcaklığı (°C)	17		s	1/min	L(btps)	L/min	mL	mL/min	mL/min	---	mL	mL	---	---	mL/min/Kg	---	bpm	mL/beat	%	%	%	%	%	%	mmHg	mmHg	mmHg	mmHg	---	---	°C	%	°C	mmHg	mmHg	kcal/day	kcal/h	kcal/min	kcal	kcal/Kg/day	kcal/day	kcal/day	kcal/day
			Test Süresi	00:06:03		Ortam Görece Nem (%)	59
			Egzersiz Süresi	00:00:00		Flowmetre sıcaklığı (°C)	34		00:00:03	12.15	1.226	14.891	1050	515.308	492.111	0.95	206.7	48.6	27.2	28.5	7.93	2.3	86	6	16.86	3.96	15.97	4.74	20.93	0.04	123	29	116	34	NONE		17.5	57	34.3	746	774	3673	153.1	2.55	0	56.5	0	564	3109
			Kişi (Hasta) Tipi	Healthy		Flowmetre Bağıl Nem (%)	100		00:00:13	6.4	1.916	12.269	921	401.649	407.891	1.02	326.3	76.4	29.4	29	6.18	1.8	83	4.8	17.03	3.99	15.72	4.9	20.93	0.04	124	29	114	36	NONE		17.7	57	34.3	746	774	2902	120.9	2.02	0	44.6	0	0	2902
			Test Türü	Azami		STPD (---)	0.8422		00:00:19	9.3	1.698	15.795	1293	480.701	448.279	0.93	294.9	57.9	31.5	33.8	7.4	2.1	86	5.6	17.37	3.41	16.05	4.57	20.93	0.04	126	25	117	33	NONE		17.8	57	34.3	746	774	3410	142.1	2.37	0	52.5	0	785	2625
			Ergometre	Hiçbiri		BTPS Ins (---)	1.1256		00:00:30	6.12	2.011	12.3	1154	404.563	388.877	0.96	343	76.3	29.3	30.5	6.22	1.8	85	4.8	17.06	3.79	16.25	4.52	20.93	0.04	124	28	118	33	NONE		18	56	34.3	746	774	2888	120.3	2.01	1	44.4	0	382	2506
			Protokol	Hiçbiri		BTPS Eksp (---)	1.0198		00:00:35	9.4	1.035	9.734	793	315.845	287.387	0.91	177.5	36.7	28.7	31.6	4.86	1.4	86	3.7	17.15	3.55	16.17	4.46	20.93	0.04	125	26	118	32	NONE		18.1	56	34.3	746	774	2229	92.9	1.55	1	34.3	0	685	1544
			Azami Efor	Onaylanmamış		#Adım sayısı	51		00:00:45	6.29	2.82	17.736	2199	537.206	534.833	1	488.9	102.1	32.2	32.3	8.26	2.4	87	6.2	17.34	3.62	16.43	4.46	20.93	0.04	126	26	119	32	NONE		18.3	56	34.3	746	774	3864	161	2.68	1	59.4	0	58	3806
			EKG Tepkisi	Yok		BSA (m2)	1.82779		00:00:54	6.36	1.754	11.148	1508	294.733	308.863	1.05	311.5	58.4	36.3	34.7	4.53	1.3	88	3.3	17.76	3.33	16.7	4.37	20.93	0.04	129	24	121	32	NONE		18.5	56	34.3	746	774	2144	89.4	1.49	2	33	0	0	2144
			Test sebebi	Yok		BMI (kg/m2)	20.1		00:01:02	8.17	1.443	11.796	661	338.624	343.005	1.01	252.7	50.4	33.1	32.7	5.21	1.5	84	4	17.51	3.49	16.53	4.39	20.93	0.04	127	25	120	32	NONE		18.6	55	34.3	746	774	2445	101.9	1.7	2	37.6	0	0	2445
			Testi durdurma sebebi	Yok		HR Maks.	198		00:01:10	7.63	1.308	9.985	757	292.857	284.009	0.97	228.5	44.7	32.3	33.3	4.51	1.3	81	3.6	17.47	3.42	16.23	4.56	20.93	0.04	127	25	118	33	NONE		18.7	55	34.3	746	774	2095	87.3	1.45	2	32.2	0	216	1879
			Test Konumu	Tanımsız		Kullanıcı 1 (---)	-		00:01:16	8.96	1.044	9.349	526	342.248	318.134	0.93	173.8	42.6	25.5	27.4	5.27	1.5	80	4.3	16.65	4.08	15.68	4.86	20.93	0.04	121	30	114	35	NONE		18.8	55	34.3	746	774	2426	101.1	1.68	2	37.3	0	583	1843
			Test Amacı	Yok		Kullanıcı 2 (---)	-		00:01:24	7.59	1.943	14.757	1284	492.286	461.958	0.94	330.7	73	28.9	30.8	7.57	2.2	79	6.2	17.02	3.76	16.13	4.55	20.93	0.04	124	27	117	33	NONE		18.9	55	34.3	746	774	3496	145.7	2.43	2	53.8	0	735	2761
						Kullanıcı 3 (---)	-		00:01:31	8.73	1.028	8.978	576	302.225	280.152	0.93	174.7	38.5	27.7	29.9	4.65	1.3	78	3.9	16.99	3.75	15.56	4.98	20.93	0.04	124	27	113	36	NONE		19	54	34.3	746	774	2141	89.2	1.49	3	32.9	0	534	1607
									00:01:38	8.52	1.699	14.48	1134	508.437	469.562	0.92	285.9	66.1	27.3	29.6	7.82	2.2	78	6.5	16.83	3.89	15.49	5.1	20.93	0.04	122	28	113	37	NONE		19.1	54	34.3	746	774	3599	150	2.5	3	55.4	0	939	2660
									00:01:46	7.73	2.768	21.402	2309	672.061	657.645	0.98	476.6	102.1	31	31.7	10.34	3	76	8.8	17.22	3.69	16.4	4.44	20.93	0.04	125	27	119	32	NONE		19.2	54	34.3	746	774	4816	200.7	3.34	3	74.1	0	353	4463
									00:02:06	4.87	1.599	7.794	648	285.826	274.865	0.96	265.6	67.6	26.1	27.1	4.4	1.3	77	3.7	16.61	4.23	15.56	5.11	20.93	0.04	121	31	113	37	NONE		19.4	54	34.3	746	774	2041	85	1.42	4	31.4	0	267	1774
									00:02:14	3.67	3.194	11.735	2440	412.471	374.17	0.91	537.8	122.2	27.8	30.7	6.35	1.8	82	5	16.84	3.83	15.88	4.66	20.93	0.04	122	28	115	34	NONE		19.5	54	34.3	746	774	2909	121.2	2.02	4	44.8	0	922	1987
									00:02:23	7.03	0.99	6.964	837	196.743	182.478	0.93	174.5	31.2	32.9	35.5	3.03	0.9	90	2.2	17.63	3.15	16	4.67	20.93	0.04	128	23	116	34	NONE		19.6	54	34.3	746	774	1394	58.1	0.97	5	21.4	0	345	1049
									00:02:29	10.51	0.885	9.299	627	275.489	254.386	0.92	154.6	29.1	31.1	33.7	4.24	1.2	89	3.1	17.47	3.29	16.13	4.56	20.93	0.04	127	24	117	33	NONE		19.7	53	34.3	746	774	1950	81.3	1.35	5	30	0	510	1440
									00:02:33	12.53	0.868	10.873	557	355.999	317.026	0.89	148.7	30.4	28.1	31.5	5.48	1.6	85	4.2	17.13	3.5	16	4.52	20.93	0.04	125	25	116	33	NONE		19.7	53	34.3	746	774	2501	104.2	1.74	5	38.5	0	935	1567
									00:02:38	12.47	0.974	12.15	627	400.241	353.079	0.88	166.7	34	28.2	31.9	6.16	1.8	82	4.9	17.11	3.49	16.05	4.42	20.93	0.04	124	25	117	32	NONE		19.8	53	34.3	746	774	2807	117	1.95	5	43.2	0	1129	1678
									00:02:44	10.47	1.385	14.503	525	582.037	518.046	0.89	225.4	59.3	23.7	26.6	8.95	2.6	76	7.7	16.27	4.28	15.19	5.18	20.93	0.04	118	31	110	38	NONE		19.8	53	34.3	746	774	4089	170.4	2.84	5	62.9	0	1534	2555
									00:02:54	5.85	1.24	7.251	937	242.833	215.238	0.89	211.4	44.2	28.2	31.8	3.74	1.1	77	3.2	17.05	3.56	15.45	4.83	20.93	0.04	124	26	112	35	NONE		19.9	53	34.3	746	774	1705	71	1.18	6	26.2	0	661	1044
									00:02:59	12.37	0.875	10.825	764	383.779	339.12	0.88	147.2	32.9	25.9	29.4	5.9	1.7	80	4.8	16.82	3.76	15.82	4.73	20.93	0.04	122	27	115	34	NONE		20	53	34.3	746	774	2692	112.2	1.87	6	41.4	0	1069	1623
									00:03:03	16.48	0.632	10.418	197	399.906	344.917	0.86	104.3	25.1	23.2	26.9	6.15	1.8	79	5.1	16.5	3.97	15.37	4.93	20.93	0.04	120	29	112	36	NONE		20	53	34.3	746	774	2792	116.3	1.94	6	43	0	1310	1482
									00:03:13	6.47	1.484	9.595	702	381.925	328.907	0.86	242.5	61	23.9	27.8	5.88	1.7	80	4.8	16.34	4.11	15.09	5.19	20.93	0.04	119	30	110	38	NONE		20.1	53	34.3	746	774	2666	111.1	1.85	6	41	0	1263	1403
									00:03:26	4.39	1.445	6.347	887	248.014	200.193	0.81	238.1	54.7	24.4	30.2	3.82	1.1	89	2.8	16.48	3.79	14.33	5.5	20.93	0.04	120	28	104	40	NONE		20.2	51	34.3	746	774	1710	71.2	1.19	6	26.3	0	1125	585
									00:03:41	3.94	3.662	14.446	2277	592.373	517.035	0.87	592.9	157.1	23.9	27.4	9.11	2.6	93	6.4	16.19	4.29	14.71	5.41	20.93	0.04	118	31	107	39	NONE		20.4	51	34.3	746	774	4146	172.7	2.88	7	63.8	0	1800	2346
									00:03:50	14.18	0.449	6.369	454	229.43	187.781	0.82	75.5	15.9	23.4	28.6	3.53	1	86	2.7	16.82	3.54	15.24	4.86	20.93	0.04	122	26	111	35	NONE		20.5	51	34.3	746	774	1586	66.1	1.1	7	24.4	0	983	603
									00:03:57	5.19	1.272	6.602	871	263.137	213.697	0.81	208.4	49.4	23.7	29.2	4.05	1.2	85	3.1	16.38	3.88	14.99	5.01	20.93	0.04	119	28	109	36	NONE		20.5	51	34.3	746	774	1816	75.7	1.26	7	27.9	0	1165	652
									00:04:05	7.2	2.948	21.234	2624	681.018	630.391	0.93	506.5	105.1	30.4	32.9	10.48	3	84	8.1	17.18	3.57	16.35	4.36	20.93	0.04	125	26	119	32	NONE		20.6	51	34.3	746	774	4823	201	3.35	8	74.2	0	1224	3599
									00:04:11	9.76	1.494	14.576	526	485.441	458.494	0.94	254.3	56.4	28.6	30.3	7.47	2.1	83	5.8	17.02	3.78	16.08	4.69	20.93	0.04	124	27	117	34	NONE		20.6	51	34.3	746	774	3452	143.9	2.4	8	53.1	0	654	2798
									00:04:16	12.05	0.98	11.807	793	367.391	353.191	0.96	169.2	35.2	29.8	31	5.65	1.6	85	4.3	17.27	3.59	16.2	4.63	20.93	0.04	126	26	118	34	NONE		20.7	51	34.3	746	774	2623	109.3	1.82	8	40.3	0	346	2277
									00:04:20	17.14	0.77	13.2	422	427.993	408.464	0.95	131.8	28.6	28	29.4	6.58	1.9	81	5.3	17.12	3.71	16.07	4.72	20.93	0.04	124	27	117	34	NONE		20.7	51	34.3	746	774	3051	127.1	2.12	8	46.9	0	475	2576
									00:04:23	17.91	0.61	10.925	388	327.566	310.063	0.95	106.2	20.8	29.5	31.2	5.04	1.4	81	4	17.41	3.41	16.11	4.58	20.93	0.04	127	25	117	33	NONE		20.7	51	34.3	746	774	2331	97.1	1.62	8	35.9	0	425	1906
									00:04:27	14.85	0.596	8.851	524	266.452	250.923	0.94	103.7	20.3	29.3	31.1	4.1	1.2	81	3.3	17.4	3.41	16.13	4.59	20.93	0.04	126	25	117	33	NONE		20.8	51	34.3	746	774	1894	78.9	1.32	8	29.1	0	377	1517
									00:04:30	19.11	0.544	10.395	375	307.76	279.724	0.91	95.1	17.6	29.4	32.4	4.73	1.4	81	3.8	17.48	3.24	16.2	4.44	20.93	0.04	127	24	118	32	NONE		20.8	51	34.3	746	774	2171	90.5	1.51	9	33.4	0	675	1496
									00:04:33	21.9	0.421	9.219	260	266.101	238.478	0.9	74	13.1	28.9	32.2	4.09	1.2	81	3.3	17.58	3.11	16.32	4.29	20.93	0.04	128	23	119	31	NONE		20.8	51	34.3	746	774	1872	78	1.3	9	28.8	0	663	1209
									00:04:49	17.14	0.615	10.543	415	356.979	308.283	0.86	104.7	21.6	26.2	30.3	5.49	1.6	80	4.5	17.02	3.51	15.78	4.63	20.93	0.04	124	26	115	34	NONE		20.9	51	34.3	746	774	2493	103.9	1.73	9	38.4	0	1161	1332
									00:04:53	17.96	0.591	10.617	445	356.955	306.555	0.86	100.8	20.5	26.2	30.5	5.49	1.6	80	4.5	17.06	3.47	15.67	4.75	20.93	0.04	124	25	114	35	NONE		20.9	51	34.3	746	774	2490	103.8	1.73	9	38.3	0	1200	1290
									00:04:56	18.07	0.706	12.759	509	429.211	368.579	0.86	120.4	24.5	26.8	31.2	6.6	1.9	79	5.4	17.05	3.47	15.65	4.71	20.93	0.04	124	25	114	34	NONE		21	50	34.3	746	774	2994	124.8	2.08	9	46.1	0	1444	1551
									00:05:00	14.71	0.706	10.382	485	356.363	308.593	0.87	119.8	25.2	26.2	30.3	5.48	1.6	78	4.6	16.97	3.57	15.66	4.72	20.93	0.04	123	26	114	34	NONE		21	50	34.3	746	774	2490	103.8	1.73	9	38.3	0	1139	1351
									00:05:04	16.9	0.818	13.825	640	481.071	413.806	0.86	138.4	29.4	26.3	30.6	7.4	2.1	81	5.9	16.92	3.59	15.64	4.74	20.93	0.04	123	26	114	34	NONE		21	50	34.3	746	774	3357	139.9	2.33	9	51.6	0	1602	1755
									00:05:10	9.3	0.791	7.358	664	223.83	193.369	0.86	137.8	25	30	34.7	3.44	1	84	2.7	17.42	3.16	15.87	4.57	20.93	0.04	127	23	115	33	NONE		21	50	34.3	746	774	1563	65.1	1.09	10	24.1	0	726	837
									00:05:14	15.67	0.796	12.47	598	461.006	395.543	0.86	132.7	30.3	24.7	28.8	7.09	2	83	5.6	16.67	3.81	15.36	4.97	20.93	0.04	121	28	112	36	NONE		21.1	50	34.3	746	774	3216	134	2.23	10	49.5	0	1558	1657
									00:05:19	11.19	0.798	8.933	546	260.006	261.907	1.01	139.4	28.1	31.3	31.1	4	1.1	83	3.1	17.47	3.52	15.11	5.08	20.93	0.04	127	26	110	37	NONE		21.1	50	34.3	746	774	1875	78.1	1.3	10	28.8	0	0	1875
									00:05:26	8.52	1.051	8.957	1008	305.185	262.545	0.86	178.7	37	27.4	31.8	4.7	1.3	85	3.6	17	3.52	15.51	4.81	20.93	0.04	124	26	113	35	NONE		21.2	50	34.3	746	774	2130	88.7	1.48	10	32.8	0	1016	1114
									00:05:33	8.68	1.27	11.027	530	423.883	362.636	0.86	209.6	50.1	24.6	28.7	6.52	1.9	83	5.1	16.5	3.94	15.21	5.08	20.93	0.04	120	29	111	37	NONE		21.2	50	34.3	746	774	2955	123.1	2.05	10	45.5	0	1457	1498
									00:05:41	7.35	3.312	24.353	2203	839.4	778.857	0.93	559.7	127.1	28.4	30.6	12.91	3.7	81	10.4	16.9	3.84	15.83	4.79	20.93	0.04	123	28	115	35	NONE		21.3	50	34.3	746	774	5948	247.8	4.13	11	91.5	0	1464	4484
									00:05:46	12.66	0.752	9.519	649	289.012	272.9	0.94	130.6	25.9	29.9	31.6	4.45	1.3	84	3.4	17.37	3.44	16.22	4.5	20.93	0.04	126	25	118	33	NONE		21.3	50	34.3	746	774	2055	85.6	1.43	11	31.6	0	391	1664
									00:05:58	5.23	2.847	14.88	2367	437.371	462.903	1.06	495.3	106.3	33.2	31.4	6.73	1.9	84	5.2	17.4	3.73	16.39	4.69	20.93	0.04	126	27	119	34	NONE		21.3	50	34.3	746	774	3190	132.9	2.21	11	49.1	0	0	3190
									00:06:03	13.42	0.766	10.282	495	284.273	293.854	1.03	135	26.3	32.9	31.8	4.37	1.2	83	3.4	17.62	3.43	16.6	4.45	20.93	0.04	128	25	121	32	NONE		21.4	50	34.3	746	774	2062	85.9	1.43	11	31.7	0	0	2062
[truncated: 34 more columns]

## Sheet: Sonuçlar
Parametre	um	Pre	Bekl.	%Beklenen	Ex Sonrası	% Değişim	Normal	Sınıf
Parametre	um	Ölçüm	Dinlenme	Isınma	AT	RC	Maks	Bekl.	%Beklenen	Normal	Sınıf
Parametre	um	Ölçüm	Dinlenme	Isınma	AT	RC	Maks	Bekl.	%Beklenen	Normal	Sınıf
Parametre	um	Ölçüm	Dinlenme	Isınma	AT	RC	Maks	Bekl.	%Beklenen	Normal	Sınıf
Parametre	um	Ölçüm	Dinlenme	Isınma	AT	RC	Maks	Bekl.	%Beklenen	Normal	Sınıf
Parametre	um	Ölçüm	Dinlenme	Isınma	AT	RC	Maks	Bekl.	%Beklenen	Normal	Sınıf
