# Supplementary material for: Correction: The contribution of energy systems during 30-second lower body Wingate anaerobic test in combat sports athletes: Intermittent versus single forms and gender comparison
Source: PLoS One. 2024 Jun 27;19(6):e0306361. doi: 10.1371/journal.pone.0306361 (PMC11210755; doi:10.1371/journal.pone.0306361)
Supplement: S1 File — A) Descriptive characteristics of athletes including age range, height, weight; B) Wingate test outputs, including metrics such as peak power, mean power, and fatigue index; C) Oxygen Consumption (O2) Data for two different Wingate test protocols, providing comparative insights into athletes’ oxygen consumption during these tests. (ZIP) [file pone.0306361.s001.zip › S1 File/C. Oxygen consumption data for two Wingate tests/All Raw-Oxygen Data/49.xlsx]

## Sheet: Veri
			Test Tarihi	13122022		Barometrik basınç (mmHg)	757		t	Rf	VT	VE_ergo	IV	VO2	VCO2	RQ	O2eksp	CO2eksp	VE/VO2	VE/VCO2	VO2/Kg	METS	HR	VO2/HR	FeO2	FeCO2	FetO2	FetCO2	FiO2	FiCO2	PeO2	PeCO2	PetO2	PETCO2	Faz	İşaretleyici	Ortam Sıc.	RH Amb	Cihaz Sıcaklığı	Analizör Basıncı	PB	EEkc	EEh	EEm	EEtot	EEkg	PRO	YAĞ	CHO
			Test Süresi	00:14:36		Ortam Sıcaklığı (°C)	21		s	1/min	L(btps)	L/min	mL	mL/min	mL/min	---	mL	mL	---	---	mL/min/Kg	---	bpm	mL/beat	%	%	%	%	%	%	mmHg	mmHg	mmHg	mmHg	---	---	°C	%	°C	mmHg	mmHg	kcal/day	kcal/h	kcal/min	kcal	kcal/Kg/day	kcal/day	kcal/day	kcal/day
			Test Süresi	00:06:34		Ortam Görece Nem (%)	61
			Egzersiz Süresi	00:00:00		Flowmetre sıcaklığı (°C)	34		00:00:03	13.57	0.648	8.796	746	256.058	242.127	0.95	112.9	22	30.6	32.4	4.34	1.2	81	3.2	17.42	3.4	16.11	4.62	20.92	0.05	124	24	114	33	NONE		20.8	61	36.6	729	757	1822	75.9	1.26	0	30.9	0	338	1483
			Kişi (Hasta) Tipi	Healthy		Flowmetre Bağıl Nem (%)	100		00:00:07	15.87	0.572	9.079	396	294.145	271.859	0.92	97.5	21.1	27.1	29.3	4.99	1.4	78	3.8	17.05	3.69	15.85	4.81	20.92	0.05	121	26	113	34	NONE		20.8	61	36.6	729	757	2083	86.8	1.45	0	35.3	0	539	1544
			Test Türü	Azami		STPD (---)	0.8229		00:00:11	12.68	0.673	8.537	687	260.645	241.782	0.93	116.2	23.5	29.3	31.6	4.42	1.3	78	3.3	17.27	3.49	15.85	4.81	20.92	0.05	123	25	113	34	NONE		20.8	61	36.6	729	757	1847	76.9	1.28	0	31.3	0	456	1391
			Ergometre	Hiçbiri		BTPS Ins (---)	1.11		00:00:15	15.92	0.577	9.183	466	279.017	254.211	0.91	99.8	19.7	28.9	31.7	4.73	1.4	74	3.8	17.3	3.41	15.8	4.82	20.92	0.05	123	24	112	34	NONE		20.8	61	36.6	729	757	1970	82.1	1.37	0	33.4	0	598	1372
			Protokol	Hiçbiri		BTPS Eksp (---)	1.02		00:00:20	13.76	0.54	7.431	493	228.17	207.564	0.91	93.2	18.6	28.3	31.2	3.87	1.1	73	3.1	17.26	3.44	15.71	4.85	20.92	0.05	123	24	112	34	NONE		20.8	61	36.6	729	757	1610	67.1	1.12	0	27.3	0	496	1114
			Azami Efor	Onaylanmamış		#Adım sayısı	99		00:00:25	12.82	0.543	6.962	547	225.384	201.794	0.9	92.7	19.4	26.9	30.1	3.82	1.1	74	3	17.07	3.57	15.62	4.88	20.92	0.05	121	25	111	35	NONE		20.8	61	36.6	729	757	1585	66.1	1.1	0	26.9	0	566	1019
			EKG Tepkisi	Yok		BSA (m2)	1.69005		00:00:30	11.9	0.612	7.286	562	251.786	220.345	0.88	103	22.8	25.6	29.3	4.27	1.2	73	3.4	16.83	3.73	15.31	5.04	20.92	0.05	119	26	109	36	NONE		20.8	61	36.6	729	757	1763	73.5	1.22	1	29.9	0	751	1012
			Test sebebi	Yok		BMI (kg/m2)	20.2		00:00:34	13.25	0.758	10.04	647	363.325	318.467	0.88	126.1	29.6	25.1	28.6	6.16	1.8	74	4.9	16.64	3.91	15.26	5.1	20.92	0.05	118	28	108	36	NONE		20.9	61	36.6	729	757	2545	106	1.77	1	43.1	0	1072	1473
			Testi durdurma sebebi	Yok		HR Maks.	202		00:00:37	17.09	0.841	14.376	607	504.987	447.003	0.89	140.9	32.2	26.1	29.5	8.56	2.4	76	6.6	16.75	3.83	15.5	4.99	20.92	0.05	119	27	110	35	NONE		20.9	61	36.6	729	757	3544	147.7	2.46	1	60.1	0	1389	2155
			Test Konumu	Tanımsız		Kullanıcı 1 (---)	-		00:00:41	16.04	0.714	11.455	650	365.13	327.949	0.9	122.3	25.2	28.3	31.5	6.19	1.8	77	4.7	17.13	3.53	15.79	4.78	20.92	0.05	122	25	112	34	NONE		20.9	61	36.6	729	757	2570	107.1	1.78	1	43.6	0	893	1677
			Test Amacı	Yok		Kullanıcı 2 (---)	-		00:00:44	17.65	0.66	11.647	506	376.825	343.714	0.91	112.6	24	27.6	30.3	6.39	1.8	80	4.7	17.06	3.64	15.76	4.83	20.92	0.05	121	26	112	34	NONE		20.9	61	36.6	729	757	2661	110.9	1.85	1	45.1	0	798	1863
						Kullanıcı 3 (---)	-		00:00:48	17.8	0.65	11.573	594	358.332	324.87	0.91	112	22.5	28.8	31.8	6.07	1.7	83	4.3	17.23	3.46	15.91	4.73	20.92	0.05	122	25	113	34	NONE		20.9	61	36.6	729	757	2527	105.3	1.75	1	42.8	0	805	1722
									00:00:51	19.42	0.624	12.117	518	370.687	343.335	0.93	107.7	21.8	29	31.3	6.28	1.8	81	4.6	17.26	3.49	15.97	4.69	20.92	0.05	123	25	113	33	NONE		20.9	61	36.6	729	757	2626	109.4	1.82	1	44.5	0	661	1964
									00:00:54	16.57	0.737	12.215	588	376.593	355.039	0.94	126.9	26.4	29.4	31.1	6.38	1.8	81	4.6	17.22	3.58	15.87	4.84	20.92	0.05	122	25	113	34	NONE		20.9	61	36.6	729	757	2677	111.6	1.86	1	45.4	0	523	2154
									00:00:58	15.15	0.708	10.727	603	322.549	307.283	0.95	122.5	25	30	31.5	5.47	1.6	84	3.8	17.3	3.53	16.03	4.79	20.92	0.05	123	25	114	34	NONE		20.9	61	36.6	729	757	2298	95.8	1.6	1	39	0	371	1927
									00:01:02	16.48	0.637	10.5	528	311.884	296.799	0.95	110.5	22.2	30	31.5	5.29	1.5	81	3.9	17.35	3.49	16.07	4.72	20.92	0.05	123	25	114	34	NONE		20.9	61	36.6	729	757	2222	92.6	1.54	1	37.7	0	367	1855
									00:01:06	14.74	0.692	10.201	623	307.908	295.437	0.96	119.6	24.7	29.8	31	5.22	1.5	82	3.8	17.28	3.57	15.94	4.85	20.92	0.05	123	25	113	34	NONE		21	61	36.6	729	757	2197	91.5	1.53	2	37.2	0	304	1893
									00:01:10	14.67	0.708	10.386	590	312.296	297.516	0.95	122.5	25	30	31.5	5.29	1.5	80	3.9	17.3	3.53	15.97	4.84	20.92	0.05	123	25	113	34	NONE		21	61	36.6	729	757	2225	92.7	1.55	2	37.7	0	359	1866
									00:01:18	7.73	1.836	14.196	1548	443.042	463.095	1.05	313.8	73.7	30.8	29.5	7.51	2.1	80	5.5	17.09	4.01	16.18	4.88	20.92	0.05	121	29	115	35	NONE		21	61	36.6	729	757	3222	134.2	2.24	2	54.6	0	0	3222
									00:01:23	12.85	0.61	7.837	577	203.883	210.345	1.03	108.2	20.2	34	33	3.46	1	80	2.5	17.74	3.31	16.45	4.62	20.92	0.05	126	24	117	33	NONE		21	61	36.6	729	757	1478	61.6	1.03	2	25.1	0	0	1478
									00:01:27	13.02	0.682	8.876	657	243.395	245.897	1.01	119.9	23.3	32.7	32.4	4.13	1.2	82	3	17.58	3.42	16.31	4.72	20.92	0.05	125	24	116	34	NONE		21	61	36.6	729	757	1756	73.2	1.22	2	29.8	0	0	1756
									00:01:31	16	0.661	10.576	483	308.933	303.74	0.98	114.9	23.4	30.6	31.1	5.24	1.5	80	3.9	17.38	3.54	16.04	4.82	20.92	0.05	123	25	114	34	NONE		21	61	36.6	729	757	2216	92.3	1.54	2	37.6	0	127	2089
									00:01:35	16.9	0.7	11.831	497	367.859	353.956	0.96	120.2	25.8	28.9	30.1	6.23	1.8	82	4.5	17.17	3.69	15.86	4.91	20.92	0.05	122	26	113	35	NONE		21	61	36.6	729	757	2627	109.4	1.82	2	44.5	0	339	2288
									00:01:38	15.35	0.604	9.269	603	267.505	253.783	0.95	105.4	20.4	30.6	32.3	4.53	1.3	87	3.1	17.45	3.38	16.04	4.77	20.92	0.05	124	24	114	34	NONE		21	61	36.6	729	757	1904	79.3	1.32	2	32.3	0	333	1571
									00:01:43	14.05	0.744	10.454	672	308.281	296.331	0.96	129.2	26	30.7	32	5.23	1.5	83	3.7	17.37	3.49	16.05	4.78	20.92	0.05	123	25	114	34	NONE		21	61	36.6	729	757	2201	91.7	1.53	3	37.3	0	291	1910
									00:01:47	14.25	0.672	9.577	577	289.976	276.347	0.95	116.1	23.9	29.6	31	4.91	1.4	83	3.5	17.28	3.56	15.93	4.84	20.92	0.05	123	25	113	34	NONE		21.1	60	36.6	729	757	2066	86.1	1.43	3	35	0	331	1735
									00:01:51	14.18	0.565	8.014	514	236.453	221.971	0.94	98.2	19.3	29.7	31.6	4.01	1.1	83	2.8	17.38	3.42	15.81	4.86	20.92	0.05	123	24	112	35	NONE		21.1	60	36.6	729	757	1680	70	1.17	3	28.5	0	351	1328
									00:01:54	17.75	0.496	8.805	482	253.164	234.473	0.93	86.7	16.3	29.9	32.3	4.29	1.2	80	3.2	17.48	3.29	15.97	4.7	20.92	0.05	124	23	113	33	NONE		21.1	60	36.6	729	757	1793	74.7	1.25	3	30.4	0	452	1341
									00:01:58	15.38	0.587	9.031	482	286.063	262.132	0.92	100.6	21	27.8	30.3	4.85	1.4	79	3.6	17.14	3.58	15.82	4.82	20.92	0.05	122	25	112	34	NONE		21.1	60	36.6	729	757	2022	84.2	1.4	3	34.3	0	577	1445
									00:02:03	13.22	0.743	9.819	679	322.349	296.106	0.92	126.3	27.6	27.6	30	5.46	1.6	80	4	17	3.71	15.65	4.91	20.92	0.05	121	26	111	35	NONE		21.1	60	36.6	729	757	2279	95	1.58	3	38.6	0	633	1646
									00:02:07	13.57	0.676	9.176	541	292.495	267.657	0.92	115.7	24.3	28.1	30.7	4.96	1.4	77	3.8	17.12	3.59	15.65	4.91	20.92	0.05	122	26	111	35	NONE		21.1	60	36.6	729	757	2067	86.1	1.44	3	35	0	599	1468
									00:02:12	12.77	0.752	9.6	689	319.286	295.434	0.93	127.4	28.5	27.3	29.5	5.41	1.5	80	4	16.94	3.79	15.67	4.93	20.92	0.05	120	27	111	35	NONE		21.1	60	36.6	729	757	2261	94.2	1.57	3	38.3	0	576	1685
									00:02:17	12.2	0.611	7.451	711	220.767	202.65	0.92	106.2	20.5	29.9	32.6	3.74	1.1	81	2.7	17.38	3.36	15.96	4.73	20.92	0.05	123	24	113	34	NONE		21.1	60	36.6	729	757	1561	65	1.08	3	26.5	0	437	1124
									00:02:20	18.52	0.534	9.889	350	300.275	271.741	0.9	92.4	18.1	28.6	31.6	5.09	1.5	79	3.8	17.3	3.39	15.82	4.79	20.92	0.05	123	24	112	34	NONE		21.1	60	36.6	729	757	2117	88.2	1.47	3	35.9	0	687	1430
									00:02:24	17.7	0.562	9.947	494	304.51	274.076	0.9	97.1	19.1	28.6	31.8	5.16	1.5	79	3.9	17.28	3.4	15.72	4.8	20.92	0.05	123	24	112	34	NONE		21.1	60	36.6	729	757	2144	89.3	1.49	4	36.3	0	731	1413
									00:02:26	20.76	0.752	15.612	470	542.117	483.87	0.89	126.3	28.7	26.1	29.3	9.19	2.6	80	6.8	16.8	3.82	15.45	4.93	20.92	0.05	119	27	110	35	NONE		21.1	60	36.6	729	757	3811	158.8	2.65	4	64.6	0	1397	2413
									00:02:30	17.19	0.707	12.155	668	388.331	351.492	0.91	121	25.2	28.2	31.2	6.58	1.9	84	4.6	17.11	3.56	15.79	4.79	20.92	0.05	122	25	112	34	NONE		21.1	60	36.6	729	757	2738	114.1	1.9	4	46.4	0	886	1851
									00:02:34	16.62	0.734	12.199	621	388.899	357.406	0.92	125.6	26.5	28.4	30.9	6.59	1.9	87	4.5	17.11	3.61	15.88	4.78	20.92	0.05	121	26	113	34	NONE		21.1	60	36.6	729	757	2750	114.6	1.91	4	46.6	0	760	1990
									00:02:37	16.62	0.63	10.471	543	328.555	300.675	0.92	108.2	22.3	28.3	31	5.57	1.6	88	3.7	17.17	3.54	15.91	4.75	20.92	0.05	122	25	113	34	NONE		21.1	60	36.6	729	757	2321	96.7	1.61	4	39.3	0	672	1649
									00:02:41	16.85	0.598	10.079	526	304.37	281.545	0.93	103.5	20.6	29.2	31.6	5.16	1.5	85	3.6	17.31	3.44	15.95	4.74	20.92	0.05	123	24	113	34	NONE		21.1	60	36.6	729	757	2155	89.8	1.5	4	36.5	0	552	1604
									00:02:45	15	0.579	8.685	510	263.845	243.286	0.92	100.1	20	28.9	31.4	4.47	1.3	83	3.2	17.29	3.45	15.88	4.76	20.92	0.05	123	25	113	34	NONE		21.1	60	36.6	729	757	1867	77.8	1.3	4	31.6	0	497	1371
									00:02:48	16.26	0.639	10.39	598	321.432	299.451	0.93	110	22.7	28.8	30.9	5.45	1.6	83	3.9	17.21	3.55	15.93	4.77	20.92	0.05	122	25	113	34	NONE		21.1	61	36.6	729	757	2279	95	1.58	4	38.6	0	532	1747
									00:02:52	15.75	0.629	9.906	540	310.127	288.788	0.93	108	22.6	28.4	30.5	5.26	1.5	82	3.8	17.17	3.59	15.91	4.78	20.92	0.05	122	26	113	34	NONE		21.1	61	36.6	729	757	2199	91.6	1.53	4	37.3	0	516	1683
									00:02:56	16.17	0.634	10.253	576	312.615	289.885	0.93	109.5	22.1	29.2	31.5	5.3	1.5	82	3.8	17.27	3.49	15.93	4.77	20.92	0.05	123	25	113	34	NONE		21.1	61	36.6	729	757	2215	92.3	1.54	4	37.5	0	550	1665
									00:03:00	16.44	0.629	10.34	535	312.541	291.979	0.93	108.8	21.9	29.4	31.5	5.3	1.5	83	3.8	17.3	3.48	15.88	4.79	20.92	0.05	123	25	113	34	NONE		21.1	61	36.6	729	757	2218	92.4	1.54	5	37.6	0	498	1720
									00:03:03	17.34	0.606	10.509	522	315.559	292.479	0.93	105	20.8	29.5	31.8	5.35	1.5	81	3.9	17.33	3.43	15.98	4.73	20.92	0.05	123	24	113	34	NONE		21.1	61	36.6	729	757	2235	93.1	1.55	5	37.9	0	558	1677
									00:03:07	16.35	0.631	10.316	535	326.31	303.827	0.93	108.1	22.9	28.1	30.2	5.53	1.6	83	3.9	17.13	3.63	15.9	4.8	20.92	0.05	122	26	113	34	NONE		21.1	61	36.6	729	757	2314	96.4	1.61	5	39.2	0	544	1770
									00:03:11	15.58	0.68	10.597	608	323.163	302.133	0.93	117.4	23.9	29.4	31.5	5.48	1.6	86	3.8	17.26	3.51	16.04	4.76	20.92	0.05	123	25	114	34	NONE		21.1	61	36.6	729	757	2293	95.6	1.59	5	38.9	0	509	1784
									00:03:14	15.71	0.63	9.895	496	302.32	284.15	0.94	108.7	22.3	29.1	31	5.12	1.5	81	3.7	17.25	3.54	15.96	4.77	20.92	0.05	123	25	113	34	NONE		21.1	61	36.6	729	757	2148	89.5	1.49	5	36.4	0	441	1707
									00:03:18	15.96	0.612	9.766	519	294.553	275.671	0.94	105.9	21.3	29.4	31.4	4.99	1.4	81	3.6	17.3	3.48	15.97	4.77	20.92	0.05	123	25	113	34	NONE		21.1	61	36.6	729	757	2091	87.1	1.45	5	35.4	0	457	1633
									00:03:22	16.13	0.64	10.323	532	312.36	290.393	0.93	110.7	22.2	29.4	31.7	5.29	1.5	83	3.8	17.3	3.47	15.93	4.78	20.92	0.05	123	25	113	34	NONE		21.1	61	36.6	729	757	2214	92.3	1.54	5	37.5	0	531	1683
									00:03:25	16.9	0.667	11.273	558	346.668	320.8	0.93	115	23.4	29.1	31.5	5.88	1.7	81	4.3	17.24	3.51	15.98	4.78	20.92	0.05	122	25	113	34	NONE		21.1	61	36.6	729	757	2455	102.3	1.7	5	41.6	0	625	1830
									00:03:29	17.19	0.658	11.312	573	352.17	329.21	0.93	113.1	23.6	28.7	30.7	5.97	1.7	82	4.3	17.19	3.59	15.98	4.76	20.92	0.05	122	25	113	34	NONE		21.1	61	36.6	729	757	2499	104.1	1.74	5	42.4	0	556	1943
									00:03:32	17.49	0.637	11.143	538	336.06	316.408	0.94	110.2	22.3	29.5	31.3	5.7	1.6	84	4	17.3	3.5	15.87	4.82	20.92	0.05	123	25	113	34	NONE		21.1	61	36.6	729	757	2389	99.5	1.66	5	40.5	0	477	1912
									00:03:36	16.76	0.624	10.458	554	315.732	299.104	0.95	107.9	22	29.4	31	5.35	1.5	84	3.8	17.29	3.53	15.96	4.75	20.92	0.05	123	25	113	34	NONE		21.1	61	36.6	729	757	2247	93.6	1.56	5	38.1	0	404	1843
									00:03:40	14.74	0.804	11.853	699	364.108	345.706	0.95	138.5	28.9	29.7	31.3	6.17	1.8	85	4.3	17.23	3.59	15.92	4.81	20.92	0.05	122	26	113	34	NONE		21.2	61	36.6	729	757	2592	108	1.8	6	43.9	0	447	2145
									00:03:44	16.39	0.642	10.525	554	311.966	297.842	0.95	111.4	22.4	30.1	31.5	5.29	1.5	85	3.7	17.35	3.49	16.11	4.68	20.92	0.05	123	25	114	33	NONE		21.2	61	36.6	729	757	2224	92.7	1.54	6	37.7	0	344	1880
									00:03:47	17.44	0.615	10.727	493	314.524	296.989	0.94	107	21	30.2	32	5.33	1.5	83	3.8	17.4	3.41	16.04	4.73	20.92	0.05	124	24	114	34	NONE		21.2	61	36.6	729	757	2237	93.2	1.55	6	37.9	0	426	1811
									00:03:54	9.36	1.407	13.17	1164	403.13	399.739	0.99	242.1	52.6	31	31.3	6.83	2	89	4.5	17.21	3.74	16	4.89	20.92	0.05	122	27	114	35	NONE		21.2	61	36.6	729	757	2897	120.7	2.01	6	49.1	0	83	2814
									00:03:58	13.67	0.825	11.276	671	321.259	322.647	1	144	29.1	32.1	32	5.45	1.6	85	3.8	17.45	3.53	16.3	4.68	20.92	0.05	124	25	116	33	NONE		21.2	61	36.6	729	757	2315	96.5	1.61	6	39.2	0	0	2315
									00:04:02	16	0.629	10.064	522	284.574	282.886	0.99	110	21.8	31.4	31.6	4.82	1.4	84	3.4	17.49	3.47	16.3	4.63	20.92	0.05	124	25	116	33	NONE		21.2	61	36.6	729	757	2046	85.3	1.42	6	34.7	0	41	2005
									00:04:06	15.58	0.637	9.927	541	278.389	275.486	0.99	111.6	21.8	31.7	32.1	4.72	1.3	81	3.4	17.52	3.42	16.21	4.67	20.92	0.05	124	24	115	33	NONE		21.2	61	36.6	729	757	2000	83.3	1.39	6	33.9	0	71	1929
									00:04:09	15.11	0.736	11.123	619	320.054	316.29	0.99	128.3	25.8	31.4	31.8	5.42	1.5	82	3.9	17.43	3.51	16.27	4.68	20.92	0.05	124	25	116	33	NONE		21.2	61	36.6	729	757	2298	95.8	1.6	6	39	0	92	2206
									00:04:13	17.19	0.611	10.504	499	302.486	298.428	0.99	106.5	21.4	30.7	31.2	5.13	1.5	80	3.8	17.43	3.5	16.35	4.59	20.92	0.05	124	25	116	33	NONE		21.2	61	36.6	729	757	2171	90.5	1.51	6	36.8	0	99	2072
									00:04:17	16.09	0.614	9.877	538	278.196	273.911	0.98	107.5	21	31.5	31.9	4.72	1.3	82	3.4	17.51	3.42	16.32	4.59	20.92	0.05	124	24	116	33	NONE		21.2	61	36.6	729	757	1996	83.2	1.39	7	33.8	0	105	1891
									00:04:20	17.86	0.552	9.857	484	281.34	276.61	0.98	96.4	19.1	30.6	31.1	4.77	1.4	82	3.4	17.46	3.46	16.19	4.65	20.92	0.05	124	25	115	33	NONE		21.2	61	36.6	729	757	2018	84.1	1.4	7	34.2	0	116	1902
									00:04:24	17.19	0.575	9.885	496	271.86	263.312	0.97	101.2	18.9	31.9	33	4.61	1.3	81	3.4	17.6	3.29	16.23	4.59	20.92	0.05	125	23	115	33	NONE		21.2	61	36.6	729	757	1944	81	1.35	7	32.9	0	209	1735
									00:04:27	16.9	0.538	9.093	474	249.142	238.255	0.96	94.8	17.4	31.7	33.2	4.22	1.2	81	3.1	17.62	3.23	16.33	4.54	20.92	0.05	125	23	116	32	NONE		21.2	61	36.6	729	757	1777	74	1.23	7	30.1	0	265	1512
									00:04:30	17.49	0.538	9.411	393	277.715	260.983	0.94	93.5	18.4	29.5	31.4	4.71	1.3	80	3.5	17.38	3.42	16.02	4.73	20.92	0.05	123	24	114	34	NONE		21.2	61	36.6	729	757	1973	82.2	1.37	7	33.4	0	406	1567
									00:04:45	17.29	0.621	10.738	527	329.591	305.758	0.93	107.1	21.8	28.9	31.2	5.59	1.6	82	4	17.25	3.51	16	4.74	20.92	0.05	122	25	114	34	NONE		21.2	61	36.6	729	757	2335	97.3	1.62	7	39.6	0	576	1759
									00:04:48	16.85	0.669	11.275	557	351.568	325.432	0.93	115	23.8	28.7	31	5.96	1.7	84	4.2	17.19	3.56	15.97	4.74	20.92	0.05	122	25	113	34	NONE		21.3	60	36.6	729	757	2490	103.7	1.73	7	42.2	0	632	1858
									00:04:51	18.4	0.617	11.356	514	337.592	314.884	0.93	107.1	21.1	29.8	32	5.72	1.6	84	4	17.36	3.42	16.07	4.67	20.92	0.05	123	24	114	33	NONE		21.3	60	36.6	729	757	2395	99.8	1.66	7	40.6	0	550	1845
									00:04:55	16.85	0.653	11.006	584	335.741	315.838	0.94	112.7	23.1	29.3	31.1	5.69	1.6	87	3.9	17.26	3.54	16.04	4.72	20.92	0.05	123	25	114	34	NONE		21.3	60	36.6	729	757	2386	99.4	1.66	8	40.4	0	483	1903
									00:04:59	16.71	0.653	10.914	544	327.434	307.697	0.94	113.1	22.7	29.8	31.7	5.55	1.6	87	3.8	17.32	3.48	15.97	4.74	20.92	0.05	123	25	113	34	NONE		21.3	60	36.6	729	757	2326	96.9	1.62	8	39.4	0	479	1848
									00:05:05	8.88	1.522	13.509	1325	420.111	419.525	1	260.9	58.2	30.7	30.7	7.12	2	90	4.7	17.14	3.82	16.01	4.9	20.92	0.05	122	27	114	35	NONE		21.3	60	36.6	729	757	3024	126	2.1	8	51.3	0	14	3009
									00:05:09	17.8	0.627	11.163	454	307.526	306.008	1	110.2	21.2	32.2	32.4	5.21	1.5	90	3.4	17.58	3.38	16.37	4.57	20.92	0.05	125	24	116	32	NONE		21.3	60	36.6	729	757	2212	92.2	1.54	8	37.5	0	37	2175
									00:05:13	15.71	0.652	10.241	542	285.442	280.137	0.98	114.4	22	32	32.6	4.84	1.4	92	3.1	17.55	3.37	16.31	4.63	20.92	0.05	125	24	116	33	NONE		21.3	60	36.6	729	757	2047	85.3	1.42	8	34.7	0	130	1917
									00:05:17	13.73	0.61	8.375	553	235.559	228.167	0.97	106.9	20.5	31.5	32.5	3.99	1.1	86	2.7	17.52	3.36	16.2	4.66	20.92	0.05	124	24	115	33	NONE		21.3	60	36.6	729	757	1684	70.2	1.17	8	28.5	0	180	1504
									00:05:21	16.13	0.68	10.968	501	330.045	316.677	0.96	117.6	24.2	29.8	31.1	5.59	1.6	86	3.8	17.29	3.56	16.01	4.8	20.92	0.05	123	25	114	34	NONE		21.3	60	36.6	729	757	2355	98.1	1.64	8	39.9	0	326	2030
									00:05:25	15.11	0.766	11.577	618	353.781	335.995	0.95	132.1	27.4	29.7	31.3	6	1.7	89	4	17.25	3.58	15.96	4.83	20.92	0.05	122	25	113	34	NONE		21.3	60	36.6	729	757	2519	105	1.75	8	42.7	0	432	2087
									00:05:28	15.62	0.681	10.641	580	320.564	304.201	0.95	117.8	24	29.8	31.4	5.43	1.6	84	3.8	17.3	3.52	16.06	4.73	20.92	0.05	123	25	114	34	NONE		21.3	60	36.6	729	757	2282	95.1	1.58	8	38.7	0	398	1885
									00:05:32	17.75	0.626	11.112	480	333.684	313.866	0.94	108.4	21.8	29.6	31.4	5.66	1.6	85	3.9	17.32	3.48	16.04	4.69	20.92	0.05	123	25	114	33	NONE		21.4	60	36.6	729	757	2371	98.8	1.65	9	40.2	0	481	1890
									00:05:36	16.57	0.637	10.558	496	320.868	297.071	0.93	110.1	22.1	29.3	31.6	5.44	1.6	87	3.7	17.28	3.47	15.94	4.76	20.92	0.05	123	25	113	34	NONE		21.4	60	36.6	729	757	2273	94.7	1.58	9	38.5	0	575	1697
									00:05:39	17	0.589	10.011	480	304.447	281.203	0.92	101.8	20.4	29	31.4	5.16	1.5	84	3.6	17.28	3.46	16.05	4.68	20.92	0.05	123	25	114	33	NONE		21.4	60	36.6	729	757	2155	89.8	1.5	9	36.5	0	562	1594
									00:05:42	17.7	0.637	11.274	501	356.132	328.877	0.92	109.2	22.9	28.2	30.5	6.04	1.7	85	4.2	17.14	3.59	15.82	4.8	20.92	0.05	122	26	112	34	NONE		21.4	60	36.6	729	757	2521	105	1.75	9	42.7	0	658	1863
									00:05:46	16.39	0.665	10.902	536	330.893	304.426	0.92	115	22.9	29.5	32	5.61	1.6	86	3.8	17.29	3.44	15.92	4.73	20.92	0.05	123	24	113	34	NONE		21.4	60	36.6	729	757	2341	97.5	1.63	9	39.7	0	639	1702
									00:05:51	13.42	0.761	10.215	609	322.525	296.225	0.92	130.5	27.2	28.8	31.3	5.47	1.6	85	3.8	17.15	3.57	15.81	4.81	20.92	0.05	122	25	112	34	NONE		21.4	60	36.6	729	757	2281	95	1.58	9	38.7	0	635	1646
									00:05:54	18.24	0.669	12.201	439	395.207	353.634	0.89	114.2	23.9	27.6	30.9	6.7	1.9	88	4.5	17.07	3.57	15.56	4.92	20.92	0.05	121	25	110	35	NONE		21.4	60	36.6	729	757	2780	115.8	1.93	9	47.1	0	998	1782
									00:05:57	16.39	0.711	11.656	569	363.826	329.743	0.91	122.3	24.8	28.9	31.9	6.17	1.8	87	4.2	17.2	3.49	15.74	4.77	20.92	0.05	122	25	112	34	NONE		21.4	60	36.6	729	757	2566	106.9	1.78	9	43.5	0	820	1745
									00:06:01	18.07	0.698	12.614	548	384.639	353.202	0.92	120.6	24.1	29.5	32.1	6.52	1.9	85	4.5	17.28	3.45	15.8	4.79	20.92	0.05	123	25	112	34	NONE		21.5	60	36.6	729	757	2720	113.3	1.89	9	46.1	0	759	1961
									00:06:05	13.02	1.15	14.967	903	462.37	437.231	0.95	197.9	41.4	30.4	32.1	7.84	2.2	88	5.3	17.21	3.6	15.84	4.87	20.92	0.05	122	26	112	35	NONE		21.5	60	36.6	729	757	3289	137.1	2.28	9	55.7	0	610	2679
									00:06:09	16.76	0.693	11.615	508	346.806	328.969	0.95	120.1	24.2	30.1	31.7	5.88	1.7	85	4.1	17.33	3.49	16.11	4.67	20.92	0.05	123	25	114	33	NONE		21.5	60	36.6	729	757	2469	102.9	1.71	10	41.8	0	433	2035
									00:06:12	18.69	0.656	12.262	503	358.64	337.948	0.94	114.2	22.3	30.5	32.4	6.08	1.7	83	4.3	17.41	3.4	16.21	4.61	20.92	0.05	124	24	115	33	NONE		21.5	60	36.6	729	757	2549	106.2	1.77	10	43.2	0	502	2047
									00:06:16	15.71	0.819	12.864	637	384.706	364.356	0.95	141.9	28.6	30.6	32.3	6.52	1.9	86	4.5	17.33	3.49	16	4.79	20.92	0.05	123	25	114	34	NONE		21.5	60	36.6	729	757	2738	114.1	1.9	10	46.4	0	494	2243
									00:06:20	16.44	0.648	10.652	499	324.319	304.025	0.94	111.9	22.8	29.3	31.3	5.5	1.6	83	3.9	17.27	3.52	16	4.75	20.92	0.05	123	25	114	34	NONE		21.5	60	36.6	729	757	2303	96	1.6	10	39	0	492	1811
									00:06:23	16.85	0.685	11.545	614	339.862	319.777	0.94	119.1	23.4	30.5	32.4	5.76	1.6	84	4	17.39	3.42	16.17	4.63	20.92	0.05	123	24	115	33	NONE		21.5	60	36.6	729	757	2415	100.6	1.68	10	40.9	0	487	1928
									00:06:26	19.61	0.706	13.843	527	402.941	381.541	0.95	123	24	30.9	32.7	6.83	2	83	4.9	17.42	3.4	16.12	4.67	20.92	0.05	124	24	114	33	NONE		21.5	60	36.6	729	757	2867	119.5	1.99	10	48.6	0	520	2348
									00:06:31	14.39	0.806	11.597	657	352.346	338.59	0.96	139.1	29	30.1	31.3	5.97	1.7	84	4.2	17.26	3.6	16.15	4.74	20.92	0.05	123	26	115	34	NONE		21.5	60	36.6	729	757	2515	104.8	1.75	10	42.6	0	335	2180
									00:06:34	17.34	0.69	11.965	563	358.624	346.111	0.97	119.4	24.6	30	31.1	6.08	1.7	85	4.2	17.3	3.57	16.14	4.72	20.92	0.05	123	25	115	34	NONE		21.5	60	36.6	729	757	2562	106.8	1.78	10	43.4	0	305	2257
[truncated: 34 more columns]

## Sheet: Sonuçlar
Parametre	um	Pre	Bekl.	%Beklenen	Ex Sonrası	% Değişim	Normal	Sınıf
Parametre	um	Ölçüm	Dinlenme	Isınma	AT	RC	Maks	Bekl.	%Beklenen	Normal	Sınıf
Parametre	um	Ölçüm	Dinlenme	Isınma	AT	RC	Maks	Bekl.	%Beklenen	Normal	Sınıf
Parametre	um	Ölçüm	Dinlenme	Isınma	AT	RC	Maks	Bekl.	%Beklenen	Normal	Sınıf
Parametre	um	Ölçüm	Dinlenme	Isınma	AT	RC	Maks	Bekl.	%Beklenen	Normal	Sınıf
Parametre	um	Ölçüm	Dinlenme	Isınma	AT	RC	Maks	Bekl.	%Beklenen	Normal	Sınıf
