# Supplementary material for: Correction: The contribution of energy systems during 30-second lower body Wingate anaerobic test in combat sports athletes: Intermittent versus single forms and gender comparison
Source: PLoS One. 2024 Jun 27;19(6):e0306361. doi: 10.1371/journal.pone.0306361 (PMC11210755; doi:10.1371/journal.pone.0306361)
Supplement: S1 File — A) Descriptive characteristics of athletes including age range, height, weight; B) Wingate test outputs, including metrics such as peak power, mean power, and fatigue index; C) Oxygen Consumption (O2) Data for two different Wingate test protocols, providing comparative insights into athletes’ oxygen consumption during these tests. (ZIP) [file pone.0306361.s001.zip › S1 File/C. Oxygen consumption data for two Wingate tests/All Raw-Oxygen Data/5.xlsx]

## Sheet: Veri
			Test Tarihi	22122022		Barometrik basınç (mmHg)	767		t	Rf	VT	VE_ergo	IV	VO2	VCO2	RQ	O2eksp	CO2eksp	VE/VO2	VE/VCO2	VO2/Kg	METS	HR	VO2/HR	FeO2	FeCO2	FetO2	FetCO2	FiO2	FiCO2	PeO2	PeCO2	PetO2	PETCO2	Faz	İşaretleyici	Ortam Sıc.	RH Amb	Cihaz Sıcaklığı	Analizör Basıncı	PB	EEkc	EEh	EEm	EEtot	EEkg	PRO	YAĞ	CHO
			Test Süresi	00:09:18		Ortam Sıcaklığı (°C)	18		s	1/min	L(btps)	L/min	mL	mL/min	mL/min	---	mL	mL	---	---	mL/min/Kg	---	bpm	mL/beat	%	%	%	%	%	%	mmHg	mmHg	mmHg	mmHg	---	---	°C	%	°C	mmHg	mmHg	kcal/day	kcal/h	kcal/min	kcal	kcal/Kg/day	kcal/day	kcal/day	kcal/day
			Test Süresi	00:17:37		Ortam Görece Nem (%)	56
			Egzersiz Süresi	00:00:00		Flowmetre sıcaklığı (°C)	34		00:00:01	18.58	0.517	9.604	427	261.555	241.653	0.92	91.6	15.8	31.7	34.4	4.43	1.3	80	3.3	17.72	3.06	15.98	4.73	20.93	0.04	128	22	115	34	NONE		18.3	56	33.1	740	767	1852	77.2	1.29	0	31.4	0	481	1371
			Kişi (Hasta) Tipi	Healthy		Flowmetre Bağıl Nem (%)	100		00:00:04	21.58	0.605	13.058	413	455.101	407.972	0.9	101.9	22.9	25.4	28.3	7.71	2.2	77	5.9	16.84	3.79	15.46	5.05	20.93	0.04	121	27	111	36	NONE		18.4	56	33.2	740	767	3202	133.4	2.22	0	54.3	0	1132	2070
			Test Türü	Azami		STPD (---)	0.8343		00:00:05	50.42	0.333	16.79	174	584.551	524.399	0.9	56.1	12.6	22.7	25.3	9.91	2.8	77	7.6	16.85	3.78	15.81	4.41	20.93	0.04	121	27	114	32	NONE		18.4	56	33.2	740	767	4113	171.4	2.86	0	69.7	0	1445	2669
			Ergometre	Hiçbiri		BTPS Ins (---)	1.1214		00:00:08	20.48	0.632	12.942	500	435.117	386.9	0.89	107.4	22.9	26.4	29.7	7.37	2.1	76	5.7	16.99	3.62	15.68	4.84	20.93	0.04	122	26	113	35	NONE		18.4	56	33.2	740	767	3056	127.4	2.12	0	51.8	0	1156	1901
			Protokol	Hiçbiri		BTPS Eksp (---)	1.0199		00:00:11	15.58	0.871	13.574	577	423.541	437.546	1.03	149.5	34	29.5	28.5	7.18	2.1	75	5.6	17.16	3.9	15.43	4.96	20.93	0.04	124	28	111	36	NONE		18.4	56	33.2	740	767	3072	128	2.13	0	52.1	0	0	3072
			Azami Efor	Onaylanmamış		#Adım sayısı	439		00:00:13	29.41	0.526	15.471	537	512.74	453.679	0.88	89.7	18.7	26.2	29.6	8.69	2.5	78	6.6	17.05	3.56	15.9	4.62	20.93	0.04	123	26	114	33	NONE		18.4	56	33.2	740	767	3598	149.9	2.5	0	61	0	1415	2184
			EKG Tepkisi	Yok		BSA (m2)	1.6613		00:00:15	35.71	0.414	14.786	150	375.029	483.771	1.29	73.3	16.4	32.8	25.4	6.36	1.8	83	4.5	17.71	3.96	15.76	4.54	20.93	0.04	127	29	113	33	NONE		18.4	56	33.2	740	767	2872	119.7	1.99	0	48.7	0	0	2872
			Test sebebi	Yok		BMI (kg/m2)	21.2		00:00:17	44.12	0.234	10.324	389	227.472	191.619	0.84	43	5.3	31.8	37.8	3.86	1.1	90	2.5	18.38	2.26	17.28	3.18	20.93	0.04	132	16	124	23	NONE		18.4	56	33.2	740	767	1581	65.9	1.1	1	26.8	0	850	731
			Testi durdurma sebebi	Yok		HR Maks.	200		00:00:18	40.54	0.313	12.689	307	381.903	320.441	0.84	54.6	9.6	25.8	30.7	6.47	1.8	97	3.9	17.44	3.07	16.29	4.06	20.93	0.04	126	22	117	29	NONE		18.4	56	33.2	740	767	2652	110.5	1.84	1	45	0	1457	1195
			Test Konumu	Tanımsız		Kullanıcı 1 (---)	-		00:00:20	32.43	0.661	21.438	491	791.641	661.136	0.84	110.1	24.7	24.2	29	13.42	3.8	102	7.8	16.66	3.74	15.3	4.98	20.93	0.04	120	27	110	36	NONE		18.4	56	33.2	740	767	5493	228.9	3.81	1	93.1	0	3091	2402
			Test Amacı	Yok		Kullanıcı 2 (---)	-		00:00:22	27.15	0.746	20.253	643	773.74	652.327	0.84	123.1	29.1	23.7	28.1	13.11	3.7	107	7.2	16.5	3.9	15.12	5.15	20.93	0.04	119	28	109	37	NONE		18.4	56	33.2	740	767	5379	224.1	3.74	1	91.2	0	2881	2498
						Kullanıcı 3 (---)	-		00:00:26	15.71	0.678	10.649	818	400.714	339.751	0.85	112.3	26.2	23.8	28.1	6.79	1.9	107	3.7	16.56	3.86	15.15	5.06	20.93	0.04	119	28	109	36	NONE		18.4	56	33.2	740	767	2789	116.2	1.94	1	47.3	0	1448	1341
									00:00:28	25.64	0.867	22.231	542	957.847	803.288	0.84	138.2	37.9	21.3	25.4	16.23	4.6	106	9	15.94	4.37	14.46	5.7	20.93	0.04	115	31	104	41	NONE		18.4	56	33.2	740	767	6652	277.2	4.62	1	112.7	0	3663	2988
									00:00:31	20.55	0.633	13.007	659	482.243	396.775	0.82	105.4	23.4	24	29.2	8.17	2.3	106	4.5	16.65	3.7	14.67	5.42	20.93	0.04	120	27	106	39	NONE		18.4	56	33.2	740	767	3337	139	2.32	1	56.6	0	2018	1318
									00:00:34	24.79	1.084	26.876	799	1226.28	1008.65	0.82	169.8	49.2	20.5	24.9	20.78	5.9	109	11.3	15.66	4.54	14.46	5.63	20.93	0.04	113	33	104	41	NONE		18.4	57	33.2	740	767	8485	353.5	5.89	1	143.8	0	5139	3345
									00:00:36	23.72	0.935	22.174	870	917.476	778.039	0.85	150.8	39.7	22.4	26.4	15.55	4.4	113	8.1	16.13	4.25	15.03	5.31	20.93	0.04	116	31	108	38	NONE		18.4	57	33.2	740	767	6385	266	4.43	2	108.2	0	3312	3073
									00:00:38	24.69	0.881	21.753	832	806.794	701.338	0.87	146.3	34.4	24.8	28.6	13.67	3.9	114	7.1	16.61	3.9	15.46	4.97	20.93	0.04	120	28	111	36	NONE		18.4	57	33.2	740	767	5642	235.1	3.92	2	95.6	0	2517	3125
									00:00:41	24.1	0.996	24	678	880.125	792.079	0.9	165.6	39.8	25.4	28.2	14.92	4.3	111	7.9	16.63	4	15.48	5.15	20.93	0.04	120	29	111	37	NONE		18.4	58	33.2	740	767	6197	258.2	4.3	2	105	0	2116	4081
									00:00:43	25.64	1.081	27.718	752	1002.8	908.442	0.91	180.3	42.9	25.9	28.5	17	4.9	106	9.5	16.68	3.97	15.54	5.1	20.93	0.04	120	29	112	37	NONE		18.4	58	33.2	740	767	7071	294.6	4.91	2	119.8	0	2271	4800
									00:00:47	17.65	1.184	20.894	717	764.925	705.594	0.92	196.7	48.4	25.7	27.9	12.96	3.7	105	7.3	16.61	4.09	15.12	5.36	20.93	0.04	120	29	109	39	NONE		18.4	58	33.2	740	767	5413	225.6	3.76	2	91.8	0	1433	3980
									00:00:50	20.91	0.997	20.843	992	714.907	680.238	0.95	168.1	39.4	27.1	28.5	12.12	3.5	106	6.7	16.86	3.95	15.88	5.01	20.93	0.04	121	28	114	36	NONE		18.4	57	33.3	740	767	5092	212.2	3.54	3	86.3	0	843	4250
									00:00:53	20.07	1.038	20.829	758	724.299	699.543	0.97	174.3	42.2	26.8	27.8	12.28	3.5	105	6.9	16.79	4.07	15.65	5.19	20.93	0.04	121	29	113	37	NONE		18.4	57	33.3	740	767	5176	215.7	3.59	3	87.7	0	604	4572
									00:00:58	12.22	1.832	22.387	1549	714.799	730.661	1.02	313	72.4	30.1	29.5	12.12	3.5	111	6.4	17.09	3.95	15.84	5.16	20.93	0.04	123	28	114	37	NONE		18.4	58	33.3	740	767	5172	215.5	3.59	3	87.7	0	0	5172
									00:01:04	14.56	0.835	12.16	618	559.81	472.187	0.84	130.2	39.2	19.9	23.6	9.49	2.7	125	4.5	15.59	4.69	14.21	5.94	20.93	0.04	112	34	102	43	NONE		18.4	58	33.3	740	767	3892	162.2	2.7	3	66	0	2079	1813
									00:01:05	44.78	0.592	26.507	1312	579.555	506.647	0.87	108.8	13.8	40.3	46.1	9.82	2.8	130	4.5	18.38	2.33	16.85	3.68	20.93	0.04	132	17	121	26	NONE		18.4	58	33.3	740	767	4057	169.1	2.82	3	68.8	0	1742	2315
									00:01:08	22.3	1.762	39.301	302	1874.92	1566.66	0.84	271.5	84.9	20.1	24.1	31.78	9.1	139	13.5	15.41	4.82	14.38	5.61	20.93	0.04	111	35	104	40	NONE		18.4	58	33.3	740	767	13011	542.1	9.04	4	220.5	0	7301	5710
									00:01:10	30.61	1.672	51.184	1114	1986.24	1678.64	0.85	274.7	66.4	24.7	29.2	33.67	9.6	145	13.7	16.43	3.97	15.18	5.02	20.93	0.04	118	29	109	36	NONE	Marker	18.4	58	33.3	740	767	13814	575.6	9.59	4	234.1	0	7301	6512
									00:01:12	28.17	1.759	49.549	996	1888.33	1687.24	0.89	289.6	72.5	25.2	28.2	32.01	9.1	153	12.3	16.46	4.12	15.22	5.35	20.93	0.04	119	30	110	39	NONE		18.4	58	33.3	740	767	13277	553.2	9.22	4	225	0	4826	8452
									00:01:14	27.91	1.613	45.014	1254	1745.98	1591.43	0.91	264	69	24.7	27.1	29.59	8.5	159	11	16.37	4.28	15.41	5.25	20.93	0.04	118	31	111	38	NONE		18.4	58	33.3	740	767	12326	513.6	8.56	5	208.9	0	3724	8602
									00:01:17	27.27	1.988	54.218	1316	1956.52	1902.29	0.97	330.6	84.4	26.7	27.5	33.16	9.5	164	11.9	16.63	4.25	15.67	5.25	20.93	0.04	120	31	113	38	NONE		18.4	58	33.3	740	767	14001	583.4	9.72	5	237.3	0	1325	12677
									00:01:19	26.43	1.827	48.291	1362	1587.34	1662.07	1.05	309.7	76.1	29.3	27.9	26.9	7.7	167	9.5	16.95	4.17	15.86	5.39	20.93	0.04	122	30	114	39	NONE		18.4	58	33.3	740	767	11547	481.1	8.02	5	195.7	0	0	11547
									00:01:21	25.53	1.663	42.46	1318	1484.76	1613.3	1.09	277.1	76.4	27.4	25.2	25.17	7.2	169	8.8	16.66	4.59	15.56	5.85	20.93	0.04	120	33	112	42	NONE		18.4	58	33.3	740	767	10894	453.9	7.57	6	184.6	0	0	10894
									00:01:24	23.81	1.635	38.929	1268	1425.84	1580.19	1.11	268.8	80.2	26.1	23.6	24.17	6.9	169	8.4	16.44	4.91	15.14	6.51	20.93	0.04	118	35	109	47	NONE		18.4	58	33.3	740	767	10511	437.9	7.3	6	178.1	0	0	10511
									00:01:26	24.9	1.717	42.747	1320	1646.69	1873.91	1.14	277.8	90.9	24.9	21.9	27.91	8	167	9.9	16.18	5.29	14.97	6.78	20.93	0.04	116	38	108	49	NONE		18.4	59	33.3	740	767	12216	509	8.48	6	207.1	0	0	12216
									00:01:29	20.69	2.001	41.4	1569	1460.08	1717.6	1.18	331.1	100.3	27.4	23.3	24.75	7.1	166	8.8	16.55	5.01	15.18	6.8	20.93	0.04	119	36	109	49	NONE		18.4	59	33.3	740	767	10921	455	7.58	7	185.1	0	0	10921
									00:01:31	27.15	2.056	55.819	1227	2093.15	2473.1	1.18	334.4	110	25.8	21.8	35.48	10.1	164	12.8	16.26	5.35	15	6.97	20.93	0.04	117	39	108	50	NONE		18.4	59	33.3	740	767	15673	653	10.88	7	265.6	0	0	15673
									00:01:33	27.4	2.003	54.877	1314	1966.72	2391.04	1.22	329.3	105.4	26.9	22.1	33.33	9.5	163	12.1	16.44	5.26	15.32	6.7	20.93	0.04	118	38	110	48	NONE		18.4	58	33.3	740	767	14833	618	10.3	7	251.4	0	0	14833
									00:01:36	25.1	1.856	46.594	1426	1586.52	1968.07	1.24	308.9	94.7	28.3	22.8	26.89	7.7	161	9.9	16.64	5.1	15.51	6.6	20.93	0.04	120	37	112	48	NONE		18.5	58	33.3	740	767	12027	501.1	8.35	8	203.9	0	0	12027
									00:01:38	31.58	1.955	61.737	1220	2021.51	2569.46	1.27	328.1	98.3	29.4	23.2	34.26	9.8	161	12.6	16.78	5.03	15.74	6.35	20.93	0.04	121	36	113	46	NONE		18.5	58	33.3	740	767	15423	642.6	10.71	8	261.4	0	0	15423
									00:01:39	34.68	1.812	62.844	1252	1897.02	2476.37	1.31	309.5	86.3	31.8	24.4	32.15	9.2	160	11.9	17.08	4.76	15.99	6.1	20.93	0.04	123	34	115	44	NONE	Marker	18.5	58	33.3	740	767	14576	607.3	10.12	8	247.1	0	0	14576
									00:01:41	33.15	1.802	59.735	1268	1701.87	2273.01	1.34	311.3	82.9	33.7	25.3	28.85	8.2	161	10.6	17.28	4.6	16.43	5.68	20.93	0.04	124	33	118	41	NONE		18.5	58	33.3	740	767	13158	548.3	9.14	9	223	0	0	13158
									00:01:42	66.67	1.801	120.067	1094	2789.85	4248.82	1.52	321.3	77.1	41.4	27.2	47.29	13.5	161	17.3	17.84	4.28	17.09	5.19	20.93	0.04	128	31	123	37	NONE		18.5	58	33.3	740	767	22398	933.2	15.55	9	379.6	0	0	22398
									00:01:44	78.95	1.626	128.368	965	2282.65	3876.81	1.7	300.6	59.5	53.8	31.7	38.69	11.1	162	14.1	18.49	3.66	17.73	4.53	20.93	0.04	133	26	128	33	NONE		18.5	57	33.3	740	767	18960	790	13.17	9	321.4	0	0	18960
									00:01:45	73.17	1.543	112.902	935	2063.07	3216.55	1.56	285.2	53.3	52.2	33.5	34.97	10	163	12.7	18.48	3.45	17.79	4.49	20.93	0.04	133	25	128	32	NONE		18.5	57	33.3	740	767	16681	695.1	11.58	10	282.7	0	0	16681
									00:01:48	30.93	1.989	61.515	1012	1690.15	2392.34	1.42	345.1	93.5	35.1	24.8	28.65	8.2	164	10.3	17.35	4.7	16.6	5.58	20.93	0.04	125	34	120	40	NONE		18.5	57	33.3	740	767	13281	553.4	9.22	10	225.1	0	0	13281
									00:01:49	71.43	1.773	126.643	1121	2332.03	3885.53	1.67	326.5	65.9	52.2	31.3	39.53	11.3	165	14.1	18.42	3.72	17.61	4.58	20.93	0.04	133	27	127	33	NONE		18.5	57	33.3	740	767	19251	802.1	13.37	10	326.3	0	0	19251
									00:01:51	69.77	1.996	139.256	964	2747.88	4209.04	1.53	365.3	73.1	48.9	31.9	46.57	13.3	166	16.6	18.3	3.66	17.55	4.41	20.93	0.04	132	26	126	32	NONE	Marker	18.5	57	33.3	740	767	22099	920.8	15.35	11	374.6	0	0	22099
									00:01:52	64.52	2	129.032	1088	2504.03	3784.47	1.51	367.1	71.1	49.7	32.9	42.44	12.1	167	15	18.36	3.56	17.59	4.24	20.93	0.04	132	26	127	31	NONE		18.5	57	33.3	740	767	20057	835.7	13.93	11	340	0	0	20057
									00:01:53	45.45	2.182	99.182	1065	2270.29	3217.26	1.42	391.6	85.7	42.3	29.8	38.48	11	168	13.5	17.95	3.93	17.06	4.95	20.93	0.04	129	28	123	36	NONE		18.5	57	33.3	740	767	17846	743.6	12.39	11	302.5	0	0	17846
									00:01:55	40.27	2.156	86.819	1333	1929.36	2719.49	1.41	388.9	81.8	43.5	30.9	32.7	9.3	169	11.4	18.04	3.79	17.31	4.64	20.93	0.04	130	27	125	33	NONE		18.5	57	33.3	740	767	15143	631	10.52	12	256.7	0	0	15143
									00:01:57	33.71	2.392	80.629	1457	1864.91	2661.92	1.43	428.4	95.6	42	29.4	31.61	9	169	11	17.91	4	17.16	4.9	20.93	0.04	129	29	124	35	NONE		18.5	57	33.3	740	767	14690	612.1	10.2	12	249	0	0	14690
									00:01:58	38.96	1.979	77.104	1233	1782.09	2555.49	1.43	354.4	79.4	41.7	29.1	30.2	8.6	170	10.5	17.91	4.01	17.06	5.03	20.93	0.04	129	29	123	36	NONE		18.5	57	33.3	740	767	14056	585.7	9.76	12	238.2	0	0	14056
									00:02:00	34.68	1.861	64.543	1186	1575.81	2218.31	1.41	330.4	77.4	39.4	28	26.71	7.6	171	9.2	17.75	4.16	16.72	5.5	20.93	0.04	128	30	120	40	NONE		18.5	57	33.3	740	767	12364	515.1	8.59	12	209.6	0	0	12364
									00:02:02	29.41	2.126	62.529	1347	1737.41	2413.6	1.39	368.4	99.2	34.8	25.1	29.45	8.4	171	10.2	17.33	4.67	16.33	6	20.93	0.04	125	34	118	43	NONE		18.5	57	33.3	740	767	13580	565.9	9.43	13	230.2	0	0	13580
									00:02:04	26.55	2.533	67.248	1645	1877.13	2682.34	1.43	437.8	122.1	34.8	24.4	31.82	9.1	171	11	17.28	4.82	16.14	6.36	20.93	0.04	124	35	116	46	NONE		18.5	58	33.3	740	767	14791	616.3	10.27	13	250.7	0	0	14791
									00:02:06	32.09	1.948	62.503	1234	1831.41	2573.35	1.41	333.5	96.9	32.9	23.4	31.04	8.9	170	10.8	17.12	4.97	16.1	6.36	20.93	0.04	123	36	116	46	NONE		18.5	58	33.3	740	767	14361	598.4	9.97	13	243.4	0	0	14361
									00:02:08	35.71	1.929	68.893	1203	1978	2825.89	1.43	331.4	95.6	33.6	23.5	33.53	9.6	170	11.6	17.18	4.96	16.15	6.29	20.93	0.04	124	36	116	45	NONE		18.5	58	33.3	740	767	15585	649.4	10.82	14	264.1	0	0	15585
									00:02:10	28.3	1.807	51.142	1222	1567.04	2214.55	1.41	306.1	94.5	31.4	22.2	26.56	7.6	169	9.3	16.94	5.23	15.89	6.69	20.93	0.04	122	38	114	48	NONE		18.5	58	33.3	740	767	12308	512.8	8.55	14	208.6	0	0	12308
									00:02:12	31.75	1.816	57.651	1299	1724.19	2444.22	1.42	309.3	93	32.1	22.7	29.22	8.3	168	10.3	17.03	5.12	15.96	6.56	20.93	0.04	123	37	115	47	NONE		18.5	58	33.3	740	767	13555	564.8	9.41	14	229.7	0	0	13555
									00:02:13	34.88	2.005	69.942	1173	2100.77	2971.76	1.41	341.2	102.9	32.1	22.7	35.61	10.2	167	12.6	17.02	5.13	16.01	6.5	20.93	0.04	123	37	115	47	NONE		18.5	57	33.3	740	767	16505	687.7	11.46	14	279.7	0	0	16505
									00:02:15	30.3	1.864	56.485	1313	1599.61	2320.01	1.45	320.9	92.5	34	23.4	27.11	7.7	167	9.6	17.22	4.96	16.14	6.45	20.93	0.04	124	36	116	46	NONE		18.5	57	33.3	740	767	12658	527.4	8.79	15	214.5	0	0	12658
									00:02:17	31.41	2.114	66.408	1221	1964.69	2853.25	1.45	360.4	109.7	32.7	22.5	33.3	9.5	166	11.8	17.05	5.19	16.05	6.63	20.93	0.04	123	37	116	48	NONE		18.5	57	33.3	740	767	15553	648.1	10.8	15	263.6	0	0	15553
									00:02:19	31.09	1.907	59.285	1332	1696.39	2480.84	1.46	327.4	96.4	33.7	23	28.75	8.2	165	10.3	17.17	5.06	16.26	6.33	20.93	0.04	124	36	117	46	NONE		18.5	57	33.3	740	767	13457	560.7	9.34	15	228.1	0	0	13457
									00:02:21	38.71	2.084	80.671	1172	2153.9	3232.12	1.5	362.5	100.9	36.2	24.1	36.51	10.4	165	13.1	17.39	4.84	16.44	6.03	20.93	0.04	125	35	118	43	NONE		18.5	57	33.3	740	767	17216	717.3	11.96	16	291.8	0	0	17216
									00:02:22	45.45	1.69	76.818	1263	1702.77	2557.24	1.5	304.1	68.1	43.2	28.8	28.86	8.2	165	10.3	17.99	4.03	16.99	5.37	20.93	0.04	130	29	122	39	NONE	Marker	18.5	58	33.3	740	767	13613	567.2	9.45	16	230.7	0	0	13613
									00:02:23	75.95	1.815	137.848	984	2403.5	4022.65	1.67	336.6	64.2	55.1	32.9	40.74	11.6	164	14.7	18.55	3.54	17.83	4.78	20.93	0.04	134	25	128	34	NONE		18.5	58	33.3	740	767	19870	827.9	13.8	16	336.8	0	0	19870
									00:02:29	68.18	2.031	138.477	871	2362.51	4334.65	1.83	376.3	77	56.6	30.8	40.04	11.4	166	14.2	18.53	3.79	17.63	4.8	20.93	0.04	133	27	127	35	NONE		18.6	58	33.3	740	767	20134	838.9	13.98	18	341.3	0	0	20134
									00:02:31	32.26	0.679	21.903	1058	266.245	423.36	1.59	131	16	73.8	46.4	4.51	1.3	166	1.6	19.29	2.36	17.76	4.52	20.93	0.04	139	17	128	33	NONE		18.6	58	33.3	740	767	2166	90.2	1.5	18	36.7	0	0	2166
									00:02:31	73.17	2.16	158.049	567	3887.82	6046.65	1.56	381	99.9	39.3	25.3	65.9	18.8	166	23.4	17.64	4.62	16.69	5.61	20.93	0.04	127	33	120	40	NONE		18.6	58	33.3	740	767	31412	1308.8	21.81	18	532.4	0	0	31412
									00:02:32	65.22	1.894	123.522	1107	2716.77	4116.33	1.52	341.1	76.4	43.8	28.9	46.05	13.2	167	16.3	18.01	4.03	17.15	5.09	20.93	0.04	130	29	123	37	NONE		18.6	58	33.3	740	767	21778	907.4	15.12	18	369.1	0	0	21778
									00:02:33	67.42	1.779	119.933	1042	2492.39	3790.78	1.52	323.2	68.1	46.2	30.4	42.24	12.1	167	14.9	18.17	3.83	17.27	4.73	20.93	0.04	131	28	124	34	NONE	Marker	18.6	58	33.3	740	767	20002	833.4	13.89	18	339	0	0	20002
									00:02:34	53.1	2.525	134.071	995	3210.54	4651.54	1.45	449.2	106	40.6	28	54.42	15.5	168	19.1	17.79	4.2	16.86	5.15	20.93	0.04	128	30	121	37	NONE		18.6	58	33.3	740	767	25398	1058.3	17.64	19	430.5	0	0	25398
									00:02:36	40.54	2.458	99.649	1489	2358.06	3302.07	1.4	438.9	98.6	41.1	29.3	39.97	11.4	169	14	17.86	4.01	17.17	4.81	20.93	0.04	129	29	124	35	NONE		18.6	58	33.3	740	767	18473	769.7	12.83	19	313.1	0	0	18473
									00:02:37	38.22	2.212	84.535	1352	1876.34	2656.74	1.42	399	84.2	43.6	30.8	31.8	9.1	170	11	18.04	3.81	17.38	4.61	20.93	0.04	130	27	125	33	NONE		18.6	58	33.3	740	767	14746	614.4	10.24	19	249.9	0	0	14746
									00:02:39	39.47	2.233	88.145	1256	1860.06	2707.65	1.46	405.5	83.1	45.9	31.5	31.53	9	171	10.9	18.16	3.72	17.3	4.72	20.93	0.04	131	27	125	34	NONE		18.6	58	33.3	740	767	14735	614	10.23	20	249.7	0	0	14735
									00:02:40	43.48	2.016	87.652	1246	1949.05	2818.6	1.45	363.2	78.5	43.4	30	33.03	9.4	171	11.4	18.02	3.89	17.2	4.81	20.93	0.04	130	28	124	35	NONE		18.6	57	33.3	740	767	15411	642.1	10.7	20	261.2	0	0	15411
									00:02:42	40	1.908	76.32	1181	1840.56	2604.55	1.42	339.4	78.8	39.9	28.2	31.2	8.9	171	10.8	17.79	4.13	16.86	5.28	20.93	0.04	128	30	121	38	NONE		18.6	57	33.3	740	767	14462	602.6	10.04	20	245.1	0	0	14462
									00:02:43	40.82	2.172	88.653	1168	2565	3488.47	1.36	373.6	103.3	33.4	24.6	43.47	12.4	171	15	17.2	4.76	16.21	5.96	20.93	0.04	124	34	117	43	NONE		18.6	57	33.3	740	767	19931	830.4	13.84	20	337.8	0	0	19931
									00:02:45	38.71	2.044	79.123	1152	2202.71	2990.31	1.36	354.5	93.4	34.7	25.6	37.33	10.7	170	13	17.34	4.57	16.34	5.78	20.93	0.04	125	33	118	42	NONE		18.6	57	33.3	740	767	17107	712.8	11.88	21	290	0	0	17107
									00:02:46	43.17	2.12	91.511	1215	2395.85	3254.19	1.36	372.2	91.2	36.9	27.2	40.61	11.6	170	14.1	17.56	4.3	16.61	5.37	20.93	0.04	126	31	120	39	NONE		18.6	57	33.3	740	767	18610	775.4	12.92	21	315.4	0	0	18610
									00:02:48	41.38	2.285	94.552	1287	2413.44	3393.5	1.41	402.4	99.2	38	27	40.91	11.7	169	14.3	17.61	4.34	16.68	5.45	20.93	0.04	127	31	120	39	NONE		18.6	57	33.3	740	767	18929	788.7	13.15	22	320.8	0	0	18929
									00:02:49	41.1	2.384	97.973	1321	2707.34	3773.51	1.39	413.5	111	35.1	25.2	45.89	13.1	169	16	17.34	4.66	16.47	5.68	20.93	0.04	125	34	119	41	NONE		18.7	57	33.3	740	767	21182	882.6	14.71	22	359	0	0	21182
									00:02:51	39.74	2.169	86.185	1263	2177.82	3061.26	1.41	382.7	93.2	38.3	27.2	36.91	10.5	169	12.9	17.64	4.3	16.75	5.39	20.93	0.04	127	31	121	39	NONE		18.7	57	33.3	740	767	17080	711.7	11.86	22	289.5	0	0	17080
									00:02:52	42.25	2.135	90.211	1217	2215.16	3178.22	1.43	378.3	91	39.4	27.5	37.55	10.7	169	13.1	17.72	4.26	16.82	5.29	20.93	0.04	128	31	121	38	NONE		18.7	57	33.3	740	767	17475	728.1	12.14	22	296.2	0	0	17475
									00:02:53	41.1	2.254	92.63	1245	2161.73	3195.84	1.48	402.4	94.1	41.5	28.1	36.64	10.5	168	12.9	17.85	4.17	16.98	5.19	20.93	0.04	129	30	122	37	NONE		18.7	57	33.3	740	767	17203	716.8	11.95	23	291.6	0	0	17203
									00:02:55	37.97	2.433	92.392	1386	2111.81	3182.18	1.51	435.5	101.4	42.5	28.2	35.79	10.2	168	12.6	17.9	4.17	17.07	5.23	20.93	0.04	129	30	123	38	NONE		18.7	57	33.3	740	767	16900	704.2	11.74	23	286.4	0	0	16900
									00:02:57	40.27	2.298	92.537	1324	2031.5	3107.41	1.53	413.8	93.4	44.2	28.9	34.43	9.8	167	12.2	18.01	4.06	17.22	5.01	20.93	0.04	130	29	124	36	NONE		18.7	57	33.3	740	767	16331	680.5	11.34	23	276.8	0	0	16331
									00:02:58	39.47	1.828	72.158	1215	1290.46	2410.11	1.87	336.3	73.9	53.8	28.8	21.87	6.2	167	7.7	18.4	4.04	17.37	4.93	20.93	0.04	132	29	125	35	NONE		18.7	57	33.3	740	767	11065	461	7.68	24	187.5	0	0	11065
									00:03:00	36.14	2.145	77.53	1267	1758.95	2712.62	1.54	384	90.8	42.6	27.6	29.81	8.5	167	10.5	17.9	4.23	17.16	5.22	20.93	0.04	129	30	124	38	NONE		18.7	57	33.3	740	767	14175	590.6	9.84	24	240.3	0	0	14175
									00:03:01	36.36	2.186	79.491	1267	1832.19	2837.8	1.55	390.2	94.4	42	27.1	31.05	8.9	166	11	17.85	4.32	17.07	5.35	20.93	0.04	129	31	123	39	NONE		18.7	57	33.3	740	767	14785	616	10.27	24	250.6	0	0	14785
									00:03:03	36.14	2.087	75.434	1296	1689.5	2637.93	1.56	374.2	88.3	43.2	27.6	28.64	8.2	165	10.2	17.93	4.23	17.1	5.31	20.93	0.04	129	30	123	38	NONE		18.7	57	33.4	740	767	13667	569.4	9.49	24	231.6	0	0	13667
									00:03:05	34.09	1.915	65.284	1251	1546.83	2379.05	1.54	340.3	84.4	40.7	26.4	26.22	7.5	164	9.4	17.77	4.41	16.95	5.52	20.93	0.04	128	32	122	40	NONE		18.7	57	33.4	740	767	12455	519	8.65	25	211.1	0	0	12455
									00:03:07	34.09	2.029	69.17	1252	1718.22	2636.62	1.53	357.5	93.5	38.9	25.3	29.12	8.3	164	10.5	17.62	4.61	16.86	5.65	20.93	0.04	127	33	121	41	NONE		18.7	57	33.3	740	767	13826	576.1	9.6	25	234.3	0	0	13826
									00:03:08	34.88	1.945	67.849	1172	1689.21	2530.07	1.5	343	87.7	38.7	25.9	28.63	8.2	163	10.4	17.63	4.51	16.75	5.7	20.93	0.04	127	32	121	41	NONE		18.7	57	33.3	740	767	13494	562.3	9.37	25	228.7	0	0	13494
									00:03:10	34.48	1.969	67.897	1315	1640.41	2477.7	1.51	349	86.9	39.9	26.4	27.8	7.9	162	10.1	17.72	4.41	16.92	5.46	20.93	0.04	128	32	122	39	NONE		18.7	57	33.3	740	767	13137	547.4	9.12	25	222.7	0	0	13137
									00:03:12	36.36	1.81	65.818	1094	1610.37	2429.69	1.51	320.1	80.8	39.3	26	27.29	7.8	161	10	17.69	4.46	16.85	5.56	20.93	0.04	127	32	121	40	NONE		18.7	56	33.3	740	767	12892	537.2	8.95	26	218.5	0	0	12892
									00:03:13	37.5	2.041	76.538	1173	1819.97	2778.09	1.53	362.6	89.6	40.6	26.6	30.85	8.8	160	11.4	17.77	4.39	16.95	5.43	20.93	0.04	128	32	122	39	NONE		18.7	56	33.4	740	767	14621	609.2	10.15	26	247.8	0	0	14621
									00:03:15	38.46	1.891	72.731	1188	1605.86	2501.45	1.56	339.9	78.7	43.6	28	27.22	7.8	160	10	17.97	4.16	17.11	5.18	20.93	0.04	129	30	123	37	NONE		18.7	56	33.4	740	767	12981	540.9	9.01	26	220	0	0	12981
									00:03:16	37.97	1.966	74.658	1172	1619.13	2554.4	1.58	354.2	81.4	44.5	28.2	27.44	7.8	159	10.2	18.02	4.14	17.24	5.09	20.93	0.04	130	30	124	37	NONE		18.7	56	33.4	740	767	13139	547.5	9.12	26	222.7	0	0	13139
									00:03:18	34.09	1.917	65.352	1141	1425.03	2270.96	1.59	344.9	80.6	44.2	27.7	24.15	6.9	158	9	17.99	4.2	17.18	5.31	20.93	0.04	130	30	124	38	NONE		18.7	56	33.4	740	767	11600	483.3	8.06	27	196.6	0	0	11600
									00:03:20	33.15	1.901	63.017	1268	1374.08	2153.07	1.57	342.3	78.6	44.2	28.2	23.29	6.7	157	8.8	18.01	4.13	17.18	5.3	20.93	0.04	130	30	124	38	NONE		18.7	56	33.4	740	767	11127	463.6	7.73	27	188.6	0	0	11127
									00:03:22	36.14	1.714	61.952	1140	1334.65	2138.78	1.6	308.9	71.6	44.5	27.8	22.62	6.5	157	8.5	18.02	4.18	17.27	5.19	20.93	0.04	130	30	124	37	NONE		18.7	56	33.4	740	767	10883	453.5	7.56	27	184.5	0	0	10883
									00:03:23	36.14	1.645	59.458	1126	1285.39	2088.34	1.62	296.1	69.9	44.3	27.3	21.79	6.2	156	8.2	18	4.25	17.23	5.21	20.93	0.04	130	31	124	38	NONE		18.7	56	33.4	740	767	10527	438.6	7.31	27	178.4	0	0	10527
									00:03:25	34.09	1.784	60.818	1078	1356.72	2184.29	1.61	319.6	77.5	43.1	26.8	23	6.6	155	8.8	17.91	4.34	17.14	5.45	20.93	0.04	129	31	123	39	NONE		18.7	56	33.4	740	767	11079	461.6	7.69	27	187.8	0	0	11079
									00:03:27	31.75	1.886	59.873	1293	1297.87	2112.45	1.63	339.3	80.5	44.4	27.3	22	6.3	154	8.4	17.99	4.27	17.29	5.32	20.93	0.04	130	31	124	38	NONE		18.7	56	33.4	740	767	10635	443.1	7.39	28	180.3	0	0	10635
									00:03:29	37.74	1.864	70.34	1140	1426.84	2391.66	1.68	338.4	76.7	47.4	28.3	24.18	6.9	153	9.3	18.15	4.11	17.39	5.09	20.93	0.04	131	30	125	37	NONE		18.7	56	33.4	740	767	11802	491.7	8.2	28	200	0	0	11802
									00:03:30	35.09	1.733	60.807	1157	1178.93	1982.35	1.68	316.7	68.4	49.5	29.4	19.98	5.7	152	7.8	18.27	3.95	17.5	5.02	20.93	0.04	132	28	126	36	NONE		18.7	56	33.4	740	767	9761	406.7	6.78	28	165.4	0	0	9761
									00:03:32	32.43	1.53	49.622	1157	1049.6	1739.81	1.66	276.1	64.9	45.1	27.2	17.79	5.1	151	7	18.05	4.24	17.33	5.23	20.93	0.04	130	31	125	38	NONE		18.7	56	33.4	740	767	8650	360.4	6.01	28	146.6	0	0	8650
									00:03:34	33.9	1.675	56.78	1127	1260.73	2071.37	1.64	300	73.9	43.2	26.3	21.37	6.1	150	8.4	17.91	4.41	17.28	5.23	20.93	0.04	129	32	124	38	NONE		18.7	56	33.4	740	767	10361	431.7	7.2	29	175.6	0	0	10361
									00:03:36	31.91	1.77	56.489	1143	1198.81	2005.09	1.67	319.1	76	45.3	27.1	20.32	5.8	149	8	18.03	4.29	17.41	5.2	20.93	0.04	130	31	125	37	NONE		18.7	56	33.4	740	767	9909	412.9	6.88	29	167.9	0	0	9909
									00:03:38	26.2	1.797	47.083	1287	1002.11	1656.79	1.65	324	76.5	45.2	27.3	16.98	4.9	147	6.8	18.03	4.26	17.27	5.39	20.93	0.04	130	31	124	39	NONE		18.7	56	33.4	740	767	8252	343.8	5.73	29	139.9	0	0	8252
									00:03:40	31.09	1.698	52.788	1202	1134.23	1860.5	1.64	305.8	72.4	44.6	27.2	19.22	5.5	146	7.8	18.01	4.26	17.2	5.42	20.93	0.04	130	31	124	39	NONE		18.7	56	33.4	740	767	9317	388.2	6.47	29	157.9	0	0	9317
									00:03:42	34.88	1.663	58.012	1062	1261.4	2085.15	1.65	298.8	72.3	44.1	26.7	21.38	6.1	144	8.8	17.97	4.35	17.16	5.38	20.93	0.04	129	31	124	39	NONE		18.7	56	33.4	740	767	10387	432.8	7.21	29	176	0	0	10387
									00:03:43	35.09	1.704	59.789	1172	1192.27	2006.11	1.68	310.1	69.2	48.1	28.6	20.21	5.8	143	8.3	18.2	4.06	17.43	5.05	20.93	0.04	131	29	125	36	NONE		18.7	56	33.4	740	767	9873	411.4	6.86	30	167.3	0	0	9873
									00:03:45	31.58	1.964	62.021	1169	1246.54	2121.61	1.7	356.8	81.3	48	28.2	21.13	6	141	8.8	18.17	4.14	17.52	5.07	20.93	0.04	131	30	126	37	NONE		18.8	55	33.4	740	767	10361	431.7	7.2	30	175.6	0	0	10361
									00:03:47	29.27	2.084	60.995	1378	1163.81	1994.51	1.71	381.4	82.5	50.6	29.6	19.73	5.6	140	8.3	18.3	3.96	17.72	4.78	20.93	0.04	132	29	128	34	NONE		18.8	55	33.4	740	767	9695	404	6.73	30	164.3	0	0	9695
									00:03:49	31.25	1.814	56.688	1268	1039.07	1850.76	1.78	333.3	71.7	52.5	29.4	17.61	5	140	7.4	18.37	3.95	17.76	4.81	20.93	0.04	132	28	128	35	NONE		18.8	55	33.4	740	767	8767	365.3	6.09	30	148.6	0	0	8767
									00:03:51	33.15	1.727	57.249	1110	1035.36	1831.42	1.77	318	66.9	53.1	30	17.55	5	139	7.4	18.41	3.87	17.71	4.84	20.93	0.04	133	28	128	35	NONE		18.8	55	33.4	740	767	8716	363.1	6.05	30	147.7	0	0	8716
									00:03:53	27.78	2.072	57.556	1347	1033.9	1837.43	1.78	381.8	80.1	53.8	30.3	17.52	5	138	7.5	18.43	3.87	17.78	4.8	20.93	0.04	133	28	128	35	NONE		18.8	56	33.4	740	767	8717	363.2	6.05	31	147.7	0	0	8717
									00:03:55	32.97	1.705	56.209	1173	967.643	1752.84	1.81	315.7	64.4	55.7	30.8	16.4	4.7	138	7	18.52	3.78	17.83	4.68	20.93	0.04	133	27	128	34	NONE		18.8	56	33.4	740	767	8211	342.1	5.7	31	139.2	0	0	8211
									00:03:57	29.13	2.113	61.544	1268	1068.89	1923.8	1.8	390.9	80	55.7	30.9	18.12	5.2	137	7.8	18.5	3.79	17.93	4.65	20.93	0.04	133	27	129	33	NONE		18.8	56	33.4	740	767	9050	377.1	6.28	31	153.4	0	0	9050
									00:03:59	30.77	1.712	52.677	1252	886.617	1620.51	1.83	317.8	63.8	57	31.2	15.03	4.3	137	6.5	18.56	3.73	17.97	4.59	20.93	0.04	134	27	129	33	NONE		18.8	56	33.4	740	767	7546	314.4	5.24	31	127.9	0	0	7546
									00:04:01	32.61	1.637	53.38	1157	914.211	1644.73	1.8	303.4	61.1	55.9	31.1	15.5	4.4	136	6.7	18.53	3.73	17.93	4.63	20.93	0.04	133	27	129	33	NONE		18.8	56	33.4	740	767	7739	322.5	5.37	31	131.2	0	0	7739
									00:04:03	29.56	1.773	52.404	1140	928.487	1686.76	1.82	327	69.1	54.2	29.8	15.74	4.5	136	6.8	18.44	3.9	17.84	4.74	20.93	0.04	133	28	128	34	NONE		18.8	56	33.4	740	767	7886	328.6	5.48	32	133.7	0	0	7886
									00:04:05	29.7	1.879	55.812	1189	971.469	1773.38	1.83	347.3	72.3	55.3	30.3	16.47	4.7	135	7.2	18.48	3.85	17.92	4.68	20.93	0.04	133	28	129	34	NONE		18.8	56	33.4	740	767	8265	344.4	5.74	32	140.1	0	0	8265
									00:04:08	20.83	1.741	36.271	1254	691.821	1189.14	1.72	318.6	69.1	50.3	29.3	11.73	3.4	134	5.2	18.3	3.97	17.47	5.13	20.93	0.04	132	29	126	37	NONE		18.8	56	33.4	740	767	5769	240.4	4.01	32	97.8	0	0	5769
									00:04:09	37.27	1.643	61.23	1141	1090.37	1938.7	1.78	303.1	63	53.8	30.2	18.48	5.3	134	8.1	18.45	3.83	17.77	4.71	20.93	0.04	133	28	128	34	NONE		18.8	56	33.4	740	767	9194	383.1	6.39	32	155.8	0	0	9194
									00:04:11	38.71	1.599	61.897	1014	1033.56	1846.35	1.79	297.4	57.8	57.3	32.1	17.52	5	135	7.7	18.6	3.61	17.86	4.5	20.93	0.04	134	26	129	32	NONE		18.8	56	33.4	740	767	8729	363.7	6.06	32	148	0	0	8729
									00:04:13	37.74	1.581	59.66	1063	982.128	1765.49	1.8	294.5	56.7	58.1	32.3	16.65	4.8	135	7.3	18.63	3.59	17.95	4.44	20.93	0.04	134	26	129	32	NONE		18.8	56	33.4	740	767	8312	346.3	5.77	33	140.9	0	0	8312
									00:04:14	36.36	1.515	55.091	982	918.285	1617.12	1.76	282	53.9	57.2	32.5	15.56	4.4	134	6.9	18.61	3.56	17.96	4.45	20.93	0.04	134	26	129	32	NONE		18.8	56	33.4	740	767	7719	321.6	5.36	33	130.8	0	0	7719
									00:04:16	35.93	1.468	52.743	1013	866.942	1544.36	1.78	273.6	52.1	57.9	32.5	14.69	4.2	133	6.5	18.64	3.55	17.92	4.45	20.93	0.04	134	26	129	32	NONE		18.8	55	33.4	740	767	7315	304.8	5.08	33	124	0	0	7315
									00:04:18	37.04	1.733	64.185	1046	1081.47	1925.62	1.78	322	63	57	32	18.33	5.2	132	8.2	18.58	3.64	17.93	4.51	20.93	0.04	134	26	129	32	NONE		18.8	56	33.4	740	767	9124	380.2	6.34	33	154.6	0	0	9124
									00:04:19	35.93	1.735	62.335	1093	1030.41	1840.96	1.79	323.1	62.1	58.1	32.5	17.46	5	131	7.9	18.62	3.58	18.01	4.38	20.93	0.04	134	26	130	32	NONE		18.9	56	33.5	740	767	8703	362.6	6.04	33	147.5	0	0	8703
									00:04:21	29.85	1.889	56.388	1300	933.486	1657.54	1.78	351.8	67.3	58.2	32.8	15.82	4.5	131	7.1	18.62	3.56	18.11	4.33	20.93	0.04	134	26	130	31	NONE		18.9	56	33.5	740	767	7868	327.8	5.46	33	133.4	0	0	7868
									00:04:23	32.61	1.755	57.228	1141	913.021	1648.89	1.81	328.1	61.3	60.2	33.3	15.47	4.4	130	7	18.7	3.49	18.11	4.35	20.93	0.04	135	25	130	31	NONE		18.9	56	33.4	740	767	7739	322.5	5.37	33	131.2	0	0	7739
									00:04:35	32.26	1.556	50.194	968	860.233	1504.09	1.75	288.7	56.5	55.7	31.9	14.58	4.2	126	6.8	18.55	3.63	17.92	4.5	20.93	0.04	134	26	129	32	NONE		18.9	56	33.5	740	767	7214	300.6	5.01	34	122.3	0	0	7214
									00:04:37	29.85	1.627	48.567	1143	836.868	1470.84	1.76	301.6	59.7	55.5	31.6	14.18	4.1	124	6.7	18.54	3.67	17.93	4.5	20.93	0.04	133	26	129	32	NONE		18.9	56	33.4	740	767	7030	292.9	4.88	35	119.1	0	0	7030
									00:04:39	32.43	1.557	50.497	1061	861.782	1512.21	1.75	289	56.5	56	31.9	14.61	4.2	123	7	18.56	3.63	17.93	4.5	20.93	0.04	134	26	129	32	NONE		18.9	56	33.4	740	767	7235	301.5	5.02	35	122.6	0	0	7235
									00:04:41	29.27	1.501	43.932	1126	748.553	1309.05	1.75	278.7	54.2	56	32	12.69	3.6	122	6.1	18.57	3.61	17.94	4.54	20.93	0.04	134	26	129	33	NONE		18.9	56	33.5	740	767	6277	261.6	4.36	35	106.4	0	0	6277
									00:04:43	31.58	1.372	43.326	1050	734.154	1287.27	1.75	254.9	49.4	56	31.9	12.44	3.6	121	6.1	18.58	3.6	17.91	4.55	20.93	0.04	134	26	129	33	NONE		18.9	56	33.5	740	767	6162	256.8	4.28	35	104.4	0	0	6162
									00:04:46	22.73	1.745	39.659	1098	734.645	1285.84	1.75	320.4	68.5	51.8	29.6	12.45	3.6	118	6.2	18.36	3.93	17.75	4.78	20.93	0.04	132	28	128	34	NONE		18.9	56	33.5	740	767	6163	256.8	4.28	35	104.4	0	0	6163
									00:04:49	23.08	1.53	35.308	1270	689.809	1158.99	1.68	279.3	60.8	48.8	29.1	11.69	3.3	118	5.8	18.25	3.97	17.57	4.87	20.93	0.04	131	29	127	35	NONE		18.9	55	33.5	740	767	5710	237.9	3.97	36	96.8	0	0	5710
									00:04:51	27.15	1.616	43.873	1147	842.583	1419.38	1.68	295.7	63.3	49.8	29.6	14.28	4.1	118	7.1	18.3	3.92	17.69	4.77	20.93	0.04	132	28	127	34	NONE		18.9	55	33.4	740	767	6980	290.8	4.85	36	118.3	0	0	6980
									00:04:53	27.52	1.419	39.055	1132	721.891	1211.06	1.68	261.1	53.3	51.4	30.7	12.24	3.5	117	6.2	18.4	3.76	17.74	4.74	20.93	0.04	132	27	128	34	NONE		18.9	55	33.5	740	767	5972	248.9	4.15	36	101.2	0	0	5972
									00:04:55	30.15	1.453	43.809	1051	798.67	1359.05	1.7	267.7	54.6	52.2	30.7	13.54	3.9	116	6.9	18.42	3.76	17.79	4.62	20.93	0.04	133	27	128	33	NONE		18.9	55	33.5	740	767	6638	276.6	4.61	36	112.5	0	0	6638
									00:04:57	26.09	1.527	39.835	1083	726.715	1216.59	1.67	281.5	56.5	52.3	31.2	12.32	3.5	116	6.3	18.43	3.7	17.81	4.61	20.93	0.04	133	27	128	33	NONE		18.9	55	33.5	740	767	6008	250.3	4.17	36	101.8	0	0	6008
									00:04:59	32.61	1.4	45.652	1034	828.428	1383.35	1.67	258.3	51.4	52.4	31.4	14.04	4	115	7.2	18.45	3.67	17.79	4.6	20.93	0.04	133	26	128	33	NONE		18.9	55	33.5	740	767	6844	285.2	4.75	36	116	0	0	6844
									00:05:01	34.29	1.442	49.44	986	861.312	1462.6	1.7	267.3	51.7	54.6	32.2	14.6	4.2	116	7.4	18.54	3.59	17.85	4.49	20.93	0.04	133	26	129	32	NONE		18.9	55	33.5	740	767	7154	298.1	4.97	36	121.3	0	0	7154
									00:05:03	24.59	1.337	32.877	890	626.454	1047.8	1.67	245	51.6	49.7	29.7	10.62	3	116	5.4	18.32	3.86	17.76	4.7	20.93	0.04	132	28	128	34	NONE		18.9	55	33.5	740	767	5178	215.7	3.6	37	87.8	0	0	5178
									00:05:05	27.15	1.607	43.629	1144	765.489	1290.33	1.69	297.7	57.6	54.5	32.3	12.97	3.7	116	6.6	18.53	3.58	17.86	4.58	20.93	0.04	133	26	129	33	NONE		18.9	55	33.5	740	767	6343	264.3	4.4	37	107.5	0	0	6343
									00:05:08	28.44	1.672	47.545	1128	817.622	1405.45	1.72	310.3	59.9	55.7	32.4	13.86	4	116	7	18.56	3.58	17.98	4.42	20.93	0.04	134	26	129	32	NONE		18.9	55	33.5	740	767	6818	284.1	4.73	37	115.6	0	0	6818
									00:05:11	20.07	1.477	29.639	1032	559.221	937.847	1.68	271	56.6	50.5	30.1	9.48	2.7	116	4.8	18.35	3.83	17.81	4.66	20.93	0.04	132	28	128	34	NONE		18.9	55	33.5	740	767	4626	192.8	3.21	37	78.4	0	0	4626
									00:05:13	28.17	1.525	42.958	1129	759.895	1304.31	1.72	282	56.1	53.9	31.4	12.88	3.7	117	6.5	18.49	3.68	17.9	4.53	20.93	0.04	133	26	129	33	NONE		18.9	55	33.5	740	767	6334	263.9	4.4	37	107.3	0	0	6334
									00:05:15	30.46	1.473	44.863	1097	760.121	1316.74	1.73	273.8	52.4	56.2	32.5	12.88	3.7	116	6.6	18.59	3.56	18	4.41	20.93	0.04	134	26	130	32	NONE		18.9	55	33.5	740	767	6355	264.8	4.41	37	107.7	0	0	6355
									00:05:16	33.15	1.294	42.895	1003	710.251	1219.36	1.72	241.3	44.6	57.1	33.3	12.04	3.4	115	6.2	18.65	3.45	18	4.3	20.93	0.04	134	25	130	31	NONE		18.9	55	33.5	740	767	5920	246.7	4.11	37	100.3	0	0	5920
									00:05:18	31.41	1.345	42.251	986	715.904	1228.38	1.72	250.1	47.4	55.9	32.6	12.13	3.5	114	6.3	18.59	3.52	17.97	4.37	20.93	0.04	134	25	129	31	NONE		19	55	33.5	740	767	5966	248.6	4.14	38	101.1	0	0	5966
									00:05:20	32.26	1.461	47.129	1017	794.753	1367.82	1.72	271.8	51.4	56.5	32.8	13.47	3.8	114	7	18.6	3.52	17.97	4.38	20.93	0.04	134	25	129	32	NONE		18.9	55	33.5	740	767	6630	276.2	4.6	38	112.4	0	0	6630
									00:05:22	30.93	1.49	46.082	1016	782.926	1339.51	1.71	277	52.5	56.1	32.8	13.27	3.8	114	6.9	18.59	3.52	17.94	4.4	20.93	0.04	134	25	129	32	NONE		19	55	33.5	740	767	6519	271.6	4.53	38	110.5	0	0	6519
									00:05:24	27.52	1.428	39.303	1066	689.901	1176.53	1.71	264.4	51.8	54.2	31.8	11.69	3.3	114	6.1	18.52	3.63	17.95	4.43	20.93	0.04	133	26	129	32	NONE		19	55	33.5	740	767	5738	239.1	3.98	38	97.3	0	0	5738
									00:05:26	30.3	1.364	41.333	1050	704.25	1215.11	1.73	253.4	48.6	55.7	32.3	11.94	3.4	113	6.2	18.58	3.56	17.95	4.41	20.93	0.04	134	26	129	32	NONE		19	55	33.5	740	767	5880	245	4.08	38	99.7	0	0	5880
									00:05:28	34.29	1.169	40.08	939	659.028	1128.13	1.71	218.2	39.9	57.2	33.4	11.17	3.2	112	5.9	18.67	3.41	17.94	4.32	20.93	0.04	134	25	129	31	NONE		19	55	33.5	740	767	5488	228.7	3.81	38	93	0	0	5488
									00:05:30	33.15	1.183	39.215	926	670.734	1126.54	1.68	219.9	41.2	55	32.8	11.37	3.2	111	6	18.59	3.48	17.87	4.44	20.93	0.04	134	25	129	32	NONE		19	55	33.5	740	767	5551	231.3	3.86	38	94.1	0	0	5551
									00:05:32	32.26	1.285	41.452	1018	723.271	1221.67	1.69	238.2	45.9	54.2	32.1	12.26	3.5	111	6.5	18.54	3.57	17.87	4.45	20.93	0.04	133	26	129	32	NONE		19	55	33.5	740	767	5997	249.9	4.16	39	101.6	0	0	5997
									00:05:34	33.71	1.221	41.157	955	720.11	1223.86	1.7	226.2	44	53.9	31.7	12.21	3.5	110	6.5	18.53	3.6	17.92	4.34	20.93	0.04	133	26	129	31	NONE		19	55	33.5	740	767	5983	249.3	4.15	39	101.4	0	0	5983
									00:05:35	33.71	1.223	41.225	908	705.226	1215.4	1.72	227.1	43.7	55.1	32	11.95	3.4	109	6.5	18.57	3.57	17.94	4.37	20.93	0.04	134	26	129	31	NONE		19	55	33.5	740	767	5886	245.2	4.09	39	99.8	0	0	5886
									00:05:37	32.79	1.172	38.426	876	649.29	1128.03	1.74	217.9	41.7	55.6	32	11	3.1	108	6	18.59	3.56	17.98	4.41	20.93	0.04	134	26	129	32	NONE		19	55	33.5	740	767	5433	226.4	3.77	39	92.1	0	0	5433
									00:05:40	19.67	1.378	27.108	921	500.606	823.194	1.64	253.8	50.7	51.4	31.3	8.48	2.4	109	4.6	18.42	3.68	17.49	4.97	20.93	0.04	133	26	126	36	NONE		19	55	33.5	740	767	4115	171.5	2.86	39	69.8	0	0	4115
									00:05:42	27.52	1.389	38.229	1128	746.743	1218.21	1.63	253.9	53.6	48.6	29.8	12.66	3.6	110	6.8	18.28	3.86	17.59	4.71	20.93	0.04	132	28	127	34	NONE		19	55	33.5	740	767	6123	255.1	4.25	39	103.8	0	0	6123
									00:05:45	25.86	1.781	46.06	1069	949.846	1521.12	1.6	323.2	71.2	46.6	29.1	16.1	4.6	110	8.6	18.15	4	17.62	4.78	20.93	0.04	131	29	127	34	NONE		19	55	33.5	740	767	7744	322.7	5.38	39	131.3	0	0	7744
									00:05:47	31.41	1.224	38.45	1190	606.593	1012.08	1.67	229.8	39.1	59.8	35.8	10.28	2.9	110	5.5	18.77	3.19	18.13	4.09	20.93	0.04	135	23	131	29	NONE		19	55	33.5	740	767	5010	208.7	3.48	40	84.9	0	0	5010
									00:05:49	27.27	1.059	28.882	973	475.724	784.587	1.65	197.9	34.9	56.7	34.4	8.06	2.3	109	4.4	18.69	3.3	18	4.29	20.93	0.04	135	24	130	31	NONE		19	55	33.5	740	767	3914	163.1	2.72	40	66.3	0	0	3914
									00:05:51	31.75	1.157	36.73	846	634.327	1065.88	1.68	214.8	40.7	54.4	32.4	10.75	3.1	108	5.9	18.57	3.52	17.91	4.39	20.93	0.04	134	25	129	32	NONE		19	55	33.5	740	767	5251	218.8	3.65	40	89	0	0	5251
									00:05:53	32.79	1.226	40.197	910	698.76	1176.68	1.68	227.4	43.5	54.2	32.2	11.84	3.4	107	6.5	18.55	3.55	17.9	4.44	20.93	0.04	134	26	129	32	NONE		19	55	33.5	740	767	5788	241.2	4.02	40	98.1	0	0	5788
									00:05:54	31.91	1.356	43.277	986	736.835	1250.53	1.7	252.1	47.5	55.7	32.8	12.49	3.6	107	6.9	18.59	3.5	18.01	4.28	20.93	0.04	134	25	130	31	NONE		19	55	33.5	740	767	6119	255	4.25	40	103.7	0	0	6119
									00:05:56	36.59	1.19	43.537	923	705.18	1224.92	1.74	222.4	40.6	58.1	33.5	11.95	3.4	107	6.6	18.69	3.41	18.02	4.23	20.93	0.04	135	25	130	30	NONE		19	55	33.5	740	767	5901	245.9	4.1	40	100	0	0	5901
									00:05:58	37.04	1.16	42.963	924	676.258	1178.6	1.74	217.5	38.6	59.7	34.3	11.46	3.3	107	6.3	18.75	3.33	18.07	4.2	20.93	0.04	135	24	130	30	NONE		19	55	33.5	740	767	5665	236	3.93	40	96	0	0	5665
									00:05:59	39.74	1.246	49.51	873	748.628	1319.69	1.76	234.6	40.3	62.4	35.4	12.69	3.6	106	7.1	18.83	3.23	18.17	4.1	20.93	0.04	136	23	131	30	NONE		19	55	33.5	740	767	6295	262.3	4.37	40	106.7	0	0	6295
									00:06:01	37.5	1.335	50.062	918	754.096	1353.87	1.8	251.3	43.8	62.9	35	12.78	3.7	107	7	18.82	3.28	18.25	4.04	20.93	0.04	136	24	131	29	NONE		19	55	33.5	740	767	6380	265.8	4.43	40	108.1	0	0	6380
									00:06:03	30.77	1.354	41.662	987	636.537	1138.92	1.79	254.5	44.9	62.1	34.7	10.79	3.1	107	5.9	18.8	3.32	18.24	4.13	20.93	0.04	135	24	131	30	NONE		19	55	33.5	740	767	5379	224.1	3.74	41	91.2	0	0	5379
									00:06:06	19.54	1.359	26.56	955	419.623	731.532	1.74	254.7	45.4	60	34.4	7.11	2	108	3.9	18.74	3.34	17.87	4.66	20.93	0.04	135	24	129	34	NONE		19	55	33.5	740	767	3515	146.5	2.44	41	59.6	0	0	3515
									00:06:08	26.32	1.342	35.316	1065	629.422	1081.77	1.72	247.9	49.8	53.2	30.9	10.67	3	109	5.8	18.47	3.71	17.88	4.59	20.93	0.04	133	27	129	33	NONE		19	55	33.5	740	767	5248	218.7	3.64	41	89	0	0	5248
									00:06:10	29.85	1.343	40.09	1022	693.467	1174.76	1.69	249.2	47.7	54.8	32.3	11.75	3.4	109	6.4	18.56	3.55	17.93	4.41	20.93	0.04	134	26	129	32	NONE		19	55	33.5	740	767	5755	239.8	4	41	97.5	0	0	5755
									00:06:12	25.53	1.535	39.191	1179	669.234	1133.12	1.69	285.3	53.8	55.9	33	11.34	3.2	107	6.3	18.59	3.5	18.05	4.33	20.93	0.04	134	25	130	31	NONE		19	55	33.5	740	767	5553	231.4	3.86	41	94.1	0	0	5553
									00:06:15	25.32	1.391	35.215	1070	587.799	1002.25	1.71	259.2	48	56.9	33.4	9.96	2.8	106	5.5	18.63	3.45	18.09	4.27	20.93	0.04	134	25	130	31	NONE		19	55	33.5	740	767	4889	203.7	3.39	41	82.9	0	0	4889
									00:06:18	16.67	2.349	39.15	1824	594.441	1059.2	1.78	441.9	77.1	63.9	35.9	10.08	2.9	105	5.7	18.81	3.28	18.38	3.93	20.93	0.04	135	24	132	28	NONE		19	55	33.5	740	767	5016	209	3.48	41	85	0	0	5016
									00:06:20	30.61	0.913	27.949	768	431.211	749.332	1.74	171.6	29.7	59.8	34.4	7.31	2.1	104	4.1	18.8	3.25	18.05	4.24	20.93	0.04	135	23	130	31	NONE		19	55	33.5	740	767	3609	150.4	2.51	42	61.2	0	0	3609
									00:06:23	26.09	1.032	26.922	723	463.301	765.948	1.65	191.8	35.6	54.2	32.8	7.85	2.2	102	4.5	18.59	3.45	17.83	4.53	20.93	0.04	134	25	128	33	NONE		19.1	56	33.5	740	767	3815	159	2.65	42	64.7	0	0	3815
									00:06:25	28.71	1.004	28.823	879	510.489	833.593	1.63	186	35.2	52.5	32.2	8.65	2.5	99	5.2	18.53	3.51	17.77	4.51	20.93	0.04	133	25	128	32	NONE		19	56	33.5	740	767	4187	174.5	2.91	42	71	0	0	4187
									00:06:27	28.71	1.324	38.01	895	719.923	1161.1	1.61	243.2	49	50	31	12.2	3.5	98	7.3	18.37	3.7	17.76	4.52	20.93	0.04	132	27	128	33	NONE		19	56	33.5	740	767	5882	245.1	4.08	42	99.7	0	0	5882
									00:06:29	32.26	1.158	37.355	940	639.421	1026.53	1.61	215.6	38.6	54.9	34.2	10.84	3.1	98	6.5	18.62	3.33	17.89	4.28	20.93	0.04	134	24	129	31	NONE		19	56	33.5	740	767	5217	217.4	3.62	42	88.4	0	0	5217
									00:06:31	32.43	1.089	35.319	847	598.836	973.288	1.63	202.9	36.4	55.2	34	10.15	2.9	100	6	18.63	3.34	18.01	4.16	20.93	0.04	134	24	130	30	NONE		19	56	33.5	740	767	4905	204.4	3.41	42	83.1	0	0	4905
									00:06:33	30.61	1.202	36.796	865	621.558	1017.13	1.64	224	40.3	55.8	34.1	10.53	3	101	6.2	18.64	3.35	18.06	4.15	20.93	0.04	134	24	130	30	NONE		19	55	33.5	740	767	5102	212.6	3.54	42	86.5	0	0	5102
									00:06:35	28.3	1.145	32.406	944	542.08	879.503	1.62	213.7	37.7	56.1	34.6	9.19	2.6	101	5.4	18.66	3.29	18.03	4.14	20.93	0.04	134	24	130	30	NONE		19	55	33.5	740	767	4437	184.9	3.08	42	75.2	0	0	4437
									00:06:37	21.51	1.147	24.667	697	440.192	691.604	1.57	212.6	39	52.6	33.5	7.46	2.1	102	4.3	18.54	3.4	17.5	4.62	20.93	0.04	133	24	126	33	NONE		19	55	33.5	740	767	3568	148.7	2.48	42	60.5	0	0	3568
									00:06:40	27.4	1.292	35.397	974	675.081	1044.35	1.55	237.5	46.2	49.6	32.1	11.44	3.3	104	6.5	18.38	3.58	17.65	4.6	20.93	0.04	132	26	127	33	NONE		19	55	33.5	740	767	5446	226.9	3.78	43	92.3	0	0	5446
									00:06:42	27.65	1.281	35.419	1005	648.576	1001.01	1.54	236.8	43.9	51.6	33.4	10.99	3.1	104	6.2	18.49	3.43	17.8	4.39	20.93	0.04	133	25	128	32	NONE		19	55	33.5	740	767	5228	217.8	3.63	43	88.6	0	0	5228
									00:06:44	25.75	1.16	29.871	942	520.494	793.647	1.52	215.9	37.4	53.9	35.4	8.82	2.5	103	5.1	18.61	3.22	17.82	4.38	20.93	0.04	134	23	128	32	NONE		19	55	33.5	740	767	4180	174.2	2.9	43	70.9	0	0	4180
									00:06:46	29.7	1.191	35.376	879	647.533	984.533	1.52	220.3	40.2	51.4	33.8	10.98	3.1	102	6.3	18.5	3.38	17.76	4.32	20.93	0.04	133	24	128	31	NONE		19	55	33.5	740	767	5196	216.5	3.61	43	88.1	0	0	5196
									00:06:48	30.77	1.179	36.277	911	650.817	971.212	1.49	218.8	38.3	52.4	35.1	11.03	3.2	103	6.3	18.56	3.25	17.86	4.23	20.93	0.04	134	23	129	30	NONE		19	55	33.5	740	767	5193	216.4	3.61	43	88	0	0	5193
									00:06:50	30.15	1.255	37.839	926	672.406	1013.82	1.51	233.1	40.8	53.1	35.2	11.4	3.3	102	6.6	18.57	3.25	17.84	4.25	20.93	0.04	134	23	128	31	NONE		19	55	33.5	740	767	5382	224.3	3.74	43	91.2	0	0	5382
									00:06:52	28.57	0.981	28.029	878	462.508	715.397	1.55	183.7	30.4	56.3	36.4	7.84	2.2	101	4.6	18.73	3.1	17.93	4.08	20.93	0.04	135	22	129	29	NONE		19	55	33.5	740	767	3731	155.4	2.59	43	63.2	0	0	3731
									00:06:54	29.13	1.178	34.311	723	641.862	948.523	1.48	217.5	39.5	50.3	34	10.88	3.1	102	6.3	18.46	3.35	17.65	4.44	20.93	0.04	133	24	127	32	NONE		19	55	33.5	740	767	5107	212.8	3.55	43	86.6	0	0	5107
									00:06:56	32.26	1.219	39.323	907	718.987	1068.92	1.49	225.7	40.2	51.6	34.7	12.19	3.5	102	7	18.52	3.3	17.74	4.28	20.93	0.04	133	24	128	31	NONE		19	55	33.5	740	767	5731	238.8	3.98	44	97.1	0	0	5731
									00:06:58	32.26	1.132	36.516	892	633.34	954.115	1.51	210.9	35.9	54.1	35.9	10.73	3.1	102	6.2	18.63	3.17	17.87	4.15	20.93	0.04	134	23	129	30	NONE		19	55	33.5	740	767	5068	211.2	3.52	44	85.9	0	0	5068
									00:07:00	33.15	1.098	36.398	814	621.945	942.126	1.51	204.9	34.5	54.8	36.2	10.54	3	101	6.2	18.66	3.14	17.94	4.1	20.93	0.04	134	23	129	30	NONE		19	55	33.5	740	767	4985	207.7	3.46	44	84.5	0	0	4985
									00:07:02	30.46	1.165	35.482	863	615.25	933.544	1.52	217	37.2	54.2	35.7	10.43	3	101	6.1	18.63	3.19	17.95	4.15	20.93	0.04	134	23	129	30	NONE		19	55	33.5	740	767	4934	205.6	3.43	44	83.6	0	0	4934
									00:07:04	30.15	1.167	35.186	862	614.028	931.689	1.52	217.2	37.5	53.9	35.5	10.41	3	100	6.1	18.61	3.21	17.93	4.16	20.93	0.04	134	23	129	30	NONE		19	55	33.5	740	767	4924	205.2	3.42	44	83.5	0	0	4924
									00:07:06	28.44	1.17	33.27	863	586.3	900.031	1.54	217.4	38.4	53.4	34.8	9.94	2.8	99	5.9	18.58	3.28	17.96	4.1	20.93	0.04	134	24	129	30	NONE		19	55	33.5	740	767	4718	196.6	3.28	44	80	0	0	4718
									00:07:08	26.91	1.178	31.695	880	557.476	849.28	1.52	219	38.3	53.5	35.1	9.45	2.7	98	5.7	18.59	3.25	17.88	4.22	20.93	0.04	134	23	129	30	NONE		19	56	33.5	740	767	4476	186.5	3.11	44	75.9	0	0	4476
									00:07:11	20.13	1.225	24.664	943	442.596	678.901	1.53	227.1	40.9	52.5	34.3	7.5	2.1	96	4.6	18.54	3.34	17.87	4.24	20.93	0.04	133	24	129	31	NONE		19	56	33.5	740	767	3561	148.4	2.47	44	60.4	0	0	3561
									00:07:13	27.52	1.053	28.982	837	525.804	766.553	1.46	195.3	33.8	51.5	35.3	8.91	2.5	97	5.4	18.55	3.21	17.78	4.25	20.93	0.04	134	23	128	31	NONE		19	56	33.5	740	767	4167	173.6	2.89	44	70.6	0	0	4167
									00:07:15	29.13	1.086	31.631	799	577.813	847.342	1.47	201.2	35.3	51.2	34.9	9.79	2.8	98	5.9	18.53	3.25	17.75	4.29	20.93	0.04	133	23	128	31	NONE		19	56	33.5	740	767	4587	191.1	3.19	45	77.7	0	0	4587
									00:07:17	28.85	1.166	33.635	879	615.065	901.004	1.46	216	37.9	51.4	35.1	10.42	3	98	6.3	18.52	3.25	17.78	4.21	20.93	0.04	133	23	128	30	NONE		19	56	33.5	740	767	4881	203.4	3.39	45	82.7	0	0	4881
									00:07:20	26.67	1.171	31.227	895	559.247	830.662	1.49	217.4	37.8	52.5	35.3	9.48	2.7	97	5.8	18.57	3.23	17.92	4.15	20.93	0.04	134	23	129	30	NONE		19	56	33.5	740	767	4456	185.7	3.09	45	75.5	0	0	4456
									00:07:22	27.27	1.118	30.491	863	548.947	806.783	1.47	207.5	35.9	52.1	35.4	9.3	2.7	97	5.7	18.56	3.21	17.86	4.13	20.93	0.04	134	23	129	30	NONE		19	56	33.5	740	767	4361	181.7	3.03	45	73.9	0	0	4361
									00:07:25	20.62	1.279	26.371	924	475.296	718.944	1.51	237.1	42.3	52.4	34.7	8.06	2.3	98	4.8	18.54	3.31	17.82	4.25	20.93	0.04	133	24	128	31	NONE		19	56	33.5	740	767	3808	158.7	2.64	45	64.5	0	0	3808
									00:07:28	17.05	0.992	16.909	777	289.448	504.978	1.74	184.1	35.9	54.3	31.1	4.91	1.4	100	2.9	18.56	3.62	17.23	4.74	20.93	0.04	134	26	124	34	NONE		19	56	33.5	740	767	2425	101.1	1.68	45	41.1	0	0	2425
									00:07:31	24.59	1.008	24.787	800	518.257	705.745	1.36	183.8	34.8	44.5	32.7	8.78	2.5	99	5.2	18.23	3.45	17.27	4.64	20.93	0.04	131	25	124	33	NONE		19	56	33.5	740	767	4028	167.9	2.8	45	68.3	0	0	4028
									00:07:33	26.09	1.218	31.774	927	687.322	921.004	1.34	221.1	42.8	43.6	32.5	11.65	3.3	99	6.9	18.15	3.51	17.41	4.47	20.93	0.04	131	25	125	32	NONE		19	55	33.5	740	767	5319	221.6	3.69	45	90.2	0	0	5319
									00:07:35	25.42	1.189	30.229	990	582.196	796.016	1.37	219.3	38	48.9	35.7	9.87	2.8	99	5.9	18.44	3.2	17.62	4.27	20.93	0.04	133	23	127	31	NONE		19	55	33.5	740	767	4531	188.8	3.15	46	76.8	0	0	4531
									00:07:37	29.85	1.124	33.552	890	619.976	853.082	1.38	208.4	34.7	50.7	36.9	10.51	3	98	6.3	18.54	3.09	17.71	4.12	20.93	0.04	133	22	128	30	NONE		19	55	33.5	740	767	4833	201.4	3.36	46	81.9	0	0	4833
									00:07:39	29.27	1.023	29.941	862	531.643	734.855	1.38	190.6	30.5	52.5	38	9.01	2.6	97	5.5	18.63	2.98	17.79	4.06	20.93	0.04	134	21	128	29	NONE		19	55	33.5	740	767	4150	172.9	2.88	46	70.3	0	0	4150
									00:07:41	31.09	1.036	32.207	798	584.108	808.944	1.38	192.5	31.6	51.4	37.1	9.9	2.8	97	6	18.58	3.05	17.77	4.07	20.93	0.04	134	22	128	29	NONE		19	55	33.5	740	767	4562	190.1	3.17	46	77.3	0	0	4562
									00:07:43	31.09	1.068	33.202	799	602.806	837.146	1.39	198.4	32.7	51.5	37.1	10.22	2.9	98	6.2	18.58	3.06	17.78	4.09	20.93	0.04	134	22	128	29	NONE		19	55	33.5	740	767	4711	196.3	3.27	46	79.9	0	0	4711
									00:07:45	32.26	1.088	35.097	783	654.518	911.503	1.39	201.4	34.3	50.2	36	11.09	3.2	97	6.7	18.51	3.15	17.69	4.13	20.93	0.04	133	23	127	30	NONE		19	55	33.5	740	767	5120	213.3	3.56	46	86.8	0	0	5120
									00:07:47	32.61	1.027	33.489	829	604.891	854.056	1.41	190.8	31.8	51.6	36.5	10.25	2.9	96	6.3	18.58	3.1	17.79	4.06	20.93	0.04	134	22	128	29	NONE		19	55	33.5	740	767	4750	197.9	3.3	46	80.5	0	0	4750
									00:07:50	21.2	0.724	15.35	681	298.472	396.442	1.33	133.5	22.7	46.5	35	5.06	1.4	97	3.1	18.44	3.14	17.49	4.29	20.93	0.04	133	23	126	31	NONE		19	56	33.5	740	767	2304	96	1.6	46	39.1	0	0	2304
									00:07:52	28.71	1.092	31.349	769	654.353	875.821	1.34	199.3	37	44.8	33.5	11.09	3.2	98	6.7	18.25	3.39	17.46	4.4	20.93	0.04	131	24	126	32	NONE		19	56	33.5	740	767	5062	210.9	3.52	46	85.8	0	0	5062
									00:07:54	29.56	0.966	28.552	752	591.349	791.973	1.34	176.5	32.5	44.8	33.4	10.02	2.9	99	6	18.27	3.36	17.44	4.42	20.93	0.04	132	24	126	32	NONE		19	56	33.5	740	767	4576	190.6	3.18	47	77.6	0	0	4576
									00:07:56	26.79	0.972	26.036	926	525.277	699.791	1.33	178.3	31.7	46	34.5	8.9	2.5	98	5.4	18.34	3.26	17.55	4.28	20.93	0.04	132	23	126	31	NONE		19	56	33.5	740	767	4058	169.1	2.82	47	68.8	0	0	4058
									00:07:58	30.46	1.042	31.736	767	646.03	848.353	1.31	191	33.8	45.8	34.9	10.95	3.1	96	6.7	18.33	3.24	17.5	4.32	20.93	0.04	132	23	126	31	NONE		19	56	33.5	740	767	4972	207.2	3.45	47	84.3	0	0	4972
									00:08:01	18.46	1.456	26.88	895	579.111	773.552	1.34	264.5	50.8	44.2	33.1	9.82	2.8	96	6	18.17	3.49	17.48	4.34	20.93	0.04	131	25	126	31	NONE		19	56	33.5	740	767	4478	186.6	3.11	47	75.9	0	0	4478
									00:08:04	27.27	1	27.273	1050	503.105	675.852	1.34	185.6	30.1	50.4	37.5	8.53	2.4	98	5.1	18.56	3.01	17.74	4.1	20.93	0.04	134	22	128	30	NONE		19	56	33.5	740	767	3896	162.3	2.71	47	66	0	0	3896
									00:08:07	20.76	1.12	23.253	959	454.875	633.192	1.39	206	37	47.9	34.4	7.71	2.2	99	4.6	18.39	3.3	17.67	4.23	20.93	0.04	132	24	127	30	NONE		19	56	33.5	740	767	3558	148.2	2.47	47	60.3	0	0	3558
									00:08:09	22.99	1.186	27.264	805	567.828	771.581	1.36	216.4	40.7	45.2	33.3	9.62	2.7	99	5.7	18.25	3.43	17.45	4.47	20.93	0.04	131	25	126	32	NONE		19	56	33.5	740	767	4411	183.8	3.06	47	74.8	0	0	4411
									00:08:11	26.55	1.253	33.265	958	670.902	910.416	1.36	229.7	41.6	46.8	34.5	11.37	3.2	99	6.8	18.33	3.32	17.61	4.27	20.93	0.04	132	24	127	31	NONE		19	56	33.5	740	767	5210	217.1	3.62	47	88.3	0	0	5210
									00:08:14	27.4	1.089	29.836	927	568.333	771.852	1.36	201.2	34.2	49.1	36.2	9.63	2.8	100	5.7	18.48	3.14	17.68	4.17	20.93	0.04	133	23	127	30	NONE		19	56	33.5	740	767	4414	183.9	3.07	48	74.8	0	0	4414
									00:08:16	29.13	1.17	34.078	868	636.059	880.535	1.38	216.6	36.7	50.4	36.4	10.78	3.1	100	6.4	18.51	3.14	17.82	4.1	20.93	0.04	133	23	128	30	NONE		19	56	33.5	740	767	4967	207	3.45	48	84.2	0	0	4967
									00:08:18	24.59	1.434	35.262	878	704.753	987.454	1.4	262.9	48.7	47.6	34	11.94	3.4	99	7.1	18.33	3.4	17.67	4.21	20.93	0.04	132	24	127	30	NONE		19	56	33.5	740	767	5522	230.1	3.83	48	93.6	0	0	5522
									00:08:21	23.35	1.163	27.152	1114	488.626	696.119	1.42	216.1	36.2	52.2	36.7	8.28	2.4	98	5	18.58	3.11	17.93	4.01	20.93	0.04	134	22	129	29	NONE		19	56	33.5	740	767	3847	160.3	2.67	48	65.2	0	0	3847
									00:08:25	13.79	2.26	31.172	1849	501.706	772.221	1.54	424.5	68	60.2	39.1	8.5	2.4	99	5.1	18.78	3.01	18.13	3.88	20.93	0.04	135	22	131	28	NONE		19.1	56	33.5	740	767	4041	168.4	2.81	48	68.5	0	0	4041
									00:08:27	24.9	0.743	18.498	611	298.721	440.459	1.47	139.7	21.5	56.1	38	5.06	1.4	97	3.1	18.8	2.89	17.95	4.07	20.93	0.04	135	21	129	29	NONE		19	56	33.5	740	767	2375	99	1.65	48	40.3	0	0	2375
									00:08:30	27.78	0.833	23.139	620	418.983	592.58	1.41	154.7	25.9	50.6	35.8	7.1	2	94	4.5	18.57	3.11	17.73	4.23	20.93	0.04	134	22	128	30	NONE		19	56	33.5	740	767	3292	137.2	2.29	48	55.8	0	0	3292
									00:08:32	29.7	0.966	28.693	705	551.345	768.641	1.39	178.1	31.4	48.3	34.6	9.34	2.7	91	6.1	18.44	3.25	17.63	4.25	20.93	0.04	133	23	127	31	NONE		19	56	33.5	740	767	4314	179.7	3	48	73.1	0	0	4314
									00:08:35	21.43	1.137	24.364	850	491.715	685.608	1.39	208.2	38.8	46.5	33.3	8.33	2.4	92	5.3	18.31	3.41	17.57	4.36	20.93	0.04	132	25	127	31	NONE		19	56	33.5	740	767	3847	160.3	2.67	48	65.2	0	0	3847
									00:08:37	22.39	1.073	24.022	789	498.615	675.682	1.36	195.9	36.6	45	33.2	8.45	2.4	95	5.2	18.26	3.41	17.42	4.47	20.93	0.04	131	25	125	32	NONE		19	56	33.5	740	767	3870	161.3	2.69	49	65.6	0	0	3870
									00:08:39	25.53	1.171	29.898	1022	574.423	780.382	1.36	216.1	37.1	48.9	36	9.74	2.8	95	6	18.45	3.17	17.66	4.18	20.93	0.04	133	23	127	30	NONE		19	56	33.5	740	767	4462	185.9	3.1	49	75.6	0	0	4462
									00:08:41	30.93	0.789	24.402	659	451.207	593.125	1.31	146.5	23.3	49.3	37.5	7.65	2.2	94	4.8	18.57	2.95	17.66	4.09	20.93	0.04	134	21	127	29	NONE		19	56	33.5	740	767	3473	144.7	2.41	49	58.9	0	0	3473
									00:08:43	31.25	0.904	28.25	687	540.256	712.832	1.32	167.1	27.7	48.2	36.6	9.16	2.6	94	5.7	18.48	3.06	17.64	4.12	20.93	0.04	133	22	127	30	NONE		19	56	33.5	740	767	4163	173.5	2.89	49	70.6	0	0	4163
									00:08:45	33.15	0.938	31.094	736	582.621	775.141	1.33	173.8	28.4	49.4	37.1	9.87	2.8	94	6.2	18.53	3.03	17.68	4.07	20.93	0.04	133	22	127	29	NONE		19	56	33.5	740	767	4500	187.5	3.12	49	76.3	0	0	4500
									00:08:47	32.09	0.947	30.385	712	568.045	758.206	1.33	175.5	28.7	49.5	37.1	9.63	2.8	93	6.1	18.53	3.03	17.75	4	20.93	0.04	133	22	128	29	NONE		19	56	33.5	740	767	4391	183	3.05	49	74.4	0	0	4391
									00:08:49	26.43	1.29	34.097	607	694.104	928.129	1.34	236.3	42.6	46.5	34.7	11.76	3.4	93	7.5	18.32	3.3	17.58	4.18	20.93	0.04	132	24	127	30	NONE		19	56	33.5	740	767	5368	223.7	3.73	49	91	0	0	5368
									00:08:50	44.78	0.661	29.597	889	453.882	614.044	1.35	125.3	16.7	58.3	43.1	7.69	2.2	94	4.8	18.96	2.53	18.11	3.45	20.93	0.04	136	18	130	25	NONE		19	56	33.5	740	767	3522	146.7	2.45	49	59.7	0	0	3522
									00:08:53	26.79	1.421	38.062	508	758.974	1042.2	1.37	260.8	47.2	47.7	34.7	12.86	3.7	96	7.9	18.35	3.32	17.73	4.11	20.93	0.04	132	24	128	30	NONE		19	56	33.5	740	767	5913	246.4	4.11	49	100.2	0	0	5913
									00:08:56	20.76	0.985	20.45	1160	308.53	436.647	1.42	186.8	25.6	61.6	43.5	5.23	1.5	97	3.2	18.96	2.6	18.15	3.68	20.93	0.04	137	19	131	26	NONE		19	56	33.5	740	767	2424	101	1.68	50	41.1	0	0	2424
									00:09:00	14.63	1.046	15.307	585	262.253	428.387	1.63	194.6	35.5	54.5	33.3	4.44	1.3	96	2.7	18.6	3.39	17.12	4.66	20.93	0.04	134	24	123	34	NONE		19	56	33.5	740	767	2151	89.6	1.49	50	36.5	0	0	2151
									00:09:02	22.56	1.106	24.947	969	545.103	708.736	1.3	200.7	38.1	42.9	33	9.24	2.6	96	5.7	18.15	3.44	17.37	4.39	20.93	0.04	131	25	125	32	NONE		19	56	33.5	740	767	4184	174.3	2.91	50	70.9	0	0	4184
									00:09:05	22.73	0.996	22.636	887	471.559	606.848	1.29	182.1	32.4	44.6	34.7	7.99	2.3	96	4.9	18.28	3.25	17.46	4.29	20.93	0.04	132	23	126	31	NONE		19	56	33.6	740	767	3610	150.4	2.51	50	61.2	0	0	3610
									00:09:08	21.2	1.001	21.223	855	438.817	557.223	1.27	183.3	31.9	45	35.4	7.44	2.1	95	4.6	18.31	3.19	17.42	4.3	20.93	0.04	132	23	125	31	NONE		19	56	33.5	740	767	3347	139.5	2.32	50	56.7	0	0	3347
									00:09:10	23.26	0.944	21.953	802	472.437	586.43	1.24	172	30.6	43	34.7	8.01	2.3	93	5.1	18.22	3.24	17.29	4.33	20.93	0.04	131	23	124	31	NONE		19	56	33.5	740	767	3582	149.3	2.49	50	60.7	0	0	3582
									00:09:13	23.35	1.23	28.716	815	631.583	791.019	1.25	223.3	41.1	42.9	34.2	10.7	3.1	94	6.7	18.15	3.34	17.34	4.36	20.93	0.04	131	24	125	31	NONE		19	56	33.5	740	767	4800	200	3.33	50	81.4	0	0	4800
									00:09:16	19.87	1.222	24.278	992	513.912	653.316	1.27	223	39.9	44.5	35	8.71	2.5	95	5.4	18.25	3.27	17.43	4.27	20.93	0.04	131	24	125	31	NONE		19	56	33.5	740	767	3921	163.4	2.72	50	66.5	0	0	3921
									00:09:19	22.73	0.946	21.5	727	448.375	561.711	1.25	173.1	30	44.4	35.4	7.6	2.2	93	4.8	18.3	3.17	17.37	4.28	20.93	0.04	132	23	125	31	NONE		19	56	33.5	740	767	3408	142	2.37	50	57.8	0	0	3408
									00:09:21	22.56	0.943	21.271	748	462.267	570.682	1.23	171.6	30.7	42.6	34.5	7.84	2.2	93	5	18.2	3.26	17.31	4.32	20.93	0.04	131	23	125	31	NONE		19	56	33.5	740	767	3500	145.8	2.43	51	59.3	0	0	3500
									00:09:24	22.3	1.441	32.141	1023	704.462	886.297	1.26	261.7	48.2	43.4	34.5	11.94	3.4	94	7.5	18.16	3.34	17.46	4.24	20.93	0.04	131	24	126	31	NONE		19	56	33.6	740	767	5360	223.3	3.72	51	90.9	0	0	5360
									00:09:36	22.47	1.091	24.517	858	547.668	676.183	1.23	197.7	36.5	41.9	33.9	9.28	2.7	93	5.9	18.12	3.35	17.25	4.38	20.93	0.04	130	24	124	32	NONE		19	56	33.5	740	767	4147	172.8	2.88	51	70.3	0	0	4147
									00:09:38	24	0.891	21.384	769	441.395	531.524	1.2	163.5	26.9	44.6	37.1	7.48	2.1	91	4.9	18.35	3.02	17.35	4.24	20.93	0.04	132	22	125	31	NONE		19	56	33.6	740	767	3321	138.4	2.31	51	56.3	0	0	3321
									00:09:41	25.32	0.939	23.772	713	523.857	627.866	1.2	170.7	30.1	42	35	8.88	2.5	90	5.8	18.18	3.21	17.29	4.24	20.93	0.04	131	23	124	31	NONE		19	56	33.6	740	767	3937	164	2.73	52	66.7	0	0	3937
									00:09:43	22.9	1.051	24.069	772	539.836	651.173	1.21	190.5	34.5	41.6	34.5	9.15	2.6	91	5.9	18.13	3.28	17.27	4.3	20.93	0.04	131	24	124	31	NONE		19	56	33.6	740	767	4063	169.3	2.82	52	68.9	0	0	4063
									00:09:48	13.25	1.022	13.536	2007	189.207	246.348	1.3	195.7	22.7	66.6	51.2	3.21	0.9	95	2	19.15	2.22	18.3	3.26	20.93	0.04	138	16	132	23	NONE		19	56	33.6	740	767	1453	60.5	1.01	52	24.6	0	0	1453
									00:09:53	12.9	1.658	21.394	116	468.518	668.993	1.43	299.6	62.8	43.7	30.6	7.94	2.3	100	4.7	18.07	3.79	17.15	4.46	20.93	0.04	130	27	123	32	NONE		19	56	33.6	740	767	3691	153.8	2.56	52	62.6	0	0	3691
									00:09:55	30.93	0.495	15.309	705	260.099	312.29	1.2	93.1	12.3	50.5	42.1	4.41	1.3	100	2.6	18.81	2.48	17.64	3.8	20.93	0.04	135	18	127	27	NONE		19	56	33.6	740	767	1955	81.5	1.36	52	33.1	0	0	1955
									00:09:58	15.87	0.96	15.238	464	309.504	433.303	1.4	175.6	33.1	45.6	32.6	5.25	1.5	99	3.1	18.29	3.45	16.67	4.78	20.93	0.04	132	25	120	34	NONE		19	56	33.6	740	767	2425	101	1.68	52	41.1	0	0	2425
									00:10:01	19.74	0.937	18.493	746	468.019	522.423	1.12	167	32.1	36.6	32.8	7.93	2.3	98	4.8	17.82	3.43	16.72	4.67	20.93	0.04	128	25	120	34	NONE		19	56	33.6	740	767	3456	144	2.4	52	58.6	0	0	3456
									00:10:04	22.3	0.9	20.074	745	482.759	538.565	1.12	161.8	29.3	38.3	34.4	8.18	2.3	96	5	17.98	3.26	16.91	4.43	20.93	0.04	129	23	122	32	NONE		19	56	33.6	740	767	3564	148.5	2.48	52	60.4	0	0	3564
									00:10:07	23.53	0.932	21.929	729	534.27	595.365	1.11	167.2	30.7	38	34.1	9.06	2.6	95	5.6	17.94	3.29	16.98	4.33	20.93	0.04	129	24	122	31	NONE		19	56	33.6	740	767	3944	164.3	2.74	52	66.8	0	0	3944
									00:10:09	22.56	1.031	23.256	794	550.392	617.05	1.12	185.8	33.2	39.4	35.1	9.33	2.7	95	5.8	18.02	3.22	17.14	4.25	20.93	0.04	130	23	123	31	NONE		19	56	33.6	740	767	4068	169.5	2.83	53	69	0	0	4068
									00:10:12	21.2	0.93	19.717	804	436.3	494.023	1.13	169.3	28.3	41.8	36.9	7.39	2.1	94	4.6	18.2	3.04	17.16	4.25	20.93	0.04	131	22	124	31	NONE		19	56	33.5	740	767	3233	134.7	2.24	53	54.8	0	0	3233
									00:10:15	22.99	1.003	23.057	753	525.285	602.238	1.15	181.7	31.8	40.8	35.6	8.9	2.5	93	5.6	18.12	3.17	17.12	4.28	20.93	0.04	130	23	123	31	NONE		19	56	33.6	740	767	3904	162.7	2.71	53	66.2	0	0	3904
									00:10:18	16.44	1.062	17.458	848	397.481	449.517	1.13	192.5	33.2	41	36.3	6.74	1.9	95	4.2	18.13	3.13	17.06	4.37	20.93	0.04	131	23	123	31	NONE		19	56	33.6	740	767	2944	122.7	2.04	53	49.9	0	0	2944
									00:10:21	23.08	1.064	24.554	832	562.195	644.518	1.15	192.6	33.9	40.8	35.6	9.53	2.7	97	5.8	18.1	3.19	17.11	4.29	20.93	0.04	130	23	123	31	NONE		19	56	33.6	740	767	4178	174.1	2.9	53	70.8	0	0	4178
									00:10:24	23.72	0.949	22.506	788	489.877	562.349	1.15	173.1	28.8	42.6	37.1	8.3	2.4	97	5.1	18.24	3.03	17.29	4.11	20.93	0.04	131	22	124	30	NONE		19	56	33.5	740	767	3642	151.7	2.53	53	61.7	0	0	3642
									00:10:26	22.06	0.935	20.625	774	447.566	515.809	1.15	170.6	28.4	42.6	37	7.59	2.2	95	4.7	18.25	3.04	17.34	4.11	20.93	0.04	131	22	125	30	NONE		19	56	33.5	740	767	3331	138.8	2.31	53	56.5	0	0	3331
									00:10:29	20.55	1.043	21.432	823	468.984	538.028	1.15	190.1	31.8	42.6	37.2	7.95	2.3	96	4.9	18.23	3.05	17.2	4.2	20.93	0.04	131	22	124	30	NONE		19	56	33.6	740	767	3486	145.3	2.42	53	59.1	0	0	3486
									00:10:32	20.98	0.869	18.231	753	384.614	443.762	1.15	159.2	25.7	43.6	37.8	6.52	1.9	96	4	18.32	2.96	17.29	4.16	20.93	0.04	132	21	124	30	NONE		19	56	33.6	740	767	2863	119.3	1.99	54	48.5	0	0	2863
									00:10:35	24.1	0.96	23.133	706	514.977	583.354	1.13	174.6	29.4	41.6	36.8	8.73	2.5	94	5.5	18.19	3.06	17.23	4.18	20.93	0.04	131	22	124	30	NONE		19	56	33.5	740	767	3816	159	2.65	54	64.7	0	0	3816
									00:10:37	20.62	0.963	19.856	769	445.512	507.74	1.14	174.9	29.9	41.3	36.3	7.55	2.2	93	4.8	18.16	3.1	17.11	4.26	20.93	0.04	131	22	123	31	NONE		19	56	33.6	740	767	3306	137.8	2.3	54	56	0	0	3306
									00:10:40	28.57	0.89	25.429	697	546.434	620.844	1.14	162.7	26.4	42.9	37.7	9.26	2.6	95	5.8	18.28	2.97	17.29	4.06	20.93	0.04	132	21	124	29	NONE		19	56	33.6	740	767	4052	168.8	2.81	54	68.7	0	0	4052
									00:10:43	18.52	1.097	20.315	948	474.734	554.087	1.17	197.8	36.3	40.1	34.3	8.05	2.3	95	5	18.03	3.31	17.28	4.19	20.93	0.04	130	24	124	30	NONE		19	56	33.6	740	767	3544	147.7	2.46	54	60.1	0	0	3544
									00:10:46	19.29	0.839	16.186	921	344.084	392.184	1.14	153.6	24.7	43.1	37.8	5.83	1.7	95	3.6	18.31	2.94	17.09	4.37	20.93	0.04	132	21	123	31	NONE		19	56	33.6	740	767	2554	106.4	1.77	54	43.3	0	0	2554
									00:10:49	17.86	0.886	15.821	562	401.985	441.682	1.1	157.9	30	36.2	33	6.81	1.9	94	4.3	17.82	3.39	16.5	4.76	20.93	0.04	128	24	119	34	NONE		19	56	33.6	740	767	2957	123.2	2.05	54	50.1	0	0	2957
									00:10:52	22.56	0.92	20.752	874	533.797	568.944	1.07	163.8	30.6	35.9	33.7	9.05	2.6	96	5.6	17.8	3.33	16.7	4.57	20.93	0.04	128	24	120	33	NONE		19	56	33.6	740	767	3899	162.5	2.71	54	66.1	0	0	3899
									00:10:55	16.67	0.867	14.45	832	378.228	395.649	1.05	154	28.8	35.1	33.6	6.41	1.8	95	4	17.76	3.32	16.38	4.75	20.93	0.04	128	24	118	34	NONE		19	56	33.6	740	767	2751	114.6	1.91	54	46.6	0	0	2751
									00:10:58	24.39	0.899	21.927	713	594.33	609.257	1.03	158.8	30.3	34	33.2	10.07	2.9	93	6.4	17.66	3.37	16.38	4.7	20.93	0.04	127	24	118	34	NONE		19	56	33.6	740	767	4303	179.3	2.99	55	72.9	0	0	4303
									00:11:00	23.81	1.07	25.476	720	737.75	748.332	1.01	186.7	38.1	32.3	31.8	12.5	3.6	91	8.1	17.45	3.56	16.35	4.73	20.93	0.04	126	26	118	34	NONE		19	56	33.6	740	767	5329	222	3.7	55	90.3	0	0	5329
									00:11:04	18.29	0.633	11.579	814	261.967	270.848	1.03	115.2	18	39.3	38	4.44	1.3	91	2.9	18.2	2.84	16.82	4.26	20.93	0.04	131	20	121	31	NONE		19	56	33.6	740	767	1900	79.2	1.32	55	32.2	0	0	1900
									00:11:06	25.32	0.865	21.899	552	616.95	630.567	1.02	151.7	30.2	32.6	31.9	10.46	3	88	7	17.54	3.49	16.49	4.62	20.93	0.04	126	25	119	33	NONE		19	56	33.6	740	767	4464	186	3.1	55	75.7	0	0	4464
									00:11:09	21.51	1.057	22.731	768	637.517	654.478	1.03	185.5	36.9	33.3	32.4	10.81	3.1	86	7.4	17.55	3.49	16.4	4.74	20.93	0.04	126	25	118	34	NONE		19	56	33.6	740	767	4617	192.4	3.21	55	78.3	0	0	4617
									00:11:11	23.08	0.916	21.138	759	555.566	570.544	1.03	162.7	30	35.1	34.2	9.42	2.7	87	6.4	17.76	3.28	16.67	4.5	20.93	0.04	128	24	120	32	NONE		19	56	33.6	740	767	4024	167.7	2.79	55	68.2	0	0	4024
									00:11:14	24	0.667	16.008	706	373.687	387.118	1.04	120.8	19.6	38.3	37	6.33	1.8	87	4.3	18.11	2.94	16.98	4.23	20.93	0.04	130	21	122	30	NONE		19	56	33.6	740	767	2712	113	1.88	55	46	0	0	2712
									00:11:16	27.52	0.749	20.615	553	519.975	544.227	1.05	133.9	24	35.9	34.3	8.81	2.5	86	6	17.88	3.2	16.85	4.3	20.93	0.04	129	23	121	31	NONE		19	56	33.6	740	767	3782	157.6	2.63	55	64.1	0	0	3782
									00:11:18	26.55	0.769	20.416	603	528.39	549.149	1.04	136.9	25.1	35.1	33.8	8.96	2.6	86	6.1	17.8	3.26	16.79	4.37	20.93	0.04	128	24	121	31	NONE		19	56	33.6	740	767	3837	159.9	2.66	55	65	0	0	3837
									00:11:21	29.41	0.76	22.353	555	557.563	586.377	1.05	136.1	24.2	36.4	34.6	9.45	2.7	85	6.6	17.91	3.18	16.8	4.34	20.93	0.04	129	23	121	31	NONE		19	56	33.6	740	767	4060	169.2	2.82	56	68.8	0	0	4060
									00:11:23	27.78	0.871	24.194	595	622.687	659.381	1.06	155.1	28.8	35.7	33.7	10.55	3	85	7.3	17.81	3.31	16.77	4.45	20.93	0.04	128	24	121	32	NONE		19	56	33.6	740	767	4541	189.2	3.15	56	77	0	0	4541
									00:11:25	24.9	0.834	20.763	671	516.838	553.901	1.07	149.3	27	36.8	34.3	8.76	2.5	86	6	17.9	3.24	16.79	4.44	20.93	0.04	129	23	121	32	NONE		19	56	33.6	740	767	3780	157.5	2.62	56	64.1	0	0	3780
									00:11:28	24	0.908	21.792	708	546.557	589.436	1.08	162.3	29.8	36.8	34.1	9.26	2.6	87	6.3	17.87	3.28	16.81	4.43	20.93	0.04	129	24	121	32	NONE		19	56	33.6	740	767	4003	166.8	2.78	56	67.8	0	0	4003
									00:11:30	24.9	0.795	19.793	699	459.573	496.067	1.08	143.9	24.2	39.3	36.4	7.79	2.2	87	5.3	18.1	3.04	17.03	4.25	20.93	0.04	130	22	123	31	NONE		19	56	33.6	740	767	3367	140.3	2.34	56	57.1	0	0	3367
									00:11:33	23.62	0.881	20.811	620	506.014	554.749	1.1	158.2	28.5	37.9	34.5	8.58	2.5	87	5.8	17.96	3.23	16.88	4.43	20.93	0.04	129	23	122	32	NONE		19	56	33.6	740	767	3720	155	2.58	56	63.1	0	0	3720
									00:11:35	24.59	0.928	22.82	742	565.71	620.183	1.1	166.1	30.6	37.3	34	9.59	2.7	87	6.5	17.9	3.3	16.93	4.41	20.93	0.04	129	24	122	32	NONE		19	56	33.6	740	767	4159	173.3	2.89	56	70.5	0	0	4159
									00:11:37	24.79	0.797	19.76	701	448.248	491.935	1.1	144.7	24.1	40.2	36.6	7.6	2.2	87	5.2	18.16	3.02	17.08	4.22	20.93	0.04	131	22	123	30	NONE		19	56	33.6	740	767	3297	137.4	2.29	56	55.9	0	0	3297
									00:11:40	24.79	0.923	22.884	649	568.61	627.42	1.1	165.1	30.7	37.2	33.7	9.64	2.8	87	6.5	17.89	3.33	16.94	4.39	20.93	0.04	129	24	122	32	NONE		19	56	33.6	740	767	4187	174.5	2.91	56	71	0	0	4187
									00:11:43	20.34	0.761	15.478	712	349.935	386.829	1.11	138.2	23.1	40.2	36.3	5.93	1.7	88	4	18.16	3.04	16.98	4.34	20.93	0.04	131	22	122	31	NONE		19	56	33.6	740	767	2578	107.4	1.79	57	43.7	0	0	2578
									00:11:45	23.17	0.96	22.239	684	548.301	609.147	1.11	171.9	31.9	37.6	33.8	9.29	2.7	89	6.2	17.91	3.32	16.82	4.51	20.93	0.04	129	24	121	32	NONE		19	56	33.6	740	767	4044	168.5	2.81	57	68.5	0	0	4044
									00:11:48	24.39	0.849	20.707	721	479.73	530.318	1.11	153.6	26.4	39.6	35.8	8.13	2.3	89	5.4	18.09	3.11	17.04	4.3	20.93	0.04	130	22	123	31	NONE		19.1	56	33.6	740	767	3534	147.3	2.45	57	59.9	0	0	3534
									00:11:50	25.86	0.932	24.103	626	593.71	660.862	1.11	166.9	31	37.5	33.7	10.06	2.9	88	6.7	17.91	3.33	16.91	4.4	20.93	0.04	129	24	122	32	NONE		19	56	33.6	740	767	4381	182.5	3.04	57	74.3	0	0	4381
									00:11:52	25.53	0.905	23.106	713	565.648	622.83	1.1	162.3	29.6	37.7	34.2	9.59	2.7	88	6.4	17.93	3.27	17.03	4.29	20.93	0.04	129	24	123	31	NONE		19.1	56	33.6	740	767	4163	173.5	2.89	57	70.6	0	0	4163
									00:11:55	23.72	0.75	17.787	678	392.118	435.304	1.11	136.7	22.3	41.1	37	6.65	1.9	90	4.4	18.23	2.97	17.09	4.23	20.93	0.04	131	21	123	30	NONE		19.1	56	33.6	740	767	2892	120.5	2.01	57	49	0	0	2892
									00:11:57	25.1	0.895	22.469	566	568.356	627.152	1.1	159.6	30.3	36.4	33	9.63	2.8	89	6.4	17.83	3.39	16.81	4.53	20.93	0.04	128	24	121	33	NONE		19.1	56	33.6	740	767	4185	174.4	2.91	57	70.9	0	0	4185
									00:12:00	21.43	0.723	15.493	738	343.32	379.218	1.1	131.7	21.5	40.8	36.9	5.82	1.7	89	3.9	18.22	2.97	17.02	4.29	20.93	0.04	131	21	123	31	NONE		19.1	56	33.6	740	767	2529	105.4	1.76	57	42.9	0	0	2529
									00:12:02	25.64	0.931	23.872	623	611.473	670.193	1.1	165.7	31.7	36.1	32.9	10.36	3	89	6.9	17.8	3.4	16.85	4.47	20.93	0.04	128	25	121	32	NONE		19.1	56	33.6	740	767	4496	187.3	3.12	57	76.2	0	0	4496
									00:12:05	27.78	0.89	24.722	696	621.776	682.389	1.1	158.9	29.8	36.6	33.4	10.54	3	89	7	17.85	3.35	16.89	4.39	20.93	0.04	129	24	122	32	NONE		19.1	56	33.6	740	767	4573	190.5	3.18	57	77.5	0	0	4573
									00:12:07	22.06	1.014	22.368	706	558.681	609.079	1.09	181.3	33.5	37.3	34.2	9.47	2.7	89	6.3	17.88	3.3	16.82	4.5	20.93	0.04	129	24	121	32	NONE		19.1	56	33.6	740	767	4102	170.9	2.85	58	69.5	0	0	4102
									00:12:10	21.82	0.695	15.164	774	326.382	355.369	1.09	127.2	19.8	41.8	38.4	5.53	1.6	89	3.7	18.3	2.85	17.12	4.23	20.93	0.04	132	21	123	30	NONE		19.1	56	33.6	740	767	2396	99.8	1.66	58	40.6	0	0	2396
									00:12:13	25.53	0.804	20.528	578	487.239	538.483	1.11	144.9	25.6	38.5	34.8	8.26	2.4	88	5.5	18.02	3.18	17	4.33	20.93	0.04	130	23	122	31	NONE		19.1	56	33.6	740	767	3589	149.6	2.49	58	60.8	0	0	3589
									00:12:15	22.64	0.987	22.347	753	541.328	606.487	1.12	177.2	32.5	38.4	34.2	9.18	2.6	88	6.2	17.95	3.29	16.95	4.4	20.93	0.04	129	24	122	32	NONE		19.1	56	33.6	740	767	4001	166.7	2.78	58	67.8	0	0	4001
									00:12:18	23.53	0.909	21.388	732	524.582	583.767	1.11	162.9	30.1	37.6	33.8	8.89	2.5	88	6	17.92	3.31	17	4.36	20.93	0.04	129	24	122	31	NONE		19.1	56	33.6	740	767	3871	161.3	2.69	58	65.6	0	0	3871
									00:12:20	21.98	0.859	18.879	706	425.184	477.798	1.12	156	26.4	40.8	36.3	7.21	2.1	89	4.8	18.16	3.07	17.07	4.3	20.93	0.04	131	22	123	31	NONE		19.1	56	33.6	740	767	3145	131	2.18	58	53.3	0	0	3145
									00:12:24	16.57	1.059	17.552	650	442.499	491.977	1.11	188.9	36	37	33.3	7.5	2.1	90	4.9	17.84	3.4	16.64	4.7	20.93	0.04	128	24	120	34	NONE		19.1	56	33.6	740	767	3264	136	2.27	58	55.3	0	0	3264
									00:12:27	19.54	0.818	15.987	782	391.551	430.038	1.1	146.7	26.7	37.3	34	6.64	1.9	92	4.3	17.93	3.26	16.8	4.5	20.93	0.04	129	24	121	32	NONE		19.1	56	33.6	740	767	2880	120	2	58	48.8	0	0	2880
									00:12:30	20.34	0.839	17.064	741	408.764	442.295	1.08	151.1	26.4	38.3	35.4	6.93	2	92	4.4	18.01	3.15	16.79	4.51	20.93	0.04	130	23	121	32	NONE		19.1	56	33.6	740	767	2996	124.8	2.08	58	50.8	0	0	2996
									00:12:33	22.39	0.81	18.134	691	427.311	459.052	1.07	146.3	24.9	38.8	36.1	7.24	2.1	90	4.7	18.06	3.07	16.86	4.39	20.93	0.04	130	22	121	32	NONE		19.1	56	33.6	740	767	3127	130.3	2.17	59	53	0	0	3127
									00:12:35	22.81	0.91	20.76	691	509.581	545.056	1.07	163.3	29	37.6	35.2	8.64	2.5	89	5.7	17.95	3.19	16.82	4.46	20.93	0.04	129	23	121	32	NONE		19.1	56	33.6	740	767	3725	155.2	2.59	59	63.1	0	0	3725
									00:12:38	26.32	0.883	23.237	626	573.732	613.595	1.07	158.3	28.3	37.3	34.9	9.72	2.8	88	6.5	17.93	3.2	16.88	4.38	20.93	0.04	129	23	122	32	NONE		19.1	56	33.6	740	767	4194	174.8	2.91	59	71.1	0	0	4194
									00:12:40	22.22	0.97	21.556	759	537.543	584.251	1.09	173.5	31.9	37.2	34.2	9.11	2.6	88	6.1	17.89	3.29	16.91	4.41	20.93	0.04	129	24	122	32	NONE		19.1	56	33.6	740	767	3944	164.3	2.74	59	66.9	0	0	3944
									00:12:43	20.34	0.915	18.61	703	457.256	502.872	1.1	164	30	37.6	34.2	7.75	2.2	88	5.2	17.92	3.28	16.9	4.42	20.93	0.04	129	24	122	32	NONE		19.1	56	33.6	740	767	3365	140.2	2.34	59	57	0	0	3365
									00:12:46	21.2	1.034	21.922	682	567.229	613.563	1.08	183.8	35.1	36	33.3	9.61	2.7	89	6.4	17.78	3.39	16.72	4.56	20.93	0.04	128	24	120	33	NONE		19.1	56	33.6	740	767	4157	173.2	2.89	59	70.5	0	0	4157
									00:12:49	22.39	0.862	19.299	708	461.526	497.89	1.08	155.3	27	38.4	35.6	7.82	2.2	89	5.2	18.02	3.13	16.82	4.44	20.93	0.04	130	23	121	32	NONE		19.1	56	33.6	740	767	3381	140.9	2.35	59	57.3	0	0	3381
									00:12:52	21.43	0.735	15.75	892	338.241	373.769	1.11	134.5	21.2	42.1	38.1	5.73	1.6	90	3.8	18.3	2.88	17.22	4.06	20.93	0.04	132	21	124	29	NONE		19.1	56	33.6	740	767	2492	103.8	1.73	59	42.2	0	0	2492
									00:12:54	21.9	0.823	18.022	542	425.661	465.351	1.09	148.5	25.8	38.7	35.4	7.21	2.1	91	4.7	18.04	3.13	16.92	4.42	20.93	0.04	130	23	122	32	NONE		19.2	56	33.6	740	767	3128	130.3	2.17	59	53	0	0	3128
									00:12:57	23.9	0.825	19.721	669	477.634	517.947	1.08	148.3	26.3	37.8	34.8	8.1	2.3	91	5.2	17.98	3.19	16.96	4.34	20.93	0.04	129	23	122	31	NONE		19.2	56	33.6	740	767	3503	146	2.43	60	59.4	0	0	3503
									00:12:59	26.79	0.82	21.964	637	527.175	573.719	1.09	147.6	26	38.1	35	8.94	2.6	90	5.9	18	3.17	17.01	4.24	20.93	0.04	130	23	122	31	NONE		19.2	56	33.6	740	767	3869	161.2	2.69	60	65.6	0	0	3869
									00:13:02	25.42	0.907	23.059	640	579.164	632.899	1.09	162	30.2	36.7	33.6	9.82	2.8	89	6.5	17.86	3.33	16.89	4.37	20.93	0.04	129	24	122	31	NONE		19.2	56	33.6	740	767	4255	177.3	2.95	60	72.1	0	0	4255
									00:13:04	24.19	0.78	18.871	675	431.432	468.057	1.08	141.5	23.5	39.8	36.7	7.31	2.1	90	4.8	18.14	3.01	17.1	4.15	20.93	0.04	131	22	123	30	NONE		19.2	56	33.6	740	767	3164	131.8	2.2	60	53.6	0	0	3164
									00:13:06	26.2	0.801	20.987	611	492.799	535.126	1.09	144.7	24.8	38.9	35.8	8.35	2.4	90	5.5	18.06	3.1	17.02	4.25	20.93	0.04	130	22	123	31	NONE		19.2	56	33.6	740	767	3615	150.6	2.51	60	61.3	0	0	3615
									00:13:08	26.79	0.952	25.5	612	662.811	715.564	1.08	169.1	32.4	35.6	33	11.23	3.2	90	7.4	17.76	3.4	16.86	4.42	20.93	0.04	128	25	121	32	NONE		19.2	56	33.6	740	767	4856	202.3	3.37	60	82.3	0	0	4856
									00:13:11	21.05	0.658	13.853	753	304.738	327.35	1.07	120.1	18.9	40.6	37.8	5.17	1.5	90	3.4	18.25	2.87	17.1	4.13	20.93	0.04	131	21	123	30	NONE		19.2	56	33.6	740	767	2230	92.9	1.55	60	37.8	0	0	2230
									00:13:14	26.67	0.825	22	559	538.912	586.699	1.09	148	26.7	37.4	34.3	9.13	2.6	89	6.1	17.94	3.24	16.96	4.28	20.93	0.04	129	23	122	31	NONE		19.2	56	33.6	740	767	3956	164.8	2.75	60	67	0	0	3956
									00:13:16	26.43	0.804	21.251	667	512.325	548.633	1.07	144.7	25.2	37.9	35.4	8.68	2.5	89	5.8	18	3.13	17.02	4.24	20.93	0.04	130	23	123	31	NONE		19.2	56	33.6	740	767	3746	156.1	2.6	60	63.5	0	0	3746
									00:13:18	25.21	0.874	22.034	605	546.822	589.995	1.08	156.5	28.4	37.1	34.4	9.27	2.6	89	6.1	17.91	3.25	16.94	4.31	20.93	0.04	129	23	122	31	NONE		19.2	56	33.6	740	767	4006	166.9	2.78	60	67.9	0	0	4006
									00:13:21	23.72	0.844	20.016	685	470.812	513.703	1.09	152.4	26.3	39	35.7	7.98	2.3	89	5.3	18.06	3.12	17	4.29	20.93	0.04	130	22	122	31	NONE		19.2	56	33.6	740	767	3458	144.1	2.4	61	58.6	0	0	3458
									00:13:23	22.9	0.883	20.221	671	499.165	543.525	1.09	158.2	28.8	37.3	34.3	8.46	2.4	89	5.6	17.92	3.26	16.98	4.27	20.93	0.04	129	23	122	31	NONE		19.2	56	33.6	740	767	3664	152.7	2.54	61	62.1	0	0	3664
									00:13:26	21.35	0.821	17.53	714	399.074	435.958	1.09	149	24.8	40.2	36.8	6.76	1.9	89	4.5	18.15	3.02	17.06	4.24	20.93	0.04	131	22	123	31	NONE		19.2	56	33.6	740	767	2932	122.2	2.04	61	49.7	0	0	2932
									00:13:29	25.21	0.737	18.58	667	413.153	454.434	1.1	134.2	21.9	40.7	37	7	2	89	4.6	18.21	2.97	17.24	4.05	20.93	0.04	131	21	124	29	NONE		19.2	56	33.6	740	767	3040	126.7	2.11	61	51.5	0	0	3040
									00:13:31	28.3	0.861	24.368	544	597.811	653.033	1.09	154.4	28	37.4	34.3	10.13	2.9	88	6.8	17.93	3.25	16.98	4.26	20.93	0.04	129	23	122	31	NONE		19.2	56	33.6	740	767	4392	183	3.05	61	74.4	0	0	4392
									00:13:35	14.08	0.867	12.211	666	234.429	324.981	1.39	159.9	28	47.9	34.5	3.97	1.1	89	2.6	18.44	3.23	17.19	4.12	20.93	0.04	133	23	124	30	NONE		19.2	56	33.6	740	767	1831	76.3	1.27	61	31	0	0	1831
									00:13:38	21.13	0.677	14.303	637	332.233	353.044	1.06	122.6	20.3	38.6	36.3	5.63	1.6	91	3.7	18.11	3	16.77	4.42	20.93	0.04	130	22	121	32	NONE		19.2	56	33.6	740	767	2425	101	1.68	61	41.1	0	0	2425
									00:13:41	19.48	0.89	17.338	632	436.34	454.17	1.04	159.2	28.3	36.6	35.2	7.4	2.1	91	4.8	17.89	3.18	16.55	4.57	20.93	0.04	129	23	119	33	NONE		19.2	56	33.6	740	767	3170	132.1	2.2	61	53.7	0	0	3170
									00:13:44	20.98	0.75	15.734	742	384.404	393.817	1.02	134.9	22.8	37.1	36.2	6.52	1.9	91	4.2	17.99	3.04	16.74	4.41	20.93	0.04	130	22	121	32	NONE		19.2	56	33.6	740	767	2783	115.9	1.93	61	47.2	0	0	2783
									00:13:46	22.14	0.825	18.266	652	458.359	472.324	1.03	147.7	25.9	36.5	35.4	7.77	2.2	90	5.1	17.9	3.14	16.7	4.4	20.93	0.04	129	23	120	32	NONE		19.3	55	33.6	740	767	3322	138.4	2.31	61	56.3	0	0	3322
									00:13:49	23.35	0.819	19.121	645	488.3	501.996	1.03	146.2	26.1	35.8	34.8	8.28	2.4	90	5.4	17.85	3.19	16.75	4.37	20.93	0.04	129	23	121	31	NONE		19.3	56	33.6	740	767	3537	147.4	2.46	62	60	0	0	3537
									00:13:52	20.48	0.856	17.529	716	438.67	453.733	1.03	153.3	26.9	36.7	35.5	7.44	2.1	90	4.9	17.91	3.14	16.68	4.38	20.93	0.04	129	23	120	32	NONE		19.3	55	33.6	740	767	3182	132.6	2.21	62	53.9	0	0	3182
									00:13:55	23.62	0.892	21.071	682	542.441	558.591	1.03	159	28.7	35.8	34.8	9.19	2.6	89	6.1	17.83	3.22	16.77	4.34	20.93	0.04	128	23	121	31	NONE		19.3	55	33.6	740	767	3931	163.8	2.73	62	66.6	0	0	3931
									00:13:57	23.17	0.783	18.139	676	436.707	453.946	1.04	141.1	23.8	37.8	36.4	7.4	2.1	89	4.9	18.02	3.04	17	4.14	20.93	0.04	130	22	122	30	NONE		19.3	55	33.6	740	767	3172	132.1	2.2	62	53.8	0	0	3172
									00:14:00	22.9	0.807	18.481	634	454.737	473.403	1.04	144.9	25.1	37.1	35.7	7.71	2.2	89	5.1	17.96	3.11	16.9	4.26	20.93	0.04	129	22	122	31	NONE		19.3	55	33.6	740	767	3304	137.7	2.29	62	56	0	0	3304
									00:14:02	21.43	0.907	19.436	659	488.838	513.77	1.05	162.2	29.1	36.7	34.9	8.29	2.4	89	5.5	17.88	3.21	16.82	4.38	20.93	0.04	129	23	121	32	NONE		19.3	55	33.6	740	767	3559	148.3	2.47	62	60.3	0	0	3559
									00:14:05	21.13	0.759	16.035	694	377.847	396.53	1.05	137.2	22.8	38.5	36.7	6.4	1.8	89	4.2	18.08	3	16.92	4.24	20.93	0.04	130	22	122	31	NONE		19.3	55	33.6	740	767	2750	114.6	1.91	62	46.6	0	0	2750
									00:14:08	21.13	0.952	20.113	670	521.227	544.993	1.05	169.4	31.3	35.7	34.2	8.83	2.5	89	5.9	17.79	3.29	16.76	4.4	20.93	0.04	128	24	121	32	NONE		19.3	55	33.6	740	767	3790	157.9	2.63	62	64.2	0	0	3790
									00:14:11	21.43	0.687	14.721	715	327.06	343.712	1.05	125.3	19.5	40.4	38.5	5.54	1.6	89	3.7	18.24	2.84	17.06	4.12	20.93	0.04	131	20	123	30	NONE		19.3	55	33.6	740	767	2381	99.2	1.65	62	40.4	0	0	2381
									00:14:14	23.26	0.918	21.349	613	553.884	580.777	1.05	163.3	30.3	35.6	34	9.39	2.7	88	6.3	17.79	3.3	16.83	4.33	20.93	0.04	128	24	121	31	NONE		19.3	55	33.6	740	767	4031	167.9	2.8	63	68.3	0	0	4031
									00:14:16	24.29	0.861	20.915	669	507.798	532.116	1.05	154.9	26.6	37.8	36.1	8.61	2.5	89	5.7	17.99	3.09	16.96	4.25	20.93	0.04	130	22	122	31	NONE		19.3	55	33.6	740	767	3695	153.9	2.57	63	62.6	0	0	3695
									00:14:19	20.48	0.933	19.106	705	466.742	495.924	1.06	167.6	29.4	37.9	35.6	7.91	2.3	89	5.2	17.96	3.15	16.93	4.3	20.93	0.04	129	23	122	31	NONE		19.3	55	33.6	740	767	3407	141.9	2.37	63	57.7	0	0	3407
									00:14:22	22.81	0.817	18.639	691	454.65	482.951	1.06	146.8	25.7	37.5	35.3	7.71	2.2	89	5.1	17.97	3.15	16.99	4.22	20.93	0.04	129	23	122	30	NONE		19.3	55	33.6	740	767	3318	138.3	2.3	63	56.2	0	0	3318
									00:14:24	22.81	0.96	21.901	685	552.616	588.453	1.06	171.5	31.3	36.7	34.5	9.37	2.7	89	6.2	17.86	3.26	16.93	4.29	20.93	0.04	129	23	122	31	NONE		19.3	55	33.6	740	767	4036	168.2	2.8	63	68.4	0	0	4036
									00:14:38	21.98	0.79	17.363	625	410.117	443.458	1.08	142.6	24.5	38.6	35.7	6.95	2	90	4.6	18.05	3.1	17.06	4.18	20.93	0.04	130	22	123	30	NONE		19.4	55	33.6	740	767	3006	125.2	2.09	64	50.9	0	0	3006
									00:14:40	22.99	0.758	17.425	560	407.475	435.32	1.07	137.1	23	38.8	36.3	6.91	2	91	4.5	18.09	3.03	16.96	4.23	20.93	0.04	130	22	122	30	NONE		19.4	55	33.6	740	767	2978	124.1	2.07	64	50.5	0	0	2978
									00:14:43	23.81	0.775	18.452	610	441.927	466.622	1.06	139.7	23.8	38	36	7.49	2.1	91	4.9	18.03	3.07	16.85	4.33	20.93	0.04	130	22	121	31	NONE		19.4	55	33.6	740	767	3221	134.2	2.24	64	54.6	0	0	3221
									00:14:45	24.29	0.717	17.417	560	422.022	436.001	1.03	129.1	21.8	37.2	36	7.15	2	90	4.7	18.01	3.04	16.98	4.17	20.93	0.04	130	22	122	30	NONE		19.4	55	33.6	740	767	3061	127.5	2.13	64	51.9	0	0	3061
									00:14:48	19.74	0.502	9.908	518	200.579	207.467	1.03	92.8	12.8	42.5	41.1	3.4	1	89	2.3	18.49	2.55	17.27	3.82	20.93	0.04	133	18	124	28	NONE		19.4	55	33.6	740	767	1455	60.6	1.01	64	24.7	0	0	1455
									00:14:51	21.28	0.783	16.66	486	421.191	425.793	1.01	140.1	24.3	36	35.6	7.14	2	88	4.8	17.89	3.1	16.44	4.57	20.93	0.04	129	22	118	33	NONE		19.4	55	33.6	740	767	3040	126.7	2.11	64	51.5	0	0	3040
									00:14:54	22.3	0.789	17.599	693	456.883	455.628	1	140.6	24.8	35.1	35.2	7.74	2.2	89	5.1	17.82	3.14	16.67	4.36	20.93	0.04	128	23	120	31	NONE		19.4	55	33.6	740	767	3288	137	2.28	64	55.7	0	31	3257
									00:14:56	22.99	0.696	16	643	390.996	389.754	1	125.3	20.6	36.8	36.9	6.63	1.9	89	4.4	18	2.96	16.84	4.16	20.93	0.04	130	21	121	30	NONE		19.4	55	33.6	740	767	2813	117.2	1.95	64	47.7	0	31	2783
									00:14:59	24.9	0.749	18.647	555	459.235	454.89	0.99	134.7	22.2	36.8	37.2	7.78	2.2	89	5.2	17.98	2.96	16.76	4.26	20.93	0.04	129	21	121	31	NONE		19.4	55	33.6	740	767	3300	137.5	2.29	64	55.9	0	107	3193
									00:15:02	21.28	0.702	14.936	594	368.469	366.012	0.99	126.2	20.9	36.5	36.7	6.25	1.8	89	4.1	17.98	2.98	16.79	4.23	20.93	0.04	129	21	121	30	NONE		19.4	55	33.6	740	767	2649	110.4	1.84	64	44.9	0	60	2589
									00:15:04	22.47	0.725	16.292	585	416.289	410.773	0.99	129.6	22.2	35.4	35.8	7.06	2	89	4.7	17.88	3.06	16.71	4.28	20.93	0.04	129	22	120	31	NONE		19.4	55	33.6	740	767	2989	124.5	2.08	64	50.7	0	135	2853
									00:15:07	21.13	0.655	13.838	586	341.216	335.563	0.98	117.8	19.3	36.2	36.8	5.78	1.7	89	3.8	17.98	2.95	16.77	4.19	20.93	0.04	129	21	121	30	NONE		19.5	55	33.6	740	767	2448	102	1.7	64	41.5	0	138	2309
									00:15:10	24.29	0.727	17.66	489	473.307	464.283	0.98	128.9	23.2	33.7	34.4	8.02	2.3	88	5.4	17.73	3.19	16.66	4.31	20.93	0.04	128	23	120	31	NONE		19.5	55	33.6	740	767	3394	141.4	2.36	65	57.5	0	221	3173
									00:15:12	23.62	0.71	16.772	527	446.028	433.884	0.97	126.1	22.3	33.9	34.8	7.56	2.2	88	5.1	17.76	3.14	16.59	4.31	20.93	0.04	128	23	119	31	NONE		19.5	55	33.6	740	767	3192	133	2.22	65	54.1	0	297	2896
									00:15:15	21.74	0.836	18.174	668	484.912	470.931	0.97	148.4	26.3	34.3	35.4	8.22	2.3	89	5.4	17.75	3.15	16.57	4.37	20.93	0.04	128	23	119	31	NONE		19.5	55	33.6	740	767	3469	144.6	2.41	65	58.8	0	341	3128
									00:15:18	20.27	0.718	14.554	665	358.083	350.281	0.98	129.2	21	36.7	37.5	6.07	1.7	91	3.9	17.99	2.92	16.77	4.22	20.93	0.04	130	21	121	30	NONE		19.5	55	33.6	740	767	2566	106.9	1.78	65	43.5	0	191	2375
									00:15:21	16.3	0.798	13.011	533	376.034	361.565	0.96	139.6	26.9	31.6	32.8	6.37	1.8	93	4	17.49	3.37	16.24	4.61	20.93	0.04	126	24	117	33	NONE		19.5	55	33.6	740	767	2685	111.9	1.86	65	45.5	0	353	2332
									00:15:24	22.06	0.691	15.243	619	400.075	381.383	0.95	123.1	21	34.2	35.9	6.78	1.9	94	4.3	17.81	3.04	16.48	4.36	20.93	0.04	128	22	119	31	NONE		19.5	55	33.6	740	767	2851	118.8	1.98	65	48.3	0	455	2396
									00:15:27	20.2	0.64	12.929	638	317.531	302.432	0.95	115.3	18.2	36.3	38.1	5.38	1.5	94	3.4	18.02	2.84	16.51	4.32	20.93	0.04	130	20	119	31	NONE		19.5	55	33.6	740	767	2262	94.3	1.57	65	38.3	0	367	1895
									00:15:32	12.77	1.509	19.264	1295	514.953	509.06	0.99	267.6	48.4	35.7	36.1	8.73	2.5	93	5.5	17.73	3.21	16.78	4.22	20.93	0.04	128	23	121	30	NONE		19.5	55	33.6	740	767	3698	154.1	2.57	65	62.7	0	144	3554
									00:15:35	22.47	0.599	13.461	422	323.462	316.101	0.98	108.2	17.1	36.8	37.6	5.48	1.6	91	3.6	18.06	2.85	16.8	4.14	20.93	0.04	130	21	121	30	NONE		19.5	55	33.6	740	767	2317	96.6	1.61	65	39.3	0	180	2137
									00:15:37	23.44	0.737	17.273	536	468.882	447.878	0.96	130.5	23.2	33.3	34.9	7.95	2.3	90	5.2	17.71	3.15	16.55	4.3	20.93	0.04	127	23	119	31	NONE		19.5	55	33.6	740	767	3343	139.3	2.32	65	56.7	0	511	2832
									00:15:40	21.74	0.668	14.522	588	357.16	341.563	0.96	120.3	19.1	36.4	38.1	6.05	1.7	90	4	18.01	2.86	16.51	4.37	20.93	0.04	130	21	119	31	NONE		19.5	55	33.6	740	767	2547	106.1	1.77	66	43.2	0	380	2167
									00:15:42	23.08	0.686	15.831	577	400.07	381.696	0.95	123	20.1	35.5	37.2	6.78	1.9	89	4.5	17.93	2.93	16.64	4.2	20.93	0.04	129	21	120	30	NONE		19.5	55	33.6	740	767	2851	118.8	1.98	66	48.3	0	447	2404
									00:15:45	21.98	0.658	14.462	486	364.032	343.555	0.94	118.1	19	35.5	37.6	6.17	1.8	88	4.1	17.95	2.89	16.57	4.24	20.93	0.04	129	21	119	31	NONE		19.6	55	33.6	740	767	2589	107.9	1.8	66	43.9	0	497	2092
									00:15:48	20.91	0.824	17.226	580	485.442	454.703	0.94	145	26.4	32.5	34.7	8.23	2.4	88	5.5	17.6	3.2	16.34	4.46	20.93	0.04	127	23	118	32	NONE		19.6	55	33.6	740	767	3446	143.6	2.39	66	58.4	0	745	2702
									00:15:51	19.17	0.613	11.751	622	288.697	269.551	0.93	110.5	17.1	36.1	38.6	4.89	1.4	89	3.2	18.03	2.79	16.72	4.09	20.93	0.04	130	20	120	29	NONE		19.6	55	33.6	740	767	2048	85.3	1.42	66	34.7	0	464	1585
									00:15:54	22.47	0.931	20.921	599	621.874	576.072	0.93	162.2	31.1	31.1	33.6	10.54	3	89	7	17.42	3.34	16.29	4.48	20.93	0.04	125	24	117	32	NONE		19.6	55	33.6	740	767	4405	183.5	3.06	66	74.7	0	1107	3298
									00:15:57	20.13	0.648	13.047	645	312.676	289.601	0.93	117.3	17.5	37.2	40.2	5.3	1.5	89	3.5	18.1	2.7	16.7	4.12	20.93	0.04	130	19	120	30	NONE		19.6	55	33.6	740	767	2215	92.3	1.54	66	37.5	0	558	1657
									00:15:59	23.17	0.631	14.618	564	364.102	339.14	0.93	113.5	17.8	35.7	38.3	6.17	1.8	88	4.1	17.99	2.82	16.79	4	20.93	0.04	130	20	121	29	NONE		19.6	55	33.6	740	767	2582	107.6	1.79	66	43.8	0	604	1978
									00:16:02	24.49	0.729	17.853	501	492.201	461.919	0.94	128.8	22.9	32.8	34.9	8.34	2.4	88	5.6	17.67	3.14	16.46	4.28	20.93	0.04	127	23	119	31	NONE		19.6	55	33.6	740	767	3496	145.7	2.43	66	59.3	0	734	2762
									00:16:04	24.59	0.725	17.828	528	482.565	445.378	0.92	128.6	22	33.4	36.2	8.18	2.3	88	5.5	17.74	3.03	16.56	4.2	20.93	0.04	128	22	119	30	NONE		19.6	55	33.6	740	767	3416	142.3	2.37	66	57.9	0	898	2517
									00:16:07	23.44	0.671	15.727	530	410.376	377.995	0.92	119.8	19.6	34.3	37.3	6.96	2	88	4.7	17.85	2.92	16.63	4.13	20.93	0.04	129	21	120	30	NONE		19.6	55	33.6	740	767	2903	121	2.02	67	49.2	0	782	2122
									00:16:10	21.74	0.657	14.283	518	365.409	336.197	0.92	117.7	18.8	34.9	38	6.19	1.8	87	4.2	17.91	2.86	16.58	4.21	20.93	0.04	129	21	119	30	NONE		19.6	55	33.6	740	767	2585	107.7	1.79	67	43.8	0	705	1879
									00:16:12	25.42	0.723	18.381	562	492.056	454.13	0.92	128.5	21.7	33.7	36.6	8.34	2.4	87	5.7	17.77	3	16.55	4.2	20.93	0.04	128	22	119	30	NONE		19.6	55	33.6	740	767	3483	145.1	2.42	67	59	0	916	2567
									00:16:15	21.2	0.694	14.714	569	376.415	348.845	0.93	124.3	20	35.1	37.9	6.38	1.8	88	4.3	17.91	2.88	16.63	4.15	20.93	0.04	129	21	120	30	NONE		19.6	55	33.6	740	767	2667	111.1	1.85	67	45.2	0	667	2000
									00:16:17	23.62	0.675	15.945	589	406.659	373.057	0.92	121	19.2	35.1	38.3	6.89	2	88	4.6	17.93	2.84	16.63	4.13	20.93	0.04	129	20	120	30	NONE		19.6	55	33.6	740	767	2875	119.8	2	67	48.7	0	811	2064
									00:16:20	22.47	0.725	16.292	486	431.621	397.638	0.92	129.1	21.5	34.1	37	7.32	2.1	87	5	17.81	2.97	16.44	4.33	20.93	0.04	128	21	118	31	NONE		19.7	55	33.6	740	767	3054	127.2	2.12	67	51.8	0	821	2233
									00:16:23	22.22	0.695	15.444	589	408.719	374.902	0.92	123.8	20.5	34	37	6.93	2	87	4.7	17.81	2.95	16.51	4.24	20.93	0.04	128	21	119	31	NONE		19.7	55	33.6	740	767	2889	120.4	2.01	67	49	0	816	2073
									00:16:25	21.82	0.555	12.109	545	297.589	272.633	0.92	100.1	15.2	35.6	38.8	5.04	1.4	89	3.3	18.04	2.74	16.75	4.01	20.93	0.04	130	20	121	29	NONE		19.7	55	33.6	740	767	2103	87.6	1.46	67	35.6	0	602	1501
									00:16:28	21.74	0.796	17.304	505	499.83	460.329	0.92	139.5	25.7	31.6	34.3	8.47	2.4	88	5.7	17.53	3.23	16.36	4.37	20.93	0.04	126	23	118	31	NONE		19.7	55	33.6	740	767	3536	147.3	2.46	67	59.9	0	954	2582
									00:16:31	19.35	0.496	9.6	565	231.027	208.323	0.9	89.8	13.1	35.7	39.6	3.92	1.1	88	2.6	18.1	2.64	16.81	3.91	20.93	0.04	130	19	121	28	NONE		19.7	55	33.6	740	767	1627	67.8	1.13	67	27.6	0	546	1082
									00:16:34	21.98	0.759	16.681	485	491.987	441.818	0.9	132.6	24.4	30.8	34.3	8.34	2.4	89	5.5	17.47	3.21	16.24	4.43	20.93	0.04	126	23	117	32	NONE		19.7	55	33.6	740	767	3463	144.3	2.4	67	58.7	0	1205	2258
									00:16:37	21.13	0.698	14.746	597	418.439	372.258	0.89	122.9	21.4	31.7	35.6	7.09	2	88	4.8	17.61	3.07	16.36	4.3	20.93	0.04	127	22	118	31	NONE		19.7	55	33.6	740	767	2940	122.5	2.04	68	49.8	0	1107	1832
									00:16:40	22.39	0.673	15.067	509	420.189	372.255	0.89	118.9	20.2	32.1	36.3	7.12	2	88	4.8	17.67	3	16.36	4.26	20.93	0.04	127	22	118	31	NONE		19.7	55	33.6	740	767	2949	122.9	2.05	68	50	0	1148	1801
									00:16:42	21.82	0.703	15.338	577	431.393	382.584	0.89	124	21.3	32	36.1	7.31	2.1	89	4.8	17.64	3.03	16.38	4.27	20.93	0.04	127	22	118	31	NONE		19.7	55	33.6	740	767	3029	126.2	2.1	68	51.3	0	1170	1859
									00:16:45	19.8	0.693	13.723	555	379.655	337.384	0.89	122.6	20.7	32.5	36.6	6.43	1.8	89	4.3	17.69	2.99	16.29	4.31	20.93	0.04	127	22	117	31	NONE		19.7	55	33.6	740	767	2667	111.1	1.85	68	45.2	0	1013	1653
									00:16:48	21.28	0.712	15.149	587	428.376	376.572	0.88	125.5	21.5	31.9	36.3	7.26	2.1	89	4.8	17.63	3.02	16.4	4.23	20.93	0.04	127	22	118	30	NONE		19.7	55	33.6	740	767	3002	125.1	2.08	68	50.9	0	1239	1763
									00:16:51	22.39	0.735	16.455	518	495.956	440.899	0.89	127.9	23.9	30	33.8	8.41	2.4	88	5.6	17.4	3.25	16.28	4.32	20.93	0.04	125	23	117	31	NONE		19.7	55	33.6	740	767	3484	145.2	2.42	68	59	0	1320	2164
									00:16:54	18.02	0.614	11.063	586	300.276	266.878	0.89	109	18	32.6	36.7	5.09	1.5	88	3.4	17.75	2.93	16.36	4.24	20.93	0.04	128	21	118	31	NONE		19.8	55	33.6	740	767	2109	87.9	1.46	68	35.7	0	801	1308
									00:16:57	22.56	0.613	13.827	530	372.42	328.461	0.88	109	17.7	32.9	37.3	6.31	1.8	88	4.2	17.78	2.89	16.45	4.12	20.93	0.04	128	21	118	30	NONE		19.8	55	33.6	740	767	2612	108.8	1.81	68	44.3	0	1052	1560
									00:16:59	26.2	0.726	19.022	455	582.587	509.504	0.87	126	23.6	29.5	33.7	9.87	2.8	87	6.7	17.36	3.25	16.22	4.34	20.93	0.04	125	23	117	31	NONE		19.8	55	33.6	740	767	4079	170	2.83	68	69.1	0	1746	2333
									00:17:02	18.63	0.597	11.124	625	296.607	257.444	0.87	106.4	16.8	33.1	38.1	5.03	1.4	89	3.3	17.82	2.81	16.41	4.14	20.93	0.04	128	20	118	30	NONE		19.8	55	33.6	740	767	2074	86.4	1.44	68	35.1	0	934	1139
									00:17:05	22.56	0.596	13.444	532	360.211	315.415	0.88	106.1	17	32.9	37.6	6.11	1.7	89	4	17.8	2.85	16.51	4.07	20.93	0.04	128	21	119	29	NONE		19.8	55	33.6	740	767	2523	105.1	1.75	68	42.8	0	1071	1452
									00:17:08	22.3	0.712	15.881	514	474.256	415.238	0.88	124.2	22.6	30.2	34.5	8.04	2.3	88	5.4	17.44	3.17	16.29	4.26	20.93	0.04	126	23	117	31	NONE		19.8	55	33.6	740	767	3321	138.4	2.31	69	56.3	0	1411	1911
									00:17:10	25.97	0.707	18.364	502	545.632	472.752	0.87	123.5	22.1	30.3	35	9.25	2.6	88	6.2	17.47	3.13	16.33	4.22	20.93	0.04	126	23	118	30	NONE		19.8	55	33.6	740	767	3813	158.9	2.65	69	64.6	0	1738	2075
									00:17:13	24.1	0.652	15.711	518	447.36	390.776	0.87	114.8	19.7	31.3	35.9	7.58	2.2	89	5	17.61	3.02	16.4	4.14	20.93	0.04	127	22	118	30	NONE		19.8	55	33.6	740	767	3131	130.5	2.17	69	53.1	0	1352	1780
									00:17:15	20.13	0.535	10.772	496	278.787	245.002	0.88	95.8	14.8	33.6	38.2	4.73	1.4	89	3.1	17.91	2.77	16.59	4	20.93	0.04	129	20	119	29	NONE		19.8	55	33.7	740	767	1954	81.4	1.36	69	33.1	0	808	1146
									00:17:19	19.54	0.599	11.707	424	321.701	278.162	0.86	106.2	17.3	32.1	37.2	5.45	1.6	87	3.7	17.73	2.89	16.22	4.27	20.93	0.04	128	21	117	31	NONE		19.8	55	33.6	740	767	2247	93.6	1.56	69	38.1	0	1038	1209
									00:17:21	20.76	0.65	13.495	543	379.019	326.309	0.86	114.8	19.1	31.8	36.9	6.42	1.8	88	4.3	17.66	2.94	16.17	4.3	20.93	0.04	127	21	116	31	NONE		19.8	55	33.6	740	767	2645	110.2	1.84	69	44.8	0	1256	1390
									00:17:24	23.62	0.672	15.874	521	483.808	408.538	0.84	116.9	21	29.4	34.8	8.2	2.3	89	5.4	17.4	3.12	16.09	4.34	20.93	0.04	125	22	116	31	NONE		19.9	54	33.6	740	767	3364	140.2	2.34	69	57	0	1786	1578
									00:17:27	20.41	0.692	14.122	548	422.827	357.926	0.85	120.8	21.3	30	35.5	7.17	2	89	4.8	17.46	3.08	16.09	4.35	20.93	0.04	126	22	116	31	NONE		19.9	54	33.7	740	767	2942	122.6	2.04	69	49.9	0	1541	1401
									00:17:30	20.27	0.587	11.899	532	316.128	264.901	0.84	104.8	15.9	33.2	39.6	5.36	1.5	89	3.6	17.85	2.71	16.29	4.13	20.93	0.04	129	20	117	30	NONE		19.9	54	33.6	740	767	2195	91.5	1.52	69	37.2	0	1214	981
									00:17:32	25.42	1.134	28.831	527	1033.85	862.083	0.83	190.3	41.1	26.2	31.4	17.52	5	89	11.6	16.78	3.62	15.75	4.63	20.93	0.04	121	26	113	33	NONE		19.9	54	33.7	740	767	7172	298.8	4.98	69	121.6	0	4067	3105
									00:17:35	25.64	0.779	19.974	638	606.12	515.27	0.85	135.6	24.4	30	35.3	10.27	2.9	92	6.6	17.41	3.13	16.18	4.25	20.93	0.04	125	23	116	31	NONE		19.9	54	33.7	740	767	4220	175.8	2.93	70	71.5	0	2159	2061
									00:17:37	25.1	0.566	14.209	625	356.3	311.506	0.87	101.9	15.1	34.9	40	6.04	1.7	97	3.7	18	2.67	16.77	3.81	20.93	0.04	130	19	121	27	NONE		19.9	54	33.7	740	767	2494	103.9	1.73	70	42.3	0	1070	1424
[truncated: 34 more columns]

## Sheet: Sonuçlar
Parametre	um	Pre	Bekl.	%Beklenen	Ex Sonrası	% Değişim	Normal	Sınıf
Parametre	um	Ölçüm	Dinlenme	Isınma	AT	RC	Maks	Bekl.	%Beklenen	Normal	Sınıf
Parametre	um	Ölçüm	Dinlenme	Isınma	AT	RC	Maks	Bekl.	%Beklenen	Normal	Sınıf
Parametre	um	Ölçüm	Dinlenme	Isınma	AT	RC	Maks	Bekl.	%Beklenen	Normal	Sınıf
Parametre	um	Ölçüm	Dinlenme	Isınma	AT	RC	Maks	Bekl.	%Beklenen	Normal	Sınıf
Parametre	um	Ölçüm	Dinlenme	Isınma	AT	RC	Maks	Bekl.	%Beklenen	Normal	Sınıf
