# Supplementary material for: Correction: The contribution of energy systems during 30-second lower body Wingate anaerobic test in combat sports athletes: Intermittent versus single forms and gender comparison
Source: PLoS One. 2024 Jun 27;19(6):e0306361. doi: 10.1371/journal.pone.0306361 (PMC11210755; doi:10.1371/journal.pone.0306361)
Supplement: S1 File — A) Descriptive characteristics of athletes including age range, height, weight; B) Wingate test outputs, including metrics such as peak power, mean power, and fatigue index; C) Oxygen Consumption (O2) Data for two different Wingate test protocols, providing comparative insights into athletes’ oxygen consumption during these tests. (ZIP) [file pone.0306361.s001.zip › S1 File/C. Oxygen consumption data for two Wingate tests/All Raw-Oxygen Data/50.xlsx]

## Sheet: Veri
			Test Tarihi	21112022		Barometrik basınç (mmHg)	761		t	Rf	VT	VE_ergo	IV	VO2	VCO2	RQ	O2eksp	CO2eksp	VE/VO2	VE/VCO2	VO2/Kg	METS	HR	VO2/HR	FeO2	FeCO2	FetO2	FetCO2	FiO2	FiCO2	PeO2	PeCO2	PetO2	PETCO2	Faz	İşaretleyici	Ortam Sıc.	RH Amb	Cihaz Sıcaklığı	Analizör Basıncı	PB	EEkc	EEh	EEm	EEtot	EEkg	PRO	YAĞ	CHO
			Test Süresi	00:13:23		Ortam Sıcaklığı (°C)	24		s	1/min	L(btps)	L/min	mL	mL/min	mL/min	---	mL	mL	---	---	mL/min/Kg	---	bpm	mL/beat	%	%	%	%	%	%	mmHg	mmHg	mmHg	mmHg	---	---	°C	%	°C	mmHg	mmHg	kcal/day	kcal/h	kcal/min	kcal	kcal/Kg/day	kcal/day	kcal/day	kcal/day
			Test Süresi	00:10:05		Ortam Görece Nem (%)	53
			Egzersiz Süresi	00:00:00		Flowmetre sıcaklığı (°C)	34		00:00:01	17.39	0.263	4.574	395	198.776	159.614	0.8	41.8	11.2	16.9	21	3.55	1	106	1.9	15.89	4.26	15.12	4.94	20.93	0.04	113	30	108	35	NONE		23.9	52	39.6	733	761	1369	57	0.95	0	24.4	0	921	449
			Kişi (Hasta) Tipi	Healthy		Flowmetre Bağıl Nem (%)	100		00:00:06	11.95	0.7	8.367	409	368.409	304.724	0.83	110.6	31.1	20.4	24.7	6.58	1.9	106	3.5	15.8	4.44	14.2	5.76	20.93	0.04	113	32	101	41	NONE		24	52	39.6	733	761	2552	106.3	1.77	0	45.6	0	1505	1046
			Test Türü	Azami		STPD (---)	0.8273		00:00:10	14.42	0.356	5.135	529	180.195	152.215	0.84	59.9	12.9	22.9	27.1	3.22	0.9	109	1.7	16.83	3.62	15.17	5.03	20.93	0.04	120	26	108	36	NONE		24	52	39.6	733	761	1253	52.2	0.87	0	22.4	0	664	589
			Ergometre	Hiçbiri		BTPS Ins (---)	1.0981		00:00:14	20.76	0.249	5.17	276	176.293	147.707	0.84	42.2	8.7	21.1	25.2	3.15	0.9	105	1.7	16.95	3.49	15.52	4.69	20.93	0.04	121	25	111	33	NONE		24	52	39.6	733	761	1224	51	0.85	0	21.9	0	677	547
			Protokol	Hiçbiri		BTPS Eksp (---)	1.02		00:00:17	15.19	2.179	33.099	887	1182.57	1096.13	0.93	363.4	88.1	27.1	29.2	21.12	6	104	11.4	16.68	4.04	15.57	4.88	20.93	0.04	119	29	111	35	NONE		24.1	52	39.6	733	761	8378	349.1	5.82	0	149.6	0	2090	6288
			Azami Efor	Onaylanmamış		#Adım sayısı	179		00:00:22	13.48	0.117	1.578	530	28.9723	28.4797	0.98	21.9	2.6	21.9	22.3	0.52	0.1	103	0.3	18.72	2.22	17.64	3.13	20.93	0.04	134	16	126	22	NONE		24.1	52	39.6	733	761	208	8.7	0.14	1	3.7	0	12	196
			EKG Tepkisi	Yok		BSA (m2)	1.53935		00:00:26	13.67	0.165	2.255	237	74.7858	70.4865	0.94	28	6.3	17.4	18.4	1.34	0.4	100	0.7	16.97	3.82	15.97	4.65	20.93	0.04	121	27	114	33	NONE		24.1	52	39.6	733	761	532	22.2	0.37	1	9.5	0	104	427
			Test sebebi	Yok		BMI (kg/m2)	23.3		00:00:29	18.87	0.358	6.755	390	224.986	203.801	0.91	60.8	13.2	24.2	26.7	4.02	1.1	100	2.2	16.98	3.69	15.43	5.06	20.93	0.04	121	26	110	36	NONE		24.2	52	39.6	733	761	1586	66.1	1.1	1	28.3	0	510	1077
			Testi durdurma sebebi	Yok		HR Maks.	204		00:00:33	17.09	0.31	5.299	348	171.819	153.8	0.9	53	11	23.9	26.7	3.07	0.9	100	1.7	17.1	3.55	15.57	4.87	20.93	0.04	122	25	111	35	NONE		24.2	52	39.6	733	761	1209	50.4	0.84	1	21.6	0	433	776
			Test Konumu	Tanımsız		Kullanıcı 1 (---)	-		00:00:36	19.29	0.361	6.965	348	227.521	197.193	0.87	61.7	12.5	24.7	28.5	4.06	1.2	99	2.3	17.09	3.46	15.52	4.86	20.93	0.04	122	25	111	35	NONE		24.2	52	39.6	733	761	1590	66.3	1.1	1	28.4	0	723	867
			Test Amacı	Yok		Kullanıcı 2 (---)	-		00:00:39	18.93	0.335	6.341	352	209.817	181.097	0.86	57.1	11.7	23.9	27.7	3.75	1.1	99	2.1	17.04	3.49	15.52	4.87	20.93	0.04	122	25	111	35	NONE		24.2	52	39.6	733	761	1465	61	1.02	1	26.2	0	684	781
						Kullanıcı 3 (---)	-		00:00:43	14.12	0.376	5.308	316	140.156	173.45	1.24	66.1	15	30.8	24.9	2.5	0.7	101	1.4	17.58	3.99	15.06	5.18	20.93	0.04	126	28	108	37	NONE		24.3	51	39.6	733	761	1062	44.2	0.74	1	19	0	0	1062
									00:00:46	18.93	0.374	7.079	382	269.153	230.956	0.86	61.6	14.9	21.4	24.9	4.81	1.4	102	2.6	16.47	3.98	14.96	5.28	20.93	0.04	118	28	107	38	NONE		24.3	51	39.6	733	761	1877	78.2	1.3	1	33.5	0	909	968
									00:00:49	21.2	0.325	6.89	316	253.165	218.709	0.86	54	12.6	21.4	24.7	4.52	1.3	101	2.5	16.62	3.88	15.04	5.15	20.93	0.04	119	28	107	37	NONE		24.3	51	39.6	733	761	1768	73.7	1.23	1	31.6	0	821	947
									00:00:53	17.54	0.333	5.842	320	211.638	178.027	0.84	55.6	12.4	21.8	25.9	3.78	1.1	102	2.1	16.7	3.72	15.19	5.02	20.93	0.04	119	27	108	36	NONE		24.3	51	39.6	733	761	1471	61.3	1.02	1	26.3	0	797	673
									00:00:56	15.87	0.577	9.159	486	341.785	300.296	0.88	95.4	23.1	23.5	26.8	6.1	1.7	101	3.4	16.53	4	15.19	5.21	20.93	0.04	118	29	108	37	NONE		24.3	51	39.6	733	761	2395	99.8	1.66	1	42.8	0	992	1403
									00:00:59	19.87	0.355	7.053	286	252.517	216.256	0.86	59.4	13.3	22.4	26.2	4.51	1.3	99	2.6	16.73	3.75	15.15	5.17	20.93	0.04	119	27	108	37	NONE		24.4	51	39.6	733	761	1761	73.4	1.22	1	31.4	0	863	898
									00:01:02	20.2	0.356	7.192	358	231.355	204.852	0.89	61	12.4	25	28.2	4.13	1.2	101	2.3	17.13	3.48	15.37	5.04	20.93	0.04	122	25	110	36	NONE		24.4	51	39.6	733	761	1624	67.7	1.13	1	29	0	635	989
									00:01:05	21.58	0.352	7.597	289	300.937	259.944	0.86	57.3	14.7	20.2	23.4	5.37	1.5	101	3	16.28	4.18	15.17	5.14	20.93	0.04	116	30	108	37	NONE		24.4	51	39.6	733	761	2102	87.6	1.46	1	37.5	0	977	1125
									00:01:08	21.66	0.235	5.09	343	145.481	125.539	0.86	41.3	7.1	24.6	28.5	2.6	0.7	100	1.5	17.57	3.02	15.82	4.56	20.93	0.04	125	22	113	33	NONE		24.4	51	39.6	733	761	1016	42.3	0.71	1	18.1	0	475	541
									00:01:12	13.57	0.44	5.973	361	223.334	196.789	0.88	72.7	17.7	22.5	25.5	3.99	1.1	98	2.3	16.52	4.02	14.86	5.45	20.93	0.04	118	29	106	39	NONE		24.4	51	39.6	733	761	1566	65.2	1.09	1	28	0	635	931
									00:01:16	17.54	0.277	4.86	287	173.731	146.424	0.84	46.4	10.2	20.9	24.8	3.1	0.9	101	1.7	16.75	3.68	15.13	5.01	20.93	0.04	120	26	108	36	NONE		24.4	51	39.6	733	761	1208	50.3	0.84	2	21.6	0	648	560
									00:01:19	20.76	0.363	7.536	304	293.545	243.1	0.83	59.5	14.3	20.7	25	5.24	1.5	99	3	16.39	3.94	14.78	5.29	20.93	0.04	117	28	106	38	NONE		24.4	51	39.6	733	761	2034	84.7	1.41	2	36.3	0	1193	841
									00:01:22	18.99	0.339	6.437	336	235.298	195.778	0.83	56.5	12.6	21.7	26.1	4.2	1.2	97	2.4	16.67	3.72	14.96	5.1	20.93	0.04	119	27	107	36	NONE		24.5	51	39.6	733	761	1632	68	1.13	2	29.1	0	935	696
									00:01:26	15.27	0.3	4.58	301	177.444	143.722	0.81	49.3	11.5	19.8	24.4	3.17	0.9	101	1.8	16.43	3.83	14.9	5.07	20.93	0.04	117	27	106	36	NONE		24.5	51	39.6	733	761	1224	51	0.85	2	21.9	0	794	430
									00:01:29	20.69	0.338	6.993	319	276.832	225.315	0.81	55.2	13.3	20	24.6	4.94	1.4	102	2.7	16.33	3.93	14.75	5.17	20.93	0.04	117	28	105	37	NONE		24.5	51	39.5	733	761	1912	79.6	1.33	2	34.1	0	1214	697
									00:01:32	19.48	0.341	6.643	350	260.469	207.292	0.8	55.9	13	20.3	25.5	4.65	1.3	100	2.6	16.39	3.81	14.87	5.12	20.93	0.04	117	27	106	37	NONE		24.5	51	39.5	733	761	1791	74.6	1.24	2	32	0	1248	543
									00:01:35	20.98	0.423	8.874	345	358.499	290.352	0.81	68.7	16.9	20.7	25.5	6.4	1.8	99	3.6	16.24	4	14.71	5.31	20.93	0.04	116	29	105	38	NONE		24.5	51	39.6	733	761	2473	103.1	1.72	2	44.2	0	1605	869
									00:01:38	18.69	0.457	8.542	428	325.058	275.497	0.85	75.3	18	22.3	26.3	5.8	1.7	100	3.3	16.48	3.94	14.99	5.17	20.93	0.04	118	28	107	37	NONE		24.5	51	39.6	733	761	2262	94.2	1.57	2	40.4	0	1177	1085
									00:01:43	12.02	0.342	4.112	327	103.743	129.957	1.25	60.6	13.2	31.5	25.2	1.85	0.5	99	1	17.72	3.86	14.88	5.19	20.93	0.04	127	28	106	37	NONE		24.5	51	39.5	733	761	788	32.9	0.55	2	14.1	0	0	788
									00:01:46	19.8	0.368	7.287	365	273.196	222.004	0.81	61	13.7	21.6	26.6	4.88	1.4	100	2.7	16.58	3.72	14.77	5.27	20.93	0.04	118	27	105	38	NONE		24.5	51	39.5	733	761	1886	78.6	1.31	2	33.7	0	1206	680
									00:01:49	19.05	0.363	6.914	324	258.285	212.004	0.82	60.2	13.6	21.6	26.3	4.61	1.3	99	2.6	16.58	3.75	14.84	5.22	20.93	0.04	118	27	106	37	NONE		24.5	51	39.5	733	761	1786	74.4	1.24	2	31.9	0	1092	694
									00:01:52	20.2	0.367	7.414	337	268.39	224.828	0.84	61.3	13.6	22.4	26.7	4.79	1.4	98	2.7	16.7	3.71	14.96	5.14	20.93	0.04	119	26	107	37	NONE		24.5	51	39.5	733	761	1863	77.6	1.29	2	33.3	0	1032	831
									00:01:55	20.41	0.345	7.041	337	257.484	213.764	0.83	57.5	12.8	21.8	26.3	4.6	1.3	96	2.7	16.67	3.71	14.94	5.18	20.93	0.04	119	26	107	37	NONE		24.5	51	39.5	733	761	1785	74.4	1.24	2	31.9	0	1034	750
									00:01:58	21.74	0.3	6.522	314	228.225	193.862	0.85	50.5	10.9	21.9	25.8	4.08	1.2	94	2.4	16.83	3.63	15.25	4.95	20.93	0.04	120	26	109	35	NONE		24.6	51	39.5	733	761	1589	66.2	1.1	2	28.4	0	816	772
									00:02:01	20.83	0.333	6.938	316	247.416	209.685	0.85	55.8	12.3	22.1	26.1	4.42	1.3	94	2.6	16.76	3.69	15.11	5.09	20.93	0.04	120	26	108	36	NONE		24.6	51	39.5	733	761	1722	71.7	1.2	2	30.7	0	896	826
									00:02:05	18.35	0.267	4.899	275	159.763	134.987	0.84	45.7	9	22.6	26.8	2.85	0.8	96	1.7	17.12	3.37	15.3	4.88	20.93	0.04	122	24	109	35	NONE		24.6	51	39.5	733	761	1111	46.3	0.77	3	19.8	0	588	523
									00:02:08	16.04	0.403	6.465	378	252.688	208.871	0.83	66	15.9	21.1	25.6	4.51	1.3	98	2.6	16.38	3.95	14.8	5.26	20.93	0.04	117	28	106	38	NONE		24.6	51	39.6	733	761	1750	72.9	1.22	3	31.2	0	1036	714
									00:02:12	15.62	0.376	5.875	340	220.94	184.184	0.83	62.2	14.4	21.6	26	3.95	1.1	101	2.2	16.54	3.83	14.69	5.34	20.93	0.04	118	27	105	38	NONE		24.6	51	39.5	733	761	1533	63.9	1.06	3	27.4	0	870	662
									00:02:15	15.96	0.301	4.803	342	174.712	140.974	0.81	50.3	10.8	21.1	26.1	3.12	0.9	102	1.7	16.71	3.59	14.7	5.22	20.93	0.04	119	26	105	37	NONE		24.6	51	39.6	733	761	1204	50.2	0.84	3	21.5	0	794	411
									00:02:19	17.49	0.385	6.735	367	264.134	217.723	0.82	63	15.2	20.9	25.3	4.72	1.3	100	2.6	16.36	3.95	14.64	5.33	20.93	0.04	117	28	105	38	NONE		24.6	51	39.5	733	761	1828	76.2	1.27	3	32.6	0	1096	732
									00:02:22	19.11	0.343	6.554	377	250.612	208.064	0.83	56.5	13.3	20.8	25.1	4.48	1.3	100	2.5	16.47	3.88	14.8	5.23	20.93	0.04	118	28	106	37	NONE		24.6	51	39.5	733	761	1737	72.4	1.21	3	31	0	1006	731
									00:02:25	20.07	0.358	7.184	312	265.261	221.723	0.84	59.5	13.5	21.8	26.1	4.74	1.4	97	2.7	16.62	3.77	15.19	4.97	20.93	0.04	119	27	108	35	NONE		24.6	51	39.5	733	761	1841	76.7	1.28	3	32.9	0	1031	810
									00:02:28	18.18	0.441	8.018	429	281.261	245.522	0.87	74.1	16.5	24	27.5	5.02	1.4	95	3	16.8	3.74	15.22	5.12	20.93	0.04	120	27	109	37	NONE		24.6	51	39.5	733	761	1968	82	1.37	3	35.2	0	854	1115
									00:02:31	19.42	0.315	6.117	309	211.01	187.523	0.89	53.1	11.8	22.5	25.4	3.77	1.1	96	2.2	16.86	3.75	15.37	5.02	20.93	0.04	120	27	110	36	NONE		24.6	51	39.5	733	761	1482	61.8	1.03	3	26.5	0	563	919
									00:02:34	19.67	0.316	6.216	317	214.402	188.347	0.88	53.3	11.7	22.6	25.7	3.83	1.1	96	2.2	16.87	3.7	15.23	5.09	20.93	0.04	120	26	109	36	NONE		24.6	51	39.5	733	761	1502	62.6	1.04	3	26.8	0	623	879
									00:02:37	18.99	0.379	7.196	342	257.538	222.232	0.86	63.4	14.3	22.8	26.4	4.6	1.3	93	2.8	16.73	3.77	15.18	5.13	20.93	0.04	119	27	108	37	NONE		24.6	51	39.5	733	761	1798	74.9	1.25	3	32.1	0	841	957
									00:02:40	21.05	0.347	7.305	299	250.608	220.506	0.88	58.6	12.8	23.3	26.4	4.48	1.3	94	2.7	16.89	3.69	15.25	5.08	20.93	0.04	121	26	109	36	NONE		24.6	51	39.5	733	761	1757	73.2	1.22	3	31.4	0	720	1037
									00:02:43	20.48	0.348	7.126	327	249.946	216.171	0.86	58.5	12.9	22.8	26.3	4.46	1.3	95	2.6	16.81	3.71	15.13	5.15	20.93	0.04	120	26	108	37	NONE		24.6	51	39.5	733	761	1746	72.8	1.21	3	31.2	0	805	941
									00:02:46	20.2	0.332	6.707	335	236.721	206.683	0.87	55.7	12.5	22.4	25.6	4.23	1.2	97	2.4	16.78	3.77	15.1	5.15	20.93	0.04	120	27	108	37	NONE		24.6	51	39.5	733	761	1657	69	1.15	3	29.6	0	718	939
									00:02:49	20.62	0.412	8.495	323	332.401	287.152	0.86	67.3	17	21.2	24.6	5.94	1.7	98	3.4	16.33	4.13	14.87	5.37	20.93	0.04	117	29	106	38	NONE		24.6	51	39.5	733	761	2322	96.7	1.61	3	41.5	0	1079	1243
									00:02:53	13.45	0.5	6.726	452	255.312	229.259	0.9	82.2	20.8	22.7	25.2	4.56	1.3	102	2.5	16.44	4.16	14.92	5.42	20.93	0.04	117	30	107	39	NONE		24.6	51	39.5	733	761	1797	74.9	1.25	3	32.1	0	626	1171
									00:02:57	19.54	0.354	6.919	428	227.857	204.661	0.9	60.3	12.8	24.4	27.1	4.07	1.2	105	2.2	17.03	3.62	15.48	4.98	20.93	0.04	122	26	111	36	NONE		24.6	51	39.5	733	761	1604	66.8	1.11	4	28.6	0	557	1047
									00:03:00	16.3	0.305	4.973	308	144.832	131.886	0.91	53.3	9.9	26.5	29.1	2.59	0.7	105	1.4	17.48	3.25	15.38	4.96	20.93	0.04	125	23	110	35	NONE		24.6	51	39.5	733	761	1022	42.6	0.71	4	18.3	0	312	710
									00:03:03	18.87	0.385	7.264	367	251.107	220.799	0.88	64.9	14.3	23.7	26.9	4.48	1.3	106	2.4	16.86	3.71	15.12	5.27	20.93	0.04	120	27	108	38	NONE		24.7	51	39.5	733	761	1760	73.3	1.22	4	31.4	0	725	1035
									00:03:09	11.58	0.532	6.162	379	224.226	194.393	0.87	88.6	20.5	23.9	27.5	4	1.1	98	2.3	16.65	3.85	14.68	5.59	20.93	0.04	119	28	105	40	NONE		24.7	51	39.5	733	761	1567	65.3	1.09	4	28	0	712	856
									00:03:12	18.75	0.437	8.194	417	294.697	262.529	0.89	72.9	17.1	23.4	26.2	5.26	1.5	100	2.9	16.68	3.91	15.02	5.34	20.93	0.04	119	28	107	38	NONE		24.7	51	39.5	733	761	2071	86.3	1.44	4	37	0	771	1299
									00:03:15	18.52	0.349	6.463	314	241.534	210.802	0.87	57.7	13.9	21.4	24.5	4.31	1.2	96	2.5	16.53	3.98	14.97	5.28	20.93	0.04	118	28	107	38	NONE		24.7	51	39.5	733	761	1690	70.4	1.17	4	30.2	0	734	956
									00:03:18	18.07	0.359	6.488	360	222.141	192.207	0.87	60.7	13	23.5	27.2	3.97	1.1	94	2.4	16.91	3.62	15.08	5.17	20.93	0.04	121	26	108	37	NONE		24.7	51	39.5	733	761	1552	64.7	1.08	4	27.7	0	714	838
									00:03:22	17.6	0.379	6.669	380	239.727	208.852	0.87	63.3	14.5	22.7	26	4.28	1.2	95	2.5	16.7	3.83	15.07	5.25	20.93	0.04	119	27	108	37	NONE		24.7	51	39.5	733	761	1677	69.9	1.16	4	29.9	0	737	940
									00:03:26	12.9	0.563	7.265	572	265.545	243.108	0.92	93.4	23	24	26.2	4.74	1.4	96	2.8	16.59	4.09	15.25	5.26	20.93	0.04	118	29	109	38	NONE		24.7	51	39.5	733	761	1876	78.2	1.3	4	33.5	0	541	1335
									00:03:30	18.58	0.307	5.703	320	196.11	180.984	0.92	51.7	11.9	22.4	24.3	3.5	1	93	2.1	16.84	3.88	15.39	5.09	20.93	0.04	120	28	110	36	NONE		24.7	51	39.5	733	761	1388	57.8	0.96	4	24.8	0	365	1023
									00:03:33	19.48	0.36	7.013	317	243.623	215.237	0.88	60.6	13.5	23.2	26.2	4.35	1.2	95	2.6	16.83	3.75	15.26	5.18	20.93	0.04	120	27	109	37	NONE		24.7	51	39.5	733	761	1709	71.2	1.19	4	30.5	0	680	1029
									00:03:36	20.98	0.422	8.853	348	317.043	288.639	0.91	70.4	16.8	23.3	25.6	5.66	1.6	99	3.2	16.68	3.98	15.15	5.32	20.93	0.04	119	28	108	38	NONE		24.7	51	39.5	733	761	2238	93.2	1.55	4	40	0	684	1553
									00:03:40	15.67	0.595	9.321	398	356.443	327.392	0.92	97.5	25.5	23.1	25.1	6.37	1.8	105	3.4	16.39	4.29	14.92	5.5	20.93	0.04	117	31	107	39	NONE		24.7	51	39.5	733	761	2520	105	1.75	4	45	0	701	1819
									00:03:41	40.27	0.322	12.966	195	395.977	365.483	0.92	55.7	11.1	25.6	27.8	7.07	2	105	3.8	17.3	3.45	15.77	4.63	20.93	0.04	124	25	113	33	NONE		24.7	51	39.5	733	761	2803	116.8	1.95	4	50	0	737	2066
									00:03:43	26.91	0.416	11.193	489	334.255	307.914	0.92	72.3	14	27.9	30.2	5.97	1.7	105	3.2	17.38	3.37	15.7	4.9	20.93	0.04	124	24	112	35	NONE		24.7	51	39.5	733	761	2365	98.5	1.64	4	42.2	0	636	1729
									00:03:46	22.9	0.391	8.954	462	261.826	245.22	0.94	68.2	13.1	28.1	30	4.68	1.3	105	2.5	17.44	3.35	15.84	4.91	20.93	0.04	125	24	113	35	NONE		24.7	51	39.5	733	761	1859	77.5	1.29	5	33.2	0	402	1456
									00:04:02	17.91	0.466	8.346	493	277.271	278.768	1.01	78.8	19	25.6	25.4	4.95	1.4	116	2.4	16.91	4.08	15.39	5.47	20.93	0.04	121	29	110	39	NONE		24.7	51	39.5	733	761	1999	83.3	1.39	5	35.7	0	0	1999
									00:04:05	19.48	0.551	10.734	441	385.334	386.461	1	91.4	24.2	24.3	24.2	6.88	2	116	3.3	16.59	4.39	15.4	5.47	20.93	0.04	118	31	110	39	NONE		24.7	51	39.5	733	761	2776	115.7	1.93	5	49.6	0	0	2776
									00:04:08	19.67	0.366	7.2	377	225.635	228.72	1.01	62.7	14.2	25.8	25.5	4.03	1.2	116	1.9	17.13	3.88	15.55	5.3	20.93	0.04	122	28	111	38	NONE		24.7	51	39.5	733	761	1629	67.9	1.13	5	29.1	0	0	1629
									00:04:12	16.22	0.36	5.838	422	176.006	177.839	1.01	62.2	13.4	26.7	26.4	3.14	0.9	112	1.6	17.28	3.72	15.68	5.29	20.93	0.04	123	27	112	38	NONE		24.7	51	39.5	733	761	1270	52.9	0.88	5	22.7	0	0	1270
									00:04:16	14.05	0.812	11.41	672	390.368	405.424	1.04	136.1	35.2	26.7	25.7	6.97	2	107	3.6	16.76	4.33	15.57	5.57	20.93	0.04	120	31	111	40	NONE		24.7	51	39.5	733	761	2834	118.1	1.97	5	50.6	0	0	2834
									00:04:19	21.28	0.398	8.468	406	242.18	254.194	1.05	69.4	14.6	28.8	27.5	4.32	1.2	107	2.3	17.44	3.67	16.02	5.15	20.93	0.04	125	26	114	37	NONE		24.7	51	39.5	733	761	1763	73.4	1.22	5	31.5	0	0	1763
									00:04:22	20.91	0.409	8.551	371	258.683	279.095	1.08	70.4	16.3	27.4	25.4	4.62	1.3	106	2.4	17.21	3.99	15.89	5.3	20.93	0.04	123	28	113	38	NONE		24.7	51	39.5	733	761	1895	79	1.32	5	33.8	0	0	1895
									00:04:25	22.56	0.425	9.586	435	281.661	304.742	1.08	73.6	16.5	28.4	26.3	5.03	1.4	107	2.6	17.32	3.88	15.98	5.22	20.93	0.04	124	28	114	37	NONE		24.7	51	39.5	733	761	2065	86	1.43	5	36.9	0	0	2065
									00:04:27	21.98	0.479	10.527	433	320.904	347.448	1.08	82.3	19.3	28	25.9	5.73	1.6	104	3.1	17.18	4.03	15.97	5.31	20.93	0.04	123	29	114	38	NONE		24.7	51	39.5	733	761	2353	98	1.63	6	42	0	0	2353
									00:04:30	23.08	0.473	10.915	411	323.124	357.232	1.11	81.7	18.9	28.8	26	5.77	1.6	103	3.1	17.27	4	16.12	5.24	20.93	0.04	123	29	115	37	NONE		24.7	51	39.5	733	761	2381	99.2	1.65	6	42.5	0	0	2381
									00:04:32	28.44	0.45	12.796	408	360.534	412.181	1.14	78.4	17.7	30	26.2	6.44	1.8	105	3.4	17.42	3.93	16.29	5.11	20.93	0.04	124	28	116	36	NONE		24.7	51	39.5	733	761	2678	111.6	1.86	6	47.8	0	0	2678
									00:04:35	23.53	0.45	10.588	432	278.743	331.33	1.19	79.3	17.2	32.1	27	4.98	1.4	109	2.6	17.62	3.82	16.34	5.2	20.93	0.04	126	27	117	37	NONE		24.7	51	39.5	733	761	2090	87.1	1.45	6	37.3	0	0	2090
									00:04:37	24.69	0.48	11.852	478	298.457	371.967	1.25	85.1	18.4	33.9	27.2	5.33	1.5	108	2.8	17.73	3.83	16.52	5.13	20.93	0.04	127	27	118	37	NONE		24.7	51	39.5	733	761	2265	94.4	1.57	6	40.5	0	0	2265
									00:04:40	19.29	0.349	6.733	368	159.145	187.716	1.18	62.7	11.9	33.8	28.7	2.84	0.8	109	1.5	17.97	3.41	16.44	5.13	20.93	0.04	128	24	117	37	NONE		24.7	51	39.5	733	761	1191	49.6	0.83	6	21.3	0	0	1191
									00:04:44	15.71	0.581	9.126	373	271.473	321.856	1.19	99.9	25	29.6	24.9	4.85	1.4	112	2.4	17.19	4.3	15.87	5.67	20.93	0.04	123	31	113	40	NONE		24.7	51	39.5	733	761	2034	84.8	1.41	6	36.3	0	0	2034
									00:04:47	20.13	0.371	7.47	554	184.105	215.748	1.17	66.2	13.1	32.9	28.1	3.29	0.9	112	1.6	17.84	3.53	16.48	5.09	20.93	0.04	127	25	118	36	NONE		24.7	51	39.5	733	761	1376	57.3	0.96	6	24.6	0	0	1376
									00:04:50	22.73	0.384	8.727	395	232.172	279.165	1.2	67.5	15	30.7	25.6	4.15	1.2	114	2	17.58	3.91	16.38	5.24	20.93	0.04	126	28	117	37	NONE		24.7	51	39.5	733	761	1746	72.8	1.21	6	31.2	0	0	1746
									00:04:52	27.65	0.526	14.544	441	401.334	493.892	1.23	91.7	21.8	31.4	25.5	7.17	2	117	3.4	17.43	4.14	16.38	5.27	20.93	0.04	124	30	117	38	NONE		24.6	51	39.5	733	761	3036	126.5	2.11	6	54.2	0	0	3036
									00:04:54	24.1	0.454	10.94	430	276.202	349.257	1.26	80.4	17.7	33.5	26.5	4.93	1.4	117	2.4	17.71	3.9	16.59	5.14	20.93	0.04	126	28	118	37	NONE		24.7	51	39.5	733	761	2104	87.7	1.46	6	37.6	0	0	2104
									00:04:57	25	0.369	9.225	363	219.04	282.391	1.29	66	13.8	34.1	26.5	3.91	1.1	118	1.9	17.89	3.74	16.66	5.08	20.93	0.04	128	27	119	36	NONE		24.6	51	39.5	733	761	1677	69.9	1.16	6	30	0	0	1677
									00:05:01	13.42	0.586	7.866	274	159.553	280.615	1.76	106	25.5	43.4	24.7	2.85	0.8	117	1.4	18.09	4.35	15.9	5.64	20.93	0.04	129	31	114	40	NONE		24.7	51	39.5	733	761	1341	55.9	0.93	6	23.9	0	0	1341
									00:05:03	25.21	0.288	7.261	436	196.849	220.769	1.12	50.6	10.7	27.9	24.9	3.52	1	116	1.7	17.57	3.72	16.37	4.94	20.93	0.04	125	27	117	35	NONE		24.6	51	39.4	733	761	1455	60.6	1.01	6	26	0	0	1455
									00:05:06	24	0.42	10.08	409	282.797	336.21	1.19	73.1	17.1	29.7	25	5.05	1.4	115	2.5	17.4	4.07	16.18	5.34	20.93	0.04	124	29	116	38	NONE		24.7	51	39.5	733	761	2121	88.4	1.47	6	37.9	0	0	2121
									00:05:09	18.81	0.422	7.937	416	220.853	260.362	1.18	73.6	16.9	30	25.4	3.94	1.1	115	1.9	17.44	4	16.17	5.34	20.93	0.04	125	29	115	38	NONE		24.7	51	39.5	733	761	1653	68.9	1.15	6	29.5	0	0	1653
									00:05:11	38.96	0.164	6.39	189	166.444	191.29	1.15	29	6	22	19.1	2.97	0.8	115	1.4	17.68	3.66	16.64	4.56	20.93	0.04	126	26	119	33	NONE		24.6	51	39.4	733	761	1238	51.6	0.86	6	22.1	0	0	1238
									00:05:14	17.96	0.443	7.958	488	208.212	251.519	1.21	78.1	17.1	32.2	26.6	3.72	1.1	107	1.9	17.63	3.86	16.22	5.33	20.93	0.04	126	28	116	38	NONE		24.7	51	39.4	733	761	1568	65.3	1.09	7	28	0	0	1568
									00:05:17	21.28	0.392	8.34	434	229.119	273.611	1.19	68.5	15.7	29.9	25	4.09	1.2	101	2.3	17.47	4.01	16.32	5.21	20.93	0.04	125	29	117	37	NONE		24.7	51	39.4	733	761	1720	71.7	1.19	7	30.7	0	0	1720
									00:05:21	18.87	0.441	8.321	431	226.03	279.799	1.24	77.1	18.1	31	25	4.04	1.2	99	2.3	17.48	4.1	16.41	5.19	20.93	0.04	125	29	117	37	NONE		24.7	51	39.4	733	761	1713	71.4	1.19	7	30.6	0	0	1713
									00:05:24	16.95	0.39	6.61	445	187.795	223.582	1.19	67.7	16.1	28.9	24.3	3.35	1	100	1.9	17.36	4.13	16.27	5.26	20.93	0.04	124	29	116	38	NONE		24.7	51	39.4	733	761	1409	58.7	0.98	7	25.2	0	0	1409
									00:05:27	19.93	0.412	8.213	392	237.826	285.895	1.2	71.2	17.5	28.7	23.8	4.25	1.2	96	2.5	17.28	4.25	16.25	5.3	20.93	0.04	123	30	116	38	NONE		24.7	51	39.4	733	761	1788	74.5	1.24	7	31.9	0	0	1788
									00:05:29	21.66	0.347	7.516	360	207.769	244.822	1.18	60.6	13.8	28.9	24.5	3.71	1.1	91	2.3	17.46	3.98	16.51	5.03	20.93	0.04	125	28	118	36	NONE		24.7	51	39.4	733	761	1555	64.8	1.08	7	27.8	0	0	1555
									00:05:32	24.9	0.301	7.494	330	199.937	238.517	1.19	52.9	11.7	28.8	24.1	3.57	1	88	2.3	17.57	3.89	16.57	4.93	20.93	0.04	125	28	118	35	NONE		24.7	51	39.4	733	761	1501	62.5	1.04	7	26.8	0	0	1501
									00:05:35	21.35	0.375	8.007	410	206.108	249.974	1.21	66.3	14.3	31.6	26.1	3.68	1.1	89	2.3	17.68	3.81	16.52	5.05	20.93	0.04	126	27	118	36	NONE		24.7	51	39.4	733	761	1553	64.7	1.08	7	27.7	0	0	1553
									00:05:37	22.06	0.362	7.985	389	207.804	258.342	1.24	63.8	14.3	31	24.9	3.71	1.1	89	2.3	17.62	3.95	16.64	4.95	20.93	0.04	126	28	119	35	NONE		24.7	51	39.4	733	761	1576	65.7	1.09	7	28.1	0	0	1576
									00:05:40	20.41	0.38	7.755	409	196.208	245.643	1.25	67.3	14.7	32.2	25.8	3.5	1	90	2.2	17.71	3.87	16.69	4.98	20.93	0.04	126	28	119	36	NONE		24.7	51	39.4	733	761	1491	62.1	1.04	7	26.6	0	0	1491
									00:05:43	21.51	0.316	6.796	353	167.709	211.265	1.26	56.2	12	31.5	25	2.99	0.9	90	1.9	17.78	3.8	16.77	4.85	20.93	0.04	127	27	120	35	NONE		24.7	51	39.4	733	761	1276	53.2	0.89	7	22.8	0	0	1276
									00:05:46	22.22	0.319	7.089	345	178.117	220.123	1.24	56.6	12.1	31.1	25.1	3.18	0.9	90	2	17.74	3.79	16.75	4.88	20.93	0.04	127	27	120	35	NONE		24.7	51	39.4	733	761	1349	56.2	0.94	7	24.1	0	0	1349
									00:05:48	25.64	0.34	8.718	328	209.684	258.052	1.23	60.8	12.3	33	26.8	3.74	1.1	93	2.3	17.88	3.62	16.77	4.83	20.93	0.04	128	26	120	34	NONE		24.7	51	39.4	733	761	1586	66.1	1.1	7	28.3	0	0	1586
									00:05:51	22.22	0.38	8.444	346	212.784	261.961	1.23	67.4	14.4	32.4	26.3	3.8	1.1	96	2.2	17.74	3.79	16.64	4.94	20.93	0.04	127	27	119	35	NONE		24.7	51	39.4	733	761	1610	67.1	1.12	7	28.7	0	0	1610
									00:05:54	21.51	0.301	6.473	323	163.339	198.915	1.22	53.4	11.3	30.4	25	2.92	0.8	95	1.7	17.74	3.75	16.64	4.93	20.93	0.04	127	27	119	35	NONE		24.7	51	39.4	733	761	1232	51.3	0.86	7	22	0	0	1232
									00:05:57	18.18	0.296	5.382	325	134.284	157.672	1.17	52.7	10.6	30.6	26.1	2.4	0.7	97	1.4	17.8	3.58	16.63	4.87	20.93	0.04	127	26	119	35	NONE		24.7	51	39.4	733	761	1004	41.8	0.7	7	17.9	0	0	1004
									00:06:00	17.75	0.359	6.373	365	166.878	193.223	1.16	63.4	13.3	30.7	26.6	2.98	0.9	96	1.7	17.66	3.7	16.37	5.07	20.93	0.04	126	26	117	36	NONE		24.7	51	39.4	733	761	1243	51.8	0.86	7	22.2	0	0	1243
									00:06:04	18.75	0.322	6.038	293	96.9513	196.594	2.03	59.8	12.8	48.7	24	1.73	0.5	95	1	18.57	3.98	16.31	5.03	20.93	0.04	133	28	116	36	NONE		24.7	51	39.4	733	761	856	35.7	0.59	7	15.3	0	0	856
									00:06:07	15.62	0.327	5.109	360	139.623	148.261	1.06	57.5	11.6	28.8	27.1	2.49	0.7	96	1.5	17.58	3.55	16.16	5.02	20.93	0.04	126	25	115	36	NONE		24.7	51	39.4	733	761	1019	42.5	0.71	7	18.2	0	0	1019
									00:06:11	18.69	0.289	5.402	277	135.811	143.573	1.06	51.6	9.4	30.1	28.5	2.43	0.7	98	1.4	17.85	3.25	16.33	4.71	20.93	0.04	127	23	117	34	NONE		24.7	51	39.4	733	761	990	41.3	0.69	7	17.7	0	0	990
									00:06:13	20.91	0.351	7.338	320	225.059	229.333	1.02	60.4	13.4	26.1	25.6	4.02	1.1	98	2.3	17.21	3.82	16.01	5	20.93	0.04	123	27	114	36	NONE		24.7	51	39.4	733	761	1627	67.8	1.13	7	29.1	0	0	1627
									00:06:18	12.35	0.404	4.988	366	107.421	167.919	1.56	72.8	16.6	38.4	24.6	1.92	0.5	100	1.1	18.02	4.11	15.96	5.06	20.93	0.04	129	29	114	36	NONE		24.7	51	39.4	733	761	869	36.2	0.6	8	15.5	0	0	869
									00:06:22	17.49	0.388	6.787	450	211.355	204.697	0.97	66.7	14.3	26.3	27.2	3.77	1.1	100	2.1	17.19	3.69	15.74	5.15	20.93	0.04	123	26	112	37	NONE		24.7	51	39.4	733	761	1511	63	1.05	8	27	0	162	1349
									00:06:25	20.41	0.353	7.204	356	225.713	218.789	0.97	60.6	13.1	25.6	26.4	4.03	1.2	98	2.3	17.17	3.71	15.9	4.93	20.93	0.04	123	26	114	35	NONE		24.7	51	39.4	733	761	1614	67.3	1.12	8	28.8	0	169	1445
									00:06:27	21.05	0.332	6.989	328	212.825	210.171	0.99	57.3	12.2	25.9	26.2	3.8	1.1	97	2.2	17.26	3.67	15.99	4.9	20.93	0.04	123	26	114	35	NONE		24.7	51	39.4	733	761	1528	63.7	1.06	8	27.3	0	65	1463
									00:06:31	18.58	0.345	6.409	373	198.565	197.66	1	59.3	13	25.7	25.8	3.55	1	97	2	17.19	3.77	16.01	4.9	20.93	0.04	123	27	114	35	NONE		24.7	51	39.4	733	761	1428	59.5	0.99	8	25.5	0	22	1406
									00:06:34	16.71	0.364	6.084	333	186.569	186.03	1	62.7	13.6	26.3	26.4	3.33	1	97	1.9	17.23	3.74	16.06	4.85	20.93	0.04	123	27	115	35	NONE		24.7	51	39.4	733	761	1342	55.9	0.93	8	24	0	13	1329
									00:06:37	20.2	0.364	7.354	351	242.672	239.906	0.99	61.7	14.5	24.5	24.8	4.33	1.2	99	2.5	16.95	3.98	15.82	5.03	20.93	0.04	121	28	113	36	NONE		24.7	51	39.3	733	761	1743	72.6	1.21	8	31.1	0	68	1675
									00:06:41	17.24	0.331	5.707	390	167.373	163.57	0.98	57.6	11.6	26.9	27.5	2.99	0.9	100	1.7	17.4	3.5	15.99	4.91	20.93	0.04	124	25	114	35	NONE		24.7	51	39.4	733	761	1199	50	0.83	8	21.4	0	93	1106
									00:06:45	17.6	0.391	6.88	348	223.216	223.351	1	66.5	15.5	25.3	25.3	3.99	1.1	96	2.3	17.01	3.96	15.68	5.22	20.93	0.04	121	28	112	37	NONE		24.7	51	39.3	733	761	1607	67	1.12	8	28.7	0	0	1607
									00:06:49	13.13	0.303	3.978	405	103.781	101.869	0.98	53.9	9.5	29.5	30	1.85	0.5	96	1.1	17.79	3.14	15.84	4.96	20.93	0.04	127	22	113	35	NONE		24.7	51	39.3	733	761	744	31	0.52	8	13.3	0	47	697
									00:06:52	19.93	0.329	6.558	270	202.235	194.07	0.96	56.7	11.9	25.5	26.6	3.61	1	93	2.2	17.23	3.62	15.73	5.02	20.93	0.04	123	26	112	36	NONE		24.7	51	39.3	733	761	1443	60.1	1	8	25.8	0	199	1244
									00:06:55	20.27	0.316	6.405	297	198.132	184.017	0.93	54.5	11.1	25.2	27.1	3.54	1	94	2.1	17.25	3.51	15.85	4.84	20.93	0.04	123	25	113	35	NONE		24.7	51	39.3	733	761	1404	58.5	0.98	8	25.1	0	341	1063
									00:06:58	20.27	0.334	6.77	328	212.121	200.667	0.95	57.4	12.1	25.2	26.7	3.79	1.1	94	2.3	17.19	3.62	15.8	4.89	20.93	0.04	123	26	113	35	NONE		24.7	51	39.3	733	761	1509	62.9	1.05	8	26.9	0	278	1231
									00:07:01	20.41	0.283	5.776	296	179.013	165.232	0.92	48.8	9.9	24.3	26.3	3.2	0.9	93	1.9	17.24	3.5	15.72	4.93	20.93	0.04	123	25	112	35	NONE		24.7	51	39.3	733	761	1267	52.8	0.88	8	22.6	0	333	934
									00:07:04	18.46	0.267	4.929	302	157.915	146.515	0.93	45.7	9.7	23	24.8	2.82	0.8	94	1.7	17.12	3.63	15.69	4.98	20.93	0.04	122	26	112	36	NONE		24.7	51	39.3	733	761	1119	46.6	0.78	8	20	0	276	843
									00:07:07	20.62	0.286	5.897	303	195.915	185.68	0.95	48.5	11	22.7	24	3.5	1	95	2.1	16.96	3.85	15.61	5.01	20.93	0.04	121	27	111	36	NONE		24.7	51	39.3	733	761	1394	58.1	0.97	8	24.9	0	249	1146
									00:07:11	13.04	0.286	3.73	325	101.528	119.631	1.18	50.1	11.2	27.7	23.6	1.81	0.5	100	1	17.52	3.92	15.17	5.31	20.93	0.04	125	28	108	38	NONE		24.7	51	39.3	733	761	760	31.7	0.53	8	13.6	0	0	760
									00:07:15	17.6	0.303	5.331	399	189.135	169.996	0.9	50.7	11.8	21.7	24.1	3.38	1	101	1.9	16.73	3.89	15.28	5.2	20.93	0.04	119	28	109	37	NONE		24.7	51	39.3	733	761	1331	55.5	0.92	8	23.8	0	460	872
									00:07:18	18.24	0.372	6.784	356	236.167	215.007	0.91	62.5	14.4	23.3	25.6	4.22	1.2	101	2.3	16.8	3.87	15.3	5.21	20.93	0.04	120	28	109	37	NONE		24.7	51	39.3	733	761	1667	69.5	1.16	8	29.8	0	510	1157
									00:07:22	16.71	0.228	3.811	326	117.284	106.583	0.91	39.4	7.8	22.5	24.8	2.09	0.6	100	1.2	17.28	3.42	15.61	4.85	20.93	0.04	123	24	111	35	NONE		24.7	51	39.3	733	761	827	34.5	0.57	9	14.8	0	258	570
									00:07:25	18.46	0.269	4.966	313	179.751	160.245	0.89	44.8	10.6	20.4	22.9	3.21	0.9	98	1.8	16.65	3.94	15.33	5.15	20.93	0.04	119	28	109	37	NONE		24.7	51	39.3	733	761	1263	52.6	0.88	9	22.6	0	468	795
									00:07:28	20.98	0.316	6.629	336	238.139	214.746	0.9	52.7	12.5	21.7	24	4.25	1.2	96	2.5	16.68	3.96	15.32	5.12	20.93	0.04	119	28	109	37	NONE		24.7	51	39.3	733	761	1678	69.9	1.16	9	30	0	562	1115
									00:07:31	17.86	0.293	5.232	334	185.07	163.72	0.88	49.1	11.2	21.5	24.3	3.3	0.9	95	1.9	16.76	3.82	15.36	5.08	20.93	0.04	120	27	110	36	NONE		24.7	51	39.3	733	761	1299	54.1	0.9	9	23.2	0	511	787
									00:07:35	16.13	0.316	5.097	337	177.748	159.763	0.9	53.1	12.1	22.3	24.8	3.17	0.9	92	1.9	16.8	3.83	15.25	5.19	20.93	0.04	120	27	109	37	NONE		24.7	51	39.3	733	761	1251	52.1	0.87	9	22.3	0	432	819
									00:07:38	17.05	0.305	5.199	334	184.306	161.85	0.88	51.1	11.6	21.7	24.7	3.29	0.9	94	2	16.75	3.8	15.21	5.15	20.93	0.04	120	27	109	37	NONE		24.7	51	39.3	733	761	1291	53.8	0.9	9	23.1	0	537	754
									00:07:42	18.58	0.333	6.186	330	227.476	197.723	0.87	55.3	13	21.5	24.7	4.06	1.2	96	2.4	16.61	3.9	15.06	5.25	20.93	0.04	119	28	108	37	NONE		24.7	51	39.3	733	761	1591	66.3	1.1	9	28.4	0	710	881
									00:07:47	11.81	0.354	4.181	339	119.39	146.173	1.22	61.3	15.1	28.1	22.9	2.13	0.6	100	1.2	17.32	4.27	14.6	5.32	20.93	0.04	124	30	104	38	NONE		24.7	51	39.3	733	761	902	37.6	0.63	9	16.1	0	0	902
									00:07:49	22.14	0.371	8.214	358	316.128	262.851	0.83	61	14.5	21.1	25.4	5.65	1.6	101	3.1	16.44	3.91	14.75	5.33	20.93	0.04	117	28	105	38	NONE		24.7	51	39.3	733	761	2192	91.3	1.52	9	39.1	0	1261	931
									00:07:52	20.69	0.396	8.193	361	311.468	269.425	0.87	65.2	15.9	21.7	25	5.56	1.6	101	3.1	16.46	4.02	15.07	5.17	20.93	0.04	118	29	108	37	NONE		24.7	51	39.3	733	761	2176	90.7	1.51	9	38.9	0	1002	1174
									00:07:55	22.22	0.373	8.289	417	290.049	245.429	0.85	62.8	13.5	23.2	27.4	5.18	1.5	101	2.9	16.84	3.62	15.22	5.04	20.93	0.04	120	26	109	36	NONE		24.7	51	39.3	733	761	2018	84.1	1.4	9	36	0	1059	958
									00:07:58	20.07	0.367	7.365	392	250.236	221.67	0.89	62.1	13.5	23.8	26.9	4.47	1.3	103	2.4	16.92	3.68	15.29	5.03	20.93	0.04	121	26	109	36	NONE		24.7	51	39.3	733	761	1756	73.2	1.22	9	31.4	0	684	1072
									00:08:01	19.54	0.311	6.078	403	188.553	167.752	0.89	53.7	10.5	25	28.1	3.37	1	106	1.8	17.27	3.38	15.73	4.73	20.93	0.04	123	24	112	34	NONE		24.7	51	39.3	733	761	1325	55.2	0.92	9	23.7	0	499	826
									00:08:04	19.23	0.294	5.654	353	197.903	174.716	0.88	49.4	11.1	21.8	24.7	3.53	1	106	1.9	16.8	3.78	15.46	4.99	20.93	0.04	120	27	110	36	NONE		24.7	51	39.3	733	761	1388	57.8	0.96	9	24.8	0	555	833
									00:08:07	19.42	0.498	9.67	340	340.393	305.216	0.9	83.5	19.2	24.4	27.2	6.08	1.7	105	3.2	16.77	3.86	15.2	5.29	20.93	0.04	120	28	109	38	NONE		24.7	51	39.3	733	761	2395	99.8	1.66	9	42.8	0	845	1550
									00:08:10	23.26	0.29	6.744	311	224.435	199.773	0.89	49.3	10.5	22.8	25.6	4.01	1.1	105	2.1	17	3.62	15.47	4.97	20.93	0.04	121	26	110	35	NONE		24.7	51	39.3	733	761	1577	65.7	1.1	9	28.2	0	591	986
									00:08:14	14.78	0.391	5.778	382	210.424	182.691	0.87	65.1	15.1	22.5	26	3.76	1.1	106	2	16.65	3.86	14.79	5.48	20.93	0.04	119	28	106	39	NONE		24.7	51	39.3	733	761	1471	61.3	1.02	9	26.3	0	662	809
									00:08:17	18.58	0.308	5.721	436	193.31	170.217	0.88	52.2	11.2	22.9	26	3.45	1	104	1.9	16.95	3.64	15.33	5.04	20.93	0.04	121	26	109	36	NONE		24.7	51	39.3	733	761	1355	56.5	0.94	10	24.2	0	553	803
									00:08:21	16.76	0.36	6.034	375	211.352	185.175	0.88	60.5	13.5	23	26.2	3.77	1.1	101	2.1	16.81	3.75	15.21	5.18	20.93	0.04	120	27	109	37	NONE		24.7	51	39.3	733	761	1480	61.7	1.03	10	26.4	0	626	855
									00:08:23	23.53	0.418	9.835	303	362.564	321.809	0.89	69.3	16.7	22.6	25.4	6.47	1.8	100	3.6	16.58	4	15.18	5.2	20.93	0.04	118	29	108	37	NONE		24.7	51	39.3	733	761	2546	106.1	1.77	10	45.5	0	977	1569
									00:08:27	15.31	0.332	5.082	331	189.222	161.657	0.85	55	12.9	21.2	24.8	3.38	1	101	1.9	16.57	3.89	15.05	5.3	20.93	0.04	118	28	107	38	NONE		24.7	51	39.3	733	761	1319	54.9	0.92	10	23.5	0	656	663
									00:08:31	16.48	0.301	4.962	337	185.765	164.719	0.89	49.7	12.2	20.5	23.1	3.32	0.9	98	1.9	16.51	4.05	14.99	5.29	20.93	0.04	118	29	107	38	NONE		24.7	51	39.3	733	761	1304	54.3	0.91	10	23.3	0	504	800
									00:08:34	19.87	0.318	6.318	339	214.505	183.629	0.86	53.9	11.3	23	26.8	3.83	1.1	96	2.2	16.95	3.55	15.27	4.99	20.93	0.04	121	25	109	36	NONE		24.7	51	39.3	733	761	1496	62.3	1.04	10	26.7	0	735	761
									00:08:37	20.07	0.356	7.144	352	233.127	206.802	0.89	60.8	12.6	24.6	27.8	4.16	1.2	96	2.4	17.08	3.54	15.39	4.95	20.93	0.04	122	25	110	35	NONE		24.8	51	39.3	733	761	1637	68.2	1.14	10	29.2	0	631	1006
									00:08:40	19.61	0.343	6.725	354	222.477	197.29	0.89	58.4	12.3	24.1	27.1	3.97	1.1	96	2.3	17.03	3.59	15.52	4.93	20.93	0.04	122	26	111	35	NONE		24.8	51	39.3	733	761	1562	65.1	1.08	10	27.9	0	604	958
									00:08:43	20.2	0.341	6.889	348	234.622	213.311	0.91	57.6	12.9	23.3	25.7	4.19	1.2	97	2.4	16.89	3.78	15.51	4.98	20.93	0.04	121	27	111	36	NONE		24.8	51	39.3	733	761	1656	69	1.15	10	29.6	0	513	1142
									00:08:46	20.41	0.281	5.735	316	188.396	168.619	0.9	47.9	10.1	22.9	25.5	3.36	1	97	1.9	17.05	3.59	15.66	4.89	20.93	0.04	122	26	112	35	NONE		24.8	51	39.3	733	761	1325	55.2	0.92	10	23.7	0	475	850
									00:09:03	20.07	0.285	5.719	314	182.713	162.453	0.89	48.9	9.9	23.6	26.6	3.26	0.9	97	1.9	17.16	3.47	15.55	4.85	20.93	0.04	123	25	111	35	NONE		24.9	51	39.3	733	761	1283	53.5	0.89	10	22.9	0	486	798
									00:09:06	18.52	0.284	5.259	335	171.091	154.521	0.9	48.5	10.2	23.2	25.6	3.06	0.9	95	1.8	17.08	3.59	15.58	4.87	20.93	0.04	122	26	111	35	NONE		24.9	51	39.3	733	761	1206	50.2	0.84	10	21.5	0	399	807
									00:09:09	18.46	0.375	6.923	353	240.022	216.107	0.9	63.1	14.3	23.5	26.1	4.29	1.2	96	2.5	16.83	3.81	15.41	5.05	20.93	0.04	120	27	110	36	NONE		25	51	39.3	733	761	1690	70.4	1.17	10	30.2	0	575	1115
									00:09:13	18.93	0.336	6.36	318	213.041	192.055	0.9	57	12.4	23.6	26.2	3.8	1.1	98	2.2	16.96	3.69	15.46	5	20.93	0.04	121	26	110	36	NONE		25	50	39.3	733	761	1501	62.5	1.04	10	26.8	0	505	996
									00:09:16	18.18	0.288	5.236	324	167.987	147.173	0.88	49.4	9.9	23.6	26.9	3	0.9	100	1.7	17.15	3.44	15.53	4.9	20.93	0.04	122	25	111	35	NONE		25	50	39.3	733	761	1177	49	0.82	11	21	0	498	679
									00:09:19	18.63	0.314	5.851	299	190.792	164.541	0.86	53.7	10.8	23.8	27.6	3.41	1	102	1.9	17.1	3.44	15.4	5.01	20.93	0.04	122	25	110	36	NONE		25	50	39.3	733	761	1332	55.5	0.93	11	23.8	0	626	707
									00:09:23	16.26	0.277	4.504	302	152.868	134.368	0.88	46.9	10.1	22	25	2.73	0.8	98	1.6	16.93	3.65	15.31	5.01	20.93	0.04	121	26	109	36	NONE		25	50	39.3	733	761	1071	44.6	0.74	11	19.1	0	443	629
									00:09:26	19.05	0.329	6.267	306	208.033	182.286	0.88	56	11.7	23.7	27.1	3.71	1.1	98	2.1	17.02	3.56	15.33	4.97	20.93	0.04	122	25	109	35	NONE		25.1	50	39.3	733	761	1457	60.7	1.01	11	26	0	615	842
									00:09:29	19.42	0.397	7.709	336	268.316	236.791	0.88	66.8	14.9	23.7	26.8	4.79	1.4	99	2.7	16.83	3.75	15.39	4.93	20.93	0.04	120	27	110	35	NONE		25.1	50	39.3	733	761	1882	78.4	1.31	11	33.6	0	755	1127
									00:09:32	18.63	0.314	5.851	316	193.059	170.709	0.88	53.5	11.2	23.6	26.6	3.45	1	99	2	17.04	3.57	15.41	4.92	20.93	0.04	122	25	110	35	NONE		25.1	50	39.3	733	761	1355	56.4	0.94	11	24.2	0	535	819
									00:09:35	18.93	0.283	5.356	304	185.323	162.634	0.88	47.7	10.5	21.8	24.8	3.31	0.9	98	1.9	16.86	3.71	15.39	4.93	20.93	0.04	120	26	110	35	NONE		25.1	50	39.3	733	761	1298	54.1	0.9	11	23.2	0	543	756
									00:09:39	17.24	0.274	4.724	314	154.831	133.934	0.87	46.8	9.5	22.7	26.3	2.76	0.8	101	1.5	17.08	3.47	15.47	4.85	20.93	0.04	122	25	110	35	NONE		25.2	50	39.3	733	761	1082	45.1	0.75	11	19.3	0	498	583
									00:09:44	11.65	0.359	4.183	284	141.59	116.195	0.82	61	12.2	23.8	29	2.53	0.7	105	1.3	16.99	3.4	14.92	5.06	20.93	0.04	121	24	107	36	NONE		25.2	50	39.3	733	761	979	40.8	0.68	11	17.5	0	599	380
									00:09:48	17.14	0.32	5.486	351	202.902	166.939	0.82	53.2	11.9	21.1	25.7	3.62	1	104	2	16.62	3.72	14.82	5.16	20.93	0.04	119	27	106	37	NONE		25.2	50	39.3	733	761	1404	58.5	0.97	11	25.1	0	849	555
									00:09:51	16.04	0.33	5.294	343	203.129	162.807	0.8	54.4	12.4	20.5	25.6	3.63	1	102	2	16.48	3.76	14.83	5.16	20.93	0.04	118	27	106	37	NONE		25.2	50	39.3	733	761	1399	58.3	0.97	11	25	0	948	451
									00:09:54	19.05	0.361	6.876	337	253.183	207.289	0.82	60.1	13.3	21.9	26.7	4.52	1.3	101	2.5	16.65	3.68	15.01	5.02	20.93	0.04	119	26	107	36	NONE		25.3	50	39.3	733	761	1750	72.9	1.22	11	31.3	0	1083	667
									00:09:58	16	0.364	5.824	336	207.149	171.461	0.83	61.1	13.1	22.7	27.4	3.7	1.1	102	2	16.79	3.6	15.06	5.02	20.93	0.04	120	26	108	36	NONE		25.3	50	39.3	733	761	1435	59.8	1	11	25.6	0	844	591
									00:10:02	17.09	0.367	6.274	338	232.84	188.822	0.81	61	13.5	21.8	26.9	4.16	1.2	103	2.3	16.62	3.68	14.98	5.08	20.93	0.04	119	26	107	36	NONE		25.3	50	39.3	733	761	1607	66.9	1.12	11	28.7	0	1037	570
									00:10:05	17.44	0.332	5.791	333	212.443	175.554	0.83	55.3	12.3	21.5	26	3.79	1.1	102	2.1	16.66	3.7	15.05	5.02	20.93	0.04	119	26	107	36	NONE		25.4	50	39.3	733	761	1471	61.3	1.02	11	26.3	0	872	599
[truncated: 34 more columns]

## Sheet: Sonuçlar
Parametre	um	Pre	Bekl.	%Beklenen	Ex Sonrası	% Değişim	Normal	Sınıf
Parametre	um	Ölçüm	Dinlenme	Isınma	AT	RC	Maks	Bekl.	%Beklenen	Normal	Sınıf
Parametre	um	Ölçüm	Dinlenme	Isınma	AT	RC	Maks	Bekl.	%Beklenen	Normal	Sınıf
Parametre	um	Ölçüm	Dinlenme	Isınma	AT	RC	Maks	Bekl.	%Beklenen	Normal	Sınıf
Parametre	um	Ölçüm	Dinlenme	Isınma	AT	RC	Maks	Bekl.	%Beklenen	Normal	Sınıf
Parametre	um	Ölçüm	Dinlenme	Isınma	AT	RC	Maks	Bekl.	%Beklenen	Normal	Sınıf
