# Supplementary material for: Correction: The contribution of energy systems during 30-second lower body Wingate anaerobic test in combat sports athletes: Intermittent versus single forms and gender comparison
Source: PLoS One. 2024 Jun 27;19(6):e0306361. doi: 10.1371/journal.pone.0306361 (PMC11210755; doi:10.1371/journal.pone.0306361)
Supplement: S1 File — A) Descriptive characteristics of athletes including age range, height, weight; B) Wingate test outputs, including metrics such as peak power, mean power, and fatigue index; C) Oxygen Consumption (O2) Data for two different Wingate test protocols, providing comparative insights into athletes’ oxygen consumption during these tests. (ZIP) [file pone.0306361.s001.zip › S1 File/C. Oxygen consumption data for two Wingate tests/All Raw-Oxygen Data/51.xlsx]

## Sheet: Veri
			Test Tarihi	22122022		Barometrik basınç (mmHg)	766		t	Rf	VT	VE_ergo	IV	VO2	VCO2	RQ	O2eksp	CO2eksp	VE/VO2	VE/VCO2	VO2/Kg	METS	HR	VO2/HR	FeO2	FeCO2	FetO2	FetCO2	FiO2	FiCO2	PeO2	PeCO2	PetO2	PETCO2	Faz	İşaretleyici	Ortam Sıc.	RH Amb	Cihaz Sıcaklığı	Analizör Basıncı	PB	EEkc	EEh	EEm	EEtot	EEkg	PRO	YAĞ	CHO
			Test Süresi	00:13:29		Ortam Sıcaklığı (°C)	24		s	1/min	L(btps)	L/min	mL	mL/min	mL/min	---	mL	mL	---	---	mL/min/Kg	---	bpm	mL/beat	%	%	%	%	%	%	mmHg	mmHg	mmHg	mmHg	---	---	°C	%	°C	mmHg	mmHg	kcal/day	kcal/h	kcal/min	kcal	kcal/Kg/day	kcal/day	kcal/day	kcal/day
			Test Süresi	00:06:04		Ortam Görece Nem (%)	48
			Egzersiz Süresi	00:00:00		Flowmetre sıcaklığı (°C)	34		00:00:02	11.49	1.587	18.241	1157	648.113	599.703	0.93	265.4	63.4	26.9	29.1	9.97	2.8	69	9.4	16.72	3.99	15.98	4.89	20.92	0.05	120	29	115	35	NONE		24.1	48	37.3	738	766	4590	191.2	3.19	0	70.6	0	1170	3420
			Kişi (Hasta) Tipi	Healthy		Flowmetre Bağıl Nem (%)	100		00:00:07	15.23	0.525	7.995	669	228.427	206.065	0.9	92.2	16.5	30.3	33.6	3.51	1	67	3.4	17.56	3.14	16.6	4.36	20.92	0.05	126	23	119	31	NONE		24.1	48	37.3	738	766	1609	67.1	1.12	0	24.8	0	538	1072
			Test Türü	Azami		STPD (---)	0.8334		00:00:12	12.77	1.183	15.102	942	497.136	474.585	0.95	201.2	45.2	28.6	29.9	7.65	2.2	67	7.4	17.01	3.82	16.43	4.68	20.92	0.05	122	27	118	34	NONE		24.1	48	37.3	738	766	3544	147.7	2.46	0	54.5	0	549	2995
			Ergometre	Hiçbiri		BTPS Ins (---)	1.0953		00:00:17	12.1	0.587	7.101	681	187.829	181.529	0.97	104.3	18.3	33.3	34.5	2.89	0.8	69	2.7	17.77	3.12	16.56	4.55	20.92	0.05	128	22	119	33	NONE		24.1	48	37.3	738	766	1342	55.9	0.93	0	20.7	0	154	1189
			Protokol	Hiçbiri		BTPS Eksp (---)	1.0199		00:00:22	10.68	0.808	8.626	529	282.962	275.784	0.97	137.4	31.4	27.8	28.6	4.35	1.2	64	4.4	17	3.89	16	5.04	20.92	0.05	122	28	115	36	NONE		24	48	37.3	738	766	2026	84.4	1.41	0	31.2	0	175	1851
			Azami Efor	Onaylanmamış		#Adım sayısı	84		00:00:26	13.16	0.508	6.684	500	210.011	190.203	0.91	87.5	17.6	27.4	30.3	3.23	0.9	63	3.3	17.22	3.46	16.1	4.8	20.92	0.05	124	25	116	35	NONE		24	48	37.2	738	766	1481	61.7	1.03	1	22.8	0	477	1004
			EKG Tepkisi	Yok		BSA (m2)	1.68579		00:00:30	18.46	0.484	8.935	446	293.168	256.279	0.87	82.7	16.9	26.1	29.8	4.51	1.3	62	4.7	17.09	3.49	16.08	4.75	20.92	0.05	123	25	116	34	NONE		24	48	37.2	738	766	2052	85.5	1.43	1	31.6	0	881	1171
			Test sebebi	Yok		BMI (kg/m2)	25.1		00:00:35	10.14	0.748	7.581	647	255.082	234.181	0.92	126.8	28.1	26.9	29.3	3.92	1.1	62	4.1	16.95	3.76	15.84	5	20.92	0.05	122	27	114	36	NONE		24	48	37.3	738	766	1803	75.1	1.25	1	27.7	0	504	1299
			Testi durdurma sebebi	Yok		HR Maks.	199		00:00:40	13.3	0.655	8.714	595	275.151	249.148	0.91	112.7	22.8	28.3	31.2	4.23	1.2	61	4.5	17.21	3.48	16.03	4.85	20.92	0.05	124	25	115	35	NONE		24	48	37.2	738	766	1940	80.8	1.35	1	29.8	0	626	1314
			Test Konumu	Tanımsız		Kullanıcı 1 (---)	-		00:00:45	15.31	0.536	8.204	535	257.094	231.281	0.9	92.4	18.4	27.7	30.8	3.96	1.1	60	4.3	17.24	3.43	16.11	4.74	20.92	0.05	124	25	116	34	NONE		23.9	48	37.3	738	766	1810	75.4	1.26	1	27.8	0	620	1190
			Test Amacı	Yok		Kullanıcı 2 (---)	-		00:00:50	10.36	1.137	11.782	393	487.724	445.883	0.91	182.4	52.2	22.7	24.8	7.5	2.1	63	7.7	16.04	4.59	15.29	5.44	20.92	0.05	115	33	110	39	NONE		23.9	48	37.3	738	766	3445	143.6	2.39	1	53	0	1009	2437
						Kullanıcı 3 (---)	-		00:00:59	13.73	0.315	4.325	1023	78.8633	73.7161	0.93	59.1	6.6	42.7	45.6	1.21	0.3	65	1.2	18.76	2.1	17.21	3.78	20.92	0.05	135	15	124	27	NONE		23.9	48	37.3	738	766	560	23.3	0.39	1	8.6	0	125	435
									00:01:06	4.91	2.284	11.224	1668	340.916	352.032	1.03	394	87.1	31.9	30.9	5.24	1.5	68	5	17.25	3.81	16.4	4.81	20.92	0.05	124	27	118	35	NONE		23.9	48	37.2	738	766	2472	103	1.72	1	38	0	0	2472
									00:01:12	27.15	0.212	5.756	173	134.973	133.358	0.99	38.4	6	28.6	28.9	2.08	0.6	73	1.8	18.11	2.83	17.28	3.72	20.92	0.05	130	20	124	27	NONE		23.9	48	37.3	738	766	969	40.4	0.67	2	14.9	0	40	930
									00:01:16	8.38	0.295	2.472	266	70.8711	59.7234	0.84	51.9	8.7	26.6	31.6	1.09	0.3	72	1	17.59	2.95	16.05	4.59	20.92	0.05	126	21	115	33	NONE		23.9	48	37.2	738	766	493	20.5	0.34	2	7.6	0	264	228
									00:01:19	15.31	0.471	7.209	432	270.072	218.927	0.81	78.2	17.4	22.7	28	4.15	1.2	70	3.9	16.6	3.69	15.12	5.18	20.92	0.05	119	27	109	37	NONE		23.9	48	37.2	738	766	1864	77.6	1.29	2	28.7	0	1204	659
									00:01:23	17.24	0.456	7.862	405	303.289	233.777	0.77	75.3	16.5	21.9	28.5	4.67	1.3	69	4.4	16.51	3.62	15.4	4.9	20.92	0.05	119	26	111	35	NONE		23.9	48	37.3	738	766	2074	86.4	1.44	2	31.9	0	1622	452
									00:01:26	19.29	0.504	9.723	337	389.075	299.786	0.77	82.4	18.9	21.5	27.9	5.99	1.7	65	6	16.35	3.75	15.2	5.03	20.92	0.05	118	27	109	36	NONE		23.9	48	37.3	738	766	2660	110.8	1.85	2	40.9	0	2083	577
									00:01:29	19.8	0.439	8.693	398	322.266	252.139	0.78	73.2	15.5	22.7	29	4.96	1.4	64	5	16.67	3.53	15.42	4.91	20.92	0.05	120	25	111	35	NONE		23.9	48	37.3	738	766	2209	92.1	1.53	2	34	0	1641	568
									00:01:32	22.22	0.482	10.711	416	395.973	312.187	0.79	80.4	17.1	23.1	29.3	6.09	1.7	63	6.3	16.68	3.55	15.65	4.7	20.92	0.05	120	26	113	34	NONE		23.9	48	37.2	738	766	2718	113.3	1.89	2	41.8	0	1963	755
									00:01:35	20.2	0.557	11.253	460	422.67	343.784	0.81	92.4	20.7	23.3	28.6	6.5	1.9	62	6.8	16.59	3.72	15.76	4.73	20.92	0.05	119	27	113	34	NONE		23.9	48	37.3	738	766	2918	121.6	2.03	2	44.9	0	1859	1059
									00:01:37	21.05	0.652	13.726	545	482.116	408.312	0.85	109.8	23.6	25.4	30	7.42	2.1	62	7.8	16.84	3.62	16.08	4.62	20.92	0.05	121	26	116	33	NONE		23.9	48	37.2	738	766	3354	139.8	2.33	2	51.6	0	1753	1602
									00:01:40	21.66	0.519	11.242	436	376.677	325.641	0.86	88.3	18.3	25.8	29.9	5.8	1.7	62	6.1	17.01	3.53	16.31	4.47	20.92	0.05	122	25	117	32	NONE		23.9	48	37.2	738	766	2631	109.6	1.83	2	40.5	0	1217	1414
									00:01:43	20.98	0.523	10.972	464	345.386	308.372	0.89	90.1	17.9	27.5	30.8	5.31	1.5	63	5.5	17.23	3.42	16.58	4.3	20.92	0.05	124	25	119	31	NONE		23.9	48	37.2	738	766	2428	101.2	1.69	2	37.4	0	888	1540
									00:01:46	20.83	0.538	11.208	449	347.686	316.52	0.91	92.9	18.5	28	30.8	5.35	1.5	64	5.4	17.27	3.44	16.43	4.5	20.92	0.05	124	25	118	32	NONE		23.9	48	37.3	738	766	2454	102.2	1.7	2	37.8	0	751	1703
									00:01:49	19.05	0.46	8.762	423	261.387	236.038	0.9	80.1	15.1	28.4	31.5	4.02	1.1	64	4.1	17.41	3.28	16.54	4.37	20.92	0.05	125	24	119	31	NONE		23.9	48	37.2	738	766	1842	76.7	1.28	2	28.3	0	610	1232
									00:01:53	16.04	0.703	11.278	606	340.099	322.858	0.95	121.9	24.5	29.9	31.5	5.23	1.5	63	5.4	17.34	3.49	16.44	4.59	20.92	0.05	125	25	118	33	NONE		23.9	48	37.2	738	766	2421	100.9	1.68	3	37.3	0	419	2002
									00:01:57	16.35	0.591	9.662	528	288.635	272.555	0.94	102.7	20.3	29.5	31.3	4.44	1.3	62	4.7	17.38	3.43	16.56	4.5	20.92	0.05	125	25	119	32	NONE		23.9	48	37.2	738	766	2053	85.5	1.43	3	31.6	0	390	1662
									00:02:00	18.4	0.424	7.804	335	227.663	209.947	0.92	74.1	13.9	28.6	31	3.5	1	61	3.7	17.48	3.28	16.65	4.37	20.92	0.05	126	24	120	31	NONE		24	48	37.2	738	766	1611	67.1	1.12	3	24.8	0	428	1183
									00:02:03	20.55	0.328	6.74	261	190.957	171.854	0.9	57.7	10.2	27.8	30.8	2.94	0.8	60	3.2	17.59	3.11	16.72	4.18	20.92	0.05	126	22	120	30	NONE		24	48	37.3	738	766	1345	56	0.93	3	20.7	0	459	886
									00:02:06	16.57	0.52	8.619	453	266.78	245.036	0.92	89.8	18	28	30.4	4.1	1.2	60	4.4	17.27	3.46	16.25	4.65	20.92	0.05	124	25	117	33	NONE		24	48	37.3	738	766	1886	78.6	1.31	3	29	0	525	1362
									00:02:10	16.57	0.504	8.354	469	262.513	238.239	0.91	86.8	17.5	27.4	30.2	4.04	1.2	60	4.4	17.22	3.47	16.39	4.52	20.92	0.05	124	25	118	32	NONE		24	48	37.2	738	766	1852	77.2	1.29	3	28.5	0	584	1267
									00:02:14	17.75	0.454	8.059	371	241.468	217.061	0.9	79	14.9	28.2	31.4	3.71	1.1	60	4	17.4	3.28	16.33	4.55	20.92	0.05	125	24	117	33	NONE		24	48	37.3	738	766	1700	70.8	1.18	3	26.2	0	586	1113
									00:02:17	17.44	0.442	7.709	417	229.774	206.095	0.9	77	14.4	28.2	31.5	3.53	1	61	3.8	17.42	3.26	16.43	4.45	20.92	0.05	125	23	118	32	NONE		24	48	37.3	738	766	1617	67.4	1.12	3	24.9	0	569	1048
									00:02:21	15.71	0.585	9.188	514	292.585	263.194	0.9	100.5	20.4	27.6	30.7	4.5	1.3	63	4.6	17.18	3.49	16.18	4.74	20.92	0.05	124	25	116	34	NONE		24	48	37.2	738	766	2060	85.8	1.43	3	31.7	0	706	1354
									00:02:24	17.91	0.361	6.466	288	189.057	164.471	0.87	63.2	11.2	27.6	31.7	2.91	0.8	61	3.1	17.51	3.1	16.43	4.44	20.92	0.05	126	22	118	32	NONE		24	48	37.2	738	766	1322	55.1	0.92	3	20.3	0	587	735
									00:02:28	17.91	0.368	6.591	332	193.666	165.91	0.86	64.4	11.3	27.6	32.2	2.98	0.9	62	3.1	17.5	3.07	16.13	4.51	20.92	0.05	126	22	116	32	NONE		24	48	37.2	738	766	1350	56.3	0.94	3	20.8	0	661	690
									00:02:31	16.48	0.354	5.835	297	167.085	140.424	0.84	62.3	10.4	28	33.3	2.57	0.7	62	2.7	17.6	2.94	15.97	4.64	20.92	0.05	127	21	115	33	NONE		24	48	37.2	738	766	1161	48.4	0.81	3	17.9	0	632	529
									00:02:34	18.87	0.462	8.717	387	297.724	246.362	0.83	78.4	15.9	24.8	30	4.58	1.3	62	4.8	16.97	3.44	16	4.56	20.92	0.05	122	25	115	33	NONE		24.1	48	37.2	738	766	2062	85.9	1.43	3	31.7	0	1214	848
									00:02:37	19.8	0.458	9.069	392	317.51	260.24	0.82	77.3	16	24.2	29.5	4.88	1.4	62	5.1	16.88	3.49	16.01	4.51	20.92	0.05	121	25	115	32	NONE		24.1	48	37.2	738	766	2195	91.5	1.52	3	33.8	0	1351	844
									00:02:40	19.61	0.492	9.647	433	343.813	280.285	0.82	82.7	17.4	24.1	29.5	5.29	1.5	64	5.4	16.81	3.54	15.84	4.63	20.92	0.05	121	25	114	33	NONE		24.1	48	37.2	738	766	2375	99	1.65	4	36.5	0	1498	877
									00:02:44	18.4	0.533	9.81	449	342.708	281.18	0.82	90	18.6	24.9	30.3	5.27	1.5	65	5.3	16.89	3.49	15.76	4.67	20.92	0.05	121	25	113	34	NONE		24.1	48	37.3	738	766	2370	98.8	1.65	4	36.5	0	1452	918
									00:02:46	23.08	0.412	9.508	421	317.413	251.795	0.79	70.4	13.3	24.9	31.3	4.88	1.4	66	4.8	17.09	3.23	16.32	4.06	20.92	0.05	123	23	117	29	NONE		24.1	48	37.2	738	766	2181	90.9	1.51	4	33.6	0	1539	642
									00:02:55	8.31	2.002	16.637	1947	481.626	470.94	0.98	349.6	69	33.3	34.1	7.41	2.1	67	7.2	17.46	3.45	16.73	4.38	20.92	0.05	126	25	120	31	NONE		24.1	48	37.2	738	766	3451	143.8	2.4	4	53.1	0	261	3189
									00:03:01	8.06	0.971	7.831	982	231.003	226.592	0.98	168.9	34.2	31.5	32.1	3.55	1	69	3.3	17.39	3.52	16.39	4.67	20.92	0.05	125	25	118	34	NONE		24.1	48	37.3	738	766	1656	69	1.15	4	25.5	0	108	1548
									00:03:09	10.91	0.56	6.109	644	167.515	155.643	0.93	99	17.4	31.9	34.3	2.58	0.7	68	2.5	17.68	3.11	16.26	4.64	20.92	0.05	127	22	117	33	NONE		24.1	48	37.3	738	766	1187	49.5	0.82	4	18.3	0	287	900
									00:03:14	8.13	0.444	3.61	462	125.856	103.507	0.82	75	15.5	24.2	29.4	1.94	0.6	70	1.8	16.89	3.49	15.26	5.09	20.92	0.05	121	25	110	37	NONE		24.1	48	37.3	738	766	871	36.3	0.6	4	13.4	0	528	343
									00:03:17	18.18	0.283	5.145	317	165.846	126.634	0.76	48.8	8.5	23.4	30.6	2.55	0.7	68	2.4	17.24	3	15.55	4.58	20.92	0.05	124	22	112	33	NONE		24.1	48	37.3	738	766	1132	47.2	0.79	4	17.4	0	913	219
									00:03:20	18.13	0.641	11.619	480	477.231	362.2	0.76	104.1	24.3	21.7	28.6	7.34	2.1	68	7	16.24	3.79	15.24	4.9	20.92	0.05	117	27	110	35	NONE		24.1	48	37.3	738	766	3254	135.6	2.26	4	50.1	0	2677	577
									00:03:25	13.22	0.755	9.978	676	409.36	324.02	0.79	122.4	29.8	22.1	27.9	6.3	1.8	70	5.8	16.21	3.95	15.14	5.01	20.92	0.05	117	28	109	36	NONE		24.1	48	37.2	738	766	2812	117.2	1.95	5	43.3	0	2001	811
									00:03:28	18.87	0.433	8.17	420	286.345	216.704	0.76	73.3	14	23.9	31.6	4.41	1.3	70	4.1	16.93	3.23	15.68	4.52	20.92	0.05	122	23	113	32	NONE		24.1	48	37.3	738	766	1951	81.3	1.36	5	30	0	1620	332
									00:03:32	15.62	0.727	11.359	599	434.384	342.905	0.79	120.2	26.7	23.6	29.9	6.68	1.9	71	6.1	16.53	3.67	15.35	4.88	20.92	0.05	119	26	110	35	NONE		24.1	48	37.2	738	766	2983	124.3	2.07	5	45.9	0	2144	839
									00:03:36	15.83	0.809	12.807	635	484.006	393.066	0.81	134	30.2	24.2	29.8	7.45	2.1	69	7	16.56	3.73	15.52	4.85	20.92	0.05	119	27	112	35	NONE		24.1	48	37.3	738	766	3341	139.2	2.32	5	51.4	0	2142	1198
									00:03:40	14.18	0.652	9.248	543	324.343	265.642	0.82	110	22.8	25.5	31.1	4.99	1.4	67	4.8	16.87	3.5	15.64	4.79	20.92	0.05	121	25	112	34	NONE		24.1	48	37.2	738	766	2242	93.4	1.56	5	34.5	0	1385	857
									00:03:44	14.93	0.457	6.821	974	172.77	143.921	0.83	82.2	11.8	33.4	40.1	2.66	0.8	72	2.4	17.99	2.58	17.03	3.68	20.92	0.05	129	19	122	26	NONE		24.1	48	37.2	738	766	1198	49.9	0.83	5	18.4	0	683	515
									00:03:48	15.11	0.732	11.063	112	416.604	371.972	0.89	120.8	29.9	24	26.9	6.41	1.8	72	5.8	16.5	4.08	15.68	4.94	20.92	0.05	119	29	113	36	NONE		24.1	48	37.3	738	766	2929	122	2.03	5	45.1	0	1071	1858
									00:03:52	15.31	0.513	7.852	514	246.475	209.737	0.85	88.6	16.7	27.5	32.3	3.79	1.1	72	3.4	17.27	3.26	16.11	4.58	20.92	0.05	124	23	116	33	NONE		24.1	48	37.3	738	766	1716	71.5	1.19	5	26.4	0	873	843
									00:03:57	11.61	0.769	8.925	592	305.229	269.012	0.88	130.1	28.2	26.6	30.2	4.7	1.3	74	4.1	16.92	3.67	15.66	4.96	20.92	0.05	122	26	113	36	NONE		24.1	48	37.2	738	766	2140	89.2	1.49	6	32.9	0	867	1274
									00:04:01	16.48	0.469	7.731	403	252.544	215.184	0.85	80.3	15.9	26	30.6	3.89	1.1	74	3.4	17.12	3.39	15.94	4.62	20.92	0.05	123	24	115	33	NONE		24.1	48	37.3	738	766	1759	73.3	1.22	6	27.1	0	888	871
									00:04:04	18.13	0.55	9.97	431	329.089	276.809	0.84	94	18.6	26.4	31.4	5.06	1.4	74	4.4	17.09	3.38	15.96	4.66	20.92	0.05	123	24	115	34	NONE		24.1	48	37.2	738	766	2287	95.3	1.59	6	35.2	0	1240	1047
									00:04:08	13.42	0.563	7.557	596	233.259	202.669	0.87	97.5	18.4	28.4	32.7	3.59	1	72	3.2	17.32	3.27	16.03	4.63	20.92	0.05	125	23	115	33	NONE		24.1	48	37.3	738	766	1631	68	1.13	6	25.1	0	730	901
									00:04:12	15.62	0.548	8.562	442	280.336	243.829	0.87	93.7	19	26.6	30.6	4.31	1.2	69	4.1	17.1	3.47	15.89	4.84	20.92	0.05	123	25	114	35	NONE		24.1	48	37.3	738	766	1961	81.7	1.36	6	30.2	0	871	1089
									00:04:17	13.57	0.616	8.362	578	273.499	235.203	0.86	105.4	21.1	27.1	31.5	4.21	1.2	66	4.1	17.11	3.43	15.81	4.84	20.92	0.05	123	25	114	35	NONE		24.1	48	37.2	738	766	1909	79.5	1.33	6	29.4	0	912	996
									00:04:21	14.12	0.517	7.299	410	243.809	206.368	0.85	88.1	17.8	25.9	30.6	3.75	1.1	64	3.8	17.04	3.44	15.74	4.82	20.92	0.05	123	25	113	35	NONE		24.1	48	37.2	738	766	1696	70.7	1.18	6	26.1	0	889	807
									00:04:25	15.96	0.498	7.947	529	257.002	216.101	0.84	85.5	16.5	26.6	31.6	3.95	1.1	65	4	17.17	3.31	15.86	4.7	20.92	0.05	123	24	114	34	NONE		24.1	48	37.2	738	766	1786	74.4	1.24	6	27.5	0	970	816
									00:04:30	12.12	0.538	6.521	467	226.505	189.199	0.84	90.9	19	25	30	3.48	1	64	3.5	16.9	3.53	15.48	4.96	20.92	0.05	121	25	111	36	NONE		24.1	48	37.3	738	766	1572	65.5	1.09	6	24.2	0	884	688
									00:04:34	14.29	0.516	7.371	447	257.112	208.826	0.81	87.2	17.8	24.8	30.5	3.96	1.1	65	4	16.9	3.45	15.5	4.89	20.92	0.05	122	25	111	35	NONE		24.1	48	37.2	738	766	1775	73.9	1.23	6	27.3	0	1138	637
									00:04:51	7.86	1.431	11.253	507	422.523	387.854	0.92	236	59.9	25.3	27.6	6.5	1.9	67	6.3	16.49	4.19	15.24	5.35	20.92	0.05	119	30	110	38	NONE		24.1	48	37.3	738	766	2987	124.5	2.07	7	46	0	837	2151
									00:04:56	16.04	0.397	6.369	630	176.697	147.076	0.83	70.3	11.2	29.7	35.7	2.72	0.8	70	2.5	17.71	2.82	16.57	4.09	20.92	0.05	127	20	119	29	NONE		24.1	48	37.3	738	766	1225	51.1	0.85	7	18.9	0	701	524
									00:05:02	9.02	1.117	10.078	759	356.71	322.125	0.9	187.2	43.4	26.5	29.3	5.49	1.6	68	5.2	16.76	3.89	15.77	4.98	20.92	0.05	120	28	113	36	NONE		24.1	48	37.3	738	766	2514	104.7	1.75	7	38.7	0	832	1682
									00:05:06	17	0.555	9.433	459	319.996	273.689	0.86	94.2	19.6	25.8	30.1	4.92	1.4	65	4.9	16.97	3.53	16.28	4.49	20.92	0.05	122	25	117	32	NONE		24.1	48	37.2	738	766	2231	92.9	1.55	7	34.3	0	1102	1129
									00:05:10	14.12	0.502	7.087	466	233.808	197.044	0.84	85.8	17	26.1	31	3.6	1	65	3.6	17.09	3.39	16.36	4.32	20.92	0.05	123	24	118	31	NONE		24.1	48	37.3	738	766	1625	67.7	1.13	7	25	0	872	753
									00:05:14	13.61	0.608	8.272	550	268.449	236.919	0.88	104.1	21.2	27.3	30.9	4.13	1.2	65	4.1	17.12	3.49	16.18	4.57	20.92	0.05	123	25	116	33	NONE		24.1	48	37.3	738	766	1883	78.5	1.31	7	29	0	755	1128
									00:05:19	15.46	0.482	7.454	395	245.679	206.943	0.84	82.4	16.3	25.9	30.8	3.78	1.1	66	3.7	17.1	3.38	16.09	4.59	20.92	0.05	123	24	116	33	NONE		24.1	48	37.3	738	766	1708	71.1	1.19	7	26.3	0	919	789
									00:05:24	9.35	0.634	5.925	638	195.399	167.312	0.86	108.3	21.8	27	31.5	3.01	0.9	63	3.1	17.08	3.44	15.78	4.84	20.92	0.05	123	25	113	35	NONE		24.1	48	37.3	738	766	1362	56.8	0.95	7	21	0	668	694
									00:05:29	14.25	0.551	7.853	559	251.681	216.443	0.86	94.7	18.5	27.2	31.7	3.87	1.1	63	4	17.19	3.36	16.07	4.56	20.92	0.05	124	24	116	33	NONE		24.1	48	37.2	738	766	1756	73.2	1.22	8	27	0	839	917
									00:05:33	12.68	0.506	6.419	405	208.962	178.085	0.85	86.7	17.1	26.5	31.1	3.21	0.9	61	3.4	17.13	3.38	15.87	4.8	20.92	0.05	123	24	114	35	NONE		24.1	48	37.3	738	766	1456	60.7	1.01	8	22.4	0	734	722
									00:05:38	12.15	0.626	7.603	549	251.974	216.467	0.86	106.8	21.7	26.8	31.2	3.88	1.1	61	4.1	17.06	3.47	15.79	4.81	20.92	0.05	123	25	114	35	NONE		24.1	48	37.3	738	766	1758	73.2	1.22	8	27	0	845	912
									00:05:42	17.09	0.402	6.872	357	210.86	176.621	0.84	69.8	12.6	26.9	32.1	3.24	0.9	58	3.6	17.36	3.13	16.08	4.44	20.92	0.05	125	23	116	32	NONE		24.1	48	37.3	738	766	1464	61	1.02	8	22.5	0	811	653
									00:05:47	10.97	0.638	6.998	597	228.178	193.609	0.85	109.3	21.5	27.3	32.2	3.51	1	60	3.8	17.13	3.37	15.74	4.8	20.92	0.05	123	24	113	35	NONE		24.1	48	37.3	738	766	1588	66.2	1.1	8	24.4	0	821	767
									00:05:51	14.32	0.339	4.854	326	135.956	108.951	0.8	60	9.3	28.3	35.4	2.09	0.6	58	2.3	17.7	2.74	16.57	3.96	20.92	0.05	127	20	119	28	NONE		24.1	48	37.3	738	766	936	39	0.65	8	14.4	0	635	302
									00:05:55	15.71	0.45	7.068	409	218.506	177.677	0.81	78.1	13.8	27.3	33.6	3.36	1	59	3.7	17.36	3.07	16.08	4.44	20.92	0.05	125	22	116	32	NONE		24.1	48	37.3	738	766	1509	62.9	1.05	8	23.2	0	962	547
									00:05:59	14.22	0.608	8.645	565	286.6	241.656	0.84	103.8	20.7	26.7	31.7	4.41	1.3	62	4.6	17.07	3.4	15.89	4.71	20.92	0.05	123	24	114	34	NONE		24.1	48	37.3	738	766	1992	83	1.38	8	30.7	0	1066	926
									00:06:04	14.25	0.521	7.425	463	239.873	199.99	0.83	89.5	17.1	26.8	32.1	3.69	1.1	60	4	17.18	3.28	15.97	4.63	20.92	0.05	124	24	115	33	NONE		24.1	48	37.3	738	766	1664	69.3	1.16	8	25.6	0	944	720
[truncated: 34 more columns]

## Sheet: Sonuçlar
Parametre	um	Pre	Bekl.	%Beklenen	Ex Sonrası	% Değişim	Normal	Sınıf
Parametre	um	Ölçüm	Dinlenme	Isınma	AT	RC	Maks	Bekl.	%Beklenen	Normal	Sınıf
Parametre	um	Ölçüm	Dinlenme	Isınma	AT	RC	Maks	Bekl.	%Beklenen	Normal	Sınıf
Parametre	um	Ölçüm	Dinlenme	Isınma	AT	RC	Maks	Bekl.	%Beklenen	Normal	Sınıf
Parametre	um	Ölçüm	Dinlenme	Isınma	AT	RC	Maks	Bekl.	%Beklenen	Normal	Sınıf
Parametre	um	Ölçüm	Dinlenme	Isınma	AT	RC	Maks	Bekl.	%Beklenen	Normal	Sınıf
