# Supplementary material for: Correction: The contribution of energy systems during 30-second lower body Wingate anaerobic test in combat sports athletes: Intermittent versus single forms and gender comparison
Source: PLoS One. 2024 Jun 27;19(6):e0306361. doi: 10.1371/journal.pone.0306361 (PMC11210755; doi:10.1371/journal.pone.0306361)
Supplement: S1 File — A) Descriptive characteristics of athletes including age range, height, weight; B) Wingate test outputs, including metrics such as peak power, mean power, and fatigue index; C) Oxygen Consumption (O2) Data for two different Wingate test protocols, providing comparative insights into athletes’ oxygen consumption during these tests. (ZIP) [file pone.0306361.s001.zip › S1 File/C. Oxygen consumption data for two Wingate tests/All Raw-Oxygen Data/52.xlsx]

## Sheet: Veri
			Test Tarihi	19122022		Barometrik basınç (mmHg)	771		t	Rf	VT	VE_ergo	IV	VO2	VCO2	RQ	O2eksp	CO2eksp	VE/VO2	VE/VCO2	VO2/Kg	METS	HR	VO2/HR	FeO2	FeCO2	FetO2	FetCO2	FiO2	FiCO2	PeO2	PeCO2	PetO2	PETCO2	Faz	İşaretleyici	Ortam Sıc.	RH Amb	Cihaz Sıcaklığı	Analizör Basıncı	PB	EEkc	EEh	EEm	EEtot	EEkg	PRO	YAĞ	CHO
			Test Süresi	00:13:41		Ortam Sıcaklığı (°C)	20		s	1/min	L(btps)	L/min	mL	mL/min	mL/min	---	mL	mL	---	---	mL/min/Kg	---	bpm	mL/beat	%	%	%	%	%	%	mmHg	mmHg	mmHg	mmHg	---	---	°C	%	°C	mmHg	mmHg	kcal/day	kcal/h	kcal/min	kcal	kcal/Kg/day	kcal/day	kcal/day	kcal/day
			Test Süresi	00:08:24		Ortam Görece Nem (%)	60
			Egzersiz Süresi	00:00:00		Flowmetre sıcaklığı (°C)	34		00:00:04	13.36	0.98	13.096	804	437.498	411.859	0.94	166.5	37.2	27.8	29.5	5.83	1.7	72	6.1	16.99	3.8	16.06	4.66	20.92	0.05	123	27	116	34	NONE		19.8	60	34.8	744	771	3109	129.6	2.16	0	41.5	0	622	2487
			Kişi (Hasta) Tipi	Healthy		Flowmetre Bağıl Nem (%)	100		00:00:08	14.71	0.738	10.853	619	366.299	326.325	0.89	125.4	26.8	26.8	30.1	4.88	1.4	72	5.1	16.99	3.63	15.59	4.92	20.92	0.05	123	26	113	36	NONE		19.8	60	34.8	744	771	2574	107.3	1.79	0	34.3	0	959	1615
			Test Türü	Azami		STPD (---)	0.8396		00:00:11	18.99	0.577	10.956	736	329.741	293.494	0.89	100.5	18.7	29.2	32.8	4.4	1.3	72	4.6	17.42	3.24	15.79	4.71	20.92	0.05	126	23	114	34	NONE		19.9	60	34.8	744	771	2317	96.5	1.61	0	30.9	0	869	1448
			Ergometre	Hiçbiri		BTPS Ins (---)	1.1139		00:00:16	11.72	1.272	14.906	1124	532.735	483.703	0.91	213	49.8	26.4	29.1	7.1	2	72	7.4	16.75	3.92	15.49	5.04	20.92	0.05	121	28	112	36	NONE		19.9	59	34.8	744	771	3758	156.6	2.61	0	50.1	0	1180	2578
			Protokol	Hiçbiri		BTPS Eksp (---)	1.0198		00:00:20	16.62	0.948	15.756	904	516.44	470.609	0.91	162	34.2	28.3	31	6.89	2	72	7.2	17.09	3.61	15.8	4.8	20.92	0.05	124	26	114	35	NONE		19.9	59	34.8	744	771	3646	151.9	2.53	0	48.6	0	1104	2542
			Azami Efor	Onaylanmamış		#Adım sayısı	135		00:00:23	18.99	0.653	12.399	691	384.509	345.494	0.9	113	22	28.8	32	5.13	1.5	72	5.3	17.3	3.37	16.18	4.41	20.92	0.05	125	24	117	32	NONE		19.9	59	34.8	744	771	2707	112.8	1.88	1	36.1	0	937	1769
			EKG Tepkisi	Yok		BSA (m2)	1.95803		00:00:27	13.99	1.225	17.133	1066	557.232	518.859	0.93	209.5	44.8	29	31.1	7.43	2.1	72	7.7	17.1	3.66	15.86	4.78	20.92	0.05	124	26	115	35	NONE		20	59	34.8	744	771	3951	164.6	2.74	1	52.7	0	929	3023
			Test sebebi	Yok		BMI (kg/m2)	22.6		00:00:31	16.17	0.971	15.704	677	511.906	468.631	0.92	166.1	35	28.5	31.1	6.83	2	72	7.1	17.11	3.6	15.71	4.9	20.92	0.05	124	26	114	35	NONE		20	59	34.8	744	771	3617	150.7	2.51	1	48.2	0	1044	2574
			Testi durdurma sebebi	Yok		HR Maks.	199		00:00:35	15	0.953	14.295	1093	455.346	425.958	0.94	163.7	34.3	29.1	31.1	6.07	1.7	72	6.3	17.18	3.6	15.99	4.68	20.92	0.05	124	26	116	34	NONE		20	59	34.8	744	771	3232	134.7	2.24	1	43.1	0	712	2520
			Test Konumu	Tanımsız		Kullanıcı 1 (---)	-		00:00:38	18.02	0.906	16.324	698	540.997	502.939	0.93	154.3	33.7	27.8	30	7.21	2.1	72	7.5	17.03	3.72	15.81	4.82	20.92	0.05	123	27	114	35	NONE		20	59	34.8	744	771	3835	159.8	2.66	1	51.1	0	921	2914
			Test Amacı	Yok		Kullanıcı 2 (---)	-		00:00:42	25	0.621	15.525	723	388.168	390.195	1.01	111.4	18.9	35.5	35.3	5.18	1.5	70	5.5	17.94	3.04	16.38	4.28	20.92	0.05	130	22	119	31	NONE		20.1	59	34.8	744	771	2798	116.6	1.94	1	37.3	0	0	2798
						Kullanıcı 3 (---)	-		00:00:45	12.58	0.575	7.233	790	176.387	160.651	0.91	103.9	15.5	36	39.5	2.35	0.7	70	2.5	18.07	2.7	16.35	4.32	20.92	0.05	131	20	118	31	NONE		20.1	59	34.8	744	771	1245	51.9	0.86	1	16.6	0	379	866
									00:00:49	18.18	0.715	13	635	396.036	354.787	0.9	124.2	23.6	29.6	33.1	5.28	1.5	70	5.7	17.37	3.3	15.64	4.89	20.92	0.05	126	24	113	35	NONE		20.1	59	34.8	744	771	2786	116.1	1.93	2	37.1	0	990	1796
									00:00:52	17.39	0.72	12.522	691	375.983	339.326	0.9	125.4	23.6	30.1	33.3	5.01	1.4	70	5.4	17.42	3.28	15.69	4.82	20.92	0.05	126	24	114	35	NONE		20.1	59	34.8	744	771	2649	110.4	1.84	2	35.3	0	881	1768
									00:00:56	18.02	0.588	10.595	629	304.276	267.837	0.88	103.4	18	30.7	34.8	4.06	1.2	69	4.4	17.59	3.06	15.85	4.65	20.92	0.05	127	22	115	34	NONE		20.1	59	34.8	744	771	2133	88.9	1.48	2	28.4	0	872	1261
									00:01:01	11.67	0.963	11.241	801	389.58	343.185	0.88	162.7	35.5	26.8	30.4	5.19	1.5	69	5.6	16.9	3.69	15.29	5.1	20.92	0.05	122	27	111	37	NONE		20.2	58	34.8	744	771	2731	113.8	1.9	2	36.4	0	1110	1621
									00:01:06	10.6	0.747	7.919	944	283.313	246.757	0.87	125.3	28.1	25.3	29.1	3.78	1.1	69	4.1	16.77	3.76	15.5	4.95	20.92	0.05	121	27	112	36	NONE		20.2	58	34.8	744	771	1982	82.6	1.38	2	26.4	0	873	1109
									00:01:10	16.57	0.626	10.376	683	301.799	260.028	0.86	109.9	19	30.5	35.4	4.02	1.1	69	4.4	17.56	3.04	15.75	4.58	20.92	0.05	127	22	114	33	NONE		20.2	58	34.8	744	771	2107	87.8	1.46	2	28.1	0	995	1112
									00:01:13	16.71	0.709	11.85	700	401.56	341.594	0.85	120.6	24.7	26.6	31.3	5.35	1.5	67	6	17.01	3.48	15.51	4.82	20.92	0.05	123	25	112	35	NONE		20.2	58	34.8	744	771	2796	116.5	1.94	2	37.3	0	1425	1371
									00:01:17	15.23	1.032	15.716	1089	561.222	481.78	0.86	173.3	38.2	26.1	30.4	7.48	2.1	65	8.6	16.79	3.7	15.46	4.89	20.92	0.05	122	27	112	35	NONE		20.3	58	34.9	744	771	3915	163.1	2.72	2	52.2	0	1891	2024
									00:01:21	15.11	0.701	10.594	776	349.501	301.337	0.86	119.9	24.1	27.3	31.6	4.66	1.3	64	5.5	17.1	3.44	15.67	4.72	20.92	0.05	124	25	113	34	NONE		20.3	58	34.9	744	771	2440	101.7	1.69	2	32.5	0	1148	1292
									00:01:28	9.39	1.874	17.596	1644	633.187	577.546	0.91	313.2	74.2	26.8	29.3	8.44	2.4	64	9.9	16.71	3.96	15.88	4.75	20.92	0.05	121	29	115	34	NONE		20.3	58	34.9	744	771	4471	186.3	3.1	3	59.6	0	1341	3130
									00:01:33	12.53	0.999	12.514	959	408.799	379.651	0.93	170.7	36.6	28.5	30.7	5.45	1.6	64	6.4	17.09	3.66	16	4.66	20.92	0.05	124	27	116	34	NONE		20.3	58	34.9	744	771	2897	120.7	2.01	3	38.6	0	705	2192
									00:01:38	11.93	1.124	13.408	1113	421.021	401.977	0.95	193.5	40.7	29.9	31.3	5.61	1.6	64	6.6	17.22	3.62	16.16	4.63	20.92	0.05	125	26	117	34	NONE		20.4	58	34.9	744	771	3001	125	2.08	3	40	0	463	2538
									00:01:43	11.65	0.933	10.87	993	340.288	326.053	0.96	160.7	33.8	29.5	30.8	4.54	1.3	64	5.3	17.22	3.62	16.14	4.64	20.92	0.05	125	26	117	34	NONE		20.4	58	34.9	744	771	2428	101.1	1.69	3	32.4	0	347	2081
									00:01:47	14.96	0.544	8.14	455	247.355	230.239	0.93	94.4	18.6	28.7	30.8	3.3	0.9	63	3.9	17.35	3.42	16.01	4.68	20.92	0.05	126	25	116	34	NONE		20.4	58	34.9	744	771	1754	73.1	1.22	3	23.4	0	414	1340
									00:01:53	9.82	0.283	2.779	597	40.9643	38.4073	0.94	54.3	4.8	51.1	54.5	0.55	0.2	63	0.7	19.19	1.7	17.46	3.22	20.92	0.05	139	12	126	23	NONE		20.5	58	34.9	744	771	291	12.1	0.2	3	3.9	0	62	229
									00:01:57	14.49	0.333	4.826	220	167.538	143.98	0.86	56.3	12	22.8	26.5	2.23	0.6	62	2.7	16.91	3.6	15.67	4.49	20.92	0.05	122	26	113	33	NONE		20.5	58	34.9	744	771	1169	48.7	0.81	4	15.6	0	561	608
									00:02:00	17.75	0.512	9.089	449	303.278	243.563	0.8	87.6	16.6	25.9	32.2	4.04	1.2	62	4.9	17.11	3.24	15.03	4.99	20.92	0.05	124	23	109	36	NONE		20.5	58	34.9	744	771	2089	87	1.45	4	27.9	0	1404	685
									00:02:07	9.6	2.274	21.83	2164	821.55	705.714	0.86	376.8	88.7	25.8	30	10.95	3.1	62	13.3	16.57	3.9	15.78	4.61	20.92	0.05	120	28	114	33	NONE		20.5	58	34.9	744	771	5732	238.8	3.98	4	76.4	0	2758	2973
									00:02:09	25.64	0.564	14.462	453	433.639	366.333	0.84	98.5	17.3	29.2	34.6	5.78	1.7	62	7	17.46	3.07	15.81	4.52	20.92	0.05	126	22	114	33	NONE		20.5	58	34.9	744	771	3016	125.6	2.09	4	40.2	0	1597	1418
									00:02:11	24.19	0.578	13.984	566	479.121	404.413	0.84	98.1	20.2	25.7	30.4	6.39	1.8	63	7.6	16.97	3.49	15.7	4.65	20.92	0.05	123	25	114	34	NONE		20.5	59	35	744	771	3331	138.8	2.31	4	44.4	0	1773	1558
									00:02:14	24.69	0.677	16.716	725	573.555	490.482	0.86	114.8	24	26.1	30.6	7.65	2.2	62	9.3	16.96	3.55	15.54	4.75	20.92	0.05	123	26	113	34	NONE		20.6	59	34.9	744	771	3998	166.6	2.78	4	53.3	0	1976	2022
									00:02:17	21.98	0.551	12.11	561	371.69	312.274	0.84	95.8	17.2	28.4	33.9	4.96	1.4	60	6.2	17.39	3.12	15.66	4.61	20.92	0.05	126	23	113	33	NONE		20.6	58	34.9	744	771	2582	107.6	1.79	4	34.4	0	1409	1173
									00:02:19	21.05	0.669	14.084	626	491.474	411.196	0.84	113.1	23.6	25.7	30.7	6.55	1.9	58	8.5	16.91	3.53	15.57	4.79	20.92	0.05	122	26	113	35	NONE		20.6	58	34.9	744	771	3411	142.1	2.37	4	45.5	0	1902	1510
									00:02:22	21.28	0.753	16.021	692	607.725	505.915	0.83	124.7	28.7	23.9	28.7	8.1	2.3	57	10.7	16.56	3.81	15.09	5.01	20.92	0.05	120	28	109	36	NONE		20.6	59	35	744	771	4214	175.6	2.93	5	56.2	0	2410	1805
									00:02:25	20.07	0.818	16.415	852	601.917	505.245	0.84	136.6	30.4	24.9	29.7	8.03	2.3	55	10.9	16.7	3.72	15.39	4.88	20.92	0.05	121	27	111	35	NONE		20.6	58	34.9	744	771	4181	174.2	2.9	5	55.7	0	2292	1889
									00:02:28	19.05	0.924	17.6	814	664.339	561.889	0.85	153.1	35.6	24.5	28.9	8.86	2.5	55	12.1	16.57	3.85	15.49	4.77	20.92	0.05	120	28	112	35	NONE		20.6	58	35	744	771	4621	192.5	3.21	5	61.6	0	2432	2189
									00:02:32	18.52	0.991	18.352	1032	631.026	544.212	0.86	167.9	35.5	27	31.3	8.41	2.4	55	11.5	16.94	3.58	15.74	4.71	20.92	0.05	123	26	114	34	NONE		20.7	59	35	744	771	4406	183.6	3.06	5	58.7	0	2069	2337
									00:02:34	22.3	0.767	17.108	751	565.327	490.923	0.87	131.1	26.6	27.5	31.7	7.54	2.2	55	10.3	17.09	3.47	15.81	4.6	20.92	0.05	124	25	114	33	NONE		20.7	59	35	744	771	3952	164.7	2.74	5	52.7	0	1775	2177
									00:02:37	21.43	0.776	16.629	786	549.468	480.553	0.87	132.6	27.1	27.5	31.5	7.33	2.1	53	10.4	17.09	3.49	15.81	4.65	20.92	0.05	124	25	114	34	NONE		20.7	59	35	744	771	3847	160.3	2.67	5	51.3	0	1647	2200
									00:02:41	13.76	2.036	28.018	2009	876.96	845.539	0.96	350.6	74.2	30.9	32	11.69	3.3	54	16.2	17.22	3.64	16.42	4.45	20.92	0.05	125	26	119	32	NONE		20.7	59	35	744	771	6264	261	4.35	5	83.5	0	766	5498
									00:02:45	19.05	1.107	21.086	1056	526.813	530.093	1.01	198.6	33.7	37.5	37.3	7.02	2	54	9.8	17.94	3.04	16.69	4.31	20.92	0.05	130	22	121	31	NONE		20.7	59	35	744	771	3798	158.3	2.64	6	50.6	0	0	3798
									00:02:48	20	0.661	13.22	535	318.686	326.936	1.03	119.2	19.8	37.1	36.2	4.25	1.2	53	6	18.03	3	16.82	4.24	20.92	0.05	131	22	122	31	NONE		20.7	58	35	744	771	2308	96.2	1.6	6	30.8	0	0	2308
									00:02:51	15.96	0.706	11.266	705	284.063	290.027	1.02	126.4	22	35.7	35	3.79	1.1	52	5.5	17.9	3.12	16.58	4.45	20.92	0.05	130	23	120	32	NONE		20.7	58	35	744	771	2055	85.6	1.43	6	27.4	0	0	2055
									00:02:55	16.81	0.65	10.924	538	292.206	290.331	0.99	115.3	20.9	33.4	33.6	3.9	1.1	50	5.8	17.74	3.22	16.5	4.49	20.92	0.05	128	23	119	33	NONE		20.8	57	35	744	771	2101	87.5	1.46	6	28	0	46	2055
									00:02:59	16.62	0.585	9.723	536	251.945	247.098	0.98	104.4	18	34	34.6	3.36	1	50	5	17.85	3.08	16.36	4.48	20.92	0.05	129	22	118	32	NONE		20.8	58	35	744	771	1806	75.3	1.25	6	24.1	0	119	1688
									00:03:02	16.95	0.531	9	434	268.058	250.939	0.94	92.5	17.9	29.1	31.1	3.57	1	49	5.5	17.42	3.37	15.84	4.82	20.92	0.05	126	24	115	35	NONE		20.8	57	35	744	771	1903	79.3	1.32	6	25.4	0	415	1488
									00:03:06	17.91	0.796	14.257	724	455.719	421.066	0.92	136.7	28.4	28.5	30.9	6.08	1.7	49	9.3	17.17	3.57	15.78	4.86	20.92	0.05	124	26	114	35	NONE		20.8	58	35	744	771	3226	134.4	2.24	6	43	0	837	2389
									00:03:09	17.49	0.561	9.813	738	283.308	260.233	0.92	98.4	18	30.3	33	3.78	1.1	50	5.7	17.54	3.21	16.08	4.51	20.92	0.05	127	23	116	33	NONE		20.8	58	35	744	771	2003	83.5	1.39	6	26.7	0	557	1446
									00:03:12	17.24	0.656	11.31	492	347.066	316.601	0.91	113.7	22.2	29.1	31.9	4.63	1.3	49	7.1	17.33	3.38	15.97	4.65	20.92	0.05	125	25	116	34	NONE		20.8	57	35	744	771	2451	102.1	1.7	6	32.7	0	734	1716
									00:03:18	11.09	1.046	11.601	1026	330.674	348.982	1.06	182.9	38	32.7	31	4.41	1.3	50	6.6	17.49	3.63	15.9	4.73	20.92	0.05	127	26	115	34	NONE		20.9	57	35	744	771	2410	100.4	1.67	7	32.1	0	0	2410
									00:03:22	13.7	0.794	10.877	812	323.96	287.551	0.89	138.6	25.4	30.6	34.5	4.32	1.2	51	6.4	17.46	3.2	15.64	4.82	20.92	0.05	126	23	113	35	NONE		20.9	57	35	744	771	2275	94.8	1.58	7	30.3	0	873	1402
									00:03:26	15.92	0.754	12	697	399.642	350.376	0.88	128.6	26.6	27.2	31.1	5.33	1.5	51	7.8	17.06	3.53	15.74	4.75	20.92	0.05	123	26	114	34	NONE		20.9	57	35	744	771	2799	116.6	1.94	7	37.3	0	1178	1622
									00:03:29	20.13	0.265	5.336	375	98.3091	83.9669	0.85	49.8	5.1	39.9	46.8	1.31	0.4	51	1.9	18.79	1.92	17.09	3.37	20.92	0.05	136	14	124	24	NONE		20.9	58	35	744	771	685	28.5	0.48	7	9.1	0	341	344
									00:03:37	7.18	2.571	18.452	2441	635.08	593.612	0.93	433.9	99.8	28.3	30.2	8.47	2.4	52	12.2	16.88	3.88	15.67	4.94	20.92	0.05	122	28	113	36	NONE		20.9	58	35	744	771	4507	187.8	3.13	7	60.1	0	1004	3503
									00:03:40	20.2	0.584	11.798	530	359.366	325.782	0.91	101.4	19.5	28.9	31.9	4.79	1.4	52	6.9	17.36	3.34	16.24	4.35	20.92	0.05	126	24	118	31	NONE		21	58	35	744	771	2534	105.6	1.76	7	33.8	0	808	1726
									00:03:44	16.3	0.686	11.185	557	350.469	318.352	0.91	118.4	23.6	28.7	31.5	4.67	1.3	52	6.7	17.26	3.44	15.9	4.73	20.92	0.05	125	25	115	34	NONE		21	58	35	744	771	2473	103	1.72	7	33	0	773	1699
									00:03:46	24.9	0.148	3.685	398	49.131	40.2546	0.82	28.7	2	39.5	48.2	0.66	0.2	52	0.9	19.39	1.35	18.57	2.16	20.92	0.05	140	10	134	16	NONE		21	58	35	744	771	340	14.2	0.24	7	4.5	0	209	130
									00:03:50	16.81	1.111	18.672	840	658.528	594.666	0.9	186.7	42.7	26.6	29.4	8.78	2.5	52	12.7	16.8	3.84	15.59	4.92	20.92	0.05	122	28	113	36	NONE		21	58	35	744	771	4640	193.3	3.22	8	61.9	0	1536	3104
									00:03:53	20.48	0.887	18.164	699	612.577	549.402	0.9	150.7	32.4	27.3	30.5	8.17	2.3	50	12.3	16.99	3.65	15.85	4.72	20.92	0.05	123	26	115	34	NONE		21	58	35	744	771	4310	179.6	2.99	8	57.5	0	1517	2793
									00:03:58	12.5	0.599	7.487	764	248.071	226.687	0.91	102.1	21.9	26.7	29.2	3.31	0.9	52	4.8	17.05	3.66	16.18	4.58	20.92	0.05	123	26	117	33	NONE		21.1	57	35	744	771	1752	73	1.22	8	23.4	0	516	1237
									00:04:01	16.67	0.472	7.867	500	195.638	173.002	0.88	85.1	12.6	34.2	38.7	2.61	0.7	51	3.8	18.03	2.67	16.24	4.3	20.92	0.05	131	19	118	31	NONE		21.1	57	35	744	771	1373	57.2	0.95	8	18.3	0	542	831
									00:04:05	16.57	0.536	8.884	415	241.219	207.777	0.86	95.3	15.2	32	37.2	3.22	0.9	49	4.9	17.78	2.84	15.81	4.58	20.92	0.05	129	21	114	33	NONE		21.1	57	35	744	771	1684	70.2	1.17	8	22.5	0	797	887
									00:04:08	17.8	0.807	14.368	587	481.813	416.975	0.87	137.5	28.3	27.2	31.5	6.42	1.8	49	9.8	17.04	3.51	15.51	4.84	20.92	0.05	123	25	112	35	NONE		21.1	57	35	744	771	3366	140.3	2.34	8	44.9	0	1546	1820
									00:04:12	15	0.92	13.8	739	499.164	428.665	0.86	154	34.5	25.5	29.7	6.66	1.9	49	10.2	16.74	3.75	15.42	4.91	20.92	0.05	121	27	112	36	NONE		21.1	57	35	744	771	3482	145.1	2.42	8	46.4	0	1679	1804
									00:04:18	9.97	0.566	5.641	654	162.281	170.856	1.05	98.8	20.7	30.5	28.9	2.16	0.6	48	3.4	17.46	3.66	14.94	5.15	20.92	0.05	126	26	108	37	NONE		21.1	57	35	744	771	1182	49.3	0.82	8	15.8	0	0	1182
									00:04:22	17.19	1.685	28.968	1478	1056.5	926.009	0.88	281.2	65	26.3	30	14.09	4	51	20.7	16.69	3.86	15.64	4.76	20.92	0.05	121	28	113	34	NONE		21.1	57	35	744	771	7400	308.3	5.14	9	98.7	0	3119	4281
									00:04:25	19.05	0.681	12.971	855	348.901	314.385	0.9	121.1	20	33.4	37	4.65	1.3	52	6.7	17.78	2.94	16.08	4.49	20.92	0.05	129	21	116	33	NONE		21.1	57	35	744	771	2457	102.4	1.71	9	32.8	0	830	1628
									00:04:27	30.93	0.433	13.392	232	442.16	399.442	0.9	73.9	15.6	25.4	28.1	5.9	1.7	52	8.5	17.07	3.6	15.89	4.53	20.92	0.05	124	26	115	33	NONE		21.2	57	35	744	771	3116	129.8	2.16	9	41.5	0	1027	2088
									00:04:30	20.34	0.683	13.892	690	424.288	378.369	0.89	118.6	22.5	29.4	33	5.66	1.6	51	8.3	17.36	3.29	16.31	4.36	20.92	0.05	126	24	118	32	NONE		21.2	57	35	744	771	2982	124.3	2.07	9	39.8	0	1102	1881
									00:04:34	13.86	0.561	7.774	704	204.952	185.2	0.9	100.1	16.2	33.2	36.7	2.73	0.8	51	4	17.84	2.89	16.08	4.52	20.92	0.05	129	21	116	33	NONE		21.2	57	35	744	771	1444	60.2	1	9	19.3	0	475	969
									00:04:50	13.48	0.654	8.818	694	269.848	236.275	0.88	113.6	21.2	29.2	33.3	3.6	1	48	5.6	17.37	3.24	15.62	4.77	20.92	0.05	126	23	113	35	NONE		21.3	57	35.1	744	771	1890	78.7	1.31	9	25.2	0	802	1087
									00:04:53	19.74	0.763	15.059	649	501.897	441.066	0.88	130.1	27	27.3	31	6.69	1.9	48	10.5	17.05	3.54	15.76	4.73	20.92	0.05	123	26	114	34	NONE		21.3	57	35.1	744	771	3517	146.6	2.44	9	46.9	0	1455	2062
									00:04:56	19.17	0.369	7.073	516	165.034	145.091	0.88	67.2	9.2	34.7	39.5	2.2	0.6	47	3.5	18.21	2.49	16.3	4.15	20.92	0.05	132	18	118	30	NONE		21.3	57	35	744	771	1157	48.2	0.8	10	15.4	0	477	680
									00:04:59	19.05	0.385	7.333	398	192.256	163.228	0.85	68.9	10.4	31.2	36.8	2.56	0.7	46	4.2	17.9	2.7	15.88	4.45	20.92	0.05	130	20	115	32	NONE		21.3	57	35	744	771	1338	55.8	0.93	10	17.8	0	690	649
									00:05:02	20.55	0.521	10.705	443	346.235	290.488	0.84	89.6	17.1	26.8	31.9	4.62	1.3	46	7.5	17.2	3.28	15.75	4.49	20.92	0.05	125	24	114	33	NONE		21.3	57	35.1	744	771	2405	100.2	1.67	10	32.1	0	1321	1083
									00:05:05	22.3	0.459	10.238	414	298.117	244.746	0.82	80.7	13.3	29.1	35.5	3.97	1.1	45	6.6	17.58	2.9	15.86	4.48	20.92	0.05	127	21	115	32	NONE		21.3	57	35.1	744	771	2062	85.9	1.43	10	27.5	0	1260	802
									00:05:08	21.2	0.698	14.799	524	515.263	428.081	0.83	118.1	24.4	25.8	31.1	6.87	2	45	11.5	16.92	3.5	15.4	4.83	20.92	0.05	122	25	111	35	NONE		21.4	56	35.1	744	771	3572	148.8	2.48	10	47.6	0	2063	1509
									00:05:11	19.11	0.794	15.172	709	515.264	429.966	0.83	135.1	27.2	26.8	32.2	6.87	2	46	11.2	17.02	3.43	15.43	4.77	20.92	0.05	123	25	112	35	NONE		21.4	56	35.1	744	771	3575	148.9	2.48	10	47.7	0	2020	1555
									00:05:15	15.11	0.939	14.191	1147	472.968	410.216	0.87	160.2	32.8	27.8	32	6.31	1.8	47	10.1	17.06	3.49	15.94	4.61	20.92	0.05	124	25	115	33	NONE		21.4	57	35.1	744	771	3306	137.7	2.3	10	44.1	0	1497	1809
									00:05:18	18.52	0.931	17.241	758	556.209	488.715	0.88	159.9	31.9	28.7	32.6	7.42	2.1	47	11.8	17.18	3.43	15.81	4.66	20.92	0.05	124	25	114	34	NONE		21.4	57	35	744	771	3898	162.4	2.71	10	52	0	1614	2284
									00:05:21	17.29	0.668	11.55	677	333.463	297.099	0.89	117.3	20.8	31	34.8	4.45	1.3	47	7.1	17.56	3.11	16.06	4.47	20.92	0.05	127	23	116	32	NONE		21.4	56	35.1	744	771	2343	97.6	1.63	10	31.2	0	872	1471
									00:05:25	17.75	0.833	14.787	744	471.271	424.499	0.9	143.3	28.9	28.7	31.9	6.28	1.8	46	10.2	17.2	3.47	16.13	4.47	20.92	0.05	125	25	117	32	NONE		21.4	56	35.1	744	771	3319	138.3	2.3	10	44.3	0	1124	2195
									00:05:29	13.79	1.06	14.621	1168	467.828	443.181	0.95	181.8	38.8	29.2	30.8	6.24	1.8	47	10	17.15	3.66	16.25	4.5	20.92	0.05	124	27	118	33	NONE		21.5	56	35.1	744	771	3329	138.7	2.31	11	44.4	0	599	2731
									00:05:32	20.27	0.643	13.034	550	367.891	343.404	0.93	113.2	20.5	31.6	33.8	4.91	1.4	48	7.7	17.6	3.19	16.31	4.39	20.92	0.05	127	23	118	32	NONE		21.5	56	35.1	744	771	2610	108.8	1.81	11	34.8	0	593	2017
									00:05:36	16.13	0.737	11.887	601	365.861	337.607	0.92	127.6	25.3	29.4	31.9	4.88	1.4	48	7.6	17.31	3.43	15.95	4.65	20.92	0.05	125	25	115	34	NONE		21.5	56	35.1	744	771	2589	107.9	1.8	11	34.5	0	683	1907
									00:05:39	17.65	0.624	11.012	636	327.82	300.583	0.92	108.8	20.6	29.8	32.5	4.37	1.2	48	6.8	17.44	3.3	16.17	4.51	20.92	0.05	126	24	117	33	NONE		21.5	56	35.1	744	771	2317	96.5	1.61	11	30.9	0	657	1660
									00:05:42	18.63	0.627	11.683	613	351.805	320.49	0.91	109.1	20.8	29.5	32.4	4.69	1.3	47	7.5	17.4	3.32	16.03	4.53	20.92	0.05	126	24	116	33	NONE		21.5	56	35.1	744	771	2483	103.5	1.72	11	33.1	0	754	1729
									00:05:45	19.17	0.681	13.054	575	403.059	366.286	0.91	117.9	23.1	29.1	32	5.37	1.5	48	8.4	17.31	3.39	16.05	4.57	20.92	0.05	125	25	116	33	NONE		21.5	56	35.1	744	771	2844	118.5	1.97	11	37.9	0	886	1958
									00:05:49	19.35	0.718	13.897	722	400.939	364.655	0.91	126	22.8	31.3	34.4	5.35	1.5	48	8.4	17.55	3.18	16.14	4.4	20.92	0.05	127	23	117	32	NONE		21.5	56	35.1	744	771	2829	117.9	1.96	11	37.7	0	874	1955
									00:05:52	19.23	0.664	12.769	677	366.454	328.846	0.9	116.7	20.7	31.2	34.7	4.89	1.4	48	7.6	17.58	3.12	15.88	4.62	20.92	0.05	127	23	115	33	NONE		21.6	56	35.1	744	771	2579	107.5	1.79	11	34.4	0	903	1676
									00:05:59	7.96	1.601	12.74	1405	465.08	436.931	0.94	266.2	66.2	26.2	27.9	6.2	1.8	52	8.9	16.63	4.13	15.68	4.82	20.92	0.05	120	30	114	35	NONE		21.6	57	35.1	744	771	3304	137.7	2.29	12	44.1	0	683	2621
									00:06:03	17.6	0.667	11.736	902	338.375	305.29	0.9	117.1	21	31	34.4	4.51	1.3	55	6.2	17.56	3.15	16.11	4.52	20.92	0.05	127	23	117	33	NONE		21.6	57	35.1	744	771	2384	99.3	1.66	12	31.8	0	796	1588
									00:06:05	21.98	0.677	14.879	564	455.331	407.071	0.89	117.5	22.4	29.3	32.8	6.07	1.7	55	8.3	17.36	3.31	15.91	4.61	20.92	0.05	126	24	115	33	NONE		21.6	56	35.1	744	771	3202	133.4	2.22	12	42.7	0	1158	2044
									00:06:08	19.42	0.66	12.816	675	386.411	345.112	0.89	114.9	21.5	29.6	33.2	5.15	1.5	54	7.2	17.41	3.26	16	4.49	20.92	0.05	126	24	116	33	NONE		21.6	56	35.1	744	771	2717	113.2	1.89	12	36.2	0	991	1726
									00:06:11	21.51	0.776	16.688	669	522.441	462.418	0.89	134.1	26	29.1	32.8	6.97	2	54	9.7	17.28	3.35	15.83	4.64	20.92	0.05	125	24	115	34	NONE		21.6	56	35.1	744	771	3667	152.8	2.55	12	48.9	0	1438	2229
									00:06:14	20.07	0.704	14.127	730	486.005	432.095	0.89	119.1	26	26.2	29.4	6.48	1.9	53	9.2	16.92	3.69	16.08	4.39	20.92	0.05	122	27	116	32	NONE		21.7	56	35.1	744	771	3414	142.2	2.37	12	45.5	0	1292	2121
									00:06:18	18.02	1.292	23.279	1019	792.005	714.817	0.9	219	47.9	27.8	30.8	10.56	3	53	14.9	16.95	3.71	15.86	4.66	20.92	0.05	123	27	115	34	NONE		21.7	56	35.1	744	771	5580	232.5	3.88	12	74.4	0	1856	3724
									00:06:20	24.1	0.31	7.47	803	114.504	104.085	0.91	59.3	5.3	50.5	55.6	1.53	0.4	54	2.1	19.13	1.71	17.6	3.05	20.92	0.05	138	12	127	22	NONE		21.7	56	35.1	744	771	808	33.7	0.56	12	10.8	0	251	557
									00:06:23	20	0.516	10.32	350	289.144	259.287	0.9	91.1	15.7	30.8	34.4	3.86	1.1	54	5.4	17.66	3.04	16.43	4.23	20.92	0.05	128	22	119	31	NONE		21.7	56	35.1	744	771	2035	84.8	1.41	12	27.1	0	717	1318
									00:06:32	6.64	1.07	7.102	636	312.016	262.805	0.84	169.7	47.7	21.3	25.3	4.16	1.2	54	5.8	15.86	4.46	14.67	5.29	20.92	0.05	115	32	106	38	NONE		21.7	56	35.1	744	771	2169	90.4	1.51	13	28.9	0	1167	1001
									00:06:35	21.13	0.69	14.577	846	479.954	385.844	0.8	118.4	22.1	27.3	33.9	6.4	1.8	54	8.9	17.16	3.2	15.29	4.74	20.92	0.05	124	23	111	34	NONE		21.7	56	35.1	744	771	3307	137.8	2.3	13	44.1	0	2213	1094
									00:06:38	22.14	0.745	16.494	776	552.952	455.891	0.82	127.2	24.9	27	32.8	7.37	2.1	52	10.6	17.07	3.34	15.67	4.63	20.92	0.05	124	24	113	34	NONE		21.8	56	35.1	744	771	3828	159.5	2.66	13	51	0	2293	1535
									00:06:40	22.06	0.85	18.75	836	606.814	514.363	0.85	146.1	28.2	28.4	33.5	8.09	2.3	52	11.7	17.19	3.32	15.67	4.65	20.92	0.05	124	24	113	34	NONE		21.8	56	35.1	744	771	4223	175.9	2.93	13	56.3	0	2196	2027
									00:06:43	28.3	0.089	2.519	524	15.1023	13.199	0.87	18	0.6	35.6	40.7	0.2	0.1	52	0.3	20.22	0.67	20	0.79	20.92	0.05	146	5	145	6	NONE		21.8	56	35.1	744	771	106	4.4	0.07	13	1.4	0	45	60
									00:06:45	27.65	0.564	15.594	132	582.729	492.525	0.85	93.7	21.5	23.4	27.7	7.77	2.2	51	11.4	16.61	3.81	15.6	4.64	20.92	0.05	120	28	113	34	NONE		21.8	56	35.1	744	771	4053	168.9	2.81	13	54	0	2141	1912
									00:06:47	21.13	0.738	15.592	799	516.268	438.64	0.85	126.2	25.1	27.3	32.2	6.88	2	52	9.9	17.1	3.4	15.62	4.69	20.92	0.05	124	25	113	34	NONE		21.8	56	35.1	744	771	3594	149.8	2.5	13	47.9	0	1844	1750
									00:06:50	26.55	0.674	17.894	633	585.754	502.894	0.86	115.5	22.9	27.4	31.9	7.81	2.2	50	11.7	17.14	3.4	15.73	4.58	20.92	0.05	124	25	114	33	NONE		21.8	56	35.1	744	771	4086	170.3	2.84	13	54.5	0	1973	2113
									00:06:53	17.8	0.858	15.276	769	497.775	433.037	0.87	147.1	29.4	28.2	32.4	6.64	1.9	51	9.8	17.14	3.43	15.88	4.61	20.92	0.05	124	25	115	33	NONE		21.8	56	35.1	744	771	3481	145.1	2.42	13	46.4	0	1545	1936
									00:06:55	26.09	0.738	19.252	649	607.587	539.449	0.89	127.3	25	28.7	32.3	8.1	2.3	50	12.2	17.25	3.39	16.11	4.49	20.92	0.05	125	25	117	33	NONE		21.8	56	35.1	744	771	4267	177.8	2.96	14	56.9	0	1633	2634
									00:06:58	20.69	0.747	15.455	789	484.895	439.925	0.91	128.9	25.7	28.9	31.8	6.47	1.8	51	9.5	17.26	3.44	16.02	4.55	20.92	0.05	125	25	116	33	NONE		21.9	56	35.1	744	771	3420	142.5	2.38	14	45.6	0	1083	2338
									00:07:01	24.59	0.709	17.434	709	523.72	479.902	0.92	123.4	23.6	30	32.7	6.98	2	51	10.3	17.4	3.33	16.15	4.38	20.92	0.05	126	24	117	32	NONE		21.9	56	35.1	744	771	3701	154.2	2.57	14	49.4	0	1057	2644
									00:07:04	20.83	0.741	15.438	739	468.506	437.792	0.93	128.6	25.4	29.8	31.9	6.25	1.8	51	9.2	17.35	3.43	16.25	4.49	20.92	0.05	126	25	118	33	NONE		21.9	56	35.1	744	771	3325	138.5	2.31	14	44.3	0	744	2581
									00:07:06	23.72	0.266	6.308	428	136.878	124.779	0.91	48.9	6.4	34	37.3	1.83	0.5	51	2.7	18.38	2.41	17.05	3.62	20.92	0.05	133	17	123	26	NONE		21.9	56	35.1	744	771	966	40.3	0.67	14	12.9	0	292	675
									00:07:15	7.16	1.548	11.084	593	454.405	418.536	0.92	249.5	70.4	23.3	25.3	6.06	1.7	52	8.7	16.12	4.55	14.39	5.6	20.92	0.05	117	33	104	41	NONE		21.9	56	35.1	744	771	3215	134	2.23	14	42.9	0	866	2349
									00:07:19	13.73	0.428	5.876	1146	138.347	112.797	0.82	78	10	35.5	43.6	1.84	0.5	54	2.6	18.22	2.34	16.1	4.13	20.92	0.05	132	17	117	30	NONE		21.9	56	35.1	744	771	956	39.8	0.66	14	12.7	0	602	353
									00:07:23	14.71	0.646	9.5	817	273.801	230.584	0.84	113.7	19	30.9	36.7	3.65	1	52	5.3	17.6	2.94	15.5	4.78	20.92	0.05	127	21	112	35	NONE		22	56	35.1	744	771	1903	79.3	1.32	14	25.4	0	1025	878
									00:07:27	15.58	0.899	14.01	787	496.175	418.023	0.84	151.4	32.4	26	30.9	6.62	1.9	51	9.7	16.84	3.6	15.56	4.86	20.92	0.05	122	26	113	35	NONE		22	56	35.1	744	771	3449	143.7	2.39	14	46	0	1854	1595
									00:07:30	19.54	0.776	15.166	770	498.827	423.515	0.85	132.9	26.2	27.7	32.6	6.65	1.9	50	10	17.13	3.38	15.55	4.77	20.92	0.05	124	24	113	35	NONE		22	56	35.1	744	771	3472	144.7	2.41	15	46.3	0	1789	1683
									00:07:33	17.91	1.321	23.66	787	885.288	768.958	0.87	219.1	51.8	25.3	29.1	11.8	3.4	49	18.1	16.59	3.92	15.41	4.94	20.92	0.05	120	28	112	36	NONE		22	56	35.1	744	771	6190	257.9	4.3	15	82.5	0	2776	3414
									00:07:37	17.14	0.409	7.011	1012	135.186	119.39	0.88	76.4	8.5	43	48.7	1.8	0.5	49	2.8	18.68	2.08	16.9	3.66	20.92	0.05	135	15	122	26	NONE		22	56	35.1	744	771	948	39.5	0.66	15	12.6	0	378	570
									00:07:41	13.92	0.787	10.956	722	337.3	302.782	0.9	136.4	26.3	29.6	33	4.5	1.3	49	6.9	17.33	3.34	16	4.64	20.92	0.05	125	24	116	34	NONE		22	56	35.1	744	771	2374	98.9	1.65	15	31.7	0	829	1545
									00:07:44	18.81	0.46	8.652	502	240.754	209.542	0.87	81.4	13.5	30.5	35	3.21	0.9	48	5	17.7	2.93	16.23	4.28	20.92	0.05	128	21	118	31	NONE		22	56	35.1	744	771	1684	70.2	1.17	15	22.5	0	745	939
									00:07:47	21.13	0.389	8.218	364	227.798	196.974	0.86	68.9	11.3	29.6	34.2	3.04	0.9	47	4.8	17.71	2.9	16.03	4.4	20.92	0.05	128	21	116	32	NONE		22	56	35.1	744	771	1591	66.3	1.11	15	21.2	0	735	856
									00:07:50	19.17	0.558	10.696	402	355.764	296.448	0.83	95.4	18.7	26.3	31.6	4.74	1.4	47	7.6	17.1	3.35	15.49	4.72	20.92	0.05	124	24	112	34	NONE		22.1	56	35.1	744	771	2468	102.8	1.71	15	32.9	0	1404	1063
									00:07:54	16.62	0.511	8.493	553	279.892	229.451	0.82	87.6	16.7	26.2	31.9	3.73	1.1	47	6	17.14	3.27	15.37	4.8	20.92	0.05	124	24	111	35	NONE		22.1	56	35.1	744	771	1935	80.6	1.34	15	25.8	0	1190	745
									00:07:57	18.99	0.506	9.608	411	324.861	262.163	0.81	86.3	16.7	25.5	31.6	4.33	1.2	46	7.1	17.06	3.3	15.19	4.83	20.92	0.05	123	24	110	35	NONE		22.1	56	35.1	744	771	2240	93.3	1.56	15	29.9	0	1475	764
									00:08:01	15.23	0.678	10.325	692	356.335	287.147	0.81	115.1	22.8	26	32.2	4.75	1.4	47	7.6	16.98	3.36	15.38	4.71	20.92	0.05	123	24	111	34	NONE		22.1	56	35.1	744	771	2456	102.3	1.71	15	32.7	0	1628	828
									00:08:04	17.14	0.713	12.223	722	440.164	356.095	0.81	119.8	25.1	25	31	5.87	1.7	46	9.6	16.8	3.52	15.3	4.8	20.92	0.05	122	25	111	35	NONE		22.1	57	35.1	744	771	3036	126.5	2.11	16	40.5	0	1979	1057
									00:08:08	15.79	0.904	14.274	888	514.167	427.463	0.83	151.7	32.7	25.6	30.8	6.86	2	46	11.2	16.78	3.62	15.44	4.79	20.92	0.05	121	26	112	35	NONE		22.1	57	35.1	744	771	3565	148.5	2.48	16	47.5	0	2052	1513
									00:08:12	18.24	0.867	15.812	754	561.894	472.579	0.84	145.9	31.3	25.9	30.8	7.49	2.1	47	12	16.83	3.61	15.72	4.7	20.92	0.05	122	26	114	34	NONE		22.1	57	35.1	744	771	3904	162.7	2.71	16	52.1	0	2118	1786
									00:08:16	14.08	0.435	6.127	1116	160.249	140.505	0.88	77.8	12.1	32.1	36.6	2.14	0.6	51	3.1	17.89	2.78	16.58	3.91	20.92	0.05	129	20	120	28	NONE		22.2	56	35.1	744	771	1123	46.8	0.78	16	15	0	472	650
									00:08:20	15.11	0.73	11.033	239	402.05	349.37	0.87	121.9	27.9	24.8	28.6	5.36	1.5	51	7.9	16.7	3.82	15.35	5	20.92	0.05	121	28	111	36	NONE		22.2	56	35.1	744	771	2811	117.1	1.95	16	37.5	0	1257	1554
									00:08:24	14.78	0.671	9.916	750	330.33	279.952	0.85	114.6	22.9	26.9	31.7	4.4	1.3	50	6.6	17.08	3.41	15.36	4.91	20.92	0.05	124	25	111	36	NONE		22.2	56	35.2	744	771	2299	95.8	1.6	16	30.6	0	1196	1102
[truncated: 34 more columns]

## Sheet: Sonuçlar
Parametre	um	Pre	Bekl.	%Beklenen	Ex Sonrası	% Değişim	Normal	Sınıf
Parametre	um	Ölçüm	Dinlenme	Isınma	AT	RC	Maks	Bekl.	%Beklenen	Normal	Sınıf
Parametre	um	Ölçüm	Dinlenme	Isınma	AT	RC	Maks	Bekl.	%Beklenen	Normal	Sınıf
Parametre	um	Ölçüm	Dinlenme	Isınma	AT	RC	Maks	Bekl.	%Beklenen	Normal	Sınıf
Parametre	um	Ölçüm	Dinlenme	Isınma	AT	RC	Maks	Bekl.	%Beklenen	Normal	Sınıf
Parametre	um	Ölçüm	Dinlenme	Isınma	AT	RC	Maks	Bekl.	%Beklenen	Normal	Sınıf
