# Supplementary material for: Correction: The contribution of energy systems during 30-second lower body Wingate anaerobic test in combat sports athletes: Intermittent versus single forms and gender comparison
Source: PLoS One. 2024 Jun 27;19(6):e0306361. doi: 10.1371/journal.pone.0306361 (PMC11210755; doi:10.1371/journal.pone.0306361)
Supplement: S1 File — A) Descriptive characteristics of athletes including age range, height, weight; B) Wingate test outputs, including metrics such as peak power, mean power, and fatigue index; C) Oxygen Consumption (O2) Data for two different Wingate test protocols, providing comparative insights into athletes’ oxygen consumption during these tests. (ZIP) [file pone.0306361.s001.zip › S1 File/C. Oxygen consumption data for two Wingate tests/All Raw-Oxygen Data/53.xlsx]

## Sheet: Veri
			Test Tarihi	24112022		Barometrik basınç (mmHg)	759		t	Rf	VT	VE_ergo	IV	VO2	VCO2	RQ	O2eksp	CO2eksp	VE/VO2	VE/VCO2	VO2/Kg	METS	HR	VO2/HR	FeO2	FeCO2	FetO2	FetCO2	FiO2	FiCO2	PeO2	PeCO2	PetO2	PETCO2	Faz	İşaretleyici	Ortam Sıc.	RH Amb	Cihaz Sıcaklığı	Analizör Basıncı	PB	EEkc	EEh	EEm	EEtot	EEkg	PRO	YAĞ	CHO
			Test Süresi	00:09:26		Ortam Sıcaklığı (°C)	22		s	1/min	L(btps)	L/min	mL	mL/min	mL/min	---	mL	mL	---	---	mL/min/Kg	---	bpm	mL/beat	%	%	%	%	%	%	mmHg	mmHg	mmHg	mmHg	---	---	°C	%	°C	mmHg	mmHg	kcal/day	kcal/h	kcal/min	kcal	kcal/Kg/day	kcal/day	kcal/day	kcal/day
			Test Süresi	00:06:07		Ortam Görece Nem (%)	54
			Egzersiz Süresi	00:00:00		Flowmetre sıcaklığı (°C)	34		00:00:00	19.54	0.343	6.704	296	300.717	194.009	0.65	54.5	12.2	17.7	27.5	6.26	1.8	76	4	15.89	3.56	14.16	4.84	20.92	0.05	113	25	101	34	NONE		21.6	54	36.6	731	759	1996	83.2	1.39	0	41.6	0	1996	0
			Kişi (Hasta) Tipi	Healthy		Flowmetre Bağıl Nem (%)	100		00:00:04	17.7	0.499	8.832	324	419.905	276.807	0.66	77.7	19.2	18.1	27.4	8.75	2.5	72	5.8	15.57	3.85	14.06	4.99	20.92	0.05	111	27	100	36	NONE		21.6	54	36.6	731	759	2797	116.5	1.94	0	58.3	0	2797	0
			Test Türü	Azami		STPD (---)	0.8255		00:00:07	17.29	0.41	7.089	308	318.701	212.555	0.67	65	15.1	18.4	27.7	6.64	1.9	73	4.4	15.85	3.68	14.24	4.9	20.92	0.05	113	26	101	35	NONE		21.6	54	36.6	731	759	2127	88.6	1.48	0	44.3	0	2127	0
			Ergometre	Hiçbiri		BTPS Ins (---)	1.1075		00:00:10	18.07	0.471	8.512	287	405.151	267.938	0.66	73.3	18.2	17.9	27	8.44	2.4	72	5.6	15.56	3.86	14.05	5.06	20.92	0.05	111	28	100	36	NONE		21.6	54	36.6	731	759	2700	112.5	1.87	0	56.2	0	2700	0
			Protokol	Hiçbiri		BTPS Eksp (---)	1.02		00:00:14	18.35	0.372	6.826	302	291.147	197.073	0.68	59.9	13.2	19	28.1	6.07	1.7	71	4.1	16.1	3.55	14.49	4.79	20.92	0.05	115	25	103	34	NONE		21.6	54	36.6	731	759	1947	81.1	1.35	0	40.6	0	1947	0
			Azami Efor	Onaylanmamış		#Adım sayısı	122		00:00:17	18.63	0.384	7.155	276	317.113	215.42	0.68	61.1	14.2	18.5	27.2	6.61	1.9	71	4.5	15.91	3.7	14.58	4.77	20.92	0.05	113	26	104	34	NONE		21.7	54	36.6	731	759	2122	88.4	1.47	0	44.2	0	2122	0
			EKG Tepkisi	Yok		BSA (m2)	1.45519		00:00:20	20.91	0.41	8.571	277	376.597	256.996	0.68	65.4	15.1	18.9	27.7	7.85	2.2	71	5.3	15.95	3.68	14.57	4.8	20.92	0.05	114	26	104	34	NONE		21.7	54	36.6	731	759	2522	105.1	1.75	0	52.5	0	2522	0
			Test sebebi	Yok		BMI (kg/m2)	19.5		00:00:22	22.81	0.373	8.51	260	364.489	254.441	0.7	59.9	13.7	19	27.2	7.59	2.2	70	5.2	16.06	3.67	14.73	4.7	20.92	0.05	114	26	105	33	NONE		21.7	54	36.6	731	759	2450	102.1	1.7	1	51	0	2450	0
			Testi durdurma sebebi	Yok		HR Maks.	200		00:00:25	21.28	0.386	8.213	265	353.621	245.963	0.7	61.9	14.2	19	27.3	7.37	2.1	70	5.1	16.04	3.68	14.67	4.8	20.92	0.05	114	26	104	34	NONE		21.7	54	36.6	731	759	2376	99	1.65	1	49.5	0	2376	0
			Test Konumu	Tanımsız		Kullanıcı 1 (---)	-		00:00:28	19.54	0.336	6.567	261	259.102	184.401	0.71	55.2	11.6	20.1	28.2	5.4	1.5	70	3.7	16.43	3.45	14.93	4.61	20.92	0.05	117	25	106	33	NONE		21.7	54	36.6	731	759	1747	72.8	1.21	1	36.4	0	1719	28
			Test Amacı	Yok		Kullanıcı 2 (---)	-		00:00:31	21.9	0.351	7.686	227	312.532	220.932	0.71	57.2	12.4	19.7	27.9	6.51	1.9	70	4.5	16.3	3.53	14.95	4.61	20.92	0.05	116	25	106	33	NONE		21.7	54	36.6	731	759	2105	87.7	1.46	1	43.9	0	2105	0
						Kullanıcı 3 (---)	-		00:00:33	23.62	0.409	9.661	221	404.649	284.552	0.7	66.1	14.8	19.8	28.1	8.43	2.4	69	5.9	16.16	3.62	14.94	4.63	20.92	0.05	115	26	106	33	NONE		21.7	54	36.6	731	759	2723	113.5	1.89	1	56.7	0	2723	0
									00:00:37	15.31	0.697	10.668	456	465.411	349.324	0.75	110.9	28	20.6	27.5	9.7	2.8	72	6.5	15.91	4.02	14.82	4.96	20.92	0.05	113	29	106	35	NONE		21.7	54	36.6	731	759	3167	132	2.2	1	66	0	2696	471
									00:00:41	18.24	0.429	7.824	294	311.962	234.597	0.75	70.1	15.8	21	27.9	6.5	1.9	70	4.5	16.34	3.68	15.1	4.77	20.92	0.05	116	26	108	34	NONE		21.7	54	36.6	731	759	2124	88.5	1.47	1	44.2	0	1797	326
									00:00:44	18.63	0.328	6.112	263	234.319	174.34	0.74	54.2	11.5	20.5	27.6	4.88	1.4	71	3.3	16.52	3.51	15.24	4.62	20.92	0.05	118	25	109	33	NONE		21.7	54	36.6	731	759	1592	66.3	1.11	1	33.2	0	1391	201
									00:00:47	19.8	0.414	8.198	290	335.413	256.487	0.76	67.1	15.9	20.3	26.6	6.99	2	73	4.6	16.21	3.84	14.99	4.86	20.92	0.05	115	27	107	35	NONE		21.7	54	36.6	731	759	2290	95.4	1.59	1	47.7	0	1839	451
									00:00:50	21.98	0.314	6.901	266	255.618	194.878	0.76	52.3	10.9	21	27.5	5.33	1.5	71	3.6	16.66	3.47	15.29	4.58	20.92	0.05	119	25	109	33	NONE		21.7	54	36.6	731	759	1744	72.7	1.21	1	36.3	0	1415	330
									00:00:53	21.43	0.382	8.186	238	329.769	251.308	0.76	62.2	14.4	20.3	26.6	6.87	2	69	4.8	16.28	3.77	15.02	4.82	20.92	0.05	116	27	107	34	NONE		21.8	53	36.6	731	759	2250	93.8	1.56	1	46.9	0	1827	423
									00:00:55	23.35	0.372	8.685	262	337.741	254.624	0.75	61.2	13.4	20.9	27.7	7.04	2	69	4.9	16.45	3.6	15.13	4.74	20.92	0.05	117	26	108	34	NONE		21.8	53	36.6	731	759	2300	95.8	1.6	1	47.9	0	1932	368
									00:00:58	21.98	0.341	7.495	270	287.743	216.4	0.75	56.3	12.1	20.7	27.5	5.99	1.7	69	4.2	16.51	3.55	15.32	4.6	20.92	0.05	118	25	109	33	NONE		21.8	53	36.6	731	759	1959	81.6	1.36	1	40.8	0	1658	301
									00:01:01	22.06	0.375	8.272	251	322.919	246.018	0.76	61.6	13.7	20.8	27.3	6.73	1.9	69	4.7	16.43	3.65	15.19	4.73	20.92	0.05	117	26	108	34	NONE		21.8	53	36.6	731	759	2203	91.8	1.53	2	45.9	0	1791	413
									00:01:03	21.2	0.36	7.633	286	296.777	226.087	0.76	59.2	13.1	20.7	27.2	6.18	1.8	68	4.4	16.44	3.64	15.28	4.66	20.92	0.05	117	26	109	33	NONE		21.8	53	36.6	731	759	2025	84.4	1.41	2	42.2	0	1646	379
									00:01:06	22.9	0.319	7.305	216	286.867	220.025	0.77	52.3	11.8	19.9	25.9	5.98	1.7	68	4.2	16.39	3.7	15.29	4.65	20.92	0.05	117	26	109	33	NONE		21.8	53	36.6	731	759	1960	81.6	1.36	2	40.8	0	1558	401
									00:01:09	22.64	0.325	7.358	263	284.939	217.478	0.76	53.5	11.8	20.3	26.5	5.94	1.7	68	4.2	16.46	3.63	15.24	4.66	20.92	0.05	117	26	109	33	NONE		21.8	53	36.6	731	759	1945	81	1.35	2	40.5	0	1571	373
									00:01:11	22.06	0.358	7.897	247	308.35	235.249	0.76	58.8	13.1	20.6	27	6.42	1.8	68	4.5	16.42	3.66	15.24	4.66	20.92	0.05	117	26	109	33	NONE		21.8	54	36.6	731	759	2104	87.7	1.46	2	43.8	0	1703	402
									00:01:14	22.47	0.306	6.876	235	264.308	199.33	0.75	50.5	10.9	20.1	26.6	5.51	1.6	68	3.9	16.5	3.56	15.27	4.64	20.92	0.05	118	25	109	33	NONE		21.8	54	36.6	731	759	1800	75	1.25	2	37.5	0	1510	290
									00:01:17	20.55	0.37	7.603	256	307.935	230.904	0.75	60.2	13.8	20	26.7	6.42	1.8	69	4.5	16.27	3.73	15.12	4.79	20.92	0.05	116	27	108	34	NONE		21.8	53	36.7	731	759	2095	87.3	1.45	2	43.6	0	1789	306
									00:01:20	21.9	0.31	6.788	236	263.829	199.624	0.76	51	11.2	19.9	26.3	5.5	1.6	69	3.8	16.45	3.61	15.27	4.63	20.92	0.05	117	26	109	33	NONE		21.8	54	36.7	731	759	1798	74.9	1.25	2	37.5	0	1493	305
									00:01:23	20	0.321	6.42	263	242.664	183.884	0.76	53.2	11.3	20.7	27.3	5.06	1.4	67	3.6	16.57	3.52	15.19	4.69	20.92	0.05	118	25	108	33	NONE		21.8	53	36.6	731	759	1654	68.9	1.15	2	34.5	0	1367	287
									00:01:25	22.64	0.326	7.381	232	291.756	219.335	0.75	53.4	11.9	19.9	26.4	6.08	1.7	69	4.2	16.38	3.65	15.09	4.73	20.92	0.05	117	26	107	34	NONE		21.8	53	36.7	731	759	1986	82.7	1.38	2	41.4	0	1682	303
									00:01:29	20.83	0.328	6.833	241	276.195	206.96	0.75	53.4	12.2	19.5	26	5.75	1.6	70	3.9	16.28	3.72	15.15	4.71	20.92	0.05	116	26	108	34	NONE		21.8	53	36.7	731	759	1879	78.3	1.3	2	39.1	0	1608	271
									00:01:32	15.96	0.359	5.729	272	234.181	172.804	0.74	58.3	13.3	19.7	26.7	4.88	1.4	70	3.3	16.24	3.7	14.89	4.8	20.92	0.05	116	26	106	34	NONE		21.8	53	36.7	731	759	1589	66.2	1.1	2	33.1	0	1421	168
									00:01:35	20.91	0.374	7.819	266	314.112	234.891	0.75	61	13.8	20.2	27.1	6.54	1.9	71	4.4	16.31	3.69	14.98	4.81	20.92	0.05	116	26	107	34	NONE		21.8	53	36.7	731	759	2136	89	1.48	2	44.5	0	1839	297
									00:01:38	21.51	0.386	8.301	258	344.318	255.719	0.74	62.4	14.6	19.7	26.6	7.17	2	72	4.8	16.17	3.78	14.92	4.84	20.92	0.05	115	27	106	34	NONE		21.8	53	36.7	731	759	2339	97.4	1.62	2	48.7	0	2054	285
									00:01:41	20.83	0.33	6.875	226	282.67	208.66	0.74	53.5	12.3	19.2	26	5.89	1.7	70	4	16.21	3.73	14.98	4.78	20.92	0.05	115	27	107	34	NONE		21.8	53	36.7	731	759	1918	79.9	1.33	2	40	0	1714	204
									00:01:44	20.69	0.367	7.593	256	318.899	237.644	0.75	59.1	14.1	19.3	25.9	6.64	1.9	72	4.4	16.1	3.84	14.97	4.84	20.92	0.05	115	27	107	34	NONE		21.8	54	36.7	731	759	2167	90.3	1.51	3	45.2	0	1885	283
									00:01:46	21.13	0.338	7.141	234	291.319	216.761	0.74	54.9	12.6	19.4	26.1	6.07	1.7	73	4	16.24	3.73	14.88	4.85	20.92	0.05	116	27	106	35	NONE		21.8	54	36.7	731	759	1979	82.5	1.37	3	41.2	0	1729	250
									00:01:49	21.74	0.355	7.717	259	319.979	237.245	0.74	57.4	13.4	19.4	26.1	6.67	1.9	71	4.5	16.17	3.77	14.92	4.86	20.92	0.05	115	27	106	35	NONE		21.9	54	36.7	731	759	2173	90.5	1.51	3	45.3	0	1917	255
									00:01:52	21.05	0.361	7.6	251	315.855	236.653	0.75	58.3	13.8	19.4	25.9	6.58	1.9	70	4.5	16.15	3.82	14.97	4.84	20.92	0.05	115	27	107	34	NONE		21.9	54	36.7	731	759	2149	89.5	1.49	3	44.8	0	1839	310
									00:01:54	24.49	0.313	7.665	242	298.864	221.199	0.74	51.5	11.1	19.9	26.9	6.23	1.8	71	4.2	16.45	3.55	15.26	4.61	20.92	0.05	117	25	109	33	NONE		21.9	54	36.7	731	759	2029	84.5	1.41	3	42.3	0	1799	229
									00:01:57	22.39	0.428	9.582	265	388.295	293.547	0.76	69.6	16.1	20.6	27.3	8.09	2.3	71	5.5	16.26	3.76	15.06	4.8	20.92	0.05	116	27	107	34	NONE		21.9	54	36.7	731	759	2646	110.2	1.84	3	55.1	0	2203	442
									00:02:00	19.61	0.458	8.98	297	364.356	279.511	0.77	74.4	17.5	20.9	27.2	7.59	2.2	73	5	16.24	3.82	15.08	4.85	20.92	0.05	116	27	107	35	NONE		21.9	54	36.7	731	759	2489	103.7	1.73	3	51.9	0	1978	511
									00:02:04	17.29	0.445	7.695	323	248.718	246.614	0.99	75.7	17.5	26.1	26.3	5.18	1.5	75	3.3	17.01	3.93	14.87	4.94	20.92	0.05	121	28	106	35	NONE		21.9	54	36.7	731	759	1787	74.5	1.24	3	37.2	0	52	1736
									00:02:06	23.9	0.396	9.466	255	382.961	292.043	0.76	64.4	15	20.3	26.7	7.98	2.3	74	5.2	16.26	3.79	15.06	4.83	20.92	0.05	116	27	107	34	NONE		21.9	54	36.7	731	759	2613	108.9	1.81	3	54.4	0	2117	496
									00:02:09	19.11	0.34	6.497	271	255.878	196.039	0.77	55.7	12.6	20.2	26.3	5.33	1.5	75	3.4	16.38	3.71	15.24	4.7	20.92	0.05	117	26	109	33	NONE		21.9	54	36.7	731	759	1748	72.8	1.21	3	36.4	0	1395	353
									00:02:13	18.13	0.335	6.073	241	232.877	177.031	0.76	55.3	12	20.6	27.1	4.85	1.4	75	3.1	16.51	3.58	15.11	4.75	20.92	0.05	118	26	108	34	NONE		21.9	54	36.7	731	759	1588	66.2	1.1	3	33.1	0	1300	288
									00:02:16	19.17	0.362	6.939	247	291.37	217.056	0.74	58.3	13.9	19.2	25.8	6.07	1.7	75	3.9	16.1	3.84	14.9	4.88	20.92	0.05	115	27	106	35	NONE		21.9	54	36.7	731	759	1980	82.5	1.38	3	41.3	0	1724	256
									00:02:19	20.41	0.338	6.898	244	283.541	209.387	0.74	54.8	12.6	19.3	26.1	5.91	1.7	74	3.8	16.21	3.73	14.87	4.86	20.92	0.05	115	27	106	35	NONE		21.9	54	36.7	731	759	1924	80.2	1.34	3	40.1	0	1717	207
									00:02:21	22.99	0.351	8.069	238	341.774	252.815	0.74	56.4	13.5	18.9	25.6	7.12	2	74	4.6	16.07	3.85	14.73	4.92	20.92	0.05	114	27	105	35	NONE		21.9	54	36.7	731	759	2320	96.7	1.61	3	48.3	0	2061	259
									00:02:24	21.05	0.353	7.432	256	321.273	234.981	0.73	56.4	13.7	18.5	25.4	6.69	1.9	74	4.3	15.98	3.88	14.77	4.92	20.92	0.05	114	28	105	35	NONE		21.9	54	36.7	731	759	2176	90.7	1.51	4	45.3	0	1995	181
									00:02:27	19.67	0.338	6.649	246	275.369	201.835	0.73	54.7	12.6	19.1	26.1	5.74	1.6	74	3.7	16.18	3.73	14.81	4.86	20.92	0.05	115	27	105	35	NONE		21.9	54	36.7	731	759	1866	77.8	1.3	4	38.9	0	1701	165
									00:02:31	17.65	0.389	6.865	277	295.483	218.556	0.74	62.2	15.2	19.1	25.8	6.16	1.8	73	4	15.99	3.91	14.67	5	20.92	0.05	114	28	104	36	NONE		21.9	54	36.7	731	759	2006	83.6	1.39	4	41.8	0	1782	224
									00:02:34	20.2	0.356	7.192	258	299.66	220.461	0.74	57.5	13.4	19.3	26.2	6.24	1.8	72	4.2	16.15	3.76	14.79	4.87	20.92	0.05	115	27	105	35	NONE		21.9	54	36.7	731	759	2032	84.7	1.41	4	42.3	0	1833	199
									00:02:36	21.28	0.424	9.021	285	384.567	284.273	0.74	68	16.4	19.6	26.5	8.01	2.3	74	5.2	16.04	3.87	14.86	4.87	20.92	0.05	114	28	106	35	NONE		21.9	54	36.7	731	759	2610	108.8	1.81	4	54.4	0	2323	287
									00:02:40	15.11	0.487	7.36	303	257.979	240.237	0.93	81.5	19.5	24.4	26.2	5.37	1.5	77	3.4	16.74	4	14.63	4.95	20.92	0.05	119	29	104	35	NONE		21.9	53	36.7	731	759	1829	76.2	1.27	4	38.1	0	429	1400
									00:02:43	21.98	0.478	10.505	298	430.919	322.181	0.75	77.5	18	20.8	27.8	8.98	2.6	76	5.7	16.21	3.77	14.95	4.89	20.92	0.05	115	27	106	35	NONE		21.9	53	36.7	731	759	2930	122.1	2.03	4	61	0	2524	407
									00:02:46	18.63	0.368	6.857	274	255.313	195.567	0.77	61.2	12.9	21.7	28.4	5.32	1.5	75	3.4	16.63	3.51	15.09	4.77	20.92	0.05	118	25	107	34	NONE		21.9	53	36.8	731	759	1744	72.7	1.21	4	36.3	0	1393	351
									00:02:50	17.75	0.361	6.408	279	254.519	195.152	0.77	59	13.5	20.3	26.5	5.3	1.5	74	3.4	16.34	3.74	15.12	4.83	20.92	0.05	116	27	108	34	NONE		21.9	53	36.7	731	759	1738	72.4	1.21	4	36.2	0	1384	355
									00:02:53	17.86	0.348	6.214	232	233.835	180.198	0.77	57.7	12.4	21.2	27.5	4.87	1.4	72	3.2	16.58	3.56	15.18	4.7	20.92	0.05	118	25	108	33	NONE		21.9	53	36.8	731	759	1599	66.6	1.11	4	33.3	0	1252	347
									00:02:56	18.46	0.435	8.031	262	334.762	257.251	0.77	70.1	17.1	20.1	26.2	6.97	2	72	4.6	16.11	3.93	14.89	4.94	20.92	0.05	115	28	106	35	NONE		21.9	53	36.7	731	759	2288	95.3	1.59	4	47.7	0	1808	480
									00:02:59	18.75	0.452	8.475	281	332.983	254.948	0.77	74.1	16.7	21.5	28.1	6.94	2	70	4.8	16.39	3.69	14.88	4.98	20.92	0.05	117	26	106	35	NONE		21.9	53	36.7	731	759	2274	94.7	1.58	4	47.4	0	1819	455
									00:03:03	20.69	0.38	7.862	285	301.268	232.415	0.77	62.7	13.8	21.3	27.6	6.28	1.8	70	4.3	16.5	3.63	15.24	4.71	20.92	0.05	117	26	109	34	NONE		21.9	53	36.8	731	759	2060	85.8	1.43	4	42.9	0	1607	453
									00:03:05	19.48	0.386	7.519	259	290.804	226.825	0.78	63.5	14.3	21.2	27.1	6.06	1.7	71	4.1	16.45	3.7	15.24	4.72	20.92	0.05	117	26	109	34	NONE		21.9	53	36.7	731	759	1992	83	1.38	4	41.5	0	1496	496
									00:03:08	20.83	0.387	8.063	261	315.551	242.566	0.77	63.5	14.3	20.9	27.2	6.57	1.9	70	4.5	16.41	3.7	15.25	4.74	20.92	0.05	117	26	109	34	NONE		21.9	53	36.8	731	759	2156	89.8	1.5	5	44.9	0	1702	454
									00:03:11	18.46	0.359	6.628	236	257.841	198.403	0.77	59	13.2	20.7	26.9	5.37	1.5	70	3.7	16.43	3.68	15.18	4.74	20.92	0.05	117	26	108	34	NONE		21.9	53	36.8	731	759	1762	73.4	1.22	5	36.7	0	1387	376
									00:03:15	18.02	0.412	7.423	300	297.014	227.446	0.77	67.2	15.5	20.7	27.1	6.19	1.8	71	4.2	16.31	3.76	15.04	4.88	20.92	0.05	116	27	107	35	NONE		21.9	53	36.8	731	759	2028	84.5	1.41	5	42.3	0	1621	407
									00:03:18	18.29	0.411	7.518	284	296.834	226.391	0.76	67.3	15.2	21	27.6	6.18	1.8	70	4.2	16.37	3.7	15.15	4.72	20.92	0.05	117	26	108	34	NONE		22	54	36.8	731	759	2026	84.4	1.41	5	42.2	0	1641	385
									00:03:22	16.95	0.413	7	294	270.424	208.352	0.77	68	15.1	21.5	27.9	5.63	1.6	72	3.8	16.46	3.66	15.14	4.79	20.92	0.05	117	26	108	34	NONE		21.9	53	36.8	731	759	1849	77	1.28	5	38.5	0	1448	400
									00:03:25	17.8	0.461	8.208	300	329.111	255.248	0.78	75.1	17.6	21.2	27.3	6.86	2	72	4.6	16.29	3.82	15.08	4.88	20.92	0.05	116	27	107	35	NONE		22	54	36.8	731	759	2253	93.9	1.56	5	46.9	0	1725	527
									00:03:28	22.56	0.393	8.865	247	348.55	268.157	0.77	64.4	14.6	20.9	27.2	7.26	2.1	71	4.9	16.39	3.72	15.3	4.67	20.92	0.05	117	26	109	33	NONE		22	54	36.8	731	759	2382	99.3	1.65	5	49.6	0	1875	507
									00:03:30	24.79	0.348	8.628	236	320.57	246.098	0.77	57.9	12.2	21.5	28	6.68	1.9	71	4.5	16.64	3.51	15.46	4.56	20.92	0.05	118	25	110	32	NONE		22	54	36.8	731	759	2190	91.3	1.52	5	45.6	0	1736	454
									00:03:33	23.17	0.397	9.197	266	354.033	275.369	0.78	65.4	14.6	21.4	27.5	7.38	2.1	72	4.9	16.47	3.68	15.32	4.67	20.92	0.05	117	26	109	33	NONE		22	54	36.8	731	759	2424	101	1.68	5	50.5	0	1839	586
									00:03:35	25.32	0.364	9.215	246	338.521	263.663	0.78	60.7	12.8	22	28.2	7.05	2	71	4.8	16.68	3.52	15.52	4.56	20.92	0.05	119	25	111	32	NONE		22	54	36.8	731	759	2319	96.6	1.61	5	48.3	0	1750	569
									00:03:38	22.73	0.436	9.909	274	380.714	301.681	0.79	71.8	16.3	21.8	27.6	7.93	2.3	70	5.4	16.47	3.74	15.4	4.73	20.92	0.05	117	27	110	34	NONE		22	54	36.8	731	759	2616	109	1.82	5	54.5	0	1853	763
									00:03:40	28.04	0.308	8.636	256	288.379	230.17	0.8	52.5	10.1	23.1	29	6.01	1.7	70	4.1	17.05	3.28	15.87	4.22	20.92	0.05	121	23	113	30	NONE		22	54	36.8	731	759	1984	82.7	1.38	5	41.3	0	1367	617
									00:03:43	22.3	0.331	7.383	198	271.225	219.72	0.81	55.1	12.1	21.5	26.5	5.65	1.6	69	3.9	16.65	3.66	15.56	4.62	20.92	0.05	119	26	111	33	NONE		22	53	36.8	731	759	1871	78	1.3	5	39	0	1213	658
									00:03:46	19.54	0.394	7.7	268	292.748	237.184	0.81	65	14.9	21.6	26.7	6.1	1.7	69	4.2	16.5	3.78	15.5	4.72	20.92	0.05	117	27	110	34	NONE		22	53	36.8	731	759	2020	84.2	1.4	5	42.1	0	1308	711
									00:03:49	16.39	0.417	6.836	262	261.757	209.617	0.8	68.7	15.7	21.7	27.1	5.45	1.6	72	3.6	16.47	3.76	15.14	4.89	20.92	0.05	117	27	108	35	NONE		22	53	36.8	731	759	1802	75.1	1.25	6	37.5	0	1225	577
									00:03:52	23.81	0.381	9.071	263	335.945	271.39	0.81	63.3	14	22	27.3	7	2	72	4.7	16.61	3.67	15.45	4.67	20.92	0.05	118	26	110	33	NONE		22	54	36.8	731	759	2317	96.5	1.61	6	48.3	0	1519	797
									00:03:55	21.35	0.387	8.263	276	308.274	246.853	0.8	64.2	14.2	22	27.4	6.42	1.8	71	4.3	16.59	3.67	15.56	4.66	20.92	0.05	118	26	111	33	NONE		22	54	36.8	731	759	2122	88.4	1.47	6	44.2	0	1443	679
									00:03:58	20.27	0.381	7.723	261	283.891	231.049	0.81	63.4	14	22.2	27.3	5.91	1.7	71	4	16.64	3.67	15.5	4.68	20.92	0.05	118	26	110	33	NONE		22	54	36.8	731	759	1960	81.7	1.36	6	40.8	0	1245	715
									00:04:01	19.8	0.403	7.98	289	294.209	240.243	0.82	67	14.9	22.4	27.4	6.13	1.8	70	4.2	16.63	3.7	15.5	4.76	20.92	0.05	118	26	110	34	NONE		22	54	36.8	731	759	2033	84.7	1.41	6	42.4	0	1273	760
									00:04:03	23.26	0.358	8.326	245	303.231	248.026	0.82	59.7	13.1	22.1	27	6.32	1.8	69	4.4	16.68	3.66	15.62	4.65	20.92	0.05	119	26	111	33	NONE		22	54	36.8	731	759	2096	87.3	1.46	6	43.7	0	1302	794
									00:04:06	19.8	0.385	7.624	277	273.967	225.681	0.82	64.4	14	22.8	27.6	5.71	1.6	68	4	16.73	3.64	15.61	4.69	20.92	0.05	119	26	111	33	NONE		22	54	36.8	731	759	1896	79	1.32	6	39.5	0	1141	756
									00:04:09	22.81	0.343	7.825	238	279.075	228.387	0.82	57.5	12.3	22.3	27.3	5.81	1.7	68	4.1	16.76	3.59	15.63	4.63	20.92	0.05	119	26	111	33	NONE		22	54	36.8	731	759	1929	80.4	1.34	6	40.2	0	1196	733
									00:04:12	22.3	0.361	8.052	245	288.665	239.699	0.83	60.4	13.2	22.5	27.1	6.01	1.7	68	4.2	16.73	3.66	15.63	4.65	20.92	0.05	119	26	111	33	NONE		22	54	36.8	731	759	2001	83.4	1.39	6	41.7	0	1158	842
									00:04:14	23.44	0.362	8.484	260	301.617	249.927	0.83	60.7	13.1	22.7	27.4	6.28	1.8	69	4.4	16.77	3.62	15.65	4.65	20.92	0.05	119	26	111	33	NONE		22	54	36.8	731	759	2090	87.1	1.45	6	43.5	0	1222	867
									00:04:17	19.8	0.393	7.782	295	287.718	241.963	0.84	65.2	15	22.2	26.4	5.99	1.7	68	4.2	16.59	3.82	15.63	4.77	20.92	0.05	118	27	111	34	NONE		22	54	36.8	731	759	1999	83.3	1.39	6	41.6	0	1085	914
									00:04:20	19.23	0.338	6.5	254	226.281	192.563	0.85	56.9	12.3	22.8	26.8	4.71	1.3	66	3.4	16.83	3.64	15.81	4.6	20.92	0.05	120	26	113	33	NONE		22	54	36.8	731	759	1576	65.7	1.09	6	32.8	0	801	774
									00:04:23	20.48	0.334	6.84	246	242.297	205.083	0.85	56	12.3	22.3	26.4	5.05	1.4	67	3.6	16.77	3.68	15.76	4.6	20.92	0.05	119	26	112	33	NONE		22	54	36.8	731	759	1686	70.2	1.17	6	35.1	0	884	802
									00:04:26	20.48	0.279	5.713	232	193.371	163.29	0.84	47.3	9.8	22.1	26.2	4.03	1.2	67	2.9	16.95	3.51	15.64	4.65	20.92	0.05	121	25	111	33	NONE		22	54	36.8	731	759	1345	56	0.93	6	28	0	714	631
									00:04:29	20.76	0.357	7.412	242	267.428	224.86	0.84	59.6	13.3	22.3	26.5	5.57	1.6	68	3.9	16.69	3.73	15.61	4.74	20.92	0.05	119	27	111	34	NONE		22	54	36.8	731	759	1858	77.4	1.29	6	38.7	0	1009	849
									00:04:32	21.74	0.34	7.391	272	265.666	224.839	0.85	56.8	12.7	22.1	26.1	5.53	1.6	69	3.9	16.71	3.74	15.57	4.72	20.92	0.05	119	27	111	34	NONE		22	54	36.8	731	759	1848	77	1.28	7	38.5	0	969	879
									00:04:35	20.2	0.297	6	241	218.971	179.28	0.82	49.5	10.9	20.9	25.6	4.56	1.3	68	3.2	16.67	3.67	15.47	4.76	20.92	0.05	119	26	110	34	NONE		22	54	36.8	731	759	1514	63.1	1.05	7	31.5	0	936	577
									00:04:49	20.91	0.346	7.233	255	276.245	224.792	0.81	57	13.2	20.9	25.7	5.76	1.6	71	3.9	16.47	3.82	15.4	4.81	20.92	0.05	117	27	110	34	NONE		22	53	36.8	731	759	1907	79.5	1.32	7	39.7	0	1213	695
									00:04:52	20.13	0.351	7.067	263	255.391	204.818	0.8	58.7	12.5	22.2	27.6	5.32	1.5	71	3.6	16.72	3.56	15.29	4.81	20.92	0.05	119	25	109	34	NONE		22	53	36.8	731	759	1759	73.3	1.22	7	36.6	0	1189	570
									00:04:55	20.98	0.337	7.07	244	263.712	211.801	0.8	55.9	12.4	21.2	26.4	5.49	1.6	69	3.8	16.59	3.68	15.34	4.75	20.92	0.05	118	26	109	34	NONE		22	53	36.8	731	759	1817	75.7	1.26	7	37.8	0	1220	596
									00:04:58	18.52	0.323	5.981	251	226.083	180.953	0.8	53.4	12	20.7	25.9	4.71	1.3	70	3.2	16.53	3.72	15.38	4.71	20.92	0.05	118	26	110	34	NONE		22.1	53	36.8	731	759	1556	64.8	1.08	7	32.4	0	1060	496
									00:05:01	20.27	0.327	6.628	239	255.836	201.381	0.79	53.8	12.2	20.4	25.9	5.33	1.5	69	3.7	16.45	3.73	15.27	4.82	20.92	0.05	117	27	109	34	NONE		22.1	53	36.8	731	759	1756	73.2	1.22	7	36.6	0	1275	480
									00:05:03	22.64	0.282	6.385	247	234.252	186.115	0.79	47	10.1	20.5	25.8	4.88	1.4	70	3.3	16.67	3.58	15.47	4.6	20.92	0.05	119	26	110	33	NONE		22.1	53	36.8	731	759	1610	67.1	1.12	7	33.5	0	1129	481
									00:05:06	24.1	0.322	7.759	199	298.978	235.464	0.79	53	12	20.3	25.8	6.23	1.8	70	4.3	16.46	3.73	15.33	4.76	20.92	0.05	117	27	109	34	NONE		22.1	53	36.8	731	759	2052	85.5	1.43	7	42.8	0	1488	564
									00:05:09	20	0.269	5.38	241	178.758	143.05	0.8	45.9	8.8	22.3	27.8	3.72	1.1	70	2.6	17.06	3.27	15.61	4.44	20.92	0.05	121	23	111	32	NONE		22.1	53	36.8	731	759	1230	51.3	0.85	7	25.6	0	839	392
									00:05:12	17.09	0.348	5.949	206	169.099	183.819	1.09	60.6	13.2	28.1	25.9	3.52	1	71	2.4	17.41	3.79	15.12	4.75	20.92	0.05	124	27	108	34	NONE		22.1	53	36.8	731	759	1241	51.7	0.86	7	25.9	0	0	1241
									00:05:15	22.9	0.4	9.16	250	353.038	272.186	0.77	65.9	14.6	21.4	27.8	7.35	2.1	72	4.9	16.48	3.65	15.23	4.74	20.92	0.05	117	26	108	34	NONE		22.1	53	36.8	731	759	2414	100.6	1.68	7	50.3	0	1887	527
									00:05:18	21.9	0.382	8.365	263	332.897	255.004	0.77	62.4	14.3	20.5	26.8	6.94	2	73	4.6	16.34	3.74	15.05	4.86	20.92	0.05	116	27	107	35	NONE		22.1	53	36.8	731	759	2273	94.7	1.58	7	47.4	0	1816	458
									00:05:20	24.79	0.368	9.124	244	369.992	282.728	0.76	59.8	14	20	26.1	7.71	2.2	73	5.1	16.25	3.8	15.1	4.82	20.92	0.05	116	27	108	34	NONE		22.1	53	36.8	731	759	2526	105.2	1.75	7	52.6	0	2033	493
									00:05:23	21.58	0.38	8.201	257	330.779	256.699	0.78	61.8	14.6	20.2	26.1	6.89	2	73	4.5	16.26	3.84	15.22	4.78	20.92	0.05	116	27	108	34	NONE		22.1	53	36.8	731	759	2264	94.3	1.57	8	47.2	0	1731	534
									00:05:26	20	0.338	6.76	259	253.348	195.301	0.77	56.1	12	21.2	27.4	5.28	1.5	73	3.5	16.6	3.55	15.25	4.74	20.92	0.05	118	25	109	34	NONE		22.1	53	36.8	731	759	1732	72.2	1.2	8	36.1	0	1355	378
									00:05:29	20	0.329	6.58	246	254.464	200.33	0.79	54.1	12.3	20.4	25.9	5.3	1.5	71	3.6	16.44	3.74	15.4	4.7	20.92	0.05	117	27	110	33	NONE		22.1	53	36.8	731	759	1746	72.8	1.21	8	36.4	0	1268	478
									00:05:32	20.41	0.344	7.02	238	264.316	205.975	0.78	57	12.4	21.2	27.1	5.51	1.6	71	3.7	16.57	3.6	15.3	4.72	20.92	0.05	118	26	109	34	NONE		22.1	53	36.8	731	759	1811	75.4	1.26	8	37.7	0	1364	447
									00:05:35	21.2	0.372	7.887	227	304.396	239.987	0.79	61.2	13.9	21	26.7	6.34	1.8	73	4.2	16.45	3.74	15.28	4.81	20.92	0.05	117	27	109	34	NONE		22.1	53	36.8	731	759	2090	87.1	1.45	8	43.5	0	1509	581
									00:05:38	19.74	0.346	6.829	252	260.461	205.701	0.79	57.1	12.8	20.9	26.5	5.43	1.6	71	3.7	16.5	3.7	15.25	4.82	20.92	0.05	118	26	109	34	NONE		22.1	53	36.8	731	759	1789	74.5	1.24	8	37.3	0	1283	505
									00:05:41	20.41	0.364	7.429	253	282.997	222.653	0.79	60.1	13.4	21.2	26.9	5.9	1.7	70	4	16.51	3.68	15.4	4.71	20.92	0.05	118	26	110	34	NONE		22.1	53	36.8	731	759	1942	80.9	1.35	8	40.5	0	1413	529
									00:05:43	21.43	0.346	7.414	246	282.787	223.333	0.79	57.1	12.8	20.9	26.5	5.89	1.7	72	3.9	16.5	3.7	15.3	4.74	20.92	0.05	118	26	109	34	NONE		22.1	53	36.8	731	759	1942	80.9	1.35	8	40.5	0	1393	548
									00:05:47	16.48	0.514	8.473	363	338.518	276.779	0.82	83.6	20.6	21.6	26.4	7.05	2	80	4.2	16.26	4.01	15.19	4.97	20.92	0.05	116	29	108	35	NONE		22.1	53	36.8	731	759	2340	97.5	1.62	8	48.7	0	1456	883
									00:05:50	20.2	0.396	8	279	301.33	243.485	0.81	65.5	14.8	21.9	27	6.28	1.8	80	3.8	16.54	3.74	15.33	4.81	20.92	0.05	118	27	109	34	NONE		22.1	53	36.8	731	759	2078	86.6	1.44	8	43.3	0	1361	717
									00:05:53	20	0.345	6.9	261	252.523	203.503	0.81	57.5	12.5	21.8	27	5.26	1.5	76	3.3	16.67	3.62	15.41	4.73	20.92	0.05	119	26	110	34	NONE		22.1	53	36.8	731	759	1741	72.5	1.21	8	36.3	0	1153	587
									00:05:56	21.35	0.379	8.093	249	305.318	243.398	0.8	62.7	14	21.6	27.1	6.36	1.8	74	4.1	16.54	3.69	15.29	4.79	20.92	0.05	118	26	109	34	NONE		22.1	53	36.8	731	759	2100	87.5	1.46	8	43.8	0	1454	646
									00:05:59	21.2	0.343	7.272	239	282.671	224.492	0.79	56.3	13	20.5	25.8	5.89	1.7	75	3.8	16.41	3.79	15.39	4.75	20.92	0.05	117	27	110	34	NONE		22.1	53	36.8	731	759	1943	81	1.35	8	40.5	0	1365	578
									00:06:01	21.35	0.338	7.217	240	267.782	210.271	0.79	56.2	12.1	21.4	27.2	5.58	1.6	74	3.6	16.63	3.58	15.56	4.55	20.92	0.05	118	25	111	32	NONE		22.1	53	36.8	731	759	1837	76.5	1.28	8	38.3	0	1346	490
									00:06:04	21.58	0.424	9.151	272	348.336	275.906	0.79	70	15.7	21.9	27.7	7.26	2.1	74	4.7	16.51	3.7	15.36	4.75	20.92	0.05	118	26	109	34	NONE		22.1	53	36.8	731	759	2393	99.7	1.66	9	49.9	0	1698	695
									00:06:07	23.72	0.387	9.178	276	350.337	272.21	0.78	63.9	14.1	21.5	27.6	7.3	2.1	75	4.7	16.51	3.64	15.43	4.67	20.92	0.05	118	26	110	33	NONE		22.1	53	36.8	731	759	2399	99.9	1.67	9	50	0	1826	573
[truncated: 34 more columns]

## Sheet: Sonuçlar
Parametre	um	Pre	Bekl.	%Beklenen	Ex Sonrası	% Değişim	Normal	Sınıf
Parametre	um	Ölçüm	Dinlenme	Isınma	AT	RC	Maks	Bekl.	%Beklenen	Normal	Sınıf
Parametre	um	Ölçüm	Dinlenme	Isınma	AT	RC	Maks	Bekl.	%Beklenen	Normal	Sınıf
Parametre	um	Ölçüm	Dinlenme	Isınma	AT	RC	Maks	Bekl.	%Beklenen	Normal	Sınıf
Parametre	um	Ölçüm	Dinlenme	Isınma	AT	RC	Maks	Bekl.	%Beklenen	Normal	Sınıf
Parametre	um	Ölçüm	Dinlenme	Isınma	AT	RC	Maks	Bekl.	%Beklenen	Normal	Sınıf
