# Supplementary material for: Correction: The contribution of energy systems during 30-second lower body Wingate anaerobic test in combat sports athletes: Intermittent versus single forms and gender comparison
Source: PLoS One. 2024 Jun 27;19(6):e0306361. doi: 10.1371/journal.pone.0306361 (PMC11210755; doi:10.1371/journal.pone.0306361)
Supplement: S1 File — A) Descriptive characteristics of athletes including age range, height, weight; B) Wingate test outputs, including metrics such as peak power, mean power, and fatigue index; C) Oxygen Consumption (O2) Data for two different Wingate test protocols, providing comparative insights into athletes’ oxygen consumption during these tests. (ZIP) [file pone.0306361.s001.zip › S1 File/C. Oxygen consumption data for two Wingate tests/All Raw-Oxygen Data/54.xlsx]

## Sheet: Veri
			Test Tarihi	21112022		Barometrik basınç (mmHg)	760		t	Rf	VT	VE_ergo	IV	VO2	VCO2	RQ	O2eksp	CO2eksp	VE/VO2	VE/VCO2	VO2/Kg	METS	HR	VO2/HR	FeO2	FeCO2	FetO2	FetCO2	FiO2	FiCO2	PeO2	PeCO2	PetO2	PETCO2	Faz	İşaretleyici	Ortam Sıc.	RH Amb	Cihaz Sıcaklığı	Analizör Basıncı	PB	EEkc	EEh	EEm	EEtot	EEkg	PRO	YAĞ	CHO
			Test Süresi	00:14:05		Ortam Sıcaklığı (°C)	24		s	1/min	L(btps)	L/min	mL	mL/min	mL/min	---	mL	mL	---	---	mL/min/Kg	---	bpm	mL/beat	%	%	%	%	%	%	mmHg	mmHg	mmHg	mmHg	---	---	°C	%	°C	mmHg	mmHg	kcal/day	kcal/h	kcal/min	kcal	kcal/Kg/day	kcal/day	kcal/day	kcal/day
			Test Süresi	00:17:33		Ortam Görece Nem (%)	56
			Egzersiz Süresi	00:00:00		Flowmetre sıcaklığı (°C)	34		00:00:00	23.26	0.743	17.279	654	517.87	544.448	1.05	128.2	28.7	30.2	28.7	7.97	2.3	108	4.8	17.25	3.86	15.97	5.1	20.92	0.05	123	28	114	36	NONE		23.9	54	39	733	760	3771	157.1	2.62	0	58	0	0	3771
			Kişi (Hasta) Tipi	Healthy		Flowmetre Bağıl Nem (%)	100		00:00:03	17.75	1.239	21.994	1147	662.827	720.031	1.09	213.2	49.7	31.3	28.8	10.2	2.9	106	6.3	17.21	4.01	16.07	5.16	20.92	0.05	123	29	115	37	NONE		23.9	55	39	733	760	4863	202.6	3.38	0	74.8	0	0	4863
			Test Türü	Azami		STPD (---)	0.8264		00:00:06	19.48	0.993	19.344	931	600.528	656.912	1.09	169.7	41.3	29.9	27.4	9.24	2.6	108	5.6	17.09	4.16	16.1	5.15	20.92	0.05	122	30	115	37	NONE		23.9	55	39	733	760	4413	183.9	3.06	0	67.9	0	0	4413
			Ergometre	Hiçbiri		BTPS Ins (---)	1.0962		00:00:10	18.13	0.996	18.054	901	549.459	612.746	1.12	170.8	41.4	30.5	27.4	8.45	2.4	109	5	17.15	4.16	16.06	5.25	20.92	0.05	122	30	115	37	NONE		23.9	55	39	733	760	4056	169	2.82	0	62.4	0	0	4056
			Protokol	Hiçbiri		BTPS Eksp (---)	1.02		00:00:13	17.29	0.898	15.527	850	469.694	523.746	1.12	154.2	37.1	30.5	27.3	7.23	2.1	109	4.3	17.17	4.13	16.13	5.2	20.92	0.05	122	29	115	37	NONE		23.9	55	39	733	760	3467	144.5	2.41	1	53.3	0	0	3467
			Azami Efor	Onaylanmamış		#Adım sayısı	512		00:00:17	16.81	0.971	16.319	1024	485.626	543.293	1.12	167.3	39.6	31.2	27.9	7.47	2.1	103	4.7	17.23	4.08	16.19	5.15	20.92	0.05	123	29	115	37	NONE		23.9	55	39	733	760	3588	149.5	2.49	1	55.2	0	0	3588
			EKG Tepkisi	Yok		BSA (m2)	1.69337		00:00:20	18.29	1.307	23.909	1263	647.869	761.148	1.17	229	51	34.9	29.7	9.97	2.8	104	6.2	17.52	3.9	16.52	4.99	20.92	0.05	125	28	118	36	NONE		23.9	55	39	733	760	4844	201.8	3.36	1	74.5	0	0	4844
			Test sebebi	Yok		BMI (kg/m2)	24.8		00:00:23	21.74	0.989	21.5	799	560.989	670.256	1.19	174.4	37.8	35.6	29.8	8.63	2.5	104	5.4	17.63	3.82	16.53	5	20.92	0.05	126	27	118	36	NONE		23.9	55	39	733	760	4212	175.5	2.93	1	64.8	0	0	4212
			Testi durdurma sebebi	Yok		HR Maks.	202		00:00:26	17.7	1.171	20.726	1075	563.344	686.259	1.22	204.7	47.5	34.6	28.4	8.67	2.5	107	5.3	17.48	4.06	16.45	5.15	20.92	0.05	125	29	117	37	NONE		23.9	57	39	733	760	4251	177.1	2.95	1	65.4	0	0	4251
			Test Konumu	Tanımsız		Kullanıcı 1 (---)	-		00:00:29	21.05	0.823	17.326	890	448.345	556.587	1.24	145.1	32.4	35.4	28.5	6.9	2	109	4.1	17.63	3.94	16.6	5.01	20.92	0.05	126	28	118	36	NONE		23.9	57	39	733	760	3400	141.6	2.36	1	52.3	0	0	3400
			Test Amacı	Yok		Kullanıcı 2 (---)	-		00:00:32	19.42	0.726	14.097	715	384.114	456.353	1.19	127	28.8	33.2	27.9	5.91	1.7	106	3.6	17.49	3.97	16.28	5.28	20.92	0.05	125	28	116	38	NONE		23.9	56	39	733	760	2880	120	2	1	44.3	0	0	2880
						Kullanıcı 3 (---)	-		00:00:38	12.58	1.926	24.226	1780	595.782	774.899	1.3	342	75.5	39.2	30.1	9.17	2.6	114	5.2	17.76	3.92	16.74	5.01	20.92	0.05	127	28	119	36	NONE		23.9	55	39	733	760	4573	190.6	3.18	2	70.4	0	0	4573
									00:00:40	16.95	1.111	18.831	1085	483.279	618.39	1.28	195.9	44.7	36.5	28.5	7.44	2.1	120	4	17.63	4.02	16.8	4.95	20.92	0.05	126	29	120	35	NONE		23.9	55	39	733	760	3694	153.9	2.57	2	56.8	0	0	3694
									00:00:43	21.66	1.125	24.368	1039	597.194	775.846	1.3	199.9	43.9	38.3	29.5	9.19	2.6	123	4.9	17.77	3.9	16.84	4.92	20.92	0.05	127	28	120	35	NONE		23.9	55	39	733	760	4583	190.9	3.18	2	70.5	0	0	4583
									00:00:47	17.24	1.193	20.569	1034	506.282	672.652	1.33	211.6	47.8	38.2	28.8	7.79	2.2	123	4.1	17.74	4.01	16.82	5.04	20.92	0.05	126	29	120	36	NONE		23.9	55	39	733	760	3909	162.9	2.71	2	60.1	0	0	3909
									00:00:49	22.81	1.018	23.224	866	565.098	744.623	1.32	181	40	38.3	29	8.69	2.5	124	4.6	17.78	3.93	16.76	5.08	20.92	0.05	127	28	119	36	NONE		24	55	39	733	760	4353	181.4	3.02	2	67	0	0	4353
									00:00:52	23.17	0.99	22.934	921	526.02	702.784	1.34	177.7	37.2	40.5	30.3	8.09	2.3	127	4.1	17.95	3.76	16.87	5.02	20.92	0.05	128	27	120	36	NONE		24	55	39	733	760	4067	169.5	2.82	2	62.6	0	0	4067
									00:00:55	18.81	1.197	22.514	1110	535.439	726.003	1.36	213.4	47.3	39.6	29.2	8.24	2.4	129	4.2	17.83	3.95	16.89	5.03	20.92	0.05	127	28	120	36	NONE		24	55	39	733	760	4157	173.2	2.89	3	64	0	0	4157
									00:01:00	12.42	0.711	8.832	1011	205.821	264.318	1.28	127.5	26.1	38.7	30.1	3.17	0.9	125	1.6	17.93	3.67	16.67	5.02	20.92	0.05	128	26	119	36	NONE	Marker	24	55	39	733	760	1575	65.6	1.09	3	24.2	0	0	1575
									00:01:02	31.25	1.507	47.094	767	1360.33	1679.99	1.23	260	65.8	33	26.7	20.93	6	126	10.8	17.25	4.37	16.34	5.25	20.92	0.05	123	31	117	37	NONE		24	55	39	733	760	10301	429.2	7.15	3	158.5	0	0	10301
									00:01:03	70.59	0.82	57.882	589	1152.58	1650.52	1.43	150	28.7	45.9	32.1	17.73	5.1	128	9	18.29	3.5	17.28	4.43	20.92	0.05	130	25	123	32	NONE		24	55	39	733	760	9087	378.6	6.31	3	139.8	0	0	9087
									00:01:03	77.92	0.806	62.805	465	1225.17	1745.17	1.42	147.9	27.5	46.8	32.9	18.85	5.4	130	9.4	18.35	3.41	17.32	4.46	20.92	0.05	131	24	123	32	NONE		24	55	39	733	760	9645	401.9	6.7	3	148.4	0	0	9645
									00:01:04	80	0.805	64.4	466	1252.59	1745.44	1.39	147.9	26.8	46.9	33.7	19.27	5.5	131	9.6	18.37	3.33	17.34	4.34	20.92	0.05	131	24	124	31	NONE		24	55	39	733	760	9799	408.3	6.81	3	150.8	0	0	9799
									00:01:05	78.95	0.803	63.395	543	1291.95	1755.15	1.36	146.7	27.3	44.8	33	19.88	5.7	133	9.7	18.27	3.4	17.38	4.22	20.92	0.05	130	24	124	30	NONE		24	55	39	733	760	10036	418.2	6.97	3	154.4	0	0	10036
									00:01:06	70.59	0.847	59.788	619	1072.98	1463.01	1.36	157.4	25.5	51.1	37.5	16.51	4.7	134	8	18.58	3.01	17.63	4.04	20.92	0.05	132	21	126	29	NONE		24	55	39	733	760	8343	347.6	5.79	3	128.4	0	0	8343
									00:01:07	72.29	1.037	74.964	619	1353.64	1976.59	1.46	192.1	33.6	51.6	35.4	20.83	6	136	10	18.52	3.24	17.54	4.15	20.92	0.05	132	23	125	30	NONE		24	55	39	733	760	10733	447.2	7.45	3	165.1	0	0	10733
									00:01:07	72.29	0.985	71.205	603	1236.08	1798.9	1.46	183.4	30.6	53.5	36.8	19.02	5.4	138	9	18.62	3.11	17.74	4.02	20.92	0.05	133	22	126	29	NONE		24	55	39	733	760	9791	408	6.8	3	150.6	0	0	9791
									00:01:08	74.07	0.925	68.519	635	1060.44	1612.52	1.52	174.3	26.8	59.7	39.3	16.31	4.7	140	7.6	18.84	2.9	18.17	3.74	20.92	0.05	134	21	130	27	NONE		24	55	39	733	760	8510	354.6	5.91	3	130.9	0	0	8510
									00:01:09	75	0.943	70.725	572	1136.04	1712.7	1.51	177	28.1	57.6	38.2	17.48	5	142	8	18.77	2.98	17.98	3.88	20.92	0.05	134	21	128	28	NONE		24	55	39	733	760	9093	378.9	6.31	4	139.9	0	0	9093
									00:01:10	75.95	1.142	86.734	741	1181.11	1897.67	1.61	217.7	30.8	68.9	42.9	18.17	5.2	144	8.2	19.06	2.7	18.41	3.44	20.92	0.05	136	19	131	25	NONE		24	55	39	733	760	9639	401.6	6.69	4	148.3	0	0	9639
									00:01:10	86.96	1.064	92.522	552	1105.19	1967.12	1.78	204.7	27.9	78.2	43.9	17	4.9	145	7.6	19.24	2.62	18.5	3.38	20.92	0.05	137	19	132	24	NONE		24	55	39	733	760	9323	388.4	6.47	4	143.4	0	0	9323
									00:01:11	72.29	1.082	78.217	588	1060.39	1718.38	1.62	206.3	29.3	69	42.6	16.31	4.7	147	7.2	19.07	2.71	18.31	3.56	20.92	0.05	136	19	131	25	NONE		24	55	39	733	760	8677	361.5	6.03	4	133.5	0	0	8677
									00:01:12	55.05	0.439	24.165	251	407.594	576.919	1.42	82.1	12.9	49.8	35.2	6.27	1.8	150	2.7	18.7	2.94	18.25	3.72	20.92	0.05	133	21	130	27	NONE		24	55	39	733	760	3203	133.5	2.22	4	49.3	0	0	3203
									00:01:13	78.95	1.116	88.105	648	1470.65	2071.22	1.41	209	32.3	56.2	39.9	22.63	6.5	152	9.7	18.73	2.89	17.79	3.86	20.92	0.05	134	21	127	28	NONE		24	55	39	733	760	11540	480.8	8.01	4	177.5	0	0	11540
									00:01:14	95.24	0.949	90.381	569	1390.28	2017.16	1.45	179.2	26.1	60.2	41.5	21.39	6.1	153	9.1	18.88	2.75	18.15	3.54	20.92	0.05	135	20	129	25	NONE		24	55	39	733	760	11003	458.5	7.64	4	169.3	0	0	11003
									00:01:15	81.08	1.213	98.351	616	1714.2	2251.21	1.31	226.5	34.2	54.1	41.2	26.37	7.5	155	11.1	18.67	2.82	17.71	3.8	20.92	0.05	133	20	126	27	NONE		24	55	39	733	760	13193	549.7	9.16	4	203	0	0	13193
									00:01:15	76.92	1.373	105.615	708	1872.93	2410.4	1.29	256	38.6	53.5	41.6	28.81	8.2	156	12	18.65	2.81	17.76	3.67	20.92	0.05	133	20	127	26	NONE		24	55	39	733	760	14336	597.4	9.96	4	220.6	0	0	14336
									00:01:16	81.08	1.064	86.27	629	1500.34	1947.94	1.3	198.8	29.6	53.7	41.4	23.08	6.6	159	9.4	18.68	2.78	17.76	3.59	20.92	0.05	133	20	127	26	NONE		24.1	55	39	733	760	11511	479.6	7.99	4	177.1	0	0	11511
									00:01:17	84.51	1.116	94.31	602	1655.36	2077.29	1.25	208.5	30.3	53.4	42.6	25.47	7.3	160	10.3	18.68	2.72	17.74	3.6	20.92	0.05	133	19	126	26	NONE		24.1	55	39	733	760	12587	524.5	8.74	5	193.6	0	0	12587
									00:01:17	81.08	1.251	101.432	632	2023.22	2444.2	1.21	230.2	37.1	47.3	39.2	31.13	8.9	161	12.6	18.4	2.97	17.49	3.79	20.92	0.05	131	21	125	27	NONE		24	55	39	733	760	15234	634.7	10.58	5	234.4	0	0	15234
									00:01:18	88.24	1.26	111.176	677	1981.7	2579.4	1.3	234.7	36	53	40.7	30.49	8.7	163	12.2	18.63	2.86	17.71	3.65	20.92	0.05	133	20	126	26	NONE		24.1	55	39	733	760	15215	634	10.57	5	234.1	0	0	15215
									00:01:19	82.19	1.441	118.438	672	2150.26	2702.23	1.26	268.1	40.5	52.4	41.7	33.08	9.5	163	13.2	18.61	2.81	17.57	3.73	20.92	0.05	133	20	125	27	NONE		24.1	55	39	733	760	16356	681.5	11.36	5	251.6	0	0	16356
									00:01:20	82.19	0.87	71.507	829	1065.97	1329.05	1.25	165.5	20	61.7	49.5	16.4	4.7	164	6.5	19.02	2.3	18.26	3.15	20.92	0.05	136	16	130	22	NONE		24.1	55	39	733	760	8092	337.2	5.62	5	124.5	0	0	8092
									00:01:20	111.11	1.421	157.889	459	3109.1	4168.29	1.34	261	46.1	48.3	36	47.83	13.7	164	19	18.37	3.24	17.48	4	20.92	0.05	131	23	125	29	NONE		24.1	55	39	733	760	24063	1002.6	16.71	5	370.2	0	0	24063
									00:01:21	84.51	1.412	119.324	628	2398.97	3079.72	1.28	259	44.8	47.3	36.8	36.91	10.5	165	14.5	18.34	3.17	17.27	4.02	20.92	0.05	131	23	123	29	NONE		24.1	55	39	733	760	18351	764.6	12.74	5	282.3	0	0	18351
									00:01:22	71.43	1.064	76	665	1717.39	1969.79	1.15	192.6	33.9	41.3	36	26.42	7.5	166	10.3	18.1	3.19	17.11	4.22	20.92	0.05	129	23	122	30	NONE		24.1	55	39	733	760	12765	531.9	8.86	5	196.4	0	0	12765
									00:01:22	83.33	1.369	114.083	767	2337.89	2879.97	1.23	250.8	42.5	46.3	37.6	35.97	10.3	167	14	18.32	3.1	17.39	3.94	20.92	0.05	131	22	124	28	NONE		24.1	55	39	733	760	17691	737.1	12.29	5	272.2	0	0	17691
									00:01:23	75.95	1.427	108.38	768	2197.39	2622.92	1.19	262.1	42.5	46.9	39.3	33.81	9.7	168	13.1	18.37	2.98	17.32	4.01	20.92	0.05	131	21	123	29	NONE		24.1	55	39	733	760	16495	687.3	11.46	6	253.8	0	0	16495
									00:01:24	81.08	1.476	119.676	768	2428.25	3113.55	1.28	270.4	47.2	46.9	36.6	37.36	10.7	168	14.5	18.32	3.2	17.39	4.06	20.92	0.05	131	23	124	29	NONE		24.1	55	39	733	760	18569	773.7	12.9	6	285.7	0	0	18569
									00:01:25	96.77	1.461	141.387	671	2686.53	3660.87	1.36	269.5	46.5	50.1	36.8	41.33	11.8	169	15.9	18.45	3.18	17.55	4.04	20.92	0.05	132	23	125	29	NONE		24.1	55	39	733	760	20886	870.3	14.5	6	321.3	0	0	20886
									00:01:25	81.08	1.518	123.081	782	2475.36	3219.38	1.3	278.3	48.8	47.4	36.5	38.08	10.9	170	14.6	18.33	3.21	17.44	4.11	20.92	0.05	131	23	124	29	NONE		24.1	56	39	733	760	19001	791.7	13.2	6	292.3	0	0	19001
									00:01:26	73.17	1.562	114.293	874	2248.81	2994.7	1.33	287	50.3	48.5	36.5	34.6	9.9	170	13.2	18.37	3.22	17.3	4.21	20.92	0.05	131	23	123	30	NONE		24.1	56	39	733	760	17373	723.9	12.06	6	267.3	0	0	17373
									00:01:27	76.92	1.41	108.462	815	2127.21	2828.86	1.33	259.2	45.2	48.5	36.4	32.73	9.4	171	12.4	18.38	3.21	17.44	4.23	20.92	0.05	131	23	124	30	NONE		24.1	56	39	733	760	16427	684.5	11.41	6	252.7	0	0	16427
									00:01:28	86.96	1.423	123.739	719	2497.89	3470.54	1.39	260.1	49	47.1	33.9	38.43	11	171	14.6	18.28	3.44	17.32	4.35	20.92	0.05	130	25	123	31	NONE		24.1	56	39	733	760	19525	813.6	13.56	7	300.4	0	0	19525
									00:01:28	89.55	1.395	124.925	749	2366.97	3375.36	1.43	257	46.3	50.1	35.2	36.41	10.4	171	13.8	18.42	3.32	17.49	4.24	20.92	0.05	131	24	125	30	NONE		24.1	57	39	733	760	18639	776.6	12.94	7	286.8	0	0	18639
									00:01:29	81.08	1.436	116.432	782	2307.24	3228.92	1.4	263.1	48.9	48	34.3	35.5	10.1	172	13.4	18.32	3.41	17.39	4.37	20.92	0.05	131	24	124	31	NONE		24.1	57	39	733	760	18072	753	12.55	7	278	0	0	18072
									00:01:30	42.55	1.402	59.66	750	1346.38	1835.87	1.36	252.1	52.9	42.1	30.9	20.71	5.9	172	7.8	17.98	3.77	16.83	4.79	20.92	0.05	128	27	120	34	NONE		24.1	57	39	733	760	10469	436.2	7.27	7	161.1	0	0	10469
									00:01:31	67.42	1.388	93.573	745	2683.1	3165.04	1.18	240.4	57.5	33.1	28.1	41.28	11.8	172	15.6	17.32	4.14	16.07	5.51	20.92	0.05	123	30	115	39	NONE		24.1	57	39	733	760	20082	836.7	13.95	7	308.9	0	0	20082
									00:01:32	75.95	1.562	118.633	796	3293.03	4194.32	1.27	271.3	67.6	34.4	27	50.66	14.5	172	19.1	17.37	4.33	16.05	5.52	20.92	0.05	124	31	114	39	NONE		24.1	57	39	733	760	25137	1047.4	17.46	7	386.7	0	0	25137
									00:01:33	77.92	1.665	129.74	932	2825.16	3978.08	1.41	300.7	62.6	44	31.2	43.46	12.4	172	16.4	18.06	3.76	16.87	4.78	20.92	0.05	129	27	120	34	NONE		24.1	57	39	733	760	22167	923.6	15.39	8	341	0	0	22167
									00:01:34	75	1.668	125.1	886	2700.99	3698.6	1.37	302	60.5	44.4	32.4	41.55	11.9	171	15.8	18.11	3.63	16.96	4.68	20.92	0.05	129	26	121	33	NONE	Marker	24.1	57	39	733	760	21027	876.1	14.6	8	323.5	0	0	21027
									00:01:35	34.09	1.482	50.523	1063	1527.83	1945.79	1.27	252.7	69.8	31.5	24.7	23.51	6.7	170	9	17.05	4.71	15.83	5.89	20.92	0.05	122	34	113	42	NONE		24.1	56	39	733	760	11662	485.9	8.1	8	179.4	0	0	11662
									00:01:37	31.41	1.313	41.246	972	1457.69	1709.44	1.17	216.5	66.5	26.8	22.8	22.43	6.4	168	8.7	16.49	5.06	15.1	6.67	20.92	0.05	118	36	108	48	NONE		24.2	55	39	733	760	10894	453.9	7.57	8	167.6	0	0	10894
									00:01:39	44.12	1.62	71.471	1053	2367.53	2902.03	1.23	270.9	80.4	28.9	23.6	36.42	10.4	166	14.3	16.72	4.96	15.18	6.48	20.92	0.05	119	35	108	46	NONE		24.2	55	39	733	760	17893	745.5	12.43	9	275.3	0	0	17893
									00:01:40	46.15	1.678	77.446	1053	2491.95	3221.84	1.29	281.7	85.3	29.8	23	38.34	11	165	15.1	16.79	5.08	15.31	6.47	20.92	0.05	120	36	109	46	NONE		24.2	55	39	733	760	19098	795.8	13.26	9	293.8	0	0	19098
									00:01:41	41.1	1.621	66.616	1131	2153.13	2723.65	1.26	272.2	81	29.6	23.4	33.13	9.5	162	13.3	16.79	5	15.41	6.53	20.92	0.05	120	36	110	47	NONE		24.2	55	39.1	733	760	16406	683.6	11.39	9	252.4	0	0	16406
									00:01:43	45.45	1.504	68.364	960	2177.64	2781.81	1.28	253.3	74.8	29.9	23.4	33.5	9.6	161	13.5	16.84	4.97	15.43	6.4	20.92	0.05	120	35	110	46	NONE		24.2	55	39.1	733	760	16636	693.2	11.55	10	255.9	0	0	16636
									00:01:44	56.07	1.303	73.065	851	2096.39	2727.37	1.3	224.5	59.5	33	25.4	32.25	9.2	160	13.1	17.23	4.57	15.6	6.19	20.92	0.05	123	33	111	44	NONE		24.2	55	39.1	733	760	16093	670.6	11.18	10	247.6	0	0	16093
									00:01:45	59.41	1.514	89.941	865	2737.59	3527.39	1.29	257.6	72.6	31.3	24.3	42.12	12	160	17.1	17.01	4.8	15.52	6.36	20.92	0.05	121	34	111	45	NONE		24.2	55	39.1	733	760	20962	873.4	14.56	10	322.5	0	0	20962
									00:01:46	51.72	1.775	91.81	973	3034.85	3899.29	1.28	296.1	92.1	29.1	22.6	46.69	13.3	159	19.1	16.68	5.19	15.26	6.64	20.92	0.05	119	37	109	47	NONE		24.2	55	39.1	733	760	23220	967.5	16.13	10	357.2	0	0	23220
									00:01:47	46.88	1.744	81.75	1006	2611.56	3301.86	1.26	293.7	86.1	30	23.8	40.18	11.5	157	16.6	16.84	4.94	15.53	6.22	20.92	0.05	120	35	111	44	NONE		24.2	55	39.1	733	760	19897	829	13.82	11	306.1	0	0	19897
									00:01:49	49.59	1.587	78.694	1037	2255.82	2873.17	1.27	273.8	70.9	33.3	26.2	34.7	9.9	156	14.5	17.25	4.47	15.85	5.79	20.92	0.05	123	32	113	41	NONE		24.2	55	39.1	733	760	17220	717.5	11.96	11	264.9	0	0	17220
									00:01:50	52.17	1.507	78.626	883	2154.62	2791.96	1.3	262.2	65.5	34.8	26.9	33.15	9.5	154	14	17.4	4.35	16.07	5.67	20.92	0.05	124	31	115	40	NONE		24.2	55	39.1	733	760	16523	688.5	11.47	11	254.2	0	0	16523
									00:01:51	33.71	1.602	54	910	1826.02	2237.03	1.23	266.5	81.1	28.3	23.1	28.09	8	154	11.9	16.64	5.06	15.23	6.51	20.92	0.05	119	36	109	46	NONE		24.2	55	39.1	733	760	13798	574.9	9.58	11	212.3	0	0	13798
									00:01:52	58.25	1.405	81.845	973	2448.25	3177.47	1.3	239.9	66.7	31.8	24.5	37.67	10.8	154	15.9	17.07	4.75	15.62	6.1	20.92	0.05	122	34	111	43	NONE		24.2	55	39.1	733	760	18782	782.6	13.04	11	289	0	0	18782
									00:01:54	51.28	1.696	86.974	897	2767.84	3515.84	1.27	285.8	83.8	30.1	23.7	42.58	12.2	154	18	16.85	4.94	15.51	6.19	20.92	0.05	120	35	111	44	NONE		24.2	55	39.1	733	760	21113	879.7	14.66	12	324.8	0	0	21113
									00:01:55	43.48	1.659	72.13	1100	2235.15	2862.91	1.28	281.2	80.5	30.9	24.1	34.39	9.8	154	14.5	16.95	4.85	15.61	6.13	20.92	0.05	121	35	111	44	NONE		24.2	55	39.1	733	760	17087	712	11.87	12	262.9	0	0	17087
									00:01:56	48.39	1.928	93.29	959	2856.71	3620.65	1.27	327.9	91.5	31.5	24.8	43.95	12.6	153	18.7	17.01	4.75	15.73	6.02	20.92	0.05	121	34	112	43	NONE		24.2	54	39.1	733	760	21778	907.4	15.12	12	335.1	0	0	21778
									00:01:58	47.24	1.722	81.354	1068	2328.05	3133.14	1.35	296.3	81.1	33.5	24.9	35.82	10.2	153	15.2	17.21	4.71	16.01	5.82	20.92	0.05	123	34	114	42	NONE		24.2	54	39.1	733	761	18037	751.6	12.53	13	277.5	0	0	18037
									00:01:59	45.45	1.469	66.773	1038	1805.31	2425.63	1.34	255.8	65.3	35.2	26.2	27.77	7.9	153	11.8	17.41	4.45	16.06	5.89	20.92	0.05	124	32	115	42	NONE		24.2	54	39.1	733	761	13981	582.5	9.71	13	215.1	0	0	13981
									00:02:00	44.12	1.488	65.647	914	1931.51	2543.53	1.32	254.8	70.5	32.4	24.6	29.72	8.5	154	12.5	17.12	4.74	15.71	6.28	20.92	0.05	122	34	112	45	NONE		24.2	54	39.1	733	760	14876	619.8	10.33	13	228.9	0	0	14876
									00:02:02	46.51	1.77	82.326	1068	2407.38	3298.93	1.37	302.8	86.7	32.8	24	37.04	10.6	154	15.6	17.11	4.9	15.83	6.1	20.92	0.05	122	35	113	43	NONE		24.2	54	39.1	733	760	18745	781.1	13.02	14	288.4	0	0	18745
									00:02:03	47.62	1.732	82.476	1006	2308.1	3264.13	1.41	298.6	83.8	34.3	24.2	35.51	10.1	154	15	17.24	4.84	15.95	6.1	20.92	0.05	123	34	114	43	NONE		24.2	54	39.1	733	760	18133	755.5	12.59	14	279	0	0	18133
									00:02:04	35.71	1.799	64.25	1271	1825.18	2517.93	1.38	309.6	86.2	33.8	24.5	28.08	8	154	11.9	17.21	4.79	16.05	6.1	20.92	0.05	123	34	114	43	NONE		24.2	53	39.1	733	760	14239	593.3	9.89	14	219.1	0	0	14239
									00:02:06	53.57	1.452	77.786	867	1966.75	2841.51	1.44	255.2	64.9	37.6	26.1	30.26	8.6	153	12.9	17.58	4.47	16.12	5.98	20.92	0.05	125	32	115	43	NONE		24.2	53	39.1	733	760	15546	647.8	10.8	14	239.2	0	0	15546
									00:02:07	45.11	1.396	62.977	913	1749.3	2412.5	1.38	241.4	65.4	34.2	24.8	26.91	7.7	153	11.4	17.29	4.68	15.9	6.29	20.92	0.05	123	33	113	45	NONE		24.2	53	39.1	733	760	13645	568.6	9.48	15	209.9	0	0	13645
									00:02:08	42.55	1.487	63.277	1037	1725.15	2418.23	1.4	257.9	69.5	35	24.9	26.54	7.6	152	11.3	17.34	4.67	15.93	6.26	20.92	0.05	124	33	114	45	NONE		24.2	53	39.1	733	760	13519	563.3	9.39	15	208	0	0	13519
									00:02:10	46.51	1.581	73.535	898	2105.86	2906.62	1.38	271.6	76.4	33.4	24.2	32.4	9.3	152	13.9	17.18	4.83	15.75	6.46	20.92	0.05	123	35	112	46	NONE		24.2	53	39.1	733	761	16431	684.6	11.41	15	252.8	0	0	16431
									00:02:11	46.15	1.537	70.938	955	2014.94	2801.18	1.39	264.4	74.2	33.6	24.2	31	8.9	151	13.3	17.2	4.83	15.88	6.27	20.92	0.05	123	34	113	45	NONE		24.2	53	39.1	733	761	15753	656.4	10.94	15	242.4	0	0	15753
									00:02:12	44.44	1.527	67.867	1006	1836.07	2583.76	1.41	265.2	71.1	35.3	25.1	28.25	8.1	150	12.2	17.37	4.66	16.12	6.04	20.92	0.05	124	33	115	43	NONE		24.2	53	39.1	733	760	14404	600.2	10	15	221.6	0	0	14404
									00:02:14	32.43	1.199	38.886	975	1162.99	1616.41	1.39	203.9	60.9	31.5	22.7	17.89	5.1	149	7.8	17.01	5.08	15.88	6.3	20.92	0.05	121	36	113	45	NONE		24.2	53	39.1	733	760	9092	378.8	6.31	16	139.9	0	0	9092
									00:02:15	51.28	1.681	86.205	898	2480.78	3499.34	1.41	288.1	83.4	33.3	23.6	38.17	10.9	148	16.8	17.14	4.96	16.04	6.04	20.92	0.05	122	35	114	43	NONE		24.2	53	39.1	733	760	19475	811.5	13.52	16	299.6	0	0	19475
									00:02:17	47.62	1.554	74	898	1924.97	2767.8	1.44	271.7	71.1	36.7	25.5	29.61	8.5	147	13.1	17.48	4.58	16.22	5.95	20.92	0.05	125	33	116	42	NONE		24.2	53	39.1	733	760	15195	633.1	10.55	16	233.8	0	0	15195
									00:02:18	45.11	1.324	59.729	960	1518.37	2205.08	1.45	232.4	59.8	37.3	25.7	23.36	6.7	147	10.3	17.55	4.52	16.3	5.94	20.92	0.05	125	32	116	42	NONE		24.2	53	39.1	733	760	12020	500.8	8.35	16	184.9	0	0	12020
									00:02:19	45.45	1.375	62.5	928	1631.41	2371.1	1.45	240.1	63.8	36.4	25	25.1	7.2	146	11.2	17.46	4.64	16.14	6.15	20.92	0.05	125	33	115	44	NONE		24.2	53	39.1	733	760	12918	538.2	8.97	17	198.7	0	0	12918
									00:02:21	44.12	1.324	58.412	906	1522.51	2171.01	1.43	231.5	60.2	36.3	25.5	23.42	6.7	146	10.4	17.48	4.55	16.18	6.09	20.92	0.05	125	32	115	43	NONE		24.2	53	39.1	733	760	11989	499.6	8.33	17	184.5	0	0	11989
									00:02:22	43.48	1.287	55.957	894	1453.63	2086.31	1.44	225.1	58.7	36.4	25.4	22.36	6.4	144	10.1	17.49	4.56	16.23	6.07	20.92	0.05	125	33	116	43	NONE		24.2	53	39.1	733	760	11468	477.8	7.96	17	176.4	0	0	11468
									00:02:23	43.17	1.511	65.223	913	1732.87	2538.27	1.46	262.8	71.9	35.9	24.5	26.66	7.6	142	12.2	17.39	4.76	16.34	5.96	20.92	0.05	124	34	117	42	NONE		24.2	53	39.1	733	760	13752	573	9.55	17	211.6	0	0	13752
									00:02:25	43.17	1.286	55.511	954	1325.77	1967.88	1.48	228.1	55.8	39.6	26.7	20.4	5.8	140	9.5	17.74	4.34	16.45	5.92	20.92	0.05	126	31	117	42	NONE		24.2	53	39.1	733	760	10563	440.1	7.34	17	162.5	0	0	10563
									00:02:26	56.6	1.476	83.547	852	1824.93	2913	1.6	264.9	63	43.6	27.3	28.08	8	140	13	17.95	4.27	16.63	5.59	20.92	0.05	128	30	119	40	NONE		24.2	53	39.1	733	760	14863	619.3	10.32	18	228.7	0	0	14863
									00:02:27	52.63	1.33	70	867	1475.41	2372.43	1.61	240	55.2	44.9	28	22.7	6.5	139	10.6	18.05	4.15	16.81	5.49	20.92	0.05	129	30	120	39	NONE		24.2	53	39.1	733	760	12044	501.8	8.36	18	185.3	0	0	12044
									00:02:28	56.07	1.383	77.551	836	1585.84	2605.22	1.64	250.5	56.9	46.4	28.3	24.4	7	140	11.3	18.11	4.11	16.92	5.42	20.92	0.05	129	29	121	39	NONE		24.2	53	39.1	733	760	13033	543	9.05	18	200.5	0	0	13033
									00:02:29	56.6	1.233	69.792	851	1326.72	2216.92	1.67	225.6	48	49.6	29.7	20.41	5.8	139	9.5	18.3	3.89	17.09	5.27	20.92	0.05	130	28	122	38	NONE		24.2	52	39.1	733	760	10962	456.8	7.61	18	168.7	0	0	10962
									00:02:31	29.27	1.399	40.946	712	878.809	1357.16	1.54	252.2	56.8	44.3	28.7	13.52	3.9	138	6.4	18.03	4.06	16.53	6.21	20.92	0.05	129	29	118	44	NONE		24.2	52	39.1	733	760	7085	295.2	4.92	18	109	0	0	7085
									00:02:33	30.3	1.421	43.061	1006	1081.05	1727.99	1.6	248.7	69.7	37.9	23.7	16.63	4.8	139	7.8	17.5	4.9	16.26	6.35	20.92	0.05	125	35	116	45	NONE		24.2	52	39.1	733	760	8808	367	6.12	18	135.5	0	0	8808
									00:02:34	44.78	1.488	66.627	821	1668.12	2677.89	1.61	260.5	73.1	38.1	23.7	25.66	7.3	139	12	17.51	4.91	16.35	6.29	20.92	0.05	125	35	117	45	NONE		24.2	52	39.1	733	760	13610	567.1	9.45	18	209.4	0	0	13610
									00:02:36	47.62	1.36	64.762	853	1545.55	2511.95	1.63	240.1	64.5	39.7	24.5	23.78	6.8	140	11	17.65	4.74	16.45	6.05	20.92	0.05	126	34	117	43	NONE		24.2	52	39.1	733	760	12659	527.4	8.79	19	194.7	0	0	12659
									00:02:37	40.82	1.452	59.265	960	1465.94	2320.22	1.58	255	69.5	38.5	24.3	22.55	6.4	140	10.5	17.56	4.79	16.41	6.29	20.92	0.05	125	34	117	45	NONE		24.2	52	39.1	733	760	11908	496.2	8.27	19	183.2	0	0	11908
									00:02:38	44.12	1.411	62.25	1023	1476.3	2450.32	1.66	249.1	67.9	40.1	24.1	22.71	6.5	138	10.7	17.65	4.81	16.56	5.85	20.92	0.05	126	34	118	42	NONE		24.2	52	39.1	733	760	12172	507.2	8.45	19	187.3	0	0	12172
									00:02:40	44.78	1.444	64.657	1006	1363.93	2323.45	1.7	259.8	63.5	45.1	26.5	20.98	6	136	10	17.99	4.4	16.86	5.7	20.92	0.05	128	31	120	41	NONE		24.3	52	39.1	733	760	11340	472.5	7.88	19	174.5	0	0	11340
									00:02:41	53.1	1.41	74.867	895	1359.29	2448.81	1.8	258.8	56.5	52.3	29.1	20.91	6	135	10.1	18.35	4.01	17.24	5.26	20.92	0.05	131	29	123	38	NONE		24.3	52	39.1	733	760	11513	479.7	7.99	19	177.1	0	0	11513
									00:02:42	50.85	1.402	71.288	851	1308.12	2366.23	1.81	256.9	57	51.8	28.6	20.12	5.7	134	9.8	18.32	4.07	17.26	5.34	20.92	0.05	131	29	123	38	NONE		24.3	52	39.1	733	760	11094	462.3	7.7	20	170.7	0	0	11094
									00:02:43	50.85	1.469	74.695	883	1313.68	2448.9	1.86	270.4	59	54.1	29	20.21	5.8	134	9.8	18.41	4.02	17.36	5.31	20.92	0.05	131	29	124	38	NONE		24.3	52	39.1	733	760	11257	469	7.82	20	173.2	0	0	11257
									00:02:45	46.51	1.406	65.395	913	1148.98	2149.02	1.87	258.8	56.6	54.1	28.9	17.68	5.1	134	8.6	18.41	4.03	17.36	5.36	20.92	0.05	131	29	124	38	NONE		24.3	52	39.1	733	760	9857	410.7	6.84	20	151.6	0	0	9857
									00:02:46	43.8	1.475	64.599	928	1242.2	2253.95	1.81	268.4	63	49.5	27.3	19.11	5.5	134	9.3	18.2	4.27	17.14	5.65	20.92	0.05	130	30	122	40	NONE		24.3	52	39.1	733	761	10546	439.4	7.32	20	162.3	0	0	10546
									00:02:47	40.54	1.577	63.932	1006	1245.37	2212.05	1.78	286.7	66.8	49.1	27.6	19.16	5.5	133	9.4	18.18	4.24	17.12	5.69	20.92	0.05	130	30	122	41	NONE		24.3	52	39.1	733	761	10498	437.4	7.29	20	161.5	0	0	10498
									00:02:49	42.25	1.652	69.803	1037	1309.19	2395.03	1.83	301.6	69.4	51.1	27.9	20.14	5.8	132	9.9	18.26	4.2	17.29	5.48	20.92	0.05	130	30	123	39	NONE		24.3	52	39.1	733	761	11146	464.4	7.74	20	171.5	0	0	11146
									00:02:51	35.29	1.595	56.294	1189	1124.01	2077.24	1.85	288.3	72	47.9	25.9	17.29	4.9	131	8.6	18.08	4.51	17.35	5.46	20.92	0.05	129	32	124	39	NONE		24.3	52	39.1	733	761	9603	400.1	6.67	21	147.7	0	0	9603
									00:02:52	39.47	1.379	54.434	1041	1027.69	1945.02	1.89	251.1	60.3	50.3	26.6	15.81	4.5	131	7.8	18.21	4.37	17.23	5.65	20.92	0.05	130	31	123	40	NONE		24.3	52	39.1	733	760	8852	368.9	6.15	21	136.2	0	0	8852
									00:02:54	37.27	1.326	49.416	1085	960.004	1803.22	1.88	240.5	59.2	48.8	26	14.77	4.2	130	7.4	18.14	4.46	17.28	5.58	20.92	0.05	129	32	123	40	NONE		24.3	52	39.1	733	760	8248	343.7	5.73	21	126.9	0	0	8248
									00:02:55	40.27	1.546	62.255	1004	1146.86	2174.46	1.9	282.5	66.1	51.8	27.3	17.64	5	130	8.8	18.27	4.28	17.36	5.53	20.92	0.05	130	31	124	39	NONE		24.3	52	39.1	733	761	9885	411.9	6.86	21	152.1	0	0	9885
									00:02:57	42.25	1.484	62.704	1006	1075.12	2087.15	1.94	273.6	60.5	55.6	28.6	16.54	4.7	130	8.3	18.44	4.08	17.55	5.29	20.92	0.05	132	29	125	38	NONE		24.3	52	39.1	733	761	9344	389.3	6.49	21	143.8	0	0	9344
									00:02:58	39.22	1.439	56.431	955	951.209	1863.28	1.96	265.8	58.2	56.4	28.8	14.63	4.2	129	7.4	18.47	4.04	17.58	5.34	20.92	0.05	132	29	126	38	NONE		24.3	52	39.2	733	761	8293	345.6	5.76	21	127.6	0	0	8293
									00:03:00	40.54	1.404	56.919	1006	927.963	1859.8	2	260.2	56.2	58.3	29.1	14.28	4.1	128	7.2	18.53	4	17.64	5.21	20.92	0.05	132	29	126	37	NONE		24.3	52	39.2	733	761	8157	339.9	5.66	22	125.5	0	0	8157
									00:03:01	38.96	1.358	52.909	990	860.365	1733.33	2.01	251.7	54.5	58.3	29	13.24	3.8	127	6.8	18.53	4.01	17.67	5.23	20.92	0.05	132	29	126	37	NONE		24.3	52	39.1	733	761	7577	315.7	5.26	22	116.6	0	0	7577
									00:03:03	36.81	1.453	53.485	960	906.453	1803.53	1.99	268	60	56.2	28.2	13.95	4	126	7.2	18.44	4.13	17.54	5.51	20.92	0.05	132	29	125	39	NONE		24.3	52	39.1	733	761	7947	331.1	5.52	22	122.3	0	0	7947
									00:03:04	37.5	1.411	52.912	1053	874.409	1772.91	2.03	260.9	57.9	57.5	28.4	13.45	3.8	125	7	18.49	4.1	17.61	5.34	20.92	0.05	132	29	126	38	NONE		24.3	52	39.2	733	760	7719	321.6	5.36	22	118.8	0	0	7719
									00:03:06	37.27	1.383	51.54	1004	833.105	1697.64	2.04	256.4	55.8	58.7	28.8	12.82	3.7	124	6.7	18.54	4.03	17.68	5.29	20.92	0.05	132	29	126	38	NONE		24.3	52	39.2	733	760	7368	307	5.12	22	113.4	0	0	7368
									00:03:08	39.47	1.425	56.25	976	896.637	1820.31	2.03	264.7	56.5	59.7	29.4	13.79	3.9	123	7.3	18.58	3.96	17.71	5.22	20.92	0.05	132	28	126	37	NONE		24.3	52	39.1	733	760	7919	330	5.5	22	121.8	0	0	7919
									00:03:09	38.71	1.364	52.8	1030	818.027	1670.86	2.04	254.2	52.9	61.2	30	12.59	3.6	123	6.7	18.64	3.88	17.84	5.06	20.92	0.05	133	28	127	36	NONE		24.3	52	39.1	733	760	7241	301.7	5.03	22	111.4	0	0	7241
									00:03:11	39.47	1.495	59.013	1006	932.815	1939.91	2.08	277.7	60.2	60.3	29	14.35	4.1	123	7.6	18.58	4.03	17.83	5.09	20.92	0.05	133	29	127	36	NONE		24.3	52	39.1	733	761	8311	346.3	5.77	23	127.9	0	0	8311
									00:03:12	38.22	1.455	55.605	1022	823.87	1714.49	2.08	272.4	55	64.2	30.9	12.67	3.6	123	6.7	18.72	3.78	17.91	4.98	20.92	0.05	134	27	128	36	NONE		24.3	52	39.1	733	761	7343	305.9	5.1	23	113	0	0	7343
									00:03:14	34.68	1.41	48.902	1023	749.272	1547.96	2.07	263	54.7	62	30	11.53	3.3	122	6.1	18.65	3.88	17.9	5.06	20.92	0.05	133	28	128	36	NONE		24.3	52	39.2	733	761	6660	277.5	4.62	23	102.5	0	0	6660
									00:03:16	35.71	1.456	52	1053	829.388	1717.35	2.07	270.2	58.9	59.7	28.8	12.76	3.6	122	6.8	18.56	4.05	17.8	5.12	20.92	0.05	133	29	127	37	NONE		24.3	52	39.2	733	761	7378	307.4	5.12	23	113.5	0	0	7378
									00:03:17	43.48	1.296	56.348	991	786.165	1669.48	2.12	244.1	47.1	67.8	31.9	12.09	3.5	123	6.4	18.83	3.63	17.95	4.8	20.92	0.05	134	26	128	34	NONE		24.3	52	39.2	733	761	7060	294.1	4.9	23	108.6	0	0	7060
									00:03:18	42.86	1.34	57.429	928	818.377	1719.24	2.1	251.9	49.2	66.5	31.7	12.59	3.6	123	6.7	18.8	3.67	17.92	4.91	20.92	0.05	134	26	128	35	NONE		24.3	52	39.2	733	761	7319	305	5.08	23	112.6	0	0	7319
									00:03:21	26.79	0.605	16.205	1070	151.473	323.212	2.13	118.1	14.9	94.6	44.3	2.33	0.7	124	1.2	19.52	2.46	18.62	3.7	20.92	0.05	139	18	133	26	NONE		24.3	52	39.2	733	760	1363	56.8	0.95	23	21	0	0	1363
									00:03:22	52.17	1.435	74.87	452	1462.08	2841.31	1.94	259.6	66.6	48.7	25.1	22.49	6.4	124	11.8	18.09	4.64	17.23	5.71	20.92	0.05	129	33	123	41	NONE		24.3	52	39.2	733	761	12712	529.7	8.83	23	195.6	0	0	12712
									00:03:23	37.04	1.548	57.333	991	992.447	1901.97	1.92	285.2	62.9	55.2	28.8	15.27	4.4	124	8	18.42	4.06	17.57	5.23	20.92	0.05	132	29	125	37	NONE		24.3	52	39.2	733	761	8586	357.8	5.96	24	132.1	0	0	8586
									00:03:25	31.58	2.156	68.084	1486	1087.1	2169.76	2	400.7	84.2	60.6	30.4	16.72	4.8	124	8.8	18.59	3.91	17.88	4.87	20.92	0.05	133	28	128	35	NONE		24.3	52	39.2	733	761	9542	397.6	6.63	24	146.8	0	0	9542
									00:03:26	49.59	1.264	62.678	928	813.573	1748.94	2.15	239.8	43.3	72.8	33.9	12.52	3.6	122	6.7	18.97	3.43	18.14	4.49	20.92	0.05	135	24	130	32	NONE		24.3	52	39.2	733	761	7339	305.8	5.1	24	112.9	0	0	7339
									00:03:28	47.62	1.212	57.714	851	766.815	1625.45	2.12	229.5	41.9	70.9	33.5	11.8	3.4	121	6.3	18.94	3.46	18.04	4.62	20.92	0.05	135	25	129	33	NONE		24.3	52	39.2	733	761	6881	286.7	4.78	24	105.9	0	0	6881
									00:03:29	49.59	1.197	59.355	836	763.909	1639.64	2.15	227.3	40.6	73.2	34.1	11.75	3.4	121	6.3	18.99	3.39	18.1	4.49	20.92	0.05	136	24	129	32	NONE		24.3	52	39.2	733	761	6887	287	4.78	24	106	0	0	6887
									00:03:30	46.15	1.282	59.169	867	808.854	1699.99	2.1	242.1	45.2	69.2	32.9	12.44	3.6	119	6.8	18.88	3.53	18.04	4.59	20.92	0.05	135	25	129	33	NONE		24.3	52	39.2	733	761	7235	301.5	5.02	24	111.3	0	0	7235
									00:03:32	45.45	1.282	58.273	898	757.267	1625.4	2.15	243.2	43.9	72.7	33.9	11.65	3.3	119	6.4	18.97	3.42	18.14	4.52	20.92	0.05	135	24	130	32	NONE		24.3	52	39.2	733	761	6827	284.5	4.74	24	105	0	0	6827
									00:03:33	40.54	1.302	52.784	930	701.613	1476.15	2.1	246.6	44.7	71.2	33.8	10.79	3.1	118	5.9	18.94	3.43	18.15	4.6	20.92	0.05	135	25	130	33	NONE		24.3	52	39.2	733	761	6278	261.6	4.36	24	96.6	0	0	6278
									00:03:35	36.14	1.477	53.386	1162	748.368	1624.21	2.17	277.8	55.1	68	31.3	11.51	3.3	118	6.3	18.81	3.73	18.08	4.74	20.92	0.05	134	27	129	34	NONE		24.3	52	39.2	733	761	6776	282.3	4.71	25	104.2	0	0	6776
									00:03:36	35.93	1.431	51.413	931	748.947	1606.25	2.14	268.1	54.8	65.3	30.4	11.52	3.3	118	6.3	18.74	3.83	18	4.89	20.92	0.05	134	27	129	35	NONE		24.3	52	39.2	733	761	6750	281.3	4.69	25	103.9	0	0	6750
									00:03:39	25.21	1.176	29.647	956	501.793	1013.02	2.02	216.8	49.2	55.6	27.5	7.72	2.2	119	4.2	18.44	4.18	17.73	5.26	20.92	0.05	131	30	126	38	NONE		24.3	52	39.2	733	760	4423	184.3	3.07	25	68	0	0	4423
									00:03:40	35.09	1.495	52.456	960	862.771	1735.95	2.01	276.7	60.6	58	28.8	13.27	3.8	120	7.2	18.51	4.05	17.74	5.14	20.92	0.05	132	29	127	37	NONE		24.3	52	39.2	733	761	7595	316.5	5.27	25	116.8	0	0	7595
									00:03:42	34.48	1.442	49.724	1097	762.904	1538.6	2.02	269.2	54.7	62	30.7	11.74	3.4	119	6.4	18.67	3.79	17.85	4.99	20.92	0.05	133	27	127	36	NONE		24.3	52	39.2	733	761	6722	280.1	4.67	25	103.4	0	0	6722
									00:03:44	37.5	1.329	49.838	1007	713.253	1470.4	2.06	249.9	48.1	66.2	32.1	10.97	3.1	118	6	18.8	3.62	17.93	4.81	20.92	0.05	134	26	128	34	NONE		24.3	52	39.2	733	761	6335	263.9	4.4	25	97.5	0	0	6335
									00:03:45	39.74	1.218	48.397	948	682.451	1392.35	2.04	229.5	43	66.8	32.8	10.5	3	117	5.8	18.84	3.53	17.98	4.71	20.92	0.05	135	25	128	34	NONE		24.3	52	39.2	733	761	6038	251.6	4.19	25	92.9	0	0	6038
									00:03:47	42.55	1.27	54.043	929	721.548	1539.45	2.13	240.3	44.4	70.8	33.2	11.1	3.2	116	6.2	18.92	3.5	18.09	4.58	20.92	0.05	135	25	129	33	NONE		24.3	52	39.2	733	761	6491	270.4	4.51	25	99.9	0	0	6491
									00:03:48	38.96	1.164	45.351	914	622.844	1279.14	2.05	219.9	40.3	68.4	33.3	9.58	2.7	115	5.4	18.89	3.46	18.09	4.56	20.92	0.05	135	25	129	33	NONE		24.3	52	39.2	733	761	5524	230.2	3.84	26	85	0	0	5524
									00:03:50	36.14	1.246	45.036	945	638.62	1293.01	2.02	234.7	43.9	66.6	32.9	9.82	2.8	114	5.6	18.84	3.52	18.03	4.7	20.92	0.05	134	25	129	34	NONE		24.3	52	39.2	733	761	5635	234.8	3.91	26	86.7	0	0	5635
									00:03:52	35.29	1.321	46.624	977	671.812	1357.76	2.02	248.4	47.2	65.7	32.5	10.34	3	113	5.9	18.8	3.57	17.96	4.79	20.92	0.05	134	26	128	34	NONE		24.3	53	39.2	733	761	5924	246.8	4.11	26	91.1	0	0	5924
									00:03:53	35.5	1.253	44.485	961	618.914	1240.6	2	236.6	42.9	67.9	33.9	9.52	2.7	112	5.5	18.88	3.42	17.99	4.74	20.92	0.05	135	24	128	34	NONE		24.3	53	39.2	733	761	5441	226.7	3.78	26	83.7	0	0	5441
									00:03:55	37.27	1.277	47.59	946	655.557	1341.93	2.05	241.2	44.2	68.6	33.5	10.09	2.9	112	5.9	18.89	3.46	18.02	4.68	20.92	0.05	135	25	129	33	NONE		24.3	53	39.2	733	761	5807	242	4.03	26	89.3	0	0	5807
									00:03:56	38.71	1.235	47.806	946	650.54	1327.35	2.04	233.6	42.1	69.3	34	10.01	2.9	111	5.9	18.91	3.41	18.08	4.57	20.92	0.05	135	24	129	33	NONE		24.3	53	39.2	733	761	5756	239.8	4	26	88.6	0	0	5756
									00:03:58	40.82	1.164	47.51	931	642.582	1313.06	2.04	220.3	39.5	69.5	34	9.89	2.8	111	5.8	18.93	3.39	18.11	4.49	20.92	0.05	135	24	129	32	NONE		24.2	53	39.2	733	761	5689	237	3.95	26	87.5	0	0	5689
									00:03:59	44.44	1.133	50.356	837	638.231	1331.16	2.09	215.7	36.8	74	35.5	9.82	2.8	110	5.8	19.04	3.25	18.15	4.4	20.92	0.05	136	23	130	31	NONE		24.3	53	39.2	733	761	5693	237.2	3.95	26	87.6	0	0	5693
									00:04:01	39.22	1.139	44.667	901	627.484	1265.21	2.02	214.8	39.6	66.8	33.1	9.65	2.8	109	5.8	18.86	3.48	18.06	4.6	20.92	0.05	135	25	129	33	NONE		24.3	52	39.2	733	761	5528	230.3	3.84	26	85	0	0	5528
									00:04:03	35.09	1.372	48.14	1070	672.748	1354.88	2.01	258.9	47.4	67.9	33.7	10.35	3	109	6.2	18.87	3.45	18.13	4.54	20.92	0.05	135	25	129	32	NONE		24.3	52	39.2	733	761	5924	246.8	4.11	27	91.1	0	0	5924
									00:04:04	35.09	1.357	47.614	962	679.399	1352.2	1.99	255.6	47.3	66.5	33.4	10.45	3	110	6.2	18.84	3.49	18.07	4.62	20.92	0.05	134	25	129	33	NONE		24.3	52	39.2	733	761	5957	248.2	4.14	27	91.7	0	0	5957
									00:04:06	33.52	1.257	42.134	1009	618.556	1232.19	1.99	236	45.1	64.3	32.3	9.52	2.7	110	5.6	18.77	3.59	17.98	4.66	20.92	0.05	134	26	128	33	NONE		24.3	52	39.2	733	761	5426	226.1	3.77	27	83.5	0	0	5426
									00:04:08	34.68	1.196	41.48	1027	611.09	1184.05	1.94	224.7	41.9	63.9	33	9.4	2.7	110	5.6	18.79	3.5	17.98	4.57	20.92	0.05	134	25	128	33	NONE		24.3	52	39.2	733	761	5307	221.1	3.69	27	81.7	0	0	5307
									00:04:09	35.5	1.236	43.882	963	664.648	1270.18	1.91	231.6	43.9	62.3	32.6	10.23	2.9	110	6	18.74	3.55	17.98	4.59	20.92	0.05	134	25	128	33	NONE		24.3	52	39.2	733	761	5745	239.4	3.99	27	88.4	0	0	5745
									00:04:11	36.59	1.222	44.707	947	664.369	1266.78	1.91	229.5	42.5	63.4	33.3	10.22	2.9	110	6	18.78	3.48	18.03	4.52	20.92	0.05	134	25	129	32	NONE		24.3	52	39.2	733	761	5738	239.1	3.98	27	88.3	0	0	5738
									00:04:13	34.68	1.204	41.757	963	621.038	1183.93	1.91	226.1	41.9	63.3	33.2	9.55	2.7	110	5.6	18.78	3.48	17.98	4.63	20.92	0.05	134	25	128	33	NONE		24.3	52	39.2	733	761	5363	223.5	3.72	27	82.5	0	0	5363
									00:04:15	35.5	1.222	43.385	963	638.068	1226.37	1.92	229.7	42.4	64.1	33.4	9.82	2.8	109	5.9	18.8	3.47	17.95	4.61	20.92	0.05	134	25	128	33	NONE		24.3	52	39.2	733	761	5526	230.2	3.84	27	85	0	0	5526
									00:04:16	35.29	1.197	42.247	975	625.906	1204.93	1.93	224.8	41.9	63.6	33	9.63	2.8	109	5.7	18.78	3.5	17.94	4.63	20.92	0.05	134	25	128	33	NONE		24.3	52	39.2	733	761	5424	226	3.77	27	83.4	0	0	5424
									00:04:18	34.68	1.154	40.023	964	607.377	1158.85	1.91	216.2	41	61.9	32.4	9.34	2.7	109	5.6	18.73	3.55	17.93	4.6	20.92	0.05	134	25	128	33	NONE		24.3	52	39.2	733	761	5247	218.6	3.64	27	80.7	0	0	5247
									00:04:20	35.09	1.168	40.982	979	625.058	1178	1.88	218.8	41.2	61.6	32.7	9.62	2.7	109	5.7	18.73	3.53	17.97	4.56	20.92	0.05	134	25	128	33	NONE		24.3	52	39.3	733	761	5376	224	3.73	28	82.7	0	0	5376
									00:04:21	37.5	1.091	40.912	903	580.34	1130	1.95	205.8	37	66	33.9	8.93	2.6	108	5.4	18.86	3.39	17.95	4.52	20.92	0.05	135	24	128	32	NONE		24.3	52	39.3	733	761	5049	210.4	3.51	28	77.7	0	0	5049
									00:04:23	36.81	1.084	39.902	920	576.458	1103.22	1.91	204.2	36.8	64.7	33.8	8.87	2.5	106	5.4	18.84	3.39	17.94	4.55	20.92	0.05	135	24	128	32	NONE		24.3	52	39.2	733	761	4985	207.7	3.46	28	76.7	0	0	4985
									00:04:25	35.29	1.21	42.706	978	630.711	1175.56	1.86	227.6	40.9	63.8	34.2	9.7	2.8	106	6	18.81	3.38	17.99	4.51	20.92	0.05	134	24	128	32	NONE		24.3	52	39.2	733	761	5404	225.2	3.75	28	83.1	0	0	5404
									00:04:26	37.04	1.176	43.556	948	625.305	1194.34	1.91	221.7	39.6	65.5	34.3	9.62	2.7	106	5.9	18.85	3.37	18.03	4.44	20.92	0.05	135	24	129	32	NONE		24.3	52	39.3	733	761	5404	225.1	3.75	28	83.1	0	0	5404
									00:04:28	41.38	1.093	45.228	903	628.608	1212.66	1.93	206.7	36	67.3	34.9	9.67	2.8	107	5.9	18.91	3.29	18.04	4.34	20.92	0.05	135	24	129	31	NONE		24.3	52	39.3	733	761	5451	227.1	3.79	28	83.9	0	0	5451
									00:04:29	39.47	1.036	40.895	854	560.508	1082.69	1.93	196.2	33.7	68	35.2	8.62	2.5	107	5.2	18.94	3.25	18.05	4.39	20.92	0.05	135	23	129	31	NONE		24.3	52	39.3	733	761	4863	202.6	3.38	28	74.8	0	0	4863
									00:04:31	38.22	1.04	39.745	857	571.082	1067.09	1.87	196.2	34.3	64.9	34.7	8.79	2.5	106	5.4	18.87	3.3	18.02	4.47	20.92	0.05	135	24	129	32	NONE		24.3	52	39.3	733	761	4897	204.1	3.4	28	75.3	0	0	4897
									00:04:32	40.27	1.04	41.879	871	588.042	1144.37	1.95	196.4	34.9	66.4	34.1	9.05	2.6	105	5.6	18.88	3.36	18.03	4.4	20.92	0.05	135	24	129	31	NONE		24.3	52	39.3	733	761	5115	213.1	3.55	28	78.7	0	0	5115
									00:04:34	38.71	1.083	41.923	888	604.517	1134.57	1.88	204.2	36	64.9	34.6	9.3	2.7	105	5.8	18.86	3.32	18	4.43	20.92	0.05	135	24	129	32	NONE		24.3	52	39.3	733	761	5192	216.3	3.61	28	79.9	0	0	5192
									00:04:35	37.27	1.058	39.429	902	573.291	1061.87	1.85	199.4	35	64.2	34.7	8.82	2.5	105	5.5	18.85	3.31	18	4.45	20.92	0.05	135	24	129	32	NONE		24.3	52	39.3	733	761	4902	204.2	3.4	28	75.4	0	0	4902
									00:04:37	36.14	1.1	39.759	902	587.565	1080.04	1.84	207	36.7	63.4	34.5	9.04	2.6	106	5.5	18.82	3.34	17.96	4.53	20.92	0.05	134	24	128	32	NONE		24.3	52	39.3	733	761	5011	208.8	3.48	29	77.1	0	0	5011
									00:04:39	37.97	1.109	42.114	933	622.947	1140.86	1.83	208.7	36.9	63.3	34.6	9.58	2.7	106	5.9	18.82	3.33	17.98	4.46	20.92	0.05	134	24	128	32	NONE		24.3	52	39.3	733	761	5306	221.1	3.68	29	81.6	0	0	5306
									00:04:49	36.36	1.166	42.4	916	629.933	1127.67	1.79	219.5	38.1	63.3	35.3	9.69	2.8	112	5.6	18.83	3.27	18.17	4.14	20.92	0.05	134	23	130	30	NONE		24.3	52	39.3	733	761	5324	221.8	3.7	29	81.9	0	0	5324
									00:04:51	36.14	1.208	43.663	948	645.118	1147.13	1.78	227.6	39	63.8	35.9	9.92	2.8	111	5.8	18.84	3.23	18.22	4.09	20.92	0.05	135	23	130	29	NONE		24.3	52	39.3	733	761	5440	226.7	3.78	29	83.7	0	0	5440
									00:04:52	38.71	1.164	45.058	964	646.582	1181.26	1.83	219.8	37.5	65.5	35.9	9.95	2.8	109	5.9	18.88	3.22	18.23	4.03	20.92	0.05	135	23	130	29	NONE		24.3	52	39.3	733	761	5502	229.3	3.82	30	84.7	0	0	5502
									00:04:54	34.68	0.961	33.329	917	461.864	849.126	1.84	182.1	30.1	66.9	36.4	7.11	2	108	4.3	18.95	3.13	18.19	4.17	20.92	0.05	135	22	130	30	NONE		24.3	52	39.3	733	761	3939	164.1	2.74	30	60.6	0	0	3939
									00:04:56	31.25	1.198	37.438	917	570.746	1017.75	1.78	224.9	40	61.8	34.6	8.78	2.5	108	5.3	18.77	3.34	18.02	4.45	20.92	0.05	134	24	129	32	NONE		24.3	52	39.3	733	761	4817	200.7	3.35	30	74.1	0	0	4817
									00:04:58	32.61	1.213	39.554	935	645.257	1123.79	1.74	226.1	42.3	57.8	33.2	9.93	2.8	108	6	18.64	3.49	17.88	4.54	20.92	0.05	133	25	128	32	NONE		24.3	52	39.3	733	761	5404	225.2	3.75	30	83.1	0	0	5404
									00:05:00	30.77	1.201	36.954	902	612.522	1045.28	1.71	223.6	41.7	56.8	33.3	9.42	2.7	108	5.7	18.62	3.47	17.86	4.53	20.92	0.05	133	25	128	32	NONE		24.3	52	39.3	733	761	5096	212.3	3.54	30	78.4	0	0	5096
									00:05:02	29.7	1.367	40.604	1030	698.013	1183.79	1.7	253.4	48.9	55.2	32.5	10.74	3.1	107	6.5	18.54	3.58	17.75	4.58	20.92	0.05	132	26	127	33	NONE		24.3	52	39.3	733	761	5795	241.5	4.02	30	89.2	0	0	5795
									00:05:04	22.81	1.19	27.148	998	467.015	771.344	1.65	220.8	41.5	54.7	33.1	7.18	2.1	109	4.3	18.55	3.49	17.53	4.75	20.92	0.05	132	25	125	34	NONE		24.3	52	39.3	733	761	3845	160.2	2.67	30	59.1	0	0	3845
									00:05:06	40.82	1.507	61.51	960	1011.27	1701.94	1.68	281	51.2	58	34.5	15.56	4.4	112	9	18.65	3.4	17.85	4.41	20.92	0.05	133	24	127	31	NONE		24.3	52	39.3	733	761	8375	349	5.82	30	128.8	0	0	8375
									00:05:07	39.74	1.44	57.219	1006	879.495	1533.16	1.74	270.3	47.4	61.9	35.5	13.53	3.9	112	7.9	18.77	3.29	18	4.3	20.92	0.05	134	24	129	31	NONE		24.3	52	39.3	733	761	7368	307	5.12	30	113.4	0	0	7368
									00:05:09	32.79	1.588	52.066	1083	722.288	1311.86	1.82	301	49.2	68.9	37.9	11.11	3.2	111	6.5	18.95	3.1	18.23	4.08	20.92	0.05	135	22	130	29	NONE		24.3	52	39.2	733	761	6134	255.6	4.26	31	94.4	0	0	6134
									00:05:11	40.27	1.246	50.174	930	688.58	1240.77	1.8	236.5	37.9	68.8	38.2	10.59	3	110	6.3	18.98	3.04	18.15	4.11	20.92	0.05	136	22	130	29	NONE		24.3	52	39.2	733	761	5832	243	4.05	31	89.7	0	0	5832
									00:05:13	27.15	1.748	47.457	1409	682.702	1246.07	1.83	330	56.4	66.7	36.6	10.5	3	109	6.3	18.88	3.23	18.26	4.13	20.92	0.05	135	23	130	29	NONE		24.3	52	39.3	733	761	5808	242	4.03	31	89.4	0	0	5808
									00:05:15	34.48	1.252	43.172	1010	599.872	1099.48	1.83	237.2	39.2	67.9	37.1	9.23	2.6	108	5.6	18.95	3.13	18.18	4.17	20.92	0.05	135	22	130	30	NONE		24.3	52	39.3	733	761	5110	212.9	3.55	31	78.6	0	0	5110
									00:05:16	36.14	1.224	44.241	917	638.004	1137.93	1.78	231.2	38.7	65.4	36.7	9.82	2.8	108	5.9	18.89	3.16	18.08	4.27	20.92	0.05	135	23	129	30	NONE		24.3	52	39.3	733	761	5386	224.4	3.74	31	82.9	0	0	5386
									00:05:18	34.88	1.279	44.616	1024	674.086	1195.48	1.77	240.4	42.1	62.6	35.3	10.37	3	109	6.2	18.8	3.29	18.06	4.26	20.92	0.05	134	24	129	30	NONE		24.3	52	39.3	733	761	5679	236.6	3.94	31	87.4	0	0	5679
									00:05:20	36.36	1.264	45.964	992	674.488	1189.31	1.76	238.4	40.2	64.4	36.5	10.38	3	109	6.2	18.86	3.18	18.1	4.15	20.92	0.05	135	23	129	30	NONE		24.3	52	39.3	733	761	5672	236.3	3.94	31	87.3	0	0	5672
									00:05:21	36.81	1.154	42.479	918	623.346	1077.78	1.73	217.8	36	64	37	9.59	2.7	109	5.7	18.87	3.12	18.13	4.08	20.92	0.05	135	22	129	29	NONE		24.3	52	39.3	733	761	5208	217	3.62	31	80.1	0	0	5208
									00:05:23	36.14	1.083	39.145	900	556.552	960.773	1.73	205.1	32.7	65.8	38.1	8.56	2.4	108	5.2	18.94	3.02	18.19	3.98	20.92	0.05	135	22	130	28	NONE		24.3	52	39.3	733	761	4647	193.6	3.23	31	71.5	0	0	4647
									00:05:25	36.81	1.113	40.969	888	612.07	1051.02	1.72	209.7	35.1	62.7	36.5	9.42	2.7	108	5.7	18.84	3.15	18.04	4.16	20.92	0.05	135	23	129	30	NONE		24.3	52	39.3	733	761	5102	212.6	3.54	32	78.5	0	0	5102
									00:05:27	29.27	1.151	33.688	1045	523.665	898.129	1.72	215.9	37.7	60.4	35.2	8.06	2.3	107	4.9	18.76	3.28	18.04	4.19	20.92	0.05	134	23	129	30	NONE		24.3	52	39.3	733	761	4364	181.8	3.03	32	67.1	0	0	4364
									00:05:29	27.78	1.357	37.694	1197	622.591	1024.51	1.65	253.1	45.3	57.4	34.9	9.58	2.7	105	5.9	18.65	3.34	17.9	4.32	20.92	0.05	133	24	128	31	NONE		24.3	53	39.3	733	761	5119	213.3	3.56	32	78.8	0	0	5119
									00:05:31	35.09	1.056	37.053	933	570.467	950.463	1.67	198.5	33.3	60.6	36.4	8.78	2.5	105	5.4	18.8	3.15	17.99	4.11	20.92	0.05	134	23	128	29	NONE		24.3	53	39.3	733	761	4709	196.2	3.27	32	72.5	0	0	4709
									00:05:32	37.27	1.327	49.453	729	855.565	1374.95	1.61	246.3	45.3	54.8	34.1	13.16	3.8	104	8.2	18.56	3.41	17.74	4.38	20.92	0.05	133	24	127	31	NONE		24.3	53	39.3	733	761	6983	290.9	4.85	32	107.4	0	0	6983
									00:05:34	37.04	1.208	44.741	1131	587.05	1016.26	1.73	230.6	33.8	71.8	41.5	9.03	2.6	104	5.6	19.09	2.8	18.3	3.77	20.92	0.05	136	20	131	27	NONE		24.3	53	39.3	733	761	4907	204.4	3.41	32	75.5	0	0	4907
									00:05:36	35.93	0.995	35.749	837	481.779	840.509	1.74	189.4	28.8	69	39.5	7.41	2.1	104	4.6	19.04	2.89	18.38	3.76	20.92	0.05	136	21	131	27	NONE		24.4	53	39.3	733	761	4037	168.2	2.8	32	62.1	0	0	4037
									00:05:37	32.09	1.323	42.449	781	690.129	1152.02	1.67	247.1	44.1	58.3	34.9	10.62	3	103	6.7	18.68	3.33	17.92	4.34	20.92	0.05	133	24	128	31	NONE		24.4	53	39.3	733	761	5701	237.5	3.96	32	87.7	0	0	5701
									00:05:39	37.74	1.261	47.585	929	765.337	1281.01	1.67	235.8	41.7	58.7	35.1	11.77	3.4	103	7.4	18.7	3.31	18.05	4.05	20.92	0.05	134	24	129	29	NONE		24.4	53	39.3	733	761	6327	263.6	4.39	32	97.3	0	0	6327
									00:05:40	41.96	1.08	45.315	900	638.113	1091.07	1.71	204.8	32	66.4	38.8	9.82	2.8	104	6.1	18.96	2.96	18.18	3.87	20.92	0.05	135	21	130	28	NONE		24.4	53	39.3	733	761	5312	221.3	3.69	33	81.7	0	0	5312
									00:05:42	40.82	1.134	46.286	947	655.08	1124.58	1.72	214.9	33.9	66.3	38.6	10.08	2.9	104	6.3	18.95	2.99	18.16	3.89	20.92	0.05	135	21	130	28	NONE		24.4	53	39.3	733	761	5460	227.5	3.79	33	84	0	0	5460
									00:05:43	42.25	1.091	46.099	854	682.558	1164.92	1.71	205.8	33.9	63.2	37	10.5	3	106	6.4	18.86	3.11	18.2	3.87	20.92	0.05	135	22	130	28	NONE		24.4	53	39.3	733	761	5678	236.6	3.94	33	87.4	0	0	5678
									00:05:45	33.71	1.17	39.438	993	572.13	961.651	1.68	221.3	35.1	64.8	38.6	8.8	2.5	107	5.3	18.91	3	18.22	3.93	20.92	0.05	135	21	130	28	NONE		24.4	53	39.3	733	761	4736	197.3	3.29	33	72.9	0	0	4736
									00:05:47	36.59	1.085	39.695	904	597.486	990.592	1.66	204.5	33.3	62.2	37.5	9.19	2.6	108	5.5	18.85	3.07	18.14	3.97	20.92	0.05	135	22	130	28	NONE		24.4	53	39.3	733	761	4925	205.2	3.42	33	75.8	0	0	4925
									00:05:48	34.68	1.05	36.416	904	559.91	919.49	1.64	197.5	32.6	60.7	37	8.61	2.5	107	5.2	18.81	3.1	18.07	4.03	20.92	0.05	134	22	129	29	NONE		24.4	53	39.3	733	761	4601	191.7	3.2	33	70.8	0	0	4601
									00:05:50	34.48	1.135	39.138	951	614.362	1007.05	1.64	213	35.9	59.8	36.5	9.45	2.7	107	5.7	18.77	3.16	17.99	4.09	20.92	0.05	134	23	128	29	NONE		24.4	53	39.3	733	761	5045	210.2	3.5	33	77.6	0	0	5045
									00:05:52	34.88	0.965	33.663	874	550.355	865.499	1.57	180.5	30.5	56.7	36.1	8.47	2.4	106	5.2	18.7	3.16	17.91	4.11	20.92	0.05	134	23	128	29	NONE		24.4	53	39.3	733	761	4462	185.9	3.1	33	68.6	0	0	4462
									00:05:54	32.97	1.009	33.264	874	547.523	858.217	1.57	188.6	32	56.5	36.1	8.42	2.4	105	5.2	18.69	3.17	17.8	4.21	20.92	0.05	133	23	127	30	NONE		24.4	53	39.3	733	761	4434	184.8	3.08	33	68.2	0	0	4434
									00:05:56	32.97	1.028	33.89	905	579.416	890.652	1.54	191.4	33.2	54.5	35.5	8.91	2.5	104	5.6	18.62	3.23	17.8	4.18	20.92	0.05	133	23	127	30	NONE		24.4	52	39.3	733	761	4665	194.4	3.24	33	71.8	0	0	4665
									00:05:57	34.09	0.973	33.17	842	567.346	865.432	1.53	181.2	31.2	54.3	35.6	8.73	2.5	102	5.6	18.62	3.21	17.76	4.17	20.92	0.05	133	23	127	30	NONE		24.4	52	39.3	733	761	4557	189.9	3.16	33	70.1	0	0	4557
									00:05:59	30.46	0.878	26.741	813	467.7	683.738	1.46	163.3	27.6	52.6	36	7.2	2.1	101	4.6	18.6	3.14	17.71	4.24	20.92	0.05	133	22	126	30	NONE		24.4	52	39.3	733	761	3710	154.6	2.58	34	57.1	0	0	3710
									00:06:01	31.58	1.029	32.495	921	601.38	866.169	1.44	190.1	33.7	50.4	35	9.25	2.6	100	6	18.47	3.28	17.67	4.21	20.92	0.05	132	23	126	30	NONE		24.4	52	39.3	733	761	4749	197.9	3.3	34	73.1	0	0	4749
									00:06:03	32.97	1.075	35.44	935	642.802	941.769	1.47	199	35.1	51.5	35.2	9.89	2.8	101	6.4	18.51	3.27	17.72	4.14	20.92	0.05	132	23	127	30	NONE		24.4	52	39.3	733	761	5102	212.6	3.54	34	78.5	0	0	5102
									00:06:05	33.52	1.023	34.291	889	613.65	886.236	1.44	189.8	32.5	52.1	36	9.44	2.7	101	6.1	18.55	3.18	17.75	4.11	20.92	0.05	132	23	127	29	NONE		24.4	52	39.3	733	761	4850	202.1	3.37	34	74.6	0	0	4850
									00:06:07	31.91	1.06	33.83	904	616.003	880.248	1.43	196.3	33.9	51.3	35.9	9.48	2.7	101	6.1	18.52	3.2	17.73	4.18	20.92	0.05	132	23	127	30	NONE		24.4	52	39.3	733	761	4854	202.2	3.37	34	74.7	0	0	4854
									00:06:08	34.48	0.978	33.724	905	587.864	869.599	1.48	181.9	31	53.3	36	9.04	2.6	101	5.8	18.6	3.17	17.82	4.02	20.92	0.05	133	23	127	29	NONE		24.4	52	39.3	733	761	4679	195	3.25	34	72	0	0	4679
									00:06:10	37.5	0.912	34.2	874	578.775	847.525	1.46	170.3	27.8	54.6	37.3	8.9	2.5	101	5.7	18.67	3.05	17.87	3.93	20.92	0.05	133	22	128	28	NONE		24.4	52	39.3	733	761	4593	191.4	3.19	34	70.7	0	0	4593
									00:06:12	38.46	0.893	34.346	811	582.676	853.664	1.47	166.7	27.3	54.3	37.1	8.96	2.6	101	5.8	18.67	3.06	17.82	4	20.92	0.05	133	22	127	29	NONE		24.4	52	39.3	733	761	4625	192.7	3.21	34	71.1	0	0	4625
									00:06:13	37.27	0.947	35.292	795	610.691	887.923	1.45	176.4	29.3	53.5	36.8	9.4	2.7	102	6	18.63	3.09	17.81	4.03	20.92	0.05	133	22	127	29	NONE		24.4	52	39.3	733	761	4836	201.5	3.36	34	74.4	0	0	4836
									00:06:15	35.71	0.962	34.357	842	597.747	865.463	1.45	179.1	29.8	53.3	36.8	9.2	2.6	102	5.9	18.62	3.1	17.84	3.99	20.92	0.05	133	22	127	28	NONE		24.4	52	39.3	733	761	4728	197	3.28	34	72.7	0	0	4728
									00:06:17	33.33	0.9	30	827	519.732	745.25	1.43	167.7	27.5	53.2	37.1	8	2.3	102	5.1	18.63	3.06	17.81	4.02	20.92	0.05	133	22	127	29	NONE		24.4	52	39.3	733	761	4099	170.8	2.85	35	63.1	0	0	4099
									00:06:18	33.52	0.927	31.073	796	558.811	804.45	1.44	171.9	29.5	51.4	35.7	8.6	2.5	101	5.5	18.54	3.18	17.75	4.06	20.92	0.05	132	23	127	29	NONE		24.4	52	39.3	733	761	4413	183.9	3.06	35	67.9	0	0	4413
									00:06:20	30.3	1.019	30.879	844	588.424	801.226	1.36	187.9	32.5	48.9	35.9	9.05	2.6	101	5.8	18.44	3.19	17.59	4.15	20.92	0.05	132	23	126	30	NONE		24.4	52	39.3	733	761	4574	190.6	3.18	35	70.4	0	0	4574
									00:06:22	30.3	0.963	29.182	797	558.001	746.822	1.34	177.6	30.3	48.5	36.2	8.58	2.5	101	5.5	18.44	3.15	17.57	4.13	20.92	0.05	132	22	125	29	NONE		24.4	52	39.3	733	761	4317	179.9	3	35	66.4	0	0	4317
									00:06:24	32.26	1.038	33.484	797	660.26	887.321	1.34	190.6	33.8	47.3	35.2	10.16	2.9	101	6.5	18.36	3.26	17.54	4.14	20.92	0.05	131	23	125	30	NONE		24.4	52	39.3	733	761	5114	213.1	3.55	35	78.7	0	0	5114
									00:06:26	31.75	1.025	32.54	812	634.038	855.041	1.35	188.5	33.1	47.8	35.5	9.75	2.8	101	6.3	18.39	3.23	17.58	4.13	20.92	0.05	131	23	126	29	NONE		24.4	52	39.3	733	761	4915	204.8	3.41	35	75.6	0	0	4915
									00:06:28	31.91	1.007	32.138	828	629.496	830.804	1.32	185.2	32	47.5	36	9.68	2.8	101	6.2	18.39	3.18	17.52	4.14	20.92	0.05	131	23	125	30	NONE		24.4	52	39.3	733	761	4851	202.1	3.37	35	74.6	0	0	4851
									00:06:31	19.67	1.244	24.472	1033	502.737	659.757	1.31	227.3	41.2	45.9	35	7.73	2.2	103	4.9	18.27	3.31	17.3	4.38	20.92	0.05	130	24	124	31	NONE		24.4	52	39.3	733	761	3868	161.2	2.69	35	59.5	0	0	3868
									00:06:33	30.77	0.958	29.477	729	596.425	773.624	1.3	175.5	30.9	45.8	35.3	9.18	2.6	105	5.7	18.32	3.23	17.41	4.28	20.92	0.05	131	23	124	31	NONE		24.4	52	39.3	733	761	4575	190.6	3.18	35	70.4	0	0	4575
									00:06:36	20.83	0.931	19.396	766	396.03	499.929	1.26	170.5	29.5	45.3	35.9	6.09	1.7	105	3.8	18.31	3.17	17.04	4.38	20.92	0.05	131	23	122	31	NONE		24.4	52	39.3	733	761	3016	125.7	2.09	36	46.4	0	0	3016
									00:06:38	28.04	0.858	24.056	750	528.745	636.56	1.2	155.7	27.9	41.8	34.7	8.13	2.3	106	5	18.15	3.25	17.13	4.33	20.92	0.05	130	23	122	31	NONE		24.4	52	39.3	733	761	3978	165.7	2.76	36	61.2	0	0	3978
									00:06:41	20.13	0.88	17.718	752	419.148	475.236	1.13	158.2	29	38.9	34.3	6.45	1.8	107	3.9	17.98	3.3	16.65	4.56	20.92	0.05	128	24	119	33	NONE		24.4	52	39.3	733	761	3107	129.4	2.16	36	47.8	0	0	3107
									00:06:44	18.07	1.096	19.807	1002	513.019	565.344	1.1	194.2	38.4	36.1	32.8	7.89	2.3	108	4.8	17.72	3.5	16.53	4.69	20.92	0.05	127	25	118	33	NONE		24.4	52	39.3	733	761	3777	157.4	2.62	36	58.1	0	0	3777
									00:06:46	30.3	1.062	32.182	777	810.79	905.807	1.12	189	36.7	37.1	33.2	12.47	3.6	108	7.5	17.8	3.46	16.81	4.49	20.92	0.05	127	25	120	32	NONE		24.4	52	39.3	733	761	5988	249.5	4.16	36	92.1	0	0	5988
									00:06:48	29.56	0.933	27.576	843	657.906	733.625	1.12	167.6	30.5	38.8	34.8	10.12	2.9	107	6.1	17.96	3.27	16.95	4.33	20.92	0.05	128	23	121	31	NONE		24.4	52	39.3	733	761	4857	202.4	3.37	36	74.7	0	0	4857
									00:06:51	21.51	0.896	19.269	843	451.038	507.456	1.13	161.4	29	39.4	35	6.94	2	106	4.3	18.01	3.24	16.89	4.37	20.92	0.05	129	23	121	31	NONE		24.4	52	39.3	733	761	3337	139	2.32	36	51.3	0	0	3337
									00:06:53	31.09	0.941	29.254	758	698.72	792.093	1.13	168.9	31.3	38.8	34.2	10.75	3.1	107	6.5	17.95	3.33	16.99	4.33	20.92	0.05	128	24	121	31	NONE		24.4	52	39.3	733	761	5179	215.8	3.6	36	79.7	0	0	5179
									00:06:55	31.25	1.036	32.375	858	750.067	859.562	1.15	186.8	33.8	40.2	35.1	11.54	3.3	106	7.1	18.03	3.26	17.08	4.24	20.92	0.05	129	23	122	30	NONE		24.4	52	39.3	733	761	5574	232.2	3.87	36	85.8	0	0	5574
									00:06:58	21.82	1.089	23.76	968	545.428	637.525	1.17	196.5	35.9	40.8	34.9	8.39	2.4	106	5.1	18.04	3.3	17	4.32	20.92	0.05	129	24	121	31	NONE		24.4	53	39.3	733	761	4073	169.7	2.83	37	62.7	0	0	4073
									00:07:00	34.09	1.17	39.886	977	849.338	1040.09	1.22	213.2	37.5	44.2	36.1	13.07	3.7	106	8	18.22	3.21	17.48	3.99	20.92	0.05	130	23	125	28	NONE		24.4	53	39.3	733	761	6417	267.4	4.46	37	98.7	0	0	6417
									00:07:02	28.57	1.094	31.257	780	612.931	782.875	1.28	201.4	33.7	47.7	37.4	9.43	2.7	109	5.6	18.41	3.08	17.57	3.9	20.92	0.05	131	22	125	28	NONE		24.4	53	39.3	733	761	4682	195.1	3.25	37	72	0	0	4682
									00:07:03	32.97	0.904	29.802	691	608.173	750.588	1.23	165.7	28	45.2	36.6	9.36	2.7	112	5.4	18.33	3.1	17.45	4.03	20.92	0.05	131	22	125	29	NONE		24.4	53	39.3	733	761	4604	191.9	3.2	37	70.8	0	0	4604
									00:07:05	31.25	0.949	29.656	812	602.782	749.657	1.24	174	29.5	45.6	36.6	9.27	2.6	114	5.3	18.34	3.11	17.46	4.01	20.92	0.05	131	22	125	29	NONE		24.4	53	39.3	733	761	4573	190.5	3.18	37	70.3	0	0	4573
									00:07:07	29.85	1.158	34.567	921	691.386	871.412	1.26	212.7	35.9	47	37.3	10.64	3	115	6	18.37	3.1	17.56	4.01	20.92	0.05	131	22	125	29	NONE		24.4	53	39.3	733	761	5263	219.3	3.65	37	81	0	0	5263
									00:07:09	30.3	0.982	29.758	827	578.257	739.057	1.28	181	30	47.8	37.4	8.9	2.5	115	5	18.43	3.05	17.59	3.97	20.92	0.05	132	22	126	28	NONE		24.4	53	39.3	733	761	4418	184.1	3.07	37	68	0	0	4418
									00:07:11	28.44	0.789	22.436	704	436.316	547.724	1.26	145.5	23.7	46.9	37.3	6.71	1.9	114	3.8	18.44	3	17.52	4.02	20.92	0.05	132	21	125	29	NONE		24.4	53	39.3	733	761	3318	138.2	2.3	37	51	0	0	3318
									00:07:14	27.91	0.768	21.433	687	442.306	540.076	1.22	140.6	23.8	44	36.1	6.8	1.9	113	3.9	18.31	3.1	17.33	4.18	20.92	0.05	131	22	124	30	NONE		24.4	53	39.3	733	761	3339	139.1	2.32	37	51.4	0	0	3339
									00:07:16	28.44	0.876	24.91	766	548.29	652.446	1.19	159	28.2	41.8	35.1	8.44	2.4	113	4.9	18.15	3.22	17.21	4.24	20.92	0.05	130	23	123	30	NONE		24.4	53	39.3	733	761	4113	171.4	2.86	38	63.3	0	0	4113
									00:07:18	28.57	0.927	26.486	765	599.1	706.897	1.18	167.6	30.4	40.9	34.6	9.22	2.6	111	5.4	18.08	3.28	17.12	4.31	20.92	0.05	129	23	122	31	NONE		24.4	53	39.3	733	761	4484	186.8	3.11	38	69	0	0	4484
									00:07:20	26.55	0.676	17.947	734	377.925	440.188	1.16	123.6	20.4	42.6	36.5	5.81	1.7	112	3.4	18.28	3.02	17.26	4.05	20.92	0.05	131	22	123	29	NONE		24.4	53	39.3	733	761	2820	117.5	1.96	38	43.4	0	0	2820
									00:07:22	31.58	0.849	26.811	615	657.245	735.331	1.12	151.8	28.6	37.4	33.5	10.11	2.9	115	5.7	17.88	3.37	16.85	4.4	20.92	0.05	128	24	120	31	NONE		24.4	53	39.3	733	761	4856	202.3	3.37	38	74.7	0	0	4856
									00:07:24	31.75	0.803	25.492	703	598.527	645.363	1.08	144.8	25	38.9	36.1	9.21	2.6	117	5.1	18.03	3.11	16.94	4.28	20.92	0.05	129	22	121	31	NONE		24.4	53	39.3	733	761	4384	182.6	3.04	38	67.4	0	0	4384
									00:07:26	28.57	0.867	24.771	793	586.248	636.743	1.09	156.1	27.4	38.8	35.8	9.02	2.6	119	4.9	18	3.16	16.87	4.35	20.92	0.05	129	23	120	31	NONE		24.4	53	39.3	733	761	4301	179.2	2.99	38	66.2	0	0	4301
									00:07:28	28.99	0.892	25.855	780	636.454	686.392	1.08	159.6	29.1	37.4	34.7	9.79	2.8	118	5.4	17.89	3.26	16.85	4.35	20.92	0.05	128	23	120	31	NONE		24.5	53	39.3	733	761	4662	194.2	3.24	38	71.7	0	0	4662
									00:07:30	28.99	0.831	24.087	765	563.673	622.452	1.1	149.8	26.4	39.1	35.4	8.67	2.5	118	4.8	18.03	3.18	16.9	4.29	20.92	0.05	129	23	121	31	NONE		24.5	53	39.3	733	761	4152	173	2.88	38	63.9	0	0	4152
									00:07:32	30	0.858	25.74	752	624.675	683.57	1.09	153.8	28	37.8	34.6	9.61	2.7	117	5.3	17.93	3.26	16.88	4.34	20.92	0.05	128	23	121	31	NONE		24.5	53	39.3	733	761	4591	191.3	3.19	38	70.6	0	0	4591
									00:07:34	30.3	1.1	33.333	890	823.829	910.335	1.11	196.5	36.9	37.9	34.3	12.67	3.6	116	7.1	17.86	3.35	16.91	4.33	20.92	0.05	128	24	121	31	NONE		24.5	53	39.3	733	761	6069	252.9	4.21	38	93.4	0	0	6069
									00:07:36	32.26	0.952	30.71	858	673.191	763.105	1.13	173.2	29.1	42.3	37.3	10.36	3	116	5.8	18.19	3.06	17.18	4.11	20.92	0.05	130	22	123	29	NONE		24.5	53	39.3	733	761	4989	207.9	3.46	39	76.8	0	0	4989
									00:07:38	25.42	0.978	24.864	812	531.988	620.075	1.17	178.4	30	43.4	37.2	8.18	2.3	117	4.5	18.24	3.07	17.03	4.28	20.92	0.05	130	22	122	31	NONE		24.5	53	39.3	733	761	3970	165.4	2.76	39	61.1	0	0	3970
									00:07:40	40.27	0.985	39.664	748	860.035	1021.96	1.19	179.2	31.2	42.8	36.1	13.23	3.8	118	7.3	18.19	3.17	17.14	4.14	20.92	0.05	130	23	122	30	NONE		24.5	53	39.3	733	761	6449	268.7	4.48	39	99.2	0	0	6449
									00:07:42	34.88	0.85	29.651	778	597.827	705.617	1.18	156.3	24.9	45.5	38.6	9.2	2.6	119	5	18.39	2.93	17.37	4	20.92	0.05	131	21	124	29	NONE		24.5	53	39.3	733	761	4475	186.5	3.11	39	68.8	0	0	4475
									00:07:43	34.88	0.86	30	732	628.351	754.489	1.2	157.2	26.6	43.9	36.5	9.67	2.8	120	5.2	18.28	3.09	17.25	4.12	20.92	0.05	131	22	123	29	NONE		24.5	53	39.3	733	761	4724	196.8	3.28	39	72.7	0	0	4724
									00:07:45	30.93	0.889	27.495	765	574.011	686.45	1.2	162.6	27.3	44.1	36.9	8.83	2.5	119	4.8	18.29	3.07	17.26	4.18	20.92	0.05	131	22	123	30	NONE		24.5	53	39.3	733	761	4311	179.6	2.99	39	66.3	0	0	4311
									00:07:47	31.09	0.849	26.394	748	549.78	649.408	1.18	155.4	25.7	44	37.3	8.46	2.4	117	4.7	18.3	3.03	17.27	4.14	20.92	0.05	131	22	123	30	NONE		24.6	52	39.3	733	761	4116	171.5	2.86	39	63.3	0	0	4116
									00:07:49	27.4	0.819	22.438	766	486.305	568.117	1.17	149.1	25.5	42.2	36.1	7.48	2.1	115	4.2	18.21	3.11	17.16	4.25	20.92	0.05	130	22	123	30	NONE		24.6	52	39.3	733	761	3631	151.3	2.52	39	55.9	0	0	3631
									00:07:51	28.17	0.894	25.183	766	566.833	653.085	1.15	161.9	28.5	40.9	35.5	8.72	2.5	114	5	18.11	3.19	17.02	4.35	20.92	0.05	129	23	122	31	NONE		24.6	51	39.3	733	761	4218	175.7	2.93	39	64.9	0	0	4218
									00:07:54	24.69	1.5	37.037	1353	782.319	954.017	1.22	273.7	47.5	45.1	37	12.04	3.4	114	6.9	18.25	3.17	17.42	4.05	20.92	0.05	130	23	124	29	NONE		24.6	51	39.3	733	761	5905	246	4.1	40	90.8	0	0	5905
									00:07:56	24.69	0.996	24.593	843	477.235	591.841	1.24	183.8	29.5	47.9	38.6	7.34	2.1	113	4.2	18.45	2.96	17.48	4.07	20.92	0.05	132	21	125	29	NONE		24.6	51	39.3	733	761	3618	150.7	2.51	40	55.7	0	0	3618
									00:07:58	30	0.925	27.75	751	594.783	727.402	1.22	168.4	29.8	43.1	35.3	9.15	2.6	114	5.2	18.21	3.22	17.27	4.25	20.92	0.05	130	23	123	30	NONE		24.6	51	39.3	733	761	4493	187.2	3.12	40	69.1	0	0	4493
									00:08:01	24.59	0.851	20.926	721	486.328	592.917	1.22	153	29.6	39.5	32.4	7.48	2.1	115	4.2	17.98	3.48	17.1	4.34	20.92	0.05	128	25	122	31	NONE		24.6	51	39.3	733	761	3670	152.9	2.55	40	56.5	0	0	3670
									00:08:03	33.9	0.745	25.254	688	537.674	639.53	1.19	135.9	23.2	42.6	35.8	8.27	2.4	118	4.6	18.24	3.11	17.19	4.21	20.92	0.05	130	22	123	30	NONE		24.6	51	39.3	733	761	4033	168	2.8	40	62	0	0	4033
									00:08:05	30	0.747	22.41	704	484.519	570.916	1.18	136	23.4	41.9	35.6	7.45	2.1	119	4.1	18.21	3.13	17.19	4.2	20.92	0.05	130	22	123	30	NONE		24.6	51	39.3	733	761	3625	151.1	2.52	40	55.8	0	0	3625
									00:08:07	27.65	0.736	20.35	673	443.738	514.887	1.16	133.9	22.9	41.5	35.8	6.83	2	117	3.8	18.19	3.11	17.12	4.26	20.92	0.05	130	22	122	30	NONE		24.6	51	39.3	733	761	3308	137.8	2.3	40	50.9	0	0	3308
									00:08:09	30	0.993	29.79	796	662.383	771.172	1.16	180.1	31.6	41.8	35.9	10.19	2.9	117	5.7	18.14	3.18	17.14	4.21	20.92	0.05	129	23	122	30	NONE		24.7	51	39.3	733	761	4941	205.9	3.43	40	76	0	0	4941
									00:08:11	31.75	0.877	27.841	812	611.187	720.505	1.18	159.3	27.9	41.9	35.6	9.4	2.7	116	5.3	18.16	3.18	17.23	4.14	20.92	0.05	130	23	123	30	NONE		24.7	51	39.3	733	761	4574	190.6	3.18	40	70.4	0	0	4574
									00:08:12	32.09	0.862	27.658	763	599.239	704.543	1.18	156.9	27	42.4	36.1	9.22	2.6	116	5.2	18.2	3.13	17.21	4.16	20.92	0.05	130	22	123	30	NONE		24.7	51	39.3	733	761	4481	186.7	3.11	40	68.9	0	0	4481
									00:08:14	29.56	0.837	24.739	765	538.285	627.331	1.17	152.3	26.1	42.1	36.1	8.28	2.4	114	4.7	18.2	3.12	17.16	4.22	20.92	0.05	130	22	123	30	NONE		24.7	51	39.3	733	761	4017	167.4	2.79	41	61.8	0	0	4017
									00:08:16	29.85	0.897	26.776	797	595.305	692.041	1.16	162.7	28.5	41.5	35.7	9.16	2.6	112	5.3	18.14	3.18	17.11	4.25	20.92	0.05	130	23	122	30	NONE		24.7	51	39.3	733	761	4439	185	3.08	41	68.3	0	0	4439
									00:08:19	27.78	0.982	27.278	842	621.824	725.654	1.17	177.4	32.1	40.7	34.9	9.57	2.7	111	5.6	18.07	3.27	17.09	4.27	20.92	0.05	129	23	122	30	NONE		24.7	51	39.3	733	761	4642	193.4	3.22	41	71.4	0	0	4642
									00:08:21	26.67	0.836	22.293	766	487.144	559.388	1.15	152.1	25.8	41.9	36.5	7.49	2.1	110	4.4	18.19	3.09	17.04	4.28	20.92	0.05	130	22	122	31	NONE		24.7	51	39.3	733	761	3622	150.9	2.52	41	55.7	0	0	3622
									00:08:23	27.27	0.881	24.027	748	560.198	630.191	1.12	158.8	28.4	39.5	35.1	8.62	2.5	109	5.1	18.02	3.22	16.95	4.33	20.92	0.05	129	23	121	31	NONE		24.7	51	39.3	733	761	4144	172.7	2.88	41	63.8	0	0	4144
									00:08:25	30.61	1.076	32.939	874	770.477	884.524	1.15	193.7	35.5	40	34.8	11.85	3.4	109	7.1	18	3.3	17.07	4.23	20.92	0.05	129	24	122	30	NONE		24.8	51	39.3	733	761	5728	238.7	3.98	41	88.1	0	0	5728
									00:08:27	28.85	0.934	26.942	843	601.706	687.377	1.14	169.4	29.3	41.4	36.3	9.26	2.6	108	5.6	18.14	3.14	17.15	4.16	20.92	0.05	129	22	122	30	NONE		24.8	51	39.3	733	761	4468	186.2	3.1	41	68.7	0	0	4468
									00:08:29	27.27	0.798	21.764	750	472.029	536.463	1.14	145.4	24.2	42.1	37	7.26	2.1	106	4.5	18.22	3.03	17.14	4.12	20.92	0.05	130	22	122	29	NONE		24.8	51	39.3	733	761	3501	145.9	2.43	41	53.9	0	0	3501
									00:08:31	28.71	0.866	24.861	766	571.26	649.305	1.14	156.4	27.8	40	35.2	8.79	2.5	105	5.4	18.06	3.21	17.17	4.16	20.92	0.05	129	23	123	30	NONE		24.8	51	39.3	733	761	4237	176.5	2.94	41	65.2	0	0	4237
									00:08:34	27.78	0.886	24.611	781	555.719	637.218	1.15	160.4	28.2	40.8	35.6	8.55	2.4	103	5.4	18.1	3.18	17.13	4.16	20.92	0.05	129	23	122	30	NONE		24.8	51	39.3	733	761	4130	172.1	2.87	42	63.5	0	0	4130
									00:08:38	14.93	2	29.851	1717	630.429	777.136	1.23	364.8	64	45.7	37.1	9.7	2.8	102	6.2	18.24	3.2	17.43	4.07	20.92	0.05	130	23	124	29	NONE		24.8	51	39.3	733	761	4771	198.8	3.31	42	73.4	0	0	4771
									00:08:40	27.4	0.634	17.37	554	343.787	413.982	1.2	116.8	18.6	44.9	37.3	5.29	1.5	96	3.6	18.42	2.93	17.49	3.9	20.92	0.05	132	21	125	28	NONE		24.8	51	39.3	733	761	2586	107.8	1.8	42	39.8	0	0	2586
									00:08:42	26.43	0.724	19.137	615	418.472	481.411	1.15	131.7	22.4	41.3	35.9	6.44	1.8	95	4.4	18.19	3.09	17.15	4.16	20.92	0.05	130	22	122	30	NONE		24.9	51	39.3	733	760	3113	129.7	2.16	42	47.9	0	0	3113
									00:08:44	25.64	0.769	19.718	713	448.834	508.912	1.13	139.1	24.4	39.9	35.2	6.91	2	96	4.7	18.09	3.17	17.04	4.18	20.92	0.05	129	23	122	30	NONE		24.9	51	39.3	733	761	3327	138.6	2.31	42	51.2	0	0	3327
									00:08:47	27.65	0.789	21.816	674	498.043	548.545	1.1	142.8	24.4	39.9	36.2	7.66	2.2	97	5.1	18.1	3.09	17.06	4.14	20.92	0.05	129	22	122	30	NONE		24.9	51	39.3	733	761	3666	152.7	2.55	42	56.4	0	0	3666
									00:08:49	25.64	0.732	18.769	649	432.192	456.312	1.06	132.5	21.9	39.3	37.2	6.65	1.9	99	4.4	18.1	2.99	16.99	4.15	20.92	0.05	129	21	121	30	NONE		24.9	51	39.3	733	761	3150	131.2	2.19	42	48.5	0	0	3150
									00:08:51	28.44	0.801	22.777	687	542.618	585.148	1.08	144.1	25.3	38.3	35.5	8.35	2.4	98	5.5	17.99	3.16	16.91	4.13	20.92	0.05	128	23	121	29	NONE		24.9	51	39.3	733	761	3974	165.6	2.76	42	61.1	0	0	3974
									00:08:53	30.61	0.821	25.133	674	602.748	642.322	1.07	147.6	25.8	38.1	35.8	9.27	2.6	98	6.2	17.98	3.14	16.94	4.11	20.92	0.05	128	22	121	29	NONE		24.9	51	39.3	733	761	4402	183.4	3.06	42	67.7	0	0	4402
									00:08:55	28.17	0.762	21.465	704	510.818	540.527	1.06	137.2	23.6	38.2	36.1	7.86	2.2	98	5.2	18.01	3.1	17.02	4.06	20.92	0.05	129	22	122	29	NONE		24.9	51	39.3	733	761	3725	155.2	2.59	42	57.3	0	0	3725
									00:08:57	28.44	0.784	22.294	689	523.955	559.494	1.07	141.4	24.2	38.8	36.3	8.06	2.3	98	5.3	18.04	3.09	17.01	4.08	20.92	0.05	129	22	121	29	NONE		24.9	51	39.3	733	761	3829	159.5	2.66	42	58.9	0	0	3829
									00:08:59	28.44	0.736	20.929	659	494.992	529.509	1.07	132.6	22.9	38.3	35.8	7.62	2.2	98	5.1	18.02	3.11	17.01	4.06	20.92	0.05	129	22	121	29	NONE		25	51	39.3	733	761	3619	150.8	2.51	43	55.7	0	0	3619
									00:09:01	28.71	0.758	21.761	675	517.105	548.548	1.06	136.5	23.5	38.2	36	7.96	2.3	97	5.3	18.01	3.1	16.95	4.07	20.92	0.05	129	22	121	29	NONE		25	51	39.3	733	761	3773	157.2	2.62	43	58	0	0	3773
									00:09:04	29.13	0.809	23.563	677	582.266	611.282	1.05	144.8	25.8	37	35.2	8.96	2.6	98	5.9	17.9	3.19	16.95	4.12	20.92	0.05	128	23	121	29	NONE		25	51	39.3	733	761	4238	176.6	2.94	43	65.2	0	0	4238
									00:09:06	27.65	0.754	20.848	705	502.275	519.224	1.03	135.6	23.1	37.7	36.4	7.73	2.2	100	5	17.98	3.06	16.93	4.07	20.92	0.05	128	22	121	29	NONE		25	51	39.3	733	761	3643	151.8	2.53	43	56	0	0	3643
									00:09:08	22.73	0.787	17.886	674	480.527	503.486	1.05	138.8	27.2	33.9	32.4	7.39	2.1	103	4.7	17.64	3.46	16.75	4.24	20.92	0.05	126	25	120	30	NONE		25	51	39.3	733	761	3496	145.7	2.43	43	53.8	0	0	3496
									00:09:10	31.09	0.749	23.285	657	566.472	583.854	1.03	134.5	23.1	37.3	36.2	8.71	2.5	104	5.4	17.96	3.08	16.88	4.07	20.92	0.05	128	22	121	29	NONE		25	51	39.3	733	761	4106	171.1	2.85	43	63.2	0	0	4106
									00:09:12	28.99	0.711	20.609	659	497.792	516.078	1.04	127.8	21.9	37.3	36	7.66	2.2	105	4.7	17.97	3.08	16.87	4.06	20.92	0.05	128	22	120	29	NONE		25	51	39.3	733	760	3613	150.5	2.51	43	55.6	0	0	3613
									00:09:15	25.21	0.655	16.513	614	398.759	397.348	1	117.9	19.4	37	37.1	6.13	1.8	105	3.8	18	2.96	16.83	4.05	20.92	0.05	128	21	120	29	NONE		25	51	39.3	733	760	2869	119.5	1.99	43	44.1	0	35	2834
									00:09:17	26.67	0.691	18.427	593	468.014	459.573	0.98	123.4	21.2	35.4	36	7.2	2.1	105	4.5	17.86	3.07	16.68	4.12	20.92	0.05	127	22	119	29	NONE		25.1	50	39.3	733	760	3356	139.8	2.33	43	51.6	0	207	3150
									00:09:19	30.93	0.785	24.278	627	641.659	631.488	0.98	139.2	25.1	34.5	35	9.87	2.8	105	6.1	17.73	3.2	16.59	4.22	20.92	0.05	126	23	118	30	NONE		25.1	50	39.3	733	760	4604	191.8	3.2	43	70.8	0	249	4355
									00:09:21	28.99	1.117	32.377	908	860.225	856.136	1	197.8	36.3	35.3	35.4	13.23	3.8	105	8.2	17.71	3.25	16.74	4.14	20.92	0.05	126	23	120	30	NONE		25.1	50	39.3	733	761	6187	257.8	4.3	44	95.2	0	100	6087
									00:09:24	23.53	1.126	26.494	1061	609.427	648.248	1.06	203.8	33.9	40.8	38.3	9.38	2.7	105	5.8	18.1	3.01	17.15	3.9	20.92	0.05	129	21	122	28	NONE		25.1	50	39.3	733	761	4449	185.4	3.09	44	68.5	0	0	4449
									00:09:26	28.04	0.755	21.168	659	465.293	505.65	1.09	137.5	22.2	41.3	38	7.16	2	106	4.4	18.21	2.94	17.19	3.85	20.92	0.05	130	21	123	27	NONE		25.1	50	39.3	733	761	3414	142.3	2.37	44	52.5	0	0	3414
									00:09:28	28.3	0.677	19.16	600	425.239	452.854	1.06	123.2	19.7	40.4	37.9	6.54	1.9	105	4	18.2	2.91	17.07	3.9	20.92	0.05	130	21	122	28	NONE		25.1	50	39.2	733	760	3105	129.4	2.16	44	47.8	0	0	3105
									00:09:30	28.04	0.753	21.112	706	490.985	517.251	1.05	136.1	22.7	39	37	7.55	2.2	105	4.7	18.07	3.01	16.95	4.05	20.92	0.05	129	21	121	29	NONE		25.1	50	39.3	733	760	3577	149	2.48	44	55	0	0	3577
									00:09:32	25.42	0.952	24.203	853	580.805	622.426	1.07	171.1	30.1	38.6	36	8.94	2.6	103	5.6	17.97	3.16	16.95	4.1	20.92	0.05	128	23	121	29	NONE		25.1	50	39.3	733	760	4248	177	2.95	44	65.3	0	0	4248
									00:09:34	27.52	0.74	20.367	659	465.92	501.089	1.08	134	22.4	39.6	36.8	7.17	2	102	4.6	18.11	3.03	17.09	3.94	20.92	0.05	129	22	122	28	NONE		25.1	50	39.3	733	760	3410	142.1	2.37	44	52.5	0	0	3410
									00:09:36	30	0.706	21.18	658	476.422	509.418	1.07	128.2	20.9	40	37.5	7.33	2.1	102	4.7	18.16	2.96	17.04	3.97	20.92	0.05	129	21	121	28	NONE		25.1	50	39.2	733	760	3483	145.1	2.42	44	53.6	0	0	3483
									00:09:39	28.3	0.763	21.594	677	505.248	540.729	1.07	137.7	23.5	38.8	36.3	7.77	2.2	102	5	18.05	3.08	17.06	3.98	20.92	0.05	129	22	122	28	NONE		25.1	50	39.3	733	760	3694	153.9	2.57	44	56.8	0	0	3694
									00:09:50	28.17	0.614	17.296	548	401.123	414.208	1.03	111.1	18.1	38.2	37	6.17	1.8	101	4	18.09	2.95	17.08	3.89	20.92	0.05	129	21	122	28	NONE		25.1	50	39.3	733	760	2909	121.2	2.02	45	44.8	0	0	2909
									00:09:52	27.03	0.732	19.784	665	475.195	492.141	1.04	131.7	22.4	37.7	36.4	7.31	2.1	101	4.7	17.99	3.06	16.97	3.99	20.92	0.05	128	22	121	28	NONE		25.1	50	39.3	733	761	3448	143.7	2.39	45	53	0	0	3448
									00:09:54	36.14	0.594	21.47	458	496.683	501.906	1.01	107.6	17.1	38.1	37.7	7.64	2.2	101	4.9	18.11	2.88	16.99	3.87	20.92	0.05	129	21	121	28	NONE		25.1	50	39.3	733	761	3584	149.3	2.49	45	55.1	0	0	3584
									00:09:56	27.4	0.86	23.562	768	577.738	587.994	1.02	154.3	26.4	37.5	36.8	8.89	2.5	101	5.7	17.94	3.07	16.99	4	20.92	0.05	128	22	121	29	NONE		25.1	50	39.3	733	760	4176	174	2.9	45	64.2	0	0	4176
									00:10:02	10.89	2.213	24.098	1780	532.212	597.502	1.12	402.3	67.5	43.8	39.1	8.19	2.3	100	5.3	18.18	3.05	17.4	3.82	20.92	0.05	130	22	124	27	NONE		25.1	50	39.2	733	760	3935	164	2.73	45	60.5	0	0	3935
									00:10:04	23.53	0.453	10.659	463	224.269	236.716	1.06	83.1	12.4	40.2	38.1	3.45	1	102	2.2	18.34	2.74	17.36	3.65	20.92	0.05	131	20	124	26	NONE		25.1	50	39.3	733	760	1634	68.1	1.14	45	25.1	0	0	1634
									00:10:06	27.91	0.564	15.74	542	358.725	362.496	1.01	102.4	16	38.4	38	5.52	1.6	101	3.6	18.16	2.84	17.02	3.82	20.92	0.05	129	20	121	27	NONE		25.1	50	39.2	733	760	2589	107.9	1.8	45	39.8	0	0	2589
									00:10:08	28.85	0.747	21.548	613	545.673	532.223	0.98	133.5	22.7	35.8	36.7	8.39	2.4	100	5.5	17.87	3.04	16.7	4.03	20.92	0.05	127	22	119	29	NONE		25.1	50	39.2	733	760	3908	162.8	2.71	46	60.1	0	329	3579
									00:10:10	29.27	0.738	21.6	627	554.796	537.7	0.97	131.6	22.6	35.2	36.4	8.54	2.4	101	5.5	17.83	3.06	16.83	3.95	20.92	0.05	127	22	120	28	NONE		25.1	50	39.3	733	760	3967	165.3	2.76	46	61	0	417	3550
									00:10:12	29.13	0.716	20.854	613	508.634	492.029	0.97	128.8	20.8	37	38.2	7.83	2.2	104	4.9	17.99	2.91	16.88	3.82	20.92	0.05	128	21	120	27	NONE		25.1	50	39.2	733	760	3636	151.5	2.52	46	55.9	0	405	3231
									00:10:14	26.55	0.742	19.699	613	501.631	476.718	0.95	132.6	22.1	35.6	37.4	7.72	2.2	106	4.7	17.87	2.98	16.8	3.91	20.92	0.05	127	21	120	28	NONE		25.1	50	39.2	733	760	3572	148.8	2.48	46	55	0	606	2967
									00:10:17	27.4	0.806	22.082	737	569.61	543.305	0.95	143.7	24.4	35.4	37.1	8.76	2.5	107	5.3	17.83	3.03	16.81	3.94	20.92	0.05	127	22	120	28	NONE		25.1	50	39.2	733	760	4060	169.1	2.82	46	62.5	0	640	3420
									00:10:19	25.42	0.743	18.89	658	474.32	450.204	0.95	133.1	21.8	36.1	38	7.3	2.1	106	4.5	17.91	2.93	16.83	3.92	20.92	0.05	128	21	120	28	NONE		25.1	50	39.2	733	760	3377	140.7	2.35	46	52	0	586	2791
									00:10:22	24	0.682	16.368	621	412.345	391.882	0.95	122.1	20.1	35.6	37.5	6.34	1.8	104	4	17.9	2.95	16.84	3.91	20.92	0.05	128	21	120	28	NONE		25.1	50	39.2	733	760	2936	122.4	2.04	46	45.2	0	497	2439
									00:10:24	24.9	0.712	17.726	618	473.554	447.354	0.94	126.2	22.1	33.8	35.7	7.29	2.1	103	4.6	17.72	3.1	16.69	3.98	20.92	0.05	126	22	119	28	NONE		25.1	50	39.2	733	760	3368	140.3	2.34	46	51.8	0	636	2732
									00:10:26	28.71	0.691	19.837	628	537.964	501.86	0.93	122.2	21.5	33.1	35.5	8.28	2.4	104	5.2	17.68	3.11	16.68	3.98	20.92	0.05	126	22	119	28	NONE		25.1	50	39.2	733	761	3816	159	2.65	46	58.7	0	874	2942
									00:10:28	33.71	0.566	19.079	460	484.416	460.088	0.95	101.2	16.8	34.5	36.3	7.45	2.1	103	4.7	17.88	2.97	16.71	3.84	20.92	0.05	127	21	119	27	NONE		25.1	50	39.2	733	760	3449	143.7	2.4	46	53.1	0	591	2858
									00:10:30	31.91	0.77	24.574	660	668.653	609.616	0.91	136.2	23.5	33.4	36.6	10.29	2.9	103	6.5	17.69	3.05	16.51	4.02	20.92	0.05	126	22	118	29	NONE		25.1	50	39.2	733	760	4721	196.7	3.28	46	72.6	0	1423	3298
									00:10:31	33.71	0.746	25.146	642	675.901	635.853	0.94	132.1	23.2	33.7	35.8	10.4	3	102	6.6	17.71	3.11	16.59	3.95	20.92	0.05	126	22	118	28	NONE		25.1	50	39.2	733	760	4803	200.1	3.34	46	73.9	0	971	3832
									00:10:33	30.77	0.727	22.369	596	600.073	550.141	0.92	128.9	22	33.7	36.7	9.23	2.6	101	5.9	17.73	3.03	16.65	3.91	20.92	0.05	126	22	119	28	NONE		25.1	50	39.2	733	760	4241	176.7	2.95	47	65.3	0	1205	3037
									00:10:35	28.3	0.768	21.736	642	593.506	547.646	0.92	135.7	23.8	33.3	36.1	9.13	2.6	101	5.9	17.67	3.1	16.66	4	20.92	0.05	126	22	119	29	NONE		25	51	39.2	733	760	4201	175	2.92	47	64.6	0	1108	3093
									00:10:37	30	0.738	22.14	612	571.291	541.219	0.95	131.6	22.2	35.1	37	8.79	2.5	101	5.7	17.83	3.01	16.66	3.94	20.92	0.05	127	21	119	28	NONE		25	51	39.2	733	760	4066	169.4	2.82	47	62.5	0	730	3335
									00:10:40	28.04	0.788	22.093	643	601.454	556.199	0.92	139.3	24.4	33.5	36.2	9.25	2.6	101	6	17.68	3.1	16.66	4.01	20.92	0.05	126	22	119	29	NONE		25	51	39.2	733	760	4259	177.4	2.96	47	65.5	0	1094	3165
									00:10:42	29.27	0.738	21.6	596	562.194	532.856	0.95	131.4	22.4	34.8	36.7	8.65	2.5	103	5.5	17.8	3.04	16.72	3.92	20.92	0.05	127	22	119	28	NONE		25	51	39.2	733	760	4001	166.7	2.78	47	61.6	0	713	3289
									00:10:45	17.09	0.55	9.402	568	272.54	243.314	0.89	96.2	17.5	30.1	33.7	4.19	1.2	105	2.6	17.49	3.18	16.35	4.13	20.92	0.05	125	23	117	29	NONE		25	51	39.2	733	760	1916	79.8	1.33	47	29.5	0	701	1215
									00:10:48	25.64	0.795	20.385	667	617.295	544.593	0.88	137.9	26.1	30.1	34.1	9.5	2.7	104	5.9	17.35	3.28	16.18	4.24	20.92	0.05	124	23	115	30	NONE		25	51	39.2	733	760	4329	180.4	3.01	47	66.6	0	1740	2589
									00:10:50	24.1	0.763	18.386	647	540.865	470.286	0.87	133.2	24	30.9	35.5	8.32	2.4	102	5.3	17.46	3.15	16.21	4.17	20.92	0.05	124	22	116	30	NONE		25	51	39.2	733	760	3782	157.6	2.63	47	58.2	0	1685	2098
									00:10:52	24.39	0.622	15.171	538	443.293	378.681	0.85	108.8	19.1	30.4	35.6	6.82	1.9	100	4.4	17.49	3.07	16.22	4.09	20.92	0.05	125	22	116	29	NONE		25	51	39.2	733	760	3089	128.7	2.15	47	47.5	0	1537	1553
									00:10:55	24.59	0.636	15.639	585	454.877	383.671	0.84	111.4	19.2	30.6	36.3	7	2	99	4.6	17.52	3.02	16.17	4.12	20.92	0.05	125	22	115	29	NONE		25	51	39.2	733	760	3162	131.8	2.2	48	48.7	0	1690	1473
									00:10:57	24.79	0.702	17.405	604	542.707	451.722	0.83	121.3	22.4	28.9	34.7	8.35	2.4	97	5.6	17.28	3.19	16	4.23	20.92	0.05	123	23	114	30	NONE		25	51	39.2	733	760	3763	156.8	2.61	48	57.9	0	2153	1610
									00:11:00	24.39	0.762	18.585	631	579.296	480.048	0.83	131.7	24.2	29.1	35.2	8.91	2.5	96	6	17.28	3.18	15.97	4.24	20.92	0.05	123	23	114	30	NONE		25	51	39.2	733	760	4014	167.2	2.79	48	61.7	0	2347	1667
									00:11:02	28.71	0.607	17.426	546	524.352	431.655	0.82	105.7	18.5	29.4	35.7	8.07	2.3	95	5.5	17.41	3.05	16.07	4.09	20.92	0.05	124	22	115	29	NONE		25	51	39.2	733	760	3629	151.2	2.52	48	55.8	0	2189	1439
									00:11:05	17.44	1.592	27.767	1331	856.765	753.856	0.88	275.1	53.1	31	35.2	13.18	3.8	95	9	17.28	3.34	16.31	4.17	20.92	0.05	123	24	116	30	NONE		25	51	39.2	733	760	6006	250.2	4.17	48	92.4	0	2462	3544
									00:11:08	28.44	0.778	22.123	627	602.056	550.121	0.91	137.6	23.8	33.4	36.6	9.26	2.6	95	6.3	17.69	3.06	16.58	3.99	20.92	0.05	126	22	118	28	NONE		24.9	51	39.2	733	760	4253	177.2	2.95	48	65.4	0	1252	3001
									00:11:10	28.99	0.553	16.029	469	413.028	383.806	0.93	98.7	16.3	33.9	36.5	6.35	1.8	95	4.3	17.85	2.95	16.69	3.82	20.92	0.05	127	21	119	27	NONE		24.9	51	39.2	733	760	2928	122	2.03	48	45	0	707	2221
									00:11:12	26.79	0.624	16.714	530	463.328	411.433	0.89	110.1	18.9	32	36.1	7.13	2	95	4.9	17.64	3.03	16.41	4.06	20.92	0.05	126	22	117	29	NONE		24.9	51	39.2	733	760	3254	135.6	2.26	48	50.1	0	1244	2010
									00:11:14	25.42	1.013	25.754	798	755.564	691.066	0.91	176.6	33.4	31.7	34.7	11.62	3.3	96	7.9	17.43	3.3	16.35	4.19	20.92	0.05	124	24	117	30	NONE		24.9	51	39.2	733	760	5338	222.4	3.71	48	82.1	0	1555	3783
									00:11:16	29.41	0.62	18.235	527	506.965	454.251	0.9	109.3	19	31.9	35.6	7.8	2.2	96	5.3	17.63	3.06	16.57	3.93	20.92	0.05	126	22	118	28	NONE		24.9	51	39.2	733	760	3567	148.6	2.48	49	54.9	0	1266	2301
									00:11:18	29.27	0.644	18.849	530	529.393	475.931	0.9	113.3	20	31.7	35.3	8.14	2.3	97	5.5	17.59	3.11	16.4	4.01	20.92	0.05	125	22	117	29	NONE		24.9	51	39.2	733	760	3727	155.3	2.59	49	57.3	0	1285	2442
									00:11:20	26.67	0.638	17.013	523	484.15	431.487	0.89	112	19.9	31.3	35.1	7.45	2.1	97	5	17.55	3.12	16.33	4.05	20.92	0.05	125	22	116	29	NONE		24.9	51	39.2	733	760	3402	141.8	2.36	49	52.3	0	1263	2139
									00:11:23	27.52	0.647	17.807	538	515.886	447.507	0.87	113.3	20	30.8	35.5	7.94	2.3	96	5.4	17.51	3.09	16.28	4.05	20.92	0.05	125	22	116	29	NONE		24.9	51	39.2	733	760	3606	150.3	2.5	49	55.5	0	1631	1975
									00:11:25	26.79	0.6	16.071	520	474.46	409.478	0.86	104.7	18.8	29.9	34.7	7.3	2.1	96	4.9	17.45	3.13	16.29	4.03	20.92	0.05	124	22	116	29	NONE		24.9	51	39.2	733	760	3313	138	2.3	49	51	0	1549	1764
									00:11:27	26.09	0.694	18.104	578	535.957	455.982	0.85	121.1	21.5	30.4	35.7	8.25	2.4	95	5.6	17.45	3.1	16.17	4.1	20.92	0.05	124	22	115	29	NONE		24.9	51	39.2	733	760	3732	155.5	2.59	49	57.4	0	1901	1831
									00:11:30	24.1	0.65	15.663	601	454.47	383.793	0.84	113.9	19.6	30.8	36.4	6.99	2	95	4.8	17.52	3.02	16.33	3.97	20.92	0.05	125	21	116	28	NONE		24.9	51	39.2	733	760	3160	131.7	2.19	49	48.6	0	1677	1483
									00:11:32	27.65	0.653	18.055	567	534.796	458.637	0.86	113.9	20.4	30.1	35.1	8.23	2.4	95	5.6	17.44	3.12	16.29	4.03	20.92	0.05	124	22	116	29	NONE		24.9	51	39.2	733	760	3730	155.4	2.59	49	57.4	0	1813	1917
									00:11:34	26.09	0.651	16.983	570	492.838	413.329	0.84	114.1	19.5	30.8	36.7	7.58	2.2	95	5.2	17.53	3	16.31	4.03	20.92	0.05	125	21	116	29	NONE		24.9	51	39.2	733	760	3422	142.6	2.38	49	52.7	0	1884	1538
									00:11:37	25	0.892	22.3	738	671.869	581.617	0.87	155	28.6	30.6	35.3	10.34	3	96	7	17.38	3.21	16.28	4.1	20.92	0.05	124	23	116	29	NONE		24.9	51	39.2	733	760	4694	195.6	3.26	49	72.2	0	2152	2542
									00:11:39	27.27	0.643	17.536	544	490.911	429.964	0.88	113.3	19.4	31.8	36.3	7.55	2.2	96	5.1	17.62	3.02	16.54	3.89	20.92	0.05	126	22	118	28	NONE		24.9	51	39.2	733	760	3438	143.3	2.39	49	52.9	0	1457	1981
									00:11:41	26.09	0.611	15.939	492	441.603	383.589	0.87	107.9	18.1	32	36.8	6.79	1.9	96	4.6	17.66	2.96	16.52	3.89	20.92	0.05	126	21	118	28	NONE		24.9	51	39.2	733	760	3088	128.7	2.14	50	47.5	0	1384	1703
									00:11:43	26.79	0.615	16.473	525	453.887	396.034	0.87	108.7	18.2	32.2	36.9	6.98	2	96	4.7	17.67	2.96	16.46	3.91	20.92	0.05	126	21	117	28	NONE		24.9	51	39.2	733	760	3176	132.3	2.21	50	48.9	0	1382	1795
									00:11:45	26.79	0.69	18.482	565	527.005	457.178	0.87	121.2	21	31.5	36.3	8.11	2.3	96	5.5	17.57	3.04	16.39	4	20.92	0.05	125	22	117	29	NONE		24.9	51	39.2	733	760	3684	153.5	2.56	50	56.7	0	1666	2018
									00:11:48	27.78	0.595	16.528	498	459.624	399.454	0.87	105	17.7	31.7	36.5	7.07	2	95	4.8	17.65	2.97	16.43	3.94	20.92	0.05	126	21	117	28	NONE		24.9	51	39.2	733	760	3214	133.9	2.23	50	49.4	0	1436	1778
									00:11:50	28.85	0.721	20.798	607	618.028	527.726	0.85	125.7	22.5	30.4	35.6	9.51	2.7	95	6.5	17.43	3.12	16.35	3.97	20.92	0.05	124	22	117	28	NONE		24.9	51	39.2	733	760	4307	179.4	2.99	50	66.3	0	2148	2159
									00:11:52	23.35	1.161	27.105	916	795.862	706.469	0.89	202.6	37.2	32	36.1	12.24	3.5	97	8.2	17.45	3.2	16.47	4.06	20.92	0.05	124	23	117	29	NONE		24.9	51	39.2	733	760	5589	232.9	3.88	50	86	0	2142	3446
									00:11:55	24.69	0.735	18.148	605	480.461	433.224	0.9	130.7	21.6	34.2	37.9	7.39	2.1	100	4.8	17.78	2.94	16.71	3.82	20.92	0.05	127	21	119	27	NONE		24.9	51	39.2	733	760	3384	141	2.35	50	52.1	0	1136	2249
									00:11:57	28.3	0.812	22.981	661	608.437	558.824	0.92	144.3	24.3	34.5	37.6	9.36	2.7	101	6	17.77	2.99	16.61	3.95	20.92	0.05	127	21	118	28	NONE		24.8	51	39.2	733	760	4302	179.3	2.99	50	66.2	0	1197	3105
									00:12:00	19.8	1.059	20.97	898	570.541	529.702	0.93	187.2	32.9	34.3	37	8.78	2.5	100	5.7	17.68	3.11	16.6	4.07	20.92	0.05	126	22	118	29	NONE		24.8	51	39.2	733	760	4043	168.5	2.81	50	62.2	0	988	3055
									00:12:03	23.35	1.121	26.171	759	766.749	708.8	0.92	195.4	37.3	32	34.6	11.8	3.4	98	7.8	17.43	3.33	16.62	4.06	20.92	0.05	124	24	119	29	NONE		24.8	51	39.2	733	760	5429	226.2	3.77	51	83.5	0	1400	4028
									00:12:05	28.3	0.523	14.802	553	317.847	297.927	0.94	96	13	40.3	43	4.89	1.4	99	3.2	18.36	2.49	17.23	3.44	20.92	0.05	131	18	123	25	NONE		24.8	51	39.2	733	760	2257	94	1.57	51	34.7	0	483	1774
									00:12:08	17.14	0.501	8.589	467	228.107	194.771	0.85	89.2	14	32.4	37.9	3.51	1	101	2.3	17.8	2.79	16.39	4.04	20.92	0.05	127	20	117	29	NONE		24.8	51	39.2	733	760	1590	66.2	1.1	51	24.5	0	793	797
									00:12:10	26.91	0.682	18.35	551	531.265	454.867	0.86	119.5	20.8	31	36.2	8.17	2.3	102	5.2	17.52	3.05	16.4	3.95	20.92	0.05	125	22	117	28	NONE		24.8	51	39.2	733	760	3704	154.3	2.57	51	57	0	1818	1886
									00:12:13	26.43	0.696	18.396	586	550.236	457.612	0.83	121.3	21.3	30.1	36.2	8.47	2.4	102	5.4	17.43	3.06	16.16	4.09	20.92	0.05	124	22	115	29	NONE		24.8	51	39.2	733	760	3815	159	2.65	51	58.7	0	2192	1623
									00:12:15	27.78	0.672	18.667	569	550.034	453.645	0.82	117.5	20.1	30.4	36.9	8.46	2.4	103	5.3	17.49	2.99	16.28	3.97	20.92	0.05	125	21	116	28	NONE		24.8	51	39.2	733	760	3808	158.6	2.64	51	58.6	0	2277	1530
									00:12:17	28.04	0.649	18.196	557	529.277	432.665	0.82	113.8	19	30.7	37.5	8.14	2.3	102	5.2	17.53	2.93	16.32	3.88	20.92	0.05	125	21	116	28	NONE		24.8	51	39.1	733	760	3658	152.4	2.54	51	56.3	0	2279	1379
									00:12:19	24.1	1.003	24.169	876	709.322	605.281	0.85	175.3	30.9	31.7	37.1	10.91	3.1	100	7.1	17.48	3.08	16.32	4.02	20.92	0.05	125	22	116	29	NONE		24.8	51	39.1	733	760	4942	205.9	3.43	51	76	0	2474	2468
									00:12:22	27.03	0.639	17.27	569	476.043	408.264	0.86	113	18.6	32.3	37.7	7.32	2.1	99	4.8	17.68	2.91	16.55	3.82	20.92	0.05	126	21	118	27	NONE		24.8	51	39.2	733	760	3320	138.3	2.31	51	51.1	0	1613	1707
									00:12:24	29.13	0.568	16.544	471	449.723	385.471	0.86	100.7	16.3	32.3	37.6	6.92	2	99	4.5	17.73	2.87	16.55	3.77	20.92	0.05	126	20	118	27	NONE		24.8	51	39.2	733	760	3136	130.7	2.18	51	48.2	0	1529	1607
									00:12:26	25.32	0.558	14.127	507	394.282	333.061	0.84	98.5	16.2	31.3	37.1	6.07	1.7	100	3.9	17.65	2.9	16.45	3.87	20.92	0.05	126	21	117	28	NONE		24.8	51	39.2	733	760	2742	114.2	1.9	52	42.2	0	1453	1289
									00:12:29	22.99	0.621	14.276	553	410.106	339.824	0.83	109.1	18.2	30.9	37.3	6.31	1.8	99	4.1	17.57	2.93	16.19	4.06	20.92	0.05	125	21	115	29	NONE		24.8	51	39.2	733	760	2841	118.4	1.97	52	43.7	0	1662	1179
									00:12:31	25.32	0.617	15.62	526	464.865	380.552	0.82	107.7	18.5	29.8	36.4	7.15	2	97	4.8	17.46	3	16.17	3.98	20.92	0.05	124	21	115	28	NONE		24.8	51	39.2	733	760	3213	133.9	2.23	52	49.4	0	1989	1224
									00:12:33	27.27	0.616	16.8	539	506.222	409.966	0.81	107.3	18.5	29.4	36.3	7.79	2.2	97	5.2	17.42	3	16.11	4	20.92	0.05	124	21	115	29	NONE		24.8	51	39.2	733	760	3492	145.5	2.43	52	53.7	0	2266	1226
									00:12:35	27.65	0.604	16.7	477	499.174	402.062	0.81	105.4	17.9	29.6	36.7	7.68	2.2	96	5.2	17.45	2.96	16.12	3.95	20.92	0.05	124	21	115	28	NONE		24.8	51	39.1	733	760	3440	143.3	2.39	52	52.9	0	2284	1156
									00:12:37	30.15	0.654	19.719	537	591.231	482.655	0.82	114	19.7	29.8	36.5	9.1	2.6	96	6.2	17.43	3.01	16.2	3.95	20.92	0.05	124	21	116	28	NONE		24.8	51	39.1	733	760	4085	170.2	2.84	52	62.8	0	2560	1525
									00:12:40	25.21	0.772	19.462	662	580.386	475.245	0.82	134.7	23.2	30.5	37.2	8.93	2.6	97	6	17.45	3.01	16.22	3.99	20.92	0.05	124	21	116	28	NONE		24.8	51	39.2	733	760	4012	167.2	2.79	52	61.7	0	2481	1532
									00:12:42	25.21	0.635	16.008	533	457.888	374.599	0.82	111.7	18.3	31.1	38	7.04	2	97	4.7	17.59	2.88	16.32	3.89	20.92	0.05	125	21	116	28	NONE		24.7	51	39.2	733	760	3165	131.9	2.2	52	48.7	0	1965	1200
									00:12:44	27.15	0.608	16.507	515	474.17	394.748	0.83	106.8	17.9	30.8	37	7.29	2.1	96	4.9	17.57	2.94	16.38	3.85	20.92	0.05	125	21	117	27	NONE		24.7	51	39.2	733	760	3288	137	2.28	52	50.6	0	1880	1408
									00:12:47	25.86	0.616	15.931	542	468.221	382.352	0.82	107.8	18.2	30.2	36.9	7.2	2.1	96	4.9	17.5	2.95	16.34	3.86	20.92	0.05	125	21	117	28	NONE		24.7	51	39.2	733	760	3235	134.8	2.25	52	49.8	0	2025	1210
									00:12:49	27.52	0.586	16.128	512	460.692	377.684	0.82	103.1	16.9	30.8	37.6	7.09	2	97	4.7	17.59	2.88	16.28	3.89	20.92	0.05	125	21	116	28	NONE		24.7	51	39.2	733	760	3185	132.7	2.21	52	49	0	1959	1227
									00:12:51	28.44	0.645	18.341	539	542.746	445.914	0.82	112.7	19.3	30.1	36.7	8.35	2.4	98	5.5	17.47	2.99	16.31	3.91	20.92	0.05	125	21	116	28	NONE		24.7	51	39.2	733	760	3754	156.4	2.61	52	57.8	0	2286	1468
									00:12:53	26.67	0.621	16.56	524	486.288	396.396	0.82	108.7	18.3	30.2	37.1	7.48	2.1	99	4.9	17.5	2.95	16.29	3.9	20.92	0.05	125	21	116	28	NONE		24.7	51	39.2	733	760	3359	140	2.33	53	51.7	0	2119	1240
									00:12:56	25.53	0.592	15.115	527	435.185	356.628	0.82	104	17.2	30.6	37.4	6.7	1.9	98	4.4	17.57	2.91	16.26	3.91	20.92	0.05	125	21	116	28	NONE		24.7	51	39.2	733	760	3009	125.4	2.09	53	46.3	0	1854	1155
									00:12:58	23.9	0.616	14.725	521	433.3	351.433	0.81	107.8	18.1	30.1	37.1	6.67	1.9	97	4.5	17.5	2.94	16.25	3.88	20.92	0.05	125	21	116	28	NONE		24.7	51	39.2	733	760	2990	124.6	2.08	53	46	0	1928	1062
									00:13:01	19.8	0.914	18.099	762	557.973	457.219	0.82	158.4	28.4	30	36.6	8.58	2.5	98	5.7	17.33	3.11	16.13	4.08	20.92	0.05	124	22	115	29	NONE		24.7	51	39.2	733	760	3858	160.7	2.68	53	59.4	0	2378	1480
									00:13:04	24.69	0.566	13.975	497	406.993	334.952	0.82	99.2	16.7	30.1	36.6	6.26	1.8	97	4.2	17.53	2.95	16.35	3.83	20.92	0.05	125	21	117	27	NONE		24.7	51	39.1	733	760	2816	117.3	1.96	53	43.3	0	1701	1115
									00:13:08	15	0.792	11.88	735	368.154	296.278	0.8	137.2	24.3	29.4	36.6	5.66	1.6	95	3.9	17.32	3.07	15.95	4.23	20.92	0.05	124	22	114	30	NONE		24.7	52	39.1	733	760	2537	105.7	1.76	53	39	0	1690	846
									00:13:10	22.22	0.585	13	531	387.035	308.621	0.8	102.2	17.1	29.6	37.1	5.95	1.7	97	4	17.47	2.92	16.1	4	20.92	0.05	125	21	115	29	NONE		24.7	52	39.2	733	760	2662	110.9	1.85	53	41	0	1841	821
									00:13:13	23.53	0.572	13.459	499	408.887	319.121	0.78	99.6	16.7	28.9	37	6.29	1.8	99	4.1	17.41	2.92	16.02	3.97	20.92	0.05	124	21	114	28	NONE		24.7	52	39.1	733	760	2802	116.7	1.95	53	43.1	0	2099	702
									00:13:15	23.9	0.59	14.104	518	430.51	329.95	0.77	102.7	17	28.9	37.7	6.62	1.9	99	4.3	17.41	2.88	15.94	3.99	20.92	0.05	124	21	114	28	NONE		24.7	52	39.1	733	760	2940	122.5	2.04	53	45.2	0	2344	596
									00:13:18	24.59	0.641	15.762	536	487.033	373.439	0.77	111.3	18.7	28.8	37.6	7.49	2.1	100	4.9	17.36	2.92	15.99	3.94	20.92	0.05	124	21	114	28	NONE		24.7	52	39.1	733	760	3327	138.6	2.31	53	51.2	0	2648	679
									00:13:20	26.2	0.621	16.271	530	501.42	382.961	0.76	107.9	18	28.8	37.7	7.71	2.2	101	5	17.38	2.9	15.98	3.94	20.92	0.05	124	21	114	28	NONE		24.7	51	39.1	733	760	3423	142.6	2.38	54	52.7	0	2760	663
									00:13:22	27.03	0.674	18.216	542	575.831	439.107	0.76	116.5	20	28.3	37.2	8.86	2.5	103	5.6	17.28	2.97	15.95	3.99	20.92	0.05	123	21	114	28	NONE		24.7	51	39.1	733	760	3929	163.7	2.73	54	60.5	0	3184	745
									00:13:25	23.81	0.64	15.238	547	460.981	353.724	0.77	111.6	18.3	29.4	38.4	7.09	2	101	4.6	17.44	2.86	16.03	3.92	20.92	0.05	124	20	114	28	NONE		24.7	51	39.2	733	760	3149	131.2	2.19	54	48.4	0	2501	648
									00:13:28	21.28	0.574	12.213	507	383.494	288.542	0.75	99.4	16.7	28	37.2	5.9	1.7	98	3.9	17.32	2.91	16	3.88	20.92	0.05	123	21	114	28	NONE		24.7	51	39.1	733	760	2611	108.8	1.81	54	40.2	0	2206	405
									00:13:30	24.49	0.644	15.771	564	513.796	381.994	0.74	110.7	19.2	27.4	36.8	7.9	2.3	98	5.2	17.19	2.98	15.76	4.04	20.92	0.05	123	21	112	29	NONE		24.7	51	39.1	733	760	3491	145.4	2.42	54	53.7	0	3056	435
									00:13:32	24.69	0.684	16.889	575	554.576	419.417	0.76	117.3	20.9	27.3	36.1	8.53	2.4	100	5.5	17.15	3.06	15.83	4	20.92	0.05	122	22	113	29	NONE		24.7	51	39.1	733	760	3779	157.5	2.62	54	58.1	0	3143	636
									00:13:35	25	0.606	15.15	544	483.724	361.427	0.75	104.6	17.8	27.7	37.1	7.44	2.1	100	4.8	17.26	2.94	15.93	3.92	20.92	0.05	123	21	114	28	NONE		24.7	51	39.1	733	760	3289	137	2.28	54	50.6	0	2838	451
									00:13:38	22.47	0.643	14.449	550	470.75	352.386	0.75	110.5	19.3	27.4	36.5	7.24	2.1	97	4.9	17.19	3	15.91	3.91	20.92	0.05	123	21	113	28	NONE		24.6	51	39.1	733	760	3202	133.4	2.22	54	49.3	0	2748	454
									00:13:40	23.81	0.646	15.381	543	507.857	379.234	0.75	110.7	19.6	27	36.2	7.81	2.2	95	5.3	17.14	3.03	15.85	3.99	20.92	0.05	122	22	113	28	NONE		24.6	51	39.1	733	760	3453	143.9	2.4	54	53.1	0	2985	468
									00:13:43	23.62	0.632	14.929	530	486.977	362.721	0.74	108.6	18.9	27.3	36.6	7.49	2.1	95	5.1	17.18	2.99	15.83	4	20.92	0.05	123	21	113	29	NONE		24.6	51	39.1	733	760	3309	137.9	2.3	54	50.9	0	2882	427
									00:13:45	23.81	0.633	15.071	565	501.433	373.459	0.74	108.3	19.3	26.7	35.9	7.71	2.2	95	5.3	17.11	3.05	15.83	4.02	20.92	0.05	122	22	113	29	NONE		24.6	51	39.1	733	760	3408	142	2.37	54	52.4	0	2968	439
									00:13:48	22.64	0.733	16.596	611	556.361	414.068	0.74	125.2	22.5	27	36.3	8.56	2.4	96	5.8	17.08	3.07	15.79	4.07	20.92	0.05	122	22	113	29	NONE		24.6	51	39.1	733	760	3780	157.5	2.63	55	58.2	0	3300	481
									00:13:50	25.75	0.76	19.571	625	634.025	481.293	0.76	130.7	23	28	36.9	9.75	2.8	98	6.5	17.2	3.03	15.93	3.96	20.92	0.05	123	22	114	28	NONE		24.6	51	39.2	733	760	4323	180.1	3	55	66.5	0	3554	769
									00:13:53	18.69	0.72	13.458	602	439.356	341.942	0.78	123.5	22.5	27.7	35.5	6.76	1.9	101	4.4	17.15	3.13	15.96	4.03	20.92	0.05	122	22	114	29	NONE		24.6	51	39.1	733	760	3009	125.4	2.09	55	46.3	0	2277	732
									00:13:56	23.81	0.614	14.619	546	440.146	344.148	0.78	107.1	17.8	29.4	37.6	6.77	1.9	102	4.3	17.44	2.9	16.1	3.89	20.92	0.05	124	21	115	28	NONE		24.6	51	39.2	733	760	3017	125.7	2.1	55	46.4	0	2246	771
									00:13:58	23.53	0.553	13.012	501	404.139	311.526	0.77	95.9	16.3	28.1	36.5	6.22	1.8	100	4	17.34	2.95	16.06	3.92	20.92	0.05	124	21	115	28	NONE		24.6	51	39.1	733	760	2763	115.1	1.92	55	42.5	0	2161	602
									00:14:01	21.82	0.638	13.92	593	434.623	336.78	0.77	110.5	19	28.5	36.8	6.69	1.9	101	4.3	17.32	2.98	15.95	4.05	20.92	0.05	123	21	114	29	NONE		24.6	51	39.1	733	760	2974	123.9	2.07	55	45.8	0	2285	689
									00:14:04	22.3	0.594	13.249	535	414.118	317.049	0.77	102.9	17.5	28.2	36.9	6.37	1.8	101	4.1	17.32	2.95	15.97	4	20.92	0.05	124	21	114	29	NONE		24.6	51	39.1	733	760	2828	117.8	1.96	55	43.5	0	2262	566
									00:14:07	22.64	0.616	13.947	540	436.439	332.853	0.76	106.7	18.1	28.3	37.1	6.71	1.9	98	4.5	17.32	2.94	15.91	4.03	20.92	0.05	124	21	113	29	NONE		24.6	51	39.1	733	760	2978	124.1	2.07	55	45.8	0	2413	566
									00:14:09	23.08	0.646	14.908	565	468.224	358.037	0.76	111.8	19.1	28.4	37.1	7.2	2.1	97	4.8	17.31	2.96	15.94	3.99	20.92	0.05	123	21	114	28	NONE		24.6	51	39.1	733	760	3197	133.2	2.22	55	49.2	0	2567	629
									00:14:12	23.81	0.615	14.643	551	458.202	352.003	0.77	106.5	18.2	28.3	36.9	7.05	2	98	4.7	17.32	2.96	15.9	4.03	20.92	0.05	123	21	113	29	NONE		24.6	51	39.1	733	760	3131	130.5	2.17	55	48.2	0	2477	654
									00:14:14	22.22	0.603	13.4	534	422.361	321.3	0.76	104.3	17.8	28	36.9	6.5	1.9	100	4.2	17.3	2.95	15.87	3.97	20.92	0.05	123	21	113	28	NONE		24.6	51	39.1	733	760	2881	120	2	56	44.3	0	2353	528
									00:14:17	22.99	0.579	13.31	536	430.275	319.305	0.74	99.7	17.1	27.2	36.6	6.62	1.9	99	4.3	17.22	2.95	15.84	4.01	20.92	0.05	123	21	113	29	NONE		24.6	51	39.1	733	760	2922	121.8	2.03	56	45	0	2572	350
									00:14:19	23.9	0.625	14.94	553	493.146	369.102	0.75	107.1	19	26.9	35.9	7.59	2.2	100	4.9	17.14	3.04	15.8	4.03	20.92	0.05	122	22	113	29	NONE		24.6	51	39.1	733	760	3354	139.8	2.33	56	51.6	0	2880	475
									00:14:22	26.32	0.647	17.026	553	573.597	425.663	0.74	110.4	19.9	26.5	35.7	8.82	2.5	100	5.7	17.06	3.08	15.77	4.02	20.92	0.05	122	22	112	29	NONE		24.6	51	39.1	733	760	3896	162.3	2.71	56	59.9	0	3429	467
									00:14:24	25.42	0.595	15.127	517	477.153	352.961	0.74	103	17.1	28	37.8	7.34	2.1	99	4.8	17.31	2.87	15.98	3.86	20.92	0.05	123	20	114	28	NONE		24.6	51	39.1	733	760	3239	134.9	2.25	56	49.8	0	2877	362
									00:14:26	28.17	0.578	16.282	495	513.476	386.622	0.75	100	16.9	27.9	37	7.9	2.3	97	5.3	17.3	2.92	15.94	3.87	20.92	0.05	123	21	114	28	NONE		24.6	51	39.1	733	760	3496	145.7	2.43	56	53.8	0	2948	548
									00:14:28	26.2	0.521	13.651	385	438.24	329.918	0.75	89.8	15.5	27	35.8	6.74	1.9	95	4.6	17.24	2.98	15.92	3.88	20.92	0.05	123	21	114	28	NONE		24.6	51	39.1	733	760	2984	124.3	2.07	56	45.9	0	2517	467
									00:14:31	23.62	0.608	14.362	522	472.22	351.244	0.74	104.3	18.3	26.9	36.2	7.26	2.1	94	5	17.15	3.01	15.87	3.94	20.92	0.05	122	21	113	28	NONE		24.6	51	39.1	733	760	3208	133.7	2.23	56	49.4	0	2805	403
									00:14:33	25.64	0.528	13.538	458	433.862	320.671	0.74	91.1	15.4	27.1	36.6	6.67	1.9	94	4.6	17.25	2.92	15.88	3.9	20.92	0.05	123	21	113	28	NONE		24.6	52	39.1	733	760	2945	122.7	2.04	56	45.3	0	2622	323
									00:14:36	23.81	0.606	14.429	479	456.234	342.25	0.75	104.8	17.7	28	37.3	7.02	2	93	4.9	17.29	2.92	15.85	3.96	20.92	0.05	123	21	113	28	NONE		24.6	52	39.1	733	760	3104	129.3	2.16	56	47.8	0	2647	457
									00:14:38	25.97	0.436	11.325	388	348.707	252.852	0.73	75.9	12	27.3	37.6	5.36	1.5	92	3.8	17.41	2.75	16.05	3.69	20.92	0.05	124	20	114	26	NONE		24.6	52	39.1	733	760	2359	98.3	1.64	56	36.3	0	2213	146
									00:14:50	17.44	0.018	0.314	45	14.9659	9.95754	0.67	2.8	0.7	0	0	0.23	0.1	90	0.2	15.56	3.89	20.08	1.05	20.92	0.05	111	28	143	7	NONE		24.6	52	39.1	733	760	100	4.2	0.07	57	1.5	0	100	0
									00:14:53	20.91	0.361	7.547	330	212.115	166.17	0.78	63.8	9.8	28.7	36.6	3.26	0.9	88	2.4	17.67	2.71	16.14	3.72	20.92	0.05	126	19	115	27	NONE		24.5	52	39.1	733	760	1454	60.6	1.01	57	22.4	0	1075	379
									00:14:56	19.42	0.534	10.369	492	339.741	250.812	0.74	91.7	15.9	26.5	35.9	5.23	1.5	90	3.8	17.17	2.98	15.74	3.99	20.92	0.05	122	21	112	28	NONE		24.5	52	39.1	733	760	2305	96.1	1.6	57	35.5	0	2059	246
									00:14:58	24.1	0.564	13.59	496	477.6	344.791	0.72	95.4	17.6	24.9	34.5	7.35	2.1	93	5.1	16.91	3.12	15.71	4	20.92	0.05	121	22	112	29	NONE		24.5	52	39.1	733	760	3228	134.5	2.24	57	49.7	0	3064	164
									00:15:01	24.1	0.527	12.699	443	421.548	305.342	0.72	90.3	15.6	26.1	36.1	6.49	1.9	93	4.5	17.13	2.96	15.74	3.9	20.92	0.05	122	21	112	28	NONE		24.5	52	39.1	733	760	2851	118.8	1.98	57	43.9	0	2682	169
									00:15:03	24	0.608	14.592	509	499.843	356.854	0.71	103.5	18.3	25.8	36.2	7.69	2.2	93	5.4	17.02	3.01	15.59	4.02	20.92	0.05	121	21	111	29	NONE		24.5	52	39.1	733	760	3372	140.5	2.34	57	51.9	0	3293	80
									00:15:05	25.21	0.574	14.471	507	493.792	352.288	0.71	97.8	17.2	25.7	36.1	7.6	2.2	95	5.2	17.04	3	15.71	3.92	20.92	0.05	121	21	112	28	NONE		24.5	52	39.1	733	760	3331	138.8	2.31	57	51.2	0	3258	73
									00:15:08	24.9	0.586	14.589	492	495.634	358.068	0.72	99.9	17.7	25.9	35.9	7.63	2.2	97	5.1	17.05	3.02	15.63	3.97	20.92	0.05	122	22	111	28	NONE		24.5	52	39.1	733	760	3351	139.6	2.33	57	51.5	0	3174	177
									00:15:11	19.54	0.544	10.632	507	358.581	250.741	0.7	93	15.8	25.8	36.9	5.52	1.6	96	3.7	17.1	2.9	15.48	4.12	20.92	0.05	122	21	110	29	NONE		24.5	52	39.1	733	760	2411	100.5	1.67	57	37.1	0	2411	0
									00:15:12	39.47	1.084	42.789	487	1637.39	1166.23	0.71	179.6	36.3	24.4	34.3	25.19	7.2	96	17.1	16.57	3.35	15.03	4.37	20.92	0.05	118	24	107	31	NONE		24.5	52	39.1	733	760	11043	460.1	7.67	57	169.9	0	10845	198
									00:15:13	109.09	0.144	15.709	40	587.887	417.141	0.71	24	4.7	13.7	19.4	9.04	2.6	96	6.1	16.67	3.26	16.12	3.83	20.92	0.05	119	23	115	27	NONE		24.5	52	39.1	733	760	3962	165.1	2.75	57	61	0	3928	35
									00:15:13	139.53	0.087	12.14	49	247.271	167.912	0.68	16.2	1.5	9.6	14.1	3.8	1.1	96	2.6	18.62	1.72	18.23	1.97	20.92	0.05	133	12	130	14	NONE		24.5	52	39.1	733	760	1655	68.9	1.15	57	25.5	0	1655	0
									00:15:16	20.07	0.487	9.773	847	243.457	180.005	0.74	88	11.1	34.4	46.5	3.75	1.1	100	2.4	18.07	2.28	16.7	3.24	20.92	0.05	129	16	119	23	NONE		24.5	52	39.1	733	760	1652	68.8	1.15	57	25.4	0	1470	183
									00:15:20	17.44	0.722	12.593	647	409.811	300.318	0.73	124.2	21.2	27.7	37.9	6.3	1.8	101	4.1	17.2	2.94	15.91	3.94	20.92	0.05	123	21	113	28	NONE		24.5	52	39.1	733	760	2777	115.7	1.93	58	42.7	0	2532	245
									00:15:23	22.14	0.521	11.535	480	370.913	267.803	0.72	89.9	14.9	26.9	37.3	5.71	1.6	101	3.7	17.26	2.86	15.84	3.85	20.92	0.05	123	20	113	27	NONE		24.5	52	39.1	733	760	2507	104.5	1.74	58	38.6	0	2379	128
									00:15:25	25	0.54	13.5	490	461.298	326.981	0.71	92	16.1	25.5	35.9	7.1	2	101	4.6	17.04	2.98	15.61	3.97	20.92	0.05	121	21	111	28	NONE		24.5	52	39.1	733	760	3109	129.5	2.16	58	47.8	0	3089	19
									00:15:27	25.21	0.715	18.025	607	659.306	463.294	0.7	119.9	22.6	24.7	35.1	10.14	2.9	100	6.6	16.77	3.16	15.34	4.13	20.92	0.05	120	23	109	29	NONE		24.5	52	39.1	733	760	4437	184.9	3.08	58	68.3	0	4437	0
									00:15:30	25	0.622	15.55	547	546.921	383.967	0.7	105.3	18.9	25.2	35.9	8.41	2.4	100	5.5	16.93	3.04	15.43	4.1	20.92	0.05	121	22	110	29	NONE		24.5	52	39.1	733	760	3680	153.3	2.56	58	56.6	0	3680	0
									00:15:32	25.42	0.588	14.949	534	534.746	369.823	0.69	99.2	17.9	24.6	35.6	8.23	2.4	99	5.4	16.87	3.04	15.4	4.1	20.92	0.05	120	22	110	29	NONE		24.5	52	39.1	733	760	3589	149.5	2.49	58	55.2	0	3589	0
									00:15:34	25.86	0.551	14.25	472	485.377	338.134	0.7	94	16.1	25.6	36.8	7.47	2.1	99	4.9	17.06	2.92	15.64	3.89	20.92	0.05	122	21	112	28	NONE		24.5	52	39.1	733	760	3261	135.9	2.26	58	50.2	0	3261	0
									00:15:37	24.79	0.625	15.496	548	543.666	378.713	0.7	105.9	18.8	25.3	36.3	8.36	2.4	98	5.5	16.94	3.01	15.45	4.06	20.92	0.05	121	21	110	29	NONE		24.5	52	39.1	733	760	3653	152.2	2.54	58	56.2	0	3653	0
									00:15:39	27.15	0.596	16.181	530	549.397	388.11	0.71	101.7	17.6	26	36.8	8.45	2.4	99	5.5	17.06	2.95	15.63	3.93	20.92	0.05	122	21	111	28	NONE		24.5	52	39.1	733	760	3700	154.2	2.57	58	56.9	0	3700	0
									00:15:41	23.44	0.591	13.852	520	473.657	333.159	0.7	100.7	17.5	25.8	36.7	7.29	2.1	100	4.7	17.04	2.96	15.56	4	20.92	0.05	121	21	111	29	NONE		24.5	52	39.1	733	760	3188	132.8	2.21	58	49	0	3188	0
									00:15:44	25.32	0.515	13.038	438	428.062	295.816	0.69	88.6	14.4	26.3	38.1	6.59	1.9	99	4.3	17.2	2.8	15.6	3.93	20.92	0.05	123	20	111	28	NONE		24.5	52	39.1	733	760	2873	119.7	1.99	58	44.2	0	2873	0
									00:15:46	25.21	0.602	15.176	534	526.76	372.824	0.71	102.2	18.2	25.5	36	8.1	2.3	94	5.6	16.98	3.02	15.46	4.1	20.92	0.05	121	22	110	29	NONE		24.5	52	39.1	733	760	3549	147.9	2.46	59	54.6	0	3540	9
									00:15:48	25.86	0.571	14.767	497	493.551	346.469	0.7	97.8	16.5	26.3	37.4	7.59	2.2	94	5.3	17.13	2.89	15.62	3.95	20.92	0.05	122	21	111	28	NONE		24.5	52	39.1	733	760	3321	138.4	2.31	59	51.1	0	3321	0
									00:15:51	25.21	0.537	13.538	460	462.356	327.677	0.71	91.5	16	25.5	35.9	7.11	2	95	4.9	17.04	2.98	15.66	3.95	20.92	0.05	121	21	112	28	NONE		24.5	52	39.1	733	760	3116	129.8	2.16	59	47.9	0	3097	18
									00:15:53	23.9	0.528	12.622	476	421.036	293.015	0.7	90.5	15.1	26	37.4	6.48	1.9	96	4.4	17.14	2.86	15.52	4	20.92	0.05	122	20	111	29	NONE		24.5	52	39.1	733	760	2829	117.9	1.96	59	43.5	0	2829	0
									00:15:56	22.73	0.587	13.341	522	464.165	319.341	0.69	99.7	17.3	25.3	36.8	7.14	2	96	4.8	16.98	2.95	15.45	4.03	20.92	0.05	121	21	110	29	NONE		24.5	52	39.1	733	760	3113	129.7	2.16	59	47.9	0	3113	0
									00:15:58	25.86	0.73	18.879	630	696.787	483.658	0.69	122.2	23	24.5	35.3	10.72	3.1	97	7.2	16.74	3.15	15.25	4.17	20.92	0.05	119	22	109	30	NONE		24.5	52	39.1	733	760	4679	195	3.25	59	72	0	4679	0
									00:16:00	27.15	0.615	16.697	562	572.956	403.599	0.7	104.7	18.3	25.8	36.7	8.81	2.5	99	5.8	17.02	2.98	15.51	4	20.92	0.05	121	21	111	29	NONE		24.5	52	39.1	733	760	3857	160.7	2.68	59	59.3	0	3857	0
									00:16:03	28.57	0.651	18.6	560	640.054	457.368	0.71	110.7	19.7	25.9	36.3	9.85	2.8	100	6.4	17	3.03	15.62	4.02	20.92	0.05	121	22	111	29	NONE		24.5	52	39.1	733	760	4319	180	3	59	66.4	0	4207	112
									00:16:05	25.97	0.613	15.922	546	521.195	373.276	0.72	105.4	17.7	27.1	37.8	8.02	2.3	102	5.1	17.19	2.89	15.75	3.99	20.92	0.05	123	21	112	28	NONE		24.5	52	39.1	733	760	3518	146.6	2.44	59	54.1	0	3408	110
									00:16:07	27.52	0.566	15.578	455	499.223	364.238	0.73	97.7	16.3	27.3	37.5	7.68	2.2	102	4.9	17.26	2.88	15.79	3.94	20.92	0.05	123	21	113	28	NONE		24.5	52	39.1	733	760	3381	140.9	2.35	59	52	0	3120	261
									00:16:09	29.56	1.09	32.217	545	1256.42	904.915	0.72	179.6	37.6	24	33.3	19.33	5.5	102	12.3	16.48	3.45	15.19	4.37	20.92	0.05	117	25	108	31	NONE		24.5	52	39.1	733	760	8489	353.7	5.9	60	130.6	0	8106	383
									00:16:14	14.05	0.553	7.77	855	200.329	152.368	0.76	99.3	13.4	33.9	44.5	3.08	0.9	103	1.9	17.96	2.42	16.44	3.57	20.92	0.05	128	17	117	25	NONE		24.5	52	39.1	733	760	1366	56.9	0.95	60	21	0	1116	250
									00:16:15	31.25	1.125	35.156	414	1387.12	1033.79	0.75	184.5	40.6	23.8	31.9	21.34	6.1	101	13.7	16.4	3.61	15.16	4.46	20.92	0.05	117	26	108	32	NONE		24.5	52	39.1	733	760	9428	392.8	6.55	60	145	0	8196	1232
									00:16:20	13.79	0.563	7.766	919	189.638	148.372	0.78	101.9	13.3	35.9	45.8	2.92	0.8	100	1.9	18.1	2.36	16.65	3.52	20.92	0.05	129	17	119	25	NONE		24.5	52	39.1	733	760	1300	54.2	0.9	60	20	0	966	335
									00:16:22	25.42	0.771	19.602	646	569.918	456.168	0.8	135.3	22.1	31.3	39.1	8.77	2.5	101	5.6	17.55	2.87	16.31	3.91	20.92	0.05	125	20	116	28	NONE		24.5	52	39.1	733	760	3923	163.5	2.72	60	60.4	0	2672	1251
									00:16:25	23.72	0.568	13.47	529	365.889	296.215	0.81	100.9	15.4	32.3	39.9	5.63	1.6	100	3.7	17.76	2.71	16.59	3.66	20.92	0.05	127	19	118	26	NONE		24.5	52	39.1	733	760	2524	105.2	1.75	60	38.8	0	1640	884
									00:16:26	33.33	0.716	23.867	423	766.99	601.592	0.78	123.2	22.2	28.1	35.8	11.8	3.4	98	7.8	17.21	3.1	15.91	4.12	20.92	0.05	123	22	113	29	NONE		24.5	52	39.1	733	760	5260	219.2	3.65	60	80.9	0	3872	1389
									00:16:30	17.24	0.864	14.897	782	457.951	369.955	0.81	149.9	26.4	29.9	37	7.05	2	99	4.6	17.35	3.06	16.01	4.22	20.92	0.05	124	22	114	30	NONE		24.5	52	39.1	733	760	3158	131.6	2.19	61	48.6	0	2071	1087
									00:16:34	19.17	0.497	9.527	633	260.011	211.484	0.81	88.2	13.6	31.5	38.7	4	1.1	99	2.6	17.75	2.74	16.48	3.75	20.92	0.05	127	20	118	27	NONE		24.5	52	39.1	733	760	1795	74.8	1.25	61	27.6	0	1144	652
									00:16:37	17.05	0.506	8.625	452	261.696	206.295	0.79	88.1	14.9	28.4	36	4.03	1.2	96	2.7	17.41	2.94	16.17	3.88	20.92	0.05	124	21	115	28	NONE		24.5	52	39.1	733	760	1796	74.9	1.25	61	27.6	0	1298	498
									00:16:39	21.98	0.493	10.835	426	331.602	251.576	0.76	85.8	14.1	28	37	5.1	1.5	96	3.5	17.4	2.86	15.91	3.92	20.92	0.05	124	20	113	28	NONE		24.5	52	39.1	733	760	2261	94.2	1.57	61	34.8	0	1862	399
									00:16:42	21.35	0.578	12.342	491	410.964	303.644	0.74	98.9	17.5	26.4	35.7	6.32	1.8	97	4.2	17.11	3.03	15.69	4.05	20.92	0.05	122	22	112	29	NONE		24.5	52	39.1	733	760	2789	116.2	1.94	61	42.9	0	2486	303
									00:16:46	16.57	0.741	12.282	696	418.602	304.426	0.73	126.2	22.6	26.6	36.5	6.44	1.8	98	4.3	17.03	3.05	15.57	4.19	20.92	0.05	121	22	111	30	NONE		24.4	52	39.1	733	760	2833	118	1.97	61	43.6	0	2637	196
									00:16:49	21.58	0.47	10.144	420	326.843	232.98	0.71	81.1	13.3	26.4	37.1	5.03	1.4	96	3.4	17.26	2.83	15.72	3.94	20.92	0.05	123	20	112	28	NONE		24.4	52	39.1	733	760	2205	91.9	1.53	61	33.9	0	2161	44
									00:16:51	22.22	0.547	12.156	457	424.897	301.602	0.71	92.7	16.7	24.9	35.1	6.54	1.9	95	4.5	16.95	3.05	15.59	4.04	20.92	0.05	121	22	111	29	NONE		24.4	52	39.1	733	760	2864	119.3	1.99	61	44.1	0	2836	28
									00:16:55	17.09	0.725	12.393	464	460.845	315.478	0.68	121.2	22.7	24.3	35.5	7.09	2	98	4.7	16.72	3.13	15.27	4.19	20.92	0.05	119	22	109	30	NONE		24.4	52	39.1	733	760	3088	128.7	2.14	61	47.5	0	3088	0
									00:17:01	9.4	0.588	5.53	709	157.141	134.487	0.86	103.4	17.6	31	36.2	2.42	0.7	97	1.6	17.59	2.99	15.25	4.19	20.92	0.05	125	21	109	30	NONE		24.4	52	39.1	733	760	1096	45.6	0.76	62	16.9	0	539	557
									00:17:04	19.35	0.586	11.342	476	446.237	292.741	0.66	96.7	18.6	22.4	34.1	6.87	2	97	4.6	16.5	3.17	15.01	4.19	20.92	0.05	118	23	107	30	NONE		24.4	52	39.1	733	760	2970	123.7	2.06	62	45.7	0	2970	0
									00:17:13	9.08	2.177	19.761	1963	712.501	534.845	0.75	365.4	72.4	26.8	35.8	10.96	3.1	90	7.9	16.78	3.33	15.62	4.26	20.92	0.05	120	24	111	30	NONE		24.4	52	39.1	733	760	4849	202	3.37	62	74.6	0	4126	722
									00:17:15	13.76	0.264	3.633	314	120.323	84.912	0.71	45.3	7.6	22.2	31.4	1.85	0.5	94	1.3	17.16	2.88	15.81	3.8	20.92	0.05	122	21	113	27	NONE		24.4	52	39.1	733	760	810	33.8	0.56	62	12.5	0	810	0
									00:17:20	13.45	0.769	10.345	766	401.563	276.935	0.69	127.1	25.3	23.4	34	6.18	1.8	101	4	16.53	3.29	14.89	4.48	20.92	0.05	118	23	106	32	NONE		24.4	52	39.1	733	760	2694	112.2	1.87	62	41.4	0	2694	0
									00:17:22	25.1	0.437	10.971	369	398.359	271.331	0.68	73.5	13.3	23.1	34	6.13	1.8	102	3.9	16.82	3.04	15.17	4.13	20.92	0.05	120	22	108	29	NONE		24.4	52	39.1	733	760	2667	111.1	1.85	62	41	0	2667	0
									00:17:25	22.06	0.578	12.75	498	499.571	326.42	0.65	95.5	18.2	22.4	34.3	7.69	2.2	101	4.9	16.52	3.15	14.7	4.4	20.92	0.05	118	22	105	31	NONE		24.4	52	39.1	733	760	3323	138.4	2.31	62	51.1	0	3323	0
									00:17:28	20.2	0.526	10.626	530	389.559	254.313	0.65	88.4	15.5	23.6	36.2	5.99	1.7	101	3.9	16.81	2.95	15.01	4.2	20.92	0.05	120	21	107	30	NONE		24.4	52	39.1	733	760	2591	107.9	1.8	62	39.9	0	2591	0
									00:17:31	21.43	0.597	12.793	553	492.33	322.238	0.65	99.1	18.5	22.9	35	7.57	2.2	101	4.9	16.6	3.1	14.96	4.24	20.92	0.05	118	22	107	30	NONE		24.4	52	39.1	733	760	3275	136.5	2.27	63	50.4	0	3275	0
									00:17:33	23.72	0.593	14.063	507	528.154	350.792	0.66	99	18.2	23.5	35.4	8.13	2.3	101	5.2	16.69	3.07	15.02	4.22	20.92	0.05	119	22	107	30	NONE		24.4	52	39.1	733	760	3522	146.7	2.45	63	54.2	0	3522	0
[truncated: 34 more columns]

## Sheet: Sonuçlar
Parametre	um	Pre	Bekl.	%Beklenen	Ex Sonrası	% Değişim	Normal	Sınıf
Parametre	um	Ölçüm	Dinlenme	Isınma	AT	RC	Maks	Bekl.	%Beklenen	Normal	Sınıf
Parametre	um	Ölçüm	Dinlenme	Isınma	AT	RC	Maks	Bekl.	%Beklenen	Normal	Sınıf
Parametre	um	Ölçüm	Dinlenme	Isınma	AT	RC	Maks	Bekl.	%Beklenen	Normal	Sınıf
Parametre	um	Ölçüm	Dinlenme	Isınma	AT	RC	Maks	Bekl.	%Beklenen	Normal	Sınıf
Parametre	um	Ölçüm	Dinlenme	Isınma	AT	RC	Maks	Bekl.	%Beklenen	Normal	Sınıf
