# Supplementary material for: Correction: The contribution of energy systems during 30-second lower body Wingate anaerobic test in combat sports athletes: Intermittent versus single forms and gender comparison
Source: PLoS One. 2024 Jun 27;19(6):e0306361. doi: 10.1371/journal.pone.0306361 (PMC11210755; doi:10.1371/journal.pone.0306361)
Supplement: S1 File — A) Descriptive characteristics of athletes including age range, height, weight; B) Wingate test outputs, including metrics such as peak power, mean power, and fatigue index; C) Oxygen Consumption (O2) Data for two different Wingate test protocols, providing comparative insights into athletes’ oxygen consumption during these tests. (ZIP) [file pone.0306361.s001.zip › S1 File/C. Oxygen consumption data for two Wingate tests/All Raw-Oxygen Data/55.xlsx]

## Sheet: Veri
			Test Tarihi	24112022		Barometrik basınç (mmHg)	757		t	Rf	VT	VE_ergo	IV	VO2	VCO2	RQ	O2eksp	CO2eksp	VE/VO2	VE/VCO2	VO2/Kg	METS	HR	VO2/HR	FeO2	FeCO2	FetO2	FetCO2	FiO2	FiCO2	PeO2	PeCO2	PetO2	PETCO2	Faz	İşaretleyici	Ortam Sıc.	RH Amb	Cihaz Sıcaklığı	Analizör Basıncı	PB	EEkc	EEh	EEm	EEtot	EEkg	PRO	YAĞ	CHO
			Test Süresi	00:14:43		Ortam Sıcaklığı (°C)	23		s	1/min	L(btps)	L/min	mL	mL/min	mL/min	---	mL	mL	---	---	mL/min/Kg	---	bpm	mL/beat	%	%	%	%	%	%	mmHg	mmHg	mmHg	mmHg	---	---	°C	%	°C	mmHg	mmHg	kcal/day	kcal/h	kcal/min	kcal	kcal/Kg/day	kcal/day	kcal/day	kcal/day
			Test Süresi	00:15:31		Ortam Görece Nem (%)	56
			Egzersiz Süresi	00:00:00		Flowmetre sıcaklığı (°C)	34		00:00:02	19.67	1.221	24.02	1060	995.109	783.233	0.79	196.7	49	22.8	28.9	16.87	4.8	121	8.2	16.11	4.01	14.94	5.12	20.92	0.05	114	28	106	36	NONE		23.4	56	37.7	729	757	6829	284.5	4.74	0	115.7	0	4963	1867
			Kişi (Hasta) Tipi	Healthy		Flowmetre Bağıl Nem (%)	100		00:00:07	12.68	1.795	22.77	1532	841.335	722.309	0.86	297.3	70.1	26	30.3	14.26	4.1	122	6.9	16.56	3.91	15.46	5.03	20.92	0.05	118	28	110	36	NONE		23.4	57	37.8	729	757	5869	244.5	4.08	0	99.5	0	2834	3035
			Test Türü	Azami		STPD (---)	0.8229		00:00:11	16.44	0.612	10.06	646	388.492	324.538	0.84	100.3	24.3	22.9	27.5	6.58	1.9	118	3.3	16.39	3.97	15.02	5.26	20.92	0.05	116	28	107	37	NONE		23.4	56	37.7	729	757	2696	112.3	1.87	0	45.7	0	1515	1181
			Ergometre	Hiçbiri		BTPS Ins (---)	1.0982		00:00:14	18.58	0.696	12.929	541	564.537	445.56	0.79	110.3	29.5	20.6	26.1	9.57	2.7	118	4.8	15.85	4.24	14.28	5.66	20.92	0.05	113	30	101	40	NONE		23.4	56	37.7	729	757	3876	161.5	2.69	0	65.7	0	2788	1088
			Protokol	Hiçbiri		BTPS Eksp (---)	1.02		00:00:18	14.6	0.817	11.927	755	544.048	425.104	0.78	127.7	35.8	20	25.7	9.22	2.6	117	4.6	15.63	4.38	14.14	5.71	20.92	0.05	111	31	100	41	NONE		23.4	56	37.7	729	757	3729	155.4	2.59	1	63.2	0	2782	946
			Azami Efor	Onaylanmamış		#Adım sayısı	391		00:00:21	20.98	0.712	14.937	649	649.302	487.513	0.75	113.3	28.6	20.7	27.6	11.01	3.1	117	5.5	15.91	4.02	14.28	5.47	20.92	0.05	113	29	101	39	NONE		23.5	56	37.8	729	757	4419	184.1	3.07	1	74.9	0	3758	661
			EKG Tepkisi	Yok		BSA (m2)	1.6613		00:00:24	23.17	0.735	17.027	673	719.234	540.022	0.75	118	28.7	21.4	28.5	12.19	3.5	113	6.4	16.05	3.9	14.56	5.26	20.92	0.05	114	28	103	37	NONE		23.5	56	37.7	729	757	4895	203.9	3.4	1	83	0	4162	732
			Test sebebi	Yok		BMI (kg/m2)	21.2		00:00:25	31.91	0.451	14.394	547	434.993	332.816	0.77	78.6	12.9	28	36.5	7.37	2.1	114	3.8	17.43	2.86	15.83	4.29	20.92	0.05	124	20	112	30	NONE	Marker	23.4	55	37.7	729	757	2970	123.8	2.06	1	50.3	0	2381	589
			Testi durdurma sebebi	Yok		HR Maks.	200		00:00:27	53.1	0.18	9.558	364	281.334	201.388	0.72	31.6	4.7	20.8	29	4.77	1.4	114	2.5	17.56	2.61	16.46	3.32	20.92	0.05	125	19	117	24	NONE		23.5	55	37.8	729	757	1899	79.1	1.32	1	32.2	0	1842	57
			Test Konumu	Tanımsız		Kullanıcı 1 (---)	-		00:00:28	33.9	0.822	27.864	471	1404.82	1031.62	0.73	124.4	37.4	18.1	24.7	23.81	6.8	114	12.3	15.13	4.55	14.05	5.39	20.92	0.05	107	32	100	38	NONE		23.4	55	37.8	729	757	9524	396.8	6.61	1	161.4	0	8635	889
			Test Amacı	Yok		Kullanıcı 2 (---)	-		00:00:30	37.27	1.426	53.143	816	2275.81	1793.38	0.79	227.4	59.2	22.2	28.2	38.57	11	114	20	15.95	4.15	14.9	5.03	20.92	0.05	113	29	106	36	NONE		23.4	55	37.8	729	757	15622	650.9	10.85	1	264.8	0	11302	4320
						Kullanıcı 3 (---)	-		00:00:31	49.59	1.443	71.554	880	2425.67	2002.43	0.83	244.6	49.8	28.1	34	41.11	11.7	114	21.3	16.95	3.45	15.94	4.22	20.92	0.05	120	25	113	30	NONE		23.4	55	37.8	729	757	16794	699.8	11.66	2	284.7	0	10001	6793
									00:00:32	71.43	1.311	93.643	782	2414.64	2212.59	0.92	233.9	38.3	36.7	40.1	40.93	11.7	119	20.3	17.84	2.92	16.89	3.74	20.92	0.05	127	21	120	27	NONE		23.4	56	37.8	729	757	17065	711.1	11.85	2	289.2	0	4874	12192
									00:00:34	35.5	1.489	52.864	780	1599.41	1509.09	0.94	257.4	52.4	31.5	33.4	27.11	7.7	136	11.8	17.29	3.52	16.64	4	20.92	0.05	123	25	118	28	NONE		23.4	56	37.8	729	757	11373	473.9	7.9	2	192.8	0	2192	9181
									00:00:34	72.29	1.338	96.723	752	2213.49	2184.99	0.99	242.8	37.4	41.4	42	37.52	10.7	142	15.6	18.15	2.8	17.27	3.62	20.92	0.05	129	20	123	26	NONE		23.4	56	37.8	729	757	15892	662.2	11.04	2	269.4	0	698	15194
									00:00:35	89.55	1.018	91.164	671	1786.4	1900.66	1.06	188.4	26.3	47.5	44.7	30.28	8.7	146	12.2	18.51	2.58	17.89	3.25	20.92	0.05	131	18	127	23	NONE		23.4	56	37.8	729	757	13043	543.5	9.06	2	221.1	0	0	13043
									00:00:36	115.38	0.768	88.615	469	1502.38	1748.72	1.16	144.3	18.8	53.6	46.1	25.46	7.3	148	10.2	18.79	2.45	18.36	3.03	20.92	0.05	133	17	130	22	NONE		23.4	56	37.8	729	757	11207	467	7.78	2	190	0	0	11207
									00:00:36	136.36	0.615	83.864	375	1208.15	1525.42	1.26	117.3	13.9	61.5	48.7	20.48	5.9	150	8.1	19.07	2.26	18.76	2.83	20.92	0.05	135	16	133	20	NONE		23.4	56	37.8	729	757	9201	383.4	6.39	2	156	0	0	9201
									00:00:37	111.11	0.825	91.667	391	1768.92	1919.03	1.08	152.9	21.4	47.4	43.7	29.98	8.6	154	11.5	18.53	2.59	17.96	3.33	20.92	0.05	132	18	128	24	NONE		23.4	56	37.8	729	757	12974	540.6	9.01	3	219.9	0	0	12974
									00:00:37	120	0.754	90.48	438	1640.31	1888.48	1.15	140.6	19.5	50	43.5	27.8	7.9	156	10.5	18.65	2.59	18.19	3.25	20.92	0.05	132	18	129	23	NONE		23.4	56	37.8	729	757	12203	508.5	8.47	3	206.8	0	0	12203
									00:00:38	109.09	0.92	100.364	469	1999.49	2167.15	1.08	169.8	24.6	46.4	42.8	33.89	9.7	158	12.7	18.46	2.67	17.82	3.5	20.92	0.05	131	19	127	25	NONE		23.4	56	37.8	729	757	14662	610.9	10.18	3	248.5	0	0	14662
									00:00:38	96.77	0.812	78.581	563	1505.07	1608.21	1.07	150.7	20.6	47.7	44.6	25.51	7.3	161	9.3	18.56	2.54	17.93	3.35	20.92	0.05	132	18	127	24	NONE		23.4	56	37.8	729	757	11000	458.3	7.64	3	186.4	0	0	11000
									00:00:39	136.36	0.616	84	313	1448.09	1749.79	1.21	115.4	15.9	51.4	42.6	24.54	7	161	9	18.73	2.58	18.32	3.28	20.92	0.05	133	18	130	23	NONE		23.4	56	37.8	729	757	10904	454.3	7.57	3	184.8	0	0	10904
									00:00:39	96.77	1.116	108	453	2723.09	2750.78	1.01	199.2	35.1	37.2	36.8	46.15	13.2	163	16.7	17.85	3.15	17.02	4.02	20.92	0.05	127	22	121	29	NONE		23.4	56	37.8	729	757	19650	818.8	13.65	3	333.1	0	0	19650
									00:00:40	90.91	1.072	97.455	655	2221.63	2316.44	1.04	194.3	31.5	41	39.3	37.65	10.8	167	13.3	18.12	2.94	17.44	3.66	20.92	0.05	129	21	124	26	NONE		23.4	56	37.8	729	757	16146	672.7	11.21	3	273.7	0	0	16146
									00:00:41	98.36	1.072	105.443	546	2360.64	2514.43	1.07	194.7	31.6	41.8	39.2	40.01	11.4	168	14.1	18.16	2.95	17.44	3.7	20.92	0.05	129	21	124	26	NONE		23.4	56	37.8	729	757	17240	718.3	11.97	3	292.2	0	0	17240
									00:00:41	83.33	1.285	107.083	593	2734.79	2781.25	1.02	228.8	41.2	37	36.4	46.35	13.2	168	16.3	17.81	3.21	16.87	3.98	20.92	0.05	126	23	120	28	NONE		23.4	56	37.8	729	757	19764	823.5	13.73	3	335	0	0	19764
									00:00:42	69.77	1.382	96.419	735	2620.74	2584.02	0.99	243.6	45.7	34.9	35.4	44.42	12.7	171	15.3	17.63	3.31	16.71	4.12	20.92	0.05	125	23	119	29	NONE		23.4	56	37.8	728	757	18811	783.8	13.06	3	318.8	0	899	17912
									00:00:43	65.22	1.085	70.761	764	1299.87	1956.91	1.51	200.2	37	50.9	33.8	22.03	6.3	173	7.5	18.45	3.41	16.56	4.3	20.92	0.05	131	24	118	31	NONE		23.4	56	37.8	729	757	10400	433.3	7.22	4	176.3	0	0	10400
									00:00:44	76.92	0.991	76.231	780	1570.77	1874.12	1.19	181.5	30.1	45.1	37.8	26.62	7.6	174	9	18.31	3.04	17.2	3.79	20.92	0.05	130	22	122	27	NONE		23.4	56	37.8	729	757	11790	491.3	8.19	4	199.8	0	0	11790
									00:00:45	84.51	1.298	109.69	561	2861.05	2993.87	1.05	230	43.7	36.3	34.7	48.49	13.9	175	16.3	17.72	3.37	16.8	4.18	20.92	0.05	126	24	119	30	NONE		23.4	56	37.8	729	757	20810	867.1	14.45	4	352.7	0	0	20810
									00:00:45	78.95	1.421	112.184	640	3061.12	3202.2	1.05	249.7	50	34.8	33.3	51.88	14.8	175	17.5	17.57	3.52	16.6	4.38	20.92	0.05	125	25	118	31	NONE		23.4	56	37.8	729	757	22264	927.6	15.46	4	377.3	0	0	22264
									00:00:46	71.43	1.571	112.214	810	3005.93	3122.05	1.04	277.1	53.9	35.7	34.3	50.95	14.6	177	17	17.64	3.43	16.74	4.26	20.92	0.05	125	24	119	30	NONE		23.4	56	37.8	729	757	21827	909.4	15.16	4	369.9	0	0	21827
									00:00:47	77.92	1.488	115.948	778	2919.91	3120.02	1.07	265.1	49.4	37.8	35.4	49.49	14.1	178	16.4	17.82	3.32	16.95	4.14	20.92	0.05	126	24	120	29	NONE		23.4	56	37.8	729	757	21340	889.2	14.82	4	361.7	0	0	21340
									00:00:48	71.43	1.6	114.286	763	3034.46	3285.85	1.08	282.2	56.7	36	33.3	51.43	14.7	178	17	17.64	3.54	16.75	4.4	20.92	0.05	125	25	119	31	NONE		23.4	56	37.8	729	757	22246	926.9	15.45	5	377.1	0	0	22246
									00:00:49	72.29	1.517	109.663	810	2723.01	3030.5	1.11	270.5	51.7	38.4	34.5	46.15	13.2	178	15.3	17.83	3.41	16.89	4.31	20.92	0.05	127	24	120	31	NONE		23.5	56	37.8	729	757	20093	837.2	13.95	5	340.6	0	0	20093
									00:00:49	73.17	1.604	117.366	685	3105.11	3504.43	1.13	282.6	59	36.1	32	52.63	15	179	17.3	17.62	3.68	16.6	4.63	20.92	0.05	125	26	118	33	NONE		23.4	56	37.8	729	757	22989	957.9	15.96	5	389.6	0	0	22989
									00:00:51	36.14	1.605	58.012	951	1908.79	2120.73	1.11	270.1	72.1	29.1	26.2	32.35	9.2	179	10.7	16.83	4.49	15.75	5.51	20.92	0.05	119	32	112	39	NONE		23.4	56	37.8	729	757	14079	586.6	9.78	5	238.6	0	0	14079
									00:00:52	57.69	2.14	123.462	948	3307.49	4060.91	1.23	374.7	86.6	36.1	29.4	56.06	16	179	18.5	17.51	4.05	16.48	4.83	20.92	0.05	124	29	117	34	NONE		23.4	56	37.8	729	757	25007	1042	17.37	6	423.9	0	0	25007
									00:00:53	67.42	1.913	128.966	978	3172.42	3786.21	1.19	340.7	69.2	39.2	32.8	53.77	15.4	180	17.6	17.81	3.62	16.9	4.61	20.92	0.05	126	26	120	33	NONE		23.4	55	37.8	729	757	23814	992.2	16.54	6	403.6	0	0	23814
									00:00:54	83.33	1.47	122.5	836	2656.37	3406.15	1.28	266.5	50.4	43.9	34.3	45.02	12.9	180	14.8	18.13	3.43	17.37	4.36	20.92	0.05	129	24	123	31	NONE		23.4	55	37.8	729	757	20313	846.4	14.11	6	344.3	0	0	20313
									00:00:55	77.92	1.666	129.818	715	3150.21	3916.13	1.24	296.9	61.9	39.5	31.8	53.39	15.3	179	17.6	17.82	3.72	16.96	4.59	20.92	0.05	127	26	120	33	NONE		23.4	55	37.8	729	757	23895	995.6	16.59	6	405	0	0	23895
									00:00:55	68.18	2.028	138.273	837	3610.64	4443.29	1.23	356.8	80.2	37	30	61.2	17.5	180	20.1	17.59	3.95	16.7	4.92	20.92	0.05	125	28	119	35	NONE		23.4	55	37.8	729	757	27316	1138.1	18.97	6	463	0	0	27316
									00:00:58	25.53	1.928	49.226	1064	1809.41	2202.82	1.22	313.3	105.8	26.2	21.5	30.67	8.8	179	10.1	16.25	5.49	15.51	6.41	20.92	0.05	115	39	110	46	NONE	Marker	23.4	55	37.8	729	757	13651	568.8	9.48	7	231.4	0	0	13651
									00:00:59	35.29	1.909	67.376	1176	2268.38	2804.29	1.24	317.4	97.5	28.6	23.1	38.45	11	180	12.6	16.63	5.11	15.9	6.31	20.92	0.05	118	36	113	45	NONE		23.4	55	37.8	729	757	17181	715.9	11.93	7	291.2	0	0	17181
									00:01:01	33.9	2.165	73.39	1301	2319.8	2873.94	1.24	365.6	104.1	30.6	24.7	39.32	11.2	179	13	16.89	4.81	16.15	5.97	20.92	0.05	120	34	115	42	NONE		23.4	55	37.8	729	757	17580	732.5	12.21	8	298	0	0	17580
									00:01:03	41.96	1.909	80.098	1144	2288.33	2929.8	1.28	329.2	85.8	33.7	26.3	38.79	11.1	178	12.9	17.24	4.49	16.38	5.68	20.92	0.05	122	32	116	40	NONE		23.4	55	37.8	729	757	17492	728.8	12.15	8	296.5	0	0	17492
									00:01:05	25	1.421	35.525	1098	1213.32	1596.4	1.32	234.4	78.3	27.8	21.2	20.56	5.9	177	6.9	16.5	5.51	15.51	7.17	20.92	0.05	117	39	110	51	NONE		23.5	56	37.8	729	757	9343	389.3	6.49	8	158.4	0	0	9343
									00:01:07	28.57	1.706	48.743	1145	2088.21	2625.25	1.26	263.3	112.5	22.4	17.8	35.39	10.1	175	11.9	15.43	6.59	14.42	8.07	20.92	0.05	110	47	102	57	NONE		23.5	56	37.8	729	757	15886	661.9	11.03	9	269.3	0	0	15886
									00:01:09	28.99	1.551	44.957	1316	1644.01	2116.51	1.29	251.4	89.5	26.1	20.3	27.86	8	173	9.5	16.21	5.77	15.03	7.48	20.92	0.05	115	41	107	53	NONE		23.5	55	37.8	729	757	12585	524.4	8.74	9	213.3	0	0	12585
									00:01:11	36.59	1.62	59.268	972	2325.39	2953.42	1.27	257.3	98.9	24.4	19.2	39.41	11.3	171	13.6	15.88	6.1	14.7	7.85	20.92	0.05	113	43	104	56	NONE		23.5	55	37.8	729	757	17738	739.1	12.32	9	300.6	0	0	17738
									00:01:12	37.74	2.15	81.132	1082	3356	4277.21	1.27	335.5	138.8	23.4	18.4	56.88	16.3	170	19.7	15.6	6.46	14.67	7.84	20.92	0.05	111	46	104	56	NONE		23.5	55	37.8	729	757	25622	1067.6	17.79	10	434.3	0	0	25622
									00:01:14	39.74	1.887	74.98	1019	2636.79	3327.58	1.26	309.7	102.7	27.4	21.7	44.69	12.8	169	15.6	16.41	5.44	15.43	6.92	20.92	0.05	117	39	110	49	NONE		23.5	55	37.8	729	757	20079	836.6	13.94	10	340.3	0	0	20079
									00:01:15	40.27	1.746	70.309	1175	2091.01	2718.44	1.3	298.2	82.9	32.3	24.8	35.44	10.1	168	12.4	17.08	4.75	16.13	6.08	20.92	0.05	121	34	115	43	NONE		23.5	55	37.8	729	757	16049	668.7	11.15	10	272	0	0	16049
									00:01:17	34.68	1.923	66.694	1081	1983.93	2758.44	1.39	327.1	97.6	32.4	23.3	33.63	9.6	167	11.9	17.01	5.08	16.03	6.77	20.92	0.05	121	36	114	48	NONE		23.5	55	37.8	729	757	15511	646.3	10.77	11	262.9	0	0	15511
									00:01:19	39.47	1.912	75.474	1051	2397.23	3311.89	1.38	320.3	102.9	30.3	22	40.63	11.6	167	14.4	16.75	5.38	15.95	6.69	20.92	0.05	119	38	113	47	NONE		23.5	55	37.8	729	757	18709	779.5	12.99	11	317.1	0	0	18709
									00:01:20	34.88	1.991	69.453	1128	2098.98	2963	1.41	337.1	104.2	31.9	22.6	35.58	10.2	166	12.6	16.93	5.23	16.06	6.71	20.92	0.05	120	37	114	48	NONE		23.5	54	37.8	729	757	16481	686.7	11.45	11	279.3	0	0	16481
									00:01:22	32.79	1.989	65.213	1286	1889.1	2712.08	1.44	339.7	101.5	33.3	23.2	32.02	9.1	166	11.4	17.08	5.1	16.3	6.5	20.92	0.05	121	36	116	46	NONE		23.5	54	37.8	729	757	14905	621	10.35	12	252.6	0	0	14905
									00:01:24	33.9	1.63	55.254	1113	1572.67	2281.74	1.45	279.3	82.6	33.6	23.2	26.66	7.6	166	9.5	17.13	5.07	16.21	6.66	20.92	0.05	122	36	115	47	NONE		23.5	54	37.8	729	757	12446	518.6	8.64	12	211	0	0	12446
									00:01:26	30.77	2.009	61.815	1141	1854.24	2719.69	1.47	339.9	108.4	32.2	21.9	31.43	9	165	11.2	16.92	5.4	15.93	7.02	20.92	0.05	120	38	113	50	NONE		23.5	54	37.8	729	757	14721	613.4	10.22	12	249.5	0	0	14721
									00:01:28	35.29	1.753	61.871	1144	1740.45	2559.83	1.47	300.9	89	34.1	23.2	29.5	8.4	165	10.5	17.16	5.08	16.29	6.58	20.92	0.05	122	36	116	47	NONE		23.5	54	37.8	729	757	13829	576.2	9.6	13	234.4	0	0	13829
									00:01:29	37.27	1.722	64.174	1050	1742.31	2611.4	1.5	297.5	86	35.3	23.6	29.53	8.4	164	10.6	17.28	4.99	16.33	6.5	20.92	0.05	123	35	116	46	NONE		23.5	54	37.8	729	757	13921	580.1	9.67	13	236	0	0	13921
									00:01:31	36.59	1.839	67.28	1018	1768.54	2700.4	1.53	319.5	90.6	36.6	24	29.98	8.6	164	10.8	17.37	4.93	16.51	6.47	20.92	0.05	123	35	117	46	NONE		23.5	54	37.8	729	757	14210	592.1	9.87	13	240.8	0	0	14210
									00:01:32	39.47	1.585	62.566	1049	1589.61	2466.13	1.55	277	76.7	37.6	24.2	26.94	7.7	164	9.7	17.48	4.84	16.57	6.41	20.92	0.05	124	34	118	46	NONE		23.5	54	37.8	729	757	12834	534.7	8.91	13	217.5	0	0	12834
									00:01:34	40.54	1.762	71.432	1018	1813.82	2856.84	1.58	307.7	86.5	37.8	24	30.74	8.8	164	11.1	17.46	4.91	16.68	6.31	20.92	0.05	124	35	118	45	NONE		23.5	54	37.8	729	757	14712	613	10.22	14	249.4	0	0	14712
									00:01:36	37.04	1.712	63.407	1050	1549.86	2467.45	1.59	301	81.8	39.2	24.6	26.27	7.5	163	9.5	17.58	4.78	16.88	6.05	20.92	0.05	125	34	120	43	NONE		23.5	54	37.8	729	757	12612	525.5	8.76	14	213.8	0	0	12612
									00:01:37	31.58	1.455	45.947	1101	1248.37	1974.61	1.58	250.5	76.7	35	22.1	21.16	6	163	7.7	17.22	5.27	16.36	6.77	20.92	0.05	122	37	116	48	NONE		23.5	54	37.8	729	757	10139	422.4	7.04	14	171.8	0	0	10139
									00:01:39	36.59	1.668	61.024	1082	1621.71	2525.33	1.56	288.8	84.7	36.1	23.2	27.49	7.9	163	9.9	17.31	5.08	16.66	6.28	20.92	0.05	123	36	118	45	NONE		23.5	54	37.8	729	757	13108	546.2	9.1	14	222.2	0	0	13108
									00:01:41	38.22	1.829	69.898	1082	1817.98	2842.99	1.56	318	91.3	37	23.6	30.81	8.8	162	11.2	17.39	4.99	16.66	6.13	20.92	0.05	123	35	118	44	NONE		23.5	54	37.8	729	757	14713	613	10.22	15	249.4	0	0	14713
									00:01:43	25.53	1.685	43.021	1097	1112.1	1802.13	1.62	292.7	86.6	37.1	22.9	18.85	5.4	162	6.9	17.37	5.14	16.62	6.46	20.92	0.05	123	36	118	46	NONE		23.5	54	37.8	729	757	9100	379.2	6.32	15	154.2	0	0	9100
									00:01:45	35.5	1.728	61.349	1035	1502.16	2435.16	1.62	303.4	84.2	39.2	24.2	25.46	7.3	161	9.3	17.56	4.87	16.8	6.22	20.92	0.05	125	35	119	44	NONE		23.5	54	37.8	729	757	12293	512.2	8.54	15	208.4	0	0	12293
									00:01:47	30.77	1.751	53.877	1161	1271.64	2105.13	1.66	309.2	84	40.7	24.6	21.55	6.2	160	7.9	17.66	4.8	16.89	6.15	20.92	0.05	125	34	120	44	NONE		23.5	54	37.8	729	757	10476	436.5	7.28	15	177.6	0	0	10476
									00:01:49	28.57	1.675	47.857	1161	1179.83	1969.77	1.67	293.2	84.6	38.9	23.3	20	5.7	160	7.4	17.5	5.05	16.84	6.31	20.92	0.05	124	36	120	45	NONE		23.5	54	37.8	729	757	9746	406.1	6.77	16	165.2	0	0	9746
									00:01:50	35.5	1.768	62.769	1112	1474.49	2437.51	1.65	312.5	84.3	40.9	24.7	24.99	7.1	159	9.3	17.68	4.77	17.01	5.96	20.92	0.05	125	34	121	42	NONE		23.5	54	37.8	729	757	12142	505.9	8.43	16	205.8	0	0	12142
									00:01:52	35.09	2.231	78.281	1207	1668.83	2818.2	1.69	400.6	98.7	45.4	26.9	28.29	8.1	159	10.5	17.96	4.42	17.4	5.52	20.92	0.05	127	31	124	39	NONE		23.5	54	37.8	729	757	13836	576.5	9.61	16	234.5	0	0	13836
									00:01:54	38.71	1.779	68.865	1097	1306.09	2275.21	1.74	324.8	72.3	50.7	29.1	22.14	6.3	159	8.2	18.26	4.06	17.58	5.27	20.92	0.05	130	29	125	37	NONE		23.5	54	37.8	729	757	10939	455.8	7.6	16	185.4	0	0	10939
									00:01:55	40.27	1.761	70.913	1034	1324.48	2327.36	1.76	322.1	71.1	51.4	29.3	22.45	6.4	159	8.3	18.29	4.04	17.65	5.19	20.92	0.05	130	29	125	37	NONE		23.5	54	37.8	729	757	11125	463.5	7.73	17	188.6	0	0	11125
									00:01:57	39.47	1.719	67.855	1034	1272.54	2272.37	1.79	314	70.8	51.2	28.6	21.57	6.2	160	8	18.27	4.12	17.7	5.16	20.92	0.05	130	29	126	37	NONE		23.5	54	37.8	729	757	10746	447.7	7.46	17	182.1	0	0	10746
									00:01:58	36.14	1.655	59.819	1082	1121.9	2004.33	1.79	302.3	68.2	51.1	28.6	19.02	5.4	160	7	18.27	4.12	17.68	5.23	20.92	0.05	130	29	126	37	NONE		23.5	54	37.8	729	757	9475	394.8	6.58	17	160.6	0	0	9475
									00:02:00	38.22	1.833	70.051	1049	1331.82	2371.21	1.78	334.2	76.3	50.6	28.4	22.57	6.4	160	8.3	18.23	4.16	17.66	5.27	20.92	0.05	129	30	125	37	NONE		23.5	54	37.8	729	757	11236	468.1	7.8	17	190.4	0	0	11236
									00:02:02	32.97	1.771	58.385	1160	1063.74	1943.24	1.83	324.5	72.5	52.7	28.9	18.03	5.2	161	6.6	18.32	4.09	17.77	5.17	20.92	0.05	130	29	126	37	NONE		23.5	54	37.8	729	757	9052	377.2	6.29	17	153.4	0	0	9052
									00:02:04	23.9	2.012	48.096	1445	926.441	1717.55	1.85	365.4	88.3	50.1	27	15.7	4.5	160	5.8	18.16	4.39	17.48	5.66	20.92	0.05	129	31	124	40	NONE		23.5	54	37.8	729	757	7923	330.1	5.5	18	134.3	0	0	7923
									00:02:06	33.15	1.585	52.541	1003	1085.57	1918.3	1.77	285.4	71.1	46.3	26.2	18.4	5.3	159	6.8	18.01	4.49	17.29	5.76	20.92	0.05	128	32	123	41	NONE		23.5	54	37.8	729	757	9135	380.6	6.34	18	154.8	0	0	9135
									00:02:08	28.85	1.531	44.163	1145	920.771	1601.07	1.74	275.5	68.2	45.8	26.3	15.61	4.5	157	5.9	17.99	4.45	17.33	5.7	20.92	0.05	128	32	123	40	NONE		23.5	54	37.8	729	757	7707	321.1	5.35	18	130.6	0	0	7707
									00:02:10	29.56	1.236	36.532	1131	776.107	1318.09	1.7	222	54.8	44.4	26.1	13.15	3.8	156	5	17.96	4.43	17.23	5.75	20.92	0.05	128	31	122	41	NONE		23.5	54	37.8	729	757	6446	268.6	4.48	18	109.3	0	0	6446
									00:02:13	21.9	1.225	26.825	733	691.172	1131.63	1.64	212.8	63.4	36.6	22.3	11.71	3.3	155	4.5	17.37	5.18	16.27	6.87	20.92	0.05	123	37	116	49	NONE		23.5	54	37.8	729	757	5674	236.4	3.94	18	96.2	0	0	5674
									00:02:15	31.75	1.662	52.762	1254	1231.71	1898.72	1.54	295.2	73.5	41	26.6	20.88	6	153	8.1	17.76	4.42	17.08	5.61	20.92	0.05	126	31	121	40	NONE		23.5	54	37.8	729	757	9925	413.5	6.89	19	168.2	0	0	9925
									00:02:17	35.09	1.668	58.526	1145	1258.27	1971.45	1.57	300.2	69.1	44.6	28.4	21.33	6.1	151	8.3	18	4.14	17.38	5.2	20.92	0.05	128	29	123	37	NONE		23.6	53	37.8	729	757	10189	424.6	7.08	19	172.7	0	0	10189
									00:02:18	36.59	1.518	55.537	1002	1096.7	1792.9	1.63	276.3	60.3	48.3	29.5	18.59	5.3	151	7.3	18.2	3.97	17.52	5.13	20.92	0.05	129	28	124	36	NONE		23.6	53	37.8	729	757	8999	375	6.25	19	152.5	0	0	8999
									00:02:20	38.22	1.583	60.497	1019	1166.6	1928.44	1.65	289	62.1	49.6	30	19.77	5.6	152	7.7	18.26	3.92	17.67	4.95	20.92	0.05	130	28	125	35	NONE		23.6	53	37.8	729	757	9606	400.3	6.67	19	162.8	0	0	9606
									00:02:21	35.09	1.628	57.123	1066	1028.89	1752.59	1.7	299.7	61.5	53.1	31.2	17.44	5	152	6.8	18.41	3.78	17.84	4.81	20.92	0.05	131	27	127	34	NONE		23.6	53	37.8	729	757	8554	356.4	5.94	19	145	0	0	8554
									00:02:23	34.29	1.548	53.074	1049	977.4	1651.57	1.69	284.2	59.3	51.8	30.7	16.57	4.7	151	6.5	18.36	3.83	17.73	4.96	20.92	0.05	130	27	126	35	NONE		23.6	53	37.8	729	757	8105	337.7	5.63	19	137.4	0	0	8105
									00:02:25	37.04	1.545	57.222	1045	1036.65	1750.62	1.69	284.3	58.2	52.7	31.2	17.57	5	151	6.9	18.4	3.77	17.79	4.8	20.92	0.05	131	27	126	34	NONE		23.6	53	37.8	729	757	8595	358.1	5.97	20	145.7	0	0	8595
									00:02:26	36.59	1.586	58.024	1004	1027.55	1755.76	1.71	292.6	59.1	54	31.6	17.42	5	151	6.8	18.45	3.73	17.83	4.79	20.92	0.05	131	26	127	34	NONE		23.6	53	37.8	729	757	8552	356.3	5.94	20	144.9	0	0	8552
									00:02:28	37.04	1.568	58.074	1052	1050.99	1756.36	1.67	288.7	58.4	52.8	31.6	17.81	5.1	152	6.9	18.41	3.72	17.74	4.81	20.92	0.05	131	26	126	34	NONE		23.6	53	37.8	729	757	8684	361.9	6.03	20	147.2	0	0	8684
									00:02:30	41.96	1.552	65.119	972	1192.16	1976.18	1.66	285.4	58	52.2	31.5	20.21	5.8	152	7.8	18.39	3.74	17.78	4.7	20.92	0.05	131	27	126	33	NONE		23.6	53	37.8	729	757	9825	409.4	6.82	20	166.5	0	0	9825
									00:02:31	37.27	1.6	59.627	986	1072.77	1782.11	1.66	294.9	58.9	53.2	32	18.18	5.2	151	7.1	18.43	3.68	17.78	4.77	20.92	0.05	131	26	126	34	NONE		23.6	53	37.8	729	757	8848	368.6	6.14	20	150	0	0	8848
									00:02:33	34.88	1.645	57.384	1035	1010.41	1687.59	1.67	304	59.6	54.4	32.6	17.13	4.9	150	6.7	18.48	3.62	17.85	4.69	20.92	0.05	131	26	127	33	NONE		23.6	53	37.8	729	757	8348	347.8	5.8	20	141.5	0	0	8348
									00:02:35	33.52	1.482	49.676	1035	858.201	1427.97	1.66	274.6	52.5	55.1	33.1	14.55	4.2	149	5.8	18.53	3.54	17.88	4.68	20.92	0.05	132	25	127	33	NONE		23.6	53	37.8	729	757	7082	295.1	4.92	21	120	0	0	7082
									00:02:36	35.71	1.547	55.25	988	1002.83	1664.54	1.66	284.8	57.4	52.6	31.7	17	4.9	149	6.7	18.41	3.71	17.78	4.79	20.92	0.05	131	26	126	34	NONE		23.6	53	37.8	729	757	8269	344.5	5.74	21	140.1	0	0	8269
									00:02:38	32.79	1.533	50.262	1067	908.96	1504.01	1.65	282.4	56.5	52.8	31.9	15.41	4.4	149	6.1	18.42	3.69	17.78	4.77	20.92	0.05	131	26	126	34	NONE		23.6	53	37.8	729	757	7487	312	5.2	21	126.9	0	0	7487
									00:02:40	34.68	1.514	52.509	1052	932.036	1528.41	1.64	279.7	54.3	53.7	32.8	15.8	4.5	147	6.3	18.47	3.59	17.84	4.69	20.92	0.05	131	25	127	33	NONE		23.6	53	37.8	729	757	7655	319	5.32	21	129.8	0	0	7655
									00:02:42	36.81	1.453	53.485	957	983.153	1592.8	1.62	267.3	53.3	51.8	32	16.66	4.8	146	6.7	18.4	3.67	17.81	4.65	20.92	0.05	131	26	126	33	NONE		23.6	53	37.8	729	757	8044	335.2	5.59	21	136.3	0	0	8044
									00:02:43	34.88	1.561	54.453	1033	972.497	1573.94	1.62	288.3	55.6	53.5	33	16.48	4.7	145	6.7	18.47	3.56	17.85	4.64	20.92	0.05	131	25	127	33	NONE		23.6	53	37.8	729	757	7955	331.4	5.52	21	134.8	0	0	7955
									00:02:45	39.74	1.419	56.384	909	980.498	1569.49	1.6	263.1	48.7	54.7	34.2	16.62	4.7	144	6.8	18.54	3.43	17.8	4.59	20.92	0.05	132	24	126	33	NONE		23.6	53	37.8	729	757	7993	333	5.55	21	135.5	0	0	7993
									00:02:46	36.14	1.548	55.952	942	1028.9	1675.65	1.63	284.7	57.1	51.9	31.9	17.44	5	144	7.1	18.39	3.69	17.78	4.71	20.92	0.05	131	26	126	33	NONE		23.6	53	37.8	729	757	8433	351.4	5.86	22	142.9	0	0	8433
									00:02:48	36.59	1.379	50.451	1034	842.383	1361.37	1.62	256.9	45.9	56.9	35.2	14.28	4.1	143	5.9	18.63	3.33	17.92	4.5	20.92	0.05	132	24	127	32	NONE		23.6	53	37.8	729	757	6887	287	4.78	22	116.7	0	0	6887
									00:02:50	34.88	1.449	50.547	974	909.251	1452.08	1.6	267.5	51.3	52.9	33.1	15.41	4.4	142	6.4	18.46	3.54	17.83	4.59	20.92	0.05	131	25	127	33	NONE		23.6	53	37.8	729	757	7406	308.6	5.14	22	125.5	0	0	7406
									00:02:52	27.65	1.313	36.304	1055	700.277	1113.82	1.59	240.1	49.6	49.1	30.9	11.87	3.4	141	5	18.29	3.78	17.55	4.97	20.92	0.05	130	27	125	35	NONE		23.6	53	37.8	729	757	5697	237.4	3.96	22	96.6	0	0	5697
									00:02:54	28.17	1.126	31.718	947	654.646	1000.1	1.53	204.2	43.7	45.4	29.7	11.1	3.2	140	4.7	18.13	3.88	17.26	5.25	20.92	0.05	129	28	123	37	NONE		23.6	53	37.8	729	757	5261	219.2	3.65	22	89.2	0	0	5261
									00:02:56	35.09	1.394	48.912	1005	1018.76	1507.54	1.48	252.8	52.9	45.6	30.8	17.27	4.9	139	7.3	18.13	3.79	17.43	4.88	20.92	0.05	129	27	124	35	NONE		23.6	53	37.8	729	757	8109	337.9	5.63	22	137.4	0	0	8109
									00:02:58	35.29	1.507	53.188	958	1069.1	1590.29	1.49	274.7	55.5	47.4	31.9	18.12	5.2	138	7.7	18.23	3.68	17.53	4.79	20.92	0.05	129	26	124	34	NONE		23.6	53	37.8	729	757	8523	355.1	5.92	23	144.5	0	0	8523
									00:02:59	34.68	1.267	43.942	1070	826.587	1235.03	1.49	233.1	43.9	50.2	33.6	14.01	4	138	6	18.4	3.46	17.64	4.58	20.92	0.05	131	25	125	33	NONE		23.6	53	37.9	729	757	6598	274.9	4.58	23	111.8	0	0	6598
									00:03:01	35.29	1.38	48.706	770	957.784	1432.37	1.5	252.3	50	48.3	32.3	16.23	4.6	138	6.9	18.28	3.62	17.6	4.8	20.92	0.05	130	26	125	34	NONE		23.6	53	37.9	729	757	7648	318.7	5.31	23	129.6	0	0	7648
									00:03:03	31.09	1.38	42.902	1052	828.671	1269.36	1.53	252.7	50.3	49.1	32.1	14.05	4	138	6	18.31	3.64	17.72	4.62	20.92	0.05	130	26	126	33	NONE		23.6	53	37.8	729	757	6664	277.7	4.63	23	113	0	0	6664
									00:03:05	32.09	1.216	39.016	1071	784.424	1185.49	1.51	221.5	45.5	46.9	31	13.3	3.8	137	5.7	18.22	3.74	17.57	4.76	20.92	0.05	129	27	125	34	NONE		23.6	53	37.8	729	757	6283	261.8	4.36	23	106.5	0	0	6283
									00:03:07	31.91	1.297	41.394	929	849.622	1249.03	1.47	235.8	48.2	46.1	31.4	14.4	4.1	136	6.2	18.18	3.72	17.53	4.82	20.92	0.05	129	26	124	34	NONE		23.6	53	37.8	729	757	6750	281.2	4.69	23	114.4	0	0	6750
									00:03:09	28.44	1.32	37.536	995	797.548	1173.46	1.47	238.7	50.8	44.6	30.3	13.52	3.9	135	5.9	18.08	3.85	17.32	5.06	20.92	0.05	128	27	123	36	NONE		23.6	53	37.8	729	757	6338	264.1	4.4	23	107.4	0	0	6338
									00:03:11	30.93	1.18	36.495	977	787.332	1130.43	1.44	213.1	45	43.6	30.4	13.34	3.8	134	5.9	18.06	3.81	17.28	4.99	20.92	0.05	128	27	123	35	NONE		23.6	53	37.8	729	757	6212	258.8	4.31	24	105.3	0	0	6212
									00:03:13	29.7	1.317	39.119	981	887.575	1250.21	1.41	236.1	51.8	41.7	29.6	15.04	4.3	132	6.7	17.93	3.93	17.23	5.01	20.92	0.05	127	28	122	36	NONE		23.6	54	37.8	729	757	6965	290.2	4.84	24	118.1	0	0	6965
									00:03:15	29.41	1.419	41.735	1055	924.795	1311.76	1.42	255.3	54.9	42.9	30.2	15.67	4.5	131	7.1	17.99	3.87	17.26	5	20.92	0.05	128	27	123	36	NONE		23.6	54	37.8	729	757	7271	303	5.05	24	123.2	0	0	7271
									00:03:17	30.93	1.422	43.979	1100	953.676	1356.43	1.42	256.7	54	43.8	30.8	16.16	4.6	131	7.3	18.05	3.8	17.4	4.89	20.92	0.05	128	27	124	35	NONE		23.6	53	37.8	729	757	7504	312.7	5.21	24	127.2	0	0	7504
									00:03:19	28.85	1.411	40.702	1088	851.296	1239.16	1.46	255.9	52.9	45.4	31.2	14.43	4.1	129	6.6	18.14	3.75	17.49	4.8	20.92	0.05	129	27	124	34	NONE		23.7	53	37.8	729	757	6744	281	4.68	24	114.3	0	0	6744
									00:03:21	26.09	1.346	35.113	1134	759.13	1099.86	1.45	242.9	51.9	43.8	30.3	12.87	3.7	129	5.9	18.05	3.86	17.45	4.85	20.92	0.05	128	27	124	34	NONE		23.7	53	37.9	729	757	6005	250.2	4.17	24	101.8	0	0	6005
									00:03:23	33.9	1.367	46.339	1023	953.707	1378.68	1.45	248.6	50.1	46.1	31.9	16.16	4.6	129	7.4	18.19	3.66	17.48	4.7	20.92	0.05	129	26	124	33	NONE		23.7	53	37.8	729	757	7540	314.2	5.24	25	127.8	0	0	7540
									00:03:25	32.43	1.315	42.649	1023	840.245	1250.37	1.49	240.4	47.5	48.1	32.3	14.24	4.1	128	6.6	18.28	3.61	17.61	4.68	20.92	0.05	130	26	125	33	NONE		23.7	53	37.8	729	757	6699	279.1	4.65	25	113.5	0	0	6699
									00:03:27	31.91	1.349	43.053	1038	840.898	1266.75	1.51	246.8	48.9	48.5	32.2	14.25	4.1	127	6.6	18.3	3.62	17.68	4.62	20.92	0.05	130	26	126	33	NONE		23.7	53	37.9	729	757	6729	280.4	4.67	25	114.1	0	0	6729
									00:03:28	35.71	1.24	44.286	959	865.361	1295.69	1.5	226.9	44.7	48.3	32.2	14.67	4.2	125	6.9	18.3	3.6	17.71	4.55	20.92	0.05	130	26	126	32	NONE		23.7	53	37.9	729	757	6912	288	4.8	25	117.2	0	0	6912
									00:03:30	32.79	1.166	38.23	945	770.538	1166.21	1.51	212.3	43.8	46.6	30.8	13.06	3.7	125	6.2	18.21	3.76	17.6	4.72	20.92	0.05	129	27	125	34	NONE		23.7	53	37.8	729	757	6175	257.3	4.29	25	104.7	0	0	6175
									00:03:32	32.43	1.333	43.232	1005	846.84	1284.84	1.52	243.7	48.8	48.4	31.9	14.35	4.1	125	6.8	18.28	3.66	17.67	4.67	20.92	0.05	130	26	125	33	NONE		23.7	53	37.8	729	757	6791	283	4.72	25	115.1	0	0	6791
									00:03:34	28.57	1.217	34.771	1009	707.431	1079.16	1.53	221.2	46.5	46.3	30.4	11.99	3.4	125	5.7	18.18	3.82	17.64	4.81	20.92	0.05	129	27	125	34	NONE		23.7	53	37.8	729	757	5682	236.8	3.95	25	96.3	0	0	5682
									00:03:36	25.32	1.099	27.823	918	585.288	865.758	1.48	199	42.1	44.5	30.1	9.92	2.8	124	4.7	18.11	3.83	17.32	5.11	20.92	0.05	129	27	123	36	NONE		23.7	53	37.9	729	757	4658	194.1	3.23	25	79	0	0	4658
									00:03:39	26.91	1.049	28.224	969	633.62	922.874	1.46	188.1	42.2	41.6	28.5	10.74	3.1	123	5.2	17.93	4.02	17.24	5.09	20.92	0.05	127	29	122	36	NONE		23.7	53	37.9	729	757	5020	209.2	3.49	26	85.1	0	0	5020
									00:03:41	23.9	1.08	25.817	961	611.191	880.605	1.44	192	45.3	39.5	27.4	10.36	3	121	5.1	17.78	4.19	17.14	5.2	20.92	0.05	126	30	122	37	NONE		23.7	53	37.9	729	757	4827	201.1	3.35	26	81.8	0	0	4827
									00:03:44	24.49	1.212	29.682	932	671.51	963.322	1.43	217.2	48.4	41.6	29	11.38	3.3	119	5.6	17.92	3.99	17.05	5.3	20.92	0.05	127	28	121	38	NONE		23.7	53	37.9	729	757	5297	220.7	3.68	26	89.8	0	0	5297
									00:03:46	23.17	1.055	24.44	924	578.013	813.597	1.41	187.8	43.2	39.5	28	9.8	2.8	119	4.9	17.8	4.09	16.95	5.37	20.92	0.05	126	29	120	38	NONE		23.7	53	37.9	729	757	4535	189	3.15	26	76.9	0	0	4535
									00:03:48	27.15	0.985	26.742	846	669.774	902.868	1.35	173.9	40.9	37.1	27.5	11.35	3.2	117	5.7	17.65	4.15	16.85	5.34	20.92	0.05	125	29	120	38	NONE		23.7	53	37.8	729	757	5192	216.3	3.61	26	88	0	0	5192
									00:03:51	23.44	1.41	33.047	1179	774.611	1070.46	1.38	251.6	56.2	40.5	29.3	13.13	3.8	117	6.6	17.84	3.99	17.14	5.08	20.92	0.05	127	28	122	36	NONE		23.7	53	37.9	729	757	6046	251.9	4.2	26	102.5	0	0	6046
									00:03:53	25.97	1.104	28.675	937	669.516	918.096	1.37	197.2	43.5	40.1	29.3	11.35	3.2	118	5.7	17.86	3.94	17.12	5.11	20.92	0.05	127	28	122	36	NONE		23.7	53	37.9	729	757	5214	217.3	3.62	26	88.4	0	0	5214
									00:03:56	26.09	1.277	33.313	1011	781.54	1083.41	1.39	227.8	51.1	40.3	29.1	13.25	3.8	119	6.6	17.84	4	17.26	5	20.92	0.05	127	28	123	36	NONE		23.7	53	37.9	729	757	6105	254.4	4.24	27	103.5	0	0	6105
									00:03:58	25.75	1.191	30.67	1043	683.282	958.046	1.4	214.2	45.8	42.2	30.1	11.58	3.3	118	5.8	17.98	3.85	17.27	4.92	20.92	0.05	128	27	123	35	NONE		23.7	53	37.9	729	757	5355	223.1	3.72	27	90.8	0	0	5355
									00:04:00	29.13	1.276	37.165	978	838.263	1166.49	1.39	229.1	49.3	41.9	30.1	14.21	4.1	119	7	17.95	3.86	17.33	4.87	20.92	0.05	127	27	123	35	NONE		23.7	53	37.9	729	757	6555	273.1	4.55	27	111.1	0	0	6555
									00:04:02	27.15	1.218	33.068	1058	713.814	1018.71	1.43	220	46.2	43.7	30.6	12.1	3.5	119	6	18.06	3.79	17.46	4.82	20.92	0.05	128	27	124	34	NONE		23.7	53	37.9	729	757	5622	234.3	3.9	27	95.3	0	0	5622
									00:04:04	29.13	1.191	34.689	1011	715.315	1026.09	1.43	216.6	43.4	45.6	31.8	12.12	3.5	120	6	18.19	3.64	17.48	4.74	20.92	0.05	129	26	124	34	NONE		23.7	53	37.9	729	757	5643	235.1	3.92	27	95.6	0	0	5643
									00:04:06	27.03	1.271	34.351	964	737.291	1071.37	1.45	229.6	48.8	44	30.3	12.5	3.6	119	6.2	18.06	3.84	17.43	4.87	20.92	0.05	128	27	124	35	NONE		23.7	53	37.9	729	757	5838	243.2	4.05	27	98.9	0	0	5838
									00:04:09	25.86	1.212	31.345	1153	622.57	917.269	1.47	221.4	43.7	47.4	32.2	10.55	3	119	5.2	18.27	3.61	17.57	4.73	20.92	0.05	130	26	125	34	NONE		23.7	53	37.8	729	757	4949	206.2	3.44	28	83.9	0	0	4949
									00:04:11	28.99	1.027	29.768	807	612.441	894.275	1.46	186.7	38	45.3	31	10.38	3	119	5.1	18.18	3.7	17.39	4.92	20.92	0.05	129	26	123	35	NONE		23.8	53	37.8	729	757	4856	202.3	3.37	28	82.3	0	0	4856
									00:04:14	19.93	1.25	24.917	949	570.461	823.163	1.44	223.5	50.8	41.2	28.6	9.67	2.8	119	4.8	17.88	4.06	17.12	5.24	20.92	0.05	127	29	122	37	NONE		23.7	53	37.8	729	757	4508	187.8	3.13	28	76.4	0	0	4508
									00:04:16	31.75	1.19	37.778	978	809.468	1141.91	1.41	215.3	44.3	43.9	31.1	13.72	3.9	119	6.8	18.09	3.72	17.38	4.79	20.92	0.05	128	26	123	34	NONE		23.8	53	37.9	729	757	6355	264.8	4.41	28	107.7	0	0	6355
									00:04:18	28.3	1.17	33.113	932	722.537	1027.57	1.42	211	44.7	43.1	30.3	12.25	3.5	118	6.1	18.03	3.82	17.42	4.84	20.92	0.05	128	27	124	34	NONE		23.8	53	37.9	729	757	5685	236.9	3.95	28	96.4	0	0	5685
									00:04:20	31.91	1.253	39.989	962	804.741	1141.9	1.42	228.8	44.1	46.9	33.1	13.64	3.9	118	6.8	18.26	3.52	17.58	4.61	20.92	0.05	130	25	125	33	NONE		23.8	53	37.9	729	757	6328	263.7	4.39	28	107.3	0	0	6328
									00:04:21	34.48	1.25	43.103	975	842.95	1208.28	1.43	229.1	43.2	48.3	33.7	14.29	4.1	118	7.1	18.33	3.46	17.66	4.5	20.92	0.05	130	25	125	32	NONE		23.8	53	37.9	729	757	6648	277	4.62	28	112.7	0	0	6648
									00:04:23	31.91	1.145	36.543	929	697.055	1022.51	1.47	210.4	39.5	49.2	33.6	11.81	3.4	118	5.9	18.38	3.45	17.8	4.43	20.92	0.05	130	24	126	31	NONE		23.8	53	37.9	729	757	5534	230.6	3.84	28	93.8	0	0	5534
									00:04:25	33.9	1.207	40.915	899	778.448	1138.19	1.46	221.9	41.4	49.5	33.9	13.19	3.8	118	6.6	18.38	3.43	17.74	4.44	20.92	0.05	131	24	126	32	NONE		23.8	53	37.9	729	757	6175	257.3	4.29	29	104.7	0	0	6175
									00:04:27	26.79	1.226	32.839	1057	603.639	919.021	1.52	226.1	42.3	51.3	33.7	10.23	2.9	117	5.2	18.44	3.45	17.81	4.52	20.92	0.05	131	24	126	32	NONE		23.8	53	37.9	729	757	4846	201.9	3.37	29	82.1	0	0	4846
									00:04:30	29.7	1.081	32.109	918	606.684	913.316	1.51	198.7	37.9	49.5	32.9	10.28	2.9	117	5.2	18.38	3.51	17.77	4.53	20.92	0.05	131	25	126	32	NONE		23.8	53	37.9	729	757	4854	202.2	3.37	29	82.3	0	0	4854
									00:04:31	29.27	1.166	34.127	871	663.549	983.232	1.48	213.6	41.4	48.3	32.6	11.25	3.2	116	5.7	18.32	3.55	17.72	4.55	20.92	0.05	130	25	126	32	NONE		23.8	53	37.9	729	757	5284	220.2	3.67	29	89.6	0	0	5284
									00:04:33	33.9	1.113	37.729	899	709.934	1041.86	1.47	204.9	37.9	49.8	33.9	12.03	3.4	117	6.1	18.41	3.41	17.71	4.51	20.92	0.05	131	24	126	32	NONE		23.8	53	37.9	729	757	5637	234.9	3.91	29	95.5	0	0	5637
									00:04:35	36.36	1.115	40.545	885	752.501	1111.62	1.48	205.6	37.7	50.5	34.2	12.75	3.6	117	6.4	18.44	3.38	17.74	4.35	20.92	0.05	131	24	126	31	NONE		23.8	53	37.9	729	757	5987	249.5	4.16	29	101.5	0	0	5987
									00:04:36	37.27	1.101	41.031	836	730.967	1096.52	1.5	204	36.3	52.6	35	12.39	3.5	117	6.2	18.53	3.3	17.87	4.28	20.92	0.05	132	23	127	30	NONE		23.8	53	37.8	729	757	5842	243.4	4.06	29	99	0	0	5842
									00:04:38	33.52	1.003	33.62	774	591.903	891.047	1.51	186.1	32.8	52.8	35.1	10.03	2.9	118	5	18.55	3.27	17.85	4.43	20.92	0.05	132	23	127	31	NONE		23.8	53	37.8	729	757	4736	197.3	3.29	29	80.3	0	0	4736
									00:04:40	34.48	1.148	39.586	883	714.415	1065.01	1.49	212.4	38.1	52	34.9	12.11	3.5	118	6.1	18.5	3.32	17.9	4.33	20.92	0.05	131	24	127	31	NONE		23.8	53	37.9	729	757	5699	237.5	3.96	30	96.6	0	0	5699
									00:04:42	35.09	1.133	39.754	884	709.539	1075.25	1.52	209.8	37.8	52.6	34.7	12.03	3.4	119	6	18.52	3.34	17.9	4.32	20.92	0.05	131	24	127	31	NONE		23.8	53	37.9	729	757	5688	237	3.95	30	96.4	0	0	5688
									00:04:53	35.5	1.103	39.16	931	702.896	1050.42	1.49	204.2	36.5	52.2	34.9	11.91	3.4	118	6	18.51	3.31	17.83	4.36	20.92	0.05	131	23	127	31	NONE		23.8	53	37.9	729	757	5611	233.8	3.9	30	95.1	0	0	5611
									00:04:55	33.9	1.153	39.085	900	732.991	1097.11	1.5	212.2	39.9	50.1	33.5	12.42	3.5	119	6.2	18.4	3.46	17.8	4.34	20.92	0.05	131	25	126	31	NONE		23.8	53	37.9	729	757	5854	243.9	4.07	30	99.2	0	0	5854
									00:04:56	33.33	1.199	39.967	930	700.529	1053.5	1.5	222.6	39	53.7	35.7	11.87	3.4	119	5.9	18.57	3.25	17.91	4.29	20.92	0.05	132	23	127	30	NONE		23.8	53	37.9	729	757	5603	233.5	3.89	31	95	0	0	5603
									00:04:58	36.14	1.087	39.289	854	694.514	1042.87	1.5	201.6	35.6	52.9	35.2	11.77	3.4	119	5.8	18.55	3.28	17.93	4.21	20.92	0.05	132	23	127	30	NONE		23.8	53	37.9	729	757	5552	231.3	3.86	31	94.1	0	0	5552
									00:05:00	35.71	0.989	35.321	869	593.835	887.865	1.5	184.6	30.7	55.3	37	10.06	2.9	118	5	18.67	3.1	17.98	4.13	20.92	0.05	133	22	128	29	NONE		23.8	53	37.9	729	757	4741	197.6	3.29	31	80.4	0	0	4741
									00:05:02	30	1.143	34.29	841	626.188	938.966	1.5	211.1	38.6	51.4	34.3	10.61	3	118	5.3	18.47	3.38	17.87	4.35	20.92	0.05	131	24	127	31	NONE		23.8	53	37.9	729	757	5004	208.5	3.47	31	84.8	0	0	5004
									00:05:04	29.13	1.112	32.388	963	551.059	830.486	1.51	207.2	35.2	55.1	36.5	9.34	2.7	118	4.7	18.63	3.17	17.91	4.38	20.92	0.05	132	22	127	31	NONE		23.8	53	37.9	729	757	4410	183.8	3.06	31	74.7	0	0	4410
									00:05:06	32.61	1.098	35.804	901	645.436	959.488	1.49	203.2	36.3	51.9	34.9	10.94	3.1	118	5.5	18.51	3.31	17.8	4.36	20.92	0.05	131	23	126	31	NONE		23.8	53	37.9	729	757	5145	214.4	3.57	31	87.2	0	0	5145
									00:05:08	32.79	1.174	38.492	853	714.357	1052.75	1.47	216.5	39.6	50.7	34.4	12.11	3.5	118	6.1	18.44	3.37	17.82	4.4	20.92	0.05	131	24	127	31	NONE		23.8	53	37.9	729	757	5679	236.6	3.94	31	96.3	0	0	5679
									00:05:09	30.61	1.122	34.347	933	630.519	930.674	1.48	207.2	37.5	51.1	34.6	10.69	3.1	117	5.4	18.47	3.34	17.87	4.32	20.92	0.05	131	24	127	31	NONE		23.8	52	37.9	729	757	5015	209	3.48	31	85	0	0	5015
									00:05:11	34.88	1.127	39.314	946	692.411	1014.52	1.47	209.3	35.9	53.3	36.3	11.74	3.4	117	5.9	18.57	3.19	17.88	4.2	20.92	0.05	132	23	127	30	NONE		23.8	52	37.9	729	757	5496	229	3.82	31	93.1	0	0	5496
									00:05:13	33.71	1.174	39.573	915	701.3	1035.16	1.48	217.8	37.9	53.1	35.9	11.89	3.4	117	6	18.55	3.23	18.01	4.13	20.92	0.05	132	23	128	29	NONE		23.8	52	37.9	729	757	5578	232.4	3.87	32	94.5	0	0	5578
									00:05:15	32.09	1.127	36.16	884	635.472	938.429	1.48	209.3	36.1	53.4	36.1	10.77	3.1	116	5.5	18.57	3.2	18	4.17	20.92	0.05	132	23	128	30	NONE		23.8	52	37.9	729	757	5055	210.6	3.51	32	85.7	0	0	5055
									00:05:19	15.08	1.71	25.779	1472	436.189	695.397	1.59	318.2	56.9	56.7	35.6	7.39	2.1	114	3.8	18.61	3.33	17.9	4.42	20.92	0.05	132	24	127	31	NONE		23.8	53	37.9	729	757	3551	148	2.47	32	60.2	0	0	3551
									00:05:21	29.27	0.86	25.171	666	441.309	647.264	1.47	159.8	27.3	52.4	35.7	7.48	2.1	114	3.9	18.58	3.17	17.7	4.54	20.92	0.05	132	23	126	32	NONE		23.8	53	37.9	729	757	3504	146	2.43	32	59.4	0	0	3504
									00:05:23	30.61	1.045	31.99	883	605.768	878.729	1.45	192.3	35.4	49.3	34	10.27	2.9	114	5.3	18.4	3.39	17.79	4.35	20.92	0.05	131	24	126	31	NONE		23.8	53	37.9	729	757	4794	199.7	3.33	32	81.3	0	0	4794
									00:05:25	30.46	0.988	30.091	799	592.663	837.375	1.41	181	33.9	47.2	33.4	10.05	2.9	113	5.2	18.32	3.43	17.66	4.43	20.92	0.05	130	24	125	31	NONE		23.8	53	37.9	729	757	4655	193.9	3.23	32	78.9	0	0	4655
									00:05:26	35.5	0.982	34.864	743	662.242	908.985	1.37	181	31.6	48.9	35.6	11.22	3.2	113	5.9	18.43	3.22	17.63	4.36	20.92	0.05	131	23	125	31	NONE		23.8	53	37.9	729	757	5159	215	3.58	32	87.4	0	0	5159
									00:05:28	32.79	1.044	34.23	884	641.579	889.881	1.39	192.7	33.5	49.8	35.9	10.87	3.1	112	5.7	18.46	3.21	17.8	4.21	20.92	0.05	131	23	126	30	NONE		23.8	53	37.9	729	757	5013	208.9	3.48	32	85	0	0	5013
									00:05:30	30.46	1.053	32.071	884	585.444	816.503	1.39	195	33.1	51.1	36.7	9.92	2.8	112	5.2	18.52	3.14	17.84	4.18	20.92	0.05	131	22	127	30	NONE		23.8	53	37.9	729	757	4581	190.9	3.18	32	77.6	0	0	4581
									00:05:32	31.91	1.024	32.681	791	599.565	824.448	1.38	189.6	31.9	50.8	36.9	10.16	2.9	111	5.4	18.52	3.12	17.86	4.15	20.92	0.05	131	22	127	29	NONE		23.8	53	37.9	729	757	4673	194.7	3.25	33	79.2	0	0	4673
									00:05:34	28.99	1.02	29.565	838	552.81	770.295	1.39	188.3	32.8	49.8	35.7	9.37	2.7	111	5	18.46	3.22	17.76	4.29	20.92	0.05	131	23	126	30	NONE		23.8	53	37.9	729	757	4325	180.2	3	33	73.3	0	0	4325
									00:05:37	22.99	1.036	23.816	777	488.178	671.313	1.38	188.9	36	45.5	33.1	8.27	2.4	111	4.4	18.23	3.47	17.54	4.48	20.92	0.05	129	25	125	32	NONE		23.8	52	37.9	729	757	3805	158.5	2.64	33	64.5	0	0	3805
									00:05:39	28.57	1.027	29.343	862	579.281	782.715	1.35	188.4	33.8	47.2	34.9	9.82	2.8	112	5.2	18.34	3.29	17.62	4.36	20.92	0.05	130	23	125	31	NONE		23.8	52	37.9	729	757	4493	187.2	3.12	33	76.2	0	0	4493
									00:05:41	29.27	1.011	29.59	869	586.113	777.905	1.33	185.5	32.8	47	35.4	9.93	2.8	112	5.2	18.35	3.24	17.68	4.23	20.92	0.05	130	23	126	30	NONE		23.8	52	37.9	729	757	4524	188.5	3.14	33	76.7	0	0	4524
									00:05:43	31.58	1.068	33.726	791	655.395	867.165	1.32	196.5	33.9	48.1	36.3	11.11	3.2	111	5.9	18.4	3.17	17.71	4.19	20.92	0.05	131	23	126	30	NONE		23.8	52	37.9	729	757	5054	210.6	3.51	33	85.7	0	0	5054
									00:05:45	36.36	0.988	35.927	837	694.315	906.972	1.31	182	30.8	48.1	36.8	11.77	3.4	110	6.3	18.42	3.12	17.67	4.11	20.92	0.05	131	22	125	29	NONE		23.8	52	37.9	729	757	5336	222.3	3.71	33	90.4	0	0	5336
									00:05:46	36.36	1.024	37.236	773	697.046	915.413	1.31	189.4	31.1	49.8	37.9	11.81	3.4	109	6.4	18.5	3.04	17.86	3.98	20.92	0.05	131	22	127	28	NONE		23.8	52	37.9	729	757	5365	223.5	3.73	33	90.9	0	0	5365
									00:05:48	34.48	0.992	34.207	790	625.687	825.951	1.32	184	29.6	50.8	38.5	10.6	3	110	5.7	18.55	2.98	17.84	4.04	20.92	0.05	132	21	127	29	NONE		23.8	52	37.9	729	757	4822	200.9	3.35	33	81.7	0	0	4822
									00:05:49	38.46	0.977	37.577	790	690.805	911.995	1.32	181.1	29.3	50.5	38.3	11.71	3.3	110	6.3	18.54	3	17.82	3.99	20.92	0.05	132	21	127	28	NONE		23.8	52	37.9	729	757	5324	221.8	3.7	33	90.2	0	0	5324
									00:05:51	35.5	0.896	31.811	759	554.825	743.684	1.34	167.1	25.9	52.9	39.4	9.4	2.7	110	5	18.65	2.89	17.96	3.89	20.92	0.05	132	21	128	28	NONE		23.8	52	37.9	729	757	4294	178.9	2.98	34	72.8	0	0	4294
									00:05:53	38.71	0.925	35.806	727	649.818	864.551	1.33	171.7	27.6	50.9	38.3	11.01	3.1	109	6	18.56	2.98	17.88	3.92	20.92	0.05	132	21	127	28	NONE		23.8	52	37.9	729	757	5019	209.1	3.49	34	85.1	0	0	5019
									00:05:54	35.09	0.885	31.053	695	561.328	740.916	1.32	164.4	26.1	50.9	38.6	9.51	2.7	109	5.1	18.58	2.95	17.81	4.06	20.92	0.05	132	21	126	29	NONE		23.8	52	37.9	729	757	4326	180.3	3	34	73.3	0	0	4326
									00:05:56	38.46	0.862	33.154	696	621.071	818.853	1.32	159.4	26.3	49	37.2	10.53	3	109	5.7	18.49	3.05	17.75	4.06	20.92	0.05	131	22	126	29	NONE		23.8	52	37.9	729	757	4785	199.4	3.32	34	81.1	0	0	4785
									00:05:58	39.47	0.998	39.395	755	725.036	951.895	1.31	185	29.8	50.5	38.5	12.29	3.5	110	6.6	18.54	2.99	17.87	3.93	20.92	0.05	132	21	127	28	NONE		23.8	52	37.9	729	757	5580	232.5	3.87	34	94.6	0	0	5580
									00:05:59	34.68	0.976	33.85	774	629.05	825.243	1.31	180.7	29.4	50	38.1	10.66	3	111	5.7	18.51	3.01	17.9	3.95	20.92	0.05	131	21	127	28	NONE		23.8	52	37.9	729	757	4840	201.7	3.36	34	82	0	0	4840
									00:06:01	36.36	0.88	32	728	598.726	782.894	1.31	162.8	26.6	49.2	37.6	10.15	2.9	112	5.3	18.5	3.02	17.78	4.06	20.92	0.05	131	21	126	29	NONE		23.8	52	37.9	729	757	4603	191.8	3.2	34	78	0	0	4603
									00:06:03	35.71	0.918	32.786	790	598.064	780.112	1.3	170.4	27	50.6	38.8	10.14	2.9	111	5.4	18.56	2.94	17.78	4.06	20.92	0.05	132	21	126	29	NONE		23.8	52	37.9	729	757	4594	191.4	3.19	34	77.9	0	0	4594
									00:06:05	30.93	0.856	26.474	773	511.02	668.715	1.31	157.7	26.7	47.6	36.4	8.66	2.5	110	4.6	18.42	3.12	17.76	4.09	20.92	0.05	131	22	126	29	NONE		23.8	52	37.9	729	757	3929	163.7	2.73	34	66.6	0	0	3929
									00:06:06	36.14	0.821	29.675	664	586.103	749.302	1.28	150.9	25.6	46.3	36.2	9.93	2.8	110	5.3	18.38	3.12	17.7	4.09	20.92	0.05	130	22	126	29	NONE		23.8	52	37.9	729	757	4478	186.6	3.11	34	75.9	0	0	4478
									00:06:08	34.09	0.889	30.307	712	616.835	789.944	1.28	162.7	28.6	45.3	35.3	10.45	3	110	5.6	18.3	3.22	17.64	4.19	20.92	0.05	130	23	125	30	NONE		23.8	52	37.9	729	757	4715	196.5	3.27	35	79.9	0	0	4715
									00:06:10	31.25	1.007	31.469	791	642.891	822.9	1.28	184.2	32.5	45.5	35.6	10.9	3.1	111	5.8	18.29	3.23	17.6	4.23	20.92	0.05	130	23	125	30	NONE		23.8	53	37.9	729	757	4914	204.7	3.41	35	83.3	0	0	4914
									00:06:13	22.73	0.841	19.114	863	407.755	527.08	1.29	152.8	28.6	43	33.2	6.91	2	110	3.7	18.17	3.4	17.53	4.35	20.92	0.05	129	24	124	31	NONE		23.8	53	37.9	729	757	3125	130.2	2.17	35	53	0	0	3125
									00:06:15	26.2	0.685	17.948	656	381.35	475.622	1.25	124.7	22.4	42.3	33.9	6.46	1.8	109	3.5	18.2	3.27	17.42	4.38	20.92	0.05	129	23	124	31	NONE		23.8	53	37.9	729	757	2895	120.6	2.01	35	49.1	0	0	2895
									00:06:17	28.04	0.721	20.215	644	441.537	529.303	1.2	130.9	23.3	41.3	34.5	7.48	2.1	107	4.1	18.16	3.23	17.27	4.44	20.92	0.05	129	23	123	32	NONE		23.9	53	37.9	729	757	3318	138.3	2.3	35	56.2	0	0	3318
									00:06:19	31.75	0.856	27.175	766	630.187	749.081	1.19	154	29.1	39.6	33.3	10.68	3.1	106	5.9	17.99	3.4	17.33	4.34	20.92	0.05	128	24	123	31	NONE		23.8	53	37.9	729	757	4726	196.9	3.28	35	80.1	0	0	4726
									00:06:20	36.14	0.969	35.024	759	797.994	952.326	1.19	174.8	32.5	40.7	34.1	13.53	3.9	107	7.5	18.04	3.35	17.47	4.1	20.92	0.05	128	24	124	29	NONE		23.9	53	37.9	729	757	5990	249.6	4.16	35	101.5	0	0	5990
									00:06:22	35.29	1.023	36.106	806	771.961	929.138	1.2	186.3	32.5	43.6	36.2	13.08	3.7	107	7.2	18.21	3.18	17.64	4	20.92	0.05	129	23	125	28	NONE		23.8	53	37.9	729	757	5807	242	4.03	35	98.4	0	0	5807
									00:06:24	28.04	1.088	30.505	821	648.803	801.966	1.24	198.1	35.3	44	35.6	11	3.1	109	6	18.21	3.24	17.51	4.3	20.92	0.05	129	23	124	31	NONE		23.8	53	37.9	729	757	4914	204.7	3.41	35	83.3	0	0	4914
									00:06:27	24	0.749	17.976	763	345.777	429.112	1.24	138.3	22.1	47.1	38	5.86	1.7	110	3.1	18.46	2.95	17.43	4.22	20.92	0.05	131	21	124	30	NONE		23.9	53	37.9	729	757	2622	109.2	1.82	35	44.4	0	0	2622
									00:06:29	27.27	1.04	28.364	853	619.884	753.694	1.22	188.7	34.1	42.7	35.1	10.51	3	111	5.6	18.14	3.28	17.43	4.22	20.92	0.05	129	23	124	30	NONE		23.9	53	37.9	729	757	4675	194.8	3.25	36	79.2	0	0	4675
									00:06:31	28.44	1.069	30.398	962	619.21	750.398	1.21	196	32.6	45.9	37.9	10.5	3	111	5.6	18.33	3.05	17.63	4.08	20.92	0.05	130	22	125	29	NONE		23.9	53	37.9	729	757	4666	194.4	3.24	36	79.1	0	0	4666
									00:06:33	28.99	0.895	25.942	823	513.866	638.167	1.24	164.6	27.2	46.5	37.5	8.71	2.5	111	4.6	18.39	3.04	17.69	4.01	20.92	0.05	131	22	126	28	NONE		23.9	53	37.9	729	757	3897	162.4	2.71	36	66	0	0	3897
									00:06:35	30.61	0.896	27.429	776	546.707	684.05	1.25	164.6	27.6	46.3	37	9.27	2.6	111	4.9	18.37	3.08	17.72	4.01	20.92	0.05	130	22	126	28	NONE		23.9	53	37.9	729	757	4154	173.1	2.88	36	70.4	0	0	4154
									00:06:37	29.85	0.87	25.97	776	509.841	632.958	1.24	160.2	26.2	46.8	37.7	8.64	2.5	111	4.6	18.41	3.01	17.74	3.95	20.92	0.05	131	21	126	28	NONE		23.9	53	37.9	729	757	3866	161.1	2.68	36	65.5	0	0	3866
									00:06:40	25	1.092	27.3	928	592.13	745.912	1.26	198.1	36.8	43.1	34.3	10.04	2.9	110	5.4	18.14	3.37	17.61	4.16	20.92	0.05	129	24	125	30	NONE		23.9	53	37.9	729	757	4507	187.8	3.13	36	76.4	0	0	4507
									00:06:41	31.09	0.834	25.927	729	529.317	649.418	1.23	152.8	25.8	44.9	36.6	8.97	2.6	109	4.9	18.32	3.09	17.65	4.03	20.92	0.05	130	22	125	29	NONE		23.9	53	37.9	729	757	4001	166.7	2.78	36	67.8	0	0	4001
									00:06:43	33.52	0.81	27.151	728	536.235	656.403	1.22	149.1	24.2	46.3	37.8	9.09	2.6	108	5	18.41	2.99	17.66	4	20.92	0.05	131	21	125	28	NONE		23.9	53	37.9	729	757	4051	168.8	2.81	36	68.7	0	0	4051
									00:06:45	28.3	0.814	23.038	687	482.288	591.448	1.23	148.6	25.8	43.7	35.6	8.17	2.3	108	4.5	18.26	3.17	17.53	4.18	20.92	0.05	130	23	124	30	NONE		23.9	53	37.9	729	757	3645	151.9	2.53	36	61.8	0	0	3645
									00:06:48	24.69	0.905	22.346	842	473.057	584.162	1.23	164.9	29.2	43.6	35.3	8.02	2.3	107	4.4	18.22	3.23	17.49	4.24	20.92	0.05	129	23	124	30	NONE		23.9	53	37.9	729	757	3582	149.3	2.49	36	60.7	0	0	3582
									00:06:50	26.79	0.837	22.42	750	478.883	581.551	1.21	152.4	26.8	42.9	35.3	8.12	2.3	107	4.5	18.21	3.2	17.44	4.26	20.92	0.05	129	23	124	30	NONE		23.9	53	37.9	729	757	3611	150.4	2.51	37	61.2	0	0	3611
									00:06:52	27.15	0.853	23.158	728	510.88	604.901	1.18	154.7	27.5	41.6	35.1	8.66	2.5	106	4.8	18.14	3.22	17.42	4.23	20.92	0.05	129	23	124	30	NONE		23.9	53	37.9	729	757	3827	159.5	2.66	37	64.9	0	0	3827
									00:06:55	26.2	0.952	24.943	870	561.336	666.796	1.19	172.1	31.4	41.2	34.7	9.51	2.7	106	5.3	18.08	3.3	17.5	4.17	20.92	0.05	128	23	124	30	NONE		23.9	53	37.9	729	757	4209	175.4	2.92	37	71.3	0	0	4209
									00:06:57	28.57	0.849	24.257	760	526.023	620.173	1.18	154.4	26.8	42.3	35.9	8.92	2.5	106	5	18.19	3.16	17.53	4.08	20.92	0.05	129	22	124	29	NONE		23.9	53	37.9	729	757	3936	164	2.73	37	66.7	0	0	3936
									00:06:59	27.78	0.915	25.417	779	533.467	629.624	1.18	167.2	28	44	37.3	9.04	2.6	106	5	18.27	3.06	17.46	4.13	20.92	0.05	130	22	124	29	NONE		23.9	53	37.9	729	757	3993	166.4	2.77	37	67.7	0	0	3993
									00:07:01	31.58	0.808	25.516	729	502.285	589.829	1.17	149	23.1	46.4	39.5	8.51	2.4	106	4.7	18.44	2.86	17.57	3.99	20.92	0.05	131	20	125	28	NONE		23.9	53	37.9	729	757	3755	156.5	2.61	37	63.6	0	0	3755
									00:07:03	33.71	0.874	29.461	728	612.841	711.895	1.16	160	26.1	44.2	38.1	10.39	3	106	5.8	18.31	2.99	17.51	4.02	20.92	0.05	130	21	124	29	NONE		23.9	53	37.9	729	757	4569	190.4	3.17	37	77.4	0	0	4569
									00:07:04	34.68	0.865	30	696	616.87	718.328	1.16	158.6	25.6	44.7	38.4	10.46	3	106	5.8	18.34	2.96	17.61	3.97	20.92	0.05	130	21	125	28	NONE		23.9	53	37.9	729	757	4602	191.8	3.2	37	78	0	0	4602
									00:07:06	28.71	0.975	27.99	747	584.273	690.167	1.18	178.3	29.7	44.5	37.6	9.9	2.8	107	5.5	18.29	3.05	17.62	4.03	20.92	0.05	130	22	125	29	NONE		23.9	53	37.9	729	757	4375	182.3	3.04	37	74.1	0	0	4375
									00:07:08	28.99	0.918	26.609	836	541.438	637.879	1.18	168.5	27.2	45.4	38.5	9.18	2.6	107	5.1	18.36	2.96	17.68	3.92	20.92	0.05	130	21	126	28	NONE		23.9	53	37.9	729	757	4051	168.8	2.81	37	68.7	0	0	4051
									00:07:10	33.71	0.959	32.326	790	635.854	755.107	1.19	176.8	27.7	47.1	39.7	10.78	3.1	107	5.9	18.44	2.89	17.71	3.86	20.92	0.05	131	21	126	27	NONE		23.9	53	37.9	729	757	4767	198.6	3.31	37	80.8	0	0	4767
									00:07:12	33.33	0.94	31.333	791	622.656	746.981	1.2	173	27.7	46.6	38.8	10.55	3	107	5.8	18.4	2.95	17.85	3.77	20.92	0.05	131	21	127	27	NONE		23.9	53	37.9	729	757	4680	195	3.25	38	79.3	0	0	4680
									00:07:14	24.9	0.826	20.564	656	404.731	487.369	1.2	152.2	24.2	46.5	38.6	6.86	2	107	3.8	18.43	2.93	17.51	4.13	20.92	0.05	131	21	124	29	NONE		23.9	53	37.9	729	757	3045	126.9	2.11	38	51.6	0	0	3045
									00:07:16	30.77	0.627	19.292	633	347.899	399.74	1.15	117	16.1	49.3	42.9	5.9	1.7	108	3.2	18.66	2.57	17.76	3.76	20.92	0.05	132	18	126	27	NONE		24	53	37.9	729	757	2587	107.8	1.8	38	43.8	0	0	2587
									00:07:18	30.61	0.888	27.184	693	603.015	679.082	1.13	161.2	27.4	41.5	36.9	10.22	2.9	107	5.6	18.15	3.09	17.39	4.1	20.92	0.05	129	22	123	29	NONE		24	53	37.9	729	757	4462	185.9	3.1	38	75.6	0	0	4462
									00:07:21	20	0.753	15.06	596	387.961	431.608	1.11	133.4	26.6	35.2	31.6	6.58	1.9	107	3.6	17.72	3.53	17.04	4.45	20.92	0.05	126	25	121	32	NONE		24	53	37.9	729	757	2862	119.3	1.99	38	48.5	0	0	2862
									00:07:24	25.21	0.935	23.571	811	569.762	623.062	1.09	167.6	30.5	38.3	35	9.66	2.8	107	5.3	17.93	3.26	17.15	4.31	20.92	0.05	127	23	122	31	NONE		24	53	37.9	729	757	4187	174.4	2.91	38	71	0	0	4187
									00:07:26	26.32	0.912	24	839	540.229	596.501	1.1	165.3	28	41	37.1	9.16	2.6	106	5.1	18.12	3.07	17.36	4.1	20.92	0.05	129	22	123	29	NONE		24	53	37.9	729	757	3979	165.8	2.76	38	67.4	0	0	3979
									00:07:28	27.78	0.908	25.222	761	564.124	615.967	1.09	164.8	27.4	41.3	37.8	9.56	2.7	105	5.4	18.15	3.02	17.37	4.01	20.92	0.05	129	21	123	28	NONE		24	53	37.9	729	757	4144	172.7	2.88	38	70.2	0	0	4144
									00:07:31	22.9	0.889	20.359	792	436.256	492.93	1.13	162.2	26.6	43	38	7.39	2.1	105	4.2	18.25	2.99	17.44	4.07	20.92	0.05	130	21	124	29	NONE		24	53	37.9	729	757	3231	134.6	2.24	38	54.8	0	0	3231
									00:07:34	17.34	0.68	11.792	547	232.209	333.396	1.44	124.5	23.7	45.6	31.7	3.94	1.1	106	2.2	18.31	3.49	16.89	4.48	20.92	0.05	130	25	120	32	NONE		24	53	37.9	729	757	1832	76.3	1.27	38	31.1	0	0	1832
									00:07:37	19.11	0.8	15.287	770	394.437	415.129	1.05	142	26.8	35.4	33.6	6.69	1.9	104	3.8	17.75	3.35	16.96	4.39	20.92	0.05	126	24	120	31	NONE		24	53	37.9	729	757	2873	119.7	1.99	39	48.7	0	0	2873
									00:07:40	19.67	0.892	17.548	659	483.831	493	1.02	156.6	30.9	33.4	32.8	8.2	2.3	103	4.7	17.56	3.46	16.69	4.52	20.92	0.05	125	25	118	32	NONE		24	53	37.9	729	757	3498	145.8	2.43	39	59.3	0	0	3498
									00:07:44	15.08	1.309	19.734	1146	517.468	548.904	1.06	231.6	44.9	36.1	34	8.77	2.5	102	5.1	17.69	3.43	16.89	4.37	20.92	0.05	126	24	120	31	NONE		24	53	37.9	729	757	3776	157.3	2.62	39	64	0	0	3776
									00:07:48	16	1.122	17.952	922	476.899	502.166	1.05	198.1	38.7	35.3	33.5	8.08	2.3	101	4.7	17.66	3.45	16.89	4.36	20.92	0.05	125	24	120	31	NONE		24	53	37.9	729	757	3474	144.7	2.41	39	58.9	0	0	3474
									00:07:52	16.85	1.109	18.691	923	493.377	515.186	1.04	196.1	37.7	35.5	34	8.36	2.4	101	4.9	17.68	3.4	16.88	4.36	20.92	0.05	126	24	120	31	NONE		24	53	37.9	729	757	3587	149.5	2.49	39	60.8	0	0	3587
									00:07:54	23.08	0.734	16.938	600	437.37	439.297	1	130.5	23.5	35	34.9	7.41	2.1	101	4.3	17.78	3.2	16.86	4.32	20.92	0.05	126	23	120	31	NONE		24	53	37.9	729	757	3152	131.3	2.19	39	53.4	0	0	3152
									00:07:57	27.03	0.65	17.568	582	467.944	450.918	0.96	115.1	20.6	33.5	34.8	7.93	2.3	102	4.6	17.71	3.17	16.76	4.3	20.92	0.05	126	23	119	31	NONE		24	53	37.9	729	757	3342	139.3	2.32	39	56.6	0	415	2927
									00:07:59	24	0.667	16.008	584	434.24	419.998	0.97	117.7	21.6	33	34.1	7.36	2.1	102	4.3	17.65	3.24	16.64	4.4	20.92	0.05	125	23	118	31	NONE		24	53	37.9	729	757	3104	129.3	2.16	39	52.6	0	347	2757
									00:08:01	27.78	0.66	18.333	585	508.306	479.325	0.94	116.1	21.3	32.2	34.2	8.62	2.5	101	5	17.59	3.23	16.63	4.34	20.92	0.05	125	23	118	31	NONE		24	53	37.9	729	757	3614	150.6	2.51	40	61.3	0	703	2911
									00:08:03	27.78	0.66	18.333	589	516.844	490.755	0.95	115.7	21.8	31.7	33.4	8.76	2.5	100	5.2	17.53	3.3	16.63	4.32	20.92	0.05	124	23	118	31	NONE		24	53	37.9	729	757	3680	153.3	2.56	40	62.4	0	634	3046
									00:08:06	26.2	0.712	18.655	659	516.107	496.835	0.96	125.2	23.4	32.6	33.9	8.75	2.5	100	5.2	17.58	3.29	16.78	4.25	20.92	0.05	125	23	119	30	NONE		24	53	37.9	729	757	3685	153.6	2.56	40	62.5	0	470	3216
									00:08:08	27.15	0.734	19.928	629	521.518	501.169	0.96	130.4	22.8	34.6	36	8.84	2.5	101	5.2	17.77	3.11	16.83	4.21	20.92	0.05	126	22	119	30	NONE		24	53	37.9	729	757	3723	155.1	2.59	40	63.1	0	496	3227
									00:08:10	26.79	0.672	18	590	476.539	462.081	0.97	119.1	21.3	33.8	34.9	8.08	2.3	102	4.7	17.72	3.17	16.76	4.27	20.92	0.05	126	23	119	30	NONE		24	53	37.9	729	757	3408	142	2.37	40	57.8	0	353	3055
									00:08:13	23.72	0.936	22.198	721	605.204	595.84	0.98	164.9	31	33.9	34.5	10.26	2.9	102	5.9	17.62	3.31	16.77	4.34	20.92	0.05	125	24	119	31	NONE		24	52	37.9	729	757	4343	180.9	3.02	40	73.6	0	229	4113
									00:08:15	24.9	0.778	19.369	670	504.03	489.861	0.97	138.3	24.3	35	36	8.54	2.4	103	4.9	17.78	3.12	16.85	4.22	20.92	0.05	126	22	120	30	NONE		24	52	37.9	729	757	3607	150.3	2.5	40	61.1	0	346	3261
									00:08:18	22.73	0.88	20	721	550.06	539.742	0.98	154.8	29.3	33.5	34.1	9.32	2.7	105	5.2	17.59	3.33	16.79	4.29	20.92	0.05	125	24	119	30	NONE		24	52	37.9	729	757	3944	164.3	2.74	40	66.8	0	252	3692
									00:08:22	15.67	1.058	16.574	1052	428.148	441.807	1.03	187.9	34.8	36.2	35	7.26	2.1	104	4.1	17.76	3.29	16.85	4.32	20.92	0.05	126	23	120	31	NONE		24	52	37.9	729	757	3104	129.3	2.16	40	52.6	0	0	3104
									00:08:24	23.81	0.685	16.31	570	430.391	424.329	0.99	121.4	22	34	34.5	7.29	2.1	101	4.3	17.72	3.21	16.85	4.27	20.92	0.05	126	23	120	30	NONE		24	52	37.9	729	757	3089	128.7	2.15	40	52.4	0	148	2941
									00:08:27	22.99	0.826	18.989	608	532.622	527.543	0.99	144.7	28.3	32.6	32.9	9.03	2.6	101	5.3	17.52	3.43	16.64	4.44	20.92	0.05	124	24	118	32	NONE		24	52	37.9	729	757	3827	159.5	2.66	41	64.9	0	125	3702
									00:08:29	21.2	0.802	17.004	767	466.277	462.317	0.99	141.1	26.9	33.3	33.6	7.9	2.3	103	4.5	17.59	3.35	16.76	4.35	20.92	0.05	125	24	119	31	NONE		24	52	37.9	729	757	3351	139.6	2.33	41	56.8	0	97	3254
									00:08:33	22.99	0.828	19.034	684	529.395	514.277	0.97	145.4	27.6	32.9	33.9	8.97	2.6	104	5.1	17.56	3.33	16.64	4.38	20.92	0.05	125	24	118	31	NONE		24	52	37.9	729	757	3788	157.8	2.63	41	64.2	0	369	3419
									00:08:35	19.74	0.836	16.5	685	473.669	444.709	0.94	146.1	27.8	31.9	34	8.03	2.3	106	4.5	17.48	3.33	16.53	4.43	20.92	0.05	124	24	117	31	NONE		24	52	37.9	729	757	3365	140.2	2.34	41	57	0	702	2662
									00:08:38	23.53	0.828	19.482	707	555.633	520.559	0.94	144.9	27.3	32.1	34.3	9.42	2.7	105	5.3	17.5	3.3	16.51	4.38	20.92	0.05	124	23	117	31	NONE		24	52	37.9	729	757	3945	164.4	2.74	41	66.9	0	850	3095
									00:08:40	21.98	0.861	18.923	785	515.436	491.368	0.95	151.9	27.6	33.7	35.4	8.74	2.5	106	4.9	17.64	3.21	16.68	4.32	20.92	0.05	125	23	118	31	NONE		24	52	37.9	729	757	3673	153	2.55	41	62.3	0	585	3088
									00:08:43	24.1	0.88	21.205	701	596.26	570.267	0.96	154.3	29.2	32.7	34.2	10.11	2.9	105	5.7	17.53	3.32	16.67	4.35	20.92	0.05	124	24	118	31	NONE		24	53	37.9	729	757	4252	177.2	2.95	41	72.1	0	633	3619
									00:08:46	22.39	0.87	19.478	753	528.249	513.353	0.97	153.5	28.3	33.9	34.9	8.95	2.6	105	5	17.64	3.25	16.68	4.35	20.92	0.05	125	23	118	31	NONE		24	53	37.9	729	757	3780	157.5	2.62	41	64.1	0	364	3416
									00:08:48	22.64	0.783	17.728	739	464.575	452.903	0.97	139	24.7	34.7	35.6	7.87	2.2	105	4.4	17.75	3.15	16.8	4.26	20.92	0.05	126	22	119	30	NONE		24	53	37.9	729	757	3326	138.6	2.31	42	56.4	0	285	3041
									00:08:51	23.26	0.825	19.186	694	521.873	514.548	0.99	145.4	27.3	33.6	34.1	8.85	2.5	105	5	17.62	3.31	16.78	4.28	20.92	0.05	125	23	119	30	NONE		24	52	37.9	729	757	3746	156.1	2.6	42	63.5	0	179	3566
									00:08:53	23.62	0.813	19.205	727	505.049	495.553	0.98	144.2	25.9	34.8	35.4	8.56	2.4	106	4.8	17.74	3.19	16.84	4.27	20.92	0.05	126	23	120	30	NONE		24	52	37.9	729	757	3621	150.9	2.51	42	61.4	0	232	3389
									00:08:56	24.79	0.851	21.099	672	555.959	544.22	0.98	150.9	27.1	34.8	35.6	9.42	2.7	106	5.2	17.73	3.18	16.77	4.31	20.92	0.05	126	23	119	31	NONE		24	52	37.9	729	757	3984	166	2.77	42	67.5	0	287	3697
									00:08:59	18.29	1.088	19.902	1009	518.006	532.223	1.03	193	35.9	35.9	35	8.78	2.5	106	4.9	17.74	3.3	16.9	4.3	20.92	0.05	126	23	120	31	NONE		24	52	37.9	729	757	3752	156.3	2.61	42	63.6	0	0	3752
									00:09:01	25.53	0.737	18.817	632	466.287	464.987	1	132	22.5	36.5	36.6	7.9	2.3	106	4.4	17.91	3.05	16.98	4.17	20.92	0.05	127	22	121	30	NONE		24	52	37.9	729	757	3355	139.8	2.33	42	56.9	0	32	3323
									00:09:04	24.9	0.713	17.751	645	455.58	457.755	1	126.9	22.7	35.1	35	7.72	2.2	106	4.3	17.8	3.18	16.94	4.23	20.92	0.05	126	23	120	30	NONE		24	52	37.9	729	757	3284	136.8	2.28	42	55.7	0	0	3284
									00:09:06	26.09	0.745	19.435	668	490.756	490.037	1	133	23.2	35.9	35.9	8.32	2.4	105	4.7	17.85	3.11	16.95	4.2	20.92	0.05	127	22	120	30	NONE		24	52	37.9	729	757	3532	147.2	2.45	42	59.9	0	18	3515
									00:09:09	24.69	0.794	19.605	646	508.608	505.991	0.99	141.1	25.3	35.1	35.3	8.62	2.5	105	4.8	17.77	3.19	16.94	4.25	20.92	0.05	126	23	120	30	NONE		24	52	37.9	729	757	3658	152.4	2.54	42	62	0	64	3594
									00:09:13	13.25	1.552	20.556	1472	465.9	509.282	1.09	281.1	47.5	42.1	38.5	7.9	2.3	104	4.5	18.11	3.06	17.29	4.07	20.92	0.05	129	22	123	29	NONE		24	52	37.9	729	757	3423	142.6	2.38	43	58	0	0	3423
									00:09:15	27.91	0.436	12.167	290	292.559	300.428	1.03	78.4	13.3	34.9	34	4.96	1.4	103	2.8	17.98	3.05	17.25	3.98	20.92	0.05	128	22	122	28	NONE		24	52	37.9	729	757	2119	88.3	1.47	43	35.9	0	0	2119
									00:09:18	22.64	0.542	12.272	533	299.507	300.511	1	97.3	16.4	35.7	35.6	5.08	1.5	101	3	17.95	3.03	16.96	4.18	20.92	0.05	127	21	120	30	NONE		24	52	37.9	729	757	2158	89.9	1.5	43	36.6	0	0	2158
									00:09:20	26.32	0.631	16.605	466	449.196	434.928	0.97	111.4	20.4	32.9	33.9	7.61	2.2	100	4.5	17.65	3.23	16.74	4.32	20.92	0.05	125	23	119	31	NONE		24	52	37.9	729	757	3212	133.8	2.23	43	54.4	0	348	2863
									00:09:22	26.2	0.686	17.974	540	488.076	464.772	0.95	121.1	21.9	33.1	34.7	8.27	2.4	99	4.9	17.65	3.19	16.7	4.32	20.92	0.05	125	23	119	31	NONE		24	52	37.9	729	757	3477	144.9	2.41	43	58.9	0	567	2911
									00:09:25	24.69	0.724	17.877	635	483.684	459.959	0.95	127.9	23	33.4	35.1	8.2	2.3	99	4.9	17.67	3.18	16.72	4.27	20.92	0.05	125	23	119	30	NONE		24	52	37.9	729	757	3445	143.5	2.39	43	58.4	0	577	2868
									00:09:27	26.32	0.749	19.711	638	528.245	507.275	0.96	132.5	23.8	33.8	35.2	8.95	2.6	100	5.3	17.69	3.18	16.81	4.21	20.92	0.05	126	23	119	30	NONE		23.9	52	37.9	729	757	3770	157.1	2.62	43	63.9	0	511	3259
									00:09:30	24.9	0.75	18.672	632	490.17	477.856	0.97	133.1	23.7	34.5	35.4	8.31	2.4	100	4.9	17.75	3.16	16.88	4.17	20.92	0.05	126	22	120	30	NONE		23.9	52	37.9	729	757	3510	146.2	2.44	43	59.5	0	301	3209
									00:09:32	24.69	0.692	17.086	608	437.427	421.683	0.96	123.4	21.1	35.1	36.4	7.41	2.1	100	4.4	17.83	3.05	16.93	4.12	20.92	0.05	127	22	120	29	NONE		24	52	37.9	729	757	3125	130.2	2.17	43	53	0	384	2741
									00:09:34	24.79	0.779	19.314	644	500.148	485.786	0.97	138.6	24.2	35.1	36.2	8.48	2.4	101	5	17.79	3.11	16.91	4.16	20.92	0.05	126	22	120	30	NONE		24	52	37.9	729	757	3578	149.1	2.48	43	60.6	0	351	3228
									00:09:38	18.87	0.726	13.698	631	353.944	345.257	0.98	129.2	22.6	35	35.8	6	1.7	102	3.5	17.8	3.11	16.94	4.17	20.92	0.05	126	22	120	30	NONE		23.9	52	37.9	729	757	2535	105.6	1.76	43	43	0	212	2322
									00:09:40	25.42	0.574	14.593	502	386.277	358.01	0.93	101.9	17.4	33.2	35.8	6.55	1.9	103	3.8	17.75	3.03	16.73	4.17	20.92	0.05	126	22	119	30	NONE		23.9	52	37.9	729	757	2736	114	1.9	44	46.4	0	683	2053
									00:09:42	23.62	0.657	15.52	590	437.006	405.697	0.93	115.3	21.2	31.7	34.2	7.41	2.1	103	4.2	17.55	3.23	16.56	4.31	20.92	0.05	125	23	118	31	NONE		23.9	52	37.9	729	757	3097	129	2.15	44	52.5	0	757	2340
									00:09:55	24.9	0.65	16.183	568	443.586	407.164	0.92	114.7	20.2	32.6	35.5	7.52	2.1	102	4.3	17.65	3.11	16.78	4.12	20.92	0.05	125	22	119	29	NONE		23.9	52	37.9	729	757	3136	130.7	2.18	44	53.2	0	879	2257
									00:09:58	20.76	0.728	15.114	643	435.84	402.082	0.92	127.2	23.9	31.3	34	7.39	2.1	102	4.3	17.47	3.28	16.55	4.33	20.92	0.05	124	23	118	31	NONE		23.9	52	37.9	729	757	3085	128.5	2.14	44	52.3	0	815	2269
									00:10:01	22.14	0.668	14.79	635	405.145	371.035	0.92	117.9	20.7	32.7	35.7	6.87	2	101	4	17.65	3.1	16.68	4.18	20.92	0.05	125	22	118	30	NONE		23.9	52	37.9	729	757	2863	119.3	1.99	44	48.5	0	823	2040
									00:10:03	24.9	0.662	16.481	559	462.447	415.23	0.9	116.4	20.6	31.9	35.5	7.84	2.2	99	4.7	17.58	3.11	16.64	4.19	20.92	0.05	125	22	118	30	NONE		23.9	52	37.9	729	757	3255	135.6	2.26	44	55.2	0	1134	2121
									00:10:05	27.27	0.63	17.182	536	470.151	421.562	0.9	111.3	19.1	32.5	36.2	7.97	2.3	99	4.7	17.67	3.03	16.69	4.11	20.92	0.05	125	22	118	29	NONE		23.9	52	37.9	729	757	3308	137.8	2.3	44	56.1	0	1167	2141
									00:10:08	27.65	0.703	19.438	556	544.446	483.437	0.89	123.7	21.6	32.1	36.2	9.23	2.6	99	5.5	17.6	3.07	16.71	4.12	20.92	0.05	125	22	119	29	NONE		23.9	52	37.9	729	757	3823	159.3	2.66	45	64.8	0	1462	2361
									00:10:10	27.15	0.611	16.588	512	441.87	393.057	0.89	108.5	17.9	33.2	37.4	7.49	2.1	99	4.5	17.76	2.93	16.69	4.08	20.92	0.05	126	21	118	29	NONE		23.9	52	37.9	729	757	3104	129.3	2.16	45	52.6	0	1170	1934
									00:10:12	26.09	0.56	14.609	479	407.087	354.608	0.87	98.7	16.8	31.4	36	6.9	2	100	4.1	17.62	3	16.72	4.07	20.92	0.05	125	21	119	29	NONE		23.9	52	37.9	729	757	2848	118.7	1.98	45	48.3	0	1253	1595
									00:10:14	24.29	0.608	14.769	525	427.811	369.696	0.86	106.4	18.8	30.5	35.4	7.25	2.1	100	4.3	17.5	3.09	16.48	4.23	20.92	0.05	124	22	117	30	NONE		23.9	52	37.9	729	757	2988	124.5	2.08	45	50.6	0	1385	1603
									00:10:17	22.47	0.649	14.584	614	428.128	376.761	0.88	113.2	20.7	30.4	34.5	7.26	2.1	100	4.3	17.44	3.19	16.48	4.27	20.92	0.05	124	23	117	30	NONE		23.9	52	37.9	729	757	3001	125	2.08	45	50.9	0	1229	1772
									00:10:20	23.62	0.611	14.433	547	422.024	367.255	0.87	106.7	19.2	30.3	34.8	7.15	2	100	4.2	17.46	3.14	16.44	4.24	20.92	0.05	124	22	117	30	NONE		23.9	52	37.9	729	757	2952	123	2.05	45	50	0	1307	1644
									00:10:22	23.72	0.644	15.273	586	454.172	393.752	0.87	112.1	20.5	30	34.6	7.7	2.2	100	4.5	17.41	3.18	16.35	4.3	20.92	0.05	124	23	116	31	NONE		23.9	52	37.9	729	757	3174	132.3	2.2	45	53.8	0	1441	1733
									00:10:25	21.51	0.662	14.237	594	429.754	371.054	0.86	114.9	21.3	29.6	34.3	7.28	2.1	101	4.3	17.36	3.22	16.36	4.28	20.92	0.05	123	23	116	30	NONE		23.9	52	37.9	729	757	3001	125.1	2.08	45	50.9	0	1399	1602
									00:10:27	26.55	0.378	10.035	583	232.437	194.659	0.84	68.8	9.1	35.2	42	3.94	1.1	101	2.3	18.2	2.41	17.07	3.58	20.92	0.05	129	17	121	25	NONE		23.9	52	37.9	729	757	1614	67.2	1.12	45	27.4	0	895	719
									00:10:29	28.44	0.335	9.526	397	212.619	178.583	0.84	61.3	7.8	35.4	42.2	3.6	1	102	2.1	18.3	2.33	17.01	3.56	20.92	0.05	130	17	121	25	NONE		23.9	52	37.9	729	757	1477	61.5	1.03	45	25	0	807	670
									00:10:33	16.17	1.001	16.189	874	489.2	435.15	0.89	173.5	33.2	30.8	34.6	8.29	2.4	102	4.8	17.33	3.32	16.28	4.47	20.92	0.05	123	24	116	32	NONE		23.9	52	37.9	729	757	3437	143.2	2.39	45	58.2	0	1296	2141
									00:10:36	20.41	0.668	13.633	603	415.286	360.47	0.87	115.7	21.8	29.4	33.9	7.04	2	101	4.1	17.32	3.26	16.23	4.43	20.92	0.05	123	23	115	31	NONE		23.9	52	37.9	729	757	2903	121	2.02	45	49.2	0	1308	1595
									00:10:40	14.6	1.143	16.686	928	517.347	462.821	0.89	197	39.1	30.3	33.8	8.77	2.5	101	5.1	17.24	3.42	16.07	4.59	20.92	0.05	122	24	114	33	NONE		23.9	52	37.9	729	757	3639	151.6	2.53	46	61.7	0	1309	2330
									00:10:44	17.24	0.645	11.121	660	338.868	294.768	0.87	111.7	21.1	29.3	33.6	5.74	1.6	99	3.4	17.32	3.27	16.05	4.54	20.92	0.05	123	23	114	32	NONE		23.9	52	37.9	729	757	2370	98.7	1.65	46	40.2	0	1053	1317
									00:10:47	15.75	0.82	12.913	754	423.907	363.99	0.86	139.8	28.5	27.9	32.4	7.18	2.1	98	4.3	17.05	3.48	15.83	4.68	20.92	0.05	121	25	112	33	NONE		23.9	52	37.9	729	757	2957	123.2	2.05	46	50.1	0	1427	1531
									00:10:52	13.92	1.167	16.246	1027	521.307	457.239	0.88	199.8	40.5	29.3	33.4	8.84	2.5	98	5.3	17.12	3.47	16.06	4.55	20.92	0.05	122	25	114	32	NONE		23.9	52	37.9	729	757	3652	152.2	2.54	46	61.9	0	1532	2120
									00:10:55	17.86	0.788	14.071	676	443.899	383.588	0.86	135.5	26.5	28.9	33.4	7.52	2.1	98	4.5	17.2	3.36	15.98	4.58	20.92	0.05	122	24	113	33	NONE		23.9	52	37.9	729	757	3101	129.2	2.15	46	52.6	0	1438	1663
									00:10:58	19.93	0.675	13.455	643	411.129	352.027	0.86	116.9	21.8	29.3	34.3	6.97	2	98	4.2	17.32	3.23	16.05	4.48	20.92	0.05	123	23	114	32	NONE		23.8	52	37.9	729	757	2867	119.4	1.99	46	48.6	0	1406	1460
									00:11:01	18.99	0.666	12.646	592	405.262	344.76	0.85	114.2	22.4	27.9	32.8	6.87	2	98	4.1	17.15	3.36	15.96	4.58	20.92	0.05	122	24	113	33	NONE		23.8	52	37.9	729	757	2822	117.6	1.96	46	47.8	0	1438	1384
									00:11:05	14.85	1.033	15.342	889	513.871	447.064	0.87	175.2	37.1	27.8	32	8.71	2.5	98	5.2	16.96	3.59	15.85	4.65	20.92	0.05	120	25	113	33	NONE		23.8	52	37.9	729	757	3594	149.8	2.5	46	60.9	0	1595	1999
									00:11:09	16.3	0.734	11.967	729	382.094	329.129	0.86	125.9	24.9	28.3	32.9	6.48	1.9	98	3.9	17.15	3.39	15.9	4.59	20.92	0.05	122	24	113	33	NONE		23.8	52	37.9	729	757	2667	111.1	1.85	47	45.2	0	1262	1405
									00:11:12	20.83	0.746	15.542	633	508.35	427.302	0.84	127.4	25.3	27.7	33	8.62	2.5	97	5.2	17.08	3.39	15.89	4.59	20.92	0.05	121	24	113	33	NONE		23.8	52	37.9	729	757	3532	147.2	2.45	47	59.9	0	1922	1610
									00:11:15	21.98	0.767	16.857	676	540.272	452.397	0.84	131.6	25.4	28.4	33.9	9.16	2.6	97	5.6	17.16	3.31	15.95	4.52	20.92	0.05	122	24	113	32	NONE		23.8	52	37.9	729	757	3751	156.3	2.6	47	63.6	0	2082	1669
									00:11:18	19.42	0.767	14.893	678	464.451	394.901	0.85	132.3	25.1	29.1	34.3	7.87	2.2	98	4.7	17.25	3.27	16.04	4.49	20.92	0.05	122	23	114	32	NONE		23.8	52	37.9	729	757	3234	134.7	2.25	47	54.8	0	1653	1581
									00:11:21	15.92	1.023	16.281	840	530.72	467.365	0.88	174.5	36.2	28.6	32.5	9	2.6	98	5.4	17.06	3.54	15.96	4.62	20.92	0.05	121	25	113	33	NONE		23.8	52	37.9	729	757	3721	155	2.58	47	63.1	0	1516	2205
									00:11:25	16.53	0.814	13.455	801	421.404	369.844	0.88	140.1	27.6	29.2	33.3	7.14	2	98	4.3	17.21	3.39	16.11	4.52	20.92	0.05	122	24	114	32	NONE		23.8	52	37.9	729	757	2952	123	2.05	47	50	0	1233	1720
									00:11:28	18.46	0.62	11.446	736	332.152	291.514	0.88	108.4	19.5	30.6	34.8	5.63	1.6	99	3.4	17.48	3.15	16.28	4.35	20.92	0.05	124	22	116	31	NONE		23.8	52	37.9	729	757	2327	97	1.62	47	39.4	0	972	1355
									00:11:31	20.76	0.75	15.571	566	486.241	424.09	0.87	129.2	25.2	29	33.3	8.24	2.4	98	5	17.23	3.36	16.08	4.54	20.92	0.05	122	24	114	32	NONE		23.8	52	37.9	729	757	3402	141.8	2.36	47	57.7	0	1484	1918
									00:11:34	21.82	0.666	14.531	602	439.966	381.803	0.87	115.5	21.6	29.6	34.1	7.46	2.1	99	4.4	17.34	3.24	16.11	4.47	20.92	0.05	123	23	114	32	NONE		23.8	52	37.9	729	757	3076	128.2	2.14	48	52.1	0	1388	1688
									00:11:37	22.64	0.701	15.872	624	485.614	421.967	0.87	121.3	23	29.4	33.9	8.23	2.4	99	4.9	17.3	3.28	16.14	4.47	20.92	0.05	123	23	115	32	NONE		23.8	52	37.9	729	757	3396	141.5	2.36	48	57.6	0	1519	1877
									00:11:39	22.56	0.607	13.692	585	402.603	348.867	0.87	105.9	19.1	30.1	34.7	6.82	1.9	99	4.1	17.45	3.15	16.14	4.43	20.92	0.05	124	22	115	31	NONE		23.8	52	37.9	729	757	2814	117.2	1.95	48	47.7	0	1282	1532
									00:11:42	19.74	0.659	13.007	616	399.141	343.812	0.86	114	21.5	29.1	33.8	6.77	1.9	98	4.1	17.3	3.26	16.04	4.52	20.92	0.05	123	23	114	32	NONE		23.8	52	37.9	729	757	2786	116.1	1.93	48	47.2	0	1318	1468
									00:11:45	21.2	0.66	13.993	582	444.308	378.036	0.85	113.4	22	28.2	33.1	7.53	2.2	98	4.5	17.18	3.33	15.96	4.57	20.92	0.05	122	24	113	32	NONE		23.8	52	37.9	729	757	3094	128.9	2.15	48	52.4	0	1575	1519
									00:11:48	21.98	0.747	16.418	613	535.537	454.39	0.85	127.6	25.5	27.8	32.7	9.08	2.6	99	5.4	17.08	3.41	15.87	4.58	20.92	0.05	121	24	113	33	NONE		23.8	52	37.9	729	757	3727	155.3	2.59	48	63.2	0	1928	1800
									00:11:51	19.29	0.807	15.569	757	490.323	417.444	0.85	138.9	26.7	29	34.1	8.31	2.4	100	4.9	17.21	3.31	16.05	4.51	20.92	0.05	122	23	114	32	NONE		23.8	52	37.9	729	757	3415	142.3	2.37	48	57.9	0	1732	1683
									00:11:54	21.74	0.665	14.457	632	420.745	360.749	0.86	116.3	20.5	30.7	35.9	7.13	2	100	4.2	17.49	3.08	16.2	4.36	20.92	0.05	124	22	115	31	NONE		23.8	52	37.9	729	757	2934	122.3	2.04	48	49.7	0	1428	1506
									00:11:57	16.62	1.019	16.936	857	528.899	470.33	0.89	175.4	34.9	29.8	33.5	8.96	2.6	100	5.3	17.21	3.42	16.14	4.53	20.92	0.05	122	24	115	32	NONE		23.8	52	37.9	729	757	3715	154.8	2.58	48	63	0	1404	2311
									00:12:01	18.99	0.614	11.658	640	330.72	292.053	0.88	107.8	19	31.2	35.4	5.61	1.6	99	3.3	17.56	3.09	16.34	4.35	20.92	0.05	125	22	116	31	NONE		23.7	53	37.9	729	757	2320	96.7	1.61	49	39.3	0	926	1394
									00:12:04	19.61	0.741	14.529	594	450.21	397.378	0.88	127.8	25	29.2	33.1	7.63	2.2	99	4.5	17.25	3.37	16.12	4.52	20.92	0.05	122	24	114	32	NONE		23.7	53	37.9	729	757	3158	131.6	2.19	49	53.5	0	1265	1893
									00:12:06	20.69	0.772	15.972	675	484.665	422.44	0.87	133.8	25.2	30	34.4	8.21	2.3	99	4.9	17.33	3.26	16.16	4.47	20.92	0.05	123	23	115	32	NONE		23.7	53	37.9	729	757	3391	141.3	2.35	49	57.5	0	1486	1905
									00:12:09	20	0.694	13.88	691	407.418	354.693	0.87	121.1	21.9	30.6	35.2	6.91	2	99	4.1	17.45	3.16	16.25	4.39	20.92	0.05	124	22	115	31	NONE		23.7	53	37.9	729	757	2850	118.7	1.98	49	48.3	0	1259	1591
									00:12:14	12.93	0.835	10.797	709	343.228	298.802	0.87	143.3	28.5	28.8	33.1	5.82	1.7	99	3.5	17.16	3.41	15.88	4.7	20.92	0.05	122	24	113	33	NONE		23.7	53	37.9	729	757	2401	100	1.67	49	40.7	0	1061	1340
									00:12:18	16.13	0.786	12.677	744	408.592	354.444	0.87	134.5	27.1	28.3	32.6	6.93	2	99	4.1	17.11	3.45	15.94	4.64	20.92	0.05	121	24	113	33	NONE		23.7	53	37.9	729	757	2856	119	1.98	49	48.4	0	1292	1564
									00:12:22	14.08	0.997	14.042	841	467.355	409.12	0.88	169.3	35.8	27.9	31.9	7.92	2.3	98	4.8	16.98	3.59	16.04	4.57	20.92	0.05	121	25	114	32	NONE		23.7	53	37.9	729	757	3273	136.4	2.27	49	55.5	0	1392	1881
									00:12:26	15.54	0.687	10.679	717	340.573	297.457	0.87	117.8	23.6	28.2	32.2	5.77	1.6	98	3.5	17.15	3.44	16.07	4.52	20.92	0.05	122	24	114	32	NONE		23.7	53	37.9	729	757	2384	99.3	1.66	49	40.4	0	1030	1354
									00:12:30	15.46	0.727	11.242	687	358.468	310.937	0.87	124.7	24.8	28.3	32.7	6.08	1.7	96	3.7	17.15	3.41	15.99	4.59	20.92	0.05	122	24	114	33	NONE		23.7	53	37.9	729	757	2506	104.4	1.74	49	42.5	0	1134	1372
									00:12:33	17.34	0.702	12.173	627	401.099	343.149	0.86	119.6	24.4	27.3	31.9	6.8	1.9	95	4.2	17.04	3.48	15.85	4.6	20.92	0.05	121	25	113	33	NONE		23.7	53	37.9	729	757	2796	116.5	1.94	50	47.4	0	1379	1417
									00:12:37	16.53	0.815	13.471	751	428.165	364.39	0.85	140	27.2	28.8	33.8	7.26	2.1	96	4.5	17.18	3.34	15.94	4.56	20.92	0.05	122	24	113	32	NONE		23.7	53	37.9	729	757	2982	124.2	2.07	50	50.5	0	1516	1466
									00:12:41	16.17	0.793	12.825	704	411.494	352.689	0.86	135.9	26.9	28.4	33.2	6.97	2	96	4.3	17.14	3.39	15.93	4.55	20.92	0.05	122	24	113	32	NONE		23.7	53	37.8	729	757	2870	119.6	1.99	50	48.6	0	1400	1470
									00:12:46	12.22	1.211	14.798	1199	439.83	387.067	0.88	210.7	39.1	31.7	36	7.45	2.1	97	4.5	17.4	3.23	16.36	4.3	20.92	0.05	124	23	116	31	NONE		23.7	53	37.9	729	757	3083	128.5	2.14	50	52.3	0	1262	1821
									00:12:50	14.12	0.696	9.826	574	300.334	264.301	0.88	120.4	23.1	29.4	33.4	5.09	1.5	95	3.2	17.3	3.32	15.99	4.58	20.92	0.05	123	24	114	33	NONE		23.7	53	37.9	729	757	2105	87.7	1.46	50	35.7	0	862	1243
									00:12:54	13.73	0.886	12.165	686	413.917	355.384	0.86	149.8	31.9	27.1	31.5	7.02	2	94	4.4	16.91	3.6	15.78	4.67	20.92	0.05	120	26	112	33	NONE		23.7	53	37.9	729	757	2887	120.3	2.01	50	48.9	0	1394	1494
									00:12:58	17.54	0.582	10.211	597	327.911	268.626	0.82	99.9	18.9	27.4	33.4	5.56	1.6	95	3.5	17.16	3.25	15.89	4.44	20.92	0.05	122	23	113	32	NONE		23.7	53	37.9	729	757	2267	94.5	1.57	50	38.4	0	1399	868
									00:13:01	18.13	0.693	12.562	572	426.119	348.316	0.82	117.5	23.7	26.5	32.4	7.22	2.1	96	4.4	16.96	3.42	15.74	4.58	20.92	0.05	120	24	112	33	NONE		23.7	53	37.9	729	757	2945	122.7	2.05	50	49.9	0	1835	1110
									00:13:05	13.89	0.841	11.681	760	414.067	338.031	0.82	141.1	30	25.9	31.7	7.02	2	97	4.3	16.78	3.57	15.69	4.63	20.92	0.05	119	25	111	33	NONE		23.6	53	37.9	729	757	2861	119.2	1.99	51	48.5	0	1793	1068
									00:13:10	12.07	0.874	10.551	830	372.917	306.572	0.82	146.7	31.3	26	31.7	6.32	1.8	96	3.9	16.78	3.58	15.75	4.59	20.92	0.05	119	25	112	33	NONE		23.6	53	37.9	729	757	2580	107.5	1.79	51	43.7	0	1566	1013
									00:13:15	11.79	0.869	10.244	768	366.978	300.338	0.82	145.4	31.4	25.7	31.4	6.22	1.8	97	3.8	16.73	3.61	15.61	4.67	20.92	0.05	119	26	111	33	NONE		23.6	53	37.9	729	757	2537	105.7	1.76	51	43	0	1572	965
									00:13:19	18.24	0.698	12.729	598	445.88	353.391	0.79	117.6	23.9	25.7	32.4	7.56	2.2	98	4.5	16.85	3.42	15.7	4.55	20.92	0.05	120	24	111	32	NONE		23.6	53	37.9	729	757	3064	127.7	2.13	51	51.9	0	2169	895
									00:13:22	17.91	0.681	12.197	621	394.675	316.242	0.8	116.8	21.8	27.7	34.6	6.69	1.9	97	4.1	17.15	3.2	15.78	4.48	20.92	0.05	122	23	112	32	NONE		23.6	53	37.9	729	757	2717	113.2	1.89	51	46.1	0	1843	874
									00:13:25	19.29	0.667	12.868	566	426.532	340.757	0.8	113.8	21.8	27	33.8	7.23	2.1	96	4.4	17.06	3.27	15.71	4.52	20.92	0.05	121	23	112	32	NONE		23.6	53	37.9	729	757	2935	122.3	2.04	51	49.7	0	2015	921
									00:13:28	20.55	0.709	14.568	588	491.836	389.623	0.79	120.5	23.4	26.7	33.7	8.34	2.4	97	5.1	17	3.3	15.7	4.51	20.92	0.05	121	23	111	32	NONE		23.6	53	37.9	729	757	3379	140.8	2.35	51	57.3	0	2397	982
									00:13:31	18.75	0.719	13.481	618	456.379	363.169	0.8	122.1	23.9	26.7	33.5	7.74	2.2	98	4.7	16.98	3.32	15.61	4.57	20.92	0.05	121	24	111	32	NONE		23.6	53	37.9	729	757	3138	130.8	2.18	51	53.2	0	2188	951
									00:13:34	20.91	0.524	10.955	587	344.805	268.99	0.78	90.5	15.9	27.5	35.3	5.84	1.7	98	3.5	17.27	3.03	15.85	4.35	20.92	0.05	123	22	113	31	NONE		23.6	53	37.9	729	757	2363	98.4	1.64	52	40	0	1773	590
									00:13:37	20.98	0.704	14.769	590	500.326	392.659	0.78	119.6	23.1	26.6	33.9	8.48	2.4	98	5.1	16.99	3.28	15.72	4.48	20.92	0.05	121	23	112	32	NONE		23.6	53	37.9	729	757	3432	143	2.38	52	58.2	0	2520	911
									00:13:40	20.91	0.738	15.429	612	523.934	411.64	0.79	125.3	24.3	26.7	33.9	8.88	2.5	98	5.3	16.98	3.29	15.79	4.45	20.92	0.05	121	23	112	32	NONE		23.6	53	37.9	729	757	3594	149.8	2.5	52	60.9	0	2629	965
									00:13:42	23.53	0.605	14.235	617	434.947	342.619	0.79	105.1	18	28.9	36.7	7.37	2.1	98	4.4	17.37	2.98	16.1	4.21	20.92	0.05	123	21	114	30	NONE		23.6	53	37.9	729	757	2985	124.4	2.07	52	50.6	0	2163	823
									00:13:45	22.56	0.667	15.045	581	492.139	396.55	0.81	114.1	21.7	27.4	34	8.34	2.4	98	5	17.11	3.25	16.05	4.31	20.92	0.05	121	23	114	31	NONE		23.6	53	37.9	729	757	3392	141.3	2.36	52	57.5	0	2249	1143
									00:13:48	20.69	0.652	13.49	564	429.226	346.837	0.81	112.2	20.7	28.1	34.7	7.28	2.1	98	4.4	17.21	3.17	15.98	4.33	20.92	0.05	122	23	113	31	NONE		23.6	53	37.9	729	757	2960	123.3	2.06	52	50.2	0	1939	1021
									00:13:51	21.28	0.78	16.596	565	577.152	469.349	0.81	131.5	27.2	26.2	32.2	9.78	2.8	98	5.9	16.86	3.49	15.77	4.53	20.92	0.05	120	25	112	32	NONE		23.6	53	37.9	729	757	3985	166	2.77	52	67.5	0	2540	1445
									00:13:54	17.19	0.8	13.754	750	446.879	370.621	0.83	136.9	26.6	28.1	33.9	7.57	2.2	98	4.6	17.11	3.32	15.98	4.42	20.92	0.05	121	24	113	31	NONE		23.6	53	37.9	729	757	3097	129	2.15	52	52.5	0	1804	1293
									00:13:58	14.32	0.584	8.363	605	261.1	216.894	0.83	100.8	18.7	28.2	33.9	4.43	1.3	95	2.7	17.26	3.2	15.79	4.53	20.92	0.05	123	23	112	32	NONE		23.6	53	37.9	729	757	1810	75.4	1.26	52	30.7	0	1046	764
									00:14:02	18.99	0.749	14.222	583	488.306	394.093	0.81	126.7	25.6	26.4	32.7	8.28	2.4	95	5.1	16.92	3.42	15.66	4.6	20.92	0.05	120	24	111	33	NONE		23.6	53	37.9	729	757	3367	140.3	2.34	53	57.1	0	2217	1150
									00:14:06	13.54	0.941	12.745	867	419.753	350.259	0.83	160.5	31.9	28.1	33.7	7.11	2	99	4.2	17.06	3.39	15.76	4.58	20.92	0.05	121	24	112	33	NONE		23.6	53	37.9	729	757	2912	121.3	2.02	53	49.4	0	1646	1267
									00:14:09	18.99	0.631	11.981	574	390.462	316.902	0.81	108	20.6	27.3	33.6	6.62	1.9	98	4	17.12	3.26	15.86	4.43	20.92	0.05	122	23	113	31	NONE		23.6	53	37.9	729	757	2695	112.3	1.87	53	45.7	0	1733	962
									00:14:12	17.91	0.726	13.003	618	437.462	352.753	0.81	123.4	24.3	26.9	33.3	7.41	2.1	97	4.5	17	3.35	15.77	4.51	20.92	0.05	121	24	112	32	NONE		23.6	53	37.9	729	757	3016	125.6	2.09	53	51.1	0	1993	1023
									00:14:16	18.29	0.683	12.494	620	410.58	332.008	0.81	116.7	22.4	27.3	33.8	6.96	2	98	4.2	17.09	3.28	15.85	4.44	20.92	0.05	121	23	113	32	NONE		23.6	53	37.9	729	757	2832	118	1.97	53	48	0	1849	982
									00:14:19	17.86	0.732	13.071	633	445.625	361.946	0.81	124	25	26.5	32.7	7.55	2.2	99	4.5	16.94	3.42	15.81	4.5	20.92	0.05	120	24	112	32	NONE		23.5	53	37.9	729	757	3076	128.2	2.14	53	52.1	0	1971	1105
									00:14:22	19.17	0.656	12.575	626	402.001	322.895	0.8	112.8	20.8	27.9	34.8	6.81	1.9	98	4.1	17.2	3.17	15.89	4.4	20.92	0.05	122	23	113	31	NONE		23.5	53	37.9	729	757	2769	115.4	1.92	53	46.9	0	1860	909
									00:14:26	17.49	0.787	13.767	564	494.112	398.781	0.81	131.7	28.1	25.4	31.5	8.37	2.4	98	5	16.73	3.57	15.66	4.59	20.92	0.05	119	25	111	33	NONE		23.5	53	37.9	729	757	3407	141.9	2.37	53	57.7	0	2243	1163
									00:14:31	11.7	1.528	17.871	1403	531.829	453.624	0.85	266.1	47.9	32.1	37.6	9.01	2.6	98	5.4	17.41	3.13	16.53	4.09	20.92	0.05	124	22	117	29	NONE		23.5	53	37.9	729	757	3705	154.4	2.57	54	62.8	0	1860	1846
									00:14:35	15.19	0.477	7.246	470	198.396	169.501	0.85	84.4	13.8	31.2	36.5	3.36	1	96	2.1	17.69	2.89	16.38	4.18	20.92	0.05	126	21	116	30	NONE		23.5	53	37.9	729	757	1383	57.6	0.96	54	23.4	0	687	695
									00:14:37	23.53	0.689	16.212	356	564.737	469.596	0.83	116	24.6	25.8	31	9.57	2.7	96	5.9	16.84	3.57	15.83	4.58	20.92	0.05	120	25	112	33	NONE		23.5	53	37.9	729	757	3915	163.1	2.72	54	66.4	0	2251	1664
									00:14:42	13.95	0.751	10.479	699	355.302	293.049	0.82	127.3	25.9	26.7	32.4	6.02	1.7	99	3.6	16.95	3.45	15.77	4.59	20.92	0.05	120	24	112	33	NONE		23.5	53	37.9	729	757	2460	102.5	1.71	54	41.7	0	1471	989
									00:14:56	17.86	0.767	13.696	575	510.716	398.411	0.78	127.3	27.5	24.4	31.2	8.66	2.5	98	5.2	16.6	3.59	15.36	4.67	20.92	0.05	118	25	109	33	NONE		23.5	53	37.9	729	757	3499	145.8	2.43	54	59.3	0	2626	873
									00:15:00	14.93	0.685	10.224	697	369.571	288.066	0.78	114.6	23.8	24.8	31.9	6.26	1.8	97	3.8	16.73	3.47	15.55	4.58	20.92	0.05	119	25	110	33	NONE		23.5	53	37.9	729	757	2532	105.5	1.76	55	42.9	0	1906	626
									00:15:04	15.87	0.695	11.032	619	399.798	311.515	0.78	116.2	24.2	24.8	31.8	6.78	1.9	97	4.1	16.72	3.48	15.49	4.61	20.92	0.05	119	25	110	33	NONE		23.5	53	37.9	729	757	2739	114.1	1.9	55	46.4	0	2064	675
									00:15:07	17.39	0.624	10.852	617	379.613	291.735	0.77	105.3	20.7	25.4	33	6.43	1.8	97	3.9	16.88	3.32	15.59	4.49	20.92	0.05	120	24	111	32	NONE		23.5	53	37.9	729	757	2594	108.1	1.8	55	44	0	2049	545
									00:15:11	16.53	0.718	11.868	621	435.682	336.469	0.77	119.7	25.1	24.6	31.8	7.38	2.1	96	4.5	16.67	3.5	15.52	4.54	20.92	0.05	118	25	110	32	NONE		23.5	53	37.9	729	757	2980	124.2	2.07	55	50.5	0	2316	664
									00:15:15	15.31	0.773	11.832	705	407.676	320.05	0.79	130.8	25.8	26.4	33.6	6.91	2	97	4.2	16.92	3.34	15.66	4.48	20.92	0.05	120	24	111	32	NONE		23.5	53	37.9	729	757	2796	116.5	1.94	55	47.4	0	2051	745
									00:15:18	18.58	0.514	9.548	534	295.809	228.386	0.77	89.1	15.2	27.9	36.1	5.01	1.4	96	3.1	17.33	2.96	15.8	4.36	20.92	0.05	123	21	112	31	NONE		23.5	53	37.9	729	757	2023	84.3	1.4	55	34.3	0	1574	449
									00:15:21	20.69	0.731	15.124	566	532.185	407.435	0.77	123.2	24.3	25.7	33.6	9.02	2.6	96	5.5	16.85	3.32	15.65	4.47	20.92	0.05	120	24	111	32	NONE		23.5	53	37.9	729	757	3634	151.4	2.52	55	61.6	0	2907	727
									00:15:25	15.92	0.799	12.716	750	430.099	343.093	0.8	135.7	26.6	27	33.8	7.29	2.1	96	4.5	16.98	3.33	15.78	4.44	20.92	0.05	121	24	112	32	NONE		23.5	53	37.9	729	757	2959	123.3	2.05	55	50.2	0	2043	916
									00:15:28	19.74	0.646	12.75	543	425.939	334.154	0.78	110.1	20.9	26.7	34	7.22	2.1	97	4.4	17.04	3.24	15.8	4.39	20.92	0.05	121	23	112	31	NONE		23.5	53	37.9	729	757	2921	121.7	2.03	55	49.5	0	2149	773
									00:15:31	16.39	0.595	9.754	580	326.803	259.011	0.79	101.3	19.5	26.3	33.2	5.54	1.6	98	3.3	17.03	3.28	15.77	4.43	20.92	0.05	121	23	112	31	NONE		23.5	53	37.9	729	757	2246	93.6	1.56	56	38.1	0	1590	656
[truncated: 34 more columns]

## Sheet: Sonuçlar
Parametre	um	Pre	Bekl.	%Beklenen	Ex Sonrası	% Değişim	Normal	Sınıf
Parametre	um	Ölçüm	Dinlenme	Isınma	AT	RC	Maks	Bekl.	%Beklenen	Normal	Sınıf
Parametre	um	Ölçüm	Dinlenme	Isınma	AT	RC	Maks	Bekl.	%Beklenen	Normal	Sınıf
Parametre	um	Ölçüm	Dinlenme	Isınma	AT	RC	Maks	Bekl.	%Beklenen	Normal	Sınıf
Parametre	um	Ölçüm	Dinlenme	Isınma	AT	RC	Maks	Bekl.	%Beklenen	Normal	Sınıf
Parametre	um	Ölçüm	Dinlenme	Isınma	AT	RC	Maks	Bekl.	%Beklenen	Normal	Sınıf
