# Supplementary material for: Correction: The contribution of energy systems during 30-second lower body Wingate anaerobic test in combat sports athletes: Intermittent versus single forms and gender comparison
Source: PLoS One. 2024 Jun 27;19(6):e0306361. doi: 10.1371/journal.pone.0306361 (PMC11210755; doi:10.1371/journal.pone.0306361)
Supplement: S1 File — A) Descriptive characteristics of athletes including age range, height, weight; B) Wingate test outputs, including metrics such as peak power, mean power, and fatigue index; C) Oxygen Consumption (O2) Data for two different Wingate test protocols, providing comparative insights into athletes’ oxygen consumption during these tests. (ZIP) [file pone.0306361.s001.zip › S1 File/C. Oxygen consumption data for two Wingate tests/All Raw-Oxygen Data/56.xlsx]

## Sheet: Veri
			Test Tarihi	17012023		Barometrik basınç (mmHg)	764		t	Rf	VT	VE_ergo	IV	VO2	VCO2	RQ	O2eksp	CO2eksp	VE/VO2	VE/VCO2	VO2/Kg	METS	HR	VO2/HR	FeO2	FeCO2	FetO2	FetCO2	FiO2	FiCO2	PeO2	PeCO2	PetO2	PETCO2	Faz	İşaretleyici	Ortam Sıc.	RH Amb	Cihaz Sıcaklığı	Analizör Basıncı	PB	EEkc	EEh	EEm	EEtot	EEkg	PRO	YAĞ	CHO
			Test Süresi	00:11:12		Ortam Sıcaklığı (°C)	22		s	1/min	L(btps)	L/min	mL	mL/min	mL/min	---	mL	mL	---	---	mL/min/Kg	---	bpm	mL/beat	%	%	%	%	%	%	mmHg	mmHg	mmHg	mmHg	---	---	°C	%	°C	mmHg	mmHg	kcal/day	kcal/h	kcal/min	kcal	kcal/Kg/day	kcal/day	kcal/day	kcal/day
			Test Süresi	00:16:18		Ortam Görece Nem (%)	54
			Egzersiz Süresi	00:00:00		Flowmetre sıcaklığı (°C)	34		00:00:01	15.27	1.815	27.71	1664	1388.98	1144.94	0.82	274.4	91	19.2	23.3	19.56	5.6	97	14.3	15.12	5.01	13.69	6.31	20.93	0.04	108	36	98	45	NONE		21.7	53	34.7	736	764	9614	400.6	6.68	0	135.4	0	5765	3849
			Kişi (Hasta) Tipi	Healthy		Flowmetre Bağıl Nem (%)	100		00:00:03	27.15	0.945	25.656	851	1104.79	911.667	0.83	150.6	40.8	21.5	26.1	15.56	4.4	95	11.6	15.94	4.32	14.15	5.92	20.93	0.04	114	31	101	42	NONE		21.7	53	34.7	736	764	7649	318.7	5.31	0	107.7	0	4563	3085
			Test Türü	Azami		STPD (---)	0.8308		00:00:06	21.2	1.081	22.919	775	1135.19	950.519	0.84	164	54.4	18.9	22.6	15.99	4.6	94	12.1	15.17	5.03	13.69	6.41	20.93	0.04	109	36	98	46	NONE		21.8	53	34.7	736	764	7881	328.4	5.47	0	111	0	4376	3505
			Ergometre	Hiçbiri		BTPS Ins (---)	1.1071		00:00:09	18.18	1.427	25.945	1322	1210.36	1054.74	0.87	220.7	70.4	20.4	23.4	17.05	4.9	98	12.4	15.47	4.93	14.07	6.25	20.93	0.04	111	35	101	45	NONE		21.8	53	34.7	736	764	8468	352.8	5.88	1	119.3	0	3716	4752
			Protokol	Hiçbiri		BTPS Eksp (---)	1.0199		00:00:12	23.08	1.095	25.269	991	1153.76	1007.68	0.87	170.6	53	20.5	23.5	16.25	4.6	98	11.8	15.58	4.84	14.2	6.14	20.93	0.04	112	35	102	44	NONE		21.8	53	34.7	736	764	8076	336.5	5.61	1	113.7	0	3490	4586
			Azami Efor	Onaylanmamış		#Adım sayısı	412		00:00:14	22.06	1.409	31.081	1138	1390.04	1228.48	0.88	220.9	67.6	21.2	24	19.58	5.6	95	14.6	15.68	4.8	14.29	6.1	20.93	0.04	112	34	102	44	NONE		21.9	53	34.7	736	764	9752	406.3	6.77	1	137.4	0	3869	5884
			EKG Tepkisi	Yok		BSA (m2)	1.88237		00:00:19	13.86	2.858	39.603	2532	1444.55	1450.05	1	472.6	127.1	26.7	26.6	20.35	5.8	99	14.6	16.54	4.45	15.39	5.63	20.93	0.04	119	32	110	40	NONE		21.9	52	34.7	736	764	10409	433.7	7.23	2	146.6	0	0	10409
			Test sebebi	Yok		BMI (kg/m2)	22.4		00:00:21	33.71	0.673	22.685	578	725.282	706.568	0.97	115.1	25.5	28	28.8	10.22	2.9	100	7.3	17.1	3.79	15.35	5.45	20.93	0.04	123	27	110	39	NONE		21.9	52	34.7	736	764	5192	216.3	3.61	2	73.1	0	457	4735
			Testi durdurma sebebi	Yok		HR Maks.	198		00:00:22	34.09	0.732	24.955	621	902.135	855.532	0.95	121.7	30.5	25	26.4	12.71	3.6	99	9.1	16.63	4.17	14.88	5.81	20.93	0.04	119	30	107	42	NONE		22	52	34.8	736	764	6422	267.6	4.46	2	90.4	0	1132	5289
			Test Konumu	Tanımsız		Kullanıcı 1 (---)	-		00:00:26	18.24	1.229	22.413	1079	914.702	868.282	0.95	197.5	57.8	23.1	24.3	12.88	3.7	99	9.2	16.07	4.7	14.37	6.38	20.93	0.04	115	34	103	46	NONE		22	53	34.8	736	764	6512	271.3	4.52	2	91.7	0	1128	5384
			Test Amacı	Yok		Kullanıcı 2 (---)	-		00:00:28	26.2	1.088	28.507	794	1176.62	1089.76	0.93	174.5	50.5	22.7	24.5	16.57	4.7	99	11.9	16.04	4.64	14.31	6.32	20.93	0.04	115	33	103	45	NONE		22	53	34.8	736	764	8334	347.3	5.79	2	117.4	0	2100	6234
						Kullanıcı 3 (---)	-		00:00:31	20.2	1.208	24.404	1016	1089.69	1002.24	0.92	189	60.2	21.1	22.9	15.35	4.4	105	10.4	15.65	4.98	14.26	6.33	20.93	0.04	112	36	102	45	NONE		22.1	53	34.8	736	764	7707	321.1	5.35	3	108.6	0	2111	5596
									00:00:34	18.02	1.482	26.703	1245	1134.63	1076.38	0.95	235.2	72.5	22.4	23.6	15.98	4.6	106	10.7	15.87	4.89	14.59	6.21	20.93	0.04	114	35	105	45	NONE		22.1	53	34.8	736	764	8077	336.5	5.61	3	113.8	0	1415	6662
									00:00:38	16.22	1.735	28.135	1400	1114.56	1102.12	0.99	280.6	82.5	24.2	24.5	15.7	4.5	106	10.5	16.17	4.76	14.79	6.17	20.93	0.04	116	34	106	44	NONE		22.1	53	34.8	736	764	8005	333.5	5.56	3	112.7	0	305	7700
									00:00:41	20.91	1.25	26.132	1029	1015.8	1010.85	1	203.2	58.7	24.3	24.4	14.31	4.1	105	9.7	16.26	4.7	14.9	6.11	20.93	0.04	117	34	107	44	NONE		22.2	53	34.8	736	764	7306	304.4	5.07	4	102.9	0	121	7185
									00:00:44	19.74	1.329	26.23	1065	1029.39	1035.8	1.01	215.3	63.7	24.1	24	14.5	4.1	104	9.9	16.2	4.79	14.8	6.28	20.93	0.04	116	34	106	45	NONE		22.2	52	34.8	736	764	7422	309.2	5.15	4	104.5	0	0	7422
									00:00:48	14.78	2.51	37.094	2327	1242.39	1362.84	1.1	422.1	112	29	26.5	17.5	5	105	11.8	16.82	4.46	15.8	5.64	20.93	0.04	121	32	113	40	NONE	Marker	22.3	52	34.8	736	764	9136	380.7	6.34	4	128.7	0	0	9136
									00:00:49	38.46	0.63	24.231	307	772.154	832.358	1.08	107.3	26.3	27.9	25.9	10.88	3.1	106	7.3	17.03	4.17	16.01	5.18	20.93	0.04	122	30	115	37	NONE		22.3	52	34.8	736	764	5655	235.6	3.93	4	79.6	0	0	5655
									00:00:52	23.9	2.613	62.462	1100	2509.99	2682.22	1.07	418.7	136.1	24.2	22.7	35.35	10.1	106	23.7	16.02	5.21	14.86	6.28	20.93	0.04	115	37	107	45	NONE		22.3	52	34.8	736	764	18345	764.4	12.74	5	258.4	0	0	18345
									00:00:54	31.58	2.921	92.242	1667	2793.31	3306.74	1.18	500.8	127.2	32.2	27.2	39.34	11.2	108	25.9	17.14	4.35	16.25	5.3	20.93	0.04	123	31	117	38	NONE		22.4	51	34.8	736	764	20925	871.9	14.53	5	294.7	0	0	20925
									00:00:56	34.68	1.922	66.659	1415	1539.05	2084.36	1.35	344.9	73.1	41.7	30.8	21.68	6.2	108	14.3	17.94	3.8	17.13	4.6	20.93	0.04	129	27	123	33	NONE		22.4	51	34.8	736	764	11945	497.7	8.3	6	168.2	0	0	11945
									00:00:57	43.48	1.656	72	907	1566.77	2158.06	1.38	299.8	60.4	44	32	22.07	6.3	110	14.2	18.1	3.65	17.23	4.64	20.93	0.04	130	26	124	33	NONE		22.4	51	34.8	736	764	12217	509.1	8.48	6	172.1	0	0	12217
									00:00:58	40.82	1.335	54.49	861	1331.71	1711.46	1.29	237.8	51	38.8	30.2	18.76	5.4	112	11.9	17.81	3.82	16.75	5.03	20.93	0.04	128	27	120	36	NONE		22.4	51	34.8	736	764	10190	424.6	7.08	6	143.5	0	0	10190
									00:01:00	51.28	1.04	53.333	754	1201.11	1482.09	1.23	188.1	35.2	41.4	33.6	16.92	4.8	116	10.4	18.09	3.38	16.92	4.76	20.93	0.04	130	24	121	34	NONE		22.5	51	34.8	736	764	9093	378.9	6.31	6	128.1	0	0	9093
									00:01:01	52.63	1.663	87.526	741	2585.37	2948.82	1.14	287.2	68.1	32.4	28.4	36.41	10.4	119	21.7	17.27	4.1	16.03	5.27	20.93	0.04	124	29	115	38	NONE		22.5	51	34.8	736	764	19190	799.6	13.33	6	270.3	0	0	19190
									00:01:02	46.88	1.687	79.078	941	2382.42	2645.37	1.11	290.5	68.6	31.8	28.7	33.56	9.6	124	19.2	17.22	4.07	16.1	5.12	20.93	0.04	123	29	115	37	NONE		22.5	51	34.8	736	764	17570	732.1	12.2	6	247.5	0	0	17570
									00:01:03	42.86	2.149	92.1	1081	2982.82	3206.04	1.07	364.7	90.9	29.9	27.8	42.01	12	127	23.5	16.97	4.23	15.9	5.24	20.93	0.04	122	30	114	38	NONE		22.5	51	34.8	736	764	21830	909.6	15.16	7	307.5	0	0	21830
									00:01:05	51.72	1.652	85.448	944	2838.92	3044.21	1.07	278.7	71.5	28.8	26.9	39.98	11.4	131	21.7	16.87	4.33	15.66	5.42	20.93	0.04	121	31	112	39	NONE		22.5	51	34.9	736	764	20765	865.2	14.42	7	292.5	0	0	20765
									00:01:06	58.25	1.869	108.874	926	3445.82	3811.46	1.11	318.4	79.5	30.4	27.5	48.53	13.9	134	25.7	17.04	4.25	15.74	5.38	20.93	0.04	122	30	113	39	NONE		22.5	51	34.9	736	764	25389	1057.9	17.63	7	357.6	0	0	25389
									00:01:07	51.28	2.443	125.282	1171	3847.63	4338.37	1.13	418.6	102.8	31.6	28.1	54.19	15.5	139	27.7	17.13	4.21	15.99	5.27	20.93	0.04	123	30	115	38	NONE		22.6	51	34.9	736	764	28480	1186.7	19.78	8	401.1	0	0	28480
									00:01:08	47.62	2.506	119.333	1139	3545.46	4185.81	1.18	431.5	106.8	32.7	27.7	49.94	14.3	142	25	17.22	4.26	16.19	5.35	20.93	0.04	123	31	116	38	NONE		22.6	51	34.8	736	764	26542	1105.9	18.43	8	373.8	0	0	26542
									00:01:09	44.12	2.16	95.294	1272	3041.22	3674.2	1.21	365.5	101.1	30.3	25.1	42.83	12.2	153	19.9	16.92	4.68	15.82	5.73	20.93	0.04	121	34	113	41	NONE		22.6	52	34.8	736	764	22899	954.1	15.9	8	322.5	0	0	22899
									00:01:10	53.57	2.347	125.732	1151	3503.42	4462.72	1.27	408	101.2	34.8	27.3	49.34	14.1	160	21.9	17.38	4.31	16.23	5.53	20.93	0.04	125	31	116	40	NONE		22.6	52	34.9	736	764	26744	1114.3	18.57	9	376.7	0	0	26744
									00:01:12	54.55	2.648	144.436	1167	3996.86	5345.19	1.34	459.8	119	35.2	26.3	56.29	16.1	165	24.2	17.36	4.49	16.27	5.57	20.93	0.04	125	32	117	40	NONE		22.6	52	34.9	736	764	30913	1288	21.47	9	435.4	0	0	30913
									00:01:13	39.74	2.11	83.841	1397	2598.32	3531.2	1.36	357	107.8	31.2	23	36.6	10.5	170	15.3	16.92	5.11	15.84	6.14	20.93	0.04	121	37	114	44	NONE		22.7	52	34.9	736	764	20186	841.1	14.02	10	284.3	0	0	20186
									00:01:15	38.96	2.18	84.935	1383	2860.77	3772.24	1.32	362	117.4	28.7	21.8	40.29	11.5	173	16.5	16.61	5.39	15.52	6.68	20.93	0.04	119	39	111	48	NONE		22.7	52	34.9	736	764	22041	918.4	15.31	10	310.4	0	0	22041
									00:01:16	53.1	2.265	120.265	1105	3535.84	4865.96	1.38	387.6	111.2	33	24	49.8	14.2	174	20.3	17.11	4.91	15.88	6.3	20.93	0.04	123	35	114	45	NONE		22.7	52	34.9	736	764	27565	1148.5	19.14	10	388.2	0	0	27565
									00:01:17	60	2.16	129.6	1103	3609.36	5176.64	1.43	373.1	104.7	34.7	24.2	50.84	14.5	174	20.7	17.27	4.85	16.01	6.12	20.93	0.04	124	35	115	44	NONE		22.7	52	34.9	736	764	28470	1186.2	19.77	11	401	0	0	28470
									00:01:18	55.05	2.787	153.413	1195	4297.48	6274.56	1.46	480.3	138.3	34.8	23.8	60.53	17.3	175	24.6	17.23	4.96	16.14	6.1	20.93	0.04	124	36	116	44	NONE		22.7	52	34.9	736	764	34074	1419.7	23.66	11	479.9	0	0	34074
									00:01:19	54.55	2.302	125.564	1137	3407.17	4970.89	1.46	399.4	110.6	35.7	24.5	47.99	13.7	176	19.4	17.35	4.8	16.18	6.18	20.93	0.04	124	34	116	44	NONE		22.8	52	34.9	736	764	27009	1125.4	18.76	11	380.4	0	0	27009
									00:01:20	56.6	2.15	121.698	1073	3348.28	4987.34	1.49	371.5	106.9	35.2	23.6	47.16	13.5	176	19	17.28	4.97	16.09	6.28	20.93	0.04	124	36	115	45	NONE	Marker	22.8	52	34.9	736	764	26704	1112.7	18.54	12	376.1	0	0	26704
									00:01:21	47.62	2.383	113.476	1182	3200.1	4726.15	1.48	409.8	120.4	34.4	23.3	45.07	12.9	176	18.2	17.2	5.05	15.95	6.64	20.93	0.04	123	36	114	48	NONE		22.8	52	34.9	736	764	25458	1060.7	17.68	12	358.6	0	0	25458
									00:01:23	38.22	2.335	89.236	1365	2779.59	4019.01	1.45	393	127.5	31.1	21.5	39.15	11.2	176	15.8	16.83	5.46	15.6	7.12	20.93	0.04	121	39	112	51	NONE		22.8	52	34.9	736	764	21976	915.7	15.26	13	309.5	0	0	21976
									00:01:25	30.61	2.514	76.959	1682	2577.1	3761.82	1.46	415.1	148.9	29	19.9	36.3	10.4	175	14.7	16.51	5.92	15.23	7.82	20.93	0.04	118	42	109	56	NONE		22.8	52	34.9	736	764	20432	851.3	14.19	13	287.8	0	0	20432
									00:01:27	27.65	2.995	82.811	1658	3054.89	4631.72	1.52	479.5	202.8	26.5	17.5	43.03	12.3	173	17.7	16.01	6.77	14.61	8.74	20.93	0.04	115	49	105	63	NONE		22.9	52	35	736	764	24493	1020.5	17.01	14	345	0	0	24493
									00:01:29	38.46	2.097	80.654	1212	3313.4	4795.63	1.45	325.5	150.9	23.5	16.3	46.67	13.3	171	19.4	15.52	7.2	13.95	9.07	20.93	0.04	111	52	100	65	NONE		22.9	52	35	736	764	26204	1091.8	18.2	14	369.1	0	0	26204
									00:01:30	39.74	2.19	87.02	1180	3633.75	5052.18	1.39	339.3	153.9	23.2	16.7	51.18	14.6	169	21.5	15.49	7.03	13.9	8.92	20.93	0.04	111	50	100	64	NONE		22.9	52	35	736	764	28410	1183.7	19.73	15	400.1	0	0	28410
									00:01:32	28.85	3.133	90.375	1898	3335.24	4797.18	1.44	503.8	201.4	26.5	18.4	46.98	13.4	165	20.2	16.08	6.43	14.76	8.16	20.93	0.04	115	46	106	59	NONE		22.9	51	35	736	764	26329	1097.1	18.28	15	370.8	0	0	26329
									00:01:34	34.88	2.356	82.186	1457	3095.28	4508.84	1.46	376.1	156.5	25.8	17.7	43.6	12.5	164	18.9	15.96	6.64	14.42	8.67	20.93	0.04	114	48	103	62	NONE		23	50	35	736	764	24525	1021.9	17.03	16	345.4	0	0	24525
									00:01:36	32.79	3.021	99.049	1618	3744.64	5543.7	1.48	481	204.7	25.8	17.5	52.74	15.1	163	23	15.92	6.78	14.59	8.55	20.93	0.04	114	49	105	61	NONE		23	50	35	736	764	29811	1242.1	20.7	16	419.9	0	0	29811
									00:01:37	33.52	3.355	112.458	1801	3793.53	6026.04	1.59	549.2	217.7	29	18.3	53.43	15.3	162	23.4	16.37	6.49	15.17	8.08	20.93	0.04	117	47	109	58	NONE		23	50	35	736	764	30850	1285.4	21.42	17	434.5	0	0	30850
									00:01:39	33.52	3.523	118.089	1829	3374.95	5846.04	1.73	597.6	211.3	34.3	19.8	47.53	13.6	161	21	16.96	6	15.83	7.51	20.93	0.04	122	43	114	54	NONE		23	50	35	736	764	28214	1175.6	19.59	17	397.4	0	0	28214
									00:01:41	31.75	3.183	101.048	1785	2785.88	5076.1	1.82	542.4	193.7	35.5	19.5	39.24	11.2	161	17.3	17.04	6.09	15.97	7.65	20.93	0.04	122	44	115	55	NONE		23	50	35	736	764	23686	986.9	16.45	18	333.6	0	0	23686
									00:01:43	36.81	2.666	98.135	1538	2563.27	4693.1	1.83	459.6	154.5	37.3	20.4	36.1	10.3	161	15.9	17.24	5.8	16.06	7.55	20.93	0.04	124	42	115	54	NONE		23.1	50	35	736	764	21829	909.5	15.16	19	307.5	0	0	21829
									00:01:45	33.33	3.035	101.167	1631	2719.92	5010.25	1.84	519.7	182.1	36.3	19.7	38.31	10.9	161	16.9	17.12	6	16	7.8	20.93	0.04	123	43	115	56	NONE		23.1	50	35	736	764	23211	967.1	16.12	19	326.9	0	0	23211
									00:01:46	32.61	2.963	96.62	1728	2631.83	4872.31	1.85	505.7	181	35.8	19.4	37.07	10.6	161	16.3	17.07	6.11	15.93	7.9	20.93	0.04	122	44	114	57	NONE		23.1	50	35	736	764	22498	937.4	15.62	19	316.9	0	0	22498
									00:01:48	34.68	3.226	111.884	1656	2909.25	5447.11	1.87	555.8	190.3	37.6	20.1	40.98	11.7	162	18	17.23	5.9	16.12	7.67	20.93	0.04	124	42	116	55	NONE		23.1	50	35	736	764	24967	1040.3	17.34	20	351.6	0	0	24967
									00:01:50	39.22	2.928	114.824	1543	2779.85	5302.78	1.91	511.3	163.9	40.3	21.1	39.15	11.2	162	17.2	17.46	5.6	16.38	7.32	20.93	0.04	125	40	117	52	NONE		23.1	50	35	736	764	24011	1000.5	16.67	20	338.2	0	0	24011
									00:01:51	35.09	3.29	115.439	1719	2750.13	5320.6	1.93	575.8	183.8	41.1	21.2	38.73	11.1	161	17.1	17.5	5.59	16.48	7.14	20.93	0.04	125	40	118	51	NONE		23.1	50	35	736	764	23873	994.7	16.58	21	336.2	0	0	23873
									00:01:53	32.97	2.963	97.681	1692	2328.7	4531.43	1.95	518.3	166.6	41	21	32.8	9.4	160	14.6	17.49	5.62	16.47	7.22	20.93	0.04	125	40	118	52	NONE		23.1	50	35	736	764	20256	844	14.07	21	285.3	0	0	20256
									00:01:55	34.09	2.917	99.443	1677	2433.11	4777.09	1.96	507.3	169.8	39.9	20.3	34.27	9.8	159	15.3	17.39	5.82	16.42	7.4	20.93	0.04	125	42	118	53	NONE		23.1	50	35	736	764	21231	884.6	14.74	22	299	0	0	21231
									00:01:57	32.97	3.232	106.549	1839	2538.55	5073.66	2	564.4	186.5	41.1	20.5	35.75	10.2	159	16	17.46	5.77	16.53	7.33	20.93	0.04	125	41	119	53	NONE		23.1	50	35	736	764	22293	928.9	15.48	22	314	0	0	22293
									00:01:58	36.14	3.206	115.88	1718	2572.16	5220.61	2.03	566.9	175.1	44.1	21.7	36.23	10.4	159	16.2	17.68	5.46	16.77	6.86	20.93	0.04	127	39	120	49	NONE		23.1	50	35	736	764	22715	946.4	15.77	22	319.9	0	0	22715
									00:02:00	37.74	3.022	114.038	1627	2437.81	4976.13	2.04	537.8	159.9	45.7	22.4	34.34	9.8	158	15.4	17.8	5.29	16.8	6.72	20.93	0.04	128	38	120	48	NONE		23.1	50	35	736	764	21573	898.9	14.98	23	303.8	0	0	21573
									00:02:02	35.93	3.145	112.994	1769	2241.77	4715.42	2.1	565.8	159.2	49.3	23.4	31.57	9	158	14.2	17.99	5.06	17.09	6.43	20.93	0.04	129	36	123	46	NONE		23.2	50	35	736	764	20059	835.8	13.93	23	282.5	0	0	20059
									00:02:03	36.81	2.967	109.215	1551	2122.72	4603.93	2.17	534.6	151.7	50.2	23.2	29.9	8.5	157	13.5	18.02	5.11	17.08	6.58	20.93	0.04	129	37	122	47	NONE		23.2	50	35	736	764	19214	800.6	13.34	24	270.6	0	0	19214
									00:02:06	26.55	2.56	67.965	1524	1597.98	3511.65	2.2	445.2	160.2	41.4	18.8	22.51	6.4	156	10.2	17.39	6.26	16.59	7.52	20.93	0.04	125	45	119	54	NONE		23.2	50	35	736	764	14537	605.7	10.09	24	204.7	0	0	14537
									00:02:07	31.91	3.014	96.191	1805	2032.69	4524.29	2.23	534.5	171.8	46.2	20.8	28.63	8.2	157	12.9	17.73	5.7	16.89	7.16	20.93	0.04	127	41	121	51	NONE		23.2	50	35	736	764	18582	774.3	12.9	24	261.7	0	0	18582
									00:02:09	32.79	3.288	107.803	1835	2079.05	4753.92	2.29	591.3	175.8	50.7	22.2	29.28	8.4	156	13.3	17.98	5.35	17.09	6.77	20.93	0.04	129	38	123	49	NONE		23.2	50	35.1	736	764	19206	800.3	13.34	25	270.5	0	0	19206
									00:02:11	30.61	3.07	93.98	1793	1776.49	4097.42	2.31	553.6	162.3	51.7	22.4	25.02	7.1	154	11.5	18.03	5.29	17.18	6.67	20.93	0.04	129	38	123	48	NONE		23.2	50	35.1	736	764	16467	686.1	11.44	25	231.9	0	0	16467
									00:02:13	31.41	3.041	95.529	1808	1774.17	4168.45	2.35	549.3	160.9	52.6	22.4	24.99	7.1	153	11.6	18.06	5.29	17.2	6.68	20.93	0.04	130	38	123	48	NONE		23.2	50	35.1	736	764	16567	690.3	11.5	26	233.3	0	0	16567
									00:02:15	34.48	2.837	97.828	1535	1781.03	4151.09	2.33	514.3	146	53.6	23	25.08	7.2	153	11.6	18.13	5.15	17.27	6.61	20.93	0.04	130	37	124	47	NONE		23.2	50	35.1	736	764	16578	690.7	11.51	26	233.5	0	0	16578
									00:02:17	32.26	2.895	93.387	1823	1639.55	3963.1	2.42	526.6	149	55.6	23	23.09	6.6	154	10.6	18.19	5.15	17.4	6.33	20.93	0.04	130	37	125	45	NONE		23.2	50	35.1	736	764	15485	645.2	10.75	26	218.1	0	0	15485
									00:02:19	34.48	2.525	87.069	1463	1635.29	3770.68	2.31	455.8	132.6	51.8	22.5	23.03	6.6	153	10.7	18.05	5.25	17.18	6.58	20.93	0.04	129	38	123	47	NONE		23.2	50	35.1	736	764	15157	631.5	10.53	27	213.5	0	0	15157
									00:02:20	32.26	2.696	86.968	1527	1696.33	3844.56	2.27	484.2	144.5	49.9	22	23.89	6.8	152	11.2	17.96	5.36	17.13	6.73	20.93	0.04	129	38	123	48	NONE		23.2	50	35.1	736	764	15616	650.7	10.84	27	219.9	0	0	15616
									00:02:22	31.41	2.705	84.974	1717	1628.07	3707.28	2.28	487.1	143.1	50.8	22.3	22.93	6.6	151	10.8	18.01	5.29	17.24	6.5	20.93	0.04	129	38	124	47	NONE		23.2	50	35.1	736	764	15016	625.6	10.43	27	211.5	0	0	15016
									00:02:24	30.77	2.782	85.6	1619	1601.79	3691.82	2.3	502.5	145.5	52.1	22.6	22.56	6.4	150	10.7	18.06	5.23	17.25	6.51	20.93	0.04	130	37	124	47	NONE		23.2	50	35.1	736	764	14843	618.5	10.31	28	209.1	0	0	14843
									00:02:26	31.91	2.819	89.968	1732	1654.44	3759.92	2.27	511	142.9	53	23.3	23.3	6.7	150	11	18.13	5.07	17.31	6.29	20.93	0.04	130	36	124	45	NONE		23.2	50	35.1	736	764	15247	635.3	10.59	28	214.7	0	0	15247
									00:02:28	33.9	2.598	88.068	1527	1587.83	3643.97	2.29	472.1	130.4	54	23.5	22.36	6.4	150	10.6	18.17	5.02	17.33	6.33	20.93	0.04	130	36	124	45	NONE		23.2	50	35.1	736	764	14689	612.1	10.2	28	206.9	0	0	14689
									00:02:30	28.17	2.9	81.69	1919	1454.11	3437.26	2.36	527.1	148	54.8	23.2	20.48	5.9	148	9.8	18.18	5.1	17.44	6.24	20.93	0.04	130	37	125	45	NONE		23.2	50	35.1	736	764	13611	567.1	9.45	29	191.7	0	0	13611
									00:02:32	32.26	2.686	86.645	1631	1475.06	3426.51	2.32	491.9	128.9	57.2	24.6	20.78	5.9	148	10	18.31	4.8	17.55	6.08	20.93	0.04	131	34	126	44	NONE		23.2	50	35.1	736	764	13712	571.3	9.52	29	193.1	0	0	13712
									00:02:34	31.75	3.044	96.635	1773	1517.68	3706.04	2.44	562.2	141.7	62.2	25.5	21.38	6.1	148	10.3	18.47	4.66	17.76	5.81	20.93	0.04	132	33	127	42	NONE		23.2	50	35.1	736	764	14394	599.7	10	29	202.7	0	0	14394
									00:02:36	28.04	2.788	78.168	1764	1274.14	3091.41	2.43	512.5	133.8	59.8	24.7	17.95	5.1	147	8.7	18.38	4.8	17.63	6.09	20.93	0.04	132	34	126	44	NONE		23.2	50	35.1	736	764	12052	502.2	8.37	30	169.8	0	0	12052
									00:02:38	28.3	2.803	79.33	1811	1291.94	3136.9	2.43	515.3	134.5	59.9	24.7	18.2	5.2	146	8.8	18.38	4.8	17.64	6.04	20.93	0.04	132	34	126	43	NONE		23.2	50	35.1	736	764	12224	509.3	8.49	30	172.2	0	0	12224
									00:02:40	33.33	2.55	85	1495	1337.09	3207.08	2.4	471.3	116.8	61.8	25.8	18.83	5.4	145	9.2	18.48	4.58	17.71	5.95	20.93	0.04	133	33	127	43	NONE		23.2	50	35.1	736	764	12589	524.5	8.74	30	177.3	0	0	12589
									00:02:42	29.41	2.818	82.882	1764	1304.7	3174.23	2.43	520.4	131	61.9	25.5	18.38	5.3	145	9	18.47	4.65	17.72	5.95	20.93	0.04	132	33	127	43	NONE		23.2	50	35.1	736	764	12355	514.8	8.58	31	174	0	0	12355
									00:02:45	21.98	2.928	64.352	2089	1239.4	2840.49	2.29	526.6	156.7	50.7	22.1	17.46	5	145	8.5	17.98	5.35	17.28	6.57	20.93	0.04	129	38	124	47	NONE		23.2	50	35.1	736	764	11460	477.5	7.96	31	161.4	0	0	11460
									00:02:47	30.77	2.784	85.662	1730	1357.47	3188.1	2.35	514.6	125.8	61.5	26.2	19.12	5.5	144	9.4	18.48	4.52	17.83	5.58	20.93	0.04	133	32	128	40	NONE		23.2	50	35.1	736	764	12673	528.1	8.8	31	178.5	0	0	12673
									00:02:48	37.97	2.472	93.873	1366	1393.78	3294.87	2.36	460.6	105.4	65.4	27.7	19.63	5.6	143	9.7	18.63	4.26	17.89	5.52	20.93	0.04	134	31	128	40	NONE		23.2	50	35.1	736	764	13047	543.6	9.06	31	183.8	0	0	13047
									00:02:50	31.09	2.469	76.756	1512	1166	2772.3	2.38	458.6	108.3	64	26.9	16.42	4.7	142	8.2	18.57	4.39	17.88	5.54	20.93	0.04	133	31	128	40	NONE		23.3	50	35.1	736	764	10940	455.8	7.6	32	154.1	0	0	10940
									00:02:52	28.57	2.578	73.657	1688	1173.65	2810.39	2.39	475.7	119.4	61.1	25.5	16.53	4.7	142	8.3	18.45	4.63	17.84	5.64	20.93	0.04	132	33	128	40	NONE		23.2	50	35.1	736	764	11043	460.1	7.67	32	155.5	0	0	11043
									00:02:54	29.85	2.45	73.134	1564	1154.91	2756.42	2.39	452.7	112.1	61.5	25.8	16.27	4.6	142	8.1	18.48	4.58	17.8	5.62	20.93	0.04	132	33	128	40	NONE		23.3	51	35.1	736	764	10852	452.2	7.54	32	152.8	0	0	10852
									00:02:56	30.77	2.699	83.046	1670	1264.03	3004.88	2.38	501.2	118.6	64	26.9	17.8	5.1	142	8.9	18.57	4.39	17.94	5.45	20.93	0.04	133	32	129	39	NONE		23.3	52	35.1	736	764	11858	494.1	8.24	32	167	0	0	11858
									00:02:58	30.93	2.503	77.412	1622	1147.61	2757.67	2.4	466.1	108.3	65.6	27.3	16.16	4.6	142	8.1	18.62	4.33	17.96	5.37	20.93	0.04	134	31	129	39	NONE		23.3	52	35.1	736	764	10813	450.5	7.51	33	152.3	0	0	10813
									00:03:01	24	2.141	51.384	1474	926.458	2140.83	2.31	388.9	108.2	53.6	23.2	13.05	3.7	142	6.5	18.16	5.05	17.62	5.84	20.93	0.04	130	36	126	42	NONE		23.3	52	35.1	736	764	8594	358.1	5.97	33	121	0	0	8594
									00:03:02	44.12	1.894	83.559	1196	1247.79	2853.8	2.29	353.2	78.6	64.5	28.2	17.57	5	143	8.7	18.65	4.15	17.82	5.45	20.93	0.04	134	30	128	39	NONE		23.3	52	35.1	736	764	11528	480.3	8.01	33	162.4	0	0	11528
									00:03:03	39.47	1.974	77.921	1164	1192.33	2696.67	2.26	367.2	83	63	27.9	16.79	4.8	142	8.4	18.6	4.2	17.77	5.49	20.93	0.04	133	30	127	39	NONE		23.3	52	35.1	736	764	10968	457	7.62	33	154.5	0	0	10968
									00:03:05	34.48	2.474	85.31	1589	1241.28	2839.98	2.29	462.8	100.1	66.8	29.2	17.48	5	142	8.7	18.71	4.05	18.03	5.14	20.93	0.04	134	29	129	37	NONE		23.3	52	35.1	736	764	11470	477.9	7.96	34	161.5	0	0	11470
									00:03:07	41.1	1.996	82.027	1196	1170.92	2650.1	2.26	374.4	78.4	67.6	29.9	16.49	4.7	141	8.3	18.76	3.93	17.99	5.13	20.93	0.04	134	28	129	37	NONE		23.3	52	35.1	736	764	10774	448.9	7.48	34	151.7	0	0	10774
									00:03:08	32.43	2.286	74.141	1433	1114.89	2554.56	2.29	425.9	95.7	64.5	28.1	15.7	4.5	140	8	18.63	4.19	17.95	5.26	20.93	0.04	134	30	129	38	NONE		23.3	52	35.1	736	764	10308	429.5	7.16	34	145.2	0	0	10308
									00:03:11	25.42	2.42	61.525	1686	975.997	2267.59	2.32	447.5	108.3	61.2	26.3	13.75	3.9	139	7	18.49	4.48	17.87	5.48	20.93	0.04	133	32	128	39	NONE		23.3	52	35.2	736	764	9073	378	6.3	34	127.8	0	0	9073
									00:03:13	30.77	2.153	66.246	1434	1056.93	2360.99	2.23	398.6	93.2	60.6	27.1	14.89	4.3	139	7.6	18.51	4.33	17.8	5.48	20.93	0.04	133	31	128	39	NONE		23.3	52	35.2	736	764	9675	403.1	6.72	34	136.3	0	0	9675
									00:03:15	26.32	2.347	61.763	1546	1058.51	2323.71	2.2	430.7	107.2	56.6	25.8	14.91	4.3	137	7.7	18.35	4.57	17.66	5.63	20.93	0.04	132	33	127	40	NONE		23.3	52	35.2	736	764	9625	401.1	6.68	35	135.6	0	0	9625
									00:03:17	28.99	2.356	68.29	1607	1145.45	2496.74	2.18	433.8	104.6	57.8	26.5	16.13	4.6	136	8.4	18.41	4.44	17.73	5.47	20.93	0.04	132	32	127	39	NONE		23.3	52	35.2	736	764	10388	432.8	7.21	35	146.3	0	0	10388
									00:03:20	25.42	2.355	59.873	1640	987.362	2143.46	2.17	434.7	102.4	58.8	27.1	13.91	4	135	7.3	18.46	4.35	17.71	5.53	20.93	0.04	132	31	127	40	NONE		23.3	52	35.2	736	764	8940	372.5	6.21	35	125.9	0	0	8940
									00:03:22	26.67	2.397	63.92	1497	1088.05	2303.27	2.12	441.1	104.9	57	26.9	15.32	4.4	134	8.1	18.4	4.38	17.64	5.58	20.93	0.04	132	31	126	40	NONE		23.3	52	35.2	736	764	9759	406.6	6.78	35	137.4	0	0	9759
									00:03:24	24.19	2.593	62.734	1860	1075.39	2277.06	2.12	476.7	114.3	56.8	26.8	15.15	4.3	133	8.1	18.38	4.41	17.67	5.54	20.93	0.04	132	32	127	40	NONE		23.3	52	35.2	736	764	9646	401.9	6.7	36	135.9	0	0	9646
									00:03:26	35.93	1.836	65.964	1245	1038.48	2148.55	2.07	341.7	72.7	61.1	29.5	14.63	4.2	132	7.9	18.61	3.96	17.85	5.15	20.93	0.04	133	28	128	37	NONE		23.3	52	35.2	736	764	9235	384.8	6.41	36	130.1	0	0	9235
									00:03:28	35.5	1.88	66.746	1181	1090.69	2261.27	2.07	348.2	77.4	58.9	28.4	15.36	4.4	132	8.3	18.52	4.12	17.73	5.33	20.93	0.04	133	30	127	38	NONE		23.3	52	35.2	736	764	9707	404.5	6.74	36	136.7	0	0	9707
									00:03:30	28.85	2.458	70.904	1701	1117.86	2344.71	2.1	457.1	98.8	61.6	29.4	15.74	4.5	131	8.5	18.6	4.02	17.92	5.15	20.93	0.04	133	29	128	37	NONE		23.3	52	35.2	736	764	9992	416.3	6.94	36	140.7	0	0	9992
									00:03:32	32.26	1.841	59.387	1324	946.363	1971.91	2.08	342	74.3	60.4	29	13.33	3.8	131	7.2	18.58	4.04	17.87	5.21	20.93	0.04	133	29	128	37	NONE		23.3	52	35.2	736	764	8438	351.6	5.86	37	118.8	0	0	8438
									00:03:33	34.88	1.812	63.209	1166	1032.09	2103.76	2.04	335.9	73.3	58.9	28.9	14.54	4.2	131	7.9	18.54	4.05	17.83	5.21	20.93	0.04	133	29	128	37	NONE		23.3	51	35.2	736	764	9129	380.4	6.34	37	128.6	0	0	9129
									00:03:35	28.17	2.43	68.451	1655	1118.95	2325.04	2.08	450	100.3	59.4	28.6	15.76	4.5	131	8.5	18.52	4.13	17.89	5.15	20.93	0.04	133	30	128	37	NONE		23.3	51	35.2	736	764	9967	415.3	6.92	37	140.4	0	0	9967
									00:03:37	30.77	2.022	62.215	1402	989.993	2037.57	2.06	375.9	80.5	60.7	29.5	13.94	4	131	7.6	18.59	3.98	17.89	5.08	20.93	0.04	133	29	128	36	NONE		23.3	51	35.2	736	764	8787	366.1	6.1	37	123.8	0	0	8787
									00:03:40	22.06	1.855	40.919	1376	756.852	1540.8	2.04	338	84.8	52	25.6	10.66	3	130	5.8	18.22	4.57	17.6	5.32	20.93	0.04	131	33	126	38	NONE		23.3	51	35.2	736	764	6691	278.8	4.65	37	94.2	0	0	6691
									00:03:43	22.3	1.509	33.658	1204	689.218	1321.44	1.92	271.5	71.9	46.6	24.3	9.71	2.8	129	5.3	17.99	4.76	17.19	5.89	20.93	0.04	129	34	123	42	NONE		23.3	51	35.2	736	764	5964	248.5	4.14	38	84	0	0	5964
									00:03:45	30.3	2.231	67.606	1498	1239.79	2394.87	1.93	408.1	96	52.8	27.3	17.46	5	130	9.5	18.29	4.3	17.65	5.32	20.93	0.04	131	31	127	38	NONE		23.3	51	35.2	736	764	10756	448.2	7.47	38	151.5	0	0	10756
									00:03:46	40	1.549	61.96	1166	984.765	1917.21	1.95	288.7	58.3	60.1	30.9	13.87	4	129	7.6	18.64	3.76	17.8	4.92	20.93	0.04	134	27	128	35	NONE		23.3	51	35.2	736	764	8567	357	5.95	38	120.7	0	0	8567
									00:03:48	42.55	1.438	61.191	961	993.572	1917.39	1.93	267.4	54.8	58.6	30.4	13.99	4	128	7.8	18.6	3.81	17.73	5.05	20.93	0.04	133	27	127	36	NONE		23.3	51	35.2	736	764	8617	359	5.98	38	121.4	0	0	8617
									00:03:50	26.55	2.15	57.08	1449	998.372	1929	1.93	395.9	88.3	55.3	28.6	14.06	4	126	7.9	18.41	4.11	17.72	5.19	20.93	0.04	132	29	127	37	NONE		23.3	51	35.2	736	764	8662	360.9	6.02	38	122	0	0	8662
									00:03:52	24	2.135	51.24	1597	913.874	1763.88	1.93	392.1	89.3	54.2	28.1	12.87	3.7	124	7.4	18.37	4.18	17.68	5.27	20.93	0.04	132	30	127	38	NONE		23.2	52	35.3	736	764	7926	330.3	5.5	38	111.6	0	0	7926
									00:03:55	24.49	2.373	58.114	1637	1050.72	2015.69	1.92	435.1	100	53.7	28	14.8	4.2	124	8.5	18.34	4.21	17.66	5.32	20.93	0.04	131	30	127	38	NONE		23.3	52	35.3	736	764	9094	378.9	6.32	39	128.1	0	0	9094
									00:03:58	18.46	3.386	62.511	2067	1081.55	2142.29	1.98	623.7	141	56.6	28.6	15.23	4.4	123	8.8	18.42	4.16	17.74	5.16	20.93	0.04	132	30	127	37	NONE		23.3	52	35.3	736	764	9467	394.5	6.57	39	133.3	0	0	9467
									00:04:01	19.11	2.296	43.873	1503	880.029	1639.92	1.86	415.1	104.2	48.3	25.9	12.39	3.5	123	7.2	18.08	4.54	17.41	5.56	20.93	0.04	130	33	125	40	NONE		23.3	52	35.3	736	764	7540	314.2	5.24	39	106.2	0	0	7540
									00:04:04	24.69	1.971	48.667	1654	949.034	1729.85	1.82	358.3	85.1	49.5	27.1	13.37	3.8	122	7.8	18.18	4.32	17.5	5.36	20.93	0.04	130	31	125	38	NONE		23.2	52	35.3	736	764	8070	336.2	5.6	40	113.7	0	0	8070
									00:04:06	30.15	1.792	54.03	1340	971.072	1760.86	1.81	329.7	71	53.5	29.5	13.68	3.9	121	8	18.4	3.96	17.62	5.17	20.93	0.04	132	28	126	37	NONE		23.3	52	35.3	736	764	8243	343.4	5.72	40	116.1	0	0	8243
									00:04:08	26.55	2.032	53.947	1451	1002.14	1830.75	1.83	372	83.8	52	28.5	14.11	4	121	8.3	18.31	4.12	17.58	5.18	20.93	0.04	131	30	126	37	NONE		23.3	52	35.3	736	764	8528	355.3	5.92	40	120.1	0	0	8528
									00:04:10	34.88	1.656	57.767	1244	1001.56	1824.35	1.82	306.1	63.6	55.2	30.3	14.11	4	121	8.3	18.48	3.84	17.71	5.01	20.93	0.04	133	28	127	36	NONE		23.3	52	35.3	736	764	8515	354.8	5.91	40	119.9	0	0	8515
									00:04:11	34.09	1.701	57.989	1149	1006.08	1844.7	1.83	314.3	65.8	55.3	30.1	14.17	4	121	8.3	18.48	3.87	17.65	5.05	20.93	0.04	132	28	127	36	NONE		23.3	52	35.3	736	764	8572	357.2	5.95	40	120.7	0	0	8572
									00:04:14	28.57	1.944	55.543	1434	990.453	1835.75	1.85	357.7	78.1	54.1	29.2	13.95	4	120	8.3	18.4	4.02	17.72	5	20.93	0.04	132	29	127	36	NONE		23.3	52	35.3	736	764	8470	352.9	5.88	41	119.3	0	0	8470
									00:04:16	24.49	2.082	50.988	1641	923.981	1745.36	1.89	381.9	86.6	53.3	28.2	13.01	3.7	121	7.6	18.34	4.16	17.72	5.05	20.93	0.04	132	30	127	36	NONE		23.2	52	35.3	736	764	7954	331.4	5.52	41	112	0	0	7954
									00:04:18	24.19	2.259	54.653	1608	947.274	1819.33	1.92	416.6	91.4	55.9	29.1	13.34	3.8	121	7.8	18.44	4.05	17.82	4.98	20.93	0.04	132	29	128	36	NONE		23.3	52	35.3	736	764	8202	341.7	5.7	41	115.5	0	0	8202
									00:04:21	27.4	1.789	49.014	1450	847.634	1597.81	1.89	330.3	70.9	55.6	29.5	11.94	3.4	121	7	18.46	3.96	17.77	5.02	20.93	0.04	132	28	127	36	NONE		23.3	52	35.3	736	764	7291	303.8	5.06	41	102.7	0	0	7291
									00:04:22	35.29	1.419	50.082	1103	838.689	1552.39	1.85	263.3	53.5	56.8	30.7	11.81	3.4	121	6.9	18.56	3.77	17.73	4.95	20.93	0.04	133	27	127	35	NONE		23.3	52	35.3	736	764	7169	298.7	4.98	41	101	0	0	7169
									00:04:24	38.46	1.245	47.885	1009	828.34	1508.56	1.82	230.2	47.7	54.6	30	11.67	3.3	121	6.8	18.49	3.83	17.69	5	20.93	0.04	133	27	127	36	NONE		23.3	52	35.3	736	764	7042	293.4	4.89	42	99.2	0	0	7042
									00:04:25	37.74	1.331	50.226	1069	883.064	1588.76	1.8	245.7	51.2	53.9	30	12.44	3.6	121	7.3	18.46	3.85	17.6	5.07	20.93	0.04	132	28	126	36	NONE		23.3	52	35.3	736	764	7476	311.5	5.19	42	105.3	0	0	7476
									00:04:27	41.1	1.028	42.247	947	705.485	1259.7	1.79	191.1	37.3	55.8	31.3	9.94	2.8	121	5.8	18.59	3.63	17.67	4.87	20.93	0.04	133	26	127	35	NONE		23.3	51	35.3	736	764	5957	248.2	4.14	42	83.9	0	0	5957
									00:04:29	35.71	1.149	41.036	821	806.062	1390.06	1.72	209.2	47.3	47.8	27.7	11.35	3.2	120	6.7	18.21	4.12	17.26	5.37	20.93	0.04	131	30	124	39	NONE		23.3	51	35.3	736	764	6729	280.4	4.67	42	94.8	0	0	6729
									00:04:31	30.77	1.616	49.723	1262	1008.96	1724.61	1.71	292.9	68.1	47.1	27.6	14.21	4.1	120	8.4	18.12	4.21	17.32	5.38	20.93	0.04	130	30	124	39	NONE		23.3	51	35.3	736	764	8398	349.9	5.83	42	118.3	0	0	8398
									00:04:32	33.15	1.466	48.597	1134	959.333	1617.26	1.69	267	59.3	48.2	28.6	13.51	3.9	119	8.1	18.21	4.05	17.39	5.22	20.93	0.04	131	29	125	37	NONE		23.3	51	35.3	736	764	7949	331.2	5.52	42	112	0	0	7949
									00:04:34	29.13	1.733	50.476	1386	969.105	1682.21	1.74	316.5	70.2	50	28.8	13.65	3.9	118	8.2	18.26	4.05	17.53	5.14	20.93	0.04	131	29	126	37	NONE		23.3	51	35.3	736	764	8107	337.8	5.63	42	114.2	0	0	8107
									00:04:36	37.5	1.189	44.588	1027	817.539	1415.44	1.73	218.6	45.9	51.3	29.6	11.51	3.3	118	6.9	18.39	3.86	17.54	5.05	20.93	0.04	132	28	126	36	NONE		23.3	51	35.3	736	764	6833	284.7	4.75	43	96.2	0	0	6833
									00:04:38	39.47	1.214	47.921	1008	874.057	1522.41	1.74	223.3	46.9	51.7	29.7	12.31	3.5	117	7.5	18.39	3.86	17.51	5.04	20.93	0.04	132	28	126	36	NONE		23.3	51	35.3	736	764	7320	305	5.08	43	103.1	0	0	7320
									00:04:40	30.3	1.871	56.697	1355	1044.6	1839.45	1.76	343.5	73.8	52.2	29.7	14.71	4.2	116	9	18.36	3.94	17.66	5.01	20.93	0.04	132	28	127	36	NONE		23.3	51	35.3	736	764	8780	365.8	6.1	43	123.7	0	0	8780
									00:04:41	33.33	1.639	54.633	1246	975.08	1760.07	1.81	301.9	64.2	53.6	29.7	13.73	3.9	116	8.4	18.42	3.92	17.64	4.97	20.93	0.04	132	28	126	36	NONE		23.3	51	35.3	736	764	8264	344.3	5.74	43	116.4	0	0	8264
									00:04:44	27.27	2.166	59.073	1530	1028.31	1922.53	1.87	399.7	85.7	55.6	29.7	14.48	4.1	116	8.9	18.45	3.96	17.83	4.86	20.93	0.04	132	28	128	35	NONE		23.3	51	35.3	736	764	8820	367.5	6.13	43	124.2	0	0	8820
									00:04:47	18.07	1.396	25.229	1301	460.103	843.089	1.83	256.2	56.7	52.1	28.4	6.48	1.9	117	3.9	18.35	4.06	17.52	5.34	20.93	0.04	132	29	126	38	NONE		23.3	51	35.3	736	764	3919	163.3	2.72	44	55.2	0	0	3919
									00:04:59	23.9	2.093	50.032	1562	915.069	1616.13	1.77	384.6	82.2	52.8	29.9	12.89	3.7	114	8	18.38	3.93	17.73	4.91	20.93	0.04	132	28	127	35	NONE		23.3	51	35.3	736	764	7699	320.8	5.35	44	108.4	0	0	7699
									00:05:01	28.44	1.653	47.005	1246	826.718	1456.45	1.76	305.4	62.3	54.4	30.9	11.64	3.3	114	7.3	18.48	3.77	17.76	4.85	20.93	0.04	132	27	127	35	NONE		23.3	51	35.3	736	764	6950	289.6	4.83	44	97.9	0	0	6950
									00:05:04	24	2.122	50.928	1608	910.342	1632.34	1.79	390.9	82.7	54.1	30.2	12.82	3.7	114	8	18.42	3.9	17.79	4.83	20.93	0.04	132	28	128	35	NONE		23.3	51	35.3	736	764	7698	320.8	5.35	45	108.4	0	0	7698
									00:05:06	22.9	2.051	46.969	1671	798.507	1453.46	1.82	380.1	77.2	56.8	31.2	11.25	3.2	114	7	18.53	3.76	17.83	4.81	20.93	0.04	133	27	128	34	NONE		23.3	51	35.3	736	764	6787	282.8	4.71	45	95.6	0	0	6787
									00:05:09	27.15	1.843	50.036	1404	848.652	1539.99	1.81	341.7	69	56.7	31.3	11.95	3.4	115	7.4	18.54	3.74	17.89	4.72	20.93	0.04	133	27	128	34	NONE		23.3	51	35.3	736	764	7205	300.2	5	45	101.5	0	0	7205
									00:05:11	23.17	2.026	46.934	1468	851.348	1541.71	1.81	372.3	80.9	53.2	29.4	11.99	3.4	114	7.5	18.38	3.99	17.81	4.76	20.93	0.04	132	29	128	34	NONE		23.3	51	35.3	736	764	7223	301	5.02	45	101.7	0	0	7223
									00:05:14	21.05	1.989	41.874	1502	775.831	1355.82	1.75	365	78.3	52.1	29.8	10.93	3.1	114	6.8	18.35	3.94	17.65	4.94	20.93	0.04	132	28	127	35	NONE		23.3	51	35.4	736	764	6505	271	4.52	46	91.6	0	0	6505
									00:05:16	28.99	1.65	47.826	1324	884.687	1518.33	1.72	303.1	63.7	51.8	30.2	12.46	3.6	114	7.8	18.37	3.86	17.66	4.88	20.93	0.04	132	28	127	35	NONE		23.3	51	35.4	736	764	7373	307.2	5.12	46	103.9	0	0	7373
									00:05:18	30	1.663	49.89	1340	896.041	1528.96	1.71	306.8	62	53.3	31.3	12.62	3.6	114	7.9	18.45	3.73	17.73	4.77	20.93	0.04	132	27	127	34	NONE		23.3	51	35.4	736	764	7454	310.6	5.18	46	105	0	0	7454
									00:05:20	32.43	1.252	40.605	1023	719.838	1212.69	1.68	231.5	45.5	53.3	31.6	10.14	2.9	113	6.4	18.49	3.63	17.67	4.76	20.93	0.04	133	26	127	34	NONE		23.3	51	35.4	736	764	5964	248.5	4.14	46	84	0	0	5964
									00:05:23	18.58	2.436	45.251	1772	854.155	1466.76	1.72	446.2	96	51.5	30	12.03	3.4	112	7.6	18.32	3.94	17.59	4.95	20.93	0.04	131	28	126	35	NONE		23.3	51	35.4	736	764	7120	296.7	4.94	46	100.3	0	0	7120
									00:05:25	27.78	1.413	39.25	1213	730.462	1203.34	1.65	259.8	52.7	51.1	31	10.29	2.9	111	6.6	18.39	3.73	17.6	4.84	20.93	0.04	132	27	126	35	NONE		23.3	51	35.4	736	764	6008	250.3	4.17	46	84.6	0	0	6008
									00:05:29	17.19	1.873	32.201	1388	625.959	1034.99	1.65	342.2	73.2	49.5	29.9	8.82	2.5	112	5.6	18.27	3.91	17.62	4.84	20.93	0.04	131	28	126	35	NONE		23.3	51	35.4	736	764	5155	214.8	3.58	47	72.6	0	0	5155
									00:05:31	25.1	1.814	45.54	1454	953.936	1455.48	1.53	328.9	70.5	45.9	30.1	13.44	3.8	112	8.5	18.13	3.89	17.33	4.97	20.93	0.04	130	28	124	36	NONE		23.3	51	35.4	736	764	7663	319.3	5.32	47	107.9	0	0	7663
									00:05:34	21.2	1.974	41.852	1514	856.677	1321.43	1.54	359	75.8	47.1	30.5	12.07	3.4	112	7.6	18.19	3.84	17.45	4.93	20.93	0.04	130	28	125	35	NONE		23.3	51	35.4	736	764	6904	287.7	4.79	47	97.2	0	0	6904
									00:05:37	24.49	1.758	43.053	1451	861.82	1347.04	1.56	320.6	66.9	48	30.7	12.14	3.5	111	7.8	18.24	3.81	17.49	4.82	20.93	0.04	131	27	125	35	NONE		23.3	51	35.4	736	764	6974	290.6	4.84	47	98.2	0	0	6974
									00:05:38	33.71	1.402	47.258	1134	890.087	1379.11	1.55	258	49.8	50.4	32.6	12.54	3.6	110	8.1	18.4	3.55	17.65	4.57	20.93	0.04	132	25	127	33	NONE		23.3	51	35.4	736	764	7183	299.3	4.99	47	101.2	0	0	7183
									00:05:41	27.52	1.81	49.817	1292	977.691	1543.14	1.58	330.9	68.2	49	31	13.77	3.9	110	8.9	18.28	3.77	17.62	4.7	20.93	0.04	131	27	126	34	NONE		23.3	50	35.4	736	764	7935	330.6	5.51	48	111.8	0	0	7935
									00:05:42	31.58	1.495	47.211	1151	897.775	1422.24	1.58	274.5	54.8	50.1	31.6	12.64	3.6	111	8.1	18.36	3.67	17.62	4.65	20.93	0.04	132	26	126	33	NONE		23.3	50	35.4	736	764	7295	303.9	5.07	48	102.7	0	0	7295
									00:05:45	23.9	1.997	47.737	1501	909.806	1465.9	1.61	366.3	74.6	50.6	31.4	12.81	3.7	111	8.2	18.34	3.74	17.64	4.72	20.93	0.04	132	27	126	34	NONE		23.3	51	35.4	736	764	7431	309.6	5.16	48	104.7	0	0	7431
									00:05:47	29.41	1.431	42.088	1131	782.823	1234.84	1.58	263.6	51.1	51.1	32.4	11.03	3.2	111	7.1	18.42	3.57	17.68	4.56	20.93	0.04	132	26	127	33	NONE		23.3	51	35.4	736	764	6352	264.7	4.41	48	89.5	0	0	6352
									00:05:49	24.49	1.74	42.612	1408	823.721	1328.89	1.61	318.5	66	49.7	30.8	11.6	3.3	110	7.5	18.3	3.79	17.62	4.78	20.93	0.04	131	27	126	34	NONE		23.3	51	35.4	736	764	6731	280.5	4.67	48	94.8	0	0	6731
									00:05:52	26.43	1.29	34.097	1138	643.965	1018.72	1.58	237.1	46.9	50.1	31.7	9.07	2.6	110	5.9	18.38	3.64	17.56	4.79	20.93	0.04	132	26	126	34	NONE		23.3	51	35.5	736	764	5230	217.9	3.63	49	73.7	0	0	5230
									00:05:54	32.61	1.166	38.022	949	741.608	1138.9	1.54	213.6	42.5	48.2	31.4	10.45	3	110	6.7	18.32	3.64	17.5	4.8	20.93	0.04	131	26	125	34	NONE		23.3	51	35.5	736	764	5969	248.7	4.15	49	84.1	0	0	5969
									00:05:55	34.88	1.034	36.07	966	696.385	1054.67	1.51	189.8	36.8	48.3	31.9	9.81	2.8	109	6.4	18.36	3.56	17.46	4.72	20.93	0.04	132	26	125	34	NONE		23.3	51	35.5	736	764	5581	232.6	3.88	49	78.6	0	0	5581
									00:05:57	37.97	1.061	40.291	902	790.933	1182.49	1.5	194.4	37.9	47.6	31.8	11.14	3.2	109	7.3	18.32	3.57	17.43	4.69	20.93	0.04	131	26	125	34	NONE		23.3	51	35.4	736	764	6315	263.1	4.39	49	88.9	0	0	6315
									00:05:59	35.09	1.137	39.895	901	813.511	1184.99	1.46	207.4	41.1	46	31.6	11.46	3.3	108	7.5	18.24	3.61	17.37	4.81	20.93	0.04	131	26	125	34	NONE		23.3	50	35.4	736	764	6446	268.6	4.48	49	90.8	0	0	6446
									00:06:00	37.74	1.034	39.019	885	773.335	1125.21	1.46	189.4	36.3	47	32.3	10.89	3.1	108	7.2	18.32	3.51	17.41	4.67	20.93	0.04	131	25	125	33	NONE		23.3	50	35.5	736	764	6125	255.2	4.25	49	86.3	0	0	6125
									00:06:02	34.09	1.131	38.557	917	796.298	1148.56	1.44	206	41	45.4	31.5	11.22	3.2	108	7.4	18.21	3.63	17.36	4.76	20.93	0.04	131	26	124	34	NONE		23.3	50	35.5	736	764	6291	262.1	4.37	49	88.6	0	0	6291
									00:06:03	38.22	1.175	44.904	947	916.901	1318.75	1.44	214.4	42	46.1	32	12.91	3.7	108	8.5	18.25	3.57	17.39	4.64	20.93	0.04	131	26	125	33	NONE		23.3	50	35.5	736	764	7238	301.6	5.03	49	101.9	0	0	7238
									00:06:05	36.81	1.076	39.607	948	779.224	1133.79	1.46	197.3	37.5	47.5	32.7	10.97	3.1	108	7.2	18.34	3.49	17.48	4.56	20.93	0.04	131	25	125	33	NONE		23.3	50	35.5	736	764	6172	257.2	4.29	49	86.9	0	0	6172
									00:06:07	36.36	1.149	41.782	931	842.954	1215.85	1.44	210	40.7	46.5	32.3	11.87	3.4	109	7.7	18.28	3.54	17.47	4.6	20.93	0.04	131	25	125	33	NONE		23.3	50	35.5	736	764	6660	277.5	4.62	50	93.8	0	0	6660
									00:06:08	35.5	1.122	39.834	915	798.196	1160.84	1.45	205.2	39.8	46.8	32.2	11.24	3.2	109	7.3	18.29	3.55	17.5	4.61	20.93	0.04	131	25	125	33	NONE		23.3	50	35.5	736	764	6321	263.4	4.39	50	89	0	0	6321
									00:06:10	38.22	1.056	40.357	948	779.43	1139.27	1.46	194.1	36.3	48.3	33.1	10.98	3.1	109	7.2	18.38	3.44	17.54	4.47	20.93	0.04	132	25	126	32	NONE		23.3	50	35.5	736	764	6182	257.6	4.29	50	87.1	0	0	6182
									00:06:12	36.81	1.075	39.571	848	778.051	1136.86	1.46	197.1	37.6	47.5	32.5	10.96	3.1	109	7.1	18.33	3.5	17.5	4.53	20.93	0.04	131	25	125	32	NONE		23.3	50	35.5	736	764	6170	257.1	4.28	50	86.9	0	0	6170
									00:06:13	37.97	1.13	42.911	899	845.814	1222.63	1.45	207.2	39.2	47.6	32.9	11.91	3.4	110	7.7	18.34	3.47	17.49	4.55	20.93	0.04	131	25	125	33	NONE		23.3	50	35.5	736	764	6687	278.6	4.64	50	94.2	0	0	6687
									00:06:15	37.97	1.048	39.797	885	781.801	1138.47	1.46	192.2	36.5	47.5	32.6	11.01	3.1	110	7.1	18.34	3.48	17.48	4.51	20.93	0.04	131	25	125	32	NONE		23.3	50	35.5	736	764	6194	258.1	4.3	50	87.2	0	0	6194
									00:06:16	36.59	1.138	41.634	915	811.496	1186.92	1.46	208.9	39.5	48.1	32.9	11.43	3.3	111	7.3	18.36	3.47	17.51	4.54	20.93	0.04	132	25	126	33	NONE		23.3	50	35.5	736	764	6437	268.2	4.47	50	90.7	0	0	6437
									00:06:18	36.59	1.177	43.061	978	849.521	1241.17	1.46	215.7	41.3	47.7	32.6	11.97	3.4	111	7.7	18.33	3.51	17.54	4.54	20.93	0.04	131	25	126	33	NONE		23.3	50	35.5	736	764	6737	280.7	4.68	50	94.9	0	0	6737
									00:06:20	37.97	1.162	44.127	978	837.657	1238.01	1.48	214	39.7	49.5	33.5	11.8	3.4	111	7.5	18.42	3.42	17.62	4.45	20.93	0.04	132	24	126	32	NONE		23.3	50	35.5	736	764	6665	277.7	4.63	51	93.9	0	0	6665
									00:06:21	34.88	0.964	33.628	837	624.07	919.246	1.47	178.1	32.1	50	33.9	8.79	2.5	111	5.6	18.48	3.33	17.61	4.5	20.93	0.04	132	24	126	32	NONE		23.3	50	35.5	736	764	4961	206.7	3.45	51	69.9	0	0	4961
									00:06:23	37.04	1.133	41.963	949	838.965	1217.02	1.45	207.3	40	46.9	32.3	11.82	3.4	111	7.6	18.3	3.53	17.44	4.61	20.93	0.04	131	25	125	33	NONE		23.3	50	35.5	736	764	6639	276.6	4.61	51	93.5	0	0	6639
									00:06:25	34.88	1.183	41.267	962	819.403	1183.36	1.44	216.7	41.3	47.4	32.8	11.54	3.3	111	7.4	18.32	3.49	17.46	4.62	20.93	0.04	131	25	125	33	NONE		23.3	50	35.5	736	764	6476	269.8	4.5	51	91.2	0	0	6476
									00:06:27	26.67	1.487	39.653	1200	816.037	1196.62	1.47	270.8	54.6	46.3	31.6	11.49	3.3	110	7.4	18.21	3.67	17.42	4.75	20.93	0.04	131	26	125	34	NONE		23.3	50	35.5	736	764	6478	269.9	4.5	51	91.2	0	0	6478
									00:06:28	38.46	1.245	47.885	994	961.349	1403.01	1.46	227.6	44.4	47	32.2	13.54	3.9	110	8.7	18.28	3.57	17.42	4.61	20.93	0.04	131	26	125	33	NONE		23.3	50	35.5	736	764	7621	317.6	5.29	51	107.3	0	0	7621
									00:06:30	37.97	1.095	41.582	893	799.862	1166.27	1.46	201.4	37.4	48.7	33.4	11.27	3.2	109	7.3	18.39	3.42	17.58	4.49	20.93	0.04	132	24	126	32	NONE		23.3	50	35.5	736	764	6339	264.1	4.4	51	89.3	0	0	6339
									00:06:32	34.68	1.121	38.879	948	764.4	1108.08	1.45	205.6	38.9	47.7	32.9	10.77	3.1	108	7.1	18.34	3.47	17.5	4.55	20.93	0.04	132	25	125	33	NONE		23.3	50	35.5	736	764	6048	252	4.2	51	85.2	0	0	6048
									00:06:33	37.04	1.16	42.963	947	832.443	1219.77	1.47	213.1	40.1	48.5	33.1	11.72	3.3	108	7.7	18.37	3.46	17.55	4.49	20.93	0.04	132	25	126	32	NONE		23.3	50	35.5	736	764	6607	275.3	4.59	52	93.1	0	0	6607
									00:06:36	22.06	1.304	28.765	1084	632.322	923.375	1.46	235.1	50.9	43	29.5	8.91	2.5	108	5.9	18.03	3.9	17.25	4.79	20.93	0.04	129	28	124	34	NONE		23.3	50	35.5	736	764	5014	208.9	3.48	52	70.6	0	0	5014
									00:06:39	25.1	1.42	35.649	1166	697.489	1022.79	1.47	260.5	49.6	48.6	33.1	9.82	2.8	109	6.4	18.35	3.49	17.43	4.74	20.93	0.04	132	25	125	34	NONE		23.3	51	35.5	736	764	5537	230.7	3.85	52	78	0	0	5537
									00:06:41	29.41	1.482	43.588	1169	893.849	1302.74	1.46	270.1	53.9	46.5	31.9	12.59	3.6	109	8.2	18.23	3.64	17.48	4.67	20.93	0.04	131	26	125	33	NONE		23.3	51	35.5	736	764	7083	295.1	4.92	52	99.8	0	0	7083
									00:06:43	22.14	1.726	38.214	1282	807.485	1181.23	1.46	313.1	64.9	45.4	31	11.37	3.2	109	7.4	18.14	3.76	17.47	4.72	20.93	0.04	130	27	125	34	NONE		23.3	51	35.5	736	764	6406	266.9	4.45	52	90.2	0	0	6406
									00:06:46	26.2	1.317	34.507	1141	709.218	1007.38	1.42	240.2	46.8	46.1	32.4	9.99	2.9	108	6.6	18.24	3.55	17.41	4.73	20.93	0.04	131	25	125	34	NONE		23.3	51	35.5	736	764	5579	232.4	3.87	52	78.6	0	0	5579
									00:06:48	26.09	1.43	37.304	1218	782.556	1123.41	1.44	259.9	52.4	45.3	31.6	11.02	3.1	107	7.3	18.17	3.66	17.4	4.72	20.93	0.04	130	26	125	34	NONE		23.3	51	35.5	736	764	6174	257.3	4.29	53	87	0	0	6174
									00:06:50	29.56	1.271	37.567	1026	755.016	1080.37	1.43	232.5	44.5	47	32.9	10.63	3	107	7.1	18.29	3.5	17.48	4.57	20.93	0.04	131	25	125	33	NONE		23.3	51	35.5	736	764	5951	248	4.13	53	83.8	0	0	5951
									00:06:52	24.59	1.601	39.369	1392	775.565	1139.29	1.47	293.4	56.4	48.5	33	10.92	3.1	106	7.3	18.33	3.52	17.59	4.57	20.93	0.04	131	25	126	33	NONE		23.3	51	35.5	736	764	6160	256.7	4.28	53	86.8	0	0	6160
									00:06:55	27.15	1.158	31.439	981	609.208	885.122	1.45	212.8	39.7	48.5	33.4	8.58	2.5	105	5.8	18.38	3.43	17.55	4.51	20.93	0.04	132	25	126	32	NONE		23.3	51	35.5	736	764	4823	201	3.35	53	67.9	0	0	4823
									00:06:59	13.42	2.632	35.329	2178	703.079	1072.35	1.53	480.9	97.2	48.9	32.1	9.9	2.8	104	6.8	18.27	3.69	17.54	4.66	20.93	0.04	131	26	126	33	NONE		23.3	51	35.5	736	764	5647	235.3	3.92	53	79.5	0	0	5647
									00:07:01	30.46	0.944	28.751	812	560.6	805.318	1.44	173.4	32.2	47.5	33.1	7.9	2.3	103	5.4	18.37	3.41	17.65	4.4	20.93	0.04	132	24	127	32	NONE		23.3	51	35.5	736	764	4424	184.3	3.07	53	62.3	0	0	4424
									00:07:03	29.27	1.009	29.532	856	593.668	834.051	1.4	184.7	34.7	46.3	33	8.36	2.4	104	5.7	18.31	3.44	17.49	4.52	20.93	0.04	131	25	125	32	NONE		23.3	51	35.5	736	764	4655	194	3.23	54	65.6	0	0	4655
									00:07:05	31.75	0.966	30.667	857	624.419	852.35	1.37	176.7	32.7	45.6	33.4	8.79	2.5	103	6.1	18.29	3.39	17.41	4.53	20.93	0.04	131	24	125	32	NONE		23.3	51	35.5	736	764	4857	202.4	3.37	54	68.4	0	0	4857
									00:07:07	31.41	1.07	33.613	953	699.6	954.574	1.36	195.1	37	44.9	32.9	9.85	2.8	104	6.7	18.23	3.46	17.37	4.54	20.93	0.04	131	25	125	33	NONE		23.3	51	35.5	736	764	5441	226.7	3.78	54	76.6	0	0	5441
									00:07:09	31.58	1.133	35.779	884	728.53	987.797	1.36	207.3	38.1	46.1	34	10.26	2.9	104	7	18.3	3.36	17.4	4.49	20.93	0.04	131	24	125	32	NONE		23.3	52	35.5	736	764	5656	235.7	3.93	54	79.7	0	0	5656
									00:07:11	32.61	1.039	33.88	886	669.4	896.39	1.34	191	33.5	47.2	35.3	9.43	2.7	104	6.4	18.38	3.22	17.48	4.34	20.93	0.04	132	23	125	31	NONE		23.3	52	35.5	736	764	5179	215.8	3.6	54	72.9	0	0	5179
									00:07:13	26.55	1.316	34.938	1077	728.301	983.246	1.35	240	45.1	45.4	33.6	10.26	2.9	104	7	18.24	3.43	17.45	4.48	20.93	0.04	131	25	125	32	NONE		23.3	51	35.5	736	764	5648	235.3	3.92	54	79.5	0	0	5648
									00:07:16	20.13	0.966	19.45	807	408.276	542.253	1.33	176.1	32.8	44.2	33.3	5.75	1.6	105	3.9	18.23	3.4	17.17	4.71	20.93	0.04	131	24	123	34	NONE		23.3	51	35.5	736	764	3152	131.3	2.19	54	44.4	0	0	3152
									00:07:18	32.43	1.196	38.789	980	870.758	1116.2	1.28	216.1	41.9	41.9	32.7	12.26	3.5	105	8.3	18.07	3.5	17.17	4.61	20.93	0.04	130	25	123	33	NONE		23.3	51	35.5	736	764	6658	277.4	4.62	54	93.8	0	0	6658
									00:07:20	28.3	1.564	44.264	1198	972.707	1262.17	1.3	283.4	54.3	43.5	33.5	13.7	3.9	105	9.3	18.12	3.47	17.33	4.5	20.93	0.04	130	25	124	32	NONE		23.3	51	35.5	736	764	7462	310.9	5.18	55	105.1	0	0	7462
									00:07:22	33.71	1.236	41.663	1010	890.535	1170.86	1.31	224.8	42.3	44.1	33.6	12.54	3.6	105	8.5	18.19	3.42	17.39	4.37	20.93	0.04	130	25	125	31	NONE		23.3	51	35.5	736	764	6856	285.7	4.76	55	96.6	0	0	6856
									00:07:24	24.9	1.277	31.793	1140	671.149	891.337	1.33	232.6	43.6	44.8	33.7	9.45	2.7	105	6.4	18.21	3.41	17.41	4.44	20.93	0.04	131	24	125	32	NONE		23.3	51	35.5	736	764	5181	215.9	3.6	55	73	0	0	5181
									00:07:27	19.35	1.747	33.813	1411	742.829	1000.3	1.35	316.1	62.9	43.7	32.4	10.46	3	104	7.1	18.09	3.6	17.35	4.55	20.93	0.04	130	26	124	33	NONE		23.3	51	35.5	736	764	5756	239.8	4	55	81.1	0	0	5756
									00:07:29	26.91	1.153	31.022	1016	679.808	883.907	1.3	209	40	42.9	33	9.57	2.7	103	6.6	18.13	3.47	17.3	4.5	20.93	0.04	130	25	124	32	NONE		23.3	51	35.5	736	764	5218	217.4	3.62	55	73.5	0	0	5218
									00:07:31	30.46	1.024	31.188	935	659.647	847.501	1.28	186.7	33.9	44	34.3	9.29	2.7	103	6.4	18.23	3.31	17.37	4.4	20.93	0.04	131	24	125	32	NONE		23.3	51	35.5	736	764	5047	210.3	3.5	55	71.1	0	0	5047
									00:07:33	31.91	1.1	35.106	965	743.293	945.602	1.27	200.6	36.1	44.2	34.8	10.47	3	102	7.3	18.24	3.28	17.33	4.37	20.93	0.04	131	24	124	31	NONE		23.3	50	35.5	736	764	5672	236.3	3.94	55	79.9	0	0	5672
									00:07:35	35.29	0.95	33.529	855	711.414	903.792	1.27	173.2	31.2	43.7	34.4	10.02	2.9	102	7	18.23	3.28	17.34	4.35	20.93	0.04	131	24	124	31	NONE		23.3	50	35.5	736	764	5427	226.1	3.77	56	76.4	0	0	5427
									00:07:37	34.88	0.981	34.221	833	723.095	913.21	1.26	179	31.9	43.9	34.8	10.18	2.9	102	7.1	18.25	3.25	17.33	4.35	20.93	0.04	131	23	124	31	NONE		23.3	50	35.6	736	764	5507	229.5	3.82	56	77.6	0	0	5507
									00:07:38	33.52	0.94	31.508	886	659.318	827.823	1.26	171.8	30.1	44.2	35.2	9.29	2.7	102	6.5	18.28	3.2	17.39	4.3	20.93	0.04	131	23	125	31	NONE		23.3	51	35.6	736	764	5014	208.9	3.48	56	70.6	0	0	5014
									00:07:40	33.33	1.038	34.6	871	730.785	924.614	1.27	189.4	33.8	44.2	34.9	10.29	2.9	101	7.2	18.25	3.26	17.31	4.38	20.93	0.04	131	23	124	31	NONE		23.3	51	35.5	736	764	5569	232	3.87	56	78.4	0	0	5569
									00:07:42	30.61	1.065	32.602	965	691.845	874.295	1.26	194.2	34.8	44	34.8	9.74	2.8	101	6.8	18.23	3.27	17.36	4.35	20.93	0.04	131	23	124	31	NONE		23.3	50	35.5	736	764	5270	219.6	3.66	56	74.2	0	0	5270
									00:07:44	26.43	1.401	37.031	1111	806.537	1037.45	1.29	254.3	47.8	43.6	33.9	11.36	3.2	101	8	18.15	3.41	17.34	4.45	20.93	0.04	130	24	124	32	NONE		23.3	50	35.6	736	764	6173	257.2	4.29	56	86.9	0	0	6173
									00:07:47	21.66	2.015	43.646	1598	904.541	1229.13	1.36	367.7	69.1	46.6	34.3	12.74	3.6	102	8.9	18.25	3.43	17.6	4.3	20.93	0.04	131	25	126	31	NONE		23.3	50	35.6	736	764	7027	292.8	4.88	56	99	0	0	7027
									00:07:52	12.96	2.32	30.065	1588	615.085	864.333	1.41	423.6	81.2	47.4	33.7	8.66	2.5	102	6	18.26	3.5	17.71	4.23	20.93	0.04	131	25	127	30	NONE		23.3	51	35.6	736	764	4823	201	3.35	57	67.9	0	0	4823
									00:07:54	26.32	0.976	25.684	962	535.899	688.961	1.29	178.3	31.9	44.5	34.6	7.55	2.2	103	5.2	18.27	3.27	17.42	4.34	20.93	0.04	131	23	125	31	NONE		23.3	51	35.6	736	764	4101	170.9	2.85	57	57.8	0	0	4101
									00:07:57	22.99	1.284	29.517	1141	645.856	830.614	1.29	232.9	44	43.2	33.6	9.1	2.6	104	6.2	18.14	3.43	17.28	4.51	20.93	0.04	130	25	124	32	NONE		23.3	51	35.6	736	764	4943	206	3.43	57	69.6	0	0	4943
									00:08:00	20.13	1.417	28.53	1213	670.095	855.406	1.28	254.2	51.7	40.5	31.7	9.44	2.7	105	6.4	17.94	3.65	17.12	4.63	20.93	0.04	129	26	123	33	NONE		23.3	51	35.6	736	764	5118	213.3	3.55	57	72.1	0	0	5118
									00:08:02	28.71	0.879	25.234	873	556.886	673.791	1.21	159.6	28.6	41.7	34.5	7.84	2.2	104	5.4	18.16	3.25	17.1	4.54	20.93	0.04	130	23	123	33	NONE		23.3	51	35.6	736	764	4195	174.8	2.91	57	59.1	0	0	4195
									00:08:04	29.85	1.136	33.91	935	817.563	983.277	1.2	203.4	40.1	38.9	32.4	11.51	3.3	104	7.9	17.9	3.53	17.09	4.53	20.93	0.04	128	25	123	32	NONE		23.3	51	35.6	736	764	6149	256.2	4.27	57	86.6	0	0	6149
									00:08:06	32.26	0.838	27.032	821	597.813	698.577	1.17	152.3	26.4	41.4	35.5	8.42	2.4	104	5.7	18.17	3.15	17.12	4.35	20.93	0.04	130	23	123	31	NONE		23.3	51	35.6	736	764	4464	186	3.1	57	62.9	0	0	4464
									00:08:08	28.17	1.231	34.676	1005	840.219	1001.88	1.19	220.3	43.3	38.9	32.6	11.83	3.4	104	8.1	17.9	3.52	17.1	4.47	20.93	0.04	128	25	123	32	NONE		23.3	51	35.6	736	764	6306	262.7	4.38	58	88.8	0	0	6306
									00:08:12	15.19	2.37	36	1896	870.293	1086.04	1.25	423.5	87	40.1	32.2	12.26	3.5	104	8.4	17.87	3.67	17.16	4.51	20.93	0.04	128	26	123	32	NONE		23.3	51	35.6	736	764	6608	275.3	4.59	58	93.1	0	0	6608
									00:08:14	31.58	0.767	24.221	812	491.899	590.166	1.2	141	22.8	44.7	37.3	6.93	2	104	4.7	18.38	2.97	17.48	4	20.93	0.04	132	21	125	29	NONE		23.3	51	35.6	736	764	3697	154.1	2.57	58	52.1	0	0	3697
									00:08:15	34.48	0.738	25.448	641	551.118	650.493	1.18	134.5	23	41.8	35.4	7.76	2.2	104	5.3	18.22	3.12	17.21	4.25	20.93	0.04	131	22	123	30	NONE		23.3	51	35.6	736	764	4125	171.9	2.86	58	58.1	0	0	4125
									00:08:17	34.68	0.835	28.96	729	650.354	759.75	1.17	151.4	26.7	40.8	34.9	9.16	2.6	105	6.2	18.13	3.2	17.05	4.39	20.93	0.04	130	23	122	31	NONE		23.3	51	35.6	736	764	4856	202.3	3.37	58	68.4	0	0	4856
									00:08:19	36.14	0.793	28.663	731	657.955	753.247	1.14	143.4	25.4	39.7	34.7	9.27	2.6	106	6.2	18.08	3.2	17.01	4.38	20.93	0.04	130	23	122	31	NONE		23.3	51	35.6	736	764	4888	203.7	3.39	58	68.8	0	0	4888
									00:08:20	36.14	0.909	32.855	777	779.047	880.981	1.13	163.6	29.7	38.9	34.4	10.97	3.1	106	7.3	18	3.27	17	4.37	20.93	0.04	129	23	122	31	NONE		23.3	51	35.6	736	764	5771	240.4	4.01	58	81.3	0	0	5771
									00:08:22	35.71	0.823	29.393	777	695.507	782.494	1.13	148.2	26.7	38.7	34.4	9.8	2.8	107	6.5	18.01	3.24	17.04	4.3	20.93	0.04	129	23	122	31	NONE		23.3	51	35.6	736	764	5145	214.4	3.57	58	72.5	0	0	5145
									00:08:24	35.93	0.822	29.533	699	709.063	793.16	1.12	147.7	26.9	38.1	34.1	9.99	2.9	107	6.6	17.97	3.27	16.97	4.37	20.93	0.04	129	23	122	31	NONE		23.3	51	35.6	736	764	5238	218.3	3.64	59	73.8	0	0	5238
									00:08:26	27.65	1.074	29.696	897	740.724	833.22	1.12	191.7	36.7	37.5	33.3	10.43	3	107	6.9	17.85	3.42	16.85	4.59	20.93	0.04	128	25	121	33	NONE		23.3	51	35.6	736	764	5480	228.3	3.81	59	77.2	0	0	5480
									00:08:29	18.87	2.183	41.189	1630	1021.62	1218.48	1.19	389.1	78.6	39	32.7	14.39	4.1	107	9.5	17.82	3.6	17.01	4.56	20.93	0.04	128	26	122	33	NONE		23.3	51	35.6	736	764	7668	319.5	5.32	59	108	0	0	7668
									00:08:31	28.57	1.101	31.457	951	770.084	905.854	1.18	196.8	38.6	38.3	32.5	10.85	3.1	106	7.3	17.87	3.51	17.17	4.3	20.93	0.04	128	25	123	31	NONE		23.3	51	35.6	736	764	5760	240	4	59	81.1	0	0	5760
									00:08:34	22.81	1.428	32.578	1206	766.488	933.13	1.22	256.6	49.8	40.4	33.2	10.8	3.1	107	7.2	17.97	3.49	17.12	4.51	20.93	0.04	129	25	123	32	NONE		23.3	51	35.6	736	764	5783	240.9	4.02	59	81.4	0	0	5783
									00:08:37	22.3	1.465	32.677	1211	778.675	947.254	1.22	262.7	51.7	40	32.8	10.97	3.1	107	7.3	17.93	3.53	17.13	4.53	20.93	0.04	129	25	123	32	NONE		23.3	51	35.6	736	764	5873	244.7	4.08	59	82.7	0	0	5873
									00:08:39	30.77	1.012	31.138	952	693.378	838.404	1.21	183.5	33.2	41.8	34.6	9.77	2.8	107	6.5	18.13	3.28	17.2	4.35	20.93	0.04	130	24	123	31	NONE		23.3	51	35.6	736	764	5222	217.6	3.63	60	73.5	0	0	5222
									00:08:40	33.52	0.832	27.888	763	625.35	742.676	1.19	150.8	27	40.8	34.4	8.81	2.5	107	5.8	18.12	3.25	17.21	4.22	20.93	0.04	130	23	123	30	NONE		23.3	51	35.6	736	764	4688	195.3	3.26	60	66	0	0	4688
									00:08:42	29.41	1.072	31.529	856	744.077	886.354	1.19	192.7	36.7	39.6	33.2	10.48	3	107	7	17.98	3.42	17.1	4.46	20.93	0.04	129	25	123	32	NONE		23.3	51	35.6	736	764	5583	232.6	3.88	60	78.6	0	0	5583
									00:08:44	27.65	1.382	38.212	1195	905.823	1094.6	1.21	248.1	48.2	40	33.1	12.76	3.6	107	8.5	17.95	3.49	17.22	4.39	20.93	0.04	129	25	123	31	NONE		23.3	51	35.6	736	764	6821	284.2	4.74	60	96.1	0	0	6821
									00:08:48	19.42	1.314	25.515	1062	555.118	686.865	1.24	238.9	43.1	43.5	35.2	7.82	2.2	107	5.2	18.18	3.28	17.15	4.53	20.93	0.04	130	24	123	32	NONE		23.3	51	35.6	736	764	4206	175.2	2.92	60	59.2	0	0	4206
									00:08:50	30.3	1.231	37.303	903	886.1	1072.75	1.21	220.9	43.1	39.7	32.8	12.48	3.6	107	8.3	17.94	3.5	17.11	4.49	20.93	0.04	129	25	123	32	NONE		23.3	51	35.6	736	764	6676	278.1	4.64	60	94	0	0	6676
									00:08:52	29.13	1.052	30.641	936	684.636	822.286	1.2	190.7	34.4	41.8	34.8	9.64	2.8	107	6.4	18.13	3.27	17.26	4.35	20.93	0.04	130	23	124	31	NONE		23.3	51	35.6	736	764	5147	214.5	3.57	60	72.5	0	0	5147
									00:08:54	28.71	1.142	32.785	955	746.789	907.422	1.22	206.3	38.5	41.2	33.9	10.52	3	107	7	18.06	3.37	17.3	4.28	20.93	0.04	130	24	124	31	NONE		23.3	51	35.6	736	764	5631	234.6	3.91	61	79.3	0	0	5631
									00:08:56	31.91	0.977	31.181	810	689.232	827.564	1.2	177.4	31.6	42	35	9.71	2.8	107	6.4	18.16	3.23	17.28	4.29	20.93	0.04	130	23	124	31	NONE		23.3	51	35.6	736	764	5182	215.9	3.6	61	73	0	0	5182
									00:08:57	32.97	1.227	40.451	967	938.048	1142.46	1.22	221	42.2	40.7	33.4	13.21	3.8	107	8.8	18.01	3.44	17.21	4.36	20.93	0.04	129	25	123	31	NONE		23.3	51	35.6	736	764	7078	294.9	4.92	61	99.7	0	0	7078
									00:09:00	19.8	0.938	18.574	817	410.69	493.986	1.2	170.3	30.4	41.9	34.8	5.78	1.7	108	3.8	18.16	3.24	17.04	4.6	20.93	0.04	130	23	122	33	NONE		23.3	51	35.6	736	764	3089	128.7	2.15	61	43.5	0	0	3089
									00:09:03	28.04	1.298	36.393	998	911.54	1082.77	1.19	231	47	37.8	31.8	12.84	3.7	109	8.4	17.8	3.62	17	4.62	20.93	0.04	128	26	122	33	NONE		23.3	51	35.6	736	764	6834	284.8	4.75	61	96.3	0	0	6834
									00:09:05	25.86	1.583	40.94	1297	967.262	1183.26	1.22	284.2	55.7	40.5	33.1	13.62	3.9	110	8.8	17.95	3.52	17.22	4.44	20.93	0.04	129	25	123	32	NONE		23.3	51	35.6	736	764	7306	304.4	5.07	61	102.9	0	0	7306
									00:09:07	30.3	1.219	36.939	1061	790.03	977.206	1.24	222.2	39.3	44.1	35.6	11.13	3.2	110	7.2	18.23	3.22	17.45	4.21	20.93	0.04	131	23	125	30	NONE		23.3	51	35.6	736	764	5985	249.4	4.16	61	84.3	0	0	5985
									00:09:09	28.04	1.095	30.701	887	659.826	833.09	1.26	199.3	36.2	43.6	34.5	9.29	2.7	109	6.1	18.2	3.31	17.37	4.33	20.93	0.04	131	24	125	31	NONE		23.3	51	35.6	736	764	5025	209.4	3.49	62	70.8	0	0	5025
									00:09:13	17	3.093	52.572	2149	1045.9	1437.17	1.37	567.5	103	49.1	35.8	14.73	4.2	107	9.8	18.35	3.33	17.79	4.03	20.93	0.04	132	24	128	29	NONE		23.3	51	35.6	736	764	8150	339.6	5.66	62	114.8	0	0	8150
									00:09:16	17.6	1.329	23.384	994	531.333	699.816	1.32	239.4	48.4	41.7	31.7	7.48	2.1	106	5	18.01	3.64	17.38	4.44	20.93	0.04	129	26	125	32	NONE		23.3	51	35.6	736	764	4092	170.5	2.84	62	57.6	0	0	4092
									00:09:18	28.44	1.19	33.839	1104	701.466	924.38	1.32	217.4	39.6	45.4	34.5	9.88	2.8	107	6.6	18.27	3.33	17.52	4.23	20.93	0.04	131	24	126	30	NONE		23.3	51	35.6	736	764	5404	225.2	3.75	62	76.1	0	0	5404
									00:09:21	24.9	1.334	33.212	1104	691.101	917.757	1.33	243.5	44.9	45.5	34.3	9.73	2.8	107	6.5	18.25	3.37	17.5	4.32	20.93	0.04	131	24	125	31	NONE		23.3	51	35.6	736	764	5335	222.3	3.7	62	75.1	0	0	5335
									00:09:23	22.22	1.491	33.133	1192	695.416	915.881	1.32	271.9	50.2	45.4	34.5	9.79	2.8	107	6.5	18.24	3.37	17.5	4.33	20.93	0.04	131	24	125	31	NONE		23.3	51	35.6	736	764	5356	223.2	3.72	63	75.4	0	0	5356
									00:09:28	13.79	1.451	20.014	1094	438.771	559.487	1.28	263.2	49.4	43.4	34	6.18	1.8	106	4.1	18.14	3.4	16.96	4.58	20.93	0.04	130	24	122	33	NONE		23.3	51	35.6	736	764	3350	139.6	2.33	63	47.2	0	0	3350
									00:09:30	23.53	1.355	31.882	1141	782.283	939.512	1.2	241.9	48.6	38.7	32.2	11.02	3.1	107	7.3	17.85	3.59	17.09	4.52	20.93	0.04	128	26	123	32	NONE		23.3	51	35.6	736	764	5881	245.1	4.08	63	82.8	0	0	5881
									00:09:32	30.77	0.944	29.046	825	655.984	780.296	1.19	170.9	30.9	41	34.5	9.24	2.6	106	6.2	18.1	3.27	17.22	4.28	20.93	0.04	130	23	123	31	NONE		23.3	51	35.7	736	764	4920	205	3.42	63	69.3	0	0	4920
									00:09:34	33.15	0.784	25.989	763	576.996	674.403	1.17	142.4	24.8	41	35.1	8.13	2.3	104	5.5	18.16	3.16	17.26	4.09	20.93	0.04	130	23	124	29	NONE		23.3	51	35.7	736	764	4309	179.5	2.99	63	60.7	0	0	4309
									00:09:36	30.3	0.905	27.424	763	610.181	715.991	1.17	164.3	28.8	41.5	35.3	8.59	2.5	103	5.9	18.15	3.18	17.22	4.28	20.93	0.04	130	23	123	31	NONE		23.3	51	35.6	736	764	4561	190	3.17	63	64.2	0	0	4561
									00:09:38	31.58	0.94	29.684	873	623.159	722.153	1.16	172.2	27.9	44.1	38	8.78	2.5	102	6.1	18.32	2.97	17.34	4.15	20.93	0.04	131	21	124	30	NONE		23.3	51	35.6	736	764	4644	193.5	3.22	63	65.4	0	0	4644
									00:09:40	32.09	0.955	30.642	840	651.072	760.239	1.17	174.6	28.9	43.6	37.4	9.17	2.6	101	6.4	18.28	3.03	17.25	4.21	20.93	0.04	131	22	124	30	NONE		23.3	51	35.6	736	764	4861	202.5	3.38	63	68.5	0	0	4861
									00:09:42	30.3	1.064	32.242	825	726.77	850.346	1.17	192.8	34.2	41.4	35.4	10.24	2.9	101	7.2	18.12	3.21	17.25	4.24	20.93	0.04	130	23	124	30	NONE		23.3	51	35.7	736	764	5428	226.2	3.77	64	76.5	0	0	5428
									00:09:44	21.66	0.911	19.733	847	402.402	472.155	1.17	167.5	26.6	45.3	38.6	5.67	1.6	100	4	18.39	2.92	17.3	4.2	20.93	0.04	132	21	124	30	NONE		23.3	51	35.6	736	764	3008	125.3	2.09	64	42.4	0	0	3008
									00:09:47	22.64	1.658	37.54	1301	889.778	1071.09	1.2	297.7	57.6	40.4	33.6	12.53	3.6	100	8.9	17.96	3.47	17.25	4.3	20.93	0.04	129	25	124	31	NONE		23.3	51	35.6	736	764	6694	278.9	4.65	64	94.3	0	0	6694
									00:10:00	20.07	1.305	26.187	1039	634.669	751.568	1.18	233.6	45.6	39	33	8.94	2.6	101	6.3	17.9	3.49	17.1	4.45	20.93	0.04	128	25	123	32	NONE		23.2	51	35.7	736	764	4755	198.1	3.3	65	67	0	0	4755
									00:10:03	19.42	1.505	29.223	1216	719.508	850.178	1.18	268.7	53.3	38.7	32.8	10.13	2.9	102	7.1	17.85	3.54	17.15	4.35	20.93	0.04	128	25	123	31	NONE		23.2	51	35.7	736	764	5387	224.5	3.74	65	75.9	0	0	5387
									00:10:05	27.78	1.109	30.806	915	714.097	832.149	1.17	200.1	36.5	40.4	34.7	10.06	2.9	102	7	18.04	3.29	17.3	4.18	20.93	0.04	129	24	124	30	NONE		23.2	51	35.7	736	764	5328	222	3.7	65	75	0	0	5328
									00:10:08	21.82	1.522	33.207	1244	779.122	915.285	1.17	274	51.1	40.7	34.6	10.97	3.1	102	7.6	18	3.36	17.27	4.21	20.93	0.04	129	24	124	30	NONE		23.2	50	35.7	736	764	5825	242.7	4.05	65	82	0	0	5825
									00:10:12	15.62	1.111	17.359	771	416.344	475.859	1.14	199.5	37.1	39.1	34.2	5.86	1.7	102	4.1	17.96	3.34	17.21	4.23	20.93	0.04	129	24	123	30	NONE		23.2	50	35.7	736	764	3092	128.8	2.15	65	43.5	0	0	3092
									00:10:14	22.47	0.964	21.663	972	562.982	599.58	1.07	171.2	32.5	35.7	33.5	7.93	2.3	103	5.5	17.76	3.37	16.79	4.46	20.93	0.04	127	24	120	32	NONE		23.2	50	35.7	736	764	4111	171.3	2.86	65	57.9	0	0	4111
									00:10:17	18.63	0.933	17.385	872	473.191	503.551	1.06	164.3	32.9	34	31.9	6.66	1.9	102	4.6	17.61	3.53	16.61	4.5	20.93	0.04	126	25	119	32	NONE		23.2	50	35.7	736	764	3455	144	2.4	66	48.7	0	0	3455
									00:10:20	19.48	1.188	23.143	916	680.578	719.005	1.06	206.1	44.9	32	30.3	9.59	2.7	101	6.7	17.35	3.78	16.64	4.53	20.93	0.04	124	27	119	32	NONE		23.2	50	35.7	736	764	4961	206.7	3.45	66	69.9	0	0	4961
									00:10:23	28.99	0.827	23.971	772	613.852	625.373	1.02	147.5	26.3	35.7	35.1	8.65	2.5	101	6.1	17.84	3.18	16.81	4.27	20.93	0.04	128	23	121	31	NONE		23.2	50	35.7	736	764	4438	184.9	3.08	66	62.5	0	0	4438
									00:10:26	19.61	1.249	24.49	1079	627.97	656.513	1.05	222.5	40.8	36.8	35.2	8.84	2.5	101	6.2	17.81	3.27	16.68	4.47	20.93	0.04	128	23	120	32	NONE		23.2	50	35.7	736	764	4567	190.3	3.17	66	64.3	0	0	4567
									00:10:28	30.46	0.951	28.964	1029	706.805	744.435	1.05	170.8	29.8	38	36	9.96	2.8	101	7	17.96	3.13	17.08	3.97	20.93	0.04	129	22	122	28	NONE		23.2	50	35.7	736	764	5149	214.5	3.58	66	72.5	0	0	5149
									00:10:31	16.39	2.18	35.738	1418	790.904	895.236	1.13	396.6	66.6	43.7	38.6	11.14	3.2	100	7.9	18.19	3.06	17.38	4	20.93	0.04	130	22	125	29	NONE		23.2	50	35.7	736	764	5860	244.2	4.07	66	82.5	0	0	5860
									00:10:35	15.96	0.604	9.638	508	186.154	203.62	1.09	112.1	15.6	45.8	41.8	2.62	0.7	100	1.9	18.56	2.58	17.43	3.85	20.93	0.04	133	19	125	28	NONE		23.2	50	35.7	736	764	1368	57	0.95	67	19.3	0	0	1368
									00:10:38	22.73	1.242	28.227	1011	778.287	808.214	1.04	218.4	43.3	34.2	33	10.96	3.1	100	7.8	17.58	3.49	16.7	4.42	20.93	0.04	126	25	120	32	NONE		23.2	50	35.7	736	764	5651	235.5	3.92	67	79.6	0	0	5651
									00:10:40	22.9	1.041	23.84	926	624.857	646.579	1.03	184.8	34.4	35.6	34.4	8.8	2.5	100	6.2	17.75	3.3	16.82	4.3	20.93	0.04	127	24	121	31	NONE		23.2	50	35.7	736	764	4533	188.9	3.15	67	63.9	0	0	4533
									00:10:42	28.44	0.667	18.967	706	446.876	456.744	1.02	120.6	19.6	38	37.2	6.29	1.8	97	4.6	18.08	2.94	17.07	4	20.93	0.04	130	21	122	29	NONE		23.2	50	35.7	736	764	3233	134.7	2.25	67	45.5	0	0	3233
									00:10:44	31.75	0.691	21.937	645	528.205	528.114	1	124.6	20.3	37.3	37.3	7.44	2.1	96	5.5	18.03	2.94	16.91	4.09	20.93	0.04	129	21	121	29	NONE		23.2	50	35.7	736	764	3803	158.5	2.64	67	53.6	0	2	3801
									00:10:47	19.42	1.289	25.029	1070	661.797	682.142	1.03	228.5	42.8	35.8	34.7	9.32	2.7	95	7	17.73	3.32	16.76	4.35	20.93	0.04	127	24	120	31	NONE		23.2	50	35.8	736	764	4797	199.9	3.33	67	67.6	0	0	4797
									00:10:49	28.85	0.65	18.75	666	437.28	437.129	1	117.8	18.5	38.3	38.3	6.16	1.8	94	4.7	18.12	2.85	16.98	4.07	20.93	0.04	130	20	122	29	NONE		23.2	50	35.7	736	764	3148	131.2	2.19	67	44.3	0	4	3144
									00:10:52	27.4	0.886	24.274	747	606.933	604.22	1	158.8	26.9	36.8	37	8.55	2.4	94	6.5	17.92	3.04	16.74	4.26	20.93	0.04	129	22	120	31	NONE		23.2	50	35.7	736	764	4366	181.9	3.03	67	61.5	0	67	4299
									00:10:54	26.79	0.758	20.304	771	487.127	482.83	0.99	136.8	22	37.8	38.2	6.86	2	94	5.2	18.05	2.9	17.04	3.98	20.93	0.04	129	21	122	29	NONE		23.2	50	35.7	736	764	3501	145.9	2.43	67	49.3	0	105	3395
									00:10:56	31.25	0.733	22.906	684	573.746	563.559	0.98	131.4	22	36.1	36.8	8.08	2.3	94	6.1	17.93	3	16.9	4.01	20.93	0.04	129	22	121	29	NONE		23.2	50	35.8	736	764	4115	171.5	2.86	67	58	0	249	3865
									00:10:58	26.79	0.85	22.768	699	605.348	584.37	0.97	150.9	26.6	34.5	35.8	8.53	2.4	94	6.4	17.75	3.13	16.59	4.32	20.93	0.04	127	22	119	31	NONE		23.2	50	35.8	736	764	4325	180.2	3	68	60.9	0	512	3814
									00:11:01	19.05	1.355	25.81	1148	736.802	739.935	1	237	47.3	33.2	33.1	10.38	3	95	7.8	17.49	3.49	16.68	4.34	20.93	0.04	125	25	120	31	NONE		23.2	50	35.8	736	764	5310	221.2	3.69	68	74.8	0	0	5310
									00:11:04	22.99	0.853	19.609	863	509.033	507.242	1	151.9	26.9	35.4	35.5	7.17	2	97	5.2	17.81	3.15	16.84	4.2	20.93	0.04	128	23	121	30	NONE		23.2	50	35.8	736	764	3662	152.6	2.54	68	51.6	0	44	3618
									00:11:06	25.97	0.913	23.714	816	614.117	607.124	0.99	162.7	28.5	35.7	36.1	8.65	2.5	97	6.3	17.82	3.12	16.81	4.2	20.93	0.04	128	22	121	30	NONE		23.2	50	35.8	736	764	4411	183.8	3.06	68	62.1	0	171	4239
									00:11:08	29.41	0.844	24.824	804	638.376	629.508	0.99	150.6	26.1	35.7	36.2	8.99	2.6	98	6.5	17.84	3.09	16.81	4.11	20.93	0.04	128	22	121	29	NONE		23.2	50	35.8	736	764	4582	190.9	3.18	68	64.5	0	217	4365
									00:11:10	29.27	0.815	23.854	747	623.461	604.831	0.97	145.1	25.2	35	36.1	8.78	2.5	97	6.4	17.8	3.09	16.73	4.16	20.93	0.04	128	22	120	30	NONE		23.2	50	35.8	736	764	4459	185.8	3.1	68	62.8	0	455	4005
									00:11:12	29.27	0.838	24.527	732	645.833	626.492	0.97	149	26.1	34.8	35.9	9.1	2.6	97	6.7	17.78	3.11	16.74	4.24	20.93	0.04	127	22	120	30	NONE		23.2	50	35.8	736	764	4619	192.5	3.21	68	65.1	0	472	4147
									00:11:14	26.91	0.96	25.83	848	715.678	695.539	0.97	169.1	31.5	33.5	34.4	10.08	2.9	97	7.4	17.61	3.28	16.71	4.2	20.93	0.04	126	24	120	30	NONE		23.2	50	35.8	736	764	5121	213.4	3.56	68	72.1	0	492	4629
									00:11:18	16.13	2.016	32.516	1518	903.416	924.523	1.02	354.2	69.8	34.7	33.9	12.72	3.6	98	9.2	17.57	3.46	16.81	4.29	20.93	0.04	126	25	121	31	NONE		23.2	50	35.8	736	764	6538	272.4	4.54	69	92.1	0	0	6538
									00:11:21	19.11	2.087	39.879	1624	1001.62	1071.05	1.07	372.8	68.3	38.5	36	14.11	4	99	10.1	17.86	3.27	17.16	4.04	20.93	0.04	128	23	123	29	NONE		23.1	50	35.8	736	764	7322	305.1	5.08	69	103.1	0	0	7322
									00:11:25	16.76	1.752	29.363	1474	715.7	795.082	1.11	314.1	57.8	39.4	35.5	10.08	2.9	101	7.1	17.93	3.3	17.23	4.03	20.93	0.04	129	24	124	29	NONE		23.1	50	35.8	736	764	5279	219.9	3.67	69	74.3	0	0	5279
									00:11:28	17.05	1.164	19.841	1127	506.129	545.715	1.08	207.3	39	36.8	34.2	7.13	2	101	5	17.81	3.35	17.02	4.22	20.93	0.04	128	24	122	30	NONE		23.1	50	35.8	736	764	3707	154.5	2.57	69	52.2	0	0	3707
									00:11:31	24	0.83	19.92	729	495.96	509.811	1.03	148.7	25.9	36.8	35.8	6.99	2	100	5	17.92	3.12	16.88	4.21	20.93	0.04	128	22	121	30	NONE		23.1	50	35.8	736	764	3593	149.7	2.5	70	50.6	0	0	3593
									00:11:33	27.27	0.83	22.636	722	611.442	604.246	0.99	146.8	27	33.9	34.3	8.61	2.5	98	6.2	17.69	3.25	16.66	4.26	20.93	0.04	127	23	119	31	NONE		23.1	50	35.8	736	764	4391	183	3.05	70	61.8	0	176	4215
									00:11:36	20.48	0.926	18.962	882	520.368	514.293	0.99	163.3	30.6	33.7	34.1	7.33	2.1	99	5.3	17.63	3.3	16.55	4.37	20.93	0.04	126	24	119	31	NONE		23.1	50	35.8	736	764	3737	155.7	2.6	70	52.6	0	149	3588
									00:11:38	24.29	0.859	20.866	697	567.815	544.008	0.96	151.9	27.3	33.8	35.2	8	2.3	100	5.7	17.68	3.18	16.46	4.37	20.93	0.04	127	23	118	31	NONE		23.1	50	35.8	736	764	4051	168.8	2.81	70	57.1	0	580	3471
									00:11:40	36.36	0.857	31.164	737	898.602	844.591	0.94	150	28.3	31.8	33.9	12.66	3.6	101	8.9	17.5	3.3	16.45	4.26	20.93	0.04	125	24	118	31	NONE		23.1	50	35.8	736	764	6384	266	4.43	70	89.9	0	1310	5075
									00:11:42	31.58	0.884	27.916	778	775.499	733.179	0.95	155.8	28.3	33.1	35.1	10.92	3.1	101	7.7	17.62	3.2	16.57	4.24	20.93	0.04	126	23	119	30	NONE		23.1	50	35.8	736	764	5517	229.9	3.83	70	77.7	0	1027	4489
									00:11:44	24.29	1.149	27.911	1027	793.856	769.716	0.97	201.4	38.6	33	34.1	11.18	3.2	101	7.9	17.53	3.36	16.67	4.3	20.93	0.04	126	24	120	31	NONE		23.1	50	35.8	736	764	5678	236.6	3.94	70	80	0	589	5088
									00:11:48	15.42	1.99	30.694	1742	810.795	849.661	1.05	352.6	67.1	36.5	34.9	11.42	3.3	101	8	17.72	3.37	16.86	4.27	20.93	0.04	127	24	121	31	NONE		23.1	50	35.8	736	764	5899	245.8	4.1	70	83.1	0	0	5899
									00:11:51	21.82	0.946	20.64	836	534.844	551.445	1.03	168.3	30.8	35.7	34.7	7.53	2.2	99	5.4	17.79	3.26	16.96	4.16	20.93	0.04	128	23	122	30	NONE		23.1	50	35.8	736	764	3877	161.5	2.69	71	54.6	0	0	3877
									00:11:55	13.89	1.374	19.083	964	503.64	516.375	1.03	243.7	45.3	36	35.1	7.09	2	99	5.1	17.74	3.3	16.28	4.68	20.93	0.04	127	24	117	34	NONE		23.1	50	35.8	736	764	3646	151.9	2.53	71	51.4	0	0	3646
									00:11:58	20.83	1.656	34.5	1355	978.833	999.35	1.02	289.8	58.4	33.8	33.1	13.79	3.9	100	9.8	17.5	3.53	16.75	4.36	20.93	0.04	125	25	120	31	NONE		23.1	50	35.8	736	764	7080	295	4.92	71	99.7	0	0	7080
									00:12:01	26.32	0.8	21.053	819	514.427	515.534	1	143.9	23.9	37.3	37.3	7.25	2.1	101	5.1	17.99	2.99	16.97	4.06	20.93	0.04	129	21	122	29	NONE		23.1	50	35.8	736	764	3706	154.4	2.57	71	52.2	0	0	3706
									00:12:03	25.21	0.957	24.126	822	620.851	626.604	1.01	170.6	30.3	36	35.7	8.74	2.5	100	6.2	17.83	3.17	16.86	4.22	20.93	0.04	128	23	121	30	NONE		23.1	50	35.8	736	764	4479	186.6	3.11	71	63.1	0	0	4479
									00:12:06	19.54	1.399	27.342	1054	732.912	754.067	1.03	247.4	47	35.4	34.4	10.32	2.9	100	7.3	17.68	3.36	16.76	4.36	20.93	0.04	127	24	120	31	NONE		23	50	35.8	736	764	5310	221.3	3.69	71	74.8	0	0	5310
									00:12:08	26.55	0.941	24.982	861	634.772	642.372	1.01	168.1	29.5	36.4	36	8.94	2.6	99	6.4	17.86	3.13	16.95	4.11	20.93	0.04	128	22	122	29	NONE		23.1	50	35.8	736	764	4582	190.9	3.18	72	64.5	0	0	4582
									00:12:10	30.3	0.77	23.333	727	571.485	578.844	1.01	138.4	23.3	37.1	36.6	8.05	2.3	99	5.8	17.97	3.03	17.01	4.04	20.93	0.04	129	22	122	29	NONE		23	50	35.8	736	764	4126	171.9	2.87	72	58.1	0	0	4126
									00:12:12	30.3	0.785	23.788	731	586.038	588.761	1	141	23.7	37	36.8	8.25	2.4	98	6	17.96	3.02	16.93	4.08	20.93	0.04	129	22	121	29	NONE		23	50	35.8	736	764	4224	176	2.93	72	59.5	0	0	4224
									00:12:14	28.04	0.908	25.458	751	685.292	688.015	1	160.6	29.9	34.3	34.1	9.65	2.8	97	7.1	17.69	3.29	16.78	4.24	20.93	0.04	127	24	120	30	NONE		23	50	35.8	736	764	4938	205.8	3.43	72	69.6	0	0	4938
									00:12:17	26.79	1.108	29.679	873	804.647	820.202	1.02	195.6	37.3	34.6	33.9	11.33	3.2	96	8.4	17.65	3.37	16.78	4.25	20.93	0.04	127	24	120	30	NONE		23	50	35.8	736	764	5818	242.4	4.04	72	81.9	0	0	5818
									00:12:19	25.64	1.034	26.513	820	701.241	711.22	1.01	183.4	33.8	35.2	34.8	9.88	2.8	96	7.3	17.74	3.27	16.95	4.16	20.93	0.04	127	23	122	30	NONE		23	50	35.8	736	764	5065	211	3.52	72	71.3	0	0	5065
									00:12:23	15	1.664	24.96	1376	665.513	699.561	1.05	294.3	56.8	35.9	34.2	9.37	2.7	96	6.9	17.69	3.41	16.9	4.27	20.93	0.04	127	24	121	31	NONE		23	50	35.8	736	764	4846	201.9	3.37	72	68.2	0	0	4846
									00:12:25	26.32	0.754	19.842	701	453.813	470.029	1.04	136.9	21.8	39.7	38.3	6.39	1.8	96	4.7	18.16	2.89	17.11	4.04	20.93	0.04	130	21	123	29	NONE		23	50	35.8	736	764	3293	137.2	2.29	73	46.4	0	0	3293
									00:12:27	28.85	0.79	22.788	664	550.191	560.411	1.02	142.3	23.7	37.7	37.1	7.75	2.2	95	5.8	18.01	3	16.9	4.15	20.93	0.04	129	22	121	30	NONE		23	50	35.8	736	764	3978	165.7	2.76	73	56	0	0	3978
									00:12:30	21.51	1.2	25.806	991	673.676	695.379	1.03	213.2	39.4	36.1	34.9	9.49	2.7	96	7	17.77	3.28	16.75	4.37	20.93	0.04	127	24	120	31	NONE		23	50	35.8	736	764	4885	203.5	3.39	73	68.8	0	0	4885
									00:12:33	23.72	1.089	25.826	860	682.88	698.753	1.02	193.1	35.9	35.4	34.6	9.62	2.7	96	7.1	17.73	3.3	16.8	4.31	20.93	0.04	127	24	120	31	NONE		23	50	35.8	736	764	4942	205.9	3.43	73	69.6	0	0	4942
									00:12:36	20.91	1.282	26.801	1115	712.464	729.267	1.02	227.1	42.5	35.6	34.7	10.03	2.9	97	7.3	17.71	3.32	16.78	4.31	20.93	0.04	127	24	120	31	NONE		23	50	35.8	736	764	5156	214.8	3.58	73	72.6	0	0	5156
									00:12:38	22.3	1.083	24.156	916	605.734	622.028	1.03	193.8	34	37.3	36.3	8.53	2.4	97	6.2	17.89	3.14	16.82	4.31	20.93	0.04	128	23	121	31	NONE		23	50	35.8	736	764	4387	182.8	3.05	73	61.8	0	0	4387
									00:12:42	18.46	1.616	29.834	1239	774.132	807.606	1.04	287.3	53.3	36.9	35.3	10.9	3.1	98	7.9	17.78	3.3	16.9	4.24	20.93	0.04	127	24	121	30	NONE		23	50	35.8	736	764	5627	234.4	3.91	73	79.3	0	0	5627
									00:12:44	21.35	1.103	23.552	916	578.545	607.746	1.05	197.9	34.7	38.1	36.3	8.15	2.3	98	5.9	17.94	3.15	17.08	4.1	20.93	0.04	129	23	122	29	NONE		23	50	35.8	736	764	4212	175.5	2.92	74	59.3	0	0	4212
									00:12:47	24.39	1.398	34.098	1006	842.831	882.301	1.05	250.6	44.1	38.4	36.7	11.87	3.4	97	8.7	17.93	3.15	16.98	4.19	20.93	0.04	129	23	122	30	NONE		23	50	35.8	736	764	6131	255.5	4.26	74	86.4	0	0	6131
									00:12:50	19.42	1.173	22.777	1021	582.888	611.913	1.05	209	38.4	36.7	35	8.21	2.3	98	5.9	17.82	3.27	16.96	4.24	20.93	0.04	128	23	122	30	NONE		23	50	35.8	736	764	4243	176.8	2.95	74	59.8	0	0	4243
									00:12:52	30.77	0.665	20.462	615	447.148	458.453	1.03	121.6	18.2	40.9	39.9	6.3	1.8	98	4.6	18.29	2.74	17.19	3.85	20.93	0.04	131	20	123	28	NONE		23	50	35.8	736	764	3237	134.9	2.25	74	45.6	0	0	3237
									00:12:54	30.15	0.712	21.467	612	495.895	498.862	1.01	129.2	20.2	39	38.8	6.98	2	98	5.1	18.15	2.84	16.99	4.02	20.93	0.04	130	20	122	29	NONE		23	50	35.8	736	764	3575	149	2.48	74	50.4	0	0	3575
									00:12:56	34.09	0.638	21.75	573	520.667	513.908	0.99	115.2	18.4	37.2	37.7	7.33	2.1	98	5.3	18.06	2.88	16.95	3.91	20.93	0.04	129	21	122	28	NONE		23	50	35.8	736	764	3738	155.8	2.6	74	52.6	0	166	3572
									00:12:59	17.96	1.627	29.228	1172	793.895	803.679	1.01	287.2	54.5	35.2	34.8	11.18	3.2	97	8.2	17.65	3.35	16.71	4.36	20.93	0.04	127	24	120	31	NONE		23	50	35.8	736	764	5732	238.8	3.98	74	80.7	0	0	5732
									00:13:03	14.63	1.189	17.4	942	488.99	485.401	0.99	208.7	40.4	33.5	33.7	6.89	2	99	4.9	17.55	3.4	16.54	4.47	20.93	0.04	126	24	119	32	NONE		23	50	35.8	736	764	3515	146.5	2.44	75	49.5	0	88	3427
									00:13:06	17.6	1.351	23.771	987	695.108	682.073	0.98	235.4	47.2	32.4	33	9.79	2.8	100	7	17.42	3.49	16.35	4.57	20.93	0.04	125	25	117	33	NONE		23	50	35.8	736	764	4984	207.7	3.46	75	70.2	0	319	4665
									00:13:11	13.02	2.072	26.967	1589	810.421	806.338	0.99	358.8	75.4	32.2	32.3	11.41	3.3	99	8.2	17.32	3.64	16.47	4.51	20.93	0.04	124	26	118	32	NONE		22.9	51	35.8	736	764	5829	242.9	4.05	75	82.1	0	100	5728
									00:13:15	16.95	1.264	21.424	1073	611.929	598.373	0.98	221.3	43	33.1	33.8	8.62	2.5	98	6.2	17.51	3.4	16.53	4.44	20.93	0.04	126	24	119	32	NONE		22.9	51	35.8	736	764	4384	182.7	3.04	75	61.8	0	331	4053
									00:13:18	18.24	1.315	23.982	979	740.416	708.677	0.96	226.8	47.3	30.7	32	10.43	3	97	7.6	17.25	3.6	16.38	4.48	20.93	0.04	124	26	117	32	NONE		23	51	35.8	736	764	5281	220	3.67	75	74.4	0	773	4508
									00:13:21	17.75	1.3	23.077	1048	710.876	667.769	0.94	224.5	45.8	30.7	32.7	10.01	2.9	98	7.3	17.27	3.52	16.39	4.43	20.93	0.04	124	25	118	32	NONE		23	50	35.9	736	764	5050	210.4	3.51	76	71.1	0	1045	4005
									00:13:23	26.91	0.74	19.91	668	529.773	485.14	0.92	131.6	22	34	37.2	7.46	2.1	97	5.5	17.78	2.97	16.59	4.12	20.93	0.04	128	21	119	30	NONE		22.9	51	35.8	736	764	3744	156	2.6	76	52.7	0	1076	2667
									00:13:26	28.57	0.844	24.114	584	676.065	604.376	0.89	148.8	25.8	32.7	36.6	9.52	2.7	95	7.1	17.63	3.06	16.33	4.3	20.93	0.04	126	22	117	31	NONE		22.9	51	35.8	736	764	4754	198.1	3.3	76	67	0	1721	3034
									00:13:29	15.75	1.684	26.52	1287	835.306	780.098	0.93	289.5	60.3	30.4	32.6	11.76	3.4	95	8.8	17.19	3.58	16.27	4.48	20.93	0.04	123	26	117	32	NONE		22.9	51	35.9	736	764	5927	246.9	4.12	76	83.5	0	1337	4590
									00:13:32	22.81	1.026	23.407	791	698.218	644.204	0.92	178.5	34.4	31.2	33.9	9.83	2.8	95	7.3	17.4	3.35	16.42	4.38	20.93	0.04	125	24	118	31	NONE		22.9	51	35.9	736	764	4942	205.9	3.43	76	69.6	0	1305	3637
									00:13:35	18.69	1.131	21.14	1027	631.101	592.378	0.94	196.6	38.6	31.4	33.5	8.89	2.5	96	6.6	17.38	3.41	16.56	4.28	20.93	0.04	125	24	119	31	NONE		22.9	51	35.8	736	764	4483	186.8	3.11	76	63.1	0	939	3544
									00:13:38	22.06	1.131	24.949	839	740.264	689.927	0.93	196.9	38.1	31.6	33.9	10.43	3	94	7.9	17.41	3.37	16.5	4.3	20.93	0.04	125	24	118	31	NONE		22.9	51	35.8	736	764	5250	218.8	3.65	77	73.9	0	1218	4032
									00:13:42	16.57	1.12	18.564	980	534.334	508.825	0.95	196	37.4	32.6	34.2	7.53	2.2	94	5.7	17.5	3.34	16.52	4.38	20.93	0.04	125	24	118	31	NONE		22.9	51	35.9	736	764	3807	158.6	2.64	77	53.6	0	620	3187
									00:13:44	25.86	0.832	21.517	827	579.001	547.181	0.95	147.5	25.8	34	36	8.15	2.3	95	6.1	17.73	3.1	16.64	4.23	20.93	0.04	127	22	119	30	NONE		22.9	51	35.9	736	764	4118	171.6	2.86	77	58	0	772	3346
									00:13:46	24.1	0.902	21.735	736	625.522	591.34	0.95	157.9	29.9	32.1	33.9	8.81	2.5	96	6.5	17.51	3.31	16.54	4.31	20.93	0.04	126	24	119	31	NONE		22.9	51	35.9	736	764	4450	185.4	3.09	77	62.7	0	830	3620
									00:13:49	20.98	1.305	27.378	1160	775.542	745.582	0.96	229	43.3	33.4	34.8	10.92	3.1	96	8.1	17.55	3.32	16.58	4.3	20.93	0.04	126	24	119	31	NONE		22.9	51	35.9	736	764	5536	230.7	3.84	77	78	0	730	4806
									00:13:51	28.3	0.749	21.198	692	543.657	514.937	0.95	133.9	22.2	35.3	37.3	7.66	2.2	96	5.7	17.88	2.96	16.82	4.06	20.93	0.04	128	21	121	29	NONE		22.9	51	35.9	736	764	3869	161.2	2.69	77	54.5	0	698	3171
									00:13:54	27.27	0.594	16.2	556	398.306	370.731	0.93	107	16.6	35.9	38.5	5.61	1.6	96	4.1	18.01	2.79	16.7	4.11	20.93	0.04	129	20	120	29	NONE		22.9	51	35.9	736	764	2824	117.7	1.96	77	39.8	0	667	2157
									00:13:56	22.06	1.129	24.904	861	736.164	686.277	0.93	196.7	37.9	31.7	34	10.37	3	96	7.7	17.42	3.36	16.25	4.53	20.93	0.04	125	24	117	32	NONE		22.9	51	35.9	736	764	5221	217.6	3.63	77	73.5	0	1208	4014
									00:13:58	28.85	0.795	22.933	654	659.042	601.077	0.91	139.4	25.4	31.7	34.8	9.28	2.7	95	6.9	17.53	3.19	16.39	4.32	20.93	0.04	126	23	118	31	NONE		22.9	51	35.9	736	764	4653	193.9	3.23	78	65.5	0	1397	3256
									00:14:00	29.7	0.851	25.277	780	705.904	647.991	0.92	150	26.6	32.9	35.8	9.94	2.8	95	7.4	17.63	3.13	16.4	4.29	20.93	0.04	126	22	118	31	NONE		22.9	51	35.9	736	764	4991	207.9	3.47	78	70.3	0	1397	3593
									00:14:03	26.32	1.019	26.816	785	770.79	710.362	0.92	178.6	32.9	32.4	35.2	10.86	3.1	95	8.1	17.53	3.23	16.49	4.32	20.93	0.04	126	23	118	31	NONE		22.9	51	35.9	736	764	5454	227.2	3.79	78	76.8	0	1459	3995
									00:14:06	20.69	1.248	25.821	1038	750.438	713.341	0.95	218	42	32.5	34.2	10.57	3	95	7.9	17.47	3.37	16.42	4.42	20.93	0.04	125	24	118	32	NONE		22.9	51	35.9	736	764	5344	222.7	3.71	78	75.3	0	902	4443
									00:14:10	15.11	2.022	30.559	1567	831.172	843.669	1.02	356.8	68	35.5	35	11.71	3.3	95	8.7	17.65	3.36	16.79	4.27	20.93	0.04	127	24	120	31	NONE		22.9	51	35.9	736	764	6004	250.2	4.17	78	84.6	0	0	6004
									00:14:13	19.74	0.925	18.257	827	464.738	469.459	1.01	165.2	29	36.3	35.9	6.55	1.9	94	4.9	17.86	3.14	16.81	4.23	20.93	0.04	128	22	121	30	NONE		22.9	51	35.9	736	764	3354	139.7	2.33	78	47.2	0	0	3354
									00:14:16	18.87	1.54	29.057	1175	792.665	811.746	1.02	271.5	52.4	35	34.2	11.16	3.2	96	8.3	17.63	3.4	16.83	4.24	20.93	0.04	126	24	121	30	NONE		22.9	51	35.9	736	764	5737	239.1	3.98	79	80.8	0	0	5737
									00:14:19	20.69	0.948	19.614	865	468.155	474.776	1.01	171.1	28	38.8	38.3	6.59	1.9	95	4.9	18.05	2.95	16.96	4.13	20.93	0.04	129	21	122	30	NONE		22.9	51	35.9	736	764	3381	140.9	2.35	79	47.6	0	0	3381
									00:14:21	25.86	0.971	25.112	676	648.061	644.834	1	173.1	30.4	36	36.1	9.13	2.6	94	6.9	17.83	3.13	16.84	4.2	20.93	0.04	128	22	121	30	NONE		22.9	51	35.9	736	764	4661	194.2	3.24	79	65.6	0	79	4582
									00:14:25	13.92	1.93	26.868	1437	752.362	779.86	1.04	338.4	68.2	34.4	33.2	10.6	3	97	7.8	17.53	3.53	16.8	4.37	20.93	0.04	126	25	120	31	NONE		22.9	51	35.9	736	764	5461	227.5	3.79	79	76.9	0	0	5461
									00:14:28	23.81	0.808	19.238	704	473.77	470.326	0.99	145.2	24.1	37.1	37.4	6.67	1.9	96	4.9	17.97	2.98	16.94	4.09	20.93	0.04	129	21	121	29	NONE		22.9	51	35.9	736	764	3406	141.9	2.37	79	48	0	84	3321
									00:14:30	25.42	0.919	23.364	731	612.178	598.432	0.98	163.5	28.7	35.3	36.1	8.62	2.5	96	6.4	17.79	3.12	16.79	4.17	20.93	0.04	128	22	120	30	NONE		22.9	51	35.9	736	764	4386	182.7	3.05	79	61.8	0	336	4050
									00:14:32	26.55	0.982	26.071	716	725.302	688.311	0.95	173	31.6	33.4	35.2	10.22	2.9	97	7.5	17.62	3.22	16.54	4.29	20.93	0.04	126	23	119	31	NONE		22.9	51	35.9	736	764	5164	215.1	3.59	79	72.7	0	899	4265
									00:14:38	12.12	3.02	36.606	2041	957.17	987.828	1.03	536.4	99.3	37.4	36.2	13.48	3.9	97	9.9	17.76	3.29	16.95	4.14	20.93	0.04	127	24	122	30	NONE		22.9	51	35.9	736	764	6940	289.2	4.82	80	97.7	0	0	6940
									00:14:41	15.46	1.239	19.16	1127	520.598	526.803	1.01	218.7	41.5	34.7	34.3	7.33	2.1	99	5.3	17.65	3.35	16.75	4.3	20.93	0.04	127	24	120	31	NONE		22.9	51	35.9	736	764	3758	156.6	2.61	80	52.9	0	0	3758
									00:14:44	20.41	0.859	17.531	658	434.105	424.83	0.98	154.3	25.4	37.1	37.9	6.11	1.7	99	4.4	17.96	2.96	16.84	4.14	20.93	0.04	129	21	121	30	NONE		22.9	51	35.9	736	764	3111	129.6	2.16	80	43.8	0	227	2884
									00:14:47	24.19	1.145	27.702	886	748.436	730.467	0.98	202.6	36.8	34.7	35.6	10.54	3	98	7.6	17.69	3.21	16.8	4.15	20.93	0.04	127	23	120	30	NONE		22.9	51	35.9	736	764	5360	223.3	3.72	80	75.5	0	439	4921
									00:14:58	28.3	0.792	22.415	752	595.973	575.67	0.97	140.6	24.8	34.3	35.5	8.39	2.4	97	6.1	17.75	3.13	16.76	4.14	20.93	0.04	127	22	120	30	NONE		22.9	51	36	736	764	4259	177.5	2.96	81	60	0	495	3764
									00:15:00	24	1.133	27.192	983	748.64	728.706	0.97	199.8	37	34.1	35	10.54	3	98	7.6	17.63	3.27	16.77	4.19	20.93	0.04	126	23	120	30	NONE		22.9	51	36	736	764	5359	223.3	3.72	81	75.5	0	487	4872
									00:15:03	20.13	1.201	24.181	948	671.022	659.387	0.98	211.4	39.9	33.9	34.5	9.45	2.7	98	6.8	17.6	3.32	16.74	4.26	20.93	0.04	126	24	120	31	NONE		22.9	52	35.9	736	764	4813	200.5	3.34	81	67.8	0	285	4528
									00:15:06	24.79	0.771	19.116	710	496.482	473.58	0.95	137.5	23.3	35	36.7	6.99	2	98	5.1	17.83	3.02	16.76	4.14	20.93	0.04	128	22	120	30	NONE		22.9	51	35.9	736	764	3538	147.4	2.46	81	49.8	0	557	2981
									00:15:09	18.99	1.476	28.025	1100	831.453	795.181	0.96	256.7	51	32.1	33.6	11.71	3.3	97	8.6	17.39	3.46	16.57	4.35	20.93	0.04	125	25	119	31	NONE		22.9	51	36	736	764	5929	247	4.12	82	83.5	0	883	5046
									00:15:11	21.05	1.073	22.589	840	650.372	608.143	0.94	187.9	35.2	32.5	34.7	9.16	2.6	96	6.8	17.51	3.28	16.43	4.36	20.93	0.04	126	24	118	31	NONE		22.9	51	35.9	736	764	4616	192.3	3.21	82	65	0	1023	3593
									00:15:14	28.04	0.752	21.084	652	622.922	572.98	0.92	131.1	24.9	30.7	33.4	8.77	2.5	96	6.5	17.43	3.31	16.52	4.2	20.93	0.04	125	24	118	30	NONE		22.9	51	36	736	764	4406	183.6	3.06	82	62.1	0	1206	3200
									00:15:16	22.64	1.228	27.804	922	822.635	767.615	0.93	213.9	41.3	31.9	34.2	11.59	3.3	96	8.6	17.42	3.36	16.44	4.33	20.93	0.04	125	24	118	31	NONE		22.9	51	36	736	764	5836	243.2	4.05	82	82.2	0	1332	4504
									00:15:19	20	1.158	23.16	1102	652.94	627.024	0.96	203.4	38.2	33.3	34.7	9.2	2.6	95	6.9	17.56	3.3	16.7	4.23	20.93	0.04	126	24	120	30	NONE		22.9	51	36	736	764	4660	194.2	3.24	82	65.6	0	631	4029
									00:15:24	14.29	1.521	21.729	1229	609.32	604.008	0.99	267.1	51.5	34	34.3	8.58	2.5	95	6.4	17.56	3.39	16.75	4.23	20.93	0.04	126	24	120	30	NONE		22.9	51	36	736	764	4379	182.4	3.04	82	61.7	0	130	4248
									00:15:26	23.53	0.961	22.612	702	585.048	567.197	0.97	171.4	29.4	35.8	37	8.24	2.4	94	6.2	17.84	3.06	16.86	4.08	20.93	0.04	128	22	121	29	NONE		22.9	51	36	736	764	4184	174.3	2.91	82	58.9	0	436	3748
									00:15:29	23.44	0.87	20.391	845	496.674	485.858	0.98	156.7	25.3	37.8	38.6	7	2	96	5.2	18.01	2.91	16.99	4.05	20.93	0.04	129	21	122	29	NONE		22.9	51	36	736	764	3559	148.3	2.47	83	50.1	0	265	3294
									00:15:32	16.44	1.037	17.047	920	438.924	432.722	0.99	185	32.1	36.2	36.7	6.18	1.8	94	4.7	17.84	3.1	16.61	4.32	20.93	0.04	128	22	119	31	NONE		22.9	51	36	736	764	3150	131.3	2.19	83	44.4	0	152	2998
									00:15:35	22.06	0.763	16.831	692	436.318	417.741	0.96	136.1	23.1	35	36.6	6.15	1.8	92	4.7	17.84	3.03	16.76	4.13	20.93	0.04	128	22	120	30	NONE		22.9	51	36	736	764	3112	129.7	2.16	83	43.8	0	452	2660
									00:15:38	18.58	1.376	25.56	888	761.756	727.638	0.96	239.1	47.7	31.8	33.3	10.73	3.1	92	8.3	17.38	3.47	16.53	4.32	20.93	0.04	125	25	119	31	NONE		22.9	51	36	736	764	5431	226.3	3.77	83	76.5	0	830	4600
									00:15:41	18.81	1.113	20.934	866	607.866	574.329	0.94	194.5	37.2	32.3	34.2	8.56	2.4	94	6.5	17.48	3.34	16.54	4.28	20.93	0.04	125	24	119	31	NONE		22.9	51	36	736	764	4324	180.1	3	83	60.9	0	814	3509
									00:15:44	23.62	0.814	19.228	736	526.334	484.223	0.92	144	25	33.4	36.3	7.41	2.1	94	5.6	17.69	3.07	16.66	4.14	20.93	0.04	127	22	119	30	NONE		22.9	51	36	736	764	3723	155.1	2.59	83	52.4	0	1017	2706
									00:15:47	18.52	1.187	21.981	961	664.715	615.776	0.93	205.9	40.5	31.1	33.6	9.36	2.7	93	7.1	17.35	3.41	16.47	4.28	20.93	0.04	124	24	118	31	NONE		22.9	51	36	736	764	4708	196.2	3.27	83	66.3	0	1183	3525
									00:15:50	22.64	0.808	18.294	770	522.567	471.688	0.9	141.9	25.4	32	35.4	7.36	2.1	94	5.6	17.56	3.14	16.45	4.28	20.93	0.04	126	23	118	31	NONE		22.9	51	36	736	764	3682	153.4	2.56	84	51.9	0	1223	2458
									00:15:53	19.48	1.193	23.24	893	708.254	641.245	0.91	206.8	40.1	30.9	34.1	9.98	2.9	95	7.5	17.33	3.36	16.49	4.23	20.93	0.04	124	24	118	30	NONE		22.9	51	36	736	764	4993	208.1	3.47	84	70.3	0	1612	3381
									00:15:57	14.53	2.029	29.477	1592	861.855	819.378	0.95	354	68.7	33	34.7	12.14	3.5	95	9.1	17.45	3.39	16.59	4.26	20.93	0.04	125	24	119	31	NONE		22.9	51	36	736	764	6138	255.8	4.26	84	86.5	0	1032	5106
									00:16:01	15.83	0.494	7.821	459	164.806	149.964	0.91	91.1	11.6	40.7	44.8	2.32	0.7	97	1.7	18.44	2.35	17.01	3.62	20.93	0.04	132	17	122	26	NONE		22.9	51	36	736	764	1163	48.5	0.81	84	16.4	0	357	806
									00:16:03	23.26	0.673	15.651	508	388.274	338.692	0.87	121.3	17.8	36.1	41.4	5.47	1.6	100	3.9	18.02	2.64	16.54	4.05	20.93	0.04	129	19	119	29	NONE		22.9	51	36	736	764	2717	113.2	1.89	84	38.3	0	1184	1533
									00:16:05	29.27	0.642	18.79	596	537.857	450.863	0.84	113	18.8	31.1	37.1	7.58	2.2	101	5.3	17.6	2.93	16.25	4.18	20.93	0.04	126	21	117	30	NONE		22.9	51	36	736	764	3735	155.6	2.59	84	52.6	0	2062	1673
									00:16:09	16.17	2.048	33.121	1621	1079.16	959.033	0.89	350.2	72.2	29.6	33.4	15.2	4.3	101	10.7	17.1	3.53	16.27	4.36	20.93	0.04	123	25	117	31	NONE		22.9	51	36	736	764	7580	315.8	5.26	85	106.8	0	2880	4700
									00:16:13	17.34	1.187	20.584	1021	612.536	552.125	0.9	206.8	38.8	31.6	35.1	8.63	2.5	102	6	17.42	3.27	16.27	4.37	20.93	0.04	125	23	117	31	NONE		22.9	51	36	736	764	4315	179.8	3	85	60.8	0	1452	2862
									00:16:15	24.69	0.953	23.531	772	711.73	630.12	0.89	165.6	31.1	30.6	34.6	10.02	2.9	102	7	17.38	3.26	16.29	4.34	20.93	0.04	125	23	117	31	NONE		22.9	51	36	736	764	4995	208.1	3.47	85	70.4	0	1955	3040
									00:16:18	20	1.311	26.22	1072	847.225	752.261	0.89	224.6	45.8	29.3	33	11.93	3.4	102	8.3	17.13	3.49	16.18	4.43	20.93	0.04	123	25	116	32	NONE		22.9	51	36	736	764	5950	247.9	4.13	85	83.8	0	2276	3674
[truncated: 35 more columns]

## Sheet: Sonuçlar
Parametre	um	Pre	Bekl.	%Beklenen	Ex Sonrası	% Değişim	Normal	Sınıf
Parametre	um	Ölçüm	Dinlenme	Isınma	AT	RC	Maks	Bekl.	%Beklenen	Normal	Sınıf
Parametre	um	Ölçüm	Dinlenme	Isınma	AT	RC	Maks	Bekl.	%Beklenen	Normal	Sınıf
Parametre	um	Ölçüm	Dinlenme	Isınma	AT	RC	Maks	Bekl.	%Beklenen	Normal	Sınıf
Parametre	um	Ölçüm	Dinlenme	Isınma	AT	RC	Maks	Bekl.	%Beklenen	Normal	Sınıf
Parametre	um	Ölçüm	Dinlenme	Isınma	AT	RC	Maks	Bekl.	%Beklenen	Normal	Sınıf
