# Supplementary material for: Correction: The contribution of energy systems during 30-second lower body Wingate anaerobic test in combat sports athletes: Intermittent versus single forms and gender comparison
Source: PLoS One. 2024 Jun 27;19(6):e0306361. doi: 10.1371/journal.pone.0306361 (PMC11210755; doi:10.1371/journal.pone.0306361)
Supplement: S1 File — A) Descriptive characteristics of athletes including age range, height, weight; B) Wingate test outputs, including metrics such as peak power, mean power, and fatigue index; C) Oxygen Consumption (O2) Data for two different Wingate test protocols, providing comparative insights into athletes’ oxygen consumption during these tests. (ZIP) [file pone.0306361.s001.zip › S1 File/C. Oxygen consumption data for two Wingate tests/All Raw-Oxygen Data/57.xlsx]

## Sheet: Veri
			Test Tarihi	17112022		Barometrik basınç (mmHg)	758		t	Rf	VT	VE_ergo	IV	VO2	VCO2	RQ	O2eksp	CO2eksp	VE/VO2	VE/VCO2	VO2/Kg	METS	HR	VO2/HR	FeO2	FeCO2	FetO2	FetCO2	FiO2	FiCO2	PeO2	PeCO2	PetO2	PETCO2	Faz	İşaretleyici	Ortam Sıc.	RH Amb	Cihaz Sıcaklığı	Analizör Basıncı	PB	EEkc	EEh	EEm	EEtot	EEkg	PRO	YAĞ	CHO
			Test Süresi	00:11:26		Ortam Sıcaklığı (°C)	22		s	1/min	L(btps)	L/min	mL	mL/min	mL/min	---	mL	mL	---	---	mL/min/Kg	---	bpm	mL/beat	%	%	%	%	%	%	mmHg	mmHg	mmHg	mmHg	---	---	°C	%	°C	mmHg	mmHg	kcal/day	kcal/h	kcal/min	kcal	kcal/Kg/day	kcal/day	kcal/day	kcal/day
			Test Süresi	00:15:49		Ortam Görece Nem (%)	62
			Egzersiz Süresi	00:00:00		Flowmetre sıcaklığı (°C)	34		00:00:02	18.24	1.214	22.14	1092	671.266	770.567	1.15	207.9	51.9	31.1	27.1	7.99	2.3	87	7.7	17.13	4.28	16.16	5.36	20.92	0.05	122	30	115	38	NONE		22.1	64	37.8	730	758	4990	207.9	3.47	0	59.4	0	0	4990
			Kişi (Hasta) Tipi	Healthy		Flowmetre Bağıl Nem (%)	100		00:00:04	24.9	0.936	23.303	840	686.319	798.437	1.16	161.2	39.4	31.4	27	8.17	2.3	85	8.1	17.22	4.21	16.27	5.21	20.92	0.05	122	30	116	37	NONE		22.1	63	37.8	730	758	5119	213.3	3.55	0	60.9	0	0	5119
			Test Türü	Azami		STPD (---)	0.8237		00:00:07	20.34	1.145	23.288	810	718.03	828.125	1.15	195.3	50	30.5	26.4	8.55	2.4	84	8.5	17.06	4.37	16	5.48	20.92	0.05	121	31	114	39	NONE		22.1	63	37.9	730	758	5344	222.7	3.71	0	63.6	0	0	5344
			Ergometre	Hiçbiri		BTPS Ins (---)	1.1022		00:00:10	18.93	1.356	25.666	1335	721.583	862.57	1.2	235.5	56	33.7	28.2	8.59	2.5	87	8.3	17.37	4.13	16.46	5.15	20.92	0.05	123	29	117	37	NONE		22.1	62	37.8	730	758	5419	225.8	3.76	0	64.5	0	0	5419
			Protokol	Hiçbiri		BTPS Eksp (---)	1.02		00:00:13	26.55	0.912	24.212	817	669.738	812.342	1.21	158.8	37.6	33.4	27.5	7.97	2.3	86	7.8	17.41	4.12	16.49	5.12	20.92	0.05	124	29	117	36	NONE	Marker	22.1	62	37.9	730	758	5048	210.3	3.51	1	60.1	0	0	5048
			Azami Efor	Onaylanmamış		#Adım sayısı	434		00:00:14	45.8	0.776	35.542	570	931.825	1083.29	1.16	136.8	29.1	34.7	29.8	11.09	3.2	86	10.8	17.63	3.75	16.4	5.03	20.92	0.05	125	27	117	36	NONE		22.1	62	37.9	730	758	6949	289.5	4.83	1	82.7	0	0	6949
			EKG Tepkisi	Yok		BSA (m2)	1.98047		00:00:15	58.82	0.733	43.118	599	1025.6	1251.82	1.22	131.2	26.2	38	31.2	12.21	3.5	86	11.9	17.9	3.57	16.57	4.93	20.92	0.05	127	25	118	35	NONE		22.1	62	37.9	730	758	7743	322.6	5.38	1	92.2	0	0	7743
			Test sebebi	Yok		BMI (kg/m2)	28.1		00:00:16	68.18	0.66	45	520	1012.33	1239.59	1.22	119.2	22.4	39.7	32.5	12.05	3.4	86	11.8	18.06	3.39	16.93	4.62	20.92	0.05	128	24	120	33	NONE		22.2	62	37.8	730	758	7649	318.7	5.31	1	91.1	0	0	7649
			Testi durdurma sebebi	Yok		HR Maks.	192		00:00:17	73.17	0.826	60.439	517	1490.96	1825.59	1.22	146.9	30.7	37.1	30.3	17.75	5.1	86	17.3	17.78	3.72	16.55	4.91	20.92	0.05	126	26	118	35	NONE		22.1	62	37.8	730	758	11265	469.4	7.82	1	134.1	0	0	11265
			Test Konumu	Tanımsız		Kullanıcı 1 (---)	-		00:00:17	70.59	0.811	57.247	564	1379.17	1668.54	1.21	144.9	29.1	37.9	31.3	16.42	4.7	86	16	17.87	3.59	16.73	4.79	20.92	0.05	127	26	119	34	NONE		22.2	62	37.8	730	758	10388	432.8	7.21	1	123.7	0	0	10388
			Test Amacı	Yok		Kullanıcı 2 (---)	-		00:00:18	71.43	0.766	54.714	548	1260.43	1548.52	1.23	137.8	26.7	39.4	32.1	15.01	4.3	86	14.7	17.99	3.49	16.95	4.58	20.92	0.05	128	25	121	33	NONE		22.2	62	37.8	730	758	9531	397.1	6.62	1	113.5	0	0	9531
						Kullanıcı 3 (---)	-		00:00:19	67.42	0.846	57.034	595	1320.13	1614.8	1.22	152.1	29.5	39.6	32.4	15.72	4.5	86	15.4	17.98	3.49	16.92	4.55	20.92	0.05	128	25	120	32	NONE		22.2	62	37.8	730	758	9972	415.5	6.92	1	118.7	0	0	9972
									00:00:20	68.97	0.892	61.517	626	1351.15	1764.29	1.31	161.3	31.5	42	32.1	16.09	4.6	86	15.7	18.08	3.53	17.06	4.48	20.92	0.05	129	25	121	32	NONE		22.2	62	37.8	730	758	10383	432.6	7.21	1	123.6	0	0	10383
									00:00:21	72.29	0.743	53.711	533	1141.28	1502.4	1.32	135	25.6	42.6	32.4	13.59	3.9	86	13.3	18.17	3.45	17.34	4.23	20.92	0.05	129	24	123	30	NONE		22.2	61	37.8	730	758	8789	366.2	6.1	1	104.6	0	0	8789
									00:00:22	65.93	0.854	56.308	565	1243.83	1595.42	1.28	154.4	29.8	41.6	32.4	14.81	4.2	86	14.5	18.08	3.49	17.06	4.49	20.92	0.05	129	25	121	32	NONE		22.1	61	37.8	731	758	9513	396.4	6.61	2	113.2	0	0	9513
									00:00:25	20.48	0.254	5.201	948	6.66038	18.1046	2.72	52.6	1.2	565.7	208.1	0.08	0	84	0.1	20.71	0.47	20.51	0.6	20.92	0.05	147	3	146	4	NONE		22.2	62	37.9	730	758	66	2.8	0.05	2	0.8	0	0	66
									00:00:26	72.29	1.319	95.349	225	3315.29	3473.94	1.05	219.7	59	27.2	26	39.47	11.3	84	39.5	16.66	4.47	15.46	5.42	20.92	0.05	118	32	110	39	NONE		22.2	62	37.9	730	758	24121	1005.1	16.75	2	287.2	0	0	24121
									00:00:26	80	0.876	70.08	640	2071.05	2238.04	1.08	151.3	34.4	31.1	28.8	24.66	7	84	24.7	17.27	3.93	16.18	4.85	20.92	0.05	123	28	115	34	NONE		22.2	62	37.9	730	758	15176	632.3	10.54	2	180.7	0	0	15176
									00:00:28	34.68	1.188	41.202	875	1507.04	1462.81	0.97	196.1	51.8	25.7	26.5	17.94	5.1	85	17.7	16.51	4.36	15.54	5.1	20.92	0.05	117	31	110	36	NONE		22.2	62	37.9	730	758	10781	449.2	7.49	2	128.3	0	1080	9701
									00:00:29	63.16	1.454	91.832	942	2631.83	2802.73	1.06	252.9	54.6	33.2	31.2	31.33	9	85	31	17.39	3.76	16.25	4.69	20.92	0.05	124	27	116	33	NONE		22.2	62	37.9	730	758	19220	800.8	13.35	2	228.8	0	0	19220
									00:00:31	33.71	1.918	64.652	1061	2064.82	2075.2	1.01	326.8	75.7	30.2	30	24.58	7	86	24	17.04	3.95	15.79	5.08	20.92	0.05	121	28	112	36	NONE		22.2	62	37.9	730	758	14883	620.1	10.34	3	177.2	0	0	14883
									00:00:32	63.16	1.68	106.105	1082	2755.34	3275.64	1.19	296.4	63.8	36.9	31	32.8	9.4	86	32	17.64	3.8	16.66	4.55	20.92	0.05	125	27	118	32	NONE		22.2	62	37.9	730	758	20663	860.9	14.35	3	246	0	0	20663
									00:00:33	37.5	1.324	49.65	898	1425	1579.67	1.11	229.8	51.8	33	29.8	16.96	4.8	86	16.6	17.36	3.91	16.03	5.36	20.92	0.05	123	28	114	38	NONE		22.2	61	37.9	730	758	10505	437.7	7.3	3	125.1	0	0	10505
									00:00:35	37.27	1.525	56.832	1134	1746.16	2061.07	1.18	260	67.9	31.1	26.3	20.79	5.9	87	20.1	17.05	4.45	15.98	5.4	20.92	0.05	121	32	114	38	NONE		22.2	61	37.8	730	758	13071	544.6	9.08	3	155.6	0	0	13071
									00:00:36	61.86	1.477	91.361	979	2573.07	3203.14	1.24	255.9	63.6	33.8	27.2	30.63	8.8	87	29.6	17.33	4.31	16.27	5.16	20.92	0.05	123	31	116	37	NONE		22.2	61	37.8	730	758	19524	813.5	13.56	4	232.4	0	0	19524
									00:00:37	61.22	1.492	91.347	1037	2371.5	2998.62	1.26	262.5	60.2	36.7	29	28.23	8.1	88	26.9	17.59	4.03	16.51	5.07	20.92	0.05	125	29	117	36	NONE		22.2	61	37.8	731	758	18068	752.8	12.55	4	215.1	0	0	18068
									00:00:38	69.77	1.556	108.558	1030	2514.46	3547.52	1.41	278	62.5	41.2	29.2	29.93	8.6	88	28.6	17.87	4.02	16.8	4.93	20.92	0.05	127	29	119	35	NONE		22.2	61	37.8	731	758	19740	822.5	13.71	4	235	0	0	19740
									00:00:39	45.45	1.577	71.682	1112	1968.79	2527.97	1.28	274.2	68.3	34.8	27.1	23.44	6.7	88	22.4	17.39	4.33	16.37	5.47	20.92	0.05	124	31	116	39	NONE		22.2	61	37.8	730	758	15061	627.5	10.46	4	179.3	0	0	15061
									00:00:40	61.22	1.612	98.694	1129	2410.37	3358.85	1.39	285.5	67.4	39.2	28.1	28.69	8.2	88	27.4	17.71	4.18	16.74	5.17	20.92	0.05	126	30	119	37	NONE		22.3	61	37.8	730	758	18857	785.7	13.1	4	224.5	0	0	18857
									00:00:41	67.42	1.611	108.607	1020	2504.84	3676.39	1.47	287.5	67	41.5	28.3	29.82	8.5	88	28.5	17.85	4.16	16.83	5.1	20.92	0.05	127	30	120	36	NONE		22.3	61	37.8	730	758	19891	828.8	13.81	5	236.8	0	0	19891
									00:00:42	68.97	1.651	113.862	1002	2622.41	3742.69	1.43	295.1	66.7	41.6	29.1	31.22	8.9	88	29.8	17.87	4.04	16.86	5.28	20.92	0.05	127	29	120	38	NONE		22.3	61	37.8	730	758	20656	860.7	14.34	5	245.9	0	0	20656
									00:00:43	54.55	1.52	82.909	1043	2045	2832.72	1.39	268.8	63.8	38.7	27.9	24.35	7	88	23.2	17.68	4.2	16.56	5.57	20.92	0.05	126	30	118	40	NONE		22.3	61	37.9	731	758	15972	665.5	11.09	5	190.1	0	0	15972
									00:00:44	55.56	1.592	88.444	1187	2182.61	3112.4	1.43	281.1	68.8	38.7	27.2	25.98	7.4	88	24.8	17.66	4.32	16.67	5.44	20.92	0.05	126	31	119	39	NONE	Marker	22.3	61	37.9	730	758	17188	716.2	11.94	5	204.6	0	0	17188
									00:00:45	52.63	1.898	99.895	1035	2667.96	3874.2	1.45	329.7	90.3	36.1	24.8	31.76	9.1	88	30.3	17.37	4.76	16.4	5.9	20.92	0.05	124	34	117	42	NONE		22.3	61	37.9	730	758	21120	880	14.67	5	251.4	0	0	21120
									00:00:47	34.68	3.146	109.11	1584	3222.77	4783.77	1.48	533.9	169	33.1	22.3	38.37	11	88	36.6	16.97	5.37	16.04	6.57	20.92	0.05	121	38	114	47	NONE		22.3	61	37.9	730	758	25677	1069.9	17.83	6	305.7	0	0	25677
									00:00:48	41.1	3.003	123.411	1537	3065.67	4726.34	1.54	527.4	141.1	39.3	25.5	36.5	10.4	108	28.4	17.56	4.7	16.62	5.87	20.92	0.05	125	33	118	42	NONE		22.3	61	37.9	731	758	24703	1029.3	17.16	6	294.1	0	0	24703
									00:00:50	33.71	2.953	99.539	1665	2597.26	4232.88	1.63	511.9	153.9	37.4	23	30.92	8.8	143	18.2	17.33	5.21	16.32	6.65	20.92	0.05	123	37	116	47	NONE		22.3	61	37.9	730	758	21291	887.1	14.79	7	253.5	0	0	21291
									00:00:52	33.15	3.038	100.707	1674	2687.29	4505.71	1.68	523.2	166.5	36.6	21.8	31.99	9.1	157	17.1	17.22	5.48	16.14	6.98	20.92	0.05	122	39	115	50	NONE		22.3	61	37.9	731	758	22229	926.2	15.44	7	264.6	0	0	22229
									00:00:54	31.91	3.064	97.787	1691	2716.43	4495.35	1.65	523.5	172.5	35.2	21.3	32.34	9.2	160	17	17.09	5.63	16.12	7	20.92	0.05	121	40	115	50	NONE		22.3	61	37.9	730	758	22376	932.3	15.54	8	266.4	0	0	22376
									00:00:56	33.71	2.655	89.494	1544	2545.62	4289.83	1.69	450.6	155.8	34.2	20.3	30.31	8.7	161	15.8	16.97	5.87	16.05	7.17	20.92	0.05	121	42	114	51	NONE		22.4	61	37.9	731	758	21091	878.8	14.65	8	251.1	0	0	21091
									00:00:57	39.74	2.567	102	1414	3094.07	5297.32	1.71	428.4	163.1	32.1	18.7	36.83	10.5	160	19.3	16.69	6.35	15.6	7.75	20.92	0.05	119	45	111	55	NONE		22.4	61	37.9	731	758	25767	1073.6	17.89	9	306.8	0	0	25767
									00:00:59	40.27	2.67	107.517	1399	3373.36	5618.81	1.67	442.7	170.7	31	18.6	40.16	11.5	158	21.4	16.58	6.39	15.53	7.7	20.92	0.05	118	45	110	55	NONE		22.4	61	37.9	731	758	27845	1160.2	19.34	9	331.5	0	0	27845
									00:01:00	33.33	3.118	103.933	1641	2926.8	4933.35	1.69	530.4	181.2	34.7	20.6	34.84	10	155	18.9	17.01	5.81	15.97	7.3	20.92	0.05	121	41	114	52	NONE		22.4	61	37.9	731	758	24251	1010.5	16.84	10	288.7	0	0	24251
									00:01:02	35.29	3.017	106.482	1659	3023.37	5088.34	1.68	512.3	176.5	34.4	20.4	35.99	10.3	152	19.9	16.98	5.85	15.99	7.19	20.92	0.05	121	42	114	51	NONE		22.4	61	37.9	730	758	25039	1043.3	17.39	10	298.1	0	0	25039
									00:01:04	31.25	3.238	101.188	1817	2842.84	5001.99	1.76	549.4	195.9	34.8	19.8	33.84	9.7	151	18.8	16.97	6.05	15.98	7.52	20.92	0.05	121	43	114	53	NONE		22.4	61	37.9	731	758	23889	995.4	16.59	11	284.4	0	0	23889
									00:01:07	25.75	3.424	88.172	1872	2263.5	4209.01	1.86	590.4	200.1	38.2	20.5	26.95	7.7	150	15.1	17.24	5.84	16.07	7.35	20.92	0.05	123	42	114	52	NONE		22.4	60	37.9	731	758	19379	807.5	13.46	11	230.7	0	0	19379
									00:01:08	32.97	3.043	100.319	1681	2568.94	4489.09	1.75	527.2	166.8	38.2	21.8	30.58	8.7	151	17	17.33	5.48	16.39	6.78	20.92	0.05	123	39	117	48	NONE		22.4	60	37.9	731	758	21538	897.4	14.96	12	256.4	0	0	21538
									00:01:10	35.29	2.978	105.106	1686	2398.84	4411.51	1.84	526	153.2	42.8	23.3	28.56	8.2	152	15.8	17.66	5.14	16.77	6.44	20.92	0.05	126	37	119	46	NONE		22.4	60	37.9	730	758	20460	852.5	14.21	12	243.6	0	0	20460
									00:01:11	37.04	2.775	102.778	1537	2222.08	4248.03	1.91	493.8	140.6	45.1	23.6	26.45	7.6	152	14.6	17.79	5.07	16.83	6.5	20.92	0.05	127	36	120	46	NONE		22.4	60	37.9	731	758	19208	800.3	13.34	12	228.7	0	0	19208
									00:01:13	36.14	2.96	106.988	1583	2364.35	4530.04	1.92	524.6	153.6	44.2	23.1	28.15	8	152	15.6	17.72	5.19	16.86	6.48	20.92	0.05	126	37	120	46	NONE		22.4	60	37.9	730	758	20454	852.2	14.2	13	243.5	0	0	20454
									00:01:15	30.46	3.237	98.589	1872	2040.05	4062.18	1.99	579	163.5	47.3	23.7	24.29	6.9	151	13.5	17.89	5.05	17.02	6.36	20.92	0.05	127	36	121	45	NONE		22.4	60	37.9	731	758	17891	745.5	12.42	13	213	0	0	17891
									00:01:17	35.5	2.917	103.562	1536	2236.71	4438.6	1.98	518	153.2	45.2	22.8	26.63	7.6	151	14.8	17.76	5.25	16.74	6.78	20.92	0.05	126	37	119	48	NONE		22.4	60	37.9	730	758	19592	816.3	13.61	14	233.2	0	0	19592
									00:01:19	31.91	3.05	97.34	1640	2230.33	4356.38	1.95	536.3	167.2	42.6	21.8	26.55	7.6	151	14.8	17.58	5.48	16.64	6.86	20.92	0.05	125	39	118	49	NONE		22.4	60	37.9	731	758	19426	809.4	13.49	14	231.3	0	0	19426
									00:01:21	31.25	3.377	105.531	1873	2241.88	4318.04	1.93	602.5	169.4	46.1	23.9	26.69	7.6	151	14.8	17.84	5.02	16.96	6.37	20.92	0.05	127	36	121	45	NONE		22.4	60	37.9	731	758	19430	809.6	13.49	15	231.3	0	0	19430
									00:01:22	35.5	2.924	103.811	1586	2142.35	4175.22	1.95	523.9	144.2	47.3	24.3	25.5	7.3	152	14.1	17.92	4.93	17.07	6.17	20.92	0.05	127	35	121	44	NONE		22.4	60	37.9	730	758	18645	776.9	12.95	15	222	0	0	18645
									00:01:24	35.09	2.753	96.596	1524	1959.17	3802.18	1.94	494.8	132.9	48.1	24.8	23.32	6.7	151	13	17.97	4.83	17.08	6.08	20.92	0.05	128	34	121	43	NONE		22.4	60	37.9	731	758	17025	709.4	11.82	15	202.7	0	0	17025
									00:01:26	35.29	2.899	102.318	1524	2052.71	4034.71	1.97	521.6	140.2	48.6	24.7	24.44	7	150	13.7	17.99	4.84	17.08	6.14	20.92	0.05	128	34	121	44	NONE		22.4	60	37.9	730	758	17919	746.6	12.44	16	213.3	0	0	17919
									00:01:27	35.93	2.642	94.922	1465	1924.1	3761.7	1.96	474.7	128.4	48	24.6	22.91	6.5	148	13	17.97	4.86	17.05	6.27	20.92	0.05	128	35	121	45	NONE		22.4	60	37.9	731	758	16764	698.5	11.64	16	199.6	0	0	16764
									00:01:29	31.91	3.103	99.032	1745	2002.78	4008.61	2	557	154	48.3	24.1	23.84	6.8	148	13.5	17.95	4.96	17.15	6.11	20.92	0.05	128	35	122	43	NONE		22.4	60	38	731	758	17597	733.2	12.22	16	209.5	0	0	17597
									00:01:31	32.09	2.877	92.31	1600	1829.56	3692.03	2.02	517.9	141.1	49.2	24.4	21.78	6.2	147	12.4	18	4.9	17.12	6.23	20.92	0.05	128	35	122	44	NONE		22.4	60	38	730	758	16123	671.8	11.2	17	191.9	0	0	16123
									00:01:33	32.43	3.038	98.53	1644	1926.36	3898.14	2.02	548	147.4	50	24.7	22.93	6.6	147	13.1	18.04	4.85	17.21	6.02	20.92	0.05	128	34	122	43	NONE		22.4	60	38	731	758	16993	708	11.8	17	202.3	0	0	16993
									00:01:35	32.09	2.962	95.037	1604	1816.43	3701.49	2.04	536	141.5	51.1	25.1	21.62	6.2	146	12.4	18.1	4.78	17.18	6.16	20.92	0.05	129	34	122	44	NONE		22.5	59	38	731	758	16064	669.3	11.16	17	191.2	0	0	16064
									00:01:37	30.77	2.869	88.277	1640	1746.38	3538.13	2.03	516.5	141	49.3	24.3	20.79	5.9	145	12	18	4.91	17.11	6.24	20.92	0.05	128	35	122	44	NONE		22.5	60	38	730	758	15412	642.2	10.7	18	183.5	0	0	15412
									00:01:39	30.3	3.012	91.273	1732	1755.61	3590.1	2.04	544.4	145.3	50.8	24.8	20.9	6	144	12.2	18.07	4.82	17.27	5.96	20.92	0.05	129	34	123	42	NONE		22.5	60	38	730	758	15546	647.8	10.8	18	185.1	0	0	15546
									00:01:40	34.68	2.724	94.474	1513	1753.52	3621.54	2.07	494.8	128.1	52.5	25.4	20.88	6	143	12.3	18.16	4.7	17.33	5.88	20.92	0.05	129	33	123	42	NONE		22.5	60	38	730	758	15584	649.3	10.82	18	185.5	0	0	15584
									00:01:42	32.26	3.168	102.194	1745	1863.49	3910.04	2.1	576.5	148.7	53.6	25.6	22.18	6.3	142	13.1	18.2	4.69	17.44	5.81	20.92	0.05	129	33	124	41	NONE		22.5	60	38	731	758	16659	694.1	11.57	19	198.3	0	0	16659
									00:01:44	28.44	3.298	93.782	1949	1627.55	3548.36	2.18	603.3	153.1	56.4	25.9	19.38	5.5	142	11.5	18.29	4.64	17.48	5.87	20.92	0.05	130	33	124	42	NONE		22.5	60	38	731	758	14761	615	10.25	19	175.7	0	0	14761
									00:01:46	35.29	2.795	98.647	1431	1700.16	3664.1	2.16	512.1	127.4	56.6	26.2	20.24	5.8	142	12	18.32	4.56	17.5	5.75	20.92	0.05	130	32	124	41	NONE		22.5	60	38	730	758	15352	639.7	10.66	19	182.8	0	0	15352
									00:01:49	24	3.226	77.424	1638	1337.95	2821.49	2.11	591.5	144.3	56.6	26.8	15.93	4.6	143	9.4	18.34	4.47	17.48	6.09	20.92	0.05	130	32	124	43	NONE		22.5	60	38	731	758	11983	499.3	8.32	20	142.7	0	0	11983
									00:01:50	37.97	2.773	105.304	1566	1906.75	3933.3	2.06	505.6	127.1	53.8	26.1	22.7	6.5	144	13.2	18.23	4.58	17.49	5.67	20.92	0.05	130	33	124	40	NONE		22.5	60	38	730	758	16939	705.8	11.76	20	201.7	0	0	16939
									00:01:52	34.29	3.029	103.851	1676	1675.28	3598.47	2.15	560.1	128.9	60.6	28.2	19.94	5.7	144	11.6	18.49	4.26	17.81	5.27	20.92	0.05	131	30	127	37	NONE		22.5	60	38	731	758	15108	629.5	10.49	20	179.9	0	0	15108
									00:01:54	31.41	2.881	90.503	1592	1358.29	3078.98	2.27	536.3	120.4	65	28.7	16.17	4.6	144	9.4	18.62	4.18	17.85	5.36	20.92	0.05	132	30	127	38	NONE		22.5	60	38	731	758	12505	521.1	8.68	21	148.9	0	0	12505
									00:01:56	30.61	2.719	83.235	1566	1296.19	2984.84	2.3	503.4	119.7	62.6	27.2	15.43	4.4	143	9.1	18.51	4.4	17.76	5.54	20.92	0.05	132	31	126	39	NONE		22.5	60	38	731	758	12007	500.3	8.34	21	142.9	0	0	12007
									00:01:58	32.43	2.942	95.416	1619	1453.26	3351.73	2.31	546.2	126.9	64.1	27.8	17.3	4.9	143	10.2	18.57	4.31	17.84	5.48	20.92	0.05	132	31	127	39	NONE		22.5	60	38	730	758	13471	561.3	9.35	21	160.4	0	0	13471
									00:02:00	28.44	3.274	93.1	1808	1413.03	3293.31	2.33	607.8	142.2	64.5	27.7	16.82	4.8	143	9.9	18.56	4.34	17.82	5.5	20.92	0.05	132	31	127	39	NONE		22.5	60	38	730	758	13152	548	9.13	22	156.6	0	0	13152
									00:02:01	35.71	2.68	95.714	1470	1489.46	3447.58	2.31	496.1	118.5	62.6	27	17.73	5.1	142	10.5	18.51	4.42	17.76	5.59	20.92	0.05	132	31	126	40	NONE		22.5	60	38	731	758	13826	576.1	9.6	22	164.6	0	0	13826
									00:02:03	35.5	2.898	102.888	1585	1556.44	3546.83	2.28	538.8	122.7	64.5	28.3	18.53	5.3	141	11	18.59	4.23	17.88	5.37	20.92	0.05	132	30	127	38	NONE		22.5	60	38	731	758	14359	598.3	9.97	22	170.9	0	0	14359
									00:02:05	33.15	2.934	97.26	1557	1504.57	3395.85	2.26	544.2	125.8	63.1	28	17.91	5.1	139	10.8	18.55	4.29	17.73	5.51	20.92	0.05	132	30	126	39	NONE		22.5	60	38	730	758	13829	576.2	9.6	22	164.6	0	0	13829
									00:02:07	28.04	3.074	86.187	1796	1378.94	3020.71	2.19	568.5	132.3	61.1	27.9	16.42	4.7	138	10	18.49	4.3	17.69	5.56	20.92	0.05	131	31	126	40	NONE		22.5	60	38	730	758	12529	522	8.7	23	149.2	0	0	12529
									00:02:09	31.09	2.634	81.886	1518	1395.26	2955.42	2.12	483.8	116.7	57.1	27	16.61	4.7	139	10	18.37	4.43	17.6	5.54	20.92	0.05	131	32	125	39	NONE		22.5	60	38	731	758	12517	521.5	8.69	23	149	0	0	12517
									00:02:11	31.25	2.57	80.312	1473	1415.32	2948.45	2.08	470.2	115.8	55.2	26.5	16.85	4.8	138	10.3	18.3	4.51	17.5	5.69	20.92	0.05	130	32	124	40	NONE		22.5	60	38	730	758	12619	525.8	8.76	23	150.2	0	0	12619
									00:02:13	28.3	2.816	79.698	1639	1422.65	2947.25	2.07	514.4	127.8	54.6	26.4	16.94	4.8	134	10.6	18.27	4.54	17.55	5.57	20.92	0.05	130	32	125	40	NONE		22.5	60	38	730	758	12658	527.4	8.79	24	150.7	0	0	12658
									00:02:15	30.61	2.787	85.316	1565	1417.82	3034.37	2.14	513.4	121.7	58.7	27.4	16.88	4.8	133	10.7	18.42	4.37	17.61	5.55	20.92	0.05	131	31	125	39	NONE		22.5	60	38	730	758	12769	532	8.87	24	152	0	0	12769
									00:02:17	26.09	3.457	90.183	2021	1463.28	3292.24	2.25	637.3	154.9	60.4	26.8	17.42	5	132	11.1	18.44	4.48	17.74	5.45	20.92	0.05	131	32	126	39	NONE		22.5	60	38	731	758	13433	559.7	9.33	24	159.9	0	0	13433
									00:02:19	35.09	2.414	84.702	1464	1398.62	3003.49	2.15	445	105.1	58.8	27.4	16.65	4.8	131	10.7	18.43	4.35	17.71	5.46	20.92	0.05	131	31	126	39	NONE		22.5	60	38	731	758	12612	525.5	8.76	25	150.1	0	0	12612
									00:02:21	34.09	2.728	93	1510	1428.78	3135.67	2.19	507.1	113	63.4	28.9	17.01	4.9	127	11.3	18.59	4.14	17.89	5.16	20.92	0.05	132	29	127	37	NONE		22.5	60	38	731	758	12991	541.3	9.02	25	154.7	0	0	12991
									00:02:23	29.56	2.894	85.537	1683	1323.18	2879.74	2.18	537.7	119.7	63.1	29	15.75	4.5	124	10.7	18.58	4.14	17.89	5.15	20.92	0.05	132	29	127	37	NONE		22.5	60	38	731	758	11993	499.7	8.33	25	142.8	0	0	11993
									00:02:25	30.77	2.796	86.031	1640	1282.19	2836.89	2.21	521.5	113.3	65.4	29.6	15.26	4.4	125	10.3	18.65	4.05	17.99	5.09	20.92	0.05	133	29	128	36	NONE		22.5	60	38	731	758	11694	487.3	8.12	25	139.2	0	0	11694
									00:02:27	27.78	2.851	79.194	1547	1238.16	2771.02	2.24	528.3	122.5	62.4	27.9	14.74	4.2	126	9.8	18.53	4.3	17.81	5.43	20.92	0.05	132	31	127	39	NONE		22.5	60	38	731	758	11343	472.6	7.88	26	135	0	0	11343
									00:02:29	32.79	2.459	80.623	1497	1232.8	2714.1	2.2	457.3	101.7	63.5	28.9	14.68	4.2	125	9.9	18.6	4.14	17.96	5.14	20.92	0.05	132	29	128	37	NONE		22.5	60	38	730	758	11223	467.6	7.79	26	133.6	0	0	11223
									00:02:31	26.91	3.133	84.296	1784	1243.64	2780.67	2.24	584.8	127	66.3	29.6	14.81	4.2	123	10.1	18.67	4.05	17.97	5.1	20.92	0.05	133	29	128	36	NONE		22.6	60	38	731	758	11389	474.5	7.91	26	135.6	0	0	11389
									00:02:33	29.27	2.738	80.137	1612	1197.73	2696.8	2.25	510.1	113.2	65.2	29	14.26	4.1	124	9.7	18.63	4.13	17.95	5.15	20.92	0.05	132	29	128	37	NONE		22.6	59	38	730	758	10998	458.3	7.64	26	130.9	0	0	10998
									00:02:35	27.52	2.507	69	1597	1085.89	2393.46	2.2	464.5	106.8	61.8	28	12.93	3.7	123	8.8	18.53	4.26	17.78	5.39	20.92	0.05	132	30	126	38	NONE		22.6	59	38	731	758	9890	412.1	6.87	27	117.7	0	0	9890
									00:02:37	28.17	2.709	76.31	1659	1171.04	2563.34	2.19	503.7	111.8	63.5	29	13.94	4	120	9.8	18.59	4.13	17.93	5.13	20.92	0.05	132	29	127	36	NONE		22.6	59	38	731	758	10637	443.2	7.39	27	126.6	0	0	10637
									00:02:39	28.99	2.615	75.797	1583	1149.29	2509.8	2.18	487	106.4	64.2	29.4	13.68	3.9	119	9.7	18.62	4.07	17.94	5.11	20.92	0.05	132	29	128	36	NONE		22.6	59	38	731	758	10430	434.6	7.24	27	124.2	0	0	10430
									00:02:42	27.65	2.44	67.465	1545	1070.99	2325.51	2.17	451.9	103.3	61.2	28.2	12.75	3.6	120	8.9	18.52	4.23	17.83	5.23	20.92	0.05	132	30	127	37	NONE		22.6	59	38	731	758	9698	404.1	6.73	27	115.5	0	0	9698
									00:02:44	28.99	2.35	68.116	1490	1116.12	2391.16	2.14	433.7	101.3	59.2	27.6	13.29	3.8	118	9.5	18.46	4.31	17.79	5.27	20.92	0.05	131	31	126	37	NONE		22.6	59	38	731	758	10056	419	6.98	28	119.7	0	0	10056
									00:02:46	28.3	2.703	76.5	1550	1191.99	2577.83	2.16	501.9	111.9	62.5	28.9	14.19	4.1	116	10.3	18.57	4.14	17.92	5.06	20.92	0.05	132	29	127	36	NONE		22.6	59	38	730	758	10777	449.1	7.48	28	128.3	0	0	10777
									00:02:48	26.91	2.716	73.076	1615	1095.91	2381.81	2.17	506.6	108.8	65	29.9	13.05	3.7	117	9.4	18.65	4.01	17.95	5.06	20.92	0.05	133	28	128	36	NONE		22.6	59	38	730	758	9927	413.6	6.89	28	118.2	0	0	9927
									00:02:50	26.91	2.832	76.197	1739	1098.52	2442.61	2.22	530.2	111.6	67.6	30.4	13.08	3.7	118	9.3	18.72	3.94	18.1	4.88	20.92	0.05	133	28	129	35	NONE		22.6	59	38	731	758	10038	418.3	6.97	28	119.5	0	0	10038
									00:02:52	30.3	2.583	78.273	1505	1126.79	2489.47	2.21	483.8	101	67.6	30.6	13.41	3.8	117	9.6	18.73	3.91	18.07	4.88	20.92	0.05	133	28	128	35	NONE		22.6	59	38	731	758	10271	428	7.13	29	122.3	0	0	10271
									00:02:55	23.17	2.618	60.649	1424	881.501	1929.53	2.19	490	102.4	67	30.6	10.49	3	116	7.6	18.72	3.91	18.12	5.07	20.92	0.05	133	28	129	36	NONE		22.6	59	38	731	758	8007	333.6	5.56	29	95.3	0	0	8007
									00:02:57	32.61	2.787	90.88	1529	1447.56	3020	2.09	516.9	113.8	61.2	29.3	17.23	4.9	118	12.3	18.55	4.08	17.86	5.13	20.92	0.05	132	29	127	36	NONE		22.6	59	38	730	758	12913	538	8.97	29	153.7	0	0	12913
									00:02:59	30.61	2.721	83.296	1610	1205.34	2571.12	2.13	510.1	103.3	67.3	31.6	14.35	4.1	118	10.2	18.75	3.8	18.12	4.81	20.92	0.05	133	27	129	34	NONE		22.6	60	38	730	758	10842	451.7	7.53	30	129.1	0	0	10842
									00:03:01	28.71	2.712	77.856	1573	1079.04	2392.4	2.22	510.1	102.5	70.3	31.7	12.85	3.7	116	9.3	18.81	3.78	18.14	4.82	20.92	0.05	134	27	129	34	NONE		22.6	60	38	730	758	9849	410.4	6.84	30	117.3	0	0	9849
									00:03:03	31.41	2.417	75.927	1473	1018.76	2300.74	2.26	455.9	90.1	72.4	32	12.13	3.5	114	8.9	18.86	3.73	18.24	4.62	20.92	0.05	134	27	130	33	NONE		22.6	60	38	730	758	9366	390.2	6.5	30	111.5	0	0	9366
									00:03:05	25.53	2.865	73.149	1709	1023.56	2309.12	2.26	537.9	111.2	69.7	30.9	12.19	3.5	115	8.9	18.77	3.88	18.13	4.87	20.92	0.05	133	28	129	35	NONE		22.6	60	38	730	758	9406	391.9	6.53	30	112	0	0	9406
									00:03:07	31.58	2.354	74.337	1378	1019.52	2295.46	2.25	443	89.4	70.7	31.4	12.14	3.5	115	8.9	18.82	3.8	18.2	4.71	20.92	0.05	134	27	129	33	NONE		22.6	60	38	730	758	9362	390.1	6.5	30	111.4	0	0	9362
									00:03:09	27.27	2.119	57.791	1251	876.32	1937.88	2.21	394.4	87.3	63.8	28.8	10.43	3	117	7.5	18.61	4.12	17.97	4.99	20.92	0.05	132	29	128	35	NONE		22.6	60	38	730	758	7991	333	5.55	31	95.1	0	0	7991
									00:03:11	28.99	2.434	70.551	1336	1134.95	2385.37	2.1	450.7	101.1	60.4	28.7	13.51	3.9	120	9.5	18.52	4.15	17.79	5.11	20.92	0.05	132	30	126	36	NONE		22.6	60	38	730	758	10152	423	7.05	31	120.9	0	0	10152
									00:03:14	20.83	3.464	72.167	2098	1076.84	2357.93	2.19	646.3	139.1	65.7	30	12.82	3.7	119	9	18.66	4.02	17.97	4.97	20.92	0.05	133	29	128	35	NONE		22.6	60	38	730	758	9782	407.6	6.79	31	116.5	0	0	9782
									00:03:16	30	2.198	65.94	1374	999.571	2118.32	2.12	409.9	86.8	63.9	30.1	11.9	3.4	121	8.3	18.65	3.95	17.87	5.07	20.92	0.05	133	28	127	36	NONE		22.6	60	38	730	758	8969	373.7	6.23	31	106.8	0	0	8969
									00:03:19	25.86	2.524	65.276	1457	1042.54	2191.29	2.1	467.8	104.1	60.9	29	12.41	3.5	122	8.5	18.53	4.12	17.79	5.18	20.92	0.05	132	29	126	37	NONE		22.6	59	38	730	758	9326	388.6	6.48	32	111	0	0	9326
									00:03:21	24.29	2.575	62.551	1508	999.299	2017.66	2.02	478.1	102.1	60.9	30.2	11.9	3.4	123	8.1	18.57	3.97	17.84	5.03	20.92	0.05	132	28	127	36	NONE		22.6	59	38	730	758	8808	367	6.12	32	104.9	0	0	8808
									00:03:23	24.69	2.926	72.247	1831	1071.46	2222.27	2.07	547.6	110.7	65.8	31.7	12.76	3.6	122	8.8	18.71	3.78	18.08	4.78	20.92	0.05	133	27	129	34	NONE		22.6	59	38	730	758	9537	397.4	6.62	32	113.5	0	0	9537
									00:03:25	28.71	2.199	63.129	1386	919.319	1908.81	2.08	412.4	81.8	66.5	32	10.94	3.1	117	7.9	18.75	3.72	18.12	4.66	20.92	0.05	133	26	129	33	NONE		22.6	59	38	730	758	8186	341.1	5.69	32	97.5	0	0	8186
									00:03:27	31.41	2.074	65.152	1284	963.252	1984.2	2.06	388.4	77.7	65.4	31.7	11.47	3.3	111	8.7	18.73	3.75	18.11	4.7	20.92	0.05	133	27	129	33	NONE		22.6	59	38	730	758	8553	356.4	5.94	33	101.8	0	0	8553
									00:03:30	26.43	2.535	67.004	1405	1001.02	2108.77	2.11	473.7	98.1	65.1	30.9	11.92	3.4	109	9.2	18.69	3.87	18.15	4.7	20.92	0.05	133	28	129	33	NONE		22.6	59	38	730	758	8962	373.4	6.22	33	106.7	0	0	8962
									00:03:31	31.09	2.359	73.337	1425	965.492	2164.94	2.24	446	85.7	73.7	32.9	11.49	3.3	109	8.9	18.91	3.63	18.26	4.53	20.92	0.05	134	26	130	32	NONE		22.6	59	38	730	758	8851	368.8	6.15	33	105.4	0	0	8851
									00:03:33	30.77	1.903	58.554	1254	790.816	1760.63	2.23	358.9	70.4	71.3	32	9.41	2.7	107	7.4	18.86	3.7	18.24	4.53	20.92	0.05	134	26	130	32	NONE		22.6	59	38	730	758	7230	301.3	5.02	33	86.1	0	0	7230
									00:03:35	30.15	2.175	65.578	1426	946.376	1967.77	2.08	408.3	80.3	67.1	32.3	11.27	3.2	106	8.9	18.77	3.69	18.11	4.63	20.92	0.05	133	26	129	33	NONE		22.6	59	38	730	758	8432	351.3	5.86	33	100.4	0	0	8432
									00:03:38	28.3	2.233	63.198	1481	925.304	1911.71	2.07	418.6	83.1	66.2	32	11.02	3.1	108	8.6	18.75	3.72	18.14	4.6	20.92	0.05	133	26	129	33	NONE		22.6	59	38	730	758	8225	342.7	5.71	34	97.9	0	0	8225
									00:03:40	28.04	2.221	62.271	1426	864.897	1845.49	2.13	418.3	81	69.7	32.7	10.3	2.9	110	7.9	18.83	3.65	18.19	4.54	20.92	0.05	134	26	129	32	NONE		22.6	59	38	730	758	7781	324.2	5.4	34	92.6	0	0	7781
									00:03:42	30.15	2.272	68.503	1427	968.662	2001.34	2.07	427.6	81.7	68.5	33.2	11.53	3.3	111	8.7	18.82	3.6	18.21	4.53	20.92	0.05	134	26	129	32	NONE		22.6	60	38	730	758	8610	358.8	5.98	34	102.5	0	0	8610
									00:03:44	31.91	2.15	68.617	1331	920.486	1946.5	2.11	406.6	75.1	72.1	34.1	10.96	3.1	110	8.4	18.91	3.49	18.26	4.41	20.92	0.05	134	25	130	31	NONE		22.6	60	38	730	758	8253	343.9	5.73	34	98.2	0	0	8253
									00:03:46	30	1.911	57.33	1300	800.555	1637.39	2.05	360.3	67.2	69	33.7	9.53	2.7	108	7.4	18.85	3.52	18.15	4.58	20.92	0.05	134	25	129	33	NONE		22.6	60	38	730	758	7090	295.4	4.92	34	84.4	0	0	7090
									00:03:48	26.91	1.88	50.583	1207	781.277	1548.64	1.98	350.8	70.8	62.3	31.4	9.3	2.7	108	7.2	18.66	3.77	17.89	4.88	20.92	0.05	133	27	127	35	NONE		22.7	60	38	730	758	6841	285	4.75	34	81.4	0	0	6841
									00:03:50	31.25	2.122	66.312	1426	1006.54	1980.95	1.97	396.9	78	63.7	32.4	11.98	3.4	108	9.3	18.7	3.68	18.01	4.62	20.92	0.05	133	26	128	33	NONE		22.7	60	38	730	758	8791	366.3	6.1	35	104.6	0	0	8791
									00:03:52	27.52	2.473	68.064	1504	1016.61	2003.75	1.97	463.4	89.6	65.1	33	12.1	3.5	106	9.6	18.74	3.62	18.1	4.55	20.92	0.05	133	26	129	32	NONE		22.7	60	38	730	758	8883	370.1	6.17	35	105.8	0	0	8883
									00:03:54	30.15	2.141	64.553	1301	959.668	1916	2	401.2	78.2	65.1	32.6	11.42	3.3	106	9.1	18.74	3.65	18.15	4.49	20.92	0.05	133	26	129	32	NONE		22.7	60	38	730	758	8424	351	5.85	35	100.3	0	0	8424
									00:03:57	21.9	2.842	62.234	1897	932.885	1892.21	2.03	531.7	106.3	65.1	32.1	11.11	3.2	110	8.5	18.71	3.74	18.06	4.6	20.92	0.05	133	27	128	33	NONE		22.7	60	38	730	758	8236	343.2	5.72	35	98.1	0	0	8236
									00:03:59	25.42	2.229	56.669	1629	887.378	1721.51	1.94	415.6	83.3	61.9	31.9	10.56	3	114	7.8	18.65	3.74	17.96	4.69	20.92	0.05	133	27	128	33	NONE		22.7	60	38	730	758	7710	321.3	5.35	36	91.8	0	0	7710
									00:04:01	33.71	2.019	68.056	1362	1012.45	1982.65	1.96	378.6	72.4	64.9	33.1	12.05	3.4	113	9	18.75	3.59	18.09	4.49	20.92	0.05	133	25	129	32	NONE		22.7	60	38	730	758	8826	367.8	6.13	36	105.1	0	0	8826
									00:04:03	32.61	2.075	67.663	1347	1017.59	1968.29	1.93	388.8	74.3	64.3	33.2	12.11	3.5	113	9	18.74	3.58	18.09	4.45	20.92	0.05	133	25	129	32	NONE		22.7	60	38	730	758	8833	368	6.13	36	105.1	0	0	8833
									00:04:05	24.9	2.636	65.627	1606	1002.47	1989.31	1.98	492.5	98.3	63.7	32.1	11.93	3.4	112	9	18.68	3.73	18.05	4.58	20.92	0.05	133	27	128	33	NONE		22.7	60	38	730	758	8781	365.9	6.1	36	104.5	0	0	8781
									00:04:07	34.09	1.831	62.42	1238	910.871	1811.22	1.99	343.9	65.4	65.9	33.1	10.84	3.1	112	8.1	18.78	3.57	18.09	4.51	20.92	0.05	134	25	129	32	NONE		22.7	60	38	730	758	7984	332.7	5.54	36	95.1	0	0	7984
									00:04:10	23.44	2.737	64.148	1753	931.244	1894.96	2.03	513.9	99.5	67.1	33	11.09	3.2	111	8.4	18.78	3.64	18.12	4.54	20.92	0.05	133	26	129	32	NONE		22.7	60	38	730	758	8231	343	5.72	37	98	0	0	8231
									00:04:12	23.9	2.209	52.805	1369	814.83	1571.55	1.93	412.7	80.9	62.8	32.5	9.7	2.8	110	7.4	18.68	3.66	18.01	4.58	20.92	0.05	133	26	128	33	NONE		22.7	60	38	730	758	7065	294.4	4.91	37	84.1	0	0	7065
									00:04:14	26.2	2.566	67.231	1598	965.368	1891.38	1.96	483.1	88.9	67.7	34.6	11.49	3.3	107	9	18.83	3.46	18.22	4.35	20.92	0.05	134	25	130	31	NONE		22.7	60	38	730	758	8417	350.7	5.85	37	100.2	0	0	8417
									00:04:16	29.13	2.156	62.796	1410	885.78	1747.52	1.97	406.6	73.9	68.6	34.8	10.54	3	105	8.4	18.86	3.43	18.25	4.34	20.92	0.05	134	24	130	31	NONE		22.7	60	38	730	758	7743	322.6	5.38	37	92.2	0	0	7743
									00:04:18	26.43	2.351	62.141	1511	873.646	1768.85	2.02	443.1	82.4	69	34.1	10.4	3	104	8.4	18.85	3.5	18.22	4.42	20.92	0.05	134	25	130	31	NONE		22.7	60	38	730	758	7708	321.2	5.35	37	91.8	0	0	7708
									00:04:21	20.13	3.2	64.43	2112	851.966	1784.97	2.1	606.3	109.2	74	35.3	10.14	2.9	103	8.3	18.95	3.41	18.36	4.27	20.92	0.05	135	24	131	30	NONE		22.7	60	38	731	758	7612	317.2	5.29	38	90.6	0	0	7612
									00:04:23	29.13	1.63	47.476	1161	635.176	1302.7	2.05	308.7	55.1	71.5	34.9	7.56	2.2	103	6.2	18.94	3.38	18.24	4.35	20.92	0.05	135	24	130	31	NONE		22.7	60	38	731	758	5631	234.6	3.91	38	67	0	0	5631
									00:04:26	29.56	1.716	50.719	1211	799.809	1525.43	1.91	319.9	63.5	60.8	31.9	9.52	2.7	102	7.8	18.64	3.7	17.95	4.67	20.92	0.05	133	26	128	33	NONE		22.7	60	38	730	758	6908	287.8	4.8	38	82.2	0	0	6908
									00:04:28	27.4	2.277	62.384	1555	913.586	1762.05	1.93	428	79.2	66.2	34.3	10.88	3.1	100	9.1	18.8	3.48	18.2	4.32	20.92	0.05	134	25	129	31	NONE		22.7	60	38	730	758	7922	330.1	5.5	38	94.3	0	0	7922
									00:04:30	28.04	2.034	57.028	1379	812.583	1577.34	1.94	383.4	69.3	67.8	34.9	9.67	2.8	101	8	18.85	3.41	18.19	4.33	20.92	0.05	134	24	129	31	NONE		22.7	60	38	730	758	7062	294.2	4.9	38	84.1	0	0	7062
									00:04:40	29.27	2.142	62.693	1393	914.634	1717.61	1.88	403.2	72.3	66.3	35.3	10.89	3.1	103	8.9	18.82	3.38	18.21	4.28	20.92	0.05	134	24	129	30	NONE		22.7	60	38	730	758	7857	327.4	5.46	39	93.5	0	0	7857
									00:04:43	25.42	2.125	54.025	1442	819.066	1523.59	1.86	398.4	73.8	63.8	34.3	9.75	2.8	102	8	18.75	3.47	18.17	4.28	20.92	0.05	133	25	129	30	NONE		22.7	60	38	731	758	7013	292.2	4.87	39	83.5	0	0	7013
									00:04:44	31.91	1.846	58.915	1320	885.206	1590.19	1.8	346.9	61.4	64	35.6	10.54	3	102	8.7	18.79	3.33	18.11	4.25	20.92	0.05	134	24	129	30	NONE		22.7	60	38	731	758	7490	312.1	5.2	40	89.2	0	0	7490
									00:04:47	21.74	2.438	53	1301	766.842	1409.22	1.84	459.7	79.9	67.1	36.5	9.13	2.6	103	7.4	18.86	3.28	18.29	4.13	20.92	0.05	134	23	130	29	NONE		22.7	60	38	731	758	6539	272.4	4.54	40	77.8	0	0	6539
									00:04:49	32.43	2.272	73.686	1388	1216.55	2131.32	1.75	422.6	80.9	58.7	33.5	14.48	4.1	105	11.6	18.6	3.56	17.94	4.44	20.92	0.05	132	25	128	32	NONE		22.7	60	38	730	758	10208	425.3	7.09	40	121.5	0	0	10208
									00:04:51	27.78	2.295	63.75	1489	1027.09	1795.42	1.75	428.2	79.6	60.2	34.4	12.23	3.5	104	9.9	18.66	3.47	18.03	4.32	20.92	0.05	133	25	128	31	NONE		22.7	60	38	731	758	8612	358.8	5.98	40	102.5	0	0	8612
									00:04:53	28.85	2.142	61.788	1395	994.318	1716.56	1.73	399.9	73.3	60.1	34.8	11.84	3.4	104	9.6	18.67	3.42	18.02	4.27	20.92	0.05	133	24	128	30	NONE		22.7	60	38	730	758	8303	346	5.77	40	98.8	0	0	8303
									00:04:55	28.85	1.983	57.202	1400	953.006	1604.37	1.68	369	68.5	57.9	34.4	11.35	3.2	105	9.1	18.61	3.45	17.9	4.38	20.92	0.05	132	25	127	31	NONE		22.7	60	38	731	758	7893	328.9	5.48	41	94	0	0	7893
									00:04:57	28.3	1.976	55.925	1348	982.197	1611.47	1.64	365.6	70.1	54.9	33.5	11.69	3.3	104	9.4	18.5	3.55	17.84	4.44	20.92	0.05	132	25	127	32	NONE		22.7	60	38	730	758	8069	336.2	5.6	41	96.1	0	0	8069
									00:05:00	29.56	2.08	61.478	1349	1032.27	1723.06	1.67	386.8	71.8	57.6	34.5	12.29	3.5	101	10.2	18.6	3.45	17.91	4.33	20.92	0.05	132	25	127	31	NONE		22.7	60	38	731	758	8527	355.3	5.92	41	101.5	0	0	8527
									00:05:02	25.86	2.27	58.707	1505	965.085	1624.97	1.68	423.1	77.4	59	35	11.49	3.3	100	9.7	18.64	3.41	18.04	4.24	20.92	0.05	133	24	128	30	NONE		22.6	60	38	730	758	7994	333.1	5.55	41	95.2	0	0	7994
									00:05:05	22.06	2.763	60.949	1939	967.37	1677.77	1.73	516.6	93.7	61.4	35.4	11.52	3.3	99	9.8	18.7	3.39	18.12	4.12	20.92	0.05	133	24	129	29	NONE		22.7	60	38	731	758	8090	337.1	5.62	42	96.3	0	0	8090
									00:05:07	26.2	1.837	48.131	1316	822.059	1359.51	1.65	341	63.9	56.3	34.1	9.79	2.8	98	8.4	18.56	3.48	17.88	4.4	20.92	0.05	132	25	127	31	NONE		22.6	60	38	730	758	6770	282.1	4.7	42	80.6	0	0	6770
									00:05:09	31.09	1.822	56.642	1238	961.763	1562.06	1.62	338.7	61.9	56.6	34.9	11.45	3.3	97	9.9	18.59	3.4	17.9	4.31	20.92	0.05	132	24	127	31	NONE		22.6	60	38	730	758	7876	328.1	5.47	42	93.8	0	0	7876
									00:05:11	24	2.242	53.808	1559	928.739	1537.9	1.66	415.6	78.9	56.1	33.9	11.06	3.2	97	9.6	18.54	3.52	17.96	4.28	20.92	0.05	132	25	128	30	NONE		22.6	60	38	731	758	7652	318.8	5.31	42	91.1	0	0	7652
									00:05:13	28.85	1.87	53.942	1300	875.776	1448.85	1.65	349.3	61.9	59.3	35.8	10.43	3	96	9.1	18.68	3.31	17.99	4.22	20.92	0.05	133	24	128	30	NONE		22.6	60	38	731	758	7213	300.6	5.01	42	85.9	0	0	7213
									00:05:15	30.77	1.778	54.708	1222	926.924	1518.72	1.64	330.5	60.8	56.7	34.6	11.03	3.2	96	9.7	18.59	3.42	17.99	4.19	20.92	0.05	132	24	128	30	NONE		22.6	60	38	730	758	7611	317.1	5.29	42	90.6	0	0	7611
									00:05:17	30.15	1.974	59.518	1331	967.399	1597.54	1.65	368.7	65.3	59.3	35.9	11.52	3.3	96	10.1	18.68	3.31	18.05	4.12	20.92	0.05	133	24	128	29	NONE		22.6	60	38	731	758	7963	331.8	5.53	43	94.8	0	0	7963
									00:05:19	30.46	1.837	55.949	1347	879.592	1459.91	1.66	344.4	59.1	61.2	36.9	10.47	3	96	9.2	18.75	3.22	18.11	4.05	20.92	0.05	133	23	129	29	NONE		22.6	60	38	730	758	7252	302.2	5.04	43	86.3	0	0	7252
									00:05:21	30.46	2.044	62.254	1280	978.037	1627.94	1.66	383.2	65.9	61.5	36.9	11.64	3.3	96	10.2	18.75	3.22	18.12	4.03	20.92	0.05	133	23	129	29	NONE		22.6	60	38	731	758	8071	336.3	5.61	43	96.1	0	0	8071
									00:05:23	33.33	1.709	56.967	1234	891.347	1489.7	1.67	320.5	55.1	61.3	36.7	10.61	3	96	9.3	18.75	3.22	18.12	4.03	20.92	0.05	133	23	129	29	NONE		22.6	60	38	730	758	7365	306.9	5.11	43	87.7	0	0	7365
									00:05:25	25.53	1.901	48.536	1235	770.518	1288.38	1.67	355.9	62.2	60.7	36.3	9.17	2.6	97	7.9	18.72	3.27	18.09	4.08	20.92	0.05	133	23	129	29	NONE		22.6	60	38	730	758	6368	265.3	4.42	43	75.8	0	0	6368
									00:05:26	53.1	0.722	38.336	613	633.753	1020.95	1.61	134.7	23.7	54.6	33.9	7.54	2.2	97	6.5	18.66	3.28	17.8	4.17	20.92	0.05	133	23	127	30	NONE		22.6	60	38	730	758	5176	215.7	3.59	43	61.6	0	0	5176
									00:05:29	29.7	2.179	64.723	1535	1142.37	1803.76	1.58	403.5	74.8	54.8	34.7	13.6	3.9	98	11.7	18.52	3.43	17.93	4.16	20.92	0.05	132	24	127	30	NONE		22.6	60	38	730	758	9273	386.4	6.44	44	110.4	0	0	9273
									00:05:32	18.75	3.006	56.362	2068	902.949	1507.63	1.67	562.2	99.1	61	36.5	10.75	3.1	101	8.9	18.7	3.3	18.06	4.08	20.92	0.05	133	23	128	29	NONE		22.6	60	38	731	758	7459	310.8	5.18	44	88.8	0	0	7459
									00:05:34	32.97	1.467	48.363	1128	846.232	1291.89	1.53	272.3	48.3	54.4	35.6	10.07	2.9	103	8.2	18.56	3.29	17.87	4.26	20.92	0.05	132	23	127	30	NONE		22.6	60	38	730	758	6799	283.3	4.72	44	80.9	0	0	6799
									00:05:35	31.75	1.785	56.667	1143	1081.33	1640.03	1.52	327.6	63.6	50.3	33.2	12.87	3.7	105	10.3	18.35	3.56	17.63	4.41	20.92	0.05	130	25	125	31	NONE		22.7	60	38	731	758	8671	361.3	6.02	44	103.2	0	0	8671
									00:05:39	20.91	2.229	46.599	1473	907.515	1368.99	1.51	408	80.6	49.7	33	10.8	3.1	103	8.8	18.3	3.62	17.57	4.46	20.92	0.05	130	26	125	32	NONE		22.6	60	38	730	758	7265	302.7	5.05	44	86.5	0	0	7265
									00:05:40	27.78	1.813	50.361	1199	988.695	1411.79	1.43	332.2	62.6	49	34.3	11.77	3.4	103	9.6	18.32	3.45	17.54	4.38	20.92	0.05	130	25	125	31	NONE		22.7	60	38	731	758	7789	324.5	5.41	45	92.7	0	0	7789
									00:05:43	26.79	2.194	58.768	1363	1101.17	1615.36	1.47	404.2	74.3	51.7	35.2	13.11	3.7	104	10.6	18.42	3.39	17.71	4.26	20.92	0.05	131	24	126	30	NONE		22.6	60	38	731	758	8743	364.3	6.07	45	104.1	0	0	8743
									00:05:45	27.52	1.806	49.706	1271	974.623	1421.6	1.46	330.7	63.6	49	33.6	11.6	3.3	103	9.5	18.31	3.52	17.59	4.41	20.92	0.05	130	25	125	31	NONE		22.6	60	38	730	758	7725	321.9	5.36	45	92	0	0	7725
									00:05:47	28.99	1.645	47.681	1196	882.169	1291.32	1.46	303.6	54.9	51.7	35.4	10.5	3	104	8.5	18.46	3.34	17.7	4.23	20.92	0.05	131	24	126	30	NONE		22.7	60	38	731	758	7000	291.7	4.86	45	83.3	0	0	7000
									00:05:49	35.09	1.759	61.719	1192	1114.91	1668.5	1.5	325.4	58.6	53.2	35.5	13.27	3.8	103	10.8	18.5	3.33	17.81	4.09	20.92	0.05	132	24	127	29	NONE		22.7	60	38	731	758	8904	371	6.18	45	106	0	0	8904
									00:05:50	35.29	1.624	57.318	1176	963.695	1476.75	1.53	302.9	51.6	56.9	37.1	11.47	3.3	101	9.5	18.65	3.18	17.94	3.99	20.92	0.05	133	23	128	28	NONE		22.7	60	38	730	758	7751	323	5.38	45	92.3	0	0	7751
									00:05:53	22.9	2.517	57.641	1881	911.959	1462.97	1.6	472.1	78.8	61.4	38.3	10.86	3.1	101	9	18.76	3.13	18.18	3.85	20.92	0.05	133	22	129	27	NONE		22.7	60	38	731	758	7439	310	5.17	46	88.6	0	0	7439
									00:05:55	31.41	1.658	52.084	1207	803.48	1298.44	1.62	311.8	51	62.1	38.4	9.57	2.7	100	8	18.81	3.08	18.14	3.92	20.92	0.05	134	22	129	28	NONE		22.7	59	38	731	758	6569	273.7	4.56	46	78.2	0	0	6569
									00:05:57	31.25	1.525	47.656	1066	799.739	1262.49	1.58	284.2	49.8	56.9	36	9.52	2.7	99	8.1	18.64	3.27	17.98	4.12	20.92	0.05	133	23	128	29	NONE		22.7	59	38	731	758	6491	270.5	4.51	46	77.3	0	0	6491
									00:05:59	31.91	1.616	51.574	1192	877.225	1367.03	1.56	300.8	52.8	56.2	36.1	10.44	3	98	9	18.61	3.27	17.94	4.11	20.92	0.05	132	23	128	29	NONE		22.7	60	38	730	758	7092	295.5	4.92	46	84.4	0	0	7092
									00:06:01	24	2.209	53.016	1598	875.827	1387.94	1.58	412.4	71.3	58.6	37	10.43	3	98	8.9	18.67	3.23	18.01	4.09	20.92	0.05	133	23	128	29	NONE		22.7	59	38	731	758	7117	296.5	4.94	46	84.7	0	0	7117
									00:06:03	33.71	1.478	49.82	1096	825.561	1298.56	1.57	275.9	47.5	57.5	36.5	9.83	2.8	97	8.5	18.67	3.21	17.99	4.02	20.92	0.05	133	23	128	29	NONE		22.7	59	38	731	758	6693	278.9	4.65	47	79.7	0	0	6693
									00:06:05	32.79	1.414	46.361	974	791.403	1218.02	1.54	263.2	45.8	55.7	36.2	9.42	2.7	95	8.3	18.61	3.24	17.89	4.13	20.92	0.05	132	23	127	29	NONE		22.7	59	38	730	758	6374	265.6	4.43	47	75.9	0	0	6374
									00:06:07	29.85	1.923	57.403	1256	1003.91	1587.17	1.58	356.5	65.5	55.1	34.9	11.95	3.4	96	10.5	18.54	3.41	17.94	4.08	20.92	0.05	132	24	128	29	NONE		22.7	59	38	731	758	8152	339.7	5.66	47	97	0	0	8152
									00:06:09	29.27	1.717	50.254	1254	861.495	1329.6	1.54	319.4	56	56	36.3	10.26	2.9	97	8.9	18.6	3.26	17.94	4.05	20.92	0.05	132	23	128	29	NONE		22.7	59	38	730	758	6944	289.3	4.82	47	82.7	0	0	6944
									00:06:11	28.99	1.878	54.435	1349	922.773	1450.95	1.57	349.6	61.7	56.8	36.1	10.99	3.1	98	9.4	18.62	3.29	18.02	3.95	20.92	0.05	132	23	128	28	NONE		22.7	59	38	730	758	7481	311.7	5.19	47	89.1	0	0	7481
									00:06:15	15.54	3.075	47.798	2022	731.239	1182.8	1.62	578.8	93.9	63.9	39.5	8.71	2.5	99	7.4	18.82	3.05	18.01	4.05	20.92	0.05	134	22	128	29	NONE		22.7	59	38	731	758	5980	249.2	4.15	48	71.2	0	0	5980
									00:06:17	31.41	1.415	44.45	1114	754.07	1159.23	1.54	263.6	45.5	56	36.4	8.98	2.6	100	7.5	18.63	3.22	17.84	4.17	20.92	0.05	132	23	127	30	NONE		22.7	59	38	730	758	6071	253	4.22	48	72.3	0	0	6071
									00:06:19	29.41	1.922	56.529	1331	948.388	1462.06	1.54	358.5	61.3	57.4	37.3	11.29	3.2	100	9.5	18.65	3.19	18.05	3.96	20.92	0.05	133	23	128	28	NONE		22.7	59	38	730	758	7642	318.4	5.31	48	91	0	0	7642
									00:06:21	28.17	1.635	46.056	1225	765.053	1183.15	1.55	305.3	51.8	57.6	37.3	9.11	2.6	99	7.7	18.67	3.17	18	4	20.92	0.05	133	23	128	28	NONE		22.7	59	38	731	758	6171	257.1	4.29	48	73.5	0	0	6171
									00:06:23	30.46	1.269	38.65	1004	694.568	1052.98	1.52	234.8	42.6	52.6	34.7	8.27	2.4	96	7.2	18.5	3.36	17.81	4.11	20.92	0.05	132	24	127	29	NONE		22.8	59	38	731	758	5569	232	3.87	48	66.3	0	0	5569
									00:06:25	26.55	2.209	58.646	1331	933.524	1480.65	1.59	414.2	68.8	60.8	38.4	11.11	3.2	93	10	18.75	3.11	18.21	3.8	20.92	0.05	133	22	129	27	NONE		22.8	59	38	731	758	7588	316.2	5.27	48	90.3	0	0	7588
									00:06:27	26.2	1.571	41.162	1257	668.114	1049.37	1.57	294	49.4	58.9	37.5	7.95	2.3	91	7.3	18.71	3.14	18.11	3.93	20.92	0.05	133	22	129	28	NONE		22.8	59	38	731	758	5414	225.6	3.76	48	64.5	0	0	5414
									00:06:29	31.41	1.42	44.607	1051	717.845	1141.06	1.59	265.9	44.8	59.1	37.2	8.55	2.4	89	8.1	18.73	3.15	18.07	3.91	20.92	0.05	133	22	128	28	NONE		22.8	59	38	731	758	5839	243.3	4.05	49	69.5	0	0	5839
									00:06:31	33.15	1.373	45.514	1100	738.146	1155.58	1.57	257	43	58.5	37.4	8.79	2.5	88	8.4	18.72	3.13	18	3.94	20.92	0.05	133	22	128	28	NONE		22.8	59	38	730	758	5976	249	4.15	49	71.1	0	0	5976
									00:06:33	25.97	2.091	54.312	1504	836.164	1342.87	1.61	393.4	63.8	62.8	39.1	9.95	2.8	89	9.4	18.81	3.05	18.27	3.74	20.92	0.05	134	22	130	27	NONE		22.8	59	38	730	758	6823	284.3	4.74	49	81.2	0	0	6823
									00:06:35	29.7	1.374	40.812	1147	629.098	1018.31	1.62	258.4	42.3	61.6	38	7.49	2.1	91	6.9	18.81	3.08	18.19	3.77	20.92	0.05	134	22	129	27	NONE		22.9	59	38	730	758	5146	214.4	3.57	49	61.3	0	0	5146
									00:06:37	31.41	1.55	48.691	1146	785.815	1229.95	1.57	290.3	48.3	59.2	37.8	9.35	2.7	92	8.5	18.73	3.12	18.08	3.91	20.92	0.05	133	22	129	28	NONE		22.9	59	38	730	758	6361	265.1	4.42	49	75.7	0	0	6361
									00:06:39	31.75	1.454	46.159	1083	776.511	1186.67	1.53	271.2	46.1	56.6	37	9.24	2.6	93	8.3	18.65	3.17	17.98	3.99	20.92	0.05	133	23	128	28	NONE		22.9	59	38	730	758	6241	260	4.33	49	74.3	0	0	6241
									00:06:42	24.49	2.15	52.653	1568	847.182	1317.99	1.56	402.9	66.4	60.1	38.6	10.09	2.9	95	8.9	18.74	3.09	18.12	3.88	20.92	0.05	133	22	129	28	NONE		22.9	59	38	730	758	6845	285.2	4.75	49	81.5	0	0	6845
									00:06:44	24	1.84	44.16	1395	737.773	1154.31	1.56	343.2	59.3	57.6	36.8	8.78	2.5	96	7.7	18.65	3.22	18.03	3.98	20.92	0.05	133	23	128	28	NONE		22.9	59	38	731	758	5972	248.8	4.15	50	71.1	0	0	5972
									00:06:48	16.3	1.688	27.522	1278	440.013	739.546	1.68	315.7	55.9	60	35.7	5.24	1.5	96	4.6	18.7	3.31	17.78	4.2	20.92	0.05	133	24	126	30	NONE		23	59	38	731	758	3643	151.8	2.53	50	43.4	0	0	3643
									00:06:51	21.74	2.048	44.522	1537	909.811	1254.99	1.38	373.6	71.1	47.3	34.3	10.83	3.1	98	9.3	18.24	3.47	17.51	4.33	20.92	0.05	130	25	124	31	NONE		23	59	38	730	758	7097	295.7	4.93	50	84.5	0	0	7097
									00:06:54	18.99	3.033	57.589	2225	988.67	1451.35	1.47	565.1	94.3	56.9	38.8	11.77	3.4	98	10.1	18.63	3.11	18.03	3.83	20.92	0.05	132	22	128	27	NONE		23	59	38	731	758	7851	327.1	5.45	50	93.5	0	0	7851
									00:06:56	27.15	1.392	37.792	988	647.497	941.714	1.45	259.5	42.8	55.4	38.1	7.71	2.2	98	6.6	18.64	3.07	17.89	3.99	20.92	0.05	133	22	127	28	NONE		23	59	38	731	758	5128	213.7	3.56	50	61	0	0	5128
									00:06:58	26.67	1.431	38.16	1103	715.774	997.026	1.39	264.1	46.1	50.7	36.4	8.52	2.4	96	7.5	18.46	3.22	17.66	4.22	20.92	0.05	131	23	126	30	NONE		23	59	38	730	758	5599	233.3	3.89	51	66.7	0	0	5599
									00:07:01	25.53	1.641	41.898	1304	791.286	1110.15	1.4	302.5	53.6	50.7	36.1	9.42	2.7	96	8.2	18.43	3.27	17.74	4.09	20.92	0.05	131	23	126	29	NONE		23	59	38	731	758	6202	258.4	4.31	51	73.8	0	0	6202
									00:07:03	26.32	1.681	44.237	1241	848.224	1193.66	1.41	309.2	55.9	50	35.5	10.1	2.9	96	8.8	18.39	3.33	17.69	4.13	20.92	0.05	131	24	126	29	NONE		23	59	38	731	758	6654	277.3	4.62	51	79.2	0	0	6654
									00:07:05	27.65	1.475	40.783	1164	774.519	1097.07	1.42	271.6	48.9	50.2	35.4	9.22	2.6	94	8.2	18.41	3.32	17.73	4.09	20.92	0.05	131	24	126	29	NONE		23	59	38	731	758	6087	253.6	4.23	51	72.5	0	0	6087
									00:07:08	23.53	1.687	39.694	1336	773.347	1080.78	1.4	309.7	56.6	49.2	35.2	9.21	2.6	94	8.2	18.36	3.36	17.73	4.1	20.92	0.05	131	24	126	29	NONE		23	59	38	730	758	6055	252.3	4.2	51	72.1	0	0	6055
									00:07:11	20.34	1.837	37.363	1480	731.318	1023.46	1.4	337	62	49.1	35.1	8.71	2.5	95	7.7	18.35	3.38	17.62	4.22	20.92	0.05	130	24	125	30	NONE		23	59	38	730	758	5728	238.7	3.98	51	68.2	0	0	5728
									00:07:13	25.21	1.723	43.437	1384	818.572	1149.3	1.4	317.7	56.2	50.9	36.3	9.74	2.8	96	8.5	18.44	3.26	17.71	4.1	20.92	0.05	131	23	126	29	NONE		23	59	38	731	758	6418	267.4	4.46	52	76.4	0	0	6418
									00:07:16	21.51	1.808	38.882	1355	740.381	1039.89	1.4	332.9	59.6	50.5	35.9	8.81	2.5	97	7.6	18.41	3.3	17.72	4.14	20.92	0.05	131	23	126	29	NONE		23	59	38	730	758	5805	241.9	4.03	52	69.1	0	0	5805
									00:07:18	27.91	1.571	43.842	1255	790.587	1126.86	1.43	291.2	49.8	53	37.2	9.41	2.7	96	8.2	18.54	3.17	17.84	3.96	20.92	0.05	132	23	127	28	NONE		23	59	38	730	758	6225	259.4	4.32	52	74.1	0	0	6225
									00:07:20	28.57	1.46	41.714	1085	766.972	1086.74	1.42	270	46.9	51.8	36.5	9.13	2.6	96	8	18.49	3.21	17.81	4.03	20.92	0.05	131	23	127	29	NONE		23	59	38	730	758	6029	251.2	4.19	52	71.8	0	0	6029
									00:07:23	22.9	1.752	40.122	1351	738.985	1049.41	1.42	323.9	56.5	52.1	36.7	8.8	2.5	96	7.7	18.49	3.22	17.8	4.08	20.92	0.05	131	23	127	29	NONE		22.9	59	38	730	758	5812	242.2	4.04	52	69.2	0	0	5812
									00:07:25	24.19	1.798	43.5	1349	793.248	1130.12	1.42	332.8	57.6	52.7	37	9.44	2.7	97	8.2	18.51	3.2	17.82	4.06	20.92	0.05	132	23	127	29	NONE		22.9	59	38	731	758	6245	260.2	4.34	52	74.3	0	0	6245
									00:07:28	20.98	1.924	40.364	1507	740.156	1051.46	1.42	355.9	61.8	52.5	37	8.81	2.5	97	7.6	18.5	3.21	17.76	4.14	20.92	0.05	132	23	126	29	NONE		22.9	59	38	730	758	5822	242.6	4.04	53	69.3	0	0	5822
									00:07:30	23.9	1.757	42	1397	757.588	1095.36	1.45	325.5	56.5	53.2	36.8	9.02	2.6	98	7.7	18.53	3.22	17.86	4.03	20.92	0.05	132	23	127	29	NONE		22.9	59	38	730	758	5990	249.6	4.16	53	71.3	0	0	5990
									00:07:33	26.09	1.627	42.443	1225	747.941	1082.86	1.45	302.3	51.2	54.3	37.5	8.9	2.5	98	7.6	18.58	3.15	17.89	4	20.92	0.05	132	22	127	28	NONE		22.9	59	38	730	758	5916	246.5	4.11	53	70.4	0	0	5916
									00:07:35	28.57	1.513	43.229	1147	770.436	1128.5	1.46	280.6	48.7	53.5	36.5	9.17	2.6	99	7.8	18.55	3.22	17.87	4.01	20.92	0.05	132	23	127	29	NONE		22.9	59	38	731	758	6114	254.8	4.25	53	72.8	0	0	6114
									00:07:37	29.27	1.513	44.283	1178	775.542	1127.08	1.45	281.3	47.5	54.5	37.5	9.23	2.6	98	7.9	18.59	3.14	17.9	3.95	20.92	0.05	132	22	127	28	NONE		22.9	59	38	731	758	6141	255.9	4.26	53	73.1	0	0	6141
									00:07:39	30.93	1.577	48.773	1208	833.158	1223.3	1.47	294	48.8	55.9	38.1	9.92	2.8	97	8.6	18.64	3.09	18.02	3.83	20.92	0.05	133	22	128	27	NONE		22.9	59	38	731	758	6617	275.7	4.59	53	78.8	0	0	6617
									00:07:41	32.79	1.533	50.262	1083	833.749	1238.01	1.48	286.7	46.6	57.5	38.7	9.93	2.8	97	8.6	18.7	3.04	18.07	3.79	20.92	0.05	133	22	128	27	NONE		22.9	59	38	730	758	6643	276.8	4.61	54	79.1	0	0	6643
									00:07:43	29.27	1.449	42.41	1067	688.393	1031.42	1.5	271.6	43.5	58.6	39.1	8.2	2.3	97	7.1	18.74	3	18	3.91	20.92	0.05	133	21	128	28	NONE		22.9	59	38	730	758	5500	229.2	3.82	54	65.5	0	0	5500
									00:07:45	32.26	1.468	47.355	1099	789.662	1181.7	1.5	274.3	45.2	57.1	38.2	9.4	2.7	98	8.1	18.69	3.08	18.02	3.88	20.92	0.05	133	22	128	28	NONE		22.9	59	38	730	758	6307	262.8	4.38	54	75.1	0	0	6307
									00:07:47	22.06	2.159	47.625	1564	777.249	1201.61	1.55	404	67.2	59.3	38.3	9.25	2.6	97	8	18.71	3.11	18.06	3.88	20.92	0.05	133	22	128	28	NONE		22.9	59	38	731	758	6268	261.2	4.35	54	74.6	0	0	6268
									00:07:49	28.17	1.409	39.69	1161	631.007	949.05	1.5	264.7	41.6	59.8	39.7	7.51	2.1	96	6.6	18.79	2.95	18.1	3.83	20.92	0.05	134	21	129	27	NONE		22.9	59	38	731	758	5047	210.3	3.5	54	60.1	0	0	5047
									00:07:51	30.15	1.408	42.452	1085	720.322	1070.47	1.49	262.6	43.8	56	37.7	8.58	2.5	97	7.4	18.65	3.11	17.95	3.98	20.92	0.05	133	22	128	28	NONE		22.9	59	38	731	758	5741	239.2	3.99	54	68.3	0	0	5741
									00:07:54	25	1.563	39.075	1129	647.183	986.932	1.52	292.1	48.7	57.7	37.8	7.7	2.2	99	6.5	18.69	3.12	17.96	3.89	20.92	0.05	133	22	128	28	NONE		22.9	59	38	730	758	5198	216.6	3.61	54	61.9	0	0	5198
									00:07:57	21.66	1.677	36.325	1071	646.068	929.016	1.44	311.3	52.9	53.9	37.5	7.69	2.2	100	6.5	18.56	3.15	17.81	4.06	20.92	0.05	132	22	127	29	NONE		22.9	59	38	730	758	5100	212.5	3.54	55	60.7	0	0	5100
									00:07:59	24.79	1.814	44.975	1414	796.879	1135.51	1.42	337	56.5	54.3	38.1	9.49	2.7	100	8	18.58	3.11	17.91	3.96	20.92	0.05	132	22	127	28	NONE		22.9	59	38	730	758	6274	261.4	4.36	55	74.7	0	0	6274
									00:08:01	31.25	1.322	41.312	1051	704.635	1023.07	1.45	246.6	40.4	55.5	38.2	8.39	2.4	100	7	18.65	3.06	17.92	3.92	20.92	0.05	133	22	127	28	NONE		22.9	59	38	731	758	5578	232.4	3.87	55	66.4	0	0	5578
									00:08:04	23.53	1.358	31.953	1023	586.585	830.043	1.42	251.2	43.5	51.7	36.5	6.98	2	99	5.9	18.5	3.2	17.7	4.18	20.92	0.05	132	23	126	30	NONE		22.9	59	38	731	758	4609	192	3.2	55	54.9	0	0	4609
									00:08:06	21.51	1.383	29.742	1153	594.48	811.559	1.37	253.2	46.5	47.5	34.8	7.08	2	97	6.1	18.31	3.36	17.58	4.24	20.92	0.05	130	24	125	30	NONE		22.9	59	38	731	758	4624	192.7	3.21	55	55	0	0	4624
									00:08:09	22.47	1.63	36.629	1257	736.355	1003.1	1.36	298.2	55	47.6	34.9	8.77	2.5	96	7.7	18.29	3.37	17.58	4.23	20.92	0.05	130	24	125	30	NONE		22.9	59	38	730	758	5724	238.5	3.98	55	68.1	0	0	5724
									00:08:11	26.32	1.47	38.684	1194	741.742	1011.66	1.36	270.7	47.4	49.7	36.4	8.83	2.5	96	7.7	18.41	3.22	17.71	4.03	20.92	0.05	131	23	126	29	NONE		22.9	59	38	731	758	5768	240.3	4.01	56	68.7	0	0	5768
									00:08:13	28.71	1.533	44.01	1181	819.192	1131.27	1.38	283.3	48.6	51.3	37.1	9.75	2.8	95	8.6	18.48	3.17	17.82	3.92	20.92	0.05	131	23	127	28	NONE		22.9	59	38	731	758	6393	266.4	4.44	56	76.1	0	0	6393
									00:08:16	24.69	1.562	38.568	1258	676.28	950.321	1.41	290.7	47.5	54.5	38.8	8.05	2.3	95	7.1	18.61	3.04	17.94	3.85	20.92	0.05	132	22	128	27	NONE		22.9	59	38	730	758	5303	221	3.68	56	63.1	0	0	5303
									00:08:18	25.75	1.582	40.738	1226	705.806	1007.87	1.43	294.7	48.3	55.2	38.6	8.4	2.4	97	7.3	18.63	3.05	17.93	3.87	20.92	0.05	132	22	127	28	NONE		22.8	59	38	730	758	5560	231.7	3.86	56	66.2	0	0	5560
									00:08:20	25.86	1.384	35.793	1119	642.171	905.662	1.41	256.8	43.2	52.9	37.5	7.64	2.2	96	6.7	18.55	3.12	17.84	3.97	20.92	0.05	132	22	127	28	NONE		22.8	59	38	730	758	5041	210	3.5	56	60	0	0	5041
									00:08:23	24.19	1.678	40.597	1212	774.426	1067.52	1.38	309.1	54.4	50.2	36.4	9.22	2.6	96	8.1	18.42	3.24	17.81	3.99	20.92	0.05	131	23	127	28	NONE		22.8	59	38	730	758	6040	251.7	4.19	56	71.9	0	0	6040
									00:08:26	19.05	2.015	38.381	1527	700.86	975.908	1.39	373.2	63.2	52.9	38	8.34	2.4	96	7.3	18.52	3.14	17.77	4.06	20.92	0.05	132	22	126	29	NONE		22.8	59	38	730	758	5482	228.4	3.81	57	65.3	0	0	5482
									00:08:29	22.73	1.443	32.795	1165	603.208	849.629	1.41	266.9	46.1	51.7	36.7	7.18	2.1	96	6.3	18.5	3.19	17.79	4.01	20.92	0.05	132	23	126	29	NONE		22.8	59	38	731	758	4733	197.2	3.29	57	56.4	0	0	4733
									00:08:31	25.42	1.461	37.144	1245	709.329	956.513	1.35	269.3	46.4	49.9	37	8.44	2.4	97	7.3	18.43	3.18	17.68	4.07	20.92	0.05	131	23	126	29	NONE		22.8	59	37.9	730	758	5499	229.1	3.82	57	65.5	0	0	5499
									00:08:35	17.05	2.609	44.472	2043	775.34	1116.31	1.44	485.5	80.8	55.8	38.8	9.23	2.6	98	7.9	18.61	3.1	18	3.83	20.92	0.05	132	22	128	27	NONE		22.8	59	38	731	758	6123	255.1	4.25	57	72.9	0	0	6123
									00:08:37	28.17	1.084	30.535	883	503.438	711.456	1.41	203.2	31.2	56.7	40.1	5.99	1.7	97	5.2	18.75	2.88	17.91	3.86	20.92	0.05	133	20	127	27	NONE		22.8	59	38	731	758	3954	164.8	2.75	57	47.1	0	0	3954
									00:08:39	30.15	1.277	38.503	946	736.456	985.125	1.34	235.4	40.3	49.4	36.9	8.77	2.5	96	7.7	18.43	3.16	17.7	4.03	20.92	0.05	131	22	126	29	NONE		22.8	59	38	731	758	5696	237.3	3.96	57	67.8	0	0	5696
									00:08:41	29.85	1.529	45.642	1115	831.258	1132.07	1.36	283.5	46.8	52.4	38.5	9.9	2.8	97	8.6	18.54	3.06	17.79	3.91	20.92	0.05	132	22	126	28	NONE		22.8	59	38	731	758	6462	269.2	4.49	57	76.9	0	0	6462
									00:08:43	28.57	1.462	41.771	1099	738.592	1016.09	1.38	272	43.9	53.8	39.1	8.79	2.5	97	7.6	18.6	3	17.86	3.84	20.92	0.05	132	21	127	27	NONE		22.8	59	38	731	758	5757	239.9	4	58	68.5	0	0	5757
									00:08:45	25	1.412	35.3	1117	635.363	875.178	1.38	262.1	43.2	52.8	38.3	7.56	2.2	97	6.6	18.56	3.06	17.86	3.87	20.92	0.05	132	22	127	28	NONE		22.8	59	38	730	758	4954	206.4	3.44	58	59	0	0	4954
									00:08:47	27.27	1.337	36.464	1136	679.508	910.637	1.34	247.3	41.2	50.9	37.9	8.09	2.3	97	7	18.5	3.08	17.77	3.93	20.92	0.05	132	22	126	28	NONE		22.8	59	38	730	758	5259	219.1	3.65	58	62.6	0	0	5259
									00:08:50	26.91	1.446	38.906	1100	712.743	950.373	1.33	268.1	43.6	51.9	39	8.49	2.4	98	7.3	18.54	3.02	17.78	3.92	20.92	0.05	132	21	126	28	NONE		22.8	59	38	731	758	5508	229.5	3.83	58	65.6	0	0	5508
									00:08:52	30.3	1.294	39.212	991	743.847	994.881	1.34	238.8	40.5	49.9	37.3	8.86	2.5	98	7.6	18.45	3.13	17.75	3.92	20.92	0.05	131	22	126	28	NONE		22.8	59	38	731	758	5753	239.7	4	58	68.5	0	0	5753
									00:08:54	28.99	1.344	38.957	1055	731.312	974.905	1.33	248.4	41.5	50.5	37.9	8.71	2.5	98	7.5	18.48	3.09	17.69	3.95	20.92	0.05	131	22	126	28	NONE		22.8	59	37.9	731	758	5651	235.5	3.92	58	67.3	0	0	5651
									00:08:56	22.3	1.593	35.532	1226	677.49	904.104	1.33	293.8	50	50.1	37.6	8.07	2.3	97	7	18.44	3.14	17.71	3.97	20.92	0.05	131	22	126	28	NONE		22.8	59	38	731	758	5237	218.2	3.64	58	62.3	0	0	5237
									00:08:59	22.99	1.676	38.529	1352	725.884	968.906	1.33	309.6	52	50.9	38.1	8.64	2.5	98	7.4	18.47	3.1	17.72	3.95	20.92	0.05	131	22	126	28	NONE		22.8	59	37.9	731	758	5611	233.8	3.9	59	66.8	0	0	5611
									00:09:01	27.65	1.376	38.046	1085	696.34	934.172	1.34	255.1	41.7	51.9	38.7	8.29	2.4	97	7.2	18.54	3.03	17.79	3.87	20.92	0.05	132	22	126	28	NONE		22.8	59	37.9	730	758	5390	224.6	3.74	59	64.2	0	0	5390
									00:09:04	25.21	1.407	35.471	1135	669.896	886.725	1.32	259.9	43.4	50.3	38	7.97	2.3	97	6.9	18.47	3.08	17.71	3.95	20.92	0.05	131	22	126	28	NONE		22.8	59	37.9	730	758	5167	215.3	3.59	59	61.5	0	0	5167
									00:09:06	27.03	1.404	37.946	1101	727.475	955.116	1.31	258.9	43.6	49.6	37.7	8.66	2.5	97	7.5	18.44	3.11	17.72	3.93	20.92	0.05	131	22	126	28	NONE		22.8	59	37.9	730	758	5598	233.3	3.89	59	66.6	0	0	5598
									00:09:08	25.64	1.501	38.487	1198	735.459	966.368	1.31	276.9	46.5	49.9	38	8.76	2.5	98	7.5	18.45	3.1	17.74	3.89	20.92	0.05	131	22	126	28	NONE		22.8	59	37.9	730	758	5661	235.9	3.93	59	67.4	0	0	5661
									00:09:11	22.99	1.565	35.977	1210	675.587	903.675	1.34	289.2	48.5	50.9	38	8.04	2.3	98	6.9	18.48	3.1	17.81	3.86	20.92	0.05	131	22	127	27	NONE		22.8	59	37.9	730	758	5226	217.7	3.63	59	62.2	0	0	5226
									00:09:13	27.4	1.354	37.096	1149	690.112	903.311	1.31	250.7	40.7	51	38.9	8.22	2.3	97	7.1	18.52	3.01	17.77	3.88	20.92	0.05	132	21	126	28	NONE		22.8	59	37.9	730	758	5307	221.1	3.69	59	63.2	0	0	5307
									00:09:15	26.91	1.404	37.776	1057	713.588	948.621	1.33	259.3	43.5	50.3	37.8	8.5	2.4	98	7.3	18.47	3.1	17.7	3.94	20.92	0.05	131	22	126	28	NONE		22.8	59	37.9	730	758	5510	229.6	3.83	60	65.6	0	0	5510
									00:09:18	18.46	2.49	45.969	1900	819.845	1124.77	1.37	462.8	75.2	54.5	39.7	9.76	2.8	100	8.2	18.59	3.02	17.91	3.84	20.92	0.05	132	21	127	27	NONE		22.8	59	37.9	730	758	6386	266.1	4.43	60	76	0	0	6386
									00:09:20	28.85	1.211	34.933	1008	617.02	841.106	1.36	225.4	36	53.3	39.1	7.35	2.1	100	6.2	18.61	2.97	17.85	3.83	20.92	0.05	132	21	127	27	NONE		22.8	59	37.9	731	758	4797	199.9	3.33	60	57.1	0	0	4797
									00:09:23	28.99	1.273	36.899	994	686.154	911.28	1.33	235.6	38.8	50.8	38.3	8.17	2.3	99	6.9	18.51	3.05	17.76	3.91	20.92	0.05	132	22	126	28	NONE		22.8	59	37.9	731	758	5297	220.7	3.68	60	63.1	0	0	5297
									00:09:25	28.17	1.277	35.972	1007	702.108	922.689	1.31	234.9	40.4	48.4	36.8	8.36	2.4	99	7.1	18.39	3.16	17.67	3.97	20.92	0.05	131	22	126	28	NONE		22.8	59	37.9	730	758	5405	225.2	3.75	60	64.3	0	0	5405
									00:09:27	24	1.539	36.936	1243	715.836	937.755	1.31	283.4	48.2	49.3	37.6	8.52	2.4	100	7.2	18.41	3.13	17.71	3.96	20.92	0.05	131	22	126	28	NONE		22.8	59	37.9	731	758	5506	229.4	3.82	60	65.5	0	0	5506
									00:09:29	25.53	1.333	34.034	1070	646.898	848.34	1.31	246.1	41	49.8	38	7.7	2.2	99	6.5	18.46	3.08	17.77	3.89	20.92	0.05	131	22	126	28	NONE		22.8	59	37.9	730	758	4977	207.4	3.46	60	59.2	0	0	4977
									00:09:42	21.28	1.808	38.468	1352	644.259	918.405	1.43	338.2	53.3	57.4	40.3	7.67	2.2	99	6.5	18.71	2.95	18.01	3.74	20.92	0.05	133	21	128	27	NONE		22.7	59	37.9	730	758	5073	211.4	3.52	61	60.4	0	0	5073
									00:09:44	24.79	1.231	30.521	997	551.476	739.065	1.34	228.6	36.8	52.2	38.9	6.57	1.9	101	5.5	18.57	2.99	17.8	3.89	20.92	0.05	132	21	127	28	NONE		22.8	59	37.9	730	758	4268	177.8	2.96	61	50.8	0	0	4268
									00:09:46	26.55	1.308	34.726	1086	639.534	847.407	1.33	242.4	39.4	51.4	38.8	7.61	2.2	101	6.3	18.53	3.01	17.8	3.87	20.92	0.05	132	21	127	28	NONE		22.8	59	37.9	730	758	4934	205.6	3.43	61	58.7	0	0	4934
									00:09:48	25.53	1.412	36.051	1147	666.943	895.893	1.34	261.4	43.3	51.4	38.2	7.94	2.3	101	6.6	18.51	3.07	17.82	3.85	20.92	0.05	132	22	127	27	NONE		22.8	59	37.9	730	758	5165	215.2	3.59	62	61.5	0	0	5165
									00:09:50	29.85	1.245	37.164	1008	656.229	887.191	1.35	231.8	36.7	53.4	39.5	7.81	2.2	100	6.6	18.62	2.95	17.87	3.79	20.92	0.05	132	21	127	27	NONE		22.8	59	37.9	730	758	5091	212.1	3.54	62	60.6	0	0	5091
									00:09:52	30.46	1.172	35.695	992	648.445	868.482	1.34	217.5	35.2	51.8	38.6	7.72	2.2	98	6.6	18.56	3	17.88	3.76	20.92	0.05	132	21	127	27	NONE		22.8	59	37.9	730	758	5017	209.1	3.48	62	59.7	0	0	5017
									00:09:54	26.67	1.271	33.893	978	635.267	831.805	1.31	235.1	38.5	50.4	38.5	7.56	2.2	98	6.5	18.5	3.03	17.81	3.82	20.92	0.05	132	22	127	27	NONE		22.8	59	37.9	730	758	4885	203.6	3.39	62	58.2	0	0	4885
									00:09:57	25	1.492	37.3	1195	685.638	905.233	1.32	276.6	44.7	51.8	39.3	8.16	2.3	98	7	18.54	3	17.83	3.81	20.92	0.05	132	21	127	27	NONE		22.8	59	37.9	730	758	5284	220.2	3.67	62	62.9	0	0	5284
									00:09:59	26.55	1.534	40.726	1133	744.194	982.72	1.32	284.6	45.7	52.2	39.6	8.86	2.5	97	7.7	18.55	2.98	17.82	3.81	20.92	0.05	132	21	127	27	NONE		22.8	59	37.9	731	758	5736	239	3.98	62	68.3	0	0	5736
									00:10:01	32.09	1.218	39.08	1007	676.129	906.388	1.34	227.4	34.9	54.5	40.6	8.05	2.3	98	6.9	18.67	2.87	17.92	3.68	20.92	0.05	133	20	127	26	NONE		22.8	59	37.9	730	758	5233	218	3.63	62	62.3	0	0	5233
									00:10:03	30.77	1.312	40.369	1022	700.652	933.914	1.33	244.9	37.5	54.5	40.9	8.34	2.4	98	7.1	18.67	2.86	17.98	3.67	20.92	0.05	133	20	128	26	NONE		22.8	59	37.9	730	758	5414	225.6	3.76	62	64.5	0	0	5414
									00:10:05	25.32	1.523	38.557	1162	677.637	918.463	1.36	283.7	44.8	54.3	40.1	8.07	2.3	98	6.9	18.63	2.94	17.95	3.72	20.92	0.05	132	21	128	26	NONE		22.8	59	37.9	730	758	5260	219.2	3.65	63	62.6	0	0	5260
									00:10:07	27.52	1.245	34.266	1102	572.249	779.464	1.36	233.3	35	56.5	41.5	6.81	1.9	97	5.9	18.74	2.81	18	3.65	20.92	0.05	133	20	128	26	NONE		22.8	59	37.9	730	758	4448	185.4	3.09	63	53	0	0	4448
									00:10:10	27.15	1.159	31.466	931	549.085	731.817	1.33	216.2	33.3	53.8	40.4	6.54	1.9	97	5.7	18.65	2.87	17.84	3.79	20.92	0.05	133	20	127	27	NONE		22.8	59	37.9	730	758	4243	176.8	2.95	63	50.5	0	0	4243
									00:10:12	23.62	1.244	29.386	1105	538.242	704.016	1.31	230.8	36.8	51.5	39.4	6.41	1.8	97	5.5	18.55	2.96	17.78	3.83	20.92	0.05	132	21	126	27	NONE		22.8	59	37.9	730	758	4138	172.4	2.87	63	49.3	0	0	4138
									00:10:14	28.04	1.194	33.477	1011	651.071	826.936	1.27	220	36.4	48.4	38.1	7.75	2.2	98	6.6	18.43	3.05	17.65	3.88	20.92	0.05	131	22	125	28	NONE		22.8	59	37.9	730	758	4966	206.9	3.45	63	59.1	0	0	4966
									00:10:16	28.71	1.207	34.651	1150	638.897	818.189	1.28	223.9	35.2	51.1	39.9	7.61	2.2	98	6.5	18.55	2.92	17.82	3.73	20.92	0.05	132	21	127	27	NONE		22.8	59	37.9	731	758	4884	203.5	3.39	63	58.1	0	0	4884
									00:10:19	24.29	1.342	32.599	1036	621.296	793.019	1.28	247.9	40.3	49.7	39	7.4	2.1	98	6.3	18.47	3	17.76	3.82	20.92	0.05	131	21	126	27	NONE		22.9	59	37.9	730	758	4745	197.7	3.3	63	56.5	0	0	4745
									00:10:21	24.79	1.201	29.777	1057	574.96	720.97	1.25	221.6	35.9	48.8	38.9	6.84	2	99	5.8	18.45	2.99	17.66	3.87	20.92	0.05	131	21	126	28	NONE		22.9	59	37.9	730	758	4371	182.1	3.04	63	52	0	0	4371
									00:10:24	26.55	1.412	37.487	977	804.645	981.837	1.22	256.9	45.6	44.3	36.3	9.58	2.7	100	8	18.19	3.23	17.45	4.03	20.92	0.05	129	23	124	29	NONE		22.9	59	37.9	731	758	6074	253.1	4.22	64	72.3	0	0	6074
									00:10:26	25.64	1.382	35.436	1180	715.574	870.433	1.22	253.7	41.9	47	38.6	8.52	2.4	102	7	18.36	3.03	17.6	3.86	20.92	0.05	131	22	125	27	NONE		23	59	37.9	730	758	5397	224.9	3.75	64	64.3	0	0	5397
									00:10:28	25.53	1.242	31.711	1056	648.624	777.757	1.2	227.7	37.6	46.1	38.5	7.72	2.2	101	6.4	18.33	3.03	17.54	3.87	20.92	0.05	130	22	125	28	NONE		23	59	37.9	731	758	4875	203.1	3.39	64	58	0	0	4875
									00:10:30	27.65	1.266	35.005	1010	730.563	857.934	1.17	231.6	38.3	45.3	38.5	8.7	2.5	100	7.3	18.29	3.03	17.49	3.91	20.92	0.05	130	22	124	28	NONE		23	59	37.9	730	758	5462	227.6	3.79	64	65	0	0	5462
									00:10:32	30	1.376	41.28	1039	846.161	1013.53	1.2	252.2	41.7	46.3	38.7	10.07	2.9	99	8.5	18.33	3.03	17.6	3.79	20.92	0.05	130	22	125	27	NONE		23	59	37.8	730	758	6357	264.9	4.41	64	75.7	0	0	6357
									00:10:35	27.03	1.336	36.108	1072	733.56	886.823	1.21	245.1	40.5	46.6	38.6	8.73	2.5	99	7.4	18.35	3.03	17.64	3.84	20.92	0.05	130	22	125	27	NONE		23	59	37.8	731	758	5524	230.2	3.84	64	65.8	0	0	5524
									00:10:37	27.78	1.376	38.222	1069	734.558	915.587	1.25	254.1	40.7	49.4	39.6	8.74	2.5	100	7.3	18.47	2.96	17.76	3.74	20.92	0.05	131	21	126	27	NONE		23	59	37.9	730	758	5576	232.3	3.87	64	66.4	0	0	5576
									00:10:39	21.9	1.377	30.153	1151	580.235	718.158	1.24	254.3	40.5	49.3	39.9	6.91	2	98	5.9	18.47	2.94	17.72	3.81	20.92	0.05	131	21	126	27	NONE		23	59	37.9	730	758	4396	183.2	3.05	65	52.3	0	0	4396
									00:10:42	24.39	1.512	36.878	1199	758.377	937.179	1.24	276.7	47.4	46.4	37.5	9.03	2.6	97	7.8	18.3	3.13	17.64	3.84	20.92	0.05	130	22	125	27	NONE		23	59	37.9	730	758	5744	239.3	3.99	65	68.4	0	0	5744
									00:10:45	17.91	2.714	48.609	1964	877.303	1173.63	1.34	504.1	80.9	54	40.3	10.44	3	99	8.9	18.57	2.98	17.99	3.63	20.92	0.05	132	21	128	26	NONE		23	59	37.9	730	758	6786	282.7	4.71	65	80.8	0	0	6786
									00:10:47	30.77	0.918	28.246	959	468.943	619.523	1.32	172.3	24.9	55.6	42.1	5.58	1.6	100	4.7	18.77	2.71	18.12	3.46	20.92	0.05	133	19	129	25	NONE		23	59	37.9	730	758	3615	150.6	2.51	65	43	0	0	3615
									00:10:49	33.9	1.01	34.237	837	604.43	770.592	1.27	188.4	28.1	52.7	41.4	7.2	2.1	100	6	18.65	2.78	17.91	3.64	20.92	0.05	133	20	127	26	NONE		23	59	37.9	730	758	4615	192.3	3.2	65	54.9	0	0	4615
									00:10:51	28.99	1.142	33.101	851	615.151	791.055	1.29	211.6	33.7	50.5	39.3	7.32	2.1	98	6.3	18.53	2.95	17.78	3.78	20.92	0.05	132	21	126	27	NONE		23	59	37.8	731	758	4708	196.2	3.27	65	56	0	0	4708
									00:10:53	33.71	1.301	43.854	943	827.018	1037.12	1.25	240.8	38	50.2	40	9.85	2.8	97	8.5	18.51	2.92	17.78	3.7	20.92	0.05	132	21	126	26	NONE		23	59	37.8	731	758	6287	262	4.37	65	74.8	0	0	6287
									00:10:55	28.44	1.268	36.057	925	688.578	875.308	1.27	234.2	38	49.5	38.9	8.2	2.3	97	7.1	18.47	3	17.77	3.74	20.92	0.05	131	21	126	27	NONE		23	59	37.8	731	758	5254	218.9	3.65	66	62.5	0	0	5254
									00:10:57	30.15	1.333	40.191	1053	737.702	934.733	1.27	247.5	38.3	51.6	40.7	8.78	2.5	99	7.5	18.57	2.87	17.9	3.6	20.92	0.05	132	20	127	26	NONE		23	59	37.8	730	758	5624	234.3	3.91	66	66.9	0	0	5624
									00:10:59	32.26	1.192	38.452	927	653.66	839.842	1.28	223.3	32.2	55.4	43.1	7.78	2.2	99	6.6	18.73	2.7	17.97	3.55	20.92	0.05	133	19	128	25	NONE		23	59	37.8	731	758	5001	208.4	3.47	66	59.5	0	0	5001
									00:11:01	32.79	1.154	37.836	866	685.422	883.835	1.29	214.5	33.3	51.9	40.2	8.16	2.3	97	7.1	18.59	2.89	17.89	3.62	20.92	0.05	132	21	127	26	NONE		23	59	37.9	731	758	5249	218.7	3.65	66	62.5	0	0	5249
									00:11:03	31.91	1.18	37.66	898	701.524	886.271	1.26	218.7	34.3	50.5	40	8.35	2.4	97	7.2	18.53	2.91	17.88	3.62	20.92	0.05	132	21	127	26	NONE		23	59	37.9	731	758	5344	222.7	3.71	66	63.6	0	0	5344
									00:11:04	33.15	1.124	37.26	881	682.393	858.502	1.26	208.8	32	51.2	40.7	8.12	2.3	97	7	18.58	2.85	17.94	3.54	20.92	0.05	132	20	128	25	NONE		23	59	37.9	731	758	5192	216.3	3.61	66	61.8	0	0	5192
									00:11:06	31.75	1.131	35.905	882	668.583	848.226	1.27	209.6	33	50.4	39.7	7.96	2.3	98	6.8	18.53	2.92	17.85	3.64	20.92	0.05	132	21	127	26	NONE		23	59	37.8	731	758	5098	212.4	3.54	66	60.7	0	0	5098
									00:11:08	32.97	1.11	36.593	900	704.2	870.263	1.24	205	32.6	48.7	39.4	8.38	2.4	99	7.1	18.47	2.94	17.73	3.7	20.92	0.05	131	21	126	26	NONE		23	59	37.8	731	758	5333	222.2	3.7	66	63.5	0	0	5333
									00:11:10	33.9	1.124	38.102	851	722.205	905.827	1.25	207.9	33	49.5	39.4	8.6	2.5	99	7.3	18.5	2.94	17.73	3.69	20.92	0.05	132	21	126	26	NONE		23	59	37.8	731	758	5491	228.8	3.81	66	65.4	0	0	5491
									00:11:12	31.75	1.2	38.095	883	741.268	915.309	1.23	221.3	35.6	48.4	39.2	8.82	2.5	99	7.5	18.44	2.97	17.69	3.74	20.92	0.05	131	21	126	27	NONE		23	59	37.8	731	758	5613	233.9	3.9	67	66.8	0	0	5613
									00:11:13	33.9	1.208	40.949	929	790.046	966.079	1.22	223.1	35.2	48.8	39.9	9.41	2.7	99	8	18.47	2.91	17.71	3.69	20.92	0.05	131	21	126	26	NONE		23	59	37.8	731	758	5967	248.6	4.14	67	71	0	0	5967
									00:11:15	34.09	1.189	40.534	896	761.662	938.137	1.23	220.3	34	50.1	40.7	9.07	2.6	99	7.7	18.53	2.86	17.79	3.65	20.92	0.05	132	20	126	26	NONE		23	60	37.8	730	758	5764	240.1	4	67	68.6	0	0	5764
									00:11:17	28.44	1.128	32.076	884	593.362	755.137	1.27	209.2	32.8	50.7	39.8	7.06	2	99	6	18.55	2.91	17.81	3.67	20.92	0.05	132	21	127	26	NONE		23	59	37.8	731	758	4528	188.7	3.14	67	53.9	0	0	4528
									00:11:19	29.27	1.163	34.039	948	654.409	810.563	1.24	214.8	34.2	48.9	39.5	7.79	2.2	99	6.6	18.47	2.94	17.75	3.73	20.92	0.05	131	21	126	27	NONE		23	59	37.8	731	758	4959	206.6	3.44	67	59	0	0	4959
									00:11:21	32.43	1.138	36.908	821	711.404	882.495	1.24	210.1	33.6	48.7	39.2	8.47	2.4	99	7.2	18.46	2.95	17.71	3.71	20.92	0.05	131	21	126	26	NONE		23	59	37.8	731	758	5393	224.7	3.75	67	64.2	0	0	5393
									00:11:24	26.55	1.271	33.743	994	666.931	812.791	1.22	234	37.8	47.8	39.2	7.94	2.3	98	6.8	18.41	2.97	17.68	3.8	20.92	0.05	131	21	126	27	NONE		23	59	37.8	731	758	5033	209.7	3.5	67	59.9	0	0	5033
									00:11:25	31.09	1.049	32.611	868	644.101	790.71	1.23	193.1	31.4	47.3	38.5	7.67	2.2	98	6.6	18.41	2.99	17.7	3.73	20.92	0.05	131	21	126	27	NONE		23	59	37.8	730	758	4870	202.9	3.38	67	58	0	0	4870
									00:11:28	26.09	1.33	34.696	1059	687.188	836.703	1.22	244.8	39.6	47.8	39.3	8.18	2.3	99	6.9	18.41	2.98	17.7	3.74	20.92	0.05	131	21	126	27	NONE		23	59	37.8	731	758	5185	216	3.6	68	61.7	0	0	5185
									00:11:30	25.86	1.242	32.121	992	631.323	772.907	1.22	228.8	36.9	48	39.2	7.52	2.1	98	6.4	18.42	2.97	17.71	3.73	20.92	0.05	131	21	126	27	NONE		23	59	37.8	730	758	4770	198.7	3.31	68	56.8	0	0	4770
									00:11:32	26.32	1.23	32.368	1059	650.878	784.424	1.21	226	36.8	46.9	38.9	7.75	2.2	98	6.6	18.37	2.99	17.63	3.77	20.92	0.05	131	21	125	27	NONE		22.9	59	37.8	730	758	4898	204.1	3.4	68	58.3	0	0	4898
									00:11:35	27.15	1.797	48.787	1242	919.627	1145.13	1.25	332.7	52.1	51	40.9	10.95	3.1	100	9.2	18.51	2.9	17.9	3.55	20.92	0.05	132	21	127	25	NONE		23	59	37.8	731	758	6979	290.8	4.85	68	83.1	0	0	6979
									00:11:36	40.27	0.757	30.483	625	530.097	654.207	1.23	141.6	20.1	52.2	42.3	6.31	1.8	101	5.2	18.71	2.66	17.91	3.43	20.92	0.05	133	19	127	24	NONE		23	59	37.8	730	758	4013	167.2	2.79	68	47.8	0	0	4013
									00:11:39	24.19	1.429	34.573	1216	653.553	810.868	1.24	264.5	41.4	50.3	40.5	7.78	2.2	103	6.3	18.51	2.9	17.82	3.66	20.92	0.05	132	21	127	26	NONE		23	59	37.8	730	758	4955	206.4	3.44	68	59	0	0	4955
									00:11:41	25.75	1.2	30.901	1058	576.956	712.763	1.24	222.5	34.2	50.4	40.8	6.87	2	103	5.6	18.54	2.85	17.77	3.69	20.92	0.05	132	20	126	26	NONE		23	59	37.8	730	758	4369	182	3.03	68	52	0	0	4369
									00:11:43	29.85	1.05	31.343	807	586.935	714.962	1.22	194.7	29.6	49.8	40.9	6.99	2	103	5.7	18.54	2.82	17.69	3.73	20.92	0.05	132	20	126	27	NONE		23	59	37.8	730	758	4429	184.5	3.08	68	52.7	0	0	4429
									00:11:45	29.27	1.208	35.356	927	666.041	802.778	1.21	223.9	33.9	50	41.5	7.93	2.3	101	6.6	18.53	2.81	17.75	3.68	20.92	0.05	132	20	126	26	NONE		23	59	37.8	731	758	5012	208.8	3.48	69	59.7	0	0	5012
									00:11:48	23.08	1.54	35.538	1290	656.884	812.309	1.24	285.9	43.5	51.6	41.8	7.82	2.2	101	6.5	18.56	2.82	17.89	3.6	20.92	0.05	132	20	127	26	NONE		23	59	37.8	731	758	4976	207.3	3.46	69	59.2	0	0	4976
									00:11:50	29.41	1.161	34.147	975	619.069	761.255	1.23	216.1	32	51.8	42.2	7.37	2.1	101	6.1	18.61	2.76	17.83	3.59	20.92	0.05	132	20	127	26	NONE		23	59	37.8	730	758	4683	195.1	3.25	69	55.7	0	0	4683
									00:11:51	32.26	1.052	33.935	836	615.59	756.652	1.23	195.8	29	51.5	41.9	7.33	2.1	101	6.1	18.61	2.76	17.81	3.62	20.92	0.05	132	20	127	26	NONE		23	59	37.8	730	758	4656	194	3.23	69	55.4	0	0	4656
									00:11:54	28.57	1.156	33.029	1025	605.326	741.916	1.23	214.9	32.1	51.3	41.8	7.21	2.1	102	5.9	18.59	2.78	17.76	3.65	20.92	0.05	132	20	126	26	NONE		23	59	37.8	731	758	4575	190.6	3.18	69	54.5	0	0	4575
									00:11:56	27.65	1.183	32.71	1026	597.457	733.62	1.23	220	32.8	51.5	41.9	7.11	2	103	5.8	18.6	2.77	17.77	3.66	20.92	0.05	132	20	126	26	NONE		23	59	37.8	730	758	4517	188.2	3.14	69	53.8	0	0	4517
									00:11:58	30	1.082	32.46	932	594.087	725.556	1.22	201.2	29.9	51.1	41.8	7.07	2	103	5.8	18.6	2.76	17.76	3.61	20.92	0.05	132	20	126	26	NONE		23	59	37.8	731	758	4486	186.9	3.12	69	53.4	0	0	4486
									00:12:00	29.13	1.022	29.767	885	555.47	664.348	1.2	189.7	28.2	49.9	41.7	6.61	1.9	103	5.4	18.56	2.76	17.68	3.68	20.92	0.05	132	20	126	26	NONE		23.1	59	37.8	731	758	4172	173.8	2.9	69	49.7	0	0	4172
									00:12:02	30.93	1.055	32.629	900	625.197	730.492	1.17	195.3	29.2	48.7	41.7	7.44	2.1	103	6.1	18.51	2.77	17.67	3.66	20.92	0.05	132	20	126	26	NONE		23.1	59	37.8	730	758	4668	194.5	3.24	69	55.6	0	0	4668
									00:12:04	29.27	1.13	33.073	946	651.075	765.134	1.18	208.4	32.3	47.7	40.5	7.75	2.2	103	6.3	18.44	2.86	17.63	3.71	20.92	0.05	131	20	125	26	NONE		23.1	59	37.8	731	758	4868	202.9	3.38	70	58	0	0	4868
									00:12:07	21.28	1.562	33.234	1356	645.69	782.04	1.21	288.3	45.4	49.2	40.6	7.69	2.2	104	6.2	18.46	2.91	17.79	3.63	20.92	0.05	131	21	126	26	NONE		23.1	59	37.8	730	758	4865	202.7	3.38	70	57.9	0	0	4865
									00:12:09	22.47	1.218	27.371	1077	531.687	627.374	1.18	225	34.5	48.5	41.1	6.33	1.8	105	5.1	18.47	2.83	17.64	3.73	20.92	0.05	131	20	125	27	NONE		23.1	59	37.8	730	758	3980	165.8	2.76	70	47.4	0	0	3980
									00:12:12	21.43	1.178	25.243	1166	479.382	570.358	1.19	218.2	32.9	49.5	41.6	5.71	1.6	104	4.6	18.52	2.79	17.77	3.58	20.92	0.05	132	20	126	25	NONE		23.2	58	37.8	731	758	3596	149.8	2.5	70	42.8	0	0	3596
									00:12:14	25.1	1.144	28.72	889	610.637	689.218	1.13	209	33.9	44.2	39.1	7.27	2.1	103	5.9	18.27	2.96	17.49	3.78	20.92	0.05	130	21	124	27	NONE		23.2	58	37.8	730	758	4521	188.4	3.14	70	53.8	0	0	4521
									00:12:18	15.83	2.567	40.639	1989	796.618	966.572	1.21	473.2	75.4	49.6	40.9	9.48	2.7	102	7.8	18.43	2.94	17.79	3.59	20.92	0.05	131	21	126	26	NONE		23.2	58	37.8	731	758	6005	250.2	4.17	70	71.5	0	0	6005
									00:12:20	34.68	0.913	31.665	727	610.415	724.061	1.19	168.8	25.8	47.9	40.4	7.27	2.1	101	6	18.49	2.83	17.69	3.61	20.92	0.05	131	20	126	26	NONE		23.2	58	37.8	730	758	4575	190.6	3.18	70	54.5	0	0	4575
									00:12:22	33.9	0.867	29.39	634	601.38	699.957	1.16	159.1	25.5	44.9	38.6	7.16	2	100	6	18.35	2.94	17.48	3.78	20.92	0.05	130	21	124	27	NONE		23.2	58	37.8	730	758	4486	186.9	3.12	71	53.4	0	0	4486
									00:12:24	33.71	1.003	33.809	884	678.042	771.877	1.14	184.7	28.3	46.4	40.7	8.07	2.3	100	6.8	18.41	2.82	17.49	3.69	20.92	0.05	131	20	124	26	NONE		23.2	58	37.8	730	758	5031	209.6	3.49	71	59.9	0	0	5031
									00:12:26	27.4	1.242	34.027	914	728.602	830.047	1.14	226.6	37.4	44.1	38.7	8.67	2.5	99	7.4	18.24	3.01	17.51	3.72	20.92	0.05	130	21	124	26	NONE		23.2	58	37.8	731	758	5407	225.3	3.75	71	64.4	0	0	5407
									00:12:28	25.42	1.125	28.602	978	600.721	677.235	1.13	205.9	32.9	44.6	39.6	7.15	2	98	6.1	18.3	2.92	17.5	3.71	20.92	0.05	130	21	124	26	NONE		23.2	58	37.8	731	758	4446	185.3	3.09	71	52.9	0	0	4446
									00:12:30	27.65	1.127	31.161	948	653.989	725.116	1.11	206.4	32.4	44.7	40.3	7.79	2.2	98	6.7	18.31	2.87	17.53	3.69	20.92	0.05	130	20	125	26	NONE		23.2	58	37.8	731	758	4821	200.9	3.35	71	57.4	0	0	4821
									00:12:32	31.09	1.029	31.99	851	663.23	744.841	1.12	188.7	29.6	45	40	7.9	2.3	99	6.7	18.34	2.88	17.47	3.73	20.92	0.05	130	20	124	27	NONE		23.2	58	37.8	731	758	4905	204.4	3.41	71	58.4	0	0	4905
									00:12:34	29.85	1.088	32.478	868	655.567	731.68	1.12	200.3	30.3	46.4	41.5	7.8	2.2	99	6.6	18.41	2.78	17.54	3.68	20.92	0.05	131	20	125	26	NONE		23.3	58	37.8	730	758	4841	201.7	3.36	71	57.6	0	0	4841
									00:12:36	28.17	0.978	27.549	853	572.903	629.08	1.1	179.4	27.6	44.6	40.7	6.82	1.9	98	5.8	18.34	2.82	17.49	3.71	20.92	0.05	130	20	124	26	NONE		23.3	58	37.8	731	758	4214	175.6	2.93	71	50.2	0	0	4214
									00:12:39	24.9	1.07	26.639	900	567.688	622.724	1.1	195.6	30.9	43.9	40	6.76	1.9	98	5.8	18.28	2.89	17.49	3.73	20.92	0.05	130	21	124	27	NONE		23.3	58	37.8	731	758	4175	173.9	2.9	71	49.7	0	0	4175
									00:12:41	27.03	1.133	30.622	978	656.415	724.3	1.1	206.9	33.1	43.8	39.7	7.81	2.2	99	6.6	18.26	2.92	17.42	3.76	20.92	0.05	130	21	124	27	NONE		23.3	58	37.8	730	758	4834	201.4	3.36	72	57.5	0	0	4834
									00:12:44	22.06	1.169	25.787	1015	561.137	610.814	1.09	213.1	34.2	43.2	39.7	6.68	1.9	99	5.7	18.23	2.93	17.33	3.85	20.92	0.05	130	21	123	27	NONE		23.3	58	37.8	730	758	4119	171.6	2.86	72	49	0	0	4119
									00:12:46	25.32	1.212	30.684	1040	670.565	729.765	1.09	220.8	35.6	43.1	39.6	7.98	2.3	99	6.8	18.22	2.94	17.42	3.78	20.92	0.05	130	21	124	27	NONE		23.3	58	37.8	730	758	4922	205.1	3.42	72	58.6	0	0	4922
									00:12:48	25.32	1.154	29.215	1009	630.45	688.663	1.09	210.6	33.6	43.5	39.8	7.51	2.1	99	6.4	18.25	2.91	17.44	3.77	20.92	0.05	130	21	124	27	NONE		23.3	58	37.8	730	758	4631	193	3.22	72	55.1	0	0	4631
									00:12:51	21.28	1.085	23.085	945	510.203	549.577	1.08	197.4	31.9	42.3	39.3	6.07	1.7	100	5.1	18.19	2.94	17.28	3.86	20.92	0.05	129	21	123	27	NONE		23.3	58	37.8	731	758	3736	155.7	2.59	72	44.5	0	0	3736
									00:12:54	21.82	1.286	28.058	1075	655.398	703.74	1.07	232	39.8	40.5	37.7	7.8	2.2	100	6.6	18.04	3.09	17.13	3.95	20.92	0.05	128	22	122	28	NONE		23.3	58	37.8	730	758	4795	199.8	3.33	72	57.1	0	0	4795
									00:12:57	21.35	1.287	27.48	1136	636.438	674.629	1.06	232.6	39	40.8	38.5	7.58	2.2	101	6.3	18.07	3.03	17.3	3.83	20.92	0.05	128	22	123	27	NONE		23.3	58	37.8	731	758	4643	193.5	3.22	72	55.3	0	0	4643
									00:12:59	24.29	1.169	28.397	979	627.642	664.624	1.06	212.8	33.8	42.5	40.2	7.47	2.1	102	6.2	18.2	2.89	17.2	3.85	20.92	0.05	129	21	122	27	NONE		23.3	58	37.8	731	758	4578	190.7	3.18	72	54.5	0	0	4578
									00:13:02	24.49	1.148	28.114	979	640.537	670.258	1.05	208.1	33.8	41.2	39.4	7.63	2.2	103	6.2	18.13	2.94	17.27	3.81	20.92	0.05	129	21	123	27	NONE		23.3	58	37.8	730	758	4659	194.1	3.24	73	55.5	0	0	4659
									00:13:05	20.48	1.332	27.276	1094	628.879	666.862	1.06	240.9	40.2	41.1	38.8	7.49	2.1	104	6	18.09	3.02	17.2	3.87	20.92	0.05	129	21	122	28	NONE		23.3	58	37.8	731	758	4588	191.2	3.19	73	54.6	0	0	4588
									00:13:07	25.42	1.096	27.864	950	639.277	664.948	1.04	198.5	32.3	40.8	39.2	7.61	2.2	103	6.2	18.11	2.95	17.22	3.85	20.92	0.05	129	21	122	27	NONE		23.3	58	37.8	731	758	4643	193.5	3.22	73	55.3	0	0	4643
									00:13:09	27.15	1.335	36.244	994	857.771	881.837	1.03	240.7	40.1	40	38.9	10.21	2.9	104	8.2	18.03	3	17.21	3.83	20.92	0.05	128	21	122	27	NONE		23.3	58	37.8	731	758	6214	258.9	4.32	73	74	0	0	6214
									00:13:11	30.3	1.098	33.273	897	726.14	775.076	1.07	200.2	31.6	42.9	40.2	8.64	2.5	104	7	18.23	2.88	17.37	3.7	20.92	0.05	130	20	124	26	NONE		23.3	58	37.8	731	758	5306	221.1	3.68	73	63.2	0	0	5306
									00:13:13	36.36	1.103	40.109	837	904.846	938.99	1.04	200.3	31.9	41.5	40	10.77	3.1	105	8.6	18.16	2.89	17.29	3.7	20.92	0.05	129	21	123	26	NONE		23.3	58	37.8	731	758	6569	273.7	4.56	73	78.2	0	0	6569
									00:13:15	30.46	0.983	29.939	895	604.308	634.937	1.05	181.3	25.8	46	43.8	7.19	2.1	105	5.8	18.44	2.62	17.53	3.6	20.92	0.05	131	19	125	26	NONE		23.3	58	37.8	731	758	4400	183.3	3.06	73	52.4	0	0	4400
									00:13:16	39.22	1.042	40.863	788	874.437	923.182	1.06	190.6	29.1	43.6	41.3	10.41	3	106	8.2	18.29	2.79	17.47	3.59	20.92	0.05	130	20	124	26	NONE		23.3	58	37.8	731	758	6373	265.5	4.43	74	75.9	0	0	6373
									00:13:18	31.25	1.075	33.594	924	665.174	732.676	1.1	198.5	29	47.2	42.9	7.92	2.3	106	6.3	18.47	2.7	17.7	3.5	20.92	0.05	131	19	126	25	NONE		23.3	58	37.8	731	758	4896	204	3.4	74	58.3	0	0	4896
									00:13:20	28.57	0.999	28.543	900	556.793	616.64	1.11	184.8	26.7	47.7	43	6.63	1.9	107	5.2	18.5	2.67	17.61	3.6	20.92	0.05	132	19	125	26	NONE		23.3	58	37.8	731	758	4104	171	2.85	74	48.9	0	0	4104
									00:13:24	18.02	1.342	24.18	1009	428.714	574.867	1.34	249.8	39.4	53.5	39.9	5.1	1.5	108	4	18.61	2.94	17.66	3.6	20.92	0.05	132	21	126	26	NONE		23.3	58	37.8	731	758	3318	138.3	2.3	74	39.5	0	0	3318
									00:13:26	31.91	0.97	30.957	932	662.54	715.462	1.08	177.3	27.7	43.4	40.1	7.89	2.3	107	6.2	18.28	2.86	17.36	3.69	20.92	0.05	130	20	123	26	NONE		23.3	58	37.8	730	758	4854	202.3	3.37	74	57.8	0	0	4854
									00:13:27	30.77	1.347	41.446	836	947.542	996.74	1.05	244	40	41.5	39.4	11.28	3.2	107	8.9	18.11	2.97	17.33	3.76	20.92	0.05	129	21	123	27	NONE		23.3	58	37.8	730	758	6900	287.5	4.79	74	82.1	0	0	6900
									00:13:29	29.85	1.198	35.761	867	812.143	858.171	1.06	217.2	35.5	41.5	39.2	9.67	2.8	107	7.6	18.13	2.96	17.35	3.76	20.92	0.05	129	21	123	27	NONE		23.3	58	37.8	731	758	5920	246.7	4.11	74	70.5	0	0	5920
									00:13:31	30.3	0.98	29.697	930	610.212	654.239	1.07	180.2	26.7	45.2	42.1	7.26	2.1	108	5.7	18.39	2.72	17.53	3.57	20.92	0.05	131	19	125	25	NONE		23.3	58	37.8	731	758	4463	186	3.1	74	53.1	0	0	4463
									00:13:33	33.15	1.191	39.481	943	830.488	901.222	1.09	218.2	33.6	44.7	41.2	9.89	2.8	108	7.7	18.32	2.82	17.55	3.58	20.92	0.05	130	20	125	25	NONE		23.3	58	37.8	730	758	6092	253.8	4.23	74	72.5	0	0	6092
									00:13:35	33.52	1.095	36.704	820	785.514	854.635	1.09	200.1	31.5	43.7	40.2	9.35	2.7	108	7.3	18.27	2.88	17.5	3.62	20.92	0.05	130	20	124	26	NONE		23.3	58	37.8	730	758	5765	240.2	4	75	68.6	0	0	5765
									00:13:37	32.09	1.108	35.551	913	744.681	809.972	1.09	203.1	31.2	44.7	41.1	8.87	2.5	107	7	18.33	2.82	17.54	3.57	20.92	0.05	130	20	125	25	NONE		23.3	58	37.8	730	758	5465	227.7	3.8	75	65.1	0	0	5465
									00:13:39	31.75	1.373	43.587	851	994.237	1082.97	1.09	248.5	42.1	41.6	38.2	11.84	3.4	107	9.3	18.1	3.07	17.41	3.73	20.92	0.05	129	22	124	27	NONE		23.3	58	37.8	731	758	7299	304.1	5.07	75	86.9	0	0	7299
									00:13:41	27.91	0.982	27.405	900	573.524	604.78	1.05	180.2	26.8	44.4	42.1	6.83	2	108	5.3	18.35	2.73	17.46	3.67	20.92	0.05	130	19	124	26	NONE		23.3	58	37.8	730	758	4179	174.1	2.9	75	49.7	0	0	4179
									00:13:43	34.29	1.231	42.206	821	991.782	1033.21	1.04	222.1	37.2	40.1	38.5	11.81	3.4	108	9.2	18.04	3.02	17.23	3.83	20.92	0.05	128	21	123	27	NONE		23.3	58	37.8	731	758	7206	300.3	5	75	85.8	0	0	7206
									00:13:44	35.29	1.133	39.988	898	913.72	954.548	1.04	205.3	33.4	41.1	39.3	10.88	3.1	108	8.5	18.12	2.95	17.33	3.73	20.92	0.05	129	21	123	27	NONE		23.3	58	37.8	730	758	6643	276.8	4.61	75	79.1	0	0	6643
									00:13:46	32.97	1.03	33.956	927	714.816	773.538	1.08	188.7	29	44.3	40.9	8.51	2.4	107	6.7	18.32	2.82	17.47	3.63	20.92	0.05	130	20	124	26	NONE		23.3	58	37.8	730	758	5240	218.3	3.64	75	62.4	0	0	5240
									00:13:48	32.26	1.204	38.839	913	858.961	903.382	1.05	219.2	34.6	42.6	40.5	10.23	2.9	107	8	18.21	2.87	17.38	3.71	20.92	0.05	129	20	124	26	NONE		23.3	58	37.8	730	758	6255	260.6	4.34	75	74.5	0	0	6255
									00:13:50	27.15	1.194	32.416	1022	722.4	773.849	1.07	217	35.2	42.2	39.4	8.6	2.5	108	6.7	18.17	2.95	17.39	3.73	20.92	0.05	129	21	124	27	NONE		23.3	58	37.8	731	758	5283	220.1	3.67	76	62.9	0	0	5283
									00:13:52	30.93	1.017	31.454	866	705.066	751.327	1.07	184.7	30	41.5	39	8.39	2.4	109	6.5	18.16	2.95	17.4	3.68	20.92	0.05	129	21	124	26	NONE		23.3	58	37.8	730	758	5150	214.6	3.58	76	61.3	0	0	5150
									00:13:54	28.3	1.009	28.557	853	668.925	689.949	1.03	182.2	30.1	39.7	38.5	7.96	2.3	110	6.1	18.06	2.98	17.11	3.88	20.92	0.05	128	21	122	28	NONE		23.3	58	37.8	731	758	4850	202.1	3.37	76	57.7	0	0	4850
									00:13:57	23.9	0.947	22.637	850	563.827	561.687	1	169.5	29	37.2	37.3	6.71	1.9	108	5.2	17.9	3.06	16.93	3.96	20.92	0.05	127	22	120	28	NONE		23.3	58	37.8	730	758	4056	169	2.82	76	48.3	0	53	4004
									00:13:59	24	1.174	28.176	979	734.13	711.923	0.97	208.7	36.6	36.1	37.2	8.74	2.5	104	7.1	17.78	3.12	16.87	3.96	20.92	0.05	126	22	120	28	NONE		23.3	58	37.8	730	758	5251	218.8	3.65	76	62.5	0	542	4708
									00:14:03	19.29	1.282	24.733	1137	659.83	634.989	0.96	227	40.6	35.4	36.8	7.86	2.2	105	6.3	17.71	3.17	16.75	4.03	20.92	0.05	126	23	119	29	NONE		23.3	59	37.8	730	758	4711	196.3	3.27	76	56.1	0	605	4106
									00:14:06	19.23	1.433	27.558	1225	728.771	696.7	0.96	254.2	44.7	36	37.6	8.68	2.5	104	7	17.74	3.12	16.84	3.95	20.92	0.05	126	22	120	28	NONE		23.3	59	37.8	730	758	5196	216.5	3.61	77	61.9	0	780	4416
									00:14:08	26.2	0.97	25.415	885	644.782	598.112	0.93	173.5	28.2	36.6	39.4	7.68	2.2	104	6.2	17.89	2.91	16.88	3.87	20.92	0.05	127	21	120	28	NONE		23.3	59	37.8	730	758	4569	190.4	3.17	77	54.4	0	1129	3440
									00:14:10	25.1	1.117	28.042	930	744.196	693.568	0.93	198.2	34.1	35.3	37.9	8.86	2.5	103	7.2	17.74	3.05	16.84	3.91	20.92	0.05	126	22	120	28	NONE		23.3	59	37.8	731	758	5278	219.9	3.67	77	62.8	0	1225	4053
									00:14:13	26.32	1.071	28.184	885	747.391	692.845	0.93	190.1	32.5	35.2	38	8.9	2.5	104	7.2	17.75	3.03	16.85	3.86	20.92	0.05	126	22	120	27	NONE		23.3	59	37.8	731	758	5295	220.6	3.68	77	63	0	1319	3976
									00:14:15	27.27	0.996	27.164	869	719.658	658.225	0.91	176.9	29.8	35.1	38.4	8.57	2.4	103	7	17.76	2.99	16.85	3.85	20.92	0.05	126	21	120	27	NONE		23.3	59	37.8	731	758	5084	211.8	3.53	77	60.5	0	1481	3603
									00:14:17	25.64	1.052	26.974	885	716.175	662.608	0.93	186.7	31.9	35.2	38	8.53	2.4	102	7	17.75	3.03	16.82	3.87	20.92	0.05	126	22	120	28	NONE		23.3	59	37.8	731	758	5072	211.3	3.52	77	60.4	0	1295	3777
									00:14:19	28.3	1.087	30.764	932	809.147	763.605	0.94	193.1	33.3	35.6	37.7	9.63	2.8	102	7.9	17.76	3.06	16.87	3.83	20.92	0.05	126	22	120	27	NONE		23.4	59	37.8	731	758	5754	239.7	4	77	68.5	0	1105	4648
									00:14:22	25.42	1.094	27.814	932	707.645	664.935	0.94	195.5	32.3	36.8	39.2	8.42	2.4	104	6.8	17.87	2.95	16.91	3.84	20.92	0.05	127	21	120	27	NONE		23.4	59	37.8	731	758	5027	209.5	3.49	77	59.8	0	1036	3992
									00:14:24	25.32	1.121	28.38	947	713.676	682.707	0.96	200.6	33.3	37.3	39	8.5	2.4	104	6.9	17.89	2.97	16.95	3.83	20.92	0.05	127	21	121	27	NONE		23.4	59	37.8	731	758	5089	212.1	3.53	78	60.6	0	754	4336
									00:14:26	27.52	1.017	27.991	838	707.592	679.913	0.96	181.8	30.5	36.8	38.3	8.42	2.4	103	6.9	17.88	3	16.91	3.84	20.92	0.05	127	21	120	27	NONE		23.4	58	37.8	731	758	5051	210.5	3.51	78	60.1	0	674	4376
									00:14:28	27.91	1.057	29.498	901	715.102	672.842	0.94	190.4	29.8	38.5	40.9	8.51	2.4	103	6.9	18.01	2.82	17.12	3.67	20.92	0.05	128	20	122	26	NONE		23.4	58	37.8	731	758	5082	211.7	3.53	78	60.5	0	1025	4057
									00:14:44	19.05	1.413	26.914	1196	669.223	665.132	0.99	253	43.1	38.2	38.5	7.97	2.3	104	6.4	17.91	3.05	17.02	3.88	20.92	0.05	127	22	121	28	NONE		23.4	58	37.8	731	758	4812	200.5	3.34	79	57.3	0	100	4712
									00:14:46	21.9	1.046	22.905	857	563.135	546.105	0.97	187.8	30.8	38	39.1	6.7	1.9	103	5.5	17.95	2.94	16.95	3.88	20.92	0.05	128	21	121	28	NONE		23.4	58	37.8	731	758	4028	167.8	2.8	79	47.9	0	416	3612
									00:14:49	24.49	1.04	25.469	933	636.555	608.784	0.96	186.3	30.7	37.3	39	7.58	2.2	102	6.2	17.91	2.95	16.91	3.9	20.92	0.05	127	21	120	28	NONE		23.4	58	37.8	730	758	4539	189.1	3.15	79	54	0	676	3863
									00:14:51	23.08	1.243	28.685	1011	733.517	710.496	0.97	221.7	38	36.9	38.1	8.73	2.5	103	7.1	17.84	3.06	16.9	3.92	20.92	0.05	127	22	120	28	NONE		23.5	58	37.8	731	758	5245	218.5	3.64	79	62.4	0	562	4683
									00:14:54	23.72	1.155	27.391	922	702.557	680.225	0.97	205.9	35.4	36.6	37.8	8.36	2.4	104	6.8	17.83	3.06	16.97	3.87	20.92	0.05	127	22	121	28	NONE		23.5	58	37.8	731	758	5023	209.3	3.49	79	59.8	0	545	4478
									00:14:56	22.81	1.173	26.76	1028	658.546	644.8	0.98	210.5	34.9	38.2	39	7.84	2.2	104	6.3	17.95	2.98	17	3.86	20.92	0.05	128	21	121	27	NONE		23.5	58	37.8	731	758	4720	196.7	3.28	79	56.2	0	336	4384
									00:14:59	23.81	1.101	26.214	905	654.582	650.123	0.99	197	33.7	37.5	37.8	7.79	2.2	102	6.4	17.89	3.06	17	3.86	20.92	0.05	127	22	121	27	NONE		23.5	58	37.8	731	758	4706	196.1	3.27	80	56	0	109	4597
									00:15:01	26.09	1.171	30.548	933	750.947	733.037	0.98	210.2	34.7	38.2	39.2	8.94	2.6	103	7.3	17.95	2.96	17.08	3.83	20.92	0.05	128	21	121	27	NONE		23.5	58	37.8	731	758	5378	224.1	3.74	80	64	0	438	4941
									00:15:03	28.04	1.029	28.85	926	672.388	667.09	0.99	186.2	29.4	40	40.3	8	2.3	104	6.5	18.1	2.86	17.2	3.7	20.92	0.05	129	20	122	26	NONE		23.5	58	37.8	731	758	4833	201.4	3.36	80	57.5	0	130	4703
									00:15:05	28.71	0.983	28.22	797	655.783	645.756	0.98	178	27.8	40	40.6	7.81	2.2	103	6.4	18.11	2.83	17.21	3.74	20.92	0.05	129	20	122	27	NONE		23.5	58	37.8	731	758	4706	196.1	3.27	80	56	0	246	4460
									00:15:08	27.52	1.062	29.229	854	701.527	704.356	1	191.2	31.6	38.9	38.8	8.35	2.4	101	6.9	18	2.98	17.17	3.78	20.92	0.05	128	21	122	27	NONE		23.6	57	37.8	731	758	5055	210.6	3.51	80	60.2	0	0	5055
									00:15:11	22.22	1.373	30.511	1169	713.732	743.422	1.04	247.9	41.3	40.6	38.9	8.5	2.4	101	7.1	18.06	3.01	17.28	3.76	20.92	0.05	128	21	123	27	NONE		23.6	57	37.8	731	758	5186	216.1	3.6	80	61.7	0	0	5186
									00:15:13	26.09	0.949	24.757	840	545.788	559.238	1.02	173	26.5	42	41	6.5	1.9	101	5.4	18.23	2.79	17.35	3.68	20.92	0.05	130	20	123	26	NONE		23.6	57	37.8	731	758	3951	164.6	2.74	80	47	0	0	3951
									00:15:15	28.3	1.072	30.34	822	688.882	712.528	1.03	194.5	31.1	41.2	39.8	8.2	2.3	102	6.8	18.14	2.9	17.27	3.73	20.92	0.05	129	21	123	27	NONE		23.6	57	37.8	731	758	4997	208.2	3.47	80	59.5	0	0	4997
									00:15:17	25.64	1.073	27.513	916	621.693	645.529	1.04	194.8	31.1	41.4	39.8	7.4	2.1	102	6.1	18.15	2.9	17.31	3.74	20.92	0.05	129	21	123	27	NONE		23.6	57	37.8	731	758	4514	188.1	3.13	81	53.7	0	0	4514
									00:15:19	26.79	1.023	27.402	871	630.106	646.212	1.03	185.3	29.8	40.5	39.5	7.5	2.1	102	6.2	18.11	2.91	17.22	3.76	20.92	0.05	129	21	122	27	NONE		23.6	57	37.8	731	758	4562	190.1	3.17	81	54.3	0	0	4562
									00:15:21	30.93	1.1	34.021	833	814.691	831.776	1.02	198	33.2	39.1	38.3	9.7	2.8	102	8	18	3.02	17.23	3.71	20.92	0.05	128	21	123	26	NONE		23.6	57	37.8	731	758	5893	245.5	4.09	81	70.2	0	0	5893
									00:15:23	30.93	0.971	30.031	822	659.282	678.021	1.03	177.1	27.1	42.3	41.1	7.85	2.2	104	6.3	18.24	2.79	17.27	3.68	20.92	0.05	130	20	123	26	NONE		23.6	57	37.8	731	758	4777	199	3.32	81	56.9	0	0	4777
									00:15:26	25.86	1.075	27.802	917	641.463	659.59	1.03	194.6	31.5	40.5	39.4	7.64	2.2	105	6.1	18.1	2.93	17.18	3.78	20.92	0.05	129	21	122	27	NONE		23.6	57	37.8	730	758	4647	193.6	3.23	81	55.3	0	0	4647
									00:15:28	26.32	1.105	29.079	901	683.066	699.015	1.02	199.5	32.8	39.9	39	8.13	2.3	104	6.6	18.05	2.97	17.18	3.78	20.92	0.05	128	21	122	27	NONE		23.6	57	37.8	731	758	4943	206	3.43	81	58.8	0	0	4943
									00:15:30	25	1.097	27.425	965	640.372	649.729	1.01	198.3	32.1	40.1	39.5	7.62	2.2	104	6.2	18.08	2.93	17.2	3.77	20.92	0.05	129	21	122	27	NONE		23.6	57	37.8	731	758	4625	192.7	3.21	81	55.1	0	0	4625
									00:15:32	27.4	1.082	29.644	869	686.511	700.919	1.02	195.8	31.6	40.4	39.6	8.17	2.3	105	6.5	18.1	2.92	17.16	3.79	20.92	0.05	129	21	122	27	NONE		23.6	57	37.8	731	758	4966	206.9	3.45	81	59.1	0	0	4966
									00:15:37	12.93	2.466	31.888	2087	699.46	766.575	1.1	448.9	73.2	44.3	40.4	8.33	2.4	107	6.5	18.2	2.97	17.39	3.75	20.92	0.05	129	21	124	27	NONE		23.7	57	37.8	731	758	5142	214.3	3.57	82	61.2	0	0	5142
									00:15:40	24.1	0.663	15.976	605	336.407	350.695	1.04	121.6	18	42.5	40.7	4	1.1	106	3.2	18.34	2.71	17.32	3.7	20.92	0.05	130	19	123	26	NONE		23.7	57	37.8	731	758	2445	101.9	1.7	82	29.1	0	0	2445
									00:15:42	23.72	1.347	31.945	825	817.075	785.784	0.96	240.3	40.9	37.1	38.5	9.73	2.8	105	7.8	17.84	3.04	16.97	3.96	20.92	0.05	127	22	121	28	NONE		23.7	57	37.8	731	758	5833	243.1	4.05	82	69.4	0	762	5071
									00:15:44	30	0.951	28.53	961	647.643	640.617	0.99	172.8	26.4	40.8	41.3	7.71	2.2	105	6.2	18.17	2.78	17.25	3.67	20.92	0.05	129	20	123	26	NONE		23.7	57	37.8	731	758	4652	193.8	3.23	82	55.4	0	172	4480
									00:15:46	26.43	1.04	27.489	884	637.148	637.479	1	188.3	29.8	40.2	40.2	7.59	2.2	105	6.1	18.11	2.87	17.16	3.77	20.92	0.05	129	20	122	27	NONE		23.7	57	37.8	731	758	4588	191.2	3.19	82	54.6	0	0	4588
									00:15:49	27.78	0.966	26.833	794	626.454	627.317	1	174.7	27.9	39.7	39.7	7.46	2.1	103	6.1	18.08	2.89	17.15	3.76	20.92	0.05	129	21	122	27	NONE		23.7	57	37.8	731	758	4512	188	3.13	82	53.7	0	0	4512
[truncated: 34 more columns]

## Sheet: Sonuçlar
Parametre	um	Pre	Bekl.	%Beklenen	Ex Sonrası	% Değişim	Normal	Sınıf
Parametre	um	Ölçüm	Dinlenme	Isınma	AT	RC	Maks	Bekl.	%Beklenen	Normal	Sınıf
Parametre	um	Ölçüm	Dinlenme	Isınma	AT	RC	Maks	Bekl.	%Beklenen	Normal	Sınıf
Parametre	um	Ölçüm	Dinlenme	Isınma	AT	RC	Maks	Bekl.	%Beklenen	Normal	Sınıf
Parametre	um	Ölçüm	Dinlenme	Isınma	AT	RC	Maks	Bekl.	%Beklenen	Normal	Sınıf
Parametre	um	Ölçüm	Dinlenme	Isınma	AT	RC	Maks	Bekl.	%Beklenen	Normal	Sınıf
