# Supplementary material for: Correction: The contribution of energy systems during 30-second lower body Wingate anaerobic test in combat sports athletes: Intermittent versus single forms and gender comparison
Source: PLoS One. 2024 Jun 27;19(6):e0306361. doi: 10.1371/journal.pone.0306361 (PMC11210755; doi:10.1371/journal.pone.0306361)
Supplement: S1 File — A) Descriptive characteristics of athletes including age range, height, weight; B) Wingate test outputs, including metrics such as peak power, mean power, and fatigue index; C) Oxygen Consumption (O2) Data for two different Wingate test protocols, providing comparative insights into athletes’ oxygen consumption during these tests. (ZIP) [file pone.0306361.s001.zip › S1 File/C. Oxygen consumption data for two Wingate tests/All Raw-Oxygen Data/58.xlsx]

## Sheet: Veri
			Test Tarihi	13122022		Barometrik basınç (mmHg)	757		t	Rf	VT	VE_ergo	IV	VO2	VCO2	RQ	O2eksp	CO2eksp	VE/VO2	VE/VCO2	VO2/Kg	METS	HR	VO2/HR	FeO2	FeCO2	FetO2	FetCO2	FiO2	FiCO2	PeO2	PeCO2	PetO2	PETCO2	Faz	İşaretleyici	Ortam Sıc.	RH Amb	Cihaz Sıcaklığı	Analizör Basıncı	PB	EEkc	EEh	EEm	EEtot	EEkg	PRO	YAĞ	CHO
			Test Süresi	00:13:31		Ortam Sıcaklığı (°C)	21		s	1/min	L(btps)	L/min	mL	mL/min	mL/min	---	mL	mL	---	---	mL/min/Kg	---	bpm	mL/beat	%	%	%	%	%	%	mmHg	mmHg	mmHg	mmHg	---	---	°C	%	°C	mmHg	mmHg	kcal/day	kcal/h	kcal/min	kcal	kcal/Kg/day	kcal/day	kcal/day	kcal/day
			Test Süresi	00:15:51		Ortam Görece Nem (%)	61
			Egzersiz Süresi	00:00:00		Flowmetre sıcaklığı (°C)	34		00:00:00	17.96	0.853	15.323	537	482.473	518.497	1.07	145.3	35.5	29.2	27.1	10.05	2.9	89	5.4	17.03	4.16	16.01	5.28	20.92	0.05	121	30	114	37	NONE		21.4	60	34.6	729	757	3531	147.1	2.45	0	73.6	0	0	3531
			Kişi (Hasta) Tipi	Healthy		Flowmetre Bağıl Nem (%)	100		00:00:04	15.96	0.922	14.713	634	472.958	502.146	1.06	156.4	38.7	28.7	27.1	9.85	2.8	89	5.3	16.96	4.2	15.83	5.34	20.92	0.05	120	30	112	38	NONE		21.4	60	34.6	729	756	3452	143.8	2.4	0	71.9	0	0	3452
			Test Türü	Azami		STPD (---)	0.8229		00:00:07	18.07	0.808	14.602	664	451.697	477.334	1.06	138.3	32.5	29.5	27.9	9.41	2.7	90	5	17.12	4.02	16.09	5.09	20.92	0.05	121	29	114	36	NONE		21.4	60	34.6	729	756	3293	137.2	2.29	0	68.6	0	0	3293
			Ergometre	Hiçbiri		BTPS Ins (---)	1.1064		00:00:10	17.7	0.763	13.504	653	401.63	425.568	1.06	131.7	29.6	30.5	28.8	8.37	2.4	91	4.4	17.26	3.88	16.15	5.08	20.92	0.05	122	28	115	36	NONE		21.4	59	34.6	729	756	2930	122.1	2.03	0	61	0	0	2930
			Protokol	Hiçbiri		BTPS Eksp (---)	1.02		00:00:13	19.54	0.843	16.476	625	496.949	532.01	1.07	145	33.5	30.4	28.4	10.35	3	95	5.2	17.2	3.97	16.21	5.05	20.92	0.05	122	28	115	36	NONE		21.4	60	34.6	729	756	3634	151.4	2.52	0	75.7	0	0	3634
			Azami Efor	Onaylanmamış		#Adım sayısı	355		00:00:16	19.8	0.755	14.95	592	443.261	477.829	1.08	130.3	29.7	30.6	28.4	9.23	2.6	99	4.5	17.26	3.93	16.22	5.02	20.92	0.05	122	28	115	36	NONE		21.4	60	34.6	729	756	3246	135.3	2.25	1	67.6	0	0	3246
			EKG Tepkisi	Yok		BSA (m2)	1.46861		00:00:19	21.9	0.457	10.007	685	229.351	244.562	1.07	82.7	13.8	36.9	34.7	4.78	1.4	107	2.1	18.1	3.02	17.03	4.22	20.92	0.05	128	21	121	30	NONE	Marker	21.4	60	34.6	729	756	1675	69.8	1.16	1	34.9	0	0	1675
			Test sebebi	Yok		BMI (kg/m2)	19		00:00:20	46.88	0.312	14.625	524	286.954	329.593	1.15	57.6	8.7	39.5	34.4	5.98	1.7	110	2.6	18.46	2.79	17.89	3.56	20.92	0.05	131	20	127	25	NONE		21.4	60	34.6	729	756	2134	88.9	1.48	1	44.5	0	0	2134
			Testi durdurma sebebi	Yok		HR Maks.	203		00:00:22	53.57	0.126	6.75	253	51.1018	72.1759	1.41	25.1	1.7	58.7	41.6	1.06	0.3	114	0.4	19.92	1.35	19.48	1.59	20.92	0.05	141	10	138	11	NONE		21.4	60	34.6	729	756	401	16.7	0.28	1	8.4	0	0	401
			Test Konumu	Tanımsız		Kullanıcı 1 (---)	-		00:00:27	11.52	1.154	13.29	164	397.387	546.155	1.37	196.2	58.2	31.4	22.9	8.28	2.4	125	3.2	17	5.04	14.19	6.46	20.92	0.05	121	36	101	46	NONE		21.4	60	34.6	729	756	3097	129	2.15	1	64.5	0	0	3097
			Test Amacı	Yok		Kullanıcı 2 (---)	-		00:00:28	38.96	1.246	48.545	742	2018.08	1852.31	0.92	198.8	58.4	22.7	24.7	42.04	12	130	15.5	15.96	4.69	14.63	5.84	20.92	0.05	113	33	104	41	NONE		21.4	61	34.6	729	756	14268	594.5	9.91	1	297.2	0	4000	10268
						Kullanıcı 3 (---)	-		00:00:30	37.74	1.441	54.377	921	1945.87	1781.71	0.92	239.9	58.1	26.6	29	40.54	11.6	133	14.6	16.65	4.03	15.46	5.08	20.92	0.05	118	29	110	36	NONE		21.4	61	34.6	729	757	13750	572.9	9.55	1	286.5	0	3959	9791
									00:00:31	52.17	1.013	52.852	803	1571	1515.26	0.96	175.6	35.8	31.3	32.5	32.73	9.4	135	11.6	17.33	3.53	16.18	4.48	20.92	0.05	123	25	115	32	NONE		21.4	61	34.6	729	757	11223	467.6	7.79	1	233.8	0	1359	9864
									00:00:34	17.65	0.752	13.271	818	498.855	454.858	0.91	123.6	31.7	24.1	26.5	10.39	3	142	3.5	16.44	4.22	15.08	5.25	20.92	0.05	117	30	107	37	NONE		21.4	60	34.6	729	757	3522	146.8	2.45	2	73.4	0	1060	2462
									00:00:35	59.41	0.924	54.891	516	2081.06	1854.49	0.89	151.7	38.4	24.4	27.4	43.36	12.4	144	14.5	16.42	4.16	15.01	5.27	20.92	0.05	116	29	106	37	NONE		21.4	60	34.6	729	756	14625	609.4	10.16	2	304.7	0	5434	9191
									00:00:37	48.39	1.283	62.081	723	2524.83	2200.11	0.87	206.7	55.9	23.2	26.7	52.6	15	146	17.3	16.11	4.36	14.67	5.52	20.92	0.05	114	31	104	39	NONE		21.4	60	34.6	729	756	17664	736	12.27	2	368	0	7754	9911
									00:00:38	38.22	1.445	55.223	990	2178.12	1942.69	0.89	234.6	62.5	24.1	27	45.38	13	149	14.6	16.24	4.33	15.04	5.39	20.92	0.05	115	31	107	38	NONE		21.4	61	34.6	729	756	15310	637.9	10.63	2	318.9	0	5648	9662
									00:00:40	26.79	1.338	35.839	927	1549.7	1402.48	0.9	211	64.3	21.9	24.2	32.29	9.2	152	10.2	15.77	4.81	14.51	5.87	20.92	0.05	112	34	103	42	NONE		21.4	62	34.6	729	756	10925	455.2	7.59	3	227.6	0	3542	7382
									00:00:41	65.22	1.007	65.674	737	2013.79	2049.92	1.02	173	38.7	30.3	29.8	41.95	12	154	13.1	17.18	3.84	15.82	5.04	20.92	0.05	122	27	112	36	NONE		21.4	62	34.6	729	756	14557	606.5	10.11	3	303.3	0	0	14557
									00:00:43	45.45	1.299	59.045	753	2205.14	2115.2	0.96	213.3	57.2	25.3	26.4	45.94	13.1	156	14.1	16.42	4.4	14.88	5.87	20.92	0.05	116	31	105	42	NONE		21.4	62	34.6	729	756	15735	655.6	10.93	3	327.8	0	2190	13544
									00:00:44	51.72	1.027	53.121	754	1762.02	1731.76	0.98	173.6	41.2	28.1	28.6	36.71	10.5	156	11.3	16.9	4.01	15.45	5.47	20.92	0.05	120	28	110	39	NONE		21.5	62	34.6	729	756	12639	526.6	8.78	3	263.3	0	741	11898
									00:00:45	42.25	1.406	59.408	924	2146.3	2197.41	1.02	232.1	63.9	26.3	25.7	44.71	12.8	158	13.6	16.51	4.54	15.3	5.75	20.92	0.05	117	32	108	41	NONE		21.5	62	34.7	729	756	15534	647.3	10.79	3	323.6	0	0	15534
									00:00:46	50.42	1.686	85.008	864	2898.33	3147.49	1.09	281.6	76.7	28.1	25.9	60.38	17.3	158	18.3	16.7	4.55	15.56	5.59	20.92	0.05	118	32	110	40	NONE		21.5	62	34.7	729	756	21263	885.9	14.77	4	443	0	0	21263
									00:00:48	50.42	1.581	79.714	942	2374.93	2693.3	1.13	271.9	65.7	32.1	28.3	49.48	14.1	159	14.9	17.2	4.16	16.06	5.35	20.92	0.05	122	29	114	38	NONE		21.5	62	34.6	729	756	17604	733.5	12.22	4	366.7	0	0	17604
									00:00:49	53.57	1.405	75.268	848	2168.2	2640.75	1.22	242.5	60.6	33	27.1	45.17	12.9	159	13.6	17.26	4.31	16.04	5.5	20.92	0.05	122	31	114	39	NONE		21.5	62	34.6	729	756	16360	681.6	11.36	4	340.8	0	0	16360
									00:00:50	48.39	1.788	86.516	927	2449.23	3046.59	1.24	309.4	77.4	33.9	27.3	51.03	14.6	160	15.3	17.3	4.33	16.24	5.49	20.92	0.05	123	31	115	39	NONE		21.5	62	34.6	729	756	18581	774.2	12.9	4	387.1	0	0	18581
									00:00:51	48.39	1.393	67.403	973	1814.33	2337.7	1.29	243.1	59.4	35.3	27.4	37.8	10.8	161	11.3	17.45	4.26	16.29	5.54	20.92	0.05	124	30	115	39	NONE		21.5	62	34.7	729	756	13892	578.8	9.65	5	289.4	0	0	13892
									00:00:52	47.24	1.704	80.504	880	2303.66	3069.66	1.33	293.1	79.8	33.5	25.1	47.99	13.7	161	14.3	17.2	4.68	16.1	5.91	20.92	0.05	122	33	114	42	NONE	Marker	21.5	62	34.7	729	756	17800	741.7	12.36	5	370.8	0	0	17800
									00:00:54	35.29	1.802	63.6	1147	1818.36	2480.62	1.36	309.6	86.3	33.6	24.6	37.88	10.8	160	11.4	17.18	4.79	16.11	6.09	20.92	0.05	122	34	114	43	NONE		21.5	62	34.7	729	757	14141	589.2	9.82	5	294.6	0	0	14141
									00:00:56	28.44	2.021	57.469	1346	1613.15	2279.25	1.41	347.9	98.4	34.4	24.3	33.61	9.6	160	10.1	17.21	4.87	16.19	6.35	20.92	0.05	122	35	115	45	NONE		21.5	62	34.7	729	757	12670	527.9	8.8	6	264	0	0	12670
									00:00:58	37.27	1.804	67.23	990	1976.83	2861.62	1.45	306.9	94.2	32.7	22.6	41.18	11.8	154	12.8	17.01	5.22	15.91	6.73	20.92	0.05	121	37	113	48	NONE		21.5	62	34.7	729	757	15635	651.4	10.86	6	325.7	0	0	15635
									00:00:59	39.22	1.594	62.51	1034	1881.05	2756.44	1.47	269.5	86.2	31.8	21.7	39.19	11.2	151	12.5	16.91	5.41	15.74	6.85	20.92	0.05	120	38	112	49	NONE		21.5	61	34.7	729	757	14930	622.1	10.37	6	311	0	0	14930
									00:01:01	37.74	1.508	56.906	1107	1616.53	2346.28	1.45	258.5	76.3	33.6	23.1	33.68	9.6	146	11.1	17.14	5.06	15.85	6.78	20.92	0.05	122	36	112	48	NONE		21.5	61	34.7	729	756	12795	533.1	8.89	6	266.6	0	0	12795
									00:01:03	37.74	1.394	52.604	1084	1479.06	2146.18	1.45	239.5	69.8	33.8	23.3	30.81	8.8	145	10.2	17.18	5.01	16.01	6.63	20.92	0.05	122	36	114	47	NONE		21.5	60	34.7	729	756	11706	487.7	8.13	7	243.9	0	0	11706
									00:01:04	35.93	1.425	51.198	899	1681.86	2391.82	1.42	236.2	81.6	28.9	20.4	35.04	10	144	11.7	16.58	5.73	15.28	7.5	20.92	0.05	118	41	108	53	NONE		21.5	60	34.7	729	756	13234	551.4	9.19	7	275.7	0	0	13234
									00:01:06	33.33	1.96	65.333	958	2502.82	3484.65	1.39	311.3	128	25.2	18.1	52.14	14.9	143	17.5	15.88	6.53	14.74	8	20.92	0.05	113	46	105	57	NONE		21.5	60	34.7	729	756	19576	815.6	13.59	7	407.8	0	0	19576
									00:01:08	30.77	1.569	48.277	1263	1640.11	2216.18	1.35	258.7	88.3	28.1	20.8	34.17	9.8	139	11.8	16.49	5.63	15.04	7.4	20.92	0.05	117	40	107	52	NONE		21.6	60	34.7	729	756	12721	530.1	8.83	8	265	0	0	12721
									00:01:10	26.79	2.321	62.17	1350	2065.74	2849.08	1.38	384.4	130.4	29.2	21.2	43.04	12.3	135	15.3	16.56	5.62	15.39	7.27	20.92	0.05	117	40	109	52	NONE		21.6	60	34.7	729	756	16114	671.4	11.19	8	335.7	0	0	16114
									00:01:12	28.57	1.753	50.086	1231	1755.94	2401.39	1.37	286.3	103	27.4	20	36.58	10.5	134	13.1	16.33	5.88	15.03	7.56	20.92	0.05	116	42	107	54	NONE		21.6	59	34.7	729	757	13665	569.4	9.49	8	284.7	0	0	13665
									00:01:15	27.15	2.232	60.597	1517	1917.21	2698.85	1.41	373.8	121.9	30.6	21.7	39.94	11.4	133	14.4	16.75	5.46	15.75	6.86	20.92	0.05	119	39	112	49	NONE		21.6	59	34.7	729	757	15042	626.8	10.45	9	313.4	0	0	15042
									00:01:16	31.41	1.607	50.482	1099	1569.84	2244.05	1.43	270	87.6	30.8	21.5	32.7	9.3	130	12.1	16.8	5.45	15.73	6.95	20.92	0.05	119	39	112	49	NONE		21.6	59	34.8	729	757	12371	515.4	8.59	9	257.7	0	0	12371
									00:01:18	33.15	1.584	52.508	1084	1629.69	2324.69	1.43	266.3	86	30.8	21.6	33.95	9.7	130	12.5	16.81	5.43	15.75	6.98	20.92	0.05	119	39	112	50	NONE		21.6	59	34.8	729	757	12835	534.8	8.91	9	267.4	0	0	12835
									00:01:21	23.44	1.963	46.008	1100	1567.04	2305.49	1.47	321.4	120.5	28.3	19.2	32.65	9.3	132	11.9	16.37	6.14	15.36	7.5	20.92	0.05	116	44	109	53	NONE		21.6	59	34.8	729	757	12452	518.9	8.65	10	259.4	0	0	12452
									00:01:23	31.09	1.529	47.534	1260	1513.09	2237.17	1.48	254.8	88.2	30	20.3	31.52	9	133	11.4	16.66	5.77	15.63	7.26	20.92	0.05	118	41	111	52	NONE		21.6	59	34.7	729	757	12041	501.7	8.36	10	250.9	0	0	12041
									00:01:25	25.64	2.338	59.949	1473	1749.64	2716.71	1.55	396.6	129.9	33.2	21.4	36.45	10.4	130	13.5	16.96	5.56	16.12	6.85	20.92	0.05	120	39	114	49	NONE		21.6	59	34.8	729	757	14129	588.7	9.81	10	294.4	0	0	14129
									00:01:27	29.27	1.782	52.156	1304	1448.55	2271.83	1.57	305.5	95.2	34.6	22.1	30.18	8.6	126	11.5	17.14	5.34	16.37	6.56	20.92	0.05	122	38	116	47	NONE		21.6	58	34.8	729	757	11734	488.9	8.15	10	244.5	0	0	11734
									00:01:29	30.46	1.748	53.239	1182	1438.15	2276.79	1.58	301.3	91.7	35.5	22.4	29.96	8.6	125	11.5	17.24	5.25	16.23	6.77	20.92	0.05	122	37	115	48	NONE		21.6	58	34.8	729	757	11683	486.8	8.11	11	243.4	0	0	11683
									00:01:31	30.3	1.901	57.606	1165	1520.59	2475.4	1.63	328.7	100.2	36.5	22.4	31.68	9.1	123	12.4	17.29	5.27	16.26	6.8	20.92	0.05	123	37	115	48	NONE		21.6	58	34.8	729	757	12461	519.2	8.65	11	259.6	0	0	12461
									00:01:33	30.61	1.467	44.908	1310	1131.47	1863.64	1.65	255.9	74.7	37.8	22.9	23.57	6.7	124	9.1	17.44	5.09	16.48	6.51	20.92	0.05	124	36	117	46	NONE		21.6	58	34.8	729	757	9306	387.8	6.46	11	193.9	0	0	9306
									00:01:35	26.32	2.168	57.053	1382	1400.47	2391.58	1.71	379.3	111.5	39.4	23.1	29.18	8.3	123	11.4	17.5	5.14	16.66	6.5	20.92	0.05	124	37	118	46	NONE		21.6	58	34.8	729	757	11653	485.6	8.09	12	242.8	0	0	11653
									00:01:37	29.27	1.623	47.502	1256	1109.08	1924.51	1.74	286.4	80.7	41	23.6	23.11	6.6	123	9	17.65	4.97	16.78	6.36	20.92	0.05	125	35	119	45	NONE		21.6	58	34.8	729	757	9277	386.5	6.44	12	193.3	0	0	9277
									00:01:39	32.61	1.78	58.043	1146	1347.9	2354.09	1.75	314.3	88.6	41.4	23.7	28.08	8	123	11	17.66	4.98	16.87	6.23	20.92	0.05	125	35	120	44	NONE		21.6	58	34.8	729	757	11299	470.8	7.85	12	235.4	0	0	11299
									00:01:41	33.33	1.646	54.867	1130	1165.26	2117.44	1.82	294.6	78	45.1	24.8	24.28	6.9	122	9.6	17.9	4.74	17.04	6.01	20.92	0.05	127	34	121	43	NONE		21.6	58	34.8	729	757	9898	412.4	6.87	12	206.2	0	0	9898
									00:01:43	31.91	1.706	54.447	1206	1149.05	2121.13	1.85	305.4	81.6	45.4	24.6	23.94	6.8	122	9.4	17.9	4.78	17.05	6.09	20.92	0.05	127	34	121	43	NONE		21.6	58	34.8	729	757	9813	408.9	6.81	12	204.4	0	0	9813
									00:01:45	25.97	1.863	48.39	1184	1074.1	2002.54	1.86	330.4	94.6	43.4	23.3	22.38	6.4	121	8.9	17.73	5.08	16.82	6.56	20.92	0.05	126	36	119	47	NONE		21.6	58	34.8	729	757	9204	383.5	6.39	13	191.8	0	0	9204
									00:01:48	24.29	1.699	41.271	1389	921.495	1698.5	1.84	301.2	85.8	42.9	23.3	19.2	5.5	119	7.7	17.73	5.05	16.79	6.6	20.92	0.05	126	36	119	47	NONE		21.6	58	34.8	729	757	7866	327.7	5.46	13	163.9	0	0	7866
									00:01:50	25.32	1.73	43.797	1398	921.47	1736.52	1.88	309.5	84.2	45.6	24.2	19.2	5.5	117	7.9	17.89	4.87	17.1	6.22	20.92	0.05	127	35	121	44	NONE		21.6	58	34.8	729	757	7926	330.2	5.5	13	165.1	0	0	7926
									00:01:52	26.67	1.919	51.173	1265	1054.21	2031.2	1.93	344.1	93.5	46.8	24.3	21.96	6.3	114	9.2	17.93	4.87	17.1	6.21	20.92	0.05	127	35	121	44	NONE		21.6	58	34.8	729	757	9138	380.7	6.35	13	190.4	0	0	9138
									00:01:55	27.15	1.931	52.425	1244	1084.53	2101.35	1.94	345.9	95	46.6	24	22.59	6.5	114	9.5	17.91	4.92	17.16	6.13	20.92	0.05	127	35	122	44	NONE		21.5	59	34.8	729	757	9419	392.5	6.54	14	196.2	0	0	9419
									00:01:57	24.69	1.805	44.568	1209	897.168	1776.23	1.98	324.4	88.3	47.7	24.1	18.69	5.3	113	7.9	17.97	4.89	17.18	6.19	20.92	0.05	128	35	122	44	NONE		21.5	59	34.8	729	757	7852	327.2	5.45	14	163.6	0	0	7852
									00:01:59	24.79	1.746	43.289	1202	913.593	1780.08	1.95	311.6	88.1	45.5	23.3	19.03	5.4	115	7.9	17.85	5.05	17.05	6.38	20.92	0.05	127	36	121	45	NONE		21.5	59	34.8	729	757	7950	331.3	5.52	14	165.6	0	0	7950
									00:02:02	22.99	1.848	42.483	1392	842.085	1645.75	1.95	333.2	87.9	48.5	24.8	17.54	5	114	7.4	18.03	4.76	17.17	6.17	20.92	0.05	128	34	122	44	NONE		21.5	59	34.8	729	757	7336	305.7	5.09	14	152.8	0	0	7336
									00:02:05	23.81	1.907	45.405	1265	908.87	1803.9	1.98	343	93	48.1	24.2	18.93	5.4	113	8	17.99	4.88	17.07	6.31	20.92	0.05	128	35	121	45	NONE		21.5	59	34.8	729	757	7962	331.7	5.53	15	165.9	0	0	7962
									00:02:07	24.49	1.665	40.776	1343	761.689	1515.2	1.99	302.7	76	51.3	25.8	15.87	4.5	112	6.8	18.18	4.56	17.39	5.87	20.92	0.05	129	32	123	42	NONE		21.5	59	34.8	729	757	6678	278.2	4.64	15	139.1	0	0	6678
									00:02:10	23.17	2.084	48.278	1545	862.393	1785.89	2.07	380.6	94.7	54.1	26.1	17.97	5.1	111	7.8	18.26	4.54	17.58	5.68	20.92	0.05	130	32	125	40	NONE		21.5	59	34.8	729	757	7672	319.7	5.33	15	159.8	0	0	7672
									00:02:12	24.19	2.144	51.871	1182	963.478	2041.76	2.12	388.8	103.6	52.1	24.6	20.07	5.7	110	8.8	18.13	4.83	17.41	5.94	20.92	0.05	129	34	124	42	NONE		21.5	59	34.8	729	757	8645	360.2	6	15	180.1	0	0	8645
									00:02:14	25.97	1.826	47.429	1487	751.472	1613.89	2.15	338.4	76.4	60.7	28.3	15.66	4.5	109	6.9	18.53	4.18	17.83	5.34	20.92	0.05	132	30	127	38	NONE		21.5	59	34.8	729	757	6777	282.4	4.71	15	141.2	0	0	6777
									00:02:17	21.82	1.714	37.396	1241	682.189	1460.84	2.14	311.5	82.2	52.6	24.6	14.21	4.1	112	6.1	18.17	4.8	17.56	5.73	20.92	0.05	129	34	125	41	NONE		21.5	59	34.8	729	757	6145	256	4.27	16	128	0	0	6145
									00:02:19	29.13	1.724	50.214	1243	820.105	1799	2.19	317.9	75.9	58.7	26.8	17.09	4.9	114	7.2	18.44	4.4	17.79	5.46	20.92	0.05	131	31	126	39	NONE		21.6	59	34.8	729	757	7455	310.6	5.18	16	155.3	0	0	7455
									00:02:22	25.97	1.878	48.779	1260	757.573	1701.01	2.25	348.2	80.5	62	27.6	15.78	4.5	113	6.7	18.54	4.29	17.86	5.44	20.92	0.05	132	30	127	39	NONE		21.6	58	34.8	729	757	6949	289.5	4.83	16	144.8	0	0	6949
									00:02:24	22.3	1.752	39.078	1263	633.975	1386.59	2.19	323.4	76.4	59.2	27.1	13.21	3.8	114	5.6	18.46	4.36	17.7	5.67	20.92	0.05	131	31	126	40	NONE		21.6	58	34.8	729	757	5757	239.9	4	16	119.9	0	0	5757
									00:02:27	22.99	1.643	37.77	1330	617.737	1301.44	2.11	303.5	69.6	58.5	27.8	12.87	3.7	112	5.5	18.47	4.24	17.7	5.56	20.92	0.05	131	30	126	39	NONE		21.6	58	34.8	729	757	5531	230.4	3.84	16	115.2	0	0	5531
									00:02:29	24.9	1.631	40.606	1186	662.433	1413.67	2.13	301.2	69.8	58.7	27.5	13.8	3.9	112	5.9	18.47	4.28	17.74	5.53	20.92	0.05	131	30	126	39	NONE		21.6	59	34.9	729	757	5959	248.3	4.14	16	124.2	0	0	5959
									00:02:31	28.44	1.341	38.133	996	634.918	1351.23	2.13	247	58.4	56.9	26.7	13.23	3.8	111	5.7	18.42	4.35	17.65	5.61	20.92	0.05	131	31	125	40	NONE		21.6	58	34.8	729	756	5706	237.8	3.96	17	118.9	0	0	5706
									00:02:34	20.41	1.82	37.143	1125	655.296	1395.77	2.13	332.5	84	54.5	25.6	13.65	3.9	108	6.1	18.27	4.62	17.46	5.89	20.92	0.05	130	33	124	42	NONE		21.6	58	34.9	729	757	5891	245.5	4.09	17	122.7	0	0	5891
									00:02:37	21.28	1.634	34.766	1357	575.597	1208.11	2.1	301.4	69.8	57.8	27.5	11.99	3.4	107	5.4	18.45	4.27	17.66	5.65	20.92	0.05	131	30	125	40	NONE		21.6	58	34.8	729	757	5146	214.4	3.57	17	107.2	0	0	5146
									00:02:41	17.34	2.028	35.168	1234	622.463	1273	2.05	371.1	90.2	54.5	26.7	12.97	3.7	103	6	18.3	4.45	17.38	5.91	20.92	0.05	130	32	123	42	NONE		21.6	58	34.9	729	757	5512	229.7	3.83	17	114.8	0	0	5512
									00:02:44	16.3	1.515	24.701	1406	446.839	917.176	2.05	276.3	69.1	52.7	25.7	9.31	2.7	101	4.4	18.24	4.56	17.53	5.72	20.92	0.05	129	32	124	41	NONE		21.6	58	34.9	729	757	3962	165.1	2.75	17	82.5	0	0	3962
									00:02:47	20	1.769	35.38	1472	590.103	1205.29	2.04	326.4	74.1	57.6	28.2	12.29	3.5	103	5.7	18.45	4.19	17.68	5.48	20.92	0.05	131	30	126	39	NONE		21.6	58	34.9	729	757	5223	217.6	3.63	18	108.8	0	0	5223
									00:02:50	21.98	1.929	42.396	1250	707.518	1453.3	2.05	355.8	81.3	57.7	28.1	14.74	4.2	103	6.9	18.44	4.21	17.71	5.36	20.92	0.05	131	30	126	38	NONE		21.6	58	34.9	729	756	6275	261.5	4.36	18	130.7	0	0	6275
									00:02:53	21.43	1.662	35.614	1234	588.32	1205.9	2.05	307	69.2	58	28.3	12.26	3.5	103	5.7	18.47	4.16	17.74	5.37	20.92	0.05	131	30	126	38	NONE		21.6	58	34.9	729	756	5214	217.3	3.62	18	108.6	0	0	5214
									00:02:56	20.62	1.945	40.103	1214	689.604	1407.39	2.04	357.4	83.9	56.1	27.5	14.37	4.1	103	6.7	18.38	4.31	17.66	5.42	20.92	0.05	130	31	125	38	NONE		21.6	58	34.9	729	756	6102	254.3	4.24	18	127.1	0	0	6102
									00:02:59	20.13	1.654	33.302	1251	567.451	1143.06	2.01	304.5	69.8	56.2	27.9	11.82	3.4	105	5.4	18.41	4.22	17.73	5.35	20.92	0.05	131	30	126	38	NONE		21.6	58	34.9	729	757	4997	208.2	3.47	18	104.1	0	0	4997
									00:03:01	23.17	1.359	31.483	1171	521.793	1016.71	1.95	251.5	54	57.2	29.4	10.87	3.1	105	5	18.51	3.97	17.69	5.3	20.92	0.05	131	28	125	38	NONE		21.6	58	34.9	729	756	4541	189.2	3.15	18	94.6	0	0	4541
									00:03:04	20.41	1.925	39.286	1153	676.294	1337.75	1.98	354.2	80.6	56	28.3	14.09	4	106	6.4	18.4	4.19	17.68	5.38	20.92	0.05	130	30	125	38	NONE		21.6	58	34.9	729	756	5917	246.5	4.11	19	123.3	0	0	5917
									00:03:07	23.44	1.676	39.281	1230	613.921	1239.72	2.02	312	65.1	61.3	30.4	12.79	3.7	106	5.8	18.62	3.88	17.87	5.11	20.92	0.05	132	28	127	36	NONE		21.6	58	34.9	729	756	5411	225.5	3.76	19	112.7	0	0	5411
									00:03:10	21.13	1.621	34.246	1219	539.688	1102.32	2.04	301.3	64.2	60.7	29.7	11.24	3.2	106	5.1	18.59	3.96	17.91	5.11	20.92	0.05	132	28	127	36	NONE		21.6	58	35	729	757	4777	199	3.32	19	99.5	0	0	4777
									00:03:14	14.89	2.587	38.516	1854	593.502	1258.65	2.12	481.4	104	63.1	29.8	12.36	3.5	107	5.5	18.61	4.02	17.96	5.07	20.92	0.05	132	29	128	36	NONE		21.6	58	34.9	729	757	5327	222	3.7	19	111	0	0	5327
									00:03:16	22.3	1.328	29.621	999	465.954	942.492	2.02	247	52	60.2	29.8	9.71	2.8	106	4.4	18.6	3.92	17.77	5.18	20.92	0.05	132	28	126	37	NONE		21.6	58	34.9	729	757	4110	171.2	2.85	19	85.6	0	0	4110
									00:03:19	19.93	1.623	32.352	1060	551.711	1092.54	1.98	299	67.4	56.1	28.3	11.49	3.3	105	5.3	18.42	4.15	17.7	5.33	20.92	0.05	131	29	126	38	NONE		21.6	58	35	729	757	4829	201.2	3.35	20	100.6	0	0	4829
									00:03:22	22.3	1.351	30.134	1094	508.225	967.969	1.9	249.7	53.4	56.2	29.5	10.59	3	105	4.8	18.48	3.95	17.71	5.16	20.92	0.05	131	28	126	37	NONE		21.6	58	34.9	729	756	4387	182.8	3.05	20	91.4	0	0	4387
									00:03:25	24	1.489	35.736	1082	593.27	1136.97	1.92	275.7	58.3	57.4	30	12.36	3.5	105	5.7	18.52	3.92	17.82	5.04	20.92	0.05	131	28	126	36	NONE		21.6	58	35	729	756	5133	213.9	3.56	20	106.9	0	0	5133
									00:03:27	24.39	1.441	35.146	1061	547.896	1071.63	1.96	268.7	54.1	61	31.2	11.41	3.3	105	5.2	18.65	3.75	17.98	4.91	20.92	0.05	132	27	127	35	NONE		21.6	58	35	729	756	4774	198.9	3.32	20	99.5	0	0	4774
									00:03:29	25.86	1.39	35.948	1029	547.281	1083.62	1.98	259.8	51.6	62.4	31.5	11.4	3.3	106	5.2	18.69	3.71	18.03	4.82	20.92	0.05	133	26	128	34	NONE		21.7	58	35	729	756	4790	199.6	3.33	20	99.8	0	0	4790
									00:03:32	21.74	1.562	33.957	949	536.018	1066.8	1.99	290.6	60.4	60.5	30.4	11.17	3.2	103	5.2	18.6	3.87	17.76	5.05	20.92	0.05	132	27	126	36	NONE		21.7	58	35	729	757	4700	195.8	3.26	20	97.9	0	0	4700
									00:03:36	17	1.409	23.949	1077	435.422	825.363	1.9	257.8	59.7	52.3	27.6	9.07	2.6	105	4.1	18.3	4.24	17.48	5.42	20.92	0.05	130	30	124	38	NONE		21.7	58	35	729	756	3753	156.4	2.61	20	78.2	0	0	3753
									00:03:38	24.79	1.285	31.86	1140	522.979	970.515	1.86	238.6	48.2	57.6	31	10.9	3.1	106	4.9	18.57	3.75	17.85	4.89	20.92	0.05	132	27	127	35	NONE		21.7	58	35	729	756	4474	186.4	3.11	21	93.2	0	0	4474
									00:03:40	27.4	1.485	40.685	1009	675.392	1268.63	1.88	275.2	57	57.4	30.6	14.07	4	105	6.4	18.53	3.84	17.86	4.87	20.92	0.05	131	27	127	35	NONE		21.7	58	35	729	756	5803	241.8	4.03	21	120.9	0	0	5803
									00:03:42	26.67	1.566	41.76	1092	650.868	1253.68	1.93	292.2	57.9	61.3	31.8	13.56	3.9	104	6.3	18.66	3.7	18.03	4.73	20.92	0.05	132	26	128	34	NONE		21.7	58	35	729	756	5641	235	3.92	21	117.5	0	0	5641
									00:03:45	26.91	1.433	38.556	1027	565.529	1120.24	1.98	269	51.3	64.8	32.7	11.78	3.4	102	5.5	18.77	3.58	18.14	4.61	20.92	0.05	133	25	129	33	NONE		21.7	58	35	729	756	4950	206.3	3.44	21	103.1	0	0	4950
									00:03:47	27.65	1.506	41.641	997	607.671	1243.7	2.05	282.5	55.4	65.3	31.9	12.66	3.6	102	6	18.76	3.68	18.14	4.63	20.92	0.05	133	26	129	33	NONE		21.7	58	35	729	756	5383	224.3	3.74	21	112.1	0	0	5383
									00:03:49	26.55	1.451	38.522	1029	555.581	1142.33	2.06	272.5	53	66	32.1	11.57	3.3	102	5.4	18.78	3.65	18.16	4.62	20.92	0.05	133	26	129	33	NONE		21.7	58	35	729	756	4930	205.4	3.42	21	102.7	0	0	4930
									00:03:51	27.03	1.298	35.081	977	499.711	1017.79	2.04	244.2	46.4	66.4	32.6	10.41	3	103	4.9	18.81	3.57	18.16	4.61	20.92	0.05	133	25	129	33	NONE		21.7	58	35	729	756	4419	184.1	3.07	21	92.1	0	0	4419
									00:03:54	22.47	1.249	28.067	966	403.685	824.507	2.04	234.7	45.2	65.6	32.1	8.41	2.4	103	3.9	18.79	3.62	18.11	4.7	20.92	0.05	133	26	128	33	NONE		21.7	58	35	729	756	3573	148.9	2.48	21	74.4	0	0	3573
									00:03:56	25.21	1.375	34.664	888	550.994	1085.51	1.97	255.7	53	59.7	30.3	11.48	3.3	104	5.3	18.6	3.85	17.87	4.98	20.92	0.05	132	27	127	35	NONE		21.7	58	35	729	756	4814	200.6	3.34	22	100.3	0	0	4814
									00:03:59	21.58	1.515	32.698	1063	528.085	1029.33	1.95	281.3	58.7	59.1	30.3	11	3.1	102	5.2	18.57	3.87	17.91	4.91	20.92	0.05	132	28	127	35	NONE		21.7	58	35	729	757	4596	191.5	3.19	22	95.8	0	0	4596
									00:04:01	25.97	1.167	30.312	905	476.336	900.411	1.89	217.7	42.7	59.8	31.6	9.92	2.8	101	4.7	18.65	3.66	17.96	4.76	20.92	0.05	132	26	128	34	NONE		21.7	58	35	729	757	4101	170.9	2.85	22	85.4	0	0	4101
									00:04:04	28.3	1.329	37.613	887	594.18	1118.99	1.88	247.8	48.7	60	31.8	12.38	3.5	101	5.9	18.65	3.66	17.95	4.77	20.92	0.05	132	26	127	34	NONE		21.7	58	35	729	756	5109	212.9	3.55	22	106.4	0	0	5109
									00:04:06	26.67	1.361	36.293	966	546.492	1051.8	1.92	255	48.6	63	32.7	11.39	3.3	101	5.4	18.74	3.57	18.04	4.67	20.92	0.05	133	25	128	33	NONE		21.7	58	35	729	756	4735	197.3	3.29	22	98.6	0	0	4735
									00:04:08	27.27	1.269	34.609	1029	506.364	968.983	1.91	238.6	43.8	64.6	33.7	10.55	3	101	5	18.8	3.45	18.16	4.47	20.92	0.05	133	24	129	32	NONE		21.7	58	35	729	756	4379	182.4	3.04	22	91.2	0	0	4379
									00:04:10	25.97	1.411	36.649	919	551.223	1081.67	1.96	264.2	51.3	63.2	32.2	11.48	3.3	102	5.4	18.72	3.64	18.11	4.59	20.92	0.05	133	26	129	33	NONE		21.7	58	35	729	757	4809	200.4	3.34	22	100.2	0	0	4809
									00:04:13	24.79	1.365	33.843	1046	497.121	984	1.98	256.2	48.9	64.6	32.6	10.36	3	102	4.9	18.77	3.58	18.15	4.56	20.92	0.05	133	25	129	32	NONE		21.7	58	35	729	757	4350	181.3	3.02	22	90.6	0	0	4350
									00:04:15	25.42	1.291	32.822	998	482.804	942.824	1.95	242.4	45.7	64.3	32.9	10.06	2.9	102	4.7	18.78	3.54	18.15	4.55	20.92	0.05	133	25	129	32	NONE		21.7	58	35	729	757	4205	175.2	2.92	23	87.6	0	0	4205
									00:04:18	23.72	1.449	34.364	997	523.497	1018.47	1.95	271	52.9	62.5	32.1	10.91	3.1	101	5.2	18.7	3.65	18.04	4.71	20.92	0.05	133	26	128	33	NONE		21.7	58	35	729	757	4553	189.7	3.16	23	94.9	0	0	4553
									00:04:20	23.53	1.391	32.729	1046	498.374	966.503	1.94	260.2	50.6	62.4	32.2	10.38	3	101	4.9	18.71	3.64	18.08	4.58	20.92	0.05	133	26	128	33	NONE		21.7	58	35	729	757	4330	180.4	3.01	23	90.2	0	0	4330
									00:04:23	25.32	1.139	28.835	1014	411.09	784.139	1.91	214.8	38.2	65.8	34.5	8.56	2.4	101	4.1	18.86	3.35	18.23	4.38	20.92	0.05	134	24	129	31	NONE		21.7	58	35	729	756	3551	147.9	2.47	23	74	0	0	3551
									00:04:25	22.99	1.447	33.264	919	517.466	992.948	1.92	270.1	53.2	61.2	31.9	10.78	3.1	100	5.2	18.67	3.68	18.01	4.69	20.92	0.05	133	26	128	33	NONE		21.7	58	35	729	757	4479	186.6	3.11	23	93.3	0	0	4479
									00:04:27	26.67	1.183	31.547	982	461.093	867.178	1.88	222.6	40.1	64.4	34.2	9.61	2.7	99	4.7	18.82	3.39	18.18	4.44	20.92	0.05	133	24	129	31	NONE		21.7	58	35	729	756	3963	165.1	2.75	23	82.6	0	0	3963
									00:04:30	27.78	1.281	35.583	917	516.078	986.79	1.91	241.1	43.8	65.2	34.1	10.75	3.1	99	5.2	18.82	3.42	18.2	4.4	20.92	0.05	134	24	129	31	NONE		21.8	58	35	729	757	4461	185.9	3.1	23	92.9	0	0	4461
									00:04:32	23.62	1.421	33.567	981	491.647	954.462	1.94	267	49.8	64.9	33.4	10.24	2.9	98	5	18.79	3.5	18.18	4.45	20.92	0.05	133	25	129	32	NONE		21.8	58	35	729	757	4273	178	2.97	23	89	0	0	4273
									00:04:34	28.17	1.209	34.056	920	485.708	936.605	1.93	227.9	41	66.1	34.3	10.12	2.9	98	5	18.85	3.39	18.23	4.34	20.92	0.05	134	24	129	31	NONE		21.8	58	35	729	757	4211	175.5	2.92	24	87.7	0	0	4211
									00:04:37	19.74	1.234	24.355	850	387.703	735.635	1.9	229.8	45.9	59.3	31.2	8.08	2.3	98	4	18.62	3.72	18.02	4.61	20.92	0.05	132	26	128	33	NONE		21.8	58	35	729	757	3343	139.3	2.32	24	69.6	0	0	3343
									00:04:39	27.78	0.811	22.528	731	348.307	624.045	1.79	151.9	27.7	59.1	33	7.26	2.1	98	3.6	18.73	3.42	18.11	4.34	20.92	0.05	133	24	129	31	NONE		21.8	58	35	729	757	2945	122.7	2.04	24	61.3	0	0	2945
									00:04:42	26.91	1.333	35.865	902	562.918	1032.74	1.83	249	47.3	60.4	32.9	11.73	3.4	98	5.7	18.68	3.55	18.08	4.43	20.92	0.05	133	25	128	31	NONE		21.8	58	35	729	757	4797	199.9	3.33	24	99.9	0	0	4797
									00:04:44	26.55	1.311	34.805	951	526.144	962.454	1.83	246	44.7	62.6	34.2	10.96	3.1	98	5.4	18.76	3.41	18.13	4.33	20.92	0.05	133	24	129	31	NONE		21.8	58	35	729	757	4479	186.6	3.11	24	93.3	0	0	4479
									00:04:55	25.53	1.344	34.315	900	530.96	942.051	1.77	251.8	45.5	61.3	34.5	11.06	3.2	98	5.4	18.74	3.39	18.12	4.32	20.92	0.05	133	24	129	31	NONE		21.8	58	35	729	757	4474	186.4	3.11	25	93.2	0	0	4474
									00:04:58	24.69	1.159	28.617	951	423.829	754.399	1.78	218.2	37.7	63.4	35.6	8.83	2.5	97	4.4	18.83	3.25	18.16	4.22	20.92	0.05	133	23	129	30	NONE		21.8	58	35	729	756	3575	149	2.48	25	74.5	0	0	3575
									00:05:00	23.9	1.12	26.773	812	412.922	714.992	1.73	210.1	36.9	60.8	35.1	8.6	2.5	96	4.3	18.76	3.29	18.06	4.31	20.92	0.05	133	23	128	31	NONE		21.8	58	35	729	756	3452	143.8	2.4	25	71.9	0	0	3452
									00:05:03	23.53	1.1	25.882	843	409.86	692.345	1.69	205.9	36.3	59.1	35	8.54	2.4	95	4.3	18.72	3.3	18.01	4.3	20.92	0.05	133	23	128	31	NONE		21.8	58	35	729	757	3398	141.6	2.36	25	70.8	0	0	3398
									00:05:05	22.56	1.208	27.248	888	449.748	749.967	1.67	225.1	41	57.1	34.2	9.37	2.7	95	4.7	18.63	3.39	17.99	4.31	20.92	0.05	132	24	128	31	NONE		21.8	58	35	729	757	3714	154.7	2.58	25	77.4	0	0	3714
									00:05:08	25.75	1.102	28.378	856	461.897	759.809	1.64	205.8	36.4	57.5	35	9.62	2.7	96	4.8	18.68	3.3	18.03	4.2	20.92	0.05	133	23	128	30	NONE		21.8	58	35	729	757	3798	158.2	2.64	25	79.1	0	0	3798
									00:05:10	26.43	1.173	31.004	856	502.194	824.805	1.64	219.2	38.5	58.1	35.3	10.46	3	95	5.3	18.69	3.28	18.08	4.18	20.92	0.05	133	23	128	30	NONE		21.8	58	35	729	757	4127	172	2.87	25	86	0	0	4127
									00:05:12	26.55	1.108	29.416	825	468.558	765.795	1.63	207.5	35.6	58.8	36	9.76	2.8	95	4.9	18.73	3.21	18.1	4.13	20.92	0.05	133	23	129	29	NONE		21.8	58	35	729	757	3844	160.2	2.67	25	80.1	0	0	3844
									00:05:15	24.19	1.125	27.218	848	446.785	723.577	1.62	210	36.9	57.1	35.3	9.31	2.7	96	4.7	18.67	3.28	18.06	4.16	20.92	0.05	133	23	128	30	NONE		21.8	58	35	729	757	3655	152.3	2.54	25	76.2	0	0	3655
									00:05:17	26.79	1.023	27.402	824	438.571	714.044	1.63	191.5	32.9	58.2	35.7	9.14	2.6	97	4.5	18.72	3.22	18.06	4.13	20.92	0.05	133	23	128	29	NONE		21.8	58	35	729	756	3594	149.8	2.5	25	74.9	0	0	3594
									00:05:19	27.78	1.028	28.556	744	471.084	749.573	1.59	191.9	33.3	56.5	35.5	9.81	2.8	97	4.9	18.67	3.24	18.09	4.09	20.92	0.05	132	23	128	29	NONE		21.8	58	35	729	756	3833	159.7	2.66	26	79.9	0	0	3833
									00:05:22	26.55	1.091	28.965	794	486.163	776.901	1.6	203.2	36.1	55.8	34.9	10.13	2.9	98	5	18.63	3.31	18.06	4.14	20.92	0.05	132	23	128	29	NONE		21.8	58	35.1	729	757	3961	165	2.75	26	82.5	0	0	3961
									00:05:24	26.09	1.069	27.887	762	479.411	746.443	1.56	198.7	35.3	54.4	34.9	9.99	2.9	98	4.9	18.59	3.3	17.97	4.18	20.92	0.05	132	23	128	30	NONE		21.8	58	35.1	729	757	3875	161.4	2.69	26	80.7	0	0	3875
									00:05:26	25.1	1.056	26.51	842	456.679	714.337	1.56	196.2	35.1	54.2	34.7	9.51	2.7	98	4.7	18.58	3.32	17.97	4.17	20.92	0.05	132	24	128	30	NONE		21.8	58	35	729	757	3696	154	2.57	26	77	0	0	3696
									00:05:29	25.42	1.005	25.551	777	434.114	673.73	1.55	187.1	32.7	54.8	35.3	9.04	2.6	98	4.4	18.62	3.25	17.96	4.15	20.92	0.05	132	23	128	29	NONE		21.8	58	35	729	757	3505	146	2.43	26	73	0	0	3505
									00:05:31	26.55	0.994	26.389	766	462.575	710.214	1.54	184.4	33	53	34.5	9.64	2.8	99	4.7	18.55	3.32	17.93	4.19	20.92	0.05	132	24	127	30	NONE		21.8	58	35.1	729	757	3723	155.1	2.59	26	77.6	0	0	3723
									00:05:33	25.86	1.098	28.397	767	511.647	782.266	1.53	203	37.3	52	34	10.66	3	99	5.2	18.49	3.4	17.87	4.27	20.92	0.05	131	24	127	30	NONE		21.8	58	35.1	729	757	4113	171.4	2.86	26	85.7	0	0	4113
									00:05:35	28.04	1.041	29.187	887	477.117	719.493	1.51	194.9	31.7	57.1	37.8	9.94	2.8	100	4.8	18.72	3.05	18.05	4.02	20.92	0.05	133	22	128	29	NONE		21.8	58	35	729	757	3819	159.1	2.65	26	79.6	0	0	3819
									00:05:37	27.52	1.094	30.11	809	493.879	760.062	1.54	204.6	34.1	57.1	37.1	10.29	2.9	100	4.9	18.7	3.12	18.03	4.07	20.92	0.05	133	22	128	29	NONE		21.8	58	35.1	729	757	3978	165.7	2.76	26	82.9	0	0	3978
									00:05:40	27.65	1.11	30.691	825	507.599	790.694	1.56	207.3	35.3	56.7	36.4	10.57	3	101	5	18.68	3.18	18.04	4.08	20.92	0.05	132	23	128	29	NONE		21.8	58	35.1	729	756	4103	171	2.85	26	85.5	0	0	4103
									00:05:42	25.1	0.852	21.389	747	330.042	513.953	1.56	160.4	25.3	59.5	38.2	6.88	2	101	3.3	18.83	2.97	18.07	4.05	20.92	0.05	133	21	128	29	NONE		21.8	58	35.1	729	756	2668	111.2	1.85	27	55.6	0	0	2668
									00:05:44	27.65	0.964	26.654	683	452.447	689.944	1.52	179.6	30.8	54.6	35.8	9.43	2.7	101	4.5	18.63	3.2	17.96	4.12	20.92	0.05	132	23	128	29	NONE		21.8	58	35.1	729	757	3634	151.4	2.52	27	75.7	0	0	3634
									00:05:46	29.56	0.969	28.64	695	509.403	761.787	1.5	179.6	31.8	52.2	34.9	10.61	3	100	5.1	18.53	3.28	17.89	4.14	20.92	0.05	132	23	127	29	NONE		21.8	58	35.1	729	757	4067	169.5	2.82	27	84.7	0	0	4067
									00:05:48	28.85	1.069	30.837	794	544.012	818.262	1.5	198.3	35	53	35.2	11.33	3.2	101	5.4	18.55	3.27	17.93	4.11	20.92	0.05	132	23	127	29	NONE		21.8	58	35.1	729	757	4351	181.3	3.02	27	90.7	0	0	4351
									00:05:53	13.42	2.3	30.872	1757	484.165	797.099	1.65	431.4	73.3	61.8	37.6	10.09	2.9	102	4.7	18.76	3.19	18.11	4.08	20.92	0.05	133	23	129	29	NONE		21.8	58	35	729	757	3982	165.9	2.77	27	83	0	0	3982
									00:05:56	22.39	0.844	18.896	654	318.765	491.579	1.54	157.3	27.1	54.4	35.3	6.64	1.9	100	3.2	18.64	3.21	17.91	4.21	20.92	0.05	132	23	127	30	NONE		21.8	58	35.1	729	757	2569	107	1.78	27	53.5	0	0	2569
									00:05:58	22.73	0.905	20.568	677	371.839	554.567	1.49	167.4	30.1	51	34.2	7.75	2.2	100	3.7	18.5	3.33	17.78	4.26	20.92	0.05	131	24	126	30	NONE		21.8	58	35.1	729	757	2967	123.6	2.06	27	61.8	0	0	2967
									00:06:00	25.32	0.913	23.114	703	440.304	625.986	1.42	168	30.5	48.5	34.1	9.17	2.6	100	4.4	18.4	3.34	17.75	4.21	20.92	0.05	131	24	126	30	NONE		21.8	58	35.1	729	757	3464	144.3	2.41	27	72.2	0	0	3464
									00:06:03	25.97	1.022	26.545	765	500.593	703.072	1.4	188.4	33.4	49.4	35.2	10.43	3	99	5.1	18.43	3.27	17.77	4.16	20.92	0.05	131	23	126	29	NONE		21.8	58	35.1	729	756	3925	163.5	2.73	27	81.8	0	0	3925
									00:06:05	25.1	1.033	25.933	768	490.521	693.889	1.41	190.3	34.1	49.3	34.8	10.22	2.9	99	5	18.42	3.3	17.74	4.18	20.92	0.05	131	23	126	30	NONE		21.8	58	35.1	729	757	3854	160.6	2.68	28	80.3	0	0	3854
									00:06:08	25	1.11	27.75	834	519.522	741.647	1.43	204.7	36.6	50	35.1	10.82	3.1	99	5.2	18.44	3.3	17.8	4.13	20.92	0.05	131	23	126	29	NONE		21.8	58	35.1	729	757	4092	170.5	2.84	28	85.3	0	0	4092
									00:06:10	26.43	1.059	27.991	768	513.703	734.641	1.43	195.8	34.3	50.9	35.6	10.7	3.1	99	5.2	18.49	3.24	17.86	4.07	20.92	0.05	131	23	127	29	NONE		21.8	58	35.1	729	757	4049	168.7	2.81	28	84.3	0	0	4049
									00:06:12	26.79	0.959	25.687	732	462.23	657.4	1.42	177.8	30.3	51.5	36.2	9.63	2.8	99	4.7	18.54	3.16	17.96	4	20.92	0.05	132	22	128	28	NONE		21.8	58	35.1	729	757	3637	151.6	2.53	28	75.8	0	0	3637
									00:06:14	26.32	1.039	27.342	748	486.991	701.315	1.44	192.8	32.9	52.4	36.4	10.15	2.9	99	4.9	18.56	3.17	17.96	4.02	20.92	0.05	132	22	128	29	NONE		21.8	58	35.1	729	757	3846	160.2	2.67	28	80.1	0	0	3846
									00:06:17	26.43	0.898	23.736	724	416.838	603.696	1.45	166.9	28.2	52.5	36.3	8.68	2.5	99	4.2	18.59	3.14	17.99	3.93	20.92	0.05	132	22	128	28	NONE		21.8	58	35.1	729	757	3297	137.4	2.29	28	68.7	0	0	3297
									00:06:19	23.62	0.907	21.425	668	381.333	551.101	1.45	168.3	28.8	51.8	35.9	7.94	2.3	98	3.9	18.56	3.18	17.91	4.04	20.92	0.05	132	23	127	29	NONE		21.8	59	35.1	729	757	3015	125.6	2.09	28	62.8	0	0	3015
									00:06:22	24.69	0.873	21.556	678	393.275	556.067	1.41	161.6	27.8	50.4	35.7	8.19	2.3	98	4	18.51	3.18	17.87	4.04	20.92	0.05	131	23	127	29	NONE		21.8	59	35.1	729	757	3089	128.7	2.15	28	64.4	0	0	3089
									00:06:24	23.53	0.817	19.224	664	346.86	485.9	1.4	151.5	25.5	50.7	36.2	7.23	2.1	96	3.6	18.54	3.12	17.89	4.01	20.92	0.05	132	22	127	28	NONE		21.8	58	35.1	729	757	2718	113.2	1.89	28	56.6	0	0	2718
									00:06:27	24	0.865	20.76	657	393.415	538.595	1.37	159.5	27.7	48.5	35.4	8.2	2.3	96	4.1	18.44	3.2	17.82	4.04	20.92	0.05	131	23	126	29	NONE		21.8	58	35.1	729	756	3063	127.6	2.13	28	63.8	0	0	3063
									00:06:29	21.58	0.919	19.835	693	383.934	522.945	1.36	169	29.9	47.7	35	8	2.3	95	4	18.39	3.25	17.74	4.14	20.92	0.05	131	23	126	29	NONE		21.8	58	35.1	729	757	2985	124.4	2.07	28	62.2	0	0	2985
									00:06:32	22.81	0.848	19.346	660	364.305	489.597	1.34	156.6	26.5	48.7	36.3	7.59	2.2	94	3.9	18.47	3.12	17.7	4.08	20.92	0.05	131	22	126	29	NONE		21.8	58	35.1	729	757	2821	117.6	1.96	29	58.8	0	0	2821
									00:06:35	24.39	0.875	21.341	656	419.293	559.291	1.33	160.7	28.3	46.8	35.1	8.74	2.5	94	4.5	18.37	3.23	17.68	4.08	20.92	0.05	130	23	126	29	NONE		21.8	59	35.1	729	757	3241	135	2.25	29	67.5	0	0	3241
									00:06:37	24.79	0.934	23.157	671	452.391	600.58	1.33	171.7	29.9	47.4	35.7	9.42	2.7	94	4.8	18.38	3.2	17.67	4.08	20.92	0.05	131	23	125	29	NONE		21.8	59	35.1	729	757	3492	145.5	2.42	29	72.7	0	0	3492
									00:06:39	24.39	0.899	21.927	699	409.437	540.982	1.32	166.3	27.4	49.4	37.4	8.53	2.4	94	4.4	18.5	3.05	17.81	3.98	20.92	0.05	131	22	126	28	NONE		21.8	59	35.1	729	757	3156	131.5	2.19	29	65.8	0	0	3156
									00:06:42	25.32	0.755	19.114	667	350.284	463.016	1.32	140	22.6	49.5	37.5	7.3	2.1	94	3.7	18.54	2.99	17.87	3.82	20.92	0.05	132	21	127	27	NONE		21.8	59	35.1	729	757	2701	112.5	1.88	29	56.3	0	0	2701
									00:06:44	23.35	0.871	20.335	625	393.38	516.173	1.31	160.4	27.3	47.5	36.2	8.2	2.3	95	4.1	18.42	3.13	17.75	4	20.92	0.05	131	22	126	28	NONE		21.8	59	35.1	729	756	3027	126.1	2.1	29	63.1	0	0	3027
									00:06:47	21.66	0.861	18.65	663	367.86	477.209	1.3	158.2	27.2	46.6	35.9	7.66	2.2	94	3.9	18.37	3.16	17.62	4.1	20.92	0.05	130	22	125	29	NONE		21.8	59	35.1	729	757	2822	117.6	1.96	29	58.8	0	0	2822
									00:06:50	24.29	0.83	20.162	636	400.014	507.487	1.27	152.5	25.8	46.2	36.4	8.33	2.4	94	4.3	18.37	3.11	17.67	4.02	20.92	0.05	130	22	125	29	NONE		21.8	59	35.1	729	757	3050	127.1	2.12	29	63.5	0	0	3050
									00:06:52	24	0.831	19.944	610	404.392	505.334	1.25	152.3	26	45.2	36.1	8.42	2.4	94	4.3	18.33	3.13	17.61	4.07	20.92	0.05	130	22	125	29	NONE		21.8	59	35.1	729	757	3072	128	2.13	29	64	0	0	3072
									00:06:54	26.32	0.71	18.684	629	365.573	453.614	1.24	130.8	21.3	46.1	37.1	7.62	2.2	94	3.9	18.42	3	17.72	3.85	20.92	0.05	131	21	126	27	NONE		21.8	59	35.1	729	757	2772	115.5	1.92	29	57.7	0	0	2772
									00:06:57	23.9	0.825	19.721	611	404.921	499.443	1.23	151	25.8	44.6	36.1	8.44	2.4	94	4.3	18.3	3.13	17.57	4	20.92	0.05	130	22	125	28	NONE		21.8	59	35.1	729	757	3065	127.7	2.13	29	63.9	0	0	3065
									00:06:59	24.1	0.902	21.735	614	460.55	562.181	1.22	164.4	28.8	43.5	35.7	9.59	2.7	94	4.9	18.23	3.19	17.48	4.07	20.92	0.05	129	23	124	29	NONE		21.8	59	35.1	729	757	3477	144.9	2.41	30	72.4	0	0	3477
									00:07:02	22.64	0.877	19.857	705	405.013	496.795	1.23	160.7	27.1	45.1	36.8	8.44	2.4	95	4.3	18.32	3.09	17.61	3.99	20.92	0.05	130	22	125	28	NONE		21.8	59	35.1	729	757	3061	127.6	2.13	30	63.8	0	0	3061
									00:07:05	21.82	0.821	17.913	637	357.12	439.73	1.23	150.9	24.9	45.9	37.3	7.44	2.1	95	3.8	18.38	3.03	17.61	4.02	20.92	0.05	130	22	125	29	NONE		21.8	59	35.1	729	757	2702	112.6	1.88	30	56.3	0	0	2702
									00:07:07	22.81	0.799	18.228	606	378.051	459.998	1.22	146.1	24.9	44	36.2	7.88	2.3	94	4	18.29	3.12	17.5	4.05	20.92	0.05	130	22	124	29	NONE		21.8	59	35.1	729	757	2852	118.8	1.98	30	59.4	0	0	2852
									00:07:10	22.73	0.815	18.523	598	393.727	469.325	1.19	148.6	25.5	43	36.1	8.2	2.3	93	4.2	18.23	3.13	17.43	4.09	20.92	0.05	129	22	124	29	NONE		21.8	59	35.1	729	756	2955	123.1	2.05	30	61.6	0	0	2955
									00:07:13	23.35	0.803	18.747	626	395.58	468.773	1.19	146.6	24.8	43.3	36.5	8.24	2.4	92	4.3	18.26	3.09	17.48	4.02	20.92	0.05	130	22	124	29	NONE		21.8	59	35.1	729	757	2964	123.5	2.06	30	61.8	0	0	2964
									00:07:15	23.53	0.814	19.153	593	407.908	483.961	1.19	148.4	25.4	42.9	36.2	8.5	2.4	92	4.4	18.23	3.12	17.46	4.03	20.92	0.05	129	22	124	29	NONE		21.8	59	35.1	729	757	3057	127.4	2.12	30	63.7	0	0	3057
									00:07:18	23.17	0.783	18.139	602	387.646	457.717	1.18	142.7	24.4	42.6	36.1	8.08	2.3	92	4.2	18.22	3.12	17.45	4.06	20.92	0.05	129	22	124	29	NONE		21.8	59	35.1	729	757	2902	120.9	2.02	30	60.5	0	0	2902
									00:07:20	23.72	0.829	19.66	615	422.384	495.445	1.17	151	25.8	42.6	36.3	8.8	2.5	91	4.6	18.21	3.11	17.52	3.98	20.92	0.05	129	22	124	28	NONE		21.8	59	35.1	729	757	3157	131.5	2.19	30	65.8	0	0	3157
									00:07:23	24.19	0.763	18.46	626	389.38	452.331	1.16	139.4	23.1	43.1	37.1	8.11	2.3	92	4.2	18.27	3.03	17.59	3.89	20.92	0.05	130	21	125	28	NONE		21.8	59	35.1	729	757	2903	121	2.02	30	60.5	0	0	2903
									00:07:25	23.72	0.795	18.854	610	395.692	464.55	1.17	145.3	24.2	43.5	37	8.24	2.4	93	4.3	18.28	3.04	17.53	3.97	20.92	0.05	130	22	124	28	NONE		21.8	59	35.1	729	757	2958	123.3	2.05	30	61.6	0	0	2958
									00:07:28	23.72	0.754	17.881	588	384.956	451.288	1.17	137.3	23.5	42.1	35.9	8.02	2.3	92	4.2	18.21	3.12	17.49	3.95	20.92	0.05	129	22	124	28	NONE		21.8	59	35.1	729	756	2877	119.9	2	31	59.9	0	0	2877
									00:07:31	21.58	0.758	16.36	623	342.293	401.788	1.17	138.6	23	43.4	37	7.13	2	93	3.7	18.28	3.03	17.5	3.97	20.92	0.05	130	22	124	28	NONE		21.8	59	35.1	729	756	2559	106.6	1.78	31	53.3	0	0	2559
									00:07:33	23.35	0.769	17.953	569	384.785	444.117	1.15	140.2	23.5	42.4	36.7	8.02	2.3	93	4.1	18.23	3.06	17.45	3.99	20.92	0.05	129	22	124	28	NONE		21.8	59	35.1	729	757	2864	119.4	1.99	31	59.7	0	0	2864
									00:07:36	21.74	0.813	17.674	624	387.5	448.932	1.16	147.7	25.5	41.7	36	8.07	2.3	92	4.2	18.17	3.14	17.36	4.05	20.92	0.05	129	22	123	29	NONE		21.8	59	35.1	729	757	2887	120.3	2.01	31	60.2	0	0	2887
									00:07:38	24.1	0.778	18.747	589	413.653	470.192	1.14	141.3	24.1	41.2	36.3	8.62	2.5	92	4.5	18.16	3.1	17.42	3.97	20.92	0.05	129	22	124	28	NONE		21.8	59	35.1	729	757	3068	127.8	2.13	31	63.9	0	0	3068
									00:07:41	22.39	0.754	16.881	590	370.888	424.182	1.14	137	23.4	41.3	36.1	7.73	2.2	91	4.1	18.17	3.1	17.35	4.02	20.92	0.05	129	22	123	29	NONE		21.8	59	35.1	729	757	2755	114.8	1.91	31	57.4	0	0	2755
									00:07:44	22.64	0.78	17.66	595	379.8	432.468	1.14	142.2	23.6	42.3	37.2	7.91	2.3	91	4.2	18.23	3.03	17.4	4.01	20.92	0.05	129	21	124	28	NONE		21.8	59	35.1	729	757	2818	117.4	1.96	31	58.7	0	0	2818
									00:07:46	23.9	0.76	18.167	588	401.851	454.818	1.13	138	23.5	41	36.3	8.37	2.4	91	4.4	18.16	3.09	17.45	3.95	20.92	0.05	129	22	124	28	NONE		21.8	58	35.1	729	756	2977	124.1	2.07	31	62	0	0	2977
									00:07:49	22.73	0.792	18	597	411.933	462.046	1.12	143.1	25.1	39.8	35.5	8.58	2.5	91	4.5	18.07	3.17	17.34	4.04	20.92	0.05	128	22	123	29	NONE		21.8	58	35.1	729	756	3045	126.9	2.11	31	63.4	0	0	3045
									00:07:52	22.06	0.739	16.301	548	361.962	401.737	1.11	134.2	22.5	40.8	36.7	7.54	2.2	91	4	18.16	3.04	17.31	3.99	20.92	0.05	129	22	123	28	NONE		21.8	58	35.1	729	756	2669	111.2	1.85	31	55.6	0	0	2669
									00:07:54	22.22	0.748	16.622	549	375.724	413.773	1.1	135.5	23	40.1	36.4	7.83	2.2	91	4.1	18.11	3.07	17.27	3.99	20.92	0.05	129	22	123	28	NONE		21.8	58	35.1	729	757	2765	115.2	1.92	31	57.6	0	0	2765
									00:07:57	22.81	0.712	16.243	561	370.372	408.227	1.1	128.8	22.1	39.5	35.9	7.72	2.2	91	4.1	18.09	3.1	17.26	4.01	20.92	0.05	128	22	122	28	NONE		21.8	58	35.1	729	756	2727	113.6	1.89	31	56.8	0	0	2727
									00:08:00	21.2	0.862	18.276	602	421.227	461.815	1.1	155.7	26.9	39.9	36.4	8.78	2.5	91	4.6	18.06	3.12	17.27	4.03	20.92	0.05	128	22	122	29	NONE		21.8	58	35.1	729	756	3097	129	2.15	32	64.5	0	0	3097
									00:08:02	23.53	0.806	18.965	600	429.264	470.468	1.1	146	24.7	40.3	36.8	8.94	2.6	91	4.7	18.11	3.06	17.33	3.97	20.92	0.05	129	22	123	28	NONE		21.8	58	35.1	729	757	3156	131.5	2.19	32	65.7	0	0	3156
									00:08:05	20.41	0.748	15.265	580	340.459	373.277	1.1	135.8	22.6	40.6	37.1	7.09	2	91	3.7	18.16	3.02	17.34	3.98	20.92	0.05	129	21	123	28	NONE		21.8	58	35.1	729	756	2503	104.3	1.74	32	52.2	0	0	2503
									00:08:08	22.14	0.785	17.38	573	394.059	428.305	1.09	142.2	23.9	40.2	37	8.21	2.3	91	4.3	18.11	3.04	17.24	4.01	20.92	0.05	128	22	122	28	NONE		21.8	58	35.1	729	756	2891	120.5	2.01	32	60.2	0	0	2891
									00:08:11	23.62	0.81	19.134	564	438.729	474.222	1.08	146.5	24.8	39.8	36.9	9.14	2.6	90	4.9	18.09	3.06	17.23	4.02	20.92	0.05	128	22	122	29	NONE		21.8	58	35.1	729	757	3215	134	2.23	32	67	0	0	3215
									00:08:13	21.9	0.756	16.555	584	376.493	407.657	1.08	136.9	23	39.9	36.8	7.84	2.2	90	4.2	18.11	3.04	17.29	3.95	20.92	0.05	129	22	123	28	NONE		21.8	58	35.1	729	757	2760	115	1.92	32	57.5	0	0	2760
									00:08:16	22.22	0.753	16.733	573	382.393	410.065	1.07	136.3	22.8	39.7	37	7.97	2.3	90	4.2	18.1	3.03	17.22	4	20.92	0.05	128	21	122	28	NONE		21.8	58	35.1	729	756	2797	116.5	1.94	32	58.3	0	0	2797
									00:08:19	23.53	0.721	16.965	557	386.092	413.196	1.07	130.6	21.7	39.7	37.1	8.04	2.3	90	4.3	18.11	3.01	17.25	3.96	20.92	0.05	129	21	122	28	NONE		21.8	58	35.1	729	757	2823	117.6	1.96	32	58.8	0	0	2823
									00:08:21	23.35	0.735	17.16	554	397.78	421.372	1.06	132.8	22.3	39	36.8	8.29	2.4	91	4.4	18.07	3.03	17.23	3.95	20.92	0.05	128	22	122	28	NONE		21.8	58	35.1	729	756	2901	120.9	2.01	32	60.4	0	0	2901
									00:08:24	22.06	0.74	16.324	577	383.692	407.166	1.06	133.4	22.8	38.5	36.3	7.99	2.3	91	4.2	18.03	3.08	17.19	3.99	20.92	0.05	128	22	122	28	NONE		21.9	58	35.1	729	757	2800	116.7	1.94	32	58.3	0	0	2800
									00:08:27	22.14	0.746	16.517	560	389.555	414.08	1.06	134.4	23.1	38.4	36.1	8.12	2.3	92	4.2	18.02	3.1	17.21	3.99	20.92	0.05	128	22	122	28	NONE		21.9	58	35.1	729	757	2844	118.5	1.97	32	59.2	0	0	2844
									00:08:29	22.81	0.74	16.882	553	392.184	411.71	1.05	133.7	22.3	39	37.1	8.17	2.3	93	4.2	18.07	3.01	17.26	3.91	20.92	0.05	128	21	123	28	NONE		21.9	58	35.1	729	757	2855	118.9	1.98	33	59.5	0	0	2855
									00:08:32	21.35	0.769	16.42	550	382.567	407.928	1.07	138.8	23.6	39	36.6	7.97	2.3	92	4.2	18.05	3.07	17.22	4	20.92	0.05	128	22	122	28	NONE		21.9	58	35.1	729	757	2795	116.4	1.94	33	58.2	0	0	2795
									00:08:35	18.87	0.734	13.849	573	317.046	334.339	1.05	132.9	21.9	39.5	37.5	6.61	1.9	90	3.5	18.11	2.98	17.18	3.99	20.92	0.05	128	21	122	28	NONE		21.9	58	35.1	729	756	2310	96.3	1.6	33	48.1	0	0	2310
									00:08:38	22.56	0.718	16.195	540	392.837	405.411	1.03	128.9	22.2	37.2	36.1	8.18	2.3	90	4.4	17.95	3.09	17.17	3.98	20.92	0.05	127	22	122	28	NONE		21.9	58	35.1	729	756	2848	118.7	1.98	33	59.3	0	0	2848
									00:08:41	21.58	0.736	15.885	552	388.052	398.407	1.03	132	22.8	37	36.1	8.08	2.3	90	4.3	17.93	3.1	17.08	4.03	20.92	0.05	127	22	121	29	NONE		21.9	58	35.1	729	756	2810	117.1	1.95	33	58.5	0	0	2810
									00:08:43	23.81	0.733	17.452	550	420.078	429.745	1.02	131.8	22.3	37.6	36.7	8.75	2.5	91	4.6	17.98	3.04	17.13	3.97	20.92	0.05	127	22	121	28	NONE		21.9	58	35.1	729	756	3040	126.7	2.11	33	63.3	0	0	3040
									00:08:46	22.64	0.695	15.736	520	382.426	388.521	1.02	124.8	21.2	37	36.4	7.97	2.3	91	4.2	17.96	3.05	17.05	4	20.92	0.05	127	22	121	28	NONE		21.9	58	35.1	729	756	2763	115.1	1.92	33	57.6	0	0	2763
									00:08:48	24.9	0.739	18.398	558	435.095	441.101	1.01	133.3	21.9	38.3	37.8	9.06	2.6	92	4.7	18.04	2.96	17.22	3.86	20.92	0.05	128	21	122	27	NONE		21.9	58	35.1	729	756	3142	130.9	2.18	33	65.5	0	0	3142
									00:08:51	22.14	0.812	17.978	631	428.73	440.801	1.03	146.2	24.6	38.3	37.3	8.93	2.6	92	4.7	18	3.03	17.21	3.95	20.92	0.05	128	21	122	28	NONE		21.9	58	35.1	729	756	3106	129.4	2.16	33	64.7	0	0	3106
									00:08:54	20.07	0.723	14.508	577	329.762	344.114	1.04	131.1	21.2	39.7	38.1	6.87	2	90	3.7	18.13	2.93	17.13	3.98	20.92	0.05	129	21	121	28	NONE		21.9	58	35.1	729	756	2397	99.9	1.66	33	49.9	0	0	2397
									00:08:57	21.13	0.727	15.359	566	368.041	377.899	1.03	130.8	22.1	37.7	36.7	7.67	2.2	91	4	17.99	3.04	17.2	3.95	20.92	0.05	128	22	122	28	NONE		21.9	58	35.1	729	756	2666	111.1	1.85	33	55.5	0	0	2666
									00:09:00	21.35	0.717	15.31	551	362.409	376.752	1.04	129.2	21.8	38.1	36.7	7.55	2.2	91	4	18.02	3.04	17.17	3.96	20.92	0.05	128	22	122	28	NONE		21.9	58	35.1	729	757	2632	109.7	1.83	34	54.8	0	0	2632
									00:09:02	20.91	0.752	15.721	608	383.372	394.378	1.03	134.9	23.3	37.2	36.2	7.99	2.3	92	4.2	17.94	3.1	17.1	3.97	20.92	0.05	127	22	121	28	NONE		21.9	58	35.1	729	756	2778	115.7	1.93	34	57.9	0	0	2778
									00:09:05	23.17	0.779	18.046	548	438.892	452.007	1.03	139.8	24.1	37.4	36.3	9.14	2.6	92	4.8	17.95	3.09	17.14	3.95	20.92	0.05	127	22	122	28	NONE		21.9	58	35.1	729	756	3181	132.5	2.21	34	66.3	0	0	3181
									00:09:08	22.22	0.686	15.244	559	358.294	368.609	1.03	123.8	20.5	38.2	37.1	7.46	2.1	92	3.9	18.05	2.99	17.26	3.86	20.92	0.05	128	21	122	27	NONE		21.9	58	35.2	729	756	2596	108.2	1.8	34	54.1	0	0	2596
									00:09:11	21.2	0.835	17.703	564	428.666	446.338	1.04	149.9	26	37.8	36.3	8.93	2.6	93	4.6	17.95	3.11	17.1	4.03	20.92	0.05	127	22	121	29	NONE		21.9	58	35.1	729	757	3114	129.8	2.16	34	64.9	0	0	3114
									00:09:13	21.35	0.734	15.673	630	368.973	381.873	1.03	132.4	22.1	38.4	37.1	7.69	2.2	93	4	18.04	3.01	17.2	3.91	20.92	0.05	128	21	122	28	NONE		21.9	58	35.1	729	756	2677	111.5	1.86	34	55.8	0	0	2677
									00:09:16	23.44	0.748	17.531	559	412.948	428.674	1.04	134.9	22.6	38.5	37.1	8.6	2.5	94	4.4	18.03	3.02	17.25	3.91	20.92	0.05	128	21	122	28	NONE		21.9	58	35.1	729	756	2998	124.9	2.08	34	62.5	0	0	2998
									00:09:19	21.43	0.702	15.043	545	353.175	364.121	1.03	126.7	21	38.3	37.2	7.36	2.1	94	3.8	18.05	2.99	17.17	3.94	20.92	0.05	128	21	122	28	NONE		21.9	58	35.2	729	756	2560	106.7	1.78	34	53.3	0	0	2560
									00:09:22	21.13	0.764	16.141	552	389.417	400.178	1.03	137.3	23.4	37.7	36.6	8.11	2.3	93	4.2	17.97	3.06	17.06	4.01	20.92	0.05	127	22	121	28	NONE		21.9	58	35.2	729	756	2821	117.5	1.96	34	58.8	0	0	2821
									00:09:24	21.66	0.702	15.206	529	370.892	375.191	1.01	126	21.4	36.9	36.5	7.73	2.2	93	4	17.95	3.05	17.14	3.95	20.92	0.05	127	22	122	28	NONE		21.9	58	35.1	729	756	2677	111.6	1.86	34	55.8	0	0	2677
									00:09:27	20.62	0.699	14.412	552	345.663	350.38	1.01	125.8	21	37.5	37	7.2	2.1	93	3.7	18	3	17.02	4	20.92	0.05	128	21	121	28	NONE		21.9	58	35.1	729	756	2496	104	1.73	34	52	0	0	2496
									00:09:30	22.99	0.695	15.977	550	391.18	392.581	1	124.7	21.1	36.7	36.6	8.15	2.3	94	4.2	17.94	3.04	17.18	3.87	20.92	0.05	127	22	122	27	NONE		21.9	58	35.2	729	756	2819	117.4	1.96	35	58.7	0	0	2819
									00:09:33	19.87	0.669	13.291	537	317.155	321.514	1.01	120.5	20	37.5	37	6.61	1.9	92	3.4	18.01	2.99	17	4	20.92	0.05	128	21	121	28	NONE		21.9	58	35.2	729	756	2290	95.4	1.59	35	47.7	0	0	2290
									00:09:36	22.22	0.682	15.156	515	373.138	370.468	0.99	122.3	20.6	36.4	36.7	7.77	2.2	91	4.1	17.93	3.02	17.01	3.97	20.92	0.05	127	21	121	28	NONE		21.9	58	35.2	729	756	2682	111.8	1.86	35	55.9	0	66	2617
									00:09:38	20.83	0.697	14.521	557	355.365	354.043	1	125.1	21	36.8	36.9	7.4	2.1	92	3.9	17.95	3.01	17.07	3.94	20.92	0.05	127	21	121	28	NONE		21.9	58	35.2	729	756	2557	106.5	1.78	35	53.3	0	32	2524
									00:09:41	21.98	0.773	16.989	593	418.353	425.262	1.02	138.5	23.9	36.9	36.3	8.72	2.5	93	4.5	17.92	3.09	17.05	4.01	20.92	0.05	127	22	121	28	NONE		21.9	58	35.2	729	756	3023	126	2.1	35	63	0	0	3023
									00:09:44	21.51	0.714	15.355	582	373.803	377.704	1.01	128.2	21.7	37.1	36.7	7.79	2.2	93	4	17.96	3.04	17.06	3.96	20.92	0.05	127	22	121	28	NONE		21.9	58	35.2	729	757	2698	112.4	1.87	35	56.2	0	0	2698
									00:09:55	20.76	0.697	14.471	531	350.718	349.402	1	125.3	20.8	37.1	37.3	7.31	2.1	92	3.8	17.98	2.98	17	3.96	20.92	0.05	128	21	121	28	NONE		21.9	58	35.2	729	757	2523	105.1	1.75	35	52.6	0	32	2491
									00:09:57	32.97	0.514	16.945	361	400.906	394.528	0.98	92.8	14.8	36.5	37.1	8.35	2.4	92	4.4	18.05	2.88	17.17	3.71	20.92	0.05	128	20	122	26	NONE		21.9	58	35.2	729	757	2876	119.9	2	35	59.9	0	156	2720
									00:10:00	21.28	0.712	15.149	550	380.486	373.698	0.98	127.3	21.7	35.9	36.6	7.93	2.3	92	4.1	17.88	3.05	17.06	3.92	20.92	0.05	127	22	121	28	NONE		21.9	58	35.2	729	756	2729	113.7	1.89	35	56.8	0	166	2563
									00:10:02	21.82	0.613	13.375	503	317.399	314.08	0.99	110.6	17.8	37.3	37.7	6.61	1.9	92	3.4	18.04	2.9	17.16	3.84	20.92	0.05	128	21	122	27	NONE		21.9	58	35.2	729	756	2280	95	1.58	36	47.5	0	81	2199
									00:10:05	23.81	0.622	14.81	449	354.839	346.574	0.98	112.1	18	37	37.9	7.39	2.1	91	3.9	18.02	2.89	17.08	3.84	20.92	0.05	128	21	121	27	NONE		21.9	58	35.2	729	756	2542	105.9	1.77	36	53	0	202	2340
									00:10:08	21.9	0.635	13.905	471	337.638	329.441	0.98	114.2	18.6	36.6	37.6	7.03	2	91	3.7	17.98	2.93	17.08	3.91	20.92	0.05	128	21	121	28	NONE		21.9	58	35.2	729	756	2418	100.8	1.68	36	50.4	0	200	2218
									00:10:10	26.55	0.505	13.407	357	314.114	300.333	0.96	91.4	14	36.8	38.5	6.54	1.9	91	3.5	18.1	2.77	17.15	3.74	20.92	0.05	128	20	122	27	NONE		21.9	58	35.2	729	756	2240	93.3	1.56	36	46.7	0	335	1904
									00:10:13	20.91	0.615	12.857	488	333.526	314.685	0.94	109.5	18.6	34.2	36.2	6.95	2	91	3.7	17.8	3.02	16.95	3.94	20.92	0.05	126	21	120	28	NONE		21.9	58	35.2	729	756	2372	98.8	1.65	36	49.4	0	457	1914
									00:10:16	21.13	0.698	14.746	551	374.227	357.275	0.95	124.7	20.9	35.5	37.1	7.8	2.2	90	4.2	17.87	2.99	16.88	3.96	20.92	0.05	127	21	120	28	NONE		21.9	58	35.2	729	756	2668	111.1	1.85	36	55.6	0	412	2255
									00:10:18	23.44	0.591	13.852	394	346.344	326.022	0.94	105.9	17.2	35.3	37.5	7.22	2.1	89	3.9	17.92	2.91	16.87	3.9	20.92	0.05	127	21	120	28	NONE		21.9	58	35.2	729	756	2461	102.6	1.71	36	51.3	0	493	1969
									00:10:21	18.81	0.559	10.514	528	267.563	249.5	0.93	99.9	16.4	34.4	36.9	5.57	1.6	89	3	17.87	2.93	16.77	3.98	20.92	0.05	127	21	119	28	NONE		21.9	58	35.2	729	756	1898	79.1	1.32	36	39.5	0	437	1461
									00:10:24	20.07	0.641	12.863	504	339.277	311.744	0.92	113.9	19.2	33.8	36.8	7.07	2	91	3.7	17.77	3	16.75	4.04	20.92	0.05	126	21	119	29	NONE		21.9	58	35.2	729	756	2399	100	1.67	36	50	0	664	1735
									00:10:27	30.15	0.604	18.211	280	522.098	476.3	0.91	105.7	19.5	30.8	33.8	10.88	3.1	93	5.6	17.5	3.23	16.78	3.98	20.92	0.05	124	23	119	28	NONE		21.9	58	35.2	729	756	3687	153.6	2.56	36	76.8	0	1104	2583
									00:10:28	30.77	0.275	8.462	258	198.336	173.746	0.88	49.9	7	31.8	36.3	4.13	1.2	94	2.1	18.15	2.55	16.88	3.54	20.92	0.05	129	18	120	25	NONE		21.9	58	35.2	729	756	1389	57.9	0.96	36	28.9	0	588	801
									00:10:32	17.6	0.858	15.097	729	421.083	380.362	0.9	151	26.7	32.9	36.5	8.77	2.5	96	4.4	17.6	3.11	16.58	4.09	20.92	0.05	125	22	118	29	NONE		21.9	58	35.2	729	756	2967	123.6	2.06	36	61.8	0	979	1988
									00:10:35	18.4	0.722	13.288	576	365.304	330.743	0.91	127.4	22.2	32.8	36.3	7.61	2.2	91	4	17.65	3.07	16.72	4	20.92	0.05	125	22	119	28	NONE		21.9	58	35.2	729	756	2575	107.3	1.79	36	53.7	0	832	1744
									00:10:38	20	0.718	14.36	511	398.27	359.44	0.9	126.5	22.2	32.5	36.1	8.3	2.4	91	4.4	17.62	3.09	16.64	4.03	20.92	0.05	125	22	118	29	NONE		21.9	58	35.2	729	756	2806	116.9	1.95	37	58.5	0	934	1872
									00:10:41	21.43	1.368	29.314	347	907.007	818.436	0.9	235.8	47.1	30.7	34	18.9	5.4	91	10	17.24	3.44	16.22	4.46	20.92	0.05	122	24	115	32	NONE		21.9	58	35.2	729	757	6390	266.3	4.44	37	133.1	0	2130	4260
									00:10:44	18.07	0.378	6.831	1037	109.98	108.726	0.99	71.7	7.5	50.6	51.2	2.29	0.7	94	1.2	18.97	1.98	17.78	3.13	20.92	0.05	135	14	126	22	NONE		21.9	58	35.2	729	757	790	32.9	0.55	37	16.5	0	31	759
									00:10:47	21.74	0.83	18.043	448	451.797	441.588	0.98	148.5	25.1	36.6	37.4	9.41	2.7	94	4.8	17.89	3.02	17	3.92	20.92	0.05	127	21	121	28	NONE		21.9	58	35.2	729	756	3237	134.9	2.25	37	67.4	0	250	2987
									00:10:50	21.58	0.737	15.906	591	383.507	382.408	1	132.6	21.9	37.5	37.6	7.99	2.3	93	4.1	17.99	2.97	17.16	3.83	20.92	0.05	128	21	122	27	NONE		21.9	58	35.2	729	756	2760	115	1.92	37	57.5	0	27	2733
									00:10:53	18.99	0.678	12.873	531	314.547	315.009	1	121.7	20.5	36.7	36.6	6.55	1.9	93	3.4	17.95	3.02	16.94	4	20.92	0.05	127	21	120	28	NONE		21.9	58	35.2	729	757	2265	94.4	1.57	37	47.2	0	0	2265
									00:10:56	19.93	0.611	12.179	484	305.228	298.447	0.98	109.3	18.5	35.3	36.1	6.36	1.8	93	3.3	17.89	3.03	16.92	3.98	20.92	0.05	127	21	120	28	NONE		21.9	58	35.2	729	756	2187	91.1	1.52	37	45.6	0	166	2021
									00:10:59	17.49	0.647	11.318	543	287.965	277.475	0.96	115.5	19.6	35.1	36.4	6	1.7	92	3.1	17.85	3.03	16.82	4.03	20.92	0.05	127	21	119	29	NONE		21.9	58	35.2	729	756	2057	85.7	1.43	37	42.8	0	256	1801
									00:11:02	20.07	0.613	12.301	448	329.319	305.372	0.93	108.6	18.8	33.1	35.7	6.86	2	90	3.7	17.72	3.07	16.77	4.03	20.92	0.05	126	22	119	29	NONE		21.9	58	35.2	729	757	2333	97.2	1.62	37	48.6	0	579	1754
									00:11:05	23.9	0.64	15.299	470	406.936	369.401	0.91	113.6	19.1	33.5	36.9	8.48	2.4	89	4.6	17.75	2.98	16.84	3.95	20.92	0.05	126	21	120	28	NONE		21.9	58	35.2	729	757	2870	119.6	1.99	37	59.8	0	904	1967
									00:11:07	22.39	0.646	14.463	470	385.133	353.285	0.92	114.6	19.5	33.5	36.5	8.02	2.3	89	4.3	17.74	3.02	16.83	3.91	20.92	0.05	126	21	119	28	NONE		21.9	58	35.2	729	757	2723	113.4	1.89	37	56.7	0	768	1954
									00:11:11	18.58	0.63	11.703	514	310.156	288.667	0.93	111.8	19.2	33.5	36	6.46	1.8	87	3.6	17.75	3.05	16.75	4.02	20.92	0.05	126	22	119	29	NONE		21.9	58	35.2	729	756	2199	91.6	1.53	38	45.8	0	520	1679
									00:11:14	17.24	0.602	10.379	509	274.77	252.52	0.92	106.9	18.1	33.4	36.3	5.72	1.6	87	3.2	17.76	3.01	16.76	3.97	20.92	0.05	126	21	119	28	NONE		21.9	58	35.2	729	757	1943	81	1.35	38	40.5	0	537	1406
									00:11:17	18.46	0.65	12	506	331.974	304.966	0.92	114.5	20.4	32.3	35.1	6.92	2	86	3.9	17.62	3.14	16.6	4.1	20.92	0.05	125	22	118	29	NONE		21.9	58	35.2	729	757	2347	97.8	1.63	38	48.9	0	652	1696
									00:11:20	19.8	0.702	13.901	512	376.593	341.347	0.91	124.2	21.3	33.2	36.7	7.85	2.2	86	4.4	17.69	3.03	16.68	4.01	20.92	0.05	126	22	118	28	NONE		21.9	58	35.3	729	757	2656	110.7	1.84	38	55.3	0	848	1807
									00:11:23	19.93	0.645	12.857	500	341.51	311.279	0.91	114.5	19.3	33.6	36.8	7.11	2	87	3.9	17.75	2.99	16.83	3.93	20.92	0.05	126	21	119	28	NONE		21.9	58	35.2	729	756	2411	100.5	1.67	38	50.2	0	728	1683
									00:11:27	18.63	0.72	13.416	533	364.475	331.801	0.91	127.3	22	33.2	36.5	7.59	2.2	87	4.2	17.68	3.06	16.66	4.03	20.92	0.05	125	22	118	29	NONE		21.9	58	35.2	729	756	2572	107.2	1.79	38	53.6	0	787	1785
									00:11:30	20.13	0.623	12.544	489	327.501	293.054	0.89	111	18	34	38	6.82	1.9	87	3.8	17.82	2.89	16.84	3.9	20.92	0.05	127	21	120	28	NONE		21.9	58	35.2	729	757	2303	96	1.6	38	48	0	827	1477
									00:11:33	20	0.693	13.86	526	376.196	338.251	0.9	122.6	20.9	33.1	36.8	7.84	2.2	87	4.3	17.69	3.02	16.67	4.01	20.92	0.05	125	21	118	28	NONE		21.9	58	35.3	729	756	2649	110.4	1.84	38	55.2	0	912	1737
									00:11:35	22.06	0.659	14.537	549	379.096	342.523	0.9	117.4	19.2	34.3	37.9	7.9	2.3	88	4.3	17.81	2.91	16.85	3.84	20.92	0.05	126	21	119	27	NONE		21.9	58	35.2	729	756	2672	111.3	1.86	38	55.7	0	880	1792
									00:11:38	20.69	0.678	14.028	499	366.984	333.019	0.91	120.7	19.9	34.3	37.8	7.65	2.2	89	4.1	17.8	2.94	16.92	3.83	20.92	0.05	126	21	120	27	NONE		21.9	58	35.2	729	757	2588	107.9	1.8	38	53.9	0	818	1771
									00:11:41	20.48	0.67	13.72	514	367.142	333.047	0.91	118.8	20.1	33.5	36.9	7.65	2.2	88	4.2	17.73	3	16.78	3.95	20.92	0.05	126	21	119	28	NONE		21.9	58	35.2	729	756	2589	107.9	1.8	38	53.9	0	821	1769
									00:11:44	19.48	0.714	13.909	527	376.704	343.726	0.91	126.3	21.8	33.3	36.5	7.85	2.2	89	4.2	17.69	3.05	16.8	3.98	20.92	0.05	126	22	119	28	NONE		21.9	58	35.2	729	757	2660	110.8	1.85	39	55.4	0	795	1865
									00:11:47	19.29	0.621	11.981	515	317.36	288.76	0.91	110.3	18.5	33.5	36.8	6.61	1.9	88	3.6	17.76	2.98	16.76	3.94	20.92	0.05	126	21	119	28	NONE		21.9	58	35.3	729	756	2240	93.3	1.56	39	46.7	0	689	1551
									00:11:50	21.05	0.694	14.611	505	397.473	359.51	0.9	122.7	21.1	33.1	36.5	8.28	2.4	87	4.6	17.68	3.04	16.64	4	20.92	0.05	125	22	118	28	NONE		21.9	58	35.2	729	756	2802	116.7	1.95	39	58.4	0	913	1888
									00:11:53	20.55	0.648	13.315	501	356.91	320.845	0.9	114.9	19.3	33.3	37	7.44	2.1	87	4.1	17.73	2.98	16.76	3.91	20.92	0.05	126	21	119	28	NONE		21.9	58	35.3	729	756	2513	104.7	1.74	39	52.3	0	867	1646
									00:11:56	20.34	0.574	11.675	466	310.794	279.709	0.9	101.9	17	33	36.6	6.47	1.8	87	3.6	17.75	2.96	16.86	3.85	20.92	0.05	126	21	120	27	NONE		21.9	58	35.3	729	756	2188	91.2	1.52	39	45.6	0	747	1441
									00:11:59	21.05	0.643	13.537	503	366.389	330.502	0.9	113.8	19.4	32.9	36.5	7.63	2.2	87	4.2	17.7	3.02	16.69	3.96	20.92	0.05	126	21	118	28	NONE		21.9	58	35.2	729	757	2581	107.5	1.79	39	53.8	0	863	1718
									00:12:02	22.14	0.658	14.568	468	393.999	352.903	0.9	116.5	19.7	33	36.9	8.21	2.3	87	4.5	17.71	2.99	16.7	3.94	20.92	0.05	126	21	118	28	NONE		21.9	58	35.2	729	756	2772	115.5	1.92	39	57.7	0	987	1785
									00:12:05	20.13	0.682	13.732	526	373.701	335.641	0.9	120.6	20.6	33	36.7	7.79	2.2	87	4.3	17.68	3.02	16.73	3.92	20.92	0.05	126	21	119	28	NONE		21.9	58	35.3	729	757	2630	109.6	1.83	39	54.8	0	914	1716
									00:12:08	19.54	0.653	12.762	529	331.099	301.915	0.91	116.4	19.1	34.4	37.7	6.9	2	86	3.8	17.83	2.92	16.86	3.84	20.92	0.05	127	21	120	27	NONE		21.9	58	35.3	729	757	2338	97.4	1.62	39	48.7	0	703	1634
									00:12:11	20.69	0.649	13.428	485	350.608	316.24	0.9	115.6	18.9	34.2	37.9	7.3	2.1	86	4.1	17.81	2.91	16.87	3.86	20.92	0.05	126	21	120	27	NONE		21.9	58	35.3	729	756	2470	102.9	1.72	39	51.5	0	826	1644
									00:12:14	19.05	0.623	11.867	482	314.529	281.941	0.9	110.7	18.3	33.5	37.4	6.55	1.9	86	3.7	17.77	2.94	16.76	3.89	20.92	0.05	126	21	119	28	NONE		21.9	58	35.3	729	756	2213	92.2	1.54	39	46.1	0	783	1430
									00:12:17	17.96	0.623	11.192	522	299.593	268.859	0.9	110.5	18.5	33.2	36.9	6.24	1.8	87	3.4	17.74	2.97	16.69	3.95	20.92	0.05	126	21	118	28	NONE		21.9	58	35.3	729	757	2108	87.8	1.46	39	43.9	0	738	1370
									00:12:20	18.81	0.622	11.699	494	315.547	273.765	0.87	110.3	18	32.9	37.9	6.57	1.9	87	3.6	17.73	2.89	16.7	3.9	20.92	0.05	126	21	119	28	NONE		21.9	58	35.3	729	757	2206	91.9	1.53	40	46	0	997	1209
									00:12:23	19.61	0.735	14.412	552	403.038	355.477	0.88	129.4	22.4	32.4	36.7	8.4	2.4	88	4.6	17.61	3.05	16.7	3.94	20.92	0.05	125	22	118	28	NONE		21.9	58	35.3	729	756	2827	117.8	1.96	40	58.9	0	1138	1688
									00:12:26	20.41	0.661	13.49	496	363.423	318.549	0.88	117.2	19.3	33.2	37.9	7.57	2.2	88	4.1	17.73	2.92	16.73	3.89	20.92	0.05	126	21	119	28	NONE		21.9	58	35.3	729	756	2546	106.1	1.77	40	53	0	1073	1473
									00:12:29	20.07	0.678	13.605	514	368.031	324.641	0.88	120.1	20	33.2	37.6	7.67	2.2	88	4.2	17.71	2.95	16.73	3.86	20.92	0.05	126	21	119	27	NONE		21.9	58	35.3	729	757	2581	107.5	1.79	40	53.8	0	1039	1543
									00:12:33	18.35	0.722	13.248	553	354.417	316.141	0.89	128.1	21.3	33.8	37.8	7.38	2.1	89	4	17.74	2.95	16.7	3.92	20.92	0.05	126	21	119	28	NONE		21.9	58	35.3	729	757	2491	103.8	1.73	40	51.9	0	918	1573
									00:12:36	20.27	0.674	13.662	519	366.315	329.637	0.9	119.5	20.1	33.4	37.1	7.63	2.2	90	4.1	17.73	2.98	16.77	3.89	20.92	0.05	126	21	119	28	NONE		21.9	58	35.3	729	757	2579	107.5	1.79	40	53.7	0	881	1698
									00:12:38	21.13	0.649	13.711	481	373.764	329.871	0.88	114.8	19.3	32.7	37.1	7.79	2.2	89	4.2	17.69	2.97	16.69	3.92	20.92	0.05	125	21	118	28	NONE		21.9	58	35.3	729	756	2622	109.2	1.82	40	54.6	0	1051	1571
									00:12:42	18.87	0.611	11.528	513	309.049	273.162	0.88	108.4	17.9	33	37.4	6.44	1.8	88	3.5	17.74	2.93	16.81	3.87	20.92	0.05	126	21	119	27	NONE		21.9	58	35.3	729	756	2168	90.3	1.51	40	45.2	0	859	1309
									00:12:45	16.76	0.592	9.922	490	266	230.357	0.87	105.1	17	32.9	38	5.54	1.6	89	3	17.75	2.87	16.5	3.94	20.92	0.05	126	20	117	28	NONE		21.9	59	35.3	729	756	1859	77.4	1.29	40	38.7	0	850	1009
									00:12:48	20.07	0.72	14.448	485	417.135	358.964	0.86	126.1	22.1	31.3	36.3	8.69	2.5	89	4.7	17.51	3.07	16.61	4	20.92	0.05	124	22	118	28	NONE		21.9	59	35.3	729	757	2911	121.3	2.02	40	60.7	0	1386	1526
									00:12:51	19.67	0.658	12.944	498	364.409	313.556	0.86	115.8	19.7	31.7	36.9	7.59	2.2	89	4.1	17.6	2.99	16.52	3.97	20.92	0.05	125	21	117	28	NONE		21.9	58	35.3	729	756	2543	106	1.77	40	53	0	1211	1332
									00:12:54	20.07	0.608	12.201	480	340.635	290.538	0.85	107.2	17.9	31.7	37.2	7.1	2	89	3.8	17.63	2.94	16.71	3.89	20.92	0.05	125	21	118	28	NONE		21.9	58	35.3	729	756	2373	98.9	1.65	41	49.4	0	1191	1182
									00:12:58	18.02	0.605	10.901	451	306.117	257.929	0.84	106.6	17.7	31.5	37.4	6.38	1.8	89	3.4	17.62	2.93	16.49	3.95	20.92	0.05	125	21	117	28	NONE		21.9	58	35.3	729	757	2128	88.7	1.48	41	44.3	0	1143	985
									00:13:00	21.13	0.627	13.246	503	371.667	312.67	0.84	110.5	18.3	31.7	37.6	7.74	2.2	90	4.1	17.62	2.92	16.61	3.88	20.92	0.05	125	21	118	28	NONE		21.9	58	35.3	729	756	2583	107.6	1.79	41	53.8	0	1399	1183
									00:13:03	23.81	0.629	14.976	436	426.642	362.152	0.85	110.5	18.8	31.2	36.8	8.89	2.5	90	4.7	17.57	2.99	16.58	3.9	20.92	0.05	125	21	118	28	NONE		21.9	58	35.3	729	756	2970	123.7	2.06	41	61.9	0	1532	1438
									00:13:06	20.55	0.579	11.897	466	335.472	285.913	0.85	101.9	17.2	31.2	36.6	6.99	2	89	3.8	17.6	2.97	16.56	3.86	20.92	0.05	125	21	118	27	NONE		21.9	58	35.3	729	757	2337	97.4	1.62	41	48.7	0	1178	1159
									00:13:09	20.98	0.655	13.741	468	400.194	337.861	0.84	114.6	19.9	30.7	36.3	8.34	2.4	90	4.4	17.5	3.04	16.54	3.93	20.92	0.05	124	22	117	28	NONE		21.9	58	35.3	729	756	2783	115.9	1.93	41	58	0	1479	1303
									00:13:11	21.58	0.604	13.036	463	369.553	314.296	0.85	106.2	18	31.2	36.7	7.7	2.2	90	4.1	17.58	2.98	16.68	3.87	20.92	0.05	125	21	118	27	NONE		21.9	58	35.3	729	757	2573	107.2	1.79	41	53.6	0	1313	1260
									00:13:14	20.13	0.615	12.383	483	352.646	303.054	0.86	108	18.6	31.1	36.2	7.35	2.1	89	4	17.56	3.02	16.54	3.94	20.92	0.05	125	21	117	28	NONE		21.9	58	35.3	729	757	2460	102.5	1.71	41	51.3	0	1181	1280
									00:13:18	17.6	0.618	10.874	522	298.17	256.13	0.86	109.3	18	32.3	37.6	6.21	1.8	89	3.4	17.69	2.91	16.61	3.88	20.92	0.05	125	21	118	28	NONE		21.9	58	35.3	729	756	2080	86.7	1.44	41	43.3	0	1001	1079
									00:13:21	19.8	0.602	11.921	439	336.618	288.382	0.86	105.9	18	31.3	36.5	7.01	2	89	3.8	17.59	2.99	16.64	3.86	20.92	0.05	125	21	118	27	NONE		21.9	58	35.3	729	757	2347	97.8	1.63	41	48.9	0	1148	1199
									00:13:24	17.91	0.588	10.531	436	300.258	253.567	0.84	103.3	17.5	30.9	36.6	6.26	1.8	86	3.5	17.57	2.98	16.56	3.92	20.92	0.05	125	21	117	28	NONE		21.9	59	35.3	729	756	2088	87	1.45	41	43.5	0	1108	980
									00:13:27	19.48	0.594	11.571	458	339.781	283.76	0.84	103.8	18	30	36	7.08	2	87	3.9	17.47	3.03	16.5	3.92	20.92	0.05	124	22	117	28	NONE		21.9	59	35.3	729	757	2358	98.2	1.64	41	49.1	0	1327	1031
									00:13:30	21.35	0.636	13.58	504	390.725	324.711	0.83	111.6	18.8	30.9	37.2	8.14	2.3	89	4.4	17.55	2.96	16.53	3.87	20.92	0.05	124	21	117	27	NONE		21.9	59	35.3	729	756	2709	112.9	1.88	42	56.4	0	1562	1147
									00:13:33	19.8	0.617	12.218	493	353.393	298.033	0.84	108.1	18.6	30.7	36.3	7.36	2.1	90	3.9	17.52	3.01	16.51	3.94	20.92	0.05	124	21	117	28	NONE		21.9	59	35.3	729	756	2457	102.4	1.71	42	51.2	0	1313	1143
									00:13:36	22.22	0.631	14.022	476	401.426	336.159	0.84	110.8	18.7	31.1	37.1	8.36	2.4	90	4.5	17.56	2.96	16.56	3.87	20.92	0.05	125	21	118	27	NONE		21.9	59	35.3	729	757	2787	116.1	1.94	42	58.1	0	1546	1240
									00:13:41	11.61	1.321	15.331	1001	414.062	372.81	0.9	233.9	39.7	35.1	38.9	8.63	2.5	88	4.7	17.71	3.01	16.65	4.01	20.92	0.05	126	21	118	28	NONE		21.9	59	35.3	729	756	2916	121.5	2.02	42	60.7	0	991	1924
									00:13:44	18.75	0.475	8.906	334	231.372	199.988	0.86	84.8	13.2	32.8	38	4.82	1.4	86	2.7	17.85	2.78	16.77	3.82	20.92	0.05	127	20	119	27	NONE		21.9	59	35.3	729	756	1616	67.3	1.12	42	33.7	0	748	868
									00:13:47	19.23	0.569	10.942	413	302.191	259.754	0.86	100.5	16.7	31.8	36.9	6.3	1.8	87	3.5	17.66	2.93	16.69	3.9	20.92	0.05	125	21	118	28	NONE		21.9	59	35.3	729	756	2109	87.9	1.46	42	43.9	0	1011	1098
									00:13:50	21.51	0.575	12.366	425	347.199	293.961	0.85	101.3	16.9	31.3	36.9	7.23	2.1	87	4	17.62	2.94	16.55	3.9	20.92	0.05	125	21	117	28	NONE		21.9	59	35.3	729	756	2416	100.6	1.68	42	50.3	0	1264	1151
									00:13:53	19.87	0.64	12.715	439	381.107	316.812	0.83	111.4	19.7	29.7	35.7	7.94	2.3	86	4.4	17.41	3.08	16.42	3.97	20.92	0.05	123	22	116	28	NONE		21.9	59	35.3	729	756	2642	110.1	1.83	42	55	0	1521	1121
									00:13:56	19.48	0.525	10.227	416	287.961	239.432	0.83	92.5	15.2	30.8	37	6	1.7	86	3.3	17.62	2.9	16.64	3.84	20.92	0.05	125	21	118	27	NONE		21.9	59	35.3	729	756	1996	83.2	1.39	42	41.6	0	1148	848
									00:14:00	17.75	0.571	10.136	463	278.301	229.528	0.82	101.1	16	32	38.7	5.8	1.7	86	3.2	17.71	2.8	16.55	3.86	20.92	0.05	126	20	118	27	NONE		21.9	58	35.3	729	757	1927	80.3	1.34	42	40.1	0	1152	774
									00:14:02	20.69	0.653	13.51	481	399.031	331.513	0.83	114	19.8	30.2	36.4	8.31	2.4	87	4.6	17.46	3.03	16.49	3.93	20.92	0.05	124	22	117	28	NONE		21.9	58	35.3	729	757	2766	115.3	1.92	42	57.6	0	1597	1169
									00:14:05	20.91	0.586	12.251	427	358.773	295.989	0.83	102.5	17.5	30.1	36.4	7.47	2.1	86	4.2	17.49	2.99	16.49	3.89	20.92	0.05	124	21	117	28	NONE		21.9	58	35.3	729	756	2484	103.5	1.72	42	51.7	0	1483	1000
									00:14:08	19.29	0.576	11.113	449	326.043	270.053	0.83	100.7	17.3	29.9	36.1	6.79	1.9	86	3.8	17.48	3	16.47	3.88	20.92	0.05	124	21	117	28	NONE		21.9	58	35.3	729	757	2259	94.1	1.57	43	47.1	0	1324	935
									00:14:12	18.52	0.56	10.37	437	299.425	248.673	0.83	98.2	16.6	30.3	36.5	6.24	1.8	86	3.5	17.54	2.96	16.49	3.87	20.92	0.05	125	21	117	27	NONE		21.9	58	35.3	729	757	2075	86.5	1.44	43	43.2	0	1201	875
									00:14:15	19.87	0.652	12.954	453	387.118	318.346	0.82	113.6	19.8	29.9	36.3	8.06	2.3	87	4.4	17.42	3.04	16.43	3.94	20.92	0.05	124	22	116	28	NONE		21.9	58	35.3	729	756	2678	111.6	1.86	43	55.8	0	1624	1054
									00:14:17	21.9	0.617	13.511	466	393.181	320.561	0.82	108.1	18.1	30.5	37.4	8.19	2.3	88	4.5	17.52	2.93	16.6	3.83	20.92	0.05	124	21	118	27	NONE		21.9	58	35.3	729	756	2716	113.2	1.89	43	56.6	0	1712	1004
									00:14:20	21.82	0.584	12.742	437	368.145	305.333	0.83	102.4	17.3	30.5	36.7	7.67	2.2	87	4.2	17.53	2.96	16.6	3.83	20.92	0.05	124	21	118	27	NONE		21.9	58	35.3	729	756	2551	106.3	1.77	43	53.1	0	1486	1066
									00:14:23	22.06	0.501	11.051	407	309.682	253.186	0.82	88.4	14.2	30.7	37.6	6.45	1.8	88	3.5	17.64	2.83	16.67	3.77	20.92	0.05	125	20	118	27	NONE		21.9	59	35.3	729	756	2140	89.2	1.49	43	44.6	0	1333	808
									00:14:26	23.17	0.533	12.347	405	354.271	292.276	0.83	93.6	15.6	30.3	36.7	7.38	2.1	89	4	17.56	2.93	16.66	3.79	20.92	0.05	125	21	118	27	NONE		21.9	59	35.3	729	756	2453	102.2	1.7	43	51.1	0	1465	988
									00:14:28	21.35	0.647	13.815	446	417.237	342.181	0.82	112.5	19.8	29.5	36	8.69	2.5	91	4.6	17.39	3.06	16.38	3.99	20.92	0.05	123	22	116	28	NONE		21.9	59	35.3	729	756	2885	120.2	2	43	60.1	0	1771	1114
									00:14:31	21.66	0.582	12.606	440	368.737	297.795	0.81	101.9	17	30.1	37.2	7.68	2.2	90	4.1	17.51	2.92	16.4	3.91	20.92	0.05	124	21	116	28	NONE		21.9	59	35.3	729	756	2543	105.9	1.77	43	53	0	1669	873
									00:14:34	21.9	0.603	13.204	450	400.653	324.29	0.81	104.8	18.3	29.1	36	8.35	2.4	89	4.5	17.38	3.03	16.36	3.94	20.92	0.05	123	22	116	28	NONE		21.9	59	35.3	729	757	2764	115.2	1.92	43	57.6	0	1798	966
									00:14:37	20.41	0.59	12.041	444	348.552	282.188	0.81	103.5	17.1	30.4	37.6	7.26	2.1	90	3.9	17.54	2.9	16.5	3.88	20.92	0.05	125	21	117	28	NONE		21.9	59	35.3	729	757	2404	100.2	1.67	43	50.1	0	1562	842
									00:14:39	23.72	0.608	14.419	429	434.54	353.11	0.81	105.8	18.4	29.4	36.1	9.05	2.6	90	4.8	17.4	3.03	16.47	3.9	20.92	0.05	124	21	117	28	NONE		21.9	59	35.3	729	757	3000	125	2.08	43	62.5	0	1919	1081
									00:14:42	20.2	0.559	11.293	436	331.534	267.959	0.81	97.8	16.4	29.8	36.9	6.91	2	90	3.7	17.5	2.93	16.45	3.9	20.92	0.05	124	21	117	28	NONE		21.9	58	35.3	729	756	2286	95.3	1.59	44	47.6	0	1496	790
									00:14:58	18.93	0.561	10.618	359	304.754	244.807	0.8	98.6	16	30.5	38	6.35	1.8	81	3.8	17.58	2.85	16.28	3.96	20.92	0.05	125	20	116	28	NONE		21.9	58	35.3	729	757	2099	87.5	1.46	44	43.7	0	1409	690
									00:15:01	17.09	0.571	9.761	418	298.816	232.271	0.78	99.2	16.8	28.7	36.9	6.23	1.8	81	3.7	17.37	2.94	16.27	3.99	20.92	0.05	123	21	116	28	NONE		21.9	58	35.3	729	757	2046	85.3	1.42	44	42.6	0	1555	491
									00:15:03	22.3	0.609	13.584	453	414.146	321.077	0.78	105.9	17.8	29	37.4	8.63	2.5	82	5.1	17.39	2.92	16.35	3.9	20.92	0.05	123	21	116	28	NONE		21.9	58	35.3	729	756	2834	118.1	1.97	44	59.1	0	2174	660
									00:15:06	21.98	0.553	12.154	431	365.414	286.14	0.78	96.4	16.1	29.1	37.1	7.61	2.2	84	4.4	17.43	2.91	16.35	3.92	20.92	0.05	124	21	116	28	NONE		21.9	58	35.3	729	756	2505	104.4	1.74	44	52.2	0	1855	650
									00:15:09	21.43	0.621	13.307	444	396.269	315.415	0.8	108.4	18.2	29.8	37.4	8.26	2.4	87	4.6	17.46	2.93	16.39	3.9	20.92	0.05	124	21	116	28	NONE		21.9	58	35.3	729	756	2725	113.5	1.89	44	56.8	0	1898	827
									00:15:12	21.35	0.585	12.491	458	367.622	297.043	0.81	102.3	17.2	29.9	37	7.66	2.2	89	4.1	17.49	2.94	16.3	3.96	20.92	0.05	124	21	116	28	NONE		21.9	58	35.3	729	757	2535	105.6	1.76	44	52.8	0	1661	874
									00:15:15	20.13	0.63	12.685	473	378.182	304.574	0.81	109.9	18.7	29.8	37	7.88	2.3	90	4.2	17.44	2.97	16.43	3.91	20.92	0.05	124	21	117	28	NONE		21.9	58	35.3	729	757	2606	108.6	1.81	44	54.3	0	1731	875
									00:15:18	18.93	0.627	11.868	444	356.935	286.342	0.8	109.2	18.7	29.5	36.8	7.44	2.1	88	4.1	17.42	2.98	16.28	3.95	20.92	0.05	123	21	115	28	NONE		21.9	58	35.3	729	756	2458	102.4	1.71	45	51.2	0	1659	799
									00:15:21	18.18	0.632	11.491	482	335.481	270.537	0.81	110.7	18.4	30.5	37.8	6.99	2	86	3.9	17.52	2.91	16.29	3.97	20.92	0.05	124	21	115	28	NONE		21.9	58	35.3	729	756	2313	96.4	1.61	45	48.2	0	1528	785
									00:15:24	19.67	0.626	12.315	469	367.55	294.378	0.8	109.2	18.5	29.8	37.2	7.66	2.2	87	4.2	17.44	2.96	16.37	3.91	20.92	0.05	124	21	116	28	NONE		21.9	59	35.3	729	757	2530	105.4	1.76	45	52.7	0	1719	811
									00:15:27	20.41	0.621	12.673	469	364.31	293.681	0.81	109.1	17.8	30.9	38.3	7.59	2.2	88	4.1	17.57	2.87	16.44	3.86	20.92	0.05	125	20	117	27	NONE		21.9	59	35.3	729	756	2511	104.6	1.74	45	52.3	0	1662	850
									00:15:30	20.41	0.622	12.694	474	374.584	303.749	0.81	108.7	18.4	30.1	37.1	7.8	2.2	89	4.2	17.48	2.96	16.37	3.91	20.92	0.05	124	21	116	28	NONE		21.9	59	35.3	729	756	2585	107.7	1.8	45	53.9	0	1668	917
									00:15:33	20.34	0.638	12.976	467	374.693	309.283	0.83	111.9	18.8	30.8	37.4	7.81	2.2	88	4.3	17.54	2.95	16.48	3.93	20.92	0.05	124	21	117	28	NONE		21.9	59	35.3	729	756	2594	108.1	1.8	45	54	0	1546	1049
									00:15:36	18.93	0.538	10.183	438	282.168	232.531	0.82	95.1	15.2	31.4	38.1	5.88	1.7	85	3.3	17.68	2.83	16.45	3.86	20.92	0.05	125	20	117	27	NONE		21.9	58	35.3	729	756	1953	81.4	1.36	45	40.7	0	1173	780
									00:15:40	18.63	0.555	10.342	449	297.406	239.519	0.81	97.5	15.9	30.4	37.7	6.2	1.8	86	3.5	17.57	2.86	16.48	3.88	20.92	0.05	125	20	117	28	NONE		21.9	58	35.3	729	757	2050	85.4	1.42	45	42.7	0	1362	688
									00:15:42	21.74	0.677	14.717	423	450.421	360.627	0.8	117.5	20.5	29.3	36.6	9.38	2.7	88	5.1	17.36	3.03	16.25	4.04	20.92	0.05	123	21	115	29	NONE		21.9	58	35.3	729	756	3101	129.2	2.15	45	64.6	0	2110	991
									00:15:45	21.28	0.705	15	534	444.289	361.466	0.81	123.1	21	30.4	37.4	9.26	2.6	88	5	17.46	2.98	16.31	3.97	20.92	0.05	124	21	116	28	NONE		21.9	58	35.3	729	757	3068	127.8	2.13	45	63.9	0	1952	1116
									00:15:48	21.74	0.571	12.413	421	370.02	298.972	0.81	99.6	17	29.4	36.4	7.71	2.2	87	4.3	17.44	2.98	16.51	3.87	20.92	0.05	124	21	117	27	NONE		21.9	58	35.3	729	757	2552	106.3	1.77	45	53.2	0	1672	879
									00:15:51	18.29	0.562	10.28	449	307.55	245.62	0.8	98	16.6	29.3	36.6	6.41	1.8	84	3.7	17.44	2.95	16.32	3.93	20.92	0.05	124	21	116	28	NONE		21.9	58	35.3	729	757	2116	88.2	1.47	45	44.1	0	1454	662
[truncated: 34 more columns]

## Sheet: Sonuçlar
Parametre	um	Pre	Bekl.	%Beklenen	Ex Sonrası	% Değişim	Normal	Sınıf
Parametre	um	Ölçüm	Dinlenme	Isınma	AT	RC	Maks	Bekl.	%Beklenen	Normal	Sınıf
Parametre	um	Ölçüm	Dinlenme	Isınma	AT	RC	Maks	Bekl.	%Beklenen	Normal	Sınıf
Parametre	um	Ölçüm	Dinlenme	Isınma	AT	RC	Maks	Bekl.	%Beklenen	Normal	Sınıf
Parametre	um	Ölçüm	Dinlenme	Isınma	AT	RC	Maks	Bekl.	%Beklenen	Normal	Sınıf
Parametre	um	Ölçüm	Dinlenme	Isınma	AT	RC	Maks	Bekl.	%Beklenen	Normal	Sınıf
