# Supplementary material for: Correction: The contribution of energy systems during 30-second lower body Wingate anaerobic test in combat sports athletes: Intermittent versus single forms and gender comparison
Source: PLoS One. 2024 Jun 27;19(6):e0306361. doi: 10.1371/journal.pone.0306361 (PMC11210755; doi:10.1371/journal.pone.0306361)
Supplement: S1 File — A) Descriptive characteristics of athletes including age range, height, weight; B) Wingate test outputs, including metrics such as peak power, mean power, and fatigue index; C) Oxygen Consumption (O2) Data for two different Wingate test protocols, providing comparative insights into athletes’ oxygen consumption during these tests. (ZIP) [file pone.0306361.s001.zip › S1 File/C. Oxygen consumption data for two Wingate tests/All Raw-Oxygen Data/59.xlsx]

## Sheet: Veri
			Test Tarihi	5122022		Barometrik basınç (mmHg)	768		t	Rf	VT	VE_ergo	IV	VO2	VCO2	RQ	O2eksp	CO2eksp	VE/VO2	VE/VCO2	VO2/Kg	METS	HR	VO2/HR	FeO2	FeCO2	FetO2	FetCO2	FiO2	FiCO2	PeO2	PeCO2	PetO2	PETCO2	Faz	İşaretleyici	Ortam Sıc.	RH Amb	Cihaz Sıcaklığı	Analizör Basıncı	PB	EEkc	EEh	EEm	EEtot	EEkg	PRO	YAĞ	CHO
			Test Süresi	00:14:09		Ortam Sıcaklığı (°C)	20		s	1/min	L(btps)	L/min	mL	mL/min	mL/min	---	mL	mL	---	---	mL/min/Kg	---	bpm	mL/beat	%	%	%	%	%	%	mmHg	mmHg	mmHg	mmHg	---	---	°C	%	°C	mmHg	mmHg	kcal/day	kcal/h	kcal/min	kcal	kcal/Kg/day	kcal/day	kcal/day	kcal/day
			Test Süresi	00:16:18		Ortam Görece Nem (%)	66
			Egzersiz Süresi	00:00:00		Flowmetre sıcaklığı (°C)	34		00:00:00	25.32	0.954	24.152	717	667.881	690.545	1.03	167.8	33.1	33.5	32.4	12.37	3.5	102	6.5	17.59	3.47	16.49	4.58	20.92	0.05	127	25	119	33	NONE		20.4	65	35.7	740	768	4845	201.9	3.36	0	89.7	0	0	4845
			Kişi (Hasta) Tipi	Healthy		Flowmetre Bağıl Nem (%)	100		00:00:03	20.55	1.018	20.918	818	579.224	608.037	1.05	178.9	35.9	33.6	32	10.73	3.1	100	5.8	17.57	3.53	16.48	4.65	20.92	0.05	127	25	119	34	NONE		20.4	66	35.7	740	768	4216	175.7	2.93	0	78.1	0	0	4216
			Test Türü	Azami		STPD (---)	0.8361		00:00:06	20.91	1.119	23.394	1330	551.791	612.519	1.11	201.8	35.6	39.7	35.8	10.22	2.9	100	5.5	18.03	3.18	16.98	4.27	20.92	0.05	130	23	122	31	NONE		20.5	67	35.7	741	768	4069	169.5	2.83	0	75.4	0	0	4069
			Ergometre	Hiçbiri		BTPS Ins (---)	1.1094		00:00:09	17.54	0.826	14.491	289	428.699	461.881	1.08	143.1	31.9	30.9	28.7	7.94	2.3	95	4.5	17.32	3.86	16.27	4.84	20.92	0.05	125	28	117	35	NONE		20.5	66	35.7	741	768	3139	130.8	2.18	0	58.1	0	0	3139
			Protokol	Hiçbiri		BTPS Eksp (---)	1.0199		00:00:12	21.82	1.06	23.127	866	670.672	721.869	1.08	184.4	40.1	32.2	29.9	12.42	3.5	100	6.7	17.4	3.78	16.4	4.78	20.92	0.05	125	27	118	34	NONE		20.5	67	35.7	740	768	4910	204.6	3.41	0	90.9	0	0	4910
			Azami Efor	Onaylanmamış		#Adım sayısı	427		00:00:15	20.2	0.906	18.303	779	504.288	543.011	1.08	159.2	32.6	33.5	31.1	9.34	2.7	102	4.9	17.57	3.6	16.29	4.85	20.92	0.05	127	26	117	35	NONE		20.5	67	35.7	741	768	3692	153.8	2.56	1	68.4	0	0	3692
			EKG Tepkisi	Yok		BSA (m2)	1.57905		00:00:18	22.39	0.671	15.022	708	383.439	409.287	1.07	119.6	22.2	35.1	32.9	7.1	2	102	3.8	17.82	3.31	16.47	4.65	20.92	0.05	129	24	119	34	NONE		20.5	67	35.7	740	768	2802	116.7	1.95	1	51.9	0	0	2802
			Test sebebi	Yok		BMI (kg/m2)	20.1		00:00:21	21.74	0.81	17.609	568	498.923	525.211	1.05	141.7	29.3	32.2	30.6	9.24	2.6	101	4.9	17.49	3.62	16.18	4.86	20.92	0.05	126	26	117	35	NONE		20.5	67	35.7	740	768	3634	151.4	2.52	1	67.3	0	0	3634
			Testi durdurma sebebi	Yok		HR Maks.	200		00:00:23	22.3	0.829	18.491	760	500.17	527.512	1.05	146.3	28.7	33.8	32.1	9.26	2.6	104	4.8	17.65	3.46	16.34	4.77	20.92	0.05	127	25	118	34	NONE		20.5	67	35.8	740	768	3645	151.9	2.53	1	67.5	0	0	3645
			Test Konumu	Tanımsız		Kullanıcı 1 (---)	-		00:00:26	21.98	0.879	19.319	792	531.973	561.589	1.06	154.6	31	33.4	31.7	9.85	2.8	104	5.1	17.59	3.53	16.32	4.79	20.92	0.05	127	25	118	35	NONE		20.5	66	35.8	740	768	3877	161.5	2.69	1	71.8	0	0	3877
			Test Amacı	Yok		Kullanıcı 2 (---)	-		00:00:29	17.7	1.563	27.664	1282	727.923	797.933	1.1	276.8	54.7	36.3	33.1	13.48	3.9	104	7	17.71	3.5	16.85	4.39	20.92	0.05	128	25	121	32	NONE		20.5	65	35.8	740	768	5352	223	3.72	1	99.1	0	0	5352
						Kullanıcı 3 (---)	-		00:00:32	21.28	0.888	18.894	761	468.063	524.031	1.12	158.8	29.9	37.2	33.2	8.67	2.5	104	4.5	17.88	3.37	16.77	4.5	20.92	0.05	129	24	121	32	NONE		20.6	65	35.8	740	768	3459	144.1	2.4	1	64.1	0	0	3459
									00:00:35	18.4	0.922	16.969	880	422.452	476.127	1.13	164.7	31.4	37.1	32.9	7.82	2.2	104	4.1	17.86	3.41	16.81	4.52	20.92	0.05	129	25	121	33	NONE		20.6	64	35.8	740	768	3127	130.3	2.17	1	57.9	0	0	3127
									00:00:38	19.93	0.924	18.419	760	452.686	495.648	1.09	165.6	30.2	37.6	34.3	8.38	2.4	103	4.4	17.92	3.27	16.75	4.56	20.92	0.05	129	24	121	33	NONE		20.6	64	35.8	741	768	3327	138.6	2.31	2	61.6	0	0	3327
									00:00:41	25.53	1.108	28.289	986	651.662	750.319	1.15	200.3	35.7	40.7	35.3	12.07	3.4	104	6.3	18.08	3.22	17.07	4.31	20.92	0.05	130	23	123	31	NONE		20.6	65	35.8	740	768	4848	202	3.37	2	89.8	0	0	4848
									00:00:43	25.75	1.048	26.987	831	655.669	757.407	1.16	187.8	35.7	38.4	33.3	12.14	3.5	104	6.3	17.92	3.41	16.85	4.53	20.92	0.05	129	25	121	33	NONE		20.6	65	35.8	740	768	4882	203.4	3.39	2	90.4	0	0	4882
									00:00:45	26.79	0.743	19.902	843	447.235	529.214	1.18	134.7	24	40.3	34.1	8.28	2.4	104	4.3	18.13	3.23	17.13	4.28	20.92	0.05	131	23	124	31	NONE		20.6	65	35.8	741	768	3350	139.6	2.33	2	62	0	0	3350
									00:00:47	47.62	0.246	11.714	786	74.6219	110.582	1.48	49.4	2.9	112.3	75.8	1.38	0.4	106	0.7	20.08	1.18	19.42	1.91	20.92	0.05	145	8	140	14	NONE	Marker	20.6	65	35.8	740	768	594	24.8	0.41	2	11	0	0	594
									00:00:49	31.25	0.167	5.219	435	77.2444	99.7292	1.29	31.8	3.9	39.2	30.4	1.43	0.4	107	0.7	19.04	2.34	18.39	2.85	20.92	0.05	137	17	133	21	NONE		20.6	67	35.8	740	768	592	24.7	0.41	2	11	0	0	592
									00:00:49	82.19	0.356	29.26	162	547.411	681.913	1.25	66.1	10.1	42.9	34.5	10.14	2.9	107	5.1	18.57	2.84	17.81	3.79	20.92	0.05	134	20	128	27	NONE		20.6	67	35.8	741	768	4154	173.1	2.89	2	76.9	0	0	4154
									00:00:50	105.26	0.074	7.789	291	18.1389	49.5656	2.73	15.2	0.6	23.2	8.5	0.34	0.1	107	0.2	20.54	0.81	163.83	0.28	20.92	0.05	148	6	>81	2	NONE		20.6	67	35.8	740	768	180	7.5	0.13	2	3.3	0	0	180
									00:00:51	61.86	0.371	22.948	133	487.266	559.335	1.15	67.9	11	38.2	33.3	9.02	2.6	107	4.6	18.3	2.96	17.24	4.22	20.92	0.05	132	21	124	30	NONE		20.6	67	35.8	740	768	3622	150.9	2.52	2	67.1	0	0	3622
									00:00:52	56.07	1.211	67.907	433	2390.02	2494.03	1.04	201.9	53.8	26.8	25.7	44.26	12.6	107	22.3	16.67	4.44	15.56	5.42	20.92	0.05	120	32	112	39	NONE		20.6	67	35.8	740	768	17373	723.9	12.06	2	321.7	0	0	17373
									00:00:53	63.16	1.38	87.158	900	2423.56	2751.9	1.14	241.5	52.8	34.1	30.1	44.88	12.8	107	22.7	17.5	3.83	16.44	4.56	20.92	0.05	126	28	119	33	NONE		20.6	67	35.8	740	768	17970	748.7	12.48	2	332.8	0	0	17970
									00:00:54	70.59	1.483	104.682	852	2302.51	2818.91	1.22	269.4	48.5	43.3	35.4	42.64	12.2	107	21.5	18.17	3.27	17.27	3.97	20.92	0.05	131	24	125	29	NONE		20.6	67	35.8	740	768	17396	724.8	12.08	3	322.1	0	0	17396
									00:00:54	75.95	1.306	99.19	851	1754.74	2295.65	1.31	243.8	36.8	53.5	40.9	32.5	9.3	111	15.8	18.67	2.82	17.9	3.57	20.92	0.05	135	20	129	26	NONE		20.6	67	35.8	740	768	13491	562.1	9.37	3	249.8	0	0	13491
									00:00:55	88.24	1.139	100.5	739	1413.01	2127.28	1.51	217.1	29.4	66.8	44.3	26.17	7.5	118	12	19.06	2.58	18.43	3.3	20.92	0.05	137	19	133	24	NONE		20.6	67	35.8	740	768	11305	471	7.85	3	209.4	0	0	11305
									00:00:56	98.36	0.856	84.197	644	945.232	1527.64	1.62	166.1	19	81.8	50.6	17.5	5	124	7.6	19.4	2.22	18.83	2.92	20.92	0.05	140	16	136	21	NONE		20.6	67	35.8	740	768	7728	322	5.37	3	143.1	0	0	7728
									00:00:56	120	0.297	35.64	503	68.549	236.014	3.44	61.1	2.5	397.4	115.4	1.27	0.4	127	0.5	20.57	0.84	20.31	1.22	20.92	0.05	148	6	146	9	NONE		20.6	67	35.8	740	768	759	31.6	0.53	3	14.1	0	0	759
									00:00:57	150	0.893	133.95	144	1688.63	2678.54	1.59	171.7	21.8	73.1	46.1	31.27	8.9	127	13.3	19.23	2.44	18.87	3.15	20.92	0.05	139	18	136	23	NONE		20.6	67	35.8	740	768	13726	571.9	9.53	3	254.2	0	0	13726
									00:00:57	115.38	0.906	104.538	566	1143.46	2011.61	1.76	175.8	21.3	84.4	48	21.18	6.1	132	8.7	19.4	2.35	19.01	3.04	20.92	0.05	140	17	137	22	NONE		20.6	67	35.8	740	768	9608	400.3	6.67	3	177.9	0	0	9608
									00:00:58	117.65	0.891	104.824	551	1010.81	1914.09	1.89	174.2	19.9	95.6	50.5	18.72	5.3	134	7.5	19.55	2.23	19.21	3.03	20.92	0.05	141	16	139	22	NONE		20.6	67	35.8	740	768	8709	362.9	6.05	3	161.3	0	0	8709
									00:00:58	139.53	0.753	105.07	519	786.373	1671.5	2.13	149.2	14.7	121.2	57	14.56	4.2	136	5.8	19.81	1.95	19.61	2.5	20.92	0.05	143	14	141	18	NONE		20.6	67	35.8	740	768	7064	294.3	4.91	3	130.8	0	0	7064
									00:00:58	130.43	0.958	124.957	488	1207.62	2271.2	1.88	187.3	21.3	95.9	51	22.36	6.4	138	8.8	19.55	2.22	19.25	2.89	20.92	0.05	141	16	139	21	NONE		20.6	67	35.8	740	768	10380	432.5	7.21	3	192.2	0	0	10380
									00:00:59	150	0.631	94.65	487	547.63	1290.2	2.36	126.4	10.6	153.7	65.2	10.14	2.9	142	3.9	20.03	1.68	19.89	2.17	20.92	0.05	144	12	143	16	NONE		20.6	67	35.8	740	768	5119	213.3	3.55	3	94.8	0	0	5119
									00:00:59	181.82	0.603	109.636	284	721.907	1520.35	2.11	120.3	10.3	134.2	63.7	13.37	3.8	142	5.1	19.95	1.71	19.84	2.23	20.92	0.05	144	12	143	16	NONE		20.6	67	35.8	740	768	6462	269.3	4.49	3	119.7	0	0	6462
									00:01:00	200	0.548	109.6	284	701.116	1459.54	2.08	109.5	9	136.4	65.5	12.98	3.7	144	4.9	19.98	1.64	19.89	2.08	20.92	0.05	144	12	143	15	NONE		20.6	67	35.8	741	768	6249	260.4	4.34	3	115.7	0	0	6249
									00:01:00	117.65	0.713	83.882	570	583.738	1253.85	2.15	141.8	13.1	129.6	60.3	10.81	3.1	145	4	19.89	1.84	19.65	2.37	20.92	0.05	143	13	142	17	NONE		20.6	67	35.8	741	768	5264	219.3	3.66	3	97.5	0	0	5264
									00:01:01	44.78	0.814	36.448	347	648.635	928.323	1.43	151.4	25.2	51.4	35.9	12.01	3.4	150	4.3	18.6	3.1	18.21	3.93	20.92	0.05	134	22	131	28	NONE		20.6	66	35.8	740	768	5113	213	3.55	3	94.7	0	0	5113
									00:01:02	115.38	1.054	121.615	535	1580.47	2786.07	1.76	201.5	29.4	71.8	40.8	29.27	8.4	152	10.4	19.12	2.79	18.64	3.64	20.92	0.05	138	20	134	26	NONE		20.6	66	35.8	740	768	13289	553.7	9.23	3	246.1	0	0	13289
									00:01:02	113.21	1.164	131.774	534	1976.89	3163.7	1.6	220	34	62.6	39.1	36.61	10.5	154	12.8	18.9	2.92	18.36	3.76	20.92	0.05	136	21	132	27	NONE		20.6	66	35.8	740	768	16114	671.4	11.19	3	298.4	0	0	16114
									00:01:03	96.77	1.232	119.226	661	1733.25	2782.63	1.61	233.6	35	64.9	40.4	32.1	9.2	155	11.2	18.96	2.84	18.34	3.72	20.92	0.05	137	20	132	27	NONE		20.6	66	35.8	740	768	14142	589.2	9.82	4	261.9	0	0	14142
									00:01:04	95.24	1.206	114.857	707	1594.72	2572.25	1.61	229.7	32.9	67.8	42.1	29.53	8.4	158	10.1	19.05	2.73	18.4	3.63	20.92	0.05	137	20	133	26	NONE		20.6	66	35.8	740	768	13030	542.9	9.05	4	241.3	0	0	13030
									00:01:04	86.96	1.058	92	725	1272.76	2012.17	1.58	201.7	28.2	67.5	42.7	23.57	6.7	159	8	19.06	2.67	18.47	3.52	20.92	0.05	137	19	133	25	NONE		20.6	66	35.8	740	768	10335	430.6	7.18	4	191.4	0	0	10335
									00:01:05	96.77	1.043	100.935	662	1333.17	2191.43	1.64	199.5	27.6	70.6	43	24.69	7.1	161	8.3	19.13	2.65	18.66	3.43	20.92	0.05	138	19	135	25	NONE		20.7	65	35.8	740	768	10958	456.6	7.61	4	202.9	0	0	10958
									00:01:05	117.65	0.958	112.706	536	1315.18	2510.96	1.91	184.5	26	79.4	41.6	24.36	7	162	8.1	19.26	2.71	18.86	3.42	20.92	0.05	139	20	136	25	NONE		20.7	65	35.8	740	768	11363	473.5	7.89	4	210.4	0	0	11363
									00:01:06	120	0.945	113.4	581	1302.53	2411.28	1.85	182.4	24.5	80.6	43.5	24.12	6.9	163	8	19.3	2.59	18.96	3.43	20.92	0.05	139	19	137	25	NONE		20.7	65	35.8	741	768	11134	463.9	7.73	4	206.2	0	0	11134
									00:01:07	103.45	0.904	93.517	678	928.756	1829.61	1.97	176.2	21.6	92.9	47.2	17.2	4.9	163	5.7	19.49	2.39	19.15	3.06	20.92	0.05	141	17	138	22	NONE		20.7	65	35.8	740	768	8114	338.1	5.63	4	150.3	0	0	8114
									00:01:07	109.09	1.083	118.145	473	1627.06	2815.23	1.73	206	31.4	67.9	39.3	30.13	8.6	164	9.9	19.02	2.9	18.62	3.69	20.92	0.05	137	21	134	27	NONE		20.7	65	35.8	740	768	13597	566.5	9.44	4	251.8	0	0	13597
									00:01:08	103.45	1.218	126	643	1719.99	3009.83	1.75	231.8	35.4	69	39.5	31.85	9.1	164	10.5	19.03	2.91	18.45	3.78	20.92	0.05	137	21	133	27	NONE		20.7	65	35.8	741	768	14427	601.1	10.02	4	267.2	0	0	14427
									00:01:08	107.14	0.987	105.75	645	1260.73	2419.88	1.92	189.7	27.5	77.9	40.6	23.35	6.7	165	7.6	19.22	2.79	18.77	3.57	20.92	0.05	139	20	135	26	NONE		20.7	65	35.8	740	768	10913	454.7	7.58	4	202.1	0	0	10913
									00:01:09	120	0.945	113.4	505	1368.33	2642.13	1.93	181.4	26.8	76.7	39.7	25.34	7.2	166	8.2	19.2	2.84	18.8	3.59	20.92	0.05	138	20	136	26	NONE		20.7	65	35.8	740	768	11870	494.6	8.24	4	219.8	0	0	11870
									00:01:09	95.24	1.192	113.524	600	1743.91	2987.01	1.71	224.2	38.1	61.3	35.8	32.29	9.2	166	10.5	18.81	3.2	18.18	4.05	20.92	0.05	136	23	131	29	NONE		20.7	65	35.8	740	768	14525	605.2	10.09	4	269	0	0	14525
									00:01:10	101.69	1.014	103.119	722	1248.15	2406.25	1.93	194.6	28.8	76.9	39.9	23.11	6.6	167	7.5	19.19	2.84	18.7	3.65	20.92	0.05	138	20	135	26	NONE		20.7	65	35.8	740	768	10821	450.9	7.51	5	200.4	0	0	10821
									00:01:10	111.11	1.082	120.222	566	1652	3016.12	1.83	205.5	33	68.1	37.3	30.59	8.7	167	9.9	18.99	3.05	18.56	3.82	20.92	0.05	137	22	134	28	NONE		20.7	65	35.8	740	768	14055	585.6	9.76	5	260.3	0	0	14055
									00:01:11	109.09	1.081	117.927	613	1482.46	2961.4	2	206.5	33	74.4	37.2	27.45	7.8	167	8.9	19.1	3.05	18.61	3.95	20.92	0.05	138	22	134	28	NONE		20.7	65	35.8	740	768	13016	542.3	9.04	5	241	0	0	13016
									00:01:12	109.09	1.027	112.036	598	1371.92	2726.65	1.99	196.7	30.4	76.1	38.3	25.41	7.3	167	8.2	19.15	2.96	18.64	3.9	20.92	0.05	138	21	134	28	NONE		20.7	65	35.8	740	768	12024	501	8.35	5	222.7	0	0	12024
									00:01:12	93.75	1.328	124.5	705	1824.35	3264.33	1.79	250.7	42.3	64.6	36.1	33.78	9.7	167	10.9	18.88	3.19	18.24	4.12	20.92	0.05	136	23	132	30	NONE		20.7	65	35.8	740	768	15416	642.3	10.71	5	285.5	0	0	15416
									00:01:13	75.95	0.983	74.658	785	1049.07	1906.01	1.82	186.3	30.5	66.1	36.4	19.43	5.6	168	6.2	18.95	3.1	18.48	3.98	20.92	0.05	137	22	133	29	NONE		20.7	64	35.8	740	768	8911	371.3	6.19	5	165	0	0	8911
									00:01:14	107.14	1.163	124.607	583	1707.63	3308.04	1.94	220.5	37.5	68.6	35.4	31.62	9	168	10.2	18.96	3.22	18.38	4.24	20.92	0.05	137	23	133	31	NONE		20.7	64	35.8	740	768	14830	617.9	10.3	5	274.6	0	0	14830
									00:01:14	93.75	1.288	120.75	643	1843.48	3391.37	1.84	241.8	43.9	61.9	33.7	34.14	9.8	168	11	18.77	3.41	18.11	4.29	20.92	0.05	135	25	131	31	NONE		20.7	64	35.8	740	768	15725	655.2	10.92	5	291.2	0	0	15725
									00:01:15	101.69	1.067	108.508	753	1243.91	2701.74	2.17	205	32.3	81.5	37.5	23.04	6.6	168	7.4	19.21	3.03	18.75	3.82	20.92	0.05	139	22	135	28	NONE		20.7	64	35.8	740	768	11265	469.4	7.82	5	208.6	0	0	11265
									00:01:16	85.71	1.52	130.286	568	2386.57	4196.22	1.76	279.4	59.3	52.1	29.6	44.2	12.6	168	14.2	18.38	3.9	17.63	4.72	20.92	0.05	133	28	127	34	NONE		20.7	64	35.8	741	768	20050	835.4	13.92	5	371.3	0	0	20050
									00:01:17	37.5	1.509	56.588	1166	1169.72	2005.35	1.71	272.8	64.7	46.1	26.9	21.66	6.2	168	7	18.08	4.29	17.42	5.01	20.92	0.05	130	31	126	36	NONE		20.7	64	35.8	740	768	9746	406.1	6.77	6	180.5	0	0	9746
									00:01:18	95.24	1.354	128.952	691	1888.45	3769.2	2	254.6	48	64.8	32.4	34.97	10	168	11.2	18.8	3.55	18.12	4.59	20.92	0.05	136	26	131	33	NONE		20.7	64	35.8	740	768	16576	690.7	11.51	6	307	0	0	16576
									00:01:18	85.71	1.17	100.286	737	1546.11	2947.24	1.91	219.1	41.7	61	32	28.63	8.2	168	9.2	18.73	3.56	17.87	4.65	20.92	0.05	135	26	129	34	NONE		20.7	64	35.8	740	768	13351	556.3	9.27	6	247.2	0	0	13351
									00:01:19	81.08	1.199	97.216	613	1631.83	3044.6	1.87	222.4	45.5	56.1	30.1	30.22	8.6	169	9.7	18.55	3.79	17.69	5.02	20.92	0.05	134	27	128	36	NONE	Marker	20.7	64	35.8	741	768	13987	582.8	9.71	6	259	0	0	13987
									00:01:20	74.07	1.295	95.926	739	1807.77	3088.17	1.71	237.4	50.5	50.2	29.4	33.48	9.6	169	10.7	18.33	3.9	17.46	5.06	20.92	0.05	132	28	126	36	NONE		20.7	64	35.8	740	768	15044	626.8	10.45	6	278.6	0	0	15044
									00:01:21	56.07	1.653	92.692	865	1967.01	3323.52	1.69	297.8	71.7	45.1	26.7	36.43	10.4	169	11.6	18.02	4.34	17.05	5.38	20.92	0.05	130	31	123	39	NONE		20.7	64	35.8	740	768	16311	679.6	11.33	6	302.1	0	0	16311
									00:01:22	48.78	1.925	93.902	1122	1996.43	3411.89	1.71	346.5	84.6	45.3	26.5	36.97	10.6	168	11.9	18	4.39	17.09	5.24	20.92	0.05	130	32	123	38	NONE		20.7	64	35.8	741	768	16616	692.3	11.54	6	307.7	0	0	16616
									00:01:24	46.51	1.924	89.488	1202	1823.51	3163.77	1.73	348.4	82.3	47.3	27.3	33.77	9.6	168	10.9	18.11	4.28	17.28	5.01	20.92	0.05	131	31	125	36	NONE		20.7	64	35.8	741	768	15252	635.5	10.59	7	282.4	0	0	15252
									00:01:26	31.58	2.245	70.895	1677	1438.83	2582.21	1.79	406.1	98.9	47.7	26.6	26.65	7.6	167	8.6	18.09	4.41	17.38	5.24	20.92	0.05	130	32	125	38	NONE		20.8	63	35.8	741	768	12171	507.1	8.45	7	225.4	0	0	12171
									00:01:27	48	1.528	73.344	920	1407.19	2614.69	1.86	278.3	65.9	49.7	26.8	26.06	7.4	166	8.5	18.21	4.31	17.17	5.44	20.92	0.05	131	31	124	39	NONE		20.8	63	35.8	741	768	12044	501.9	8.36	7	223	0	0	12044
									00:01:28	41.1	1.568	64.438	1159	1323.23	2409.75	1.82	282.9	70.9	46.5	25.5	24.5	7	165	8	18.04	4.52	17	5.75	20.92	0.05	130	33	123	41	NONE		20.8	63	35.8	741	768	11248	468.7	7.81	7	208.3	0	0	11248
									00:01:30	43.48	1.553	67.522	1080	1467.4	2600.6	1.77	278	72.3	43.9	24.8	27.17	7.8	165	8.9	17.9	4.66	16.82	5.91	20.92	0.05	129	34	121	43	NONE		20.8	63	35.8	741	768	12360	515	8.58	8	228.9	0	0	12360
									00:01:31	40.82	1.712	69.878	1046	1794.92	3059.87	1.7	297.8	90.5	37.3	21.9	33.24	9.5	164	10.9	17.39	5.29	16.46	6.49	20.92	0.05	125	38	119	47	NONE		20.8	64	35.8	741	768	14927	622	10.37	8	276.4	0	0	14927
									00:01:32	45.11	1.8	81.203	1046	2027.47	3561.42	1.76	314.3	95.3	38.5	21.9	37.55	10.7	164	12.4	17.46	5.29	16.43	6.47	20.92	0.05	126	38	118	47	NONE		20.8	64	35.8	741	768	17028	709.5	11.82	8	315.3	0	0	17028
									00:01:34	39.47	1.72	67.895	1270	1550.77	2708.22	1.75	305.5	82.9	42	24	28.72	8.2	163	9.5	17.76	4.82	16.77	5.94	20.92	0.05	128	35	121	43	NONE		20.8	64	35.8	741	768	12999	541.6	9.03	8	240.7	0	0	12999
									00:01:36	30.77	2.302	70.831	1299	1741.3	2957.8	1.7	404	116.1	39.4	23.2	32.25	9.2	162	10.7	17.55	5.04	16.72	6.08	20.92	0.05	127	36	121	44	NONE		20.8	64	35.8	741	768	14464	602.7	10.04	9	267.9	0	0	14464
									00:01:37	36.81	2.024	74.503	1275	1859.73	3124.1	1.68	354.4	102.5	38.7	23	34.44	9.8	162	11.5	17.51	5.06	16.56	5.99	20.92	0.05	126	37	119	43	NONE		20.8	63	35.8	741	768	15393	641.4	10.69	9	285.1	0	0	15393
									00:01:39	42.86	1.942	83.229	1284	1731.67	3040.32	1.76	350.3	85.8	46.3	26.4	32.07	9.2	161	10.8	18.04	4.42	17.18	5.3	20.92	0.05	130	32	124	38	NONE		20.8	63	35.8	741	768	14541	605.9	10.1	9	269.3	0	0	14541
									00:01:41	31.75	2.057	65.302	1482	1281.94	2287.74	1.78	374.1	87.2	49.2	27.6	23.74	6.8	161	8	18.19	4.24	17.3	5.44	20.92	0.05	131	31	125	39	NONE		20.8	63	35.8	740	768	10823	451	7.52	10	200.4	0	0	10823
									00:01:42	35.5	1.817	64.509	966	1368.68	2490.8	1.82	326.1	84.8	45.3	24.9	25.35	7.2	161	8.5	17.95	4.67	17.07	5.83	20.92	0.05	129	34	123	42	NONE		20.8	63	35.8	740	768	11632	484.7	8.08	10	215.4	0	0	11632
									00:01:44	46.15	1.971	90.969	1110	1988.59	3667.38	1.84	351.7	96	44.1	23.9	36.83	10.5	160	12.4	17.84	4.87	16.87	5.85	20.92	0.05	129	35	122	42	NONE		20.8	63	35.8	741	768	16977	707.4	11.79	10	314.4	0	0	16977
									00:01:45	39.22	1.988	77.961	1365	1621.57	2974.77	1.83	357.8	91.7	46.4	25.3	30.03	8.6	160	10.1	18	4.61	17.2	5.49	20.92	0.05	130	33	124	40	NONE		20.8	63	35.9	741	768	13819	575.8	9.6	10	255.9	0	0	13819
									00:01:47	39.22	1.765	69.216	1176	1415.27	2555.35	1.81	318.8	78.8	47	26	26.21	7.5	160	8.8	18.06	4.46	17.14	5.65	20.92	0.05	130	32	124	41	NONE		20.8	63	35.9	741	768	11996	499.8	8.33	10	222.1	0	0	11996
									00:01:48	40	1.884	75.36	1191	1582.77	2878.77	1.82	338.7	87	45.8	25.2	29.31	8.4	160	9.9	17.98	4.62	17.03	5.79	20.92	0.05	130	33	123	42	NONE		20.8	63	35.9	741	768	13449	560.4	9.34	11	249.1	0	0	13449
									00:01:50	40.54	1.734	70.297	1239	1395.79	2574.41	1.84	314.3	76.8	48.3	26.2	25.85	7.4	160	8.7	18.13	4.43	17.2	5.59	20.92	0.05	131	32	124	40	NONE		20.8	63	35.9	741	768	11917	496.5	8.28	11	220.7	0	0	11917
									00:01:51	41.96	1.868	78.378	1206	1476.59	2834.04	1.92	340.6	81.7	51.1	26.6	27.34	7.8	160	9.2	18.23	4.37	17.31	5.46	20.92	0.05	131	32	125	39	NONE		20.8	63	35.9	741	768	12782	532.6	8.88	11	236.7	0	0	12782
									00:01:53	41.96	1.747	73.301	1160	1351.62	2650.2	1.96	319.2	76.4	52.1	26.6	25.03	7.2	160	8.4	18.27	4.37	17.38	5.5	20.92	0.05	132	32	125	40	NONE		20.8	63	35.9	741	768	11789	491.2	8.19	11	218.3	0	0	11789
									00:01:54	38.96	2.007	78.195	1224	1458.89	2919.37	2	365.7	90.6	51.7	25.9	27.02	7.7	160	9.1	18.22	4.51	17.39	5.58	20.92	0.05	131	33	125	40	NONE		20.8	63	35.9	741	768	12817	534.1	8.9	11	237.4	0	0	12817
									00:01:56	41.38	1.776	73.49	1144	1307.34	2672	2.04	325.5	78.1	54	26.4	24.21	6.9	160	8.2	18.33	4.4	17.43	5.58	20.92	0.05	132	32	126	40	NONE		20.8	63	35.9	741	768	11574	482.3	8.04	12	214.3	0	0	11574
									00:01:57	41.1	1.845	75.822	1144	1344.58	2796.88	2.08	338	82.3	54.3	26.1	24.9	7.1	160	8.4	18.32	4.46	17.48	5.64	20.92	0.05	132	32	126	41	NONE		20.8	63	35.9	741	768	11981	499.2	8.32	12	221.9	0	0	11981
									00:01:59	38.96	1.865	72.662	1255	1268.6	2703.41	2.13	342	83.9	55.1	25.9	23.49	6.7	160	7.9	18.34	4.5	17.53	5.62	20.92	0.05	132	32	126	41	NONE		20.8	63	35.9	741	768	11407	475.3	7.92	12	211.2	0	0	11407
									00:02:01	24.39	2.395	58.415	1510	924.408	2260.23	2.45	442	112	61.3	25.1	17.12	4.9	160	5.8	18.46	4.68	17.67	5.59	20.92	0.05	133	34	127	40	NONE		20.8	63	35.9	741	768	8772	365.5	6.09	12	162.4	0	0	8772
									00:02:03	37.5	1.694	63.525	1167	1074.76	2394.61	2.23	311.3	77.2	56.7	25.4	19.9	5.7	159	6.8	18.38	4.56	17.48	5.82	20.92	0.05	132	33	126	42	NONE		20.8	63	35.9	741	768	9829	409.5	6.83	13	182	0	0	9829
									00:02:04	41.1	1.707	70.151	1207	1094.85	2514.04	2.3	316.6	74	61.4	26.8	20.27	5.8	159	6.9	18.55	4.34	17.71	5.52	20.92	0.05	134	31	128	40	NONE		20.8	63	35.9	741	768	10131	422.1	7.04	13	187.6	0	0	10131
									00:02:06	38.96	1.876	73.091	1160	1164.55	2660.91	2.28	347.1	82.6	60.4	26.4	21.57	6.2	158	7.4	18.5	4.4	17.73	5.56	20.92	0.05	133	32	128	40	NONE		20.8	63	35.9	741	768	10755	448.1	7.47	13	199.2	0	0	10755
									00:02:07	38.71	1.914	74.09	1223	1123.63	2607.53	2.32	356.1	81.5	63.5	27.4	20.81	5.9	158	7.1	18.61	4.26	17.89	5.34	20.92	0.05	134	31	129	39	NONE		20.8	63	35.9	741	768	10441	435	7.25	13	193.3	0	0	10441
									00:02:09	40.82	1.832	74.776	1113	1111.4	2593.81	2.33	341.6	76.9	64.7	27.7	20.58	5.9	157	7.1	18.65	4.2	17.93	5.32	20.92	0.05	134	30	129	38	NONE		20.8	63	35.9	741	768	10350	431.3	7.19	13	191.7	0	0	10350
									00:02:10	38.96	1.82	70.909	1176	1023.71	2443.53	2.39	340.2	75.9	66.6	27.9	18.96	5.4	157	6.5	18.69	4.17	18.01	5.26	20.92	0.05	135	30	130	38	NONE		20.8	63	35.9	741	768	9620	400.8	6.68	13	178.1	0	0	9620
									00:02:12	41.1	1.721	70.726	1144	988.028	2396.97	2.43	322.7	70.6	68.7	28.3	18.3	5.2	156	6.3	18.75	4.1	18.03	5.16	20.92	0.05	135	30	130	37	NONE		20.8	63	35.9	741	768	9346	389.4	6.49	14	173.1	0	0	9346
									00:02:13	40.27	1.749	70.43	1158	968.038	2358.35	2.44	328.5	70.9	69.8	28.7	17.93	5.1	156	6.2	18.78	4.05	18.07	5.09	20.92	0.05	135	29	130	37	NONE		20.8	63	35.9	741	768	9172	382.2	6.37	14	169.9	0	0	9172
									00:02:15	40.54	1.762	71.432	1160	934.802	2333.38	2.5	332.4	69.7	73.4	29.4	17.31	4.9	155	6	18.86	3.96	18.13	4.99	20.92	0.05	136	29	131	36	NONE		20.8	62	35.9	741	768	8946	372.7	6.21	14	165.7	0	0	8946
									00:02:16	38.96	1.767	68.844	1144	902.693	2248.91	2.49	333.3	69.9	73.2	29.4	16.72	4.8	155	5.8	18.86	3.96	18.14	5.01	20.92	0.05	136	29	131	36	NONE		20.8	62	35.9	741	768	8632	359.7	5.99	14	159.8	0	0	8632
									00:02:18	40	1.657	66.28	1097	858.096	2166.87	2.53	312.8	65.6	74	29.3	15.89	4.5	154	5.6	18.88	3.96	18.15	5.01	20.92	0.05	136	29	131	36	NONE		20.8	62	35.9	741	768	8251	343.8	5.73	14	152.8	0	0	8251
									00:02:20	34.48	1.76	60.69	1173	802.157	2010.7	2.51	331.6	70.6	72.6	29	14.85	4.2	154	5.2	18.84	4.01	18.16	5.12	20.92	0.05	136	29	131	37	NONE		20.8	62	35.9	741	768	7690	320.4	5.34	14	142.4	0	0	7690
									00:02:22	26.91	2.014	54.188	1128	774.454	1957.58	2.53	375.9	88	67.5	26.7	14.34	4.1	153	5.1	18.66	4.37	18	5.42	20.92	0.05	135	32	130	39	NONE		20.8	62	35.9	741	768	7450	310.4	5.17	15	138	0	0	7450
									00:02:24	31.75	1.617	51.333	1357	709.052	1757.44	2.48	303.3	67	69.3	27.9	13.13	3.8	153	4.6	18.76	4.14	18.01	5.25	20.92	0.05	135	30	130	38	NONE		20.8	62	35.9	741	768	6766	281.9	4.7	15	125.3	0	0	6766
									00:02:25	39.74	1.698	67.47	1128	895.313	2224.95	2.49	319.9	67.8	72.3	29.1	16.58	4.7	152	5.9	18.84	3.99	18.13	5.05	20.92	0.05	136	29	131	36	NONE		20.8	62	35.9	741	768	8552	356.3	5.94	15	158.4	0	0	8552
									00:02:27	35.5	1.284	45.586	951	589.425	1406.18	2.39	243	48	73.1	30.7	10.92	3.1	152	3.9	18.93	3.74	18.01	5.23	20.92	0.05	136	27	130	38	NONE		20.8	62	35.9	741	768	5538	230.7	3.85	15	102.5	0	0	5538
									00:02:28	38.96	1.685	65.649	1095	880.937	2198.11	2.5	317	68.3	71.4	28.6	16.31	4.7	153	5.8	18.81	4.05	18.06	5.18	20.92	0.05	136	29	130	37	NONE		20.8	62	35.9	741	768	8429	351.2	5.85	15	156.1	0	0	8429
									00:02:30	40	1.602	64.08	1128	819.138	2057.39	2.51	302.9	62.3	74.8	29.8	15.17	4.3	153	5.4	18.91	3.89	18.16	5.01	20.92	0.05	136	28	131	36	NONE		20.8	62	35.9	741	768	7859	327.5	5.46	15	145.5	0	0	7859
									00:02:31	36.81	1.596	58.748	1097	757.791	1899.55	2.51	301.5	62.5	74.1	29.6	14.03	4	152	5	18.89	3.92	18.18	5.05	20.92	0.05	136	28	131	36	NONE		20.8	62	35.9	741	768	7265	302.7	5.04	15	134.5	0	0	7265
									00:02:33	37.27	1.333	49.677	1097	620.642	1565.7	2.52	252.6	50.9	75.8	30.1	11.49	3.3	152	4.1	18.95	3.82	18.17	4.99	20.92	0.05	137	28	131	36	NONE		20.8	62	36	741	768	5966	248.6	4.14	16	110.5	0	0	5966
									00:02:35	35.71	1.541	55.036	1050	749.46	1816.95	2.42	289.8	61.6	70.1	28.9	13.88	4	150	5	18.81	4	18.07	5.22	20.92	0.05	136	29	130	38	NONE		20.8	62	36	741	768	7087	295.3	4.92	16	131.2	0	0	7087
									00:02:36	36.14	1.838	66.434	1192	895.664	2206.18	2.46	345.8	73.9	71.3	29	16.59	4.7	149	6	18.81	4.02	18.12	5.07	20.92	0.05	136	29	131	37	NONE		20.8	62	36	741	768	8525	355.2	5.92	16	157.9	0	0	8525
									00:02:38	34.48	1.652	56.966	1176	735.074	1810.38	2.46	312.3	63.6	74.2	30.1	13.61	3.9	148	5	18.9	3.85	18.22	5	20.92	0.05	136	28	131	36	NONE		20.8	62	36	741	768	6996	291.5	4.86	16	129.6	0	0	6996
									00:02:40	36.14	1.554	56.169	1097	706.85	1747.96	2.47	294.5	58.6	75.9	30.7	13.09	3.7	147	4.8	18.95	3.77	18.22	4.92	20.92	0.05	137	27	131	35	NONE		20.8	62	35.9	741	768	6738	280.8	4.68	16	124.8	0	0	6738
									00:02:41	36.81	1.676	61.693	1128	786.402	1929.1	2.45	317.3	63.5	75.2	30.6	14.56	4.2	147	5.3	18.93	3.79	18.25	4.9	20.92	0.05	136	27	132	35	NONE		20.8	62	35.9	741	768	7472	311.3	5.19	16	138.4	0	0	7472
									00:02:43	32.97	1.868	61.582	1273	772.419	1940.13	2.51	353.9	71.3	76.7	30.6	14.3	4.1	147	5.3	18.95	3.82	18.33	4.79	20.92	0.05	137	28	132	35	NONE		20.8	62	35.9	741	768	7411	308.8	5.15	16	137.2	0	0	7411
									00:02:45	37.04	1.617	59.889	1176	722.578	1824.22	2.52	307.5	59.7	79.3	31.4	13.38	3.8	146	4.9	19.02	3.69	18.32	4.72	20.92	0.05	137	27	132	34	NONE		20.9	62	35.9	741	768	6948	289.5	4.82	17	128.7	0	0	6948
									00:02:47	36.59	1.608	58.829	1113	715.205	1799.05	2.52	305.6	59.6	78.7	31.3	13.24	3.8	146	4.9	19	3.71	18.33	4.73	20.92	0.05	137	27	132	34	NONE		20.9	61	35.9	741	768	6866	286.1	4.77	17	127.2	0	0	6866
									00:02:49	28.04	2.173	60.925	1509	770.218	1939.56	2.52	411.3	83.8	76.6	30.4	14.26	4.1	146	5.3	18.93	3.86	18.42	4.66	20.92	0.05	136	28	133	34	NONE		20.8	62	36	741	768	7398	308.2	5.14	17	137	0	0	7398
									00:02:51	30.93	1.574	48.68	1209	575.17	1420.4	2.47	300.2	55.7	80.9	32.7	10.65	3	146	3.9	19.07	3.54	18.37	4.68	20.92	0.05	138	26	132	34	NONE		20.9	62	36	741	768	5480	228.3	3.81	17	101.5	0	0	5480
									00:02:53	31.25	1.668	52.125	1194	652.253	1611.7	2.47	316.3	62.5	76.6	31	12.08	3.5	146	4.5	18.96	3.75	18.31	4.79	20.92	0.05	137	27	132	35	NONE		20.9	61	36	741	768	6216	259	4.32	17	115.1	0	0	6216
									00:02:54	32.09	1.51	48.449	1113	595.433	1479.8	2.49	286.8	55.9	77.6	31.2	11.03	3.2	145	4.1	18.99	3.7	18.29	4.76	20.92	0.05	137	27	132	34	NONE		20.9	61	36	741	768	5688	237	3.95	17	105.3	0	0	5688
									00:02:56	31.58	1.621	51.189	1192	656.397	1584.38	2.41	306.9	60.8	74.6	30.9	12.16	3.5	144	4.6	18.93	3.75	18.3	4.78	20.92	0.05	137	27	132	34	NONE		20.9	61	36	741	768	6196	258.2	4.3	17	114.7	0	0	6196
									00:02:58	35.71	1.541	55.036	1080	670.505	1658.64	2.47	293	56.3	78.4	31.7	12.42	3.5	143	4.7	19.01	3.65	18.33	4.66	20.92	0.05	137	26	132	34	NONE		20.9	61	36	741	768	6393	266.4	4.44	18	118.4	0	0	6393
									00:03:00	32.97	1.544	50.901	1098	641.223	1555.82	2.43	292.8	57.2	75.8	31.2	11.87	3.4	141	4.5	18.96	3.7	18.31	4.72	20.92	0.05	137	27	132	34	NONE		20.9	61	36	741	768	6066	252.7	4.21	18	112.3	0	0	6066
									00:03:02	34.48	1.474	50.828	1034	651.28	1570.68	2.41	279.1	55.2	74.3	30.8	12.06	3.4	140	4.7	18.93	3.74	18.26	4.78	20.92	0.05	137	27	132	34	NONE		20.9	61	36	741	768	6146	256.1	4.27	18	113.8	0	0	6146
									00:03:03	32.09	1.53	49.091	1176	629.994	1500.99	2.38	289.8	56.7	74.4	31.2	11.67	3.3	140	4.5	18.94	3.71	18.33	4.65	20.92	0.05	137	27	132	34	NONE		20.9	61	36	741	768	5916	246.5	4.11	18	109.5	0	0	5916
									00:03:05	33.9	1.54	52.203	1129	667.589	1577.14	2.36	291.9	56.4	74.6	31.6	12.36	3.5	139	4.8	18.95	3.66	18.29	4.67	20.92	0.05	137	26	132	34	NONE		20.9	61	36	741	768	6247	260.3	4.34	18	115.7	0	0	6247
									00:03:07	34.29	1.415	48.514	1123	596.713	1419.18	2.38	269.2	50.2	77.3	32.5	11.05	3.2	139	4.3	19.02	3.55	18.29	4.63	20.92	0.05	137	26	132	33	NONE		20.9	61	36	741	768	5599	233.3	3.89	18	103.7	0	0	5599
									00:03:10	28.57	1.817	51.914	1208	673.572	1600.79	2.38	343.8	67.9	74.1	31.2	12.47	3.6	138	4.9	18.92	3.74	18.34	4.6	20.92	0.05	136	27	132	33	NONE		20.9	61	36	741	768	6318	263.3	4.39	18	117	0	0	6318
									00:03:11	26.32	1.226	32.263	1047	433.918	965.895	2.23	231.7	44.5	70.1	31.5	8.04	2.3	137	3.2	18.9	3.63	18.02	4.97	20.92	0.05	136	26	130	36	NONE		20.9	61	36	741	768	3967	165.3	2.75	18	73.5	0	0	3967
									00:03:14	27.27	1.932	52.691	1478	736.387	1649.87	2.24	363.5	73.3	69	30.8	13.64	3.9	137	5.4	18.81	3.79	18.26	4.66	20.92	0.05	136	27	132	34	NONE		20.9	61	36	741	768	6749	281.2	4.69	19	125	0	0	6749
									00:03:16	26.67	1.324	35.307	1066	461.612	1013.36	2.2	251.1	46.1	72.4	33	8.55	2.4	136	3.4	18.97	3.48	18.21	4.73	20.92	0.05	137	25	131	34	NONE		20.9	61	36	741	768	4198	174.9	2.91	19	77.7	0	0	4198
									00:03:18	32.26	1.537	49.581	1238	657.814	1476.57	2.24	290.8	55.5	71.9	32	12.18	3.5	136	4.8	18.92	3.61	18.23	4.57	20.92	0.05	136	26	131	33	NONE		20.9	61	36	741	768	6033	251.4	4.19	19	111.7	0	0	6033
									00:03:19	37.74	1.577	59.509	987	760.892	1755.09	2.31	299.2	56.4	74.7	32.4	14.09	4	135	5.6	18.97	3.58	18.33	4.47	20.92	0.05	137	26	132	32	NONE		20.9	61	35.9	741	768	7053	293.9	4.9	19	130.6	0	0	7053
									00:03:21	35.29	1.496	52.8	1113	631.021	1474.48	2.34	285.6	50.7	79.8	34.1	11.69	3.3	135	4.7	19.09	3.39	18.48	4.28	20.92	0.05	138	24	133	31	NONE		20.9	61	35.9	741	768	5879	245	4.08	19	108.9	0	0	5879
									00:03:23	34.68	1.527	52.96	1113	605.156	1433.96	2.37	292.6	50.2	83.5	35.2	11.21	3.2	134	4.5	19.16	3.29	18.53	4.23	20.92	0.05	138	24	134	30	NONE		20.9	61	36	741	768	5670	236.2	3.94	19	105	0	0	5670
									00:03:24	33.33	1.373	45.767	1148	525.132	1229.8	2.34	263.1	44.8	82.7	35.3	9.72	2.8	134	3.9	19.16	3.26	18.55	4.21	20.92	0.05	138	24	134	30	NONE		20.9	61	36	741	768	4897	204	3.4	19	90.7	0	0	4897
									00:03:26	43.8	0.985	43.139	700	497.456	1176.04	2.36	188.6	32.6	80.6	34.1	9.21	2.6	134	3.7	19.15	3.31	18.49	4.25	20.92	0.05	138	24	133	31	NONE		20.9	61	36	741	768	4657	194	3.23	19	86.2	0	0	4657
									00:03:28	32.26	1.635	52.742	1288	625.933	1494.15	2.39	312.1	56.2	80.7	33.8	11.59	3.3	134	4.7	19.09	3.44	18.52	4.28	20.92	0.05	138	25	134	31	NONE		20.9	61	36	741	768	5882	245.1	4.08	19	108.9	0	0	5882
									00:03:29	34.48	1.515	52.241	1089	592.773	1402.82	2.37	290.5	49.4	84.1	35.5	10.98	3.1	135	4.4	19.17	3.26	18.6	4.16	20.92	0.05	138	24	134	30	NONE		20.9	61	36	741	768	5551	231.3	3.85	20	102.8	0	0	5551
									00:03:31	34.09	1.516	51.682	1097	574.971	1375.46	2.39	291.1	49	85.7	35.8	10.65	3	134	4.3	19.2	3.23	18.6	4.19	20.92	0.05	138	23	134	30	NONE		20.9	61	36	741	768	5408	225.3	3.76	20	100.1	0	0	5408
									00:03:33	27.78	1.803	50.083	1287	583.068	1391.55	2.39	344.8	60.8	82.6	34.6	10.8	3.1	134	4.4	19.12	3.37	18.63	4.16	20.92	0.05	138	24	134	30	NONE		20.9	61	36	741	768	5479	228.3	3.8	20	101.5	0	0	5479
									00:03:35	30.46	1.48	45.076	1180	501.02	1224.21	2.44	284	48.8	85.7	35.1	9.28	2.7	134	3.7	19.19	3.3	18.61	4.18	20.92	0.05	138	24	134	30	NONE		20.9	61	36	741	768	4753	198	3.3	20	88	0	0	4753
									00:03:37	32.61	1.515	49.402	1162	552.218	1332.04	2.41	290.7	49.6	85.3	35.4	10.23	2.9	133	4.2	19.19	3.27	18.59	4.22	20.92	0.05	138	24	134	30	NONE		20.9	61	36	741	768	5211	217.1	3.62	20	96.5	0	0	5211
									00:03:40	18.99	1.844	35.013	1466	394.306	973.097	2.47	353.3	62.2	85.4	34.6	7.3	2.1	132	3	19.16	3.37	18.65	4.1	20.92	0.05	138	24	134	30	NONE		20.9	61	36	741	768	3756	156.5	2.61	20	69.6	0	0	3756
									00:03:42	32.26	1.502	48.452	1068	611.961	1415	2.31	285.3	53.2	75.5	32.6	11.33	3.2	133	4.6	18.99	3.54	18.34	4.48	20.92	0.05	137	26	132	32	NONE		20.9	61	36	741	768	5678	236.6	3.94	20	105.2	0	0	5678
									00:03:44	30.61	1.556	47.633	1238	585.561	1324.19	2.26	296.6	52.5	77.7	34.4	10.84	3.1	132	4.4	19.06	3.37	18.43	4.29	20.92	0.05	137	24	133	31	NONE		20.9	61	36	741	768	5386	224.4	3.74	20	99.7	0	0	5386
									00:03:46	32.26	1.366	44.065	1068	526.437	1190.21	2.26	261.1	44.8	79.4	35.1	9.75	2.8	132	4	19.11	3.28	18.44	4.24	20.92	0.05	138	24	133	31	NONE		20.9	61	36	741	768	4842	201.7	3.36	21	89.7	0	0	4842
									00:03:48	31.91	1.408	44.936	1100	558.982	1235.7	2.21	268.3	47	76.4	34.6	10.35	3	130	4.3	19.06	3.34	18.44	4.25	20.92	0.05	137	24	133	31	NONE		20.9	61	36	741	768	5097	212.4	3.54	21	94.4	0	0	5097
									00:03:50	28.44	1.493	42.455	1197	527.636	1168.96	2.22	284.5	49.9	76.7	34.6	9.77	2.8	129	4.1	19.06	3.34	18.44	4.27	20.92	0.05	137	24	133	31	NONE		20.9	61	36	741	768	4815	200.6	3.34	21	89.2	0	0	4815
									00:03:54	14.42	2.719	39.216	2126	481.68	1119.9	2.32	517.8	94.2	79.3	34.1	8.92	2.5	128	3.8	19.04	3.46	18.52	4.19	20.92	0.05	137	25	134	30	NONE		20.9	61	36	741	768	4479	186.6	3.11	21	82.9	0	0	4479
									00:03:56	28.44	1.135	32.275	932	401.672	861.671	2.15	216.5	36.8	75.4	35.1	7.44	2.1	129	3.1	19.07	3.24	18.31	4.43	20.92	0.05	138	23	132	32	NONE		20.9	61	36	741	768	3621	150.9	2.51	21	67	0	0	3621
									00:03:59	27.15	1.439	39.068	1150	528.46	1109.86	2.1	272.4	49.6	70.3	33.5	9.79	2.8	129	4.1	18.93	3.45	18.28	4.43	20.92	0.05	136	25	132	32	NONE		20.9	61	36	741	768	4726	196.9	3.28	21	87.5	0	0	4726
									00:04:01	29.56	1.35	39.901	1087	509.097	1078.36	2.12	257	44.3	74.3	35.1	9.43	2.7	128	4	19.04	3.28	18.37	4.27	20.92	0.05	137	24	132	31	NONE		20.9	61	36	741	768	4567	190.3	3.17	21	84.6	0	0	4567
									00:04:02	31.41	1.222	38.387	1007	482.44	1019.06	2.11	233	39.4	75	35.5	8.93	2.6	126	3.8	19.07	3.22	18.39	4.23	20.92	0.05	137	23	133	30	NONE		20.9	61	36	741	768	4324	180.1	3	21	80.1	0	0	4324
									00:04:04	31.25	1.242	38.812	1037	498.987	1039.62	2.08	236.4	40.4	73.4	35.2	9.24	2.6	125	4	19.03	3.25	18.42	4.14	20.92	0.05	137	23	133	30	NONE		20.9	61	36	741	768	4449	185.4	3.09	22	82.4	0	0	4449
									00:04:07	28.04	1.385	38.832	1133	493.549	1041.28	2.11	263.8	45.1	74.7	35.4	9.14	2.6	124	4	19.05	3.26	18.4	4.2	20.92	0.05	137	23	133	30	NONE		20.9	61	36	741	768	4421	184.2	3.07	22	81.9	0	0	4421
									00:04:09	29.27	1.328	38.868	1071	500.53	1046.07	2.09	252.7	43.4	73.6	35.2	9.27	2.6	124	4	19.03	3.27	18.36	4.23	20.92	0.05	137	24	132	30	NONE		20.9	61	36	741	768	4468	186.2	3.1	22	82.7	0	0	4468
									00:04:10	31.25	1.446	45.188	1133	566.321	1206.84	2.13	275.7	46.9	75.9	35.6	10.49	3	124	4.6	19.07	3.24	18.44	4.05	20.92	0.05	137	23	133	29	NONE		20.9	61	36	741	768	5092	212.2	3.54	22	94.3	0	0	5092
									00:04:13	21.35	1.347	28.762	1053	357.701	737.978	2.06	257.3	42	76.2	36.9	6.62	1.9	124	2.9	19.1	3.12	18.27	4.33	20.92	0.05	138	22	132	31	NONE		20.9	61	36	741	768	3178	132.4	2.21	22	58.8	0	0	3178
									00:04:15	30.93	1.34	41.443	1068	547.013	1100.05	2.01	254.7	43.2	71.8	35.7	10.13	2.9	124	4.4	19.01	3.22	18.34	4.23	20.92	0.05	137	23	132	30	NONE		20.9	61	36	741	768	4815	200.6	3.34	22	89.2	0	0	4815
									00:04:17	32.26	1.27	40.968	1021	513.896	1059.29	2.06	242.4	39.9	75.3	36.5	9.52	2.7	124	4.1	19.09	3.14	18.4	4.1	20.92	0.05	138	23	133	30	NONE		20.9	61	36	741	768	4564	190.2	3.17	22	84.5	0	0	4564
									00:04:19	32.43	1.909	61.914	1304	725.683	1555.44	2.14	366.2	58.3	82.2	38.3	13.44	3.8	123	5.9	19.18	3.05	18.74	3.71	20.92	0.05	138	22	135	27	NONE		20.9	61	36	741	768	6539	272.5	4.54	22	121.1	0	0	6539
									00:04:21	35.5	1.418	50.343	877	589.786	1267.58	2.15	272	43.4	81.1	37.8	10.92	3.1	123	4.8	19.18	3.06	18.6	3.84	20.92	0.05	138	22	134	28	NONE		20.9	61	36	741	768	5320	221.7	3.69	22	98.5	0	0	5320
									00:04:23	25.86	1.425	36.853	1164	407.942	918.974	2.25	274.3	43.2	85.9	38.1	7.55	2.2	124	3.3	19.25	3.03	18.65	3.87	20.92	0.05	139	22	134	28	NONE		20.9	61	36	741	768	3747	156.1	2.6	23	69.4	0	0	3747
									00:04:25	24.1	1.133	27.301	1031	323.722	675.775	2.09	217.3	34.1	79.1	37.9	5.99	1.7	124	2.6	19.18	3.01	18.45	4.1	20.92	0.05	138	22	133	30	NONE		21	61	36	741	768	2888	120.4	2.01	23	53.5	0	0	2888
									00:04:27	30.93	1.312	40.577	989	536.059	1084.89	2.02	249.3	42.6	71.7	35.4	9.93	2.8	124	4.3	19	3.25	18.42	4.09	20.92	0.05	137	23	133	29	NONE		21	61	36	741	768	4729	197	3.28	23	87.6	0	0	4729
									00:04:29	29.56	1.244	36.768	1040	471.367	975.845	2.07	236.9	40.1	73.6	35.6	8.73	2.5	123	3.8	19.04	3.22	18.42	4.05	20.92	0.05	137	23	133	29	NONE		21	61	36	741	768	4193	174.7	2.91	23	77.6	0	0	4193
									00:04:31	36.59	1.305	47.744	1019	572.4	1185.55	2.07	250.1	39.4	78.9	38.1	10.6	3	122	4.7	19.16	3.02	18.57	3.81	20.92	0.05	138	22	134	27	NONE		21	61	36	741	768	5093	212.2	3.54	23	94.3	0	0	5093
									00:04:42	29.7	1.308	38.851	1117	567.201	1029.53	1.82	246.9	42.1	64.8	35.7	10.5	3	122	4.6	18.88	3.22	18.16	4.22	20.92	0.05	136	23	131	30	NONE		21	61	36	741	768	4816	200.7	3.34	24	89.2	0	0	4816
									00:04:44	27.4	1.33	36.438	1163	560.565	983.717	1.75	249.9	43.6	61.6	35.1	10.38	3	121	4.6	18.79	3.28	18.09	4.26	20.92	0.05	135	24	130	31	NONE		21	61	36	741	768	4706	196.1	3.27	24	87.2	0	0	4706
									00:04:46	26.67	1.325	35.333	1121	577.29	982.062	1.7	247.5	44.7	58	34.1	10.69	3.1	119	4.9	18.68	3.37	17.94	4.34	20.92	0.05	135	24	129	31	NONE		21	61	36	741	768	4798	199.9	3.33	24	88.8	0	0	4798
									00:04:48	29.85	1.23	36.716	992	613.033	1013.13	1.65	229.4	41.2	56.5	34.2	11.35	3.2	118	5.2	18.65	3.35	17.89	4.34	20.92	0.05	134	24	129	31	NONE		21	61	36	741	768	5048	210.3	3.51	24	93.5	0	0	5048
									00:04:50	29.13	1.148	33.437	1008	546.793	896.978	1.64	214.7	37.4	57.4	35	10.13	2.9	117	4.7	18.7	3.26	17.91	4.32	20.92	0.05	135	23	129	31	NONE		21	61	36	741	768	4492	187.2	3.12	24	83.2	0	0	4492
									00:04:53	25.64	1.54	39.487	1166	653.654	1092.08	1.67	287.4	51.7	57.7	34.5	12.1	3.5	115	5.7	18.66	3.36	18	4.25	20.92	0.05	135	24	130	31	NONE		21	61	36	741	768	5401	225	3.75	24	100	0	0	5401
									00:04:56	18.35	1.711	31.394	1296	506.609	859.971	1.7	320.1	56.9	59.4	35	9.38	2.7	115	4.4	18.71	3.33	18.04	4.2	20.92	0.05	135	24	130	30	NONE		21	61	36	741	768	4207	175.3	2.92	24	77.9	0	0	4207
									00:04:58	31.41	1.585	49.791	1098	840.907	1426.68	1.7	294.9	55.1	56.6	33.4	15.57	4.4	116	7.2	18.61	3.48	17.97	4.31	20.92	0.05	134	25	130	31	NONE		21	61	36	741	768	6982	290.9	4.85	24	129.3	0	0	6982
									00:05:00	22.81	2.124	48.456	1589	737.572	1309.52	1.78	399.4	69.7	63.5	35.8	13.66	3.9	117	6.3	18.8	3.28	18.28	4.03	20.92	0.05	136	24	132	29	NONE		21	61	36	741	768	6216	259	4.32	25	115.1	0	0	6216
									00:05:03	27.4	1.313	35.973	987	540.689	954.128	1.76	247.3	42.3	63	35.7	10.01	2.9	117	4.6	18.83	3.22	18.12	4.24	20.92	0.05	136	23	131	31	NONE		21	61	36	741	768	4548	189.5	3.16	25	84.2	0	0	4548
									00:05:05	23.9	1.376	32.892	1137	522.079	907.818	1.74	257.7	46.1	59.8	34.4	9.67	2.8	117	4.5	18.73	3.35	18.01	4.35	20.92	0.05	135	24	130	31	NONE		21	61	36	741	768	4370	182.1	3.03	25	80.9	0	0	4370
									00:05:08	20.91	2.144	44.822	1575	694.968	1243.55	1.79	402.2	72.2	62.4	34.9	12.87	3.7	116	6	18.76	3.37	18.25	4.08	20.92	0.05	135	24	132	29	NONE		21	61	36	741	768	5873	244.7	4.08	25	108.8	0	0	5873
									00:05:10	28.17	1.254	35.324	1009	516.431	922.81	1.79	236.8	39.8	64.6	36.1	9.56	2.7	115	4.5	18.88	3.17	18.22	4.1	20.92	0.05	136	23	131	30	NONE		21	61	36	741	768	4362	181.8	3.03	25	80.8	0	0	4362
									00:05:12	29.13	1.199	34.922	976	536.841	942.654	1.76	225.3	39.3	61.3	34.9	9.94	2.8	114	4.7	18.79	3.28	18.2	4.14	20.92	0.05	135	24	131	30	NONE		21	61	36	741	768	4508	187.8	3.13	25	83.5	0	0	4508
									00:05:16	20	1.768	35.36	1439	524.517	972.04	1.85	332.9	59	64.7	34.9	9.71	2.8	113	4.6	18.83	3.34	18.27	4.07	20.92	0.05	136	24	132	29	NONE		21	61	35.9	741	768	4485	186.9	3.11	25	83.1	0	0	4485
									00:05:18	24.79	1.071	26.554	967	381.126	675.201	1.77	202.7	33.1	65.1	36.8	7.06	2	114	3.3	18.93	3.09	18.18	4.11	20.92	0.05	136	22	131	30	NONE		21	61	36	741	768	3210	133.7	2.23	26	59.4	0	0	3210
									00:05:20	20.76	1.085	22.526	893	371.475	652.081	1.76	202.2	38.1	56.7	32.3	6.88	2	114	3.3	18.64	3.51	17.97	4.37	20.92	0.05	134	25	130	32	NONE		21	61	36	741	768	3119	130	2.17	26	57.8	0	0	3119
									00:05:24	18.69	1.751	32.729	1297	545.59	941.389	1.73	326.1	61.1	57.6	33.4	10.1	2.9	113	4.8	18.62	3.49	17.96	4.39	20.92	0.05	134	25	129	32	NONE		21	61	36	741	768	4555	189.8	3.16	26	84.4	0	0	4555
									00:05:26	22.47	1.346	30.247	1025	510.796	851.809	1.67	250.6	46	56.1	33.7	9.46	2.7	112	4.6	18.62	3.42	17.87	4.44	20.92	0.05	134	25	129	32	NONE		21.1	61	36	741	768	4218	175.7	2.93	26	78.1	0	0	4218
									00:05:29	25.97	1.402	36.416	1086	612.441	1027.39	1.68	261.1	48	56.5	33.7	11.34	3.2	111	5.5	18.62	3.42	18	4.28	20.92	0.05	134	25	130	31	NONE		21.1	61	36	741	768	5067	211.1	3.52	26	93.8	0	0	5067
									00:05:31	22.64	1.439	32.581	1104	532.64	885.758	1.66	269	47.5	58.2	35	9.86	2.8	112	4.8	18.69	3.3	18.02	4.24	20.92	0.05	135	24	130	31	NONE		21.1	61	36	741	768	4394	183.1	3.05	26	81.4	0	0	4394
									00:05:34	23.44	1.397	32.742	1057	540.471	893.788	1.65	260.9	46.3	57.5	34.8	10.01	2.9	112	4.8	18.68	3.31	17.95	4.3	20.92	0.05	135	24	129	31	NONE		21.1	61	36	741	768	4451	185.5	3.09	26	82.4	0	0	4451
									00:05:36	24.9	1.35	33.61	1025	562.413	920.756	1.64	251.8	44.9	56.7	34.6	10.42	3	112	5	18.65	3.33	17.88	4.37	20.92	0.05	134	24	129	32	NONE		21.1	61	36	741	768	4617	192.4	3.21	26	85.5	0	0	4617
									00:05:39	24.69	1.199	29.605	1004	493.171	803.234	1.63	223.8	39.5	56.5	34.7	9.13	2.6	110	4.5	18.67	3.29	17.9	4.32	20.92	0.05	135	24	129	31	NONE		21.1	61	36	741	768	4042	168.4	2.81	27	74.9	0	0	4042
									00:05:42	16.62	1.903	31.629	1361	581.11	945.811	1.63	350.8	69	52.4	32.2	10.76	3.1	111	5.2	18.43	3.63	17.81	4.41	20.92	0.05	133	26	128	32	NONE		21.1	61	36	741	768	4762	198.4	3.31	27	88.2	0	0	4762
									00:05:45	24	1.396	33.504	1121	563.888	913.236	1.62	260.3	46.2	56.4	34.8	10.44	3	113	5	18.65	3.31	17.92	4.31	20.92	0.05	134	24	129	31	NONE		21.1	61	36	741	768	4613	192.2	3.2	27	85.4	0	0	4613
									00:05:47	23.81	1.309	31.167	1025	528.61	851.102	1.61	243.9	43.4	55.8	34.7	9.79	2.8	112	4.7	18.63	3.32	17.92	4.3	20.92	0.05	134	24	129	31	NONE		21.1	61	36	741	768	4317	179.9	3	27	79.9	0	0	4317
									00:05:50	26.32	1.172	30.842	1009	506.394	807.955	1.6	219.3	37.3	57.3	35.9	9.38	2.7	111	4.6	18.71	3.18	17.91	4.26	20.92	0.05	135	23	129	31	NONE		21.1	61	36	741	768	4124	171.8	2.86	27	76.4	0	0	4124
									00:05:52	26.79	1.203	32.223	977	538.098	842.191	1.57	224.8	38.2	56.4	36	9.96	2.8	109	4.9	18.69	3.18	17.91	4.23	20.92	0.05	135	23	129	30	NONE		21.1	61	36	741	768	4356	181.5	3.02	27	80.7	0	0	4356
									00:05:54	23.72	1.473	34.933	1217	578.376	927.423	1.6	275.3	47.5	57.5	35.9	10.71	3.1	110	5.3	18.69	3.22	18.02	4.14	20.92	0.05	135	23	130	30	NONE		21.1	61	36	741	768	4717	196.5	3.28	27	87.4	0	0	4717
									00:05:57	26.79	1.095	29.33	1087	430.263	704.533	1.64	207.3	32	63.8	39	7.97	2.3	111	3.9	18.93	2.92	18.22	3.9	20.92	0.05	136	21	131	28	NONE		21.1	61	36	741	768	3532	147.2	2.45	28	65.4	0	0	3532
									00:05:59	22.39	1.261	28.231	837	500.352	828.83	1.66	233.4	44.9	53.3	32.2	9.27	2.6	111	4.5	18.51	3.56	18	4.17	20.92	0.05	133	26	130	30	NONE		21.1	62	36	741	768	4123	171.8	2.86	28	76.3	0	0	4123
									00:06:03	14.56	2.219	32.316	1646	478.819	815.859	1.7	419.1	68.1	65.4	38.4	8.87	2.5	112	4.3	18.89	3.07	18.17	4.01	20.92	0.05	136	22	131	29	NONE		21.1	62	36	741	768	3981	165.9	2.76	28	73.7	0	0	3981
									00:06:06	25	1.221	30.525	1039	437.859	746.154	1.7	231.4	36.3	65.7	38.6	8.11	2.3	114	3.8	18.95	2.97	18.29	3.89	20.92	0.05	137	21	132	28	NONE		21.1	61	35.9	741	768	3641	151.7	2.53	28	67.4	0	0	3641
									00:06:08	29.85	1.17	34.925	977	503.14	861.612	1.71	221.6	35.1	65.3	38.1	9.32	2.7	114	4.4	18.94	3	18.41	3.74	20.92	0.05	137	22	133	27	NONE		21.1	61	35.9	741	768	4190	174.6	2.91	28	77.6	0	0	4190
									00:06:10	26.09	1.167	30.443	976	439.059	742.096	1.69	221.1	34.6	65.2	38.6	8.13	2.3	114	3.9	18.95	2.96	18.32	3.78	20.92	0.05	137	21	132	27	NONE		21.1	61	36	741	768	3641	151.7	2.53	28	67.4	0	0	3641
									00:06:15	11.39	2.834	32.266	1930	447.143	792.958	1.77	538.3	84.7	70.4	39.7	8.28	2.4	114	3.9	18.99	2.99	18.22	3.82	20.92	0.05	137	22	131	28	NONE		21.1	61	36	741	768	3767	157	2.62	28	69.8	0	0	3767
									00:06:17	35.09	0.869	30.491	829	392.066	676.811	1.73	166.4	23.5	71.5	41.4	7.26	2.1	115	3.4	19.15	2.7	18.44	3.62	20.92	0.05	138	19	133	26	NONE		21.1	61	36	741	768	3274	136.4	2.27	28	60.6	0	0	3274
									00:06:19	26.55	0.857	22.752	866	307.554	512.228	1.67	163.5	23.5	67.9	40.8	5.7	1.6	114	2.7	19.08	2.74	18.35	3.77	20.92	0.05	138	20	132	27	NONE		21.2	61	36	741	768	2539	105.8	1.76	28	47	0	0	2539
									00:06:21	30	1.012	30.36	831	451.789	727.394	1.61	191.4	29.5	62.6	38.9	8.37	2.4	113	4	18.91	2.92	18.25	3.82	20.92	0.05	136	21	132	28	NONE		21.2	61	36	741	768	3689	153.7	2.56	29	68.3	0	0	3689
									00:06:23	32.43	1.24	40.216	942	588.212	992.133	1.69	234.6	37.2	64.5	38.2	10.89	3.1	112	5.3	18.92	3	18.34	3.72	20.92	0.05	136	22	132	27	NONE		21.2	60	36	741	768	4875	203.1	3.39	29	90.3	0	0	4875
									00:06:25	27.27	1.074	29.291	833	410.52	669.686	1.63	204.3	29.9	66.7	40.9	7.6	2.2	111	3.7	19.02	2.78	18.3	3.76	20.92	0.05	137	20	132	27	NONE		21.2	60	36	741	768	3366	140.3	2.34	29	62.3	0	0	3366
									00:06:28	28.04	1.02	28.598	863	410.995	663.302	1.61	193.6	28.8	64.8	40.2	7.61	2.2	110	3.7	18.98	2.82	18.33	3.72	20.92	0.05	137	20	132	27	NONE		21.2	60	36	741	768	3359	140	2.33	29	62.2	0	0	3359
									00:06:30	25.86	0.939	24.284	700	371.979	582.431	1.57	177.2	27.4	60.4	38.6	6.89	2	110	3.4	18.87	2.92	18.14	3.88	20.92	0.05	136	21	131	28	NONE		21.2	60	36	741	768	3012	125.5	2.09	29	55.8	0	0	3012
									00:06:32	28.85	0.964	27.808	925	421.854	661.394	1.57	182.1	27.9	61.1	39	7.81	2.2	110	3.8	18.89	2.89	18.22	3.76	20.92	0.05	136	21	131	27	NONE		21.2	60	36	741	768	3417	142.4	2.37	29	63.3	0	0	3417
									00:06:34	29.13	1.02	29.709	897	443.501	696.362	1.57	193	29.1	62.4	39.7	8.21	2.3	108	4.1	18.92	2.85	18.25	3.73	20.92	0.05	136	21	132	27	NONE		21.2	60	36	741	768	3594	149.7	2.5	29	66.6	0	0	3594
									00:06:36	27.91	0.952	26.567	833	403.863	621.327	1.54	179.9	27.1	60.9	39.6	7.48	2.1	108	3.7	18.9	2.85	18.21	3.73	20.92	0.05	136	21	131	27	NONE		21.2	60	36	741	768	3252	135.5	2.26	29	60.2	0	0	3252
									00:06:39	23.44	1.464	34.312	1244	518.112	820.6	1.58	276.6	42.6	63.1	39.8	9.59	2.7	108	4.8	18.89	2.91	18.38	3.59	20.92	0.05	136	21	133	26	NONE		21.2	60	36	741	768	4210	175.4	2.92	29	78	0	0	4210
									00:06:42	19.17	1.516	29.061	1075	428.664	673.95	1.57	287.2	42.8	64.7	41.1	7.94	2.3	106	4	18.94	2.82	18.29	3.67	20.92	0.05	137	20	132	26	NONE		21.2	60	36	741	768	3475	144.8	2.41	29	64.4	0	0	3475
									00:06:45	17.65	1.506	26.576	1153	410.506	645.592	1.57	283.9	44.5	61.7	39.3	7.6	2.2	105	3.9	18.85	2.95	18.15	3.84	20.92	0.05	136	21	131	28	NONE		21.2	60	36	741	768	3328	138.7	2.31	30	61.6	0	0	3328
									00:06:48	25.64	0.912	23.385	899	341.496	521.988	1.53	173.1	24.8	63.2	41.4	6.32	1.8	105	3.3	18.98	2.72	18.13	3.76	20.92	0.05	137	20	131	27	NONE		21.2	60	36	741	768	2745	114.4	1.91	30	50.8	0	0	2745
									00:06:50	26.09	1.119	29.191	930	461.508	694.599	1.51	210.7	32.4	59.3	39.4	8.55	2.4	103	4.5	18.83	2.9	18.11	3.77	20.92	0.05	136	21	131	27	NONE		21.2	60	36	741	768	3692	153.8	2.56	30	68.4	0	0	3692
									00:06:53	22.3	1.278	28.506	1009	465.638	687.534	1.48	239.9	37.5	57.9	39.2	8.62	2.5	102	4.6	18.77	2.93	18.08	3.81	20.92	0.05	135	21	130	27	NONE		21.2	60	36	741	768	3704	154.3	2.57	30	68.6	0	0	3704
									00:06:55	22.64	1.232	27.894	978	453.177	669.948	1.48	231.4	36	58.1	39.3	8.39	2.4	101	4.5	18.78	2.92	18.06	3.82	20.92	0.05	135	21	130	28	NONE		21.2	60	36	741	768	3606	150.3	2.5	30	66.8	0	0	3606
									00:07:00	11.74	1.973	23.166	1697	390.58	581.407	1.49	368.9	60.2	57.2	38.4	7.23	2.1	102	3.8	18.7	3.05	18.02	3.9	20.92	0.05	135	22	130	28	NONE		21.2	60	36	741	768	3114	129.8	2.16	30	57.7	0	0	3114
									00:07:02	28.71	1.139	32.699	897	551.793	814.561	1.48	213	34.5	55.6	37.7	10.22	2.9	103	5.4	18.7	3.03	18.08	3.74	20.92	0.05	135	22	130	27	NONE		21.2	60	36	741	768	4389	182.9	3.05	30	81.3	0	0	4389
									00:07:04	31.41	1.306	41.026	958	650.466	970.57	1.49	245.9	37.6	59.7	40	12.05	3.4	105	6.2	18.83	2.88	18.23	3.61	20.92	0.05	136	21	131	26	NONE		21.2	60	36	741	768	5190	216.3	3.6	30	96.1	0	0	5190
									00:07:06	29.27	1.303	38.137	1038	562.571	843.137	1.5	247.2	35.1	64.1	42.8	10.42	3	107	5.3	18.97	2.69	18.36	3.47	20.92	0.05	137	19	132	25	NONE		21.2	60	36	741	768	4495	187.3	3.12	30	83.2	0	0	4495
									00:07:09	23.9	1.167	27.896	1018	407.027	624.016	1.53	221.5	31.8	64.4	42	7.54	2.2	106	3.8	18.98	2.72	18.27	3.61	20.92	0.05	137	20	132	26	NONE		21.2	60	36	741	768	3274	136.4	2.27	31	60.6	0	0	3274
									00:07:12	17.09	1.425	24.359	1041	405.667	598.766	1.48	266.9	42.6	57.1	38.7	7.51	2.1	105	3.9	18.73	2.99	17.95	3.9	20.92	0.05	135	22	129	28	NONE		21.2	60	36	741	768	3227	134.4	2.24	31	59.8	0	0	3227
									00:07:15	24.39	1.14	27.805	978	463.821	653.272	1.41	213.8	32.6	56.3	39.9	8.59	2.5	105	4.4	18.75	2.86	18.02	3.76	20.92	0.05	135	21	130	27	NONE		21.2	60	36	741	768	3640	151.7	2.53	31	67.4	0	0	3640
									00:07:18	17.6	1.35	23.754	987	413.622	575.666	1.39	252	39.8	54.5	39.1	7.66	2.2	104	4	18.67	2.95	17.79	3.95	20.92	0.05	135	21	128	28	NONE		21.2	60	36	741	768	3235	134.8	2.25	31	59.9	0	0	3235
									00:07:21	22.14	1.214	26.878	1010	474.938	644.153	1.36	226.4	35.4	53.3	39.3	8.8	2.5	104	4.6	18.65	2.92	17.89	3.83	20.92	0.05	134	21	129	28	NONE		21.2	60	36	741	768	3688	153.6	2.56	31	68.3	0	0	3688
									00:07:25	17.6	1.114	19.601	915	346.545	465.574	1.34	207.8	32.2	53	39.5	6.42	1.8	99	3.5	18.65	2.89	17.85	3.83	20.92	0.05	134	21	129	28	NONE		21.2	60	35.9	741	768	2684	111.8	1.86	31	49.7	0	0	2684
									00:07:27	19.93	1.146	22.844	911	444.756	568.838	1.28	211.5	34.7	48.2	37.7	8.24	2.4	100	4.4	18.46	3.03	17.64	4	20.92	0.05	133	22	127	29	NONE		21.2	61	35.9	741	768	3399	141.6	2.36	31	62.9	0	0	3399
									00:07:30	21.9	1.077	23.584	883	448.03	565.094	1.26	199.5	31.4	49.2	39	8.3	2.4	97	4.6	18.52	2.92	17.69	3.88	20.92	0.05	134	21	128	28	NONE		21.2	61	36	741	768	3411	142.1	2.37	31	63.2	0	0	3411
									00:07:33	24.29	0.985	23.927	824	455.184	566.861	1.25	182.5	28.4	48.8	39.2	8.43	2.4	93	4.9	18.53	2.88	17.68	3.84	20.92	0.05	134	21	127	28	NONE		21.2	61	36	741	768	3454	143.9	2.4	32	64	0	0	3454
									00:07:35	24.59	1.138	27.984	862	529.424	668.902	1.26	210.9	33.1	49.6	39.3	9.8	2.8	91	5.8	18.53	2.91	17.74	3.83	20.92	0.05	134	21	128	28	NONE		21.2	61	35.9	741	768	4033	168	2.8	32	74.7	0	0	4033
									00:07:38	18.18	1.811	32.927	1375	595.679	782.904	1.31	337.1	52.4	53.1	40.4	11.03	3.2	90	6.6	18.61	2.89	18	3.62	20.92	0.05	134	21	130	26	NONE		21.2	61	36	741	768	4585	191.1	3.18	32	84.9	0	0	4585
									00:07:41	23.81	1.042	24.81	850	426.776	555.055	1.3	195.2	28.4	54.2	41.7	7.9	2.3	91	4.7	18.73	2.73	17.99	3.6	20.92	0.05	135	20	130	26	NONE		21.2	61	35.9	741	768	3276	136.5	2.27	32	60.7	0	0	3276
									00:07:44	22.64	1.108	25.087	850	441.032	576.428	1.31	207	31	53.3	40.8	8.17	2.3	91	4.8	18.68	2.8	17.92	3.71	20.92	0.05	135	20	129	27	NONE		21.2	61	36	741	768	3390	141.2	2.35	32	62.8	0	0	3390
									00:07:46	24.19	1.071	25.911	915	452.045	587.991	1.3	200.3	29.6	53.6	41.2	8.37	2.4	90	5	18.7	2.76	17.92	3.67	20.92	0.05	135	20	129	26	NONE		21.2	61	36	741	768	3470	144.6	2.41	32	64.3	0	0	3470
									00:07:51	12.15	2.266	27.522	1679	483.597	654.752	1.35	422.9	65.6	55.2	40.7	8.96	2.6	94	5.1	18.66	2.89	17.95	3.73	20.92	0.05	135	21	129	27	NONE		21.2	61	36	741	768	3753	156.4	2.61	32	69.5	0	0	3753
									00:07:54	20.98	0.962	20.182	803	335.177	447.674	1.34	180.8	26	55.8	41.8	6.21	1.8	96	3.5	18.79	2.7	17.93	3.7	20.92	0.05	136	19	129	27	NONE		21.2	61	35.9	741	768	2591	108	1.8	32	48	0	0	2591
									00:07:56	23.9	0.949	22.685	772	400.02	516.218	1.29	177.3	26.3	52.5	40.7	7.41	2.1	95	4.2	18.68	2.77	17.88	3.76	20.92	0.05	135	20	129	27	NONE		21.2	61	36	741	768	3064	127.7	2.13	32	56.7	0	0	3064
									00:07:59	19.87	1.191	23.662	882	434.149	554.951	1.28	221.5	34	51.3	40.1	8.04	2.3	92	4.7	18.6	2.85	17.67	3.83	20.92	0.05	134	21	127	28	NONE		21.2	61	35.9	741	768	3317	138.2	2.3	33	61.4	0	0	3317
									00:08:02	19.42	1.295	25.146	1169	477.799	616.226	1.29	239.7	38.6	49.8	38.6	8.85	2.5	93	5.1	18.51	2.98	17.87	3.7	20.92	0.05	133	21	129	27	NONE		21.2	61	35.9	741	768	3659	152.5	2.54	33	67.8	0	0	3659
									00:08:05	23.26	0.889	20.674	739	358.281	456.122	1.27	166.5	23.9	53.2	41.8	6.63	1.9	91	3.9	18.73	2.69	17.88	3.65	20.92	0.05	135	19	129	26	NONE		21.2	61	35.9	741	768	2735	113.9	1.9	33	50.6	0	0	2735
									00:08:08	24.19	0.936	22.645	772	414.02	524.614	1.27	174.2	26.4	50.6	39.9	7.67	2.2	88	4.7	18.61	2.82	17.79	3.72	20.92	0.05	134	20	128	27	NONE		21.2	61	36	741	768	3156	131.5	2.19	33	58.4	0	0	3156
									00:08:10	22.06	1.04	22.941	729	462.931	565.894	1.22	191.3	31.2	46.2	37.8	8.57	2.4	88	5.3	18.39	3	17.53	3.95	20.92	0.05	133	22	126	28	NONE		21.2	61	35.9	741	768	3496	145.7	2.43	33	64.7	0	0	3496
									00:08:13	23.35	1.001	23.37	883	454.927	548.545	1.21	185.1	28.6	47.8	39.6	8.42	2.4	87	5.2	18.49	2.86	17.62	3.86	20.92	0.05	133	21	127	28	NONE		21.2	61	35.9	741	768	3424	142.7	2.38	33	63.4	0	0	3424
									00:08:15	24.39	1.097	26.756	882	534.114	641.434	1.2	202.2	32	46.9	39.1	9.89	2.8	85	6.3	18.43	2.92	17.6	3.85	20.92	0.05	133	21	127	28	NONE		21.2	61	36	741	768	4016	167.3	2.79	33	74.4	0	0	4016
									00:08:18	18.46	1.126	20.788	1043	401.016	480.661	1.2	208.5	31.7	48.6	40.6	7.43	2.1	85	4.7	18.52	2.82	17.74	3.72	20.92	0.05	134	20	128	27	NONE		21.2	61	35.9	741	768	3013	125.6	2.09	33	55.8	0	0	3013
									00:08:22	19.29	1.829	35.286	1295	711.918	888.648	1.25	336.2	56	47.7	38.2	13.18	3.8	89	8	18.38	3.06	17.79	3.72	20.92	0.05	133	22	128	27	NONE		21.2	61	36	741	768	5406	225.2	3.75	34	100.1	0	0	5406
									00:08:25	19.93	0.856	17.063	709	308.028	371.227	1.21	159.8	22.7	50.9	42.2	5.7	1.6	96	3.2	18.67	2.65	17.71	3.76	20.92	0.05	135	19	128	27	NONE		21.2	61	35.9	741	768	2318	96.6	1.61	34	42.9	0	0	2318
									00:08:27	25.32	1.246	31.544	754	634.654	774.298	1.22	229.3	37.2	46.9	38.5	11.75	3.4	98	6.5	18.4	2.99	17.56	3.96	20.92	0.05	133	22	127	29	NONE		21.2	61	36	741	768	4791	199.6	3.33	34	88.7	0	0	4791
									00:08:29	28.71	1.23	35.311	945	682.827	839.819	1.23	227.5	35.6	48.8	39.7	12.64	3.6	97	7	18.5	2.89	17.65	3.78	20.92	0.05	133	21	127	27	NONE		21.2	61	35.9	741	768	5165	215.2	3.59	34	95.6	0	0	5165
									00:08:34	12.02	3.079	37.022	1809	676.974	897.473	1.33	572.2	90.8	53.4	40.3	12.54	3.6	101	6.7	18.58	2.95	17.85	3.68	20.92	0.05	134	21	129	27	NONE		21.2	61	36	741	768	5223	217.6	3.63	34	96.7	0	0	5223
									00:08:37	24.79	0.851	21.099	774	384.162	492.894	1.28	158.4	24.2	50.4	39.3	7.11	2	103	3.7	18.61	2.84	17.68	3.91	20.92	0.05	134	21	127	28	NONE		21.2	61	35.9	741	768	2938	122.4	2.04	34	54.4	0	0	2938
									00:08:39	26.67	1.024	27.307	851	539.696	679.831	1.26	188.7	31	47.1	37.4	9.99	2.9	103	5.2	18.43	3.03	17.52	4.04	20.92	0.05	133	22	126	29	NONE		21.3	61	36	741	768	4108	171.2	2.85	34	76.1	0	0	4108
									00:08:41	25.86	0.996	25.759	834	497.526	627.183	1.26	184.1	29.5	48.1	38.2	9.21	2.6	99	5	18.48	2.96	17.59	3.92	20.92	0.05	133	21	127	28	NONE		21.2	61	35.9	741	768	3788	157.8	2.63	34	70.1	0	0	3788
									00:08:44	21.74	1.365	29.674	935	705.839	838.302	1.19	245.2	46.8	39.9	33.6	13.07	3.7	102	6.9	17.96	3.43	17.21	4.21	20.92	0.05	130	25	124	30	NONE		21.2	61	36	741	768	5292	220.5	3.67	35	98	0	0	5292
									00:08:46	27.27	1.126	30.709	816	686.974	810.402	1.18	204.3	36.1	41.9	35.5	12.72	3.6	103	6.7	18.14	3.21	17.23	4.16	20.92	0.05	131	23	124	30	NONE		21.3	61	36	741	768	5142	214.2	3.57	35	95.2	0	0	5142
									00:08:48	28.85	0.664	19.154	628	397.715	457.505	1.15	121.9	19.3	43.1	37.5	7.37	2.1	103	3.9	18.36	2.91	17.22	4.02	20.92	0.05	132	21	124	29	NONE		21.2	61	36	741	768	2958	123.3	2.05	35	54.8	0	0	2958
									00:08:51	22.14	1.016	22.494	883	500.082	573.743	1.15	184.7	31.5	41.9	36.5	9.26	2.6	102	4.9	18.18	3.1	17.18	4.18	20.92	0.05	131	22	124	30	NONE		21.2	61	35.9	741	768	3717	154.9	2.58	35	68.8	0	0	3717
									00:08:54	19.48	0.755	14.708	569	358.7	399.435	1.11	135.4	24.9	37.2	33.4	6.64	1.9	101	3.6	17.93	3.3	16.91	4.28	20.92	0.05	129	24	122	31	NONE		21.2	61	35.9	741	768	2647	110.3	1.84	35	49	0	0	2647
									00:08:56	23.17	1.357	31.436	1011	783.444	870.133	1.11	242.5	45.6	38.1	34.3	14.51	4.1	100	7.8	17.87	3.36	17.05	4.27	20.92	0.05	129	24	123	31	NONE		21.2	61	35.9	741	768	5778	240.8	4.01	35	107	0	0	5778
									00:08:59	25.32	0.988	25.013	803	570.888	643.643	1.13	179	30.9	40.7	36.1	10.57	3	99	5.8	18.12	3.13	17.09	4.19	20.92	0.05	131	23	123	30	NONE		21.2	61	35.9	741	768	4226	176.1	2.93	35	78.3	0	0	4226
									00:09:03	14.46	1.285	18.578	1059	445.673	518.106	1.16	230.7	43.5	39.4	33.9	8.25	2.4	95	4.7	17.95	3.39	17.02	4.22	20.92	0.05	129	24	123	30	NONE		21.2	61	36	741	768	3324	138.5	2.31	36	61.5	0	0	3324
									00:09:05	25.32	1.107	28.025	882	635.33	733.415	1.15	200.6	35.2	41.3	35.8	11.77	3.4	97	6.5	18.12	3.18	17.17	4.23	20.92	0.05	131	23	124	30	NONE		21.2	61	35.9	741	768	4730	197.1	3.28	36	87.6	0	0	4730
									00:09:08	25.32	1.029	26.051	739	593.987	685.553	1.15	186.3	32.9	40.9	35.4	11	3.1	98	6.1	18.1	3.2	17.14	4.24	20.92	0.05	131	23	124	31	NONE		21.2	61	35.9	741	768	4422	184.2	3.07	36	81.9	0	0	4422
									00:09:10	27.52	1.053	28.982	834	651.038	749.628	1.15	191.1	33.1	41.6	36.1	12.06	3.4	97	6.7	18.15	3.14	17.16	4.2	20.92	0.05	131	23	124	30	NONE		21.2	61	36	741	768	4844	201.8	3.36	36	89.7	0	0	4844
									00:09:12	30.93	1.091	33.742	945	695.607	823.782	1.18	200.3	32.4	45.4	38.3	12.88	3.7	97	7.2	18.36	2.97	17.42	3.96	20.92	0.05	132	21	126	29	NONE		21.2	61	36	741	768	5211	217.1	3.62	36	96.5	0	0	5211
									00:09:14	31.58	0.772	24.379	592	482.772	573.363	1.19	142.5	22.1	45.9	38.7	8.94	2.6	94	5.1	18.46	2.86	17.44	3.95	20.92	0.05	133	21	126	28	NONE		21.2	61	36	741	768	3619	150.8	2.51	36	67	0	0	3619
									00:09:18	15.42	2.609	40.242	1497	766.736	1016.28	1.33	482.3	80.1	51.1	38.5	14.2	4.1	97	7.9	18.49	3.07	17.83	3.81	20.92	0.05	133	22	129	27	NONE		21.2	61	36	741	768	5916	246.5	4.11	36	109.6	0	0	5916
									00:09:20	27.4	0.856	23.452	676	416.558	546.897	1.31	159.7	24.3	51.7	39.4	7.71	2.2	99	4.2	18.66	2.84	17.84	3.78	20.92	0.05	135	20	129	27	NONE		21.2	61	35.9	741	768	3206	133.6	2.23	36	59.4	0	0	3206
									00:09:23	21.9	0.898	19.664	775	370.1	488.006	1.32	166.3	27.1	49	37.2	6.85	2	99	3.7	18.52	3.02	17.62	4.04	20.92	0.05	134	22	127	29	NONE		21.2	61	35.9	741	768	2851	118.8	1.98	37	52.8	0	0	2851
									00:09:25	23.08	0.924	21.323	775	430.265	541.038	1.26	169.8	28.5	45.8	36.4	7.97	2.3	99	4.3	18.38	3.08	17.45	4.14	20.92	0.05	132	22	126	30	NONE		21.2	61	35.9	741	768	3273	136.4	2.27	37	60.6	0	0	3273
									00:09:28	22.56	0.98	22.105	834	451.626	566.028	1.25	179.8	30.5	45.4	36.3	8.36	2.4	97	4.7	18.35	3.11	17.47	4.13	20.92	0.05	132	22	126	30	NONE		21.2	61	35.9	741	768	3433	143	2.38	37	63.6	0	0	3433
									00:09:43	22.64	0.957	21.668	773	433.563	551.345	1.27	176	29.6	46.3	36.4	8.03	2.3	97	4.5	18.39	3.09	17.53	4.09	20.92	0.05	133	22	126	29	NONE		21.2	61	35.9	741	768	3308	137.8	2.3	37	61.3	0	0	3308
									00:09:46	24.9	0.947	23.577	716	488.432	612.597	1.25	173.4	29.9	44.7	35.6	9.05	2.6	96	5.1	18.31	3.16	17.41	4.13	20.92	0.05	132	23	126	30	NONE		21.2	61	35.9	741	768	3713	154.7	2.58	37	68.8	0	0	3713
									00:09:48	25.32	0.908	22.987	740	467.6	585.244	1.25	166.7	28.1	45.4	36.3	8.66	2.5	96	4.9	18.36	3.09	17.45	4.06	20.92	0.05	132	22	126	29	NONE		21.2	61	35.9	741	768	3553	148	2.47	37	65.8	0	0	3553
									00:09:51	24.79	0.961	23.826	743	489.28	611.993	1.25	176.2	30	45.1	36.1	9.06	2.6	97	5	18.34	3.12	17.42	4.12	20.92	0.05	132	23	126	30	NONE		21.2	61	35.9	741	768	3717	154.9	2.58	38	68.8	0	0	3717
									00:09:53	29.41	1.183	34.794	834	727.116	905.253	1.24	216.4	37.4	45	36.2	13.47	3.8	98	7.4	18.29	3.16	17.51	4.03	20.92	0.05	132	23	126	29	NONE		21.2	61	35.9	741	768	5517	229.9	3.83	38	102.2	0	0	5517
									00:09:55	24.79	1.103	27.347	866	543.369	695.528	1.28	203	34.1	47.1	36.8	10.06	2.9	98	5.5	18.4	3.09	17.59	4.01	20.92	0.05	133	22	127	29	NONE		21.2	61	35.9	741	768	4153	173.1	2.88	38	76.9	0	0	4153
									00:09:57	30.93	0.786	24.309	647	461.106	584.651	1.27	145.6	23	48	37.9	8.54	2.4	99	4.7	18.52	2.93	17.66	3.9	20.92	0.05	134	21	127	28	NONE		21.2	61	35.9	741	768	3516	146.5	2.44	38	65.1	0	0	3516
									00:09:59	26.32	0.97	25.526	738	504.958	649.48	1.29	178.6	30	46.9	36.5	9.35	2.7	99	5.1	18.41	3.09	17.54	4.06	20.92	0.05	133	22	126	29	NONE		21.2	61	35.9	741	768	3865	161	2.68	38	71.6	0	0	3865
									00:10:02	24.9	0.865	21.535	709	429.164	542.672	1.26	159.2	26.5	46.1	36.5	7.95	2.3	99	4.3	18.4	3.06	17.49	4.07	20.92	0.05	133	22	126	29	NONE		21.2	61	35.9	741	768	3270	136.2	2.27	38	60.6	0	0	3270
									00:10:04	23.72	1.103	26.158	820	545.113	683.13	1.25	201.8	35	44.9	35.9	10.09	2.9	98	5.6	18.3	3.17	17.46	4.13	20.92	0.05	132	23	126	30	NONE		21.2	61	35.9	741	768	4143	172.6	2.88	38	76.7	0	0	4143
									00:10:10	10.54	2.079	21.923	1745	409.736	614.265	1.5	383.6	70.7	51.7	34.5	7.59	2.2	101	4.1	18.45	3.4	17.53	4.21	20.92	0.05	133	25	126	30	NONE		21.2	60	35.9	741	768	3274	136.4	2.27	38	60.6	0	0	3274
									00:10:13	18.75	1.247	23.381	899	464.139	618.946	1.33	229.2	40.1	47.5	35.7	8.6	2.5	102	4.6	18.38	3.22	17.59	4.18	20.92	0.05	133	23	127	30	NONE		21.2	60	35.9	741	768	3587	149.5	2.49	39	66.4	0	0	3587
									00:10:16	18.18	0.999	18.164	812	365.246	478.922	1.31	183.4	32	46.2	35.3	6.76	1.9	101	3.6	18.36	3.2	17.44	4.26	20.92	0.05	132	23	126	31	NONE		21.2	61	36	741	768	2810	117.1	1.95	39	52	0	0	2810
									00:10:20	19.23	1.174	22.577	902	480.292	620.923	1.29	213.9	39.2	44.2	34.2	8.89	2.5	99	4.9	18.22	3.34	17.36	4.3	20.92	0.05	131	24	125	31	NONE		21.2	61	36	741	768	3681	153.4	2.56	39	68.2	0	0	3681
									00:10:22	22.73	1.03	23.409	811	489.198	619.254	1.27	188.3	33.1	44.6	35.2	9.06	2.6	99	4.9	18.28	3.21	17.48	4.16	20.92	0.05	132	23	126	30	NONE		21.2	61	35.9	741	768	3728	155.3	2.59	39	69	0	0	3728
									00:10:25	20.27	1.014	20.554	766	431.974	540.576	1.25	185.3	32.4	44.3	35.4	8	2.3	98	4.4	18.27	3.2	17.37	4.2	20.92	0.05	132	23	125	30	NONE		21.2	61	35.9	741	768	3282	136.8	2.28	39	60.8	0	0	3282
									00:10:28	24.59	0.947	23.287	783	471.724	586.558	1.24	174	29	45.7	36.8	8.74	2.5	98	4.8	18.37	3.06	17.51	4.06	20.92	0.05	132	22	126	29	NONE		21.2	61	36	741	768	3578	149.1	2.48	39	66.3	0	0	3578
									00:10:29	31.25	0.776	24.25	612	474.131	585.639	1.24	143.3	22.8	46.5	37.7	8.78	2.5	98	4.8	18.47	2.94	17.49	3.99	20.92	0.05	133	21	126	29	NONE		21.2	61	36	741	768	3590	149.6	2.49	39	66.5	0	0	3590
									00:10:32	28.44	0.841	23.915	706	475.985	591.577	1.24	154.9	25.3	46.1	37.1	8.81	2.5	98	4.9	18.42	3.01	17.45	4.07	20.92	0.05	133	22	126	29	NONE		21.2	61	35.9	741	768	3610	150.4	2.51	39	66.9	0	0	3610
									00:10:34	25.42	0.787	20.008	659	407.054	497.592	1.22	144.6	23.8	44.8	36.6	7.54	2.2	98	4.2	18.37	3.02	17.4	4.1	20.92	0.05	132	22	125	30	NONE		21.2	61	36	741	768	3074	128.1	2.13	39	56.9	0	0	3074
									00:10:37	22.3	1.168	26.052	882	556.08	692.247	1.24	213	37.7	44	35.4	10.3	2.9	97	5.7	18.24	3.23	17.39	4.15	20.92	0.05	131	23	125	30	NONE		21.2	61	35.9	741	768	4219	175.8	2.93	40	78.1	0	0	4219
									00:10:39	22.47	1.049	23.573	835	483.26	602.719	1.25	192.4	32.6	45.5	36.5	8.95	2.6	98	4.9	18.34	3.11	17.53	4.06	20.92	0.05	132	22	126	29	NONE		21.1	62	35.9	741	768	3669	152.9	2.55	40	67.9	0	0	3669
									00:10:42	24	1.022	24.528	821	492.749	621.902	1.26	187.9	31.5	46.4	36.7	9.12	2.6	99	5	18.39	3.08	17.48	4.07	20.92	0.05	133	22	126	29	NONE		21.1	62	35.9	740	768	3752	156.3	2.61	40	69.5	0	0	3752
									00:10:45	18.75	1.266	23.738	1022	476.819	614.085	1.29	232.6	39.8	47	36.5	8.83	2.5	99	4.8	18.37	3.14	17.51	4.1	20.92	0.05	132	23	126	30	NONE		21.1	62	35.9	741	768	3651	152.1	2.54	40	67.6	0	0	3651
									00:10:48	21.28	1.058	22.511	883	441.911	568.807	1.29	195	32.5	47.6	37	8.18	2.3	99	4.5	18.43	3.07	17.56	4.04	20.92	0.05	133	22	127	29	NONE		21.1	62	36	741	768	3383	140.9	2.35	40	62.6	0	0	3383
									00:10:50	24.9	0.844	21.012	677	411.102	522.073	1.27	155.7	25.5	46.9	36.9	7.61	2.2	98	4.2	18.45	3.02	17.59	4	20.92	0.05	133	22	127	29	NONE		21.1	62	35.9	741	768	3136	130.7	2.18	40	58.1	0	0	3136
									00:10:53	25.97	0.915	23.766	710	466.205	596.03	1.28	168.7	27.9	47.1	36.8	8.63	2.5	99	4.7	18.44	3.05	17.58	4.02	20.92	0.05	133	22	127	29	NONE		21.1	62	35.9	741	768	3562	148.4	2.47	40	66	0	0	3562
									00:10:55	24.79	0.963	23.876	756	472.514	607.833	1.29	177.3	29.8	46.9	36.4	8.75	2.5	99	4.8	18.41	3.09	17.56	4.04	20.92	0.05	133	22	127	29	NONE		21.1	62	35.9	740	768	3616	150.7	2.51	40	67	0	0	3616
									00:10:58	20.07	1.332	26.729	1060	533.11	691.9	1.3	244.9	41.9	47.5	36.6	9.87	2.8	100	5.3	18.39	3.15	17.61	4.03	20.92	0.05	133	23	127	29	NONE		21.1	62	35.9	741	768	4090	170.4	2.84	40	75.7	0	0	4090
									00:11:00	24.69	1.113	27.481	733	552.792	707.015	1.28	204.5	34.8	46.6	36.4	10.24	2.9	100	5.5	18.37	3.13	17.56	4.06	20.92	0.05	132	23	127	29	NONE		21.1	62	36	741	768	4224	176	2.93	41	78.2	0	0	4224
									00:11:03	23.35	0.931	21.735	797	408.018	525.816	1.29	172.6	27.4	49.3	38.2	7.56	2.2	100	4.1	18.54	2.94	17.66	3.92	20.92	0.05	134	21	127	28	NONE		21.1	62	36	741	768	3124	130.2	2.17	41	57.9	0	0	3124
									00:11:05	26.2	0.879	23.031	693	439.218	568.77	1.29	162.6	26.4	48.3	37.3	8.13	2.3	100	4.4	18.5	3	17.6	3.98	20.92	0.05	133	22	127	29	NONE		21.1	62	35.9	741	768	3368	140.3	2.34	41	62.4	0	0	3368
									00:11:08	25.1	0.906	22.745	710	447.389	569.876	1.27	167	27.6	46.9	36.8	8.28	2.4	99	4.5	18.43	3.05	17.59	3.99	20.92	0.05	133	22	127	29	NONE		21.1	62	35.9	741	768	3415	142.3	2.37	41	63.2	0	0	3415
									00:11:10	25.86	0.938	24.259	741	482.449	608.347	1.26	172.7	28.6	46.5	36.9	8.93	2.6	99	4.9	18.41	3.05	17.59	4	20.92	0.05	133	22	127	29	NONE		21.1	62	35.9	741	768	3673	153	2.55	41	68	0	0	3673
									00:11:12	23.62	1.074	25.37	851	505.672	645.177	1.28	197.6	33.2	46.9	36.8	9.36	2.7	100	5.1	18.4	3.09	17.6	3.99	20.92	0.05	133	22	127	29	NONE		21.1	62	35.9	741	768	3862	160.9	2.68	41	71.5	0	0	3862
									00:11:15	25.75	0.822	21.167	676	403.115	510.089	1.27	152.2	24.1	48	38	7.47	2.1	101	4	18.52	2.93	17.61	3.94	20.92	0.05	133	21	127	28	NONE		21.1	62	36	741	768	3072	128	2.13	41	56.9	0	0	3072
									00:11:17	25.97	0.574	14.909	602	260.831	330.414	1.27	107.4	15.5	50.2	39.6	4.83	1.4	99	2.6	18.71	2.7	17.83	3.71	20.92	0.05	135	19	129	27	NONE		21.1	62	35.9	741	768	1988	82.8	1.38	41	36.8	0	0	1988
									00:11:20	23.17	0.849	19.668	591	407.939	505.108	1.24	155.5	26.5	44.2	35.7	7.55	2.2	98	4.2	18.32	3.12	17.45	4.06	20.92	0.05	132	23	126	29	NONE		21.1	62	35.9	741	768	3091	128.8	2.15	41	57.2	0	0	3091
									00:11:22	22.3	0.8	17.844	665	361.342	440.157	1.22	147.1	24	45.1	37	6.69	1.9	99	3.6	18.39	3	17.53	3.99	20.92	0.05	133	22	126	29	NONE		21.1	62	35.9	741	768	2727	113.6	1.89	41	50.5	0	0	2727
									00:11:25	23.17	1.098	25.436	852	538.41	649.909	1.21	200.7	34.1	44.2	36.6	9.97	2.8	99	5.4	18.28	3.11	17.38	4.11	20.92	0.05	132	22	125	30	NONE		21.1	62	35.9	740	768	4053	168.9	2.81	41	75.1	0	0	4053
									00:11:27	25.53	1.018	25.991	863	537.386	648.82	1.21	186.7	30.9	45	37.3	9.95	2.8	100	5.4	18.34	3.04	17.51	3.99	20.92	0.05	132	22	126	29	NONE		21	62	35.9	741	768	4046	168.6	2.81	42	74.9	0	0	4046
									00:11:30	21.74	0.881	19.152	643	421.892	508.237	1.2	160.1	28.4	41.8	34.7	7.81	2.2	102	4.1	18.17	3.22	17.38	4.11	20.92	0.05	131	23	125	30	NONE		21.1	62	35.9	741	768	3174	132.3	2.2	42	58.8	0	0	3174
									00:11:34	17.6	1.117	19.654	819	425.079	508.197	1.2	203.6	35.1	43.3	36.3	7.87	2.2	103	4.1	18.23	3.14	17.2	4.19	20.92	0.05	131	23	124	30	NONE		21.1	62	35.9	741	768	3192	133	2.22	42	59.1	0	0	3192
									00:11:36	23.35	0.837	19.541	695	422.365	493.527	1.17	152.7	25.7	42.4	36.3	7.82	2.2	103	4.1	18.24	3.07	17.2	4.17	20.92	0.05	132	22	124	30	NONE		21.1	62	36	741	768	3154	131.4	2.19	42	58.4	0	0	3154
									00:11:39	23.35	1.041	24.304	819	543.113	632.087	1.16	189	32.9	41.7	35.9	10.06	2.9	103	5.3	18.16	3.16	17.29	4.12	20.92	0.05	131	23	125	30	NONE		21.1	62	35.9	741	768	4051	168.8	2.81	42	75	0	0	4051
									00:11:41	25.97	0.927	24.078	711	522.35	613.254	1.17	169	28.7	42.6	36.3	9.67	2.8	102	5.1	18.23	3.1	17.33	4.06	20.92	0.05	131	22	125	29	NONE		21.1	62	36	741	768	3905	162.7	2.71	42	72.3	0	0	3905
									00:11:43	25.32	0.901	22.81	724	482.603	572.604	1.19	164.8	27.5	43.6	36.7	8.94	2.6	101	4.8	18.29	3.05	17.42	4.01	20.92	0.05	132	22	126	29	NONE		21.1	62	36	741	768	3617	150.7	2.51	42	67	0	0	3617
									00:11:46	22.39	1.092	24.448	710	554.793	644.978	1.16	197.8	35	41.2	35.5	10.27	2.9	100	5.5	18.11	3.21	17.21	4.2	20.92	0.05	131	23	124	30	NONE		21.1	62	35.9	741	768	4137	172.4	2.87	42	76.6	0	0	4137
									00:11:49	22.64	1.333	30.181	976	667.154	795.782	1.19	242.2	42.7	42.9	35.9	12.35	3.5	101	6.6	18.17	3.2	17.45	4.03	20.92	0.05	131	23	126	29	NONE		21.1	62	35.9	741	768	5007	208.6	3.48	43	92.7	0	0	5007
									00:11:51	24.9	0.995	24.772	750	515.863	622.497	1.21	182.3	30.4	44.6	37	9.55	2.7	102	5.1	18.32	3.06	17.53	3.96	20.92	0.05	132	22	126	29	NONE		21.1	62	36	741	768	3883	161.8	2.7	43	71.9	0	0	3883
									00:11:53	25.32	0.818	20.709	731	411.937	499.397	1.21	150.8	24	46	37.9	7.63	2.2	101	4.1	18.44	2.93	17.61	3.89	20.92	0.05	133	21	127	28	NONE		21.1	62	36	741	768	3104	129.4	2.16	43	57.5	0	0	3104
									00:11:56	24.79	0.99	24.545	772	508.366	615.831	1.21	181.5	30.2	44.9	37	9.41	2.7	101	5	18.33	3.05	17.55	3.96	20.92	0.05	132	22	127	29	NONE		21.1	62	36	741	768	3830	159.6	2.66	43	70.9	0	0	3830
									00:11:58	24.79	1.061	26.306	803	538.733	664.856	1.23	194.7	32.6	45.6	37	9.98	2.9	101	5.3	18.35	3.07	17.54	3.97	20.92	0.05	132	22	126	29	NONE		21.1	62	35.9	741	768	4079	169.9	2.83	43	75.5	0	0	4079
									00:12:02	14.42	1.191	17.178	964	373.556	470.409	1.26	216.5	39.6	43.3	34.4	6.92	2	102	3.7	18.18	3.32	17.43	4.13	20.92	0.05	131	24	126	30	NONE		21.1	62	35.9	741	768	2843	118.5	1.97	43	52.6	0	0	2843
									00:12:05	24.79	0.925	22.934	693	473.548	579.19	1.22	169.6	28.4	44.8	36.6	8.77	2.5	101	4.7	18.34	3.07	17.47	4.04	20.92	0.05	132	22	126	29	NONE		21.1	62	35.9	741	768	3577	149	2.48	43	66.2	0	0	3577
									00:12:07	24.39	0.899	21.927	725	445.454	545.565	1.22	165.2	27.2	45.4	37.1	8.25	2.4	100	4.5	18.38	3.03	17.52	3.99	20.92	0.05	132	22	126	29	NONE		21.1	62	36	741	768	3366	140.2	2.34	43	62.3	0	0	3366
									00:12:10	25.75	0.94	24.206	727	499.819	616.476	1.23	172.3	29.1	44.8	36.3	9.26	2.6	100	5	18.33	3.1	17.58	3.95	20.92	0.05	132	22	127	28	NONE		21.1	62	36	741	768	3783	157.6	2.63	43	70.1	0	0	3783
									00:12:11	38.22	0.491	18.764	740	270.424	324.492	1.2	93.9	10.4	59.5	49.6	5.01	1.4	101	2.7	19.12	2.12	18.35	2.97	20.92	0.05	138	15	132	21	NONE		21.1	62	35.9	741	768	2033	84.7	1.41	43	37.6	0	0	2033
									00:12:13	26.2	0.913	23.921	372	537.349	649.443	1.21	165.4	30.1	41.1	34	9.95	2.8	100	5.4	18.12	3.3	17.48	4.02	20.92	0.05	131	24	126	29	NONE		21.1	62	36	740	768	4046	168.6	2.81	43	74.9	0	0	4046
									00:12:16	22.64	1.456	32.966	974	674.231	853.328	1.27	267	45.8	46.5	36.8	12.49	3.6	102	6.6	18.34	3.15	17.61	3.95	20.92	0.05	132	23	127	28	NONE		21.1	62	36	741	768	5138	214.1	3.57	44	95.2	0	0	5138
									00:12:19	22.3	1.171	26.119	930	516.588	656.788	1.27	215.7	35.8	47.5	37.4	9.57	2.7	103	5	18.42	3.06	17.7	3.92	20.92	0.05	133	22	128	28	NONE		21.1	62	35.9	741	768	3942	164.2	2.74	44	73	0	0	3942
									00:12:21	24.1	0.888	21.398	714	418.813	522.987	1.25	163.9	26.4	47.1	37.7	7.76	2.2	103	4.1	18.46	2.97	17.6	3.91	20.92	0.05	133	21	127	28	NONE		21.1	62	36	741	768	3180	132.5	2.21	44	58.9	0	0	3180
									00:12:24	23.9	1.033	24.693	821	497.488	613.312	1.23	190	31.2	46.3	37.5	9.21	2.6	103	4.8	18.39	3.02	17.62	3.9	20.92	0.05	133	22	127	28	NONE		21.1	62	36	740	768	3765	156.9	2.61	44	69.7	0	0	3765
									00:12:26	25	0.921	23.025	711	460.342	565.246	1.23	169.6	27.5	46.2	37.6	8.52	2.4	103	4.5	18.41	2.99	17.6	3.89	20.92	0.05	133	22	127	28	NONE		21.1	62	35.9	741	768	3481	145	2.42	44	64.5	0	0	3481
									00:12:29	25.42	0.867	22.042	715	433.192	524.376	1.21	160.1	25.1	46.8	38.6	8.02	2.3	102	4.2	18.47	2.9	17.64	3.83	20.92	0.05	133	21	127	28	NONE		21.1	62	36	741	768	3263	136	2.27	44	60.4	0	0	3263
									00:12:31	25.86	0.793	20.509	632	414.136	490.962	1.19	146	23.1	45.2	38.1	7.67	2.2	102	4.1	18.41	2.91	17.58	3.84	20.92	0.05	133	21	127	28	NONE		21.1	62	36	741	768	3103	129.3	2.16	44	57.5	0	0	3103
									00:12:34	22.81	0.958	21.856	717	464.63	551.698	1.19	175.1	29.4	43.6	36.7	8.6	2.5	102	4.6	18.28	3.07	17.42	4	20.92	0.05	132	22	126	29	NONE		21.1	62	35.9	741	768	3483	145.1	2.42	44	64.5	0	0	3483
									00:12:36	24.59	0.919	22.598	718	483.393	566.27	1.17	167.9	28	43.2	36.9	8.95	2.6	103	4.7	18.27	3.05	17.4	3.99	20.92	0.05	132	22	125	29	NONE		21.1	61	36	741	768	3612	150.5	2.51	44	66.9	0	0	3612
									00:12:39	23.44	0.972	22.781	788	493.877	572.52	1.16	177.3	29.7	42.8	36.9	9.15	2.6	102	4.8	18.24	3.06	17.45	3.95	20.92	0.05	132	22	126	28	NONE		21.1	61	35.9	741	768	3680	153.4	2.56	45	68.2	0	0	3680
									00:12:41	24.9	0.924	23.004	700	493.819	571.182	1.16	168.8	27.9	43.1	37.2	9.14	2.6	102	4.8	18.27	3.02	17.43	3.94	20.92	0.05	132	22	126	28	NONE		21.1	61	35.9	740	768	3678	153.3	2.55	45	68.1	0	0	3678
									00:12:44	23.81	0.903	21.5	732	454.989	526.55	1.16	165.3	26.9	43.6	37.7	8.43	2.4	102	4.5	18.31	2.98	17.39	3.95	20.92	0.05	132	21	125	28	NONE		21.1	61	35.9	741	768	3389	141.2	2.35	45	62.8	0	0	3389
									00:12:47	15.15	1.096	16.606	757	391.525	456.746	1.17	197.3	36.6	39.7	34	7.25	2.1	103	3.8	18	3.34	17.13	4.2	20.92	0.05	130	24	124	30	NONE		21.2	60	35.9	741	768	2922	121.8	2.03	45	54.1	0	0	2922
									00:12:50	24.19	0.969	23.444	753	525.932	595.058	1.13	176	29.9	41.4	36.6	9.74	2.8	104	5.1	18.16	3.09	17.25	4.04	20.92	0.05	131	22	124	29	NONE		21.2	61	35.9	741	768	3896	162.3	2.71	45	72.2	0	0	3896
									00:12:52	23.62	1.016	24	764	539.07	610.165	1.13	184.5	31.4	41.5	36.6	9.98	2.9	103	5.2	18.16	3.09	17.33	4	20.92	0.05	131	22	125	29	NONE		21.2	61	35.9	741	768	3994	166.4	2.77	45	74	0	0	3994
									00:12:55	22.64	1.15	26.038	821	589.528	674.444	1.14	208.5	36.2	41.5	36.3	10.92	3.1	102	5.8	18.13	3.15	17.31	4	20.92	0.05	131	23	125	29	NONE		21.2	61	36	740	768	4379	182.5	3.04	45	81.1	0	0	4379
									00:12:58	21.51	1.16	24.946	931	530.913	620.737	1.17	212.1	35.1	44.2	37.8	9.83	2.8	102	5.2	18.28	3.03	17.59	3.8	20.92	0.05	132	22	127	27	NONE		21.2	61	35.9	741	768	3965	165.2	2.75	45	73.4	0	0	3965
									00:13:01	18.18	1.239	22.527	1000	464.56	554.615	1.19	227.4	37.1	45.8	38.3	8.6	2.5	102	4.6	18.35	2.99	17.58	3.84	20.92	0.05	132	22	127	28	NONE		21.2	60	36	741	768	3487	145.3	2.42	46	64.6	0	0	3487
									00:13:04	22.3	0.802	17.888	668	360.026	428.944	1.19	147.7	23.4	45.3	38.1	6.67	1.9	100	3.6	18.42	2.92	17.61	3.78	20.92	0.05	133	21	127	27	NONE		21.2	60	35.9	741	768	2701	112.6	1.88	46	50	0	0	2701
									00:13:06	23.81	0.869	20.69	649	449.132	518.925	1.16	158.5	26.5	42.4	36.7	8.32	2.4	99	4.5	18.24	3.05	17.42	3.91	20.92	0.05	132	22	126	28	NONE		21.2	61	35.9	741	768	3344	139.3	2.32	46	61.9	0	0	3344
									00:13:09	23.17	0.875	20.27	679	445.71	504.837	1.13	159.4	26.5	41.8	36.9	8.25	2.4	99	4.5	18.22	3.03	17.39	3.91	20.92	0.05	131	22	125	28	NONE		21.2	61	35.9	741	768	3303	137.6	2.29	46	61.2	0	0	3303
									00:13:12	23.53	0.99	23.294	734	519.133	596.227	1.15	179.9	30.8	41.7	36.3	9.61	2.7	99	5.2	18.17	3.11	17.42	3.9	20.92	0.05	131	22	126	28	NONE		21.2	61	36	741	768	3860	160.8	2.68	46	71.5	0	0	3860
									00:13:15	20.69	0.787	16.283	669	340.212	387.625	1.14	144.4	22.8	43.6	38.3	6.3	1.8	98	3.5	18.35	2.9	17.5	3.79	20.92	0.05	132	21	126	27	NONE		21.2	61	35.9	741	768	2525	105.2	1.75	46	46.8	0	0	2525
									00:13:18	21.28	0.82	17.447	613	386.072	432.127	1.12	149.3	24.7	41.3	36.9	7.15	2	96	4	18.21	3.01	17.33	3.91	20.92	0.05	131	22	125	28	NONE		21.2	61	36	740	768	2853	118.9	1.98	46	52.8	0	0	2853
									00:13:22	14.12	1.442	20.358	1150	464.493	527.412	1.14	261.2	45.4	41.7	36.7	8.6	2.5	96	4.8	18.11	3.15	17.33	3.96	20.92	0.05	131	23	125	29	NONE		21.2	61	35.9	741	768	3444	143.5	2.39	46	63.8	0	0	3444
									00:13:25	18.87	0.686	12.943	550	276.52	305.38	1.1	125.6	19.7	42	38.1	5.12	1.5	95	2.9	18.31	2.87	17.43	3.78	20.92	0.05	132	21	126	27	NONE		21.2	61	36	741	768	2037	84.9	1.41	46	37.7	0	0	2037
									00:13:28	22.06	0.805	17.757	624	394.895	429.702	1.09	146.6	23.7	41.1	37.7	7.31	2.1	95	4.2	18.21	2.94	17.32	3.86	20.92	0.05	131	21	125	28	NONE		21.2	61	35.9	741	768	2898	120.8	2.01	46	53.7	0	0	2898
									00:13:30	22.3	0.873	19.472	629	454.646	486.076	1.07	157.9	26.5	39.4	36.8	8.42	2.4	96	4.7	18.09	3.04	17.18	3.98	20.92	0.05	130	22	124	29	NONE		21.2	61	36	741	768	3323	138.5	2.31	47	61.5	0	0	3323
									00:13:33	21.35	0.854	18.235	710	415.644	447.636	1.08	155	25.5	40.3	37.4	7.7	2.2	96	4.3	18.15	2.99	17.24	3.88	20.92	0.05	131	22	124	28	NONE		21.2	61	36	741	768	3043	126.8	2.11	47	56.4	0	0	3043
									00:13:36	20.91	0.902	18.857	687	430.246	462.33	1.07	163.7	26.9	40.4	37.6	7.97	2.3	96	4.5	18.15	2.98	17.22	3.87	20.92	0.05	131	22	124	28	NONE		21.2	61	35.9	741	768	3149	131.2	2.19	47	58.3	0	0	3149
									00:13:39	20.27	0.815	16.52	647	371.301	394.772	1.06	148.3	23.7	40.7	38.3	6.88	2	96	3.9	18.2	2.91	17.18	3.9	20.92	0.05	131	21	124	28	NONE		21.2	61	36	741	768	2711	112.9	1.88	47	50.2	0	0	2711
									00:13:42	21.58	0.799	17.245	631	398.791	420.476	1.05	144.8	23.7	39.5	37.4	7.39	2.1	96	4.2	18.12	2.97	17.22	3.87	20.92	0.05	131	21	124	28	NONE		21.2	61	36	741	768	2906	121.1	2.02	47	53.8	0	0	2906
									00:13:44	24.49	0.789	19.322	609	453.77	473.116	1.04	142.7	23.5	38.8	37.2	8.4	2.4	96	4.7	18.09	2.98	17.21	3.85	20.92	0.05	130	21	124	28	NONE		21.2	61	36	741	768	3298	137.4	2.29	47	61.1	0	0	3298
									00:13:48	15.83	0.858	13.583	585	350.954	362.299	1.03	152.8	27.8	35.5	34.4	6.5	1.9	99	3.5	17.81	3.24	16.93	4.08	20.92	0.05	128	23	122	29	NONE		21.2	61	35.9	741	768	2545	106	1.77	47	47.1	0	0	2545
									00:13:51	23.26	0.858	19.953	679	483.008	497.214	1.03	154.5	26	37.9	36.9	8.94	2.6	101	4.8	18.01	3.03	17.06	3.95	20.92	0.05	130	22	123	28	NONE		21.2	61	35.9	741	768	3500	145.8	2.43	47	64.8	0	0	3500
									00:13:53	20.98	0.867	18.189	690	450.321	458.979	1.02	155.6	26.6	37.1	36.4	8.34	2.4	101	4.5	17.95	3.07	17.05	3.94	20.92	0.05	129	22	123	28	NONE		21.2	61	35.9	741	768	3256	135.7	2.26	47	60.3	0	0	3256
									00:13:56	22.06	0.809	17.846	656	427.822	440.72	1.03	145.9	24.3	38.1	37	7.92	2.3	99	4.3	18.03	3	17.11	3.9	20.92	0.05	130	22	123	28	NONE		21.2	61	35.9	741	768	3101	129.2	2.15	47	57.4	0	0	3101
									00:13:59	21.51	0.775	16.667	625	407.831	411.984	1.01	139.4	23.3	37.2	36.8	7.55	2.2	98	4.2	17.99	3.01	17.05	3.91	20.92	0.05	130	22	123	28	NONE		21.2	60	36	741	768	2943	122.6	2.04	48	54.5	0	0	2943
									00:14:02	21.66	0.788	17.069	633	424.892	423.893	1	141.4	23.8	36.6	36.7	7.87	2.2	97	4.4	17.94	3.02	17.05	3.91	20.92	0.05	129	22	123	28	NONE		21.2	60	36	741	768	3058	127.4	2.12	48	56.6	0	25	3033
									00:14:04	20.83	0.821	17.104	654	418.348	421.352	1.01	147.7	24.6	37.4	37.1	7.75	2.2	96	4.4	17.99	3	17.02	3.93	20.92	0.05	130	22	123	28	NONE		21.2	61	35.9	741	768	3017	125.7	2.1	48	55.9	0	0	3017
									00:14:07	21.9	0.787	17.234	604	427.498	426.713	1	141.3	23.7	36.7	36.8	7.92	2.3	95	4.5	17.95	3.01	17.08	3.89	20.92	0.05	129	22	123	28	NONE		21.2	61	35.9	741	768	3077	128.2	2.14	48	57	0	19	3057
									00:14:10	21.51	0.815	17.527	647	436.444	438.594	1	146.2	24.8	36.7	36.5	8.08	2.3	96	4.5	17.94	3.04	17.03	3.9	20.92	0.05	129	22	123	28	NONE		21.2	61	35.9	741	768	3146	131.1	2.18	48	58.3	0	0	3146
									00:14:13	21.05	0.795	16.737	631	408.203	410.174	1	143.1	23.7	37.4	37.2	7.56	2.2	96	4.3	18	2.98	17.08	3.88	20.92	0.05	130	21	123	28	NONE		21.2	61	36	741	768	2942	122.6	2.04	48	54.5	0	0	2942
									00:14:16	21.74	0.873	18.978	676	467.546	468.28	1	156.9	26.2	37.3	37.3	8.66	2.5	97	4.8	17.97	3	17.02	3.91	20.92	0.05	130	22	123	28	NONE		21.2	61	35.9	741	768	3367	140.3	2.34	48	62.4	0	0	3367
									00:14:18	21.35	0.82	17.509	628	422.731	428.288	1.01	147.8	24.4	37.9	37.4	7.83	2.2	97	4.4	18.02	2.98	17.12	3.87	20.92	0.05	130	21	123	28	NONE		21.2	61	36	741	768	3052	127.2	2.12	48	56.5	0	0	3052
									00:14:21	23.08	0.806	18.6	620	463.968	461.082	0.99	144.6	24.3	36.6	36.8	8.59	2.5	97	4.8	17.94	3.01	17.05	3.87	20.92	0.05	129	22	123	28	NONE		21.2	61	35.9	741	768	3336	139	2.32	48	61.8	0	71	3265
									00:14:24	21.13	0.892	18.845	689	455.988	463.757	1.02	160.7	26.7	38.1	37.4	8.44	2.4	98	4.7	18.02	2.99	17.1	3.87	20.92	0.05	130	22	123	28	NONE		21.2	61	35.9	741	768	3295	137.3	2.29	48	61	0	0	3295
									00:14:28	15.04	0.75	11.278	604	200.529	275.699	1.37	139.7	22.3	51	37.1	3.71	1.1	99	2	18.63	2.97	17.01	3.81	20.92	0.05	134	21	123	27	NONE		21.2	61	36	741	768	1563	65.1	1.09	49	28.9	0	0	1563
									00:14:30	22.39	0.779	17.44	627	446.648	438.209	0.98	139.2	23.8	35.5	36.2	8.27	2.4	101	4.4	17.87	3.06	16.9	3.95	20.92	0.05	129	22	122	28	NONE		21.2	61	36	740	768	3202	133.4	2.22	49	59.3	0	207	2996
									00:14:44	22.47	0.811	18.225	659	449.649	443.308	0.99	145.8	24	37	37.6	8.33	2.4	98	4.6	17.98	2.96	17.08	3.82	20.92	0.05	130	21	123	28	NONE		21.2	61	35.9	741	768	3227	134.5	2.24	49	59.8	0	155	3072
									00:14:47	21.2	0.721	15.286	558	377.769	371.181	0.98	129.6	21.3	36.5	37.2	7	2	97	3.9	17.98	2.95	17.03	3.83	20.92	0.05	130	21	123	28	NONE		21.2	61	36	741	768	2709	112.9	1.88	49	50.2	0	161	2548
									00:14:50	21.66	0.781	16.917	626	428.94	420.331	0.98	139.8	23.6	35.9	36.6	7.94	2.3	96	4.5	17.9	3.02	17.01	3.84	20.92	0.05	129	22	123	28	NONE		21.2	61	36	741	768	3075	128.1	2.14	49	56.9	0	211	2864
									00:14:53	20.69	0.713	14.752	578	363.206	351.909	0.97	128.3	20.7	36.6	37.8	6.73	1.9	96	3.8	17.99	2.9	16.95	3.89	20.92	0.05	130	21	122	28	NONE		21.2	61	36	741	768	2597	108.2	1.8	49	48.1	0	276	2321
									00:14:55	23.08	0.714	16.477	591	413.059	400.222	0.97	128.1	21.1	36	37.1	7.65	2.2	95	4.3	17.94	2.96	16.98	3.87	20.92	0.05	129	21	122	28	NONE		21.2	61	35.9	741	768	2954	123.1	2.05	50	54.7	0	313	2640
									00:14:58	21.43	0.74	15.857	589	404.687	389.316	0.96	132.4	22.1	35.5	36.9	7.49	2.1	95	4.3	17.89	2.99	16.95	3.88	20.92	0.05	129	22	122	28	NONE		21.2	61	36	741	768	2889	120.4	2.01	50	53.5	0	375	2515
									00:15:01	21.28	0.745	15.851	594	402.863	386.51	0.96	133.4	22.1	35.6	37.2	7.46	2.1	96	4.2	17.91	2.97	16.95	3.87	20.92	0.05	129	21	122	28	NONE		21.2	61	36	741	768	2875	119.8	2	50	53.2	0	398	2476
									00:15:04	24.1	0.658	15.855	545	384.432	372.129	0.97	118.7	18.8	36.9	38.1	7.12	2	95	4	18.04	2.86	17	3.81	20.92	0.05	130	21	123	27	NONE		21.2	61	36	741	768	2748	114.5	1.91	50	50.9	0	300	2448
									00:15:06	19.61	0.667	13.078	555	323.623	307.652	0.95	120	19.1	36.2	38	5.99	1.7	95	3.4	17.99	2.86	16.87	3.91	20.92	0.05	130	21	122	28	NONE		21.2	61	35.9	741	768	2305	96	1.6	50	42.7	0	388	1917
									00:15:09	20.91	0.802	16.767	630	431.938	412.488	0.95	143.3	24	35.4	37.1	8	2.3	95	4.5	17.87	2.99	16.87	3.92	20.92	0.05	129	22	122	28	NONE		21.2	61	36	740	768	3079	128.3	2.14	50	57	0	473	2606
									00:15:12	23.08	0.68	15.692	554	401.707	377.391	0.94	121.7	19.9	35	37.3	7.44	2.1	96	4.2	17.9	2.93	16.93	3.82	20.92	0.05	129	21	122	28	NONE		21.2	61	36	741	768	2854	118.9	1.98	50	52.8	0	590	2264
									00:15:14	27.65	0.523	14.461	519	332.662	312.973	0.94	95.2	13.8	37.7	40	6.16	1.8	97	3.4	18.2	2.64	17.14	3.62	20.92	0.05	131	19	124	26	NONE		21.3	61	36	741	768	2364	98.5	1.64	50	43.8	0	478	1886
									00:15:16	27.15	0.652	17.701	417	462.981	430.685	0.93	116.3	19.3	34.1	36.7	8.57	2.4	97	4.8	17.84	2.96	16.8	3.92	20.92	0.05	129	21	121	28	NONE		21.2	61	36	740	768	3282	136.8	2.28	50	60.8	0	781	2501
									00:15:18	25.86	0.589	15.233	526	371.513	354.732	0.95	106.2	16.7	36.1	37.8	6.88	2	97	3.8	18.03	2.84	16.95	3.77	20.92	0.05	130	20	122	27	NONE		21.2	61	36	741	768	2648	110.3	1.84	50	49	0	408	2240
									00:15:21	23.17	0.75	17.375	491	481.08	449.832	0.94	132.4	23.6	32.7	35	8.91	2.5	97	5	17.65	3.15	16.68	4.03	20.92	0.05	127	23	120	29	NONE		21.3	61	36	741	768	3414	142.3	2.37	50	63.2	0	757	2657
									00:15:24	20.91	0.387	8.091	519	171.421	159.17	0.93	71.3	9.3	38.7	41.6	3.17	0.9	98	1.7	18.42	2.4	17.37	3.3	20.92	0.05	133	17	125	24	NONE		21.3	61	35.9	741	768	1215	50.6	0.84	50	22.5	0	296	919
									00:15:27	20.55	0.533	10.952	498	266.521	241.085	0.9	96.3	14.3	35.7	39.5	4.94	1.4	98	2.7	18.07	2.68	16.82	3.81	20.92	0.05	130	19	121	27	NONE		21.3	61	35.9	741	768	1879	78.3	1.3	51	34.8	0	612	1267
									00:15:29	25.86	0.519	13.422	463	357.39	320.882	0.9	92.4	15.1	32.5	36.2	6.62	1.9	97	3.7	17.8	2.91	16.69	3.88	20.92	0.05	128	21	120	28	NONE		21.3	61	35.9	741	768	2515	104.8	1.75	51	46.6	0	877	1638
									00:15:32	21.66	0.624	13.516	542	367.729	327.562	0.89	110.7	18.4	32.6	36.6	6.81	1.9	97	3.8	17.74	2.95	16.6	3.96	20.92	0.05	128	21	120	29	NONE		21.3	61	36	741	768	2584	107.7	1.79	51	47.9	0	963	1621
									00:15:35	22.99	0.628	14.437	597	377.722	334.149	0.88	112.2	17.7	34	38.4	6.99	2	99	3.8	17.87	2.82	16.66	3.9	20.92	0.05	129	20	120	28	NONE		21.3	61	36	741	768	2651	110.4	1.84	51	49.1	0	1044	1607
									00:15:37	24.19	0.693	16.766	551	471.002	421.805	0.9	122.2	21.2	32	35.7	8.72	2.5	99	4.8	17.63	3.06	16.54	4.01	20.92	0.05	127	22	119	29	NONE		21.3	61	35.9	741	768	3313	138.1	2.3	51	61.4	0	1181	2132
									00:15:40	21.9	0.633	13.861	567	376.01	331.064	0.88	112.4	18.4	32.8	37.2	6.96	2	98	3.8	17.76	2.91	16.53	4	20.92	0.05	128	21	119	29	NONE		21.3	61	35.9	741	768	2636	109.8	1.83	51	48.8	0	1075	1561
									00:15:42	22.9	0.653	14.954	588	394.81	347.951	0.88	116.5	18.5	33.8	38.4	7.31	2.1	98	4	17.84	2.83	16.57	4	20.92	0.05	129	20	119	29	NONE		21.3	61	36	741	768	2768	115.4	1.92	51	51.3	0	1121	1647
									00:15:46	17.34	0.746	12.936	620	357.087	317.897	0.89	132	22.3	32.8	36.9	6.61	1.9	99	3.6	17.69	2.99	16.46	3.87	20.92	0.05	128	22	119	28	NONE		21.3	61	36	740	768	2509	104.5	1.74	51	46.5	0	940	1569
									00:15:48	25	0.736	18.4	599	519.165	462.586	0.89	129.7	22.5	32.1	36	9.61	2.7	101	5.1	17.62	3.06	16.51	4.03	20.92	0.05	127	22	119	29	NONE		21.3	61	36	740	768	3648	152	2.53	51	67.6	0	1357	2291
									00:15:54	10.64	1.039	11.053	645	244.866	301.384	1.23	188.5	34.4	42.1	34.2	4.53	1.3	99	2.5	18.14	3.31	16.08	4.31	20.92	0.05	131	24	116	31	NONE		21.3	61	36	741	768	1853	77.2	1.29	51	34.3	0	0	1853
									00:15:56	22.47	0.237	5.326	449	103.572	91.7114	0.89	44.2	5	36.2	40.9	1.92	0.5	100	1	18.65	2.11	17.27	3.05	20.92	0.05	134	15	125	22	NONE		21.3	61	36	741	768	727	30.3	0.5	51	13.5	0	284	443
									00:15:59	25.75	0.83	21.373	678	623.297	529.28	0.85	145.6	25	31.4	37	11.54	3.3	99	6.3	17.54	3.01	16.35	4.04	20.92	0.05	126	22	118	29	NONE		21.3	61	35.9	741	768	4339	180.8	3.01	52	80.3	0	2234	2105
									00:16:02	21.51	0.692	14.882	633	399.63	351.57	0.88	123.1	19.9	33.5	38	7.4	2.1	96	4.2	17.79	2.88	16.51	3.99	20.92	0.05	128	21	119	29	NONE		21.3	61	35.9	741	768	2801	116.7	1.95	52	51.9	0	1150	1651
									00:16:05	19.48	0.845	16.461	716	439.041	393.772	0.9	150.4	24.6	34.4	38.3	8.13	2.3	96	4.6	17.8	2.91	16.63	3.97	20.92	0.05	128	21	120	29	NONE		21.3	61	35.9	741	768	3089	128.7	2.15	52	57.2	0	1087	2002
									00:16:08	20.98	0.777	16.301	712	425.915	389.584	0.91	138.7	22.6	34.8	38.1	7.89	2.3	97	4.4	17.85	2.91	16.79	3.89	20.92	0.05	129	21	121	28	NONE		21.3	61	36	741	768	3009	125.4	2.09	52	55.7	0	876	2133
									00:16:10	21.74	0.789	17.152	644	449.259	418.134	0.93	140.7	23.4	34.8	37.4	8.32	2.4	99	4.5	17.83	2.97	16.73	3.96	20.92	0.05	129	21	121	29	NONE		21.3	61	36	741	768	3185	132.7	2.21	52	59	0	753	2432
									00:16:13	20.55	0.695	14.281	606	362.435	337.62	0.93	124.6	20	35.4	38	6.71	1.9	99	3.7	17.93	2.88	16.74	3.96	20.92	0.05	129	21	121	29	NONE		21.3	61	35.9	741	768	2570	107.1	1.78	52	47.6	0	601	1970
									00:16:16	21.82	0.764	16.669	605	452.93	418.057	0.92	135.4	23.3	33.4	36.2	8.39	2.4	100	4.5	17.72	3.05	16.66	4.03	20.92	0.05	128	22	120	29	NONE		21.3	61	36	740	768	3206	133.6	2.23	52	59.4	0	842	2363
									00:16:18	25.64	0.644	16.513	579	428.369	391.834	0.91	115.1	18.6	34.4	37.6	7.93	2.3	100	4.3	17.87	2.89	16.71	3.91	20.92	0.05	129	21	120	28	NONE		21.3	61	36	741	768	3026	126.1	2.1	52	56	0	881	2145
[truncated: 35 more columns]

## Sheet: Sonuçlar
Parametre	um	Pre	Bekl.	%Beklenen	Ex Sonrası	% Değişim	Normal	Sınıf
Parametre	um	Ölçüm	Dinlenme	Isınma	AT	RC	Maks	Bekl.	%Beklenen	Normal	Sınıf
Parametre	um	Ölçüm	Dinlenme	Isınma	AT	RC	Maks	Bekl.	%Beklenen	Normal	Sınıf
Parametre	um	Ölçüm	Dinlenme	Isınma	AT	RC	Maks	Bekl.	%Beklenen	Normal	Sınıf
Parametre	um	Ölçüm	Dinlenme	Isınma	AT	RC	Maks	Bekl.	%Beklenen	Normal	Sınıf
Parametre	um	Ölçüm	Dinlenme	Isınma	AT	RC	Maks	Bekl.	%Beklenen	Normal	Sınıf
