# Supplementary material for: Correction: The contribution of energy systems during 30-second lower body Wingate anaerobic test in combat sports athletes: Intermittent versus single forms and gender comparison
Source: PLoS One. 2024 Jun 27;19(6):e0306361. doi: 10.1371/journal.pone.0306361 (PMC11210755; doi:10.1371/journal.pone.0306361)
Supplement: S1 File — A) Descriptive characteristics of athletes including age range, height, weight; B) Wingate test outputs, including metrics such as peak power, mean power, and fatigue index; C) Oxygen Consumption (O2) Data for two different Wingate test protocols, providing comparative insights into athletes’ oxygen consumption during these tests. (ZIP) [file pone.0306361.s001.zip › S1 File/C. Oxygen consumption data for two Wingate tests/All Raw-Oxygen Data/6.xlsx]

## Sheet: Veri
			Test Tarihi	22122022		Barometrik basınç (mmHg)	767		t	Rf	VT	VE_ergo	IV	VO2	VCO2	RQ	O2eksp	CO2eksp	VE/VO2	VE/VCO2	VO2/Kg	METS	HR	VO2/HR	FeO2	FeCO2	FetO2	FetCO2	FiO2	FiCO2	PeO2	PeCO2	PetO2	PETCO2	Faz	İşaretleyici	Ortam Sıc.	RH Amb	Cihaz Sıcaklığı	Analizör Basıncı	PB	EEkc	EEh	EEm	EEtot	EEkg	PRO	YAĞ	CHO
			Test Süresi	00:08:52		Ortam Sıcaklığı (°C)	18		s	1/min	L(btps)	L/min	mL	mL/min	mL/min	---	mL	mL	---	---	mL/min/Kg	---	bpm	mL/beat	%	%	%	%	%	%	mmHg	mmHg	mmHg	mmHg	---	---	°C	%	°C	mmHg	mmHg	kcal/day	kcal/h	kcal/min	kcal	kcal/Kg/day	kcal/day	kcal/day	kcal/day
			Test Süresi	00:17:09		Ortam Görece Nem (%)	56
			Egzersiz Süresi	00:00:00		Flowmetre sıcaklığı (°C)	34		00:00:01	18.93	0.939	17.773	770	632.94	636.771	1.01	156.4	40.7	26	25.8	8.11	2.3	89	7.1	16.66	4.33	15.25	5.79	20.93	0.04	120	31	110	42	NONE		17.9	57	32.1	740	767	4563	190.1	3.17	0	58.5	0	0	4563
			Kişi (Hasta) Tipi	Healthy		Flowmetre Bağıl Nem (%)	100		00:00:04	19.8	1.033	20.455	645	764.24	768	1	169.9	46.9	25	24.8	9.8	2.8	89	8.6	16.45	4.54	15.13	5.9	20.93	0.04	118	33	109	42	NONE		17.9	58	32.1	740	767	5508	229.5	3.83	0	70.6	0	0	5508
			Test Türü	Azami		STPD (---)	0.8343		00:00:06	30.15	0.375	11.307	637	267.759	272.931	1.02	67.8	11	34.3	33.7	3.43	1	90	3	18.08	2.93	16.78	4.18	20.93	0.04	130	21	121	30	NONE		17.9	58	32.1	740	767	1936	80.7	1.34	0	24.8	0	0	1936
			Ergometre	Hiçbiri		BTPS Ins (---)	1.1242		00:00:08	28.71	0.777	22.306	291	788.711	799.716	1.01	129.6	33.7	25.7	25.4	10.11	2.9	89	8.9	16.68	4.34	15.5	5.61	20.93	0.04	120	31	112	40	NONE		17.9	58	32.1	740	767	5696	237.3	3.96	0	73	0	0	5696
			Protokol	Hiçbiri		BTPS Eksp (---)	1.0199		00:00:11	25.21	0.68	17.143	408	600.906	606.335	1.01	113.7	29.1	25.6	25.4	7.7	2.2	89	6.8	16.72	4.28	15.53	5.5	20.93	0.04	120	31	112	40	NONE		17.9	58	32.1	740	767	4335	180.6	3.01	0	55.6	0	0	4335
			Azami Efor	Onaylanmamış		#Adım sayısı	466		00:00:13	25.53	0.665	16.979	506	560.616	567.341	1.01	112.8	26.9	27.1	26.8	7.19	2.1	90	6.2	16.96	4.05	15.77	5.2	20.93	0.04	122	29	114	37	NONE		17.9	58	32.1	740	767	4047	168.6	2.81	1	51.9	0	0	4047
			EKG Tepkisi	Yok		BSA (m2)	1.89488		00:00:15	29.27	0.669	19.58	417	668.235	674.745	1.01	112.6	27.9	26.2	26	8.57	2.4	90	7.4	16.83	4.17	15.55	5.42	20.93	0.04	121	30	112	39	NONE		17.9	57	32.1	740	767	4822	200.9	3.35	1	61.8	0	0	4822
			Test sebebi	Yok		BMI (kg/m2)	27		00:00:17	27.03	0.759	20.514	606	702.825	712.46	1.01	127.6	31.9	26.5	26.1	9.01	2.6	91	7.7	16.81	4.2	15.55	5.57	20.93	0.04	121	30	112	40	NONE		18	57	32.1	740	767	5076	211.5	3.52	1	65.1	0	0	5076
			Testi durdurma sebebi	Yok		HR Maks.	198		00:00:21	15.54	1.28	19.896	1066	686.283	728.685	1.06	214.3	56.7	27.4	25.8	8.8	2.5	92	7.5	16.74	4.43	15.38	5.84	20.93	0.04	121	32	111	42	NONE		18	57	32.1	740	767	5008	208.7	3.48	1	64.2	0	0	5008
			Test Konumu	Tanımsız		Kullanıcı 1 (---)	-		00:00:24	23.35	0.757	17.673	455	597.593	631.04	1.06	127.4	32.7	26.8	25.4	7.66	2.2	90	6.6	16.83	4.32	15.59	5.57	20.93	0.04	121	31	112	40	NONE		18	57	32.1	740	767	4356	181.5	3.02	1	55.8	0	0	4356
			Test Amacı	Yok		Kullanıcı 2 (---)	-		00:00:26	24.29	0.696	16.907	640	516.156	545.616	1.06	119.9	27.2	29.5	27.9	6.62	1.9	91	5.7	17.23	3.91	15.89	5.3	20.93	0.04	124	28	114	38	NONE		18	56	32.1	740	767	3763	156.8	2.61	1	48.2	0	0	3763
						Kullanıcı 3 (---)	-		00:00:28	28.85	0.532	15.346	338	477.759	500.281	1.05	91.3	21	27.9	26.6	6.13	1.8	91	5.3	17.16	3.95	15.81	5.33	20.93	0.04	124	28	114	38	NONE		18	56	32.1	740	767	3476	144.8	2.41	1	44.6	0	0	3476
									00:00:31	25.42	0.717	18.229	402	643.197	657.827	1.02	119.6	31.3	25.6	25	8.25	2.4	91	7.1	16.68	4.37	15.38	5.74	20.93	0.04	120	31	111	41	NONE		18	56	32.1	740	767	4654	193.9	3.23	1	59.7	0	0	4654
									00:00:32	33.33	0.433	14.433	491	394.178	401.212	1.02	76.4	14.6	30.7	30.2	5.05	1.4	91	4.3	17.64	3.37	16.37	4.62	20.93	0.04	127	24	118	33	NONE	Marker	18.1	56	32.1	740	767	2849	118.7	1.98	2	36.5	0	0	2849
									00:00:34	51.72	0.115	5.948	369	66.5075	92.9631	1.4	22.4	2.2	35	25	0.85	0.2	91	0.7	19.48	1.91	19.22	2.16	20.93	0.04	140	14	138	16	NONE		18.1	56	32.1	740	767	521	21.7	0.36	2	6.7	0	0	521
									00:00:34	72.29	0.565	40.843	112	1292.55	1385.62	1.07	96.5	23.2	27.7	25.8	16.57	4.7	93	13.9	17.08	4.11	15.86	5.21	20.93	0.04	123	30	114	38	NONE		18.1	56	32.1	740	767	9454	393.9	6.57	2	121.2	0	0	9454
									00:00:35	48	0.533	25.584	467	742.582	764.366	1.03	92.9	19.3	29.9	29.1	9.52	2.7	97	7.7	17.43	3.62	16.04	4.7	20.93	0.04	125	26	115	34	NONE		18.1	57	32.1	740	767	5381	224.2	3.74	2	69	0	0	5381
									00:00:36	58.25	0.834	48.583	407	1830.96	1850.03	1.01	136.8	38.4	24.3	24.1	23.47	6.7	101	18.1	16.4	4.6	15.1	5.77	20.93	0.04	118	33	109	42	NONE		18.1	57	32.1	740	767	13213	550.5	9.18	2	169.4	0	0	13213
									00:00:38	46.88	0.988	46.313	764	1549.08	1544.94	1	167.2	39.9	27.8	27.9	19.86	5.7	106	14.6	16.92	4.04	15.54	5.45	20.93	0.04	122	29	112	39	NONE		18.1	57	32.1	740	767	11147	464.5	7.74	2	142.9	0	102	11045
									00:00:39	53.57	1.103	59.089	637	2024.61	2058.6	1.02	185.4	46.5	27.3	26.9	25.96	7.4	109	18.6	16.81	4.22	15.44	5.58	20.93	0.04	121	30	111	40	NONE		18.1	57	32.2	740	767	14631	609.6	10.16	2	187.6	0	0	14631
									00:00:40	46.15	1.4	64.615	917	2094.39	2173.32	1.04	238.2	57	29.3	28.2	26.85	7.7	113	18.5	17.01	4.07	15.76	5.35	20.93	0.04	123	29	113	39	NONE		18.1	57	32.2	740	767	15205	633.5	10.56	2	194.9	0	0	15205
									00:00:41	50.85	1.327	67.475	668	2122.51	2306.53	1.09	226.8	54.9	30.1	27.7	27.21	7.8	118	18	17.09	4.14	15.98	5.36	20.93	0.04	123	30	115	39	NONE		18.1	57	32.2	740	767	15574	648.9	10.81	3	199.7	0	0	15574
									00:00:42	65.22	1.1	71.739	619	1994.85	2272.31	1.14	192.5	42.2	33.7	29.6	25.57	7.3	121	16.5	17.5	3.84	16.38	4.94	20.93	0.04	126	28	118	36	NONE		18.1	57	32.2	740	767	14802	616.8	10.28	3	189.8	0	0	14802
									00:00:43	57.14	1.086	62.057	778	1551.77	1791.01	1.15	193.7	38	37.4	32.4	19.89	5.7	123	12.6	17.84	3.5	16.65	4.72	20.93	0.04	128	25	120	34	NONE		18.1	57	32.2	740	767	11552	481.3	8.02	3	148.1	0	0	11552
									00:00:44	53.57	1.443	77.304	731	2238.71	2544.27	1.14	250.5	57.5	32.9	28.9	28.7	8.2	127	17.6	17.36	3.98	16.23	5.14	20.93	0.04	125	29	117	37	NONE	Marker	18.2	57	32.2	740	767	16603	691.8	11.53	3	212.9	0	0	16603
									00:00:46	36.14	1.248	45.108	859	1371.32	1519.92	1.11	214.7	50.9	31	28	17.58	5	134	10.2	17.2	4.08	15.88	5.49	20.93	0.04	124	29	114	40	NONE		18.2	57	32.2	740	767	10109	421.2	7.02	3	129.6	0	0	10109
									00:00:49	23.72	1.561	37.02	1243	1271.09	1372.69	1.08	261.4	70	27.8	25.8	16.3	4.7	140	9.1	16.75	4.48	15.47	5.88	20.93	0.04	121	32	111	42	NONE		18.2	57	32.2	740	767	9313	388	6.47	4	119.4	0	0	9313
									00:00:51	28.3	1.12	31.698	670	1187.49	1269.24	1.07	183.4	54.2	25	23.4	15.22	4.3	143	8.3	16.38	4.84	14.92	6.14	20.93	0.04	118	35	107	44	NONE		18.2	57	32.2	740	767	8679	361.6	6.03	4	111.3	0	0	8679
									00:00:53	24.9	1.308	32.564	1189	1383.7	1328.84	0.96	207.7	64.5	22.3	23.2	17.74	5.1	142	9.7	15.88	4.93	14.36	6.47	20.93	0.04	114	36	103	47	NONE		18.3	56	32.2	740	767	9876	411.5	6.86	4	126.6	0	1337	8539
									00:00:56	20.98	2.118	44.434	1736	1888.76	1920.99	1.02	335	110.6	22.7	22.4	24.21	6.9	141	13.4	15.82	5.22	14.58	6.5	20.93	0.04	114	38	105	47	NONE		18.3	56	32.2	740	767	13650	568.8	9.48	5	175	0	0	13650
									00:00:59	21.58	1.595	34.424	1344	1472.23	1495.66	1.02	251.8	83.7	22.4	22	18.87	5.4	140	10.5	15.79	5.25	14.21	6.93	20.93	0.04	114	38	102	50	NONE		18.3	56	32.2	740	767	10637	443.2	7.39	5	136.4	0	0	10637
									00:01:01	28.44	1.346	38.275	925	1833.26	1849.58	1.01	204.3	78.5	19.8	19.6	23.5	6.7	139	13.2	15.18	5.83	13.66	7.31	20.93	0.04	109	42	98	53	NONE		18.3	56	32.2	740	767	13225	551.1	9.18	5	169.6	0	0	13225
									00:01:03	23.72	1.492	35.383	1294	1538.94	1519.6	0.99	234.7	77.4	21.9	22.2	19.73	5.6	139	11.1	15.73	5.19	13.7	7.25	20.93	0.04	113	37	99	52	NONE		18.3	56	32.2	740	767	11050	460.4	7.67	5	141.7	0	474	10576
									00:01:06	23.72	1.738	41.217	1389	1990.03	1988.56	1	263.2	101.2	19.9	19.9	25.51	7.3	139	14.3	15.14	5.82	13.63	7.41	20.93	0.04	109	42	98	53	NONE		18.3	56	32.2	740	767	14326	596.9	9.95	6	183.7	0	36	14290
									00:01:08	25.75	1.531	39.425	1222	1769.25	1767.88	1	238.1	82.9	21.3	21.3	22.68	6.5	138	12.8	15.55	5.41	13.55	7.49	20.93	0.04	112	39	98	54	NONE		18.4	56	32.2	740	767	12736	530.7	8.84	6	163.3	0	34	12703
									00:01:11	22.14	1.653	36.598	1405	1747.95	1751.82	1	251.3	95.5	20.1	20	22.41	6.4	137	12.8	15.2	5.78	13.47	7.65	20.93	0.04	109	42	97	55	NONE		18.4	56	32.2	740	767	12591	524.6	8.74	7	161.4	0	0	12591
									00:01:13	31.41	1.513	47.529	1104	2241.28	2235.44	1	231.2	85.9	20.2	20.3	28.73	8.2	136	16.5	15.28	5.68	13.53	7.45	20.93	0.04	110	41	97	54	NONE		18.4	56	32.3	740	767	16128	672	11.2	7	206.8	0	143	15985
									00:01:15	37.74	1.481	55.887	1112	2374.82	2396.11	1.01	234.4	76.7	22.4	22.2	30.45	8.7	136	17.5	15.83	5.18	14.18	6.92	20.93	0.04	114	37	102	50	NONE	Marker	18.4	56	32.3	740	767	17132	713.9	11.9	7	219.6	0	0	17132
									00:01:16	59.41	1.383	82.158	921	3068.82	3268.56	1.07	226.7	66.5	25.4	23.9	39.34	11.2	137	22.4	16.39	4.81	15.2	6.11	20.93	0.04	118	35	109	44	NONE		18.4	56	32.3	740	767	22412	933.8	15.56	8	287.3	0	0	22412
									00:01:16	68.97	1.373	94.69	681	3299.25	3829.41	1.16	228.1	67.1	27.2	23.5	42.3	12.1	137	24.1	16.61	4.89	15.01	6.23	20.93	0.04	120	35	108	45	NONE		18.4	56	32.3	740	767	24594	1024.8	17.08	8	315.3	0	0	24594
									00:01:17	54.55	1.392	75.927	792	2995.53	3173.89	1.06	224.7	70.3	24.1	22.7	38.4	11	138	21.7	16.14	5.05	14.84	6.62	20.93	0.04	116	36	107	48	NONE		18.4	56	32.3	740	767	21850	910.4	15.17	8	280.1	0	0	21850
									00:01:19	44.44	1.786	79.378	999	3030.66	3292.27	1.09	290.6	89.5	25.2	23.2	38.85	11.1	138	22	16.27	5.01	14.84	6.57	20.93	0.04	117	36	107	47	NONE		18.4	56	32.3	740	767	22235	926.5	15.44	8	285.1	0	0	22235
									00:01:20	57.14	0.507	28.971	919	590.823	800.879	1.36	92.8	17	42.3	31.2	7.57	2.2	139	4.3	18.3	3.35	17.42	3.89	20.93	0.04	132	24	125	28	NONE		18.4	56	32.3	740	767	4587	191.1	3.19	9	58.8	0	0	4587
									00:01:21	85.71	1.371	117.514	114	4645.03	5224.26	1.12	220.3	73.6	24	21.3	59.55	17	139	33.4	16.07	5.37	15.08	6.58	20.93	0.04	116	39	109	47	NONE		18.4	56	32.3	740	767	34362	1431.7	23.86	9	440.5	0	0	34362
									00:01:22	62.5	1.74	108.75	807	3700.89	4375.34	1.18	290.5	84.6	28.2	23.9	47.45	13.6	140	26.4	16.7	4.86	15.22	6.15	20.93	0.04	120	35	110	44	NONE		18.5	56	32.3	740	767	27715	1154.8	19.25	9	355.3	0	0	27715
									00:01:23	49.59	1.777	88.116	963	3036.19	3458.27	1.14	296.4	84.3	27.9	24.5	38.93	11.1	141	21.5	16.68	4.74	15.6	5.86	20.93	0.04	120	34	112	42	NONE		18.5	56	32.3	740	767	22529	938.7	15.65	9	288.8	0	0	22529
									00:01:24	54.55	1.907	104.018	946	3295.7	3929.22	1.19	323.8	87.1	30.4	25.5	42.25	12.1	143	23	16.98	4.57	15.84	5.78	20.93	0.04	122	33	114	42	NONE		18.5	57	32.3	740	767	24733	1030.5	17.18	10	317.1	0	0	24733
									00:01:25	60.61	1.855	112.424	901	3235.68	4023.06	1.24	321	80.3	33.4	26.9	41.48	11.9	144	22.5	17.3	4.33	16.08	5.51	20.93	0.04	125	31	116	40	NONE		18.5	57	32.3	740	767	24544	1022.7	17.04	10	314.7	0	0	24544
									00:01:26	50.42	1.739	87.681	994	2558.51	3071.18	1.2	300.6	73.7	32.9	27.4	32.8	9.4	145	17.6	17.29	4.24	16.22	5.39	20.93	0.04	124	31	117	39	NONE	Marker	18.5	57	32.3	740	767	19233	801.4	13.36	10	246.6	0	0	19233
									00:01:28	36.81	1.815	66.81	936	2381.51	2797.09	1.17	299.5	91.8	27	23	30.53	8.7	148	16.1	16.5	5.06	15.41	6.13	20.93	0.04	119	36	111	44	NONE		18.5	57	32.3	740	767	17805	741.9	12.36	11	228.3	0	0	17805
									00:01:29	33.71	1.945	65.562	1253	2091.7	2455.86	1.17	330	88.1	30.2	25.7	26.82	7.7	150	13.9	16.97	4.53	15.66	5.98	20.93	0.04	122	33	113	43	NONE		18.5	57	32.3	740	767	15637	651.5	10.86	11	200.5	0	0	15637
									00:01:31	33.52	1.737	58.223	1198	1908.67	2243.1	1.18	292.8	80.9	29.3	24.9	24.47	7	152	12.6	16.86	4.66	15.46	6.18	20.93	0.04	121	34	111	44	NONE		18.5	57	32.3	740	767	14272	594.7	9.91	11	183	0	0	14272
									00:01:33	34.29	1.694	58.08	1206	2001.97	2366.38	1.18	281.9	83.4	27.8	23.5	25.67	7.3	153	13.1	16.64	4.92	15.28	6.48	20.93	0.04	120	35	110	47	NONE		18.6	57	32.3	740	767	14991	624.6	10.41	12	192.2	0	0	14991
									00:01:35	27.52	2.041	56.174	1414	2120.83	2550.92	1.2	330.9	111.9	25.6	21.3	27.19	7.8	153	13.9	16.21	5.48	14.89	7.03	20.93	0.04	117	39	107	51	NONE		18.6	57	32.3	740	767	15951	664.6	11.08	12	204.5	0	0	15951
									00:01:37	35.93	1.64	58.922	1162	2334.5	2774.17	1.19	262.3	93.2	24.2	20.3	29.93	8.6	153	15.3	15.99	5.68	14.58	7.27	20.93	0.04	115	41	105	52	NONE		18.6	57	32.3	740	767	17505	729.4	12.16	12	224.4	0	0	17505
									00:01:39	29.56	1.727	51.044	1318	2048.59	2412.03	1.18	275.3	98.5	23.9	20.3	26.26	7.5	153	13.4	15.94	5.7	14.43	7.44	20.93	0.04	115	41	104	54	NONE		18.6	57	32.3	740	767	15326	638.6	10.64	13	196.5	0	0	15326
									00:01:41	26.79	1.895	50.759	1459	2000.86	2352.02	1.18	303.8	106	24.4	20.8	25.65	7.3	151	13.3	16.03	5.59	14.4	7.53	20.93	0.04	115	40	104	54	NONE		18.6	57	32.3	740	767	14962	623.4	10.39	13	191.8	0	0	14962
									00:01:44	24.9	2.119	52.755	1366	2287.22	2693.17	1.18	329.3	130.5	22.3	18.9	29.32	8.4	150	15.2	15.54	6.16	14.09	7.76	20.93	0.04	112	44	101	56	NONE		18.6	57	32.3	740	767	17111	713	11.88	14	219.4	0	0	17111
									00:01:46	26.91	1.806	48.592	1244	2099.75	2406	1.15	281.6	107.9	22.2	19.4	26.92	7.7	149	14.1	15.59	5.97	13.97	7.76	20.93	0.04	112	43	101	56	NONE		18.6	56	32.3	740	767	15603	650.1	10.84	14	200	0	0	15603
									00:01:48	27.27	1.921	52.391	1439	2305.86	2612.96	1.13	297.9	115.6	21.9	19.3	29.56	8.4	148	15.6	15.51	6.02	14.01	7.77	20.93	0.04	112	43	101	56	NONE		18.6	56	32.3	740	767	17089	712	11.87	14	219.1	0	0	17089
									00:01:50	28.04	1.612	45.196	1318	1954.57	2237.64	1.14	251.3	96.3	22.1	19.3	25.06	7.2	146	13.4	15.59	5.97	14.08	7.75	20.93	0.04	112	43	101	56	NONE		18.6	56	32.3	740	767	14521	605.1	10.08	15	186.2	0	0	14521
									00:01:52	29.85	1.847	55.134	1284	2290.78	2658.98	1.16	291.5	107.5	23.2	19.9	29.37	8.4	144	15.9	15.78	5.82	14.19	7.63	20.93	0.04	114	42	102	55	NONE		18.7	56	32.3	740	767	17077	711.5	11.86	15	218.9	0	0	17077
									00:01:54	30.77	1.979	60.892	1329	2435.53	2880.65	1.18	315.7	113	24.1	20.4	31.22	8.9	142	17.2	15.95	5.71	14.45	7.48	20.93	0.04	115	41	104	54	NONE		18.7	56	32.3	740	767	18241	760	12.67	15	233.9	0	0	18241
									00:01:56	35.71	1.972	70.429	1127	2794.41	3400.35	1.22	314.7	114.9	24.3	20	35.83	10.2	141	19.8	15.96	5.83	14.56	7.39	20.93	0.04	115	42	105	53	NONE	Marker	18.7	56	32.3	740	767	21080	878.3	14.64	16	270.3	0	0	21080
									00:01:57	52.17	1.564	81.6	1001	2705.06	3516.33	1.3	261.3	81.4	28.8	22.2	34.68	9.9	141	19.2	16.71	5.2	15.3	6.45	20.93	0.04	120	37	110	46	NONE		18.7	56	32.3	740	767	20762	865.1	14.42	16	266.2	0	0	20762
									00:01:58	58.82	1.884	110.824	919	3538.73	4620.81	1.31	317.6	94.9	30.2	23.1	45.37	13	142	24.9	16.86	5.04	15.63	6.12	20.93	0.04	121	36	113	44	NONE		18.7	56	32.3	740	767	27193	1133	18.88	16	348.6	0	0	27193
									00:01:59	60	1.727	103.62	868	2979	3995.5	1.34	297.7	80.5	33.4	24.9	38.19	10.9	143	20.8	17.24	4.66	16.04	6.06	20.93	0.04	124	34	115	44	NONE		18.7	56	32.3	740	767	23059	960.8	16.01	17	295.6	0	0	23059
									00:02:00	50	1.964	98.2	994	2848.51	3801.22	1.33	338	91.9	33.2	24.9	36.52	10.4	143	19.9	17.21	4.68	16.05	5.99	20.93	0.04	124	34	116	43	NONE		18.7	56	32.3	740	767	22018	917.4	15.29	17	282.3	0	0	22018
									00:02:01	63.83	1.724	110.043	865	2902.37	4208.08	1.45	301.2	79.7	36.4	25.1	37.21	10.6	144	20.2	17.47	4.62	16.44	5.72	20.93	0.04	126	33	118	41	NONE		18.7	56	32.3	740	767	22965	956.9	15.95	17	294.4	0	0	22965
									00:02:02	61.86	1.958	121.113	913	3116.65	4501.48	1.44	343.8	88	37.5	25.9	39.96	11.4	144	21.6	17.56	4.49	16.43	5.63	20.93	0.04	126	32	118	41	NONE		18.7	56	32.3	740	767	24633	1026.4	17.11	18	315.8	0	0	24633
									00:02:03	64.52	1.837	118.516	958	2796.47	4218.64	1.51	327	79.1	40.8	27	35.85	10.2	145	19.3	17.8	4.31	16.84	5.41	20.93	0.04	128	31	121	39	NONE		18.7	56	32.3	740	767	22387	932.8	15.55	18	287	0	0	22387
									00:02:04	53.1	2.136	113.416	1028	2788.87	3976.13	1.43	378.5	90.6	39.3	27.6	35.75	10.2	146	19.1	17.72	4.24	16.6	5.54	20.93	0.04	128	31	120	40	NONE		18.7	56	32.3	740	767	21960	915	15.25	18	281.5	0	0	21960
									00:02:05	59.41	1.854	110.139	1024	2640.37	3864.29	1.46	329.6	78.7	40.1	27.4	33.85	9.7	147	18	17.78	4.24	16.78	5.37	20.93	0.04	128	31	121	39	NONE		18.7	56	32.3	740	767	20949	872.9	14.55	18	268.6	0	0	20949
									00:02:06	51.28	2.025	103.846	1039	2641.82	3722.27	1.41	356.8	87.8	37.9	26.9	33.87	9.7	148	17.9	17.62	4.34	16.65	5.48	20.93	0.04	127	31	120	39	NONE		18.7	56	32.3	740	767	20733	863.9	14.4	19	265.8	0	0	20733
									00:02:07	56.07	2.02	113.271	1053	2756.75	3887.76	1.41	358.8	83.9	39.7	28.1	35.34	10.1	150	18.4	17.76	4.15	16.8	5.19	20.93	0.04	128	30	121	37	NONE		18.8	56	32.3	740	767	21640	901.7	15.03	19	277.4	0	0	21640
									00:02:08	58.25	1.947	113.417	944	2669.19	3733.94	1.4	348	77.6	41	29.3	34.22	9.8	151	17.7	17.87	3.99	16.81	5.14	20.93	0.04	129	29	121	37	NONE	Marker	18.8	56	32.3	740	767	20905	871	14.52	19	268	0	0	20905
									00:02:10	42.86	2	85.714	993	2354.12	3150.4	1.34	348.1	88.9	35.1	26.3	30.18	8.6	153	15.4	17.4	4.44	16.18	5.87	20.93	0.04	125	32	116	42	NONE		18.8	56	32.3	740	767	18211	758.8	12.65	20	233.5	0	0	18211
									00:02:11	39.47	1.732	68.368	1064	2104.13	2641.67	1.26	295.2	80.9	31.2	24.8	26.98	7.7	155	13.6	17.04	4.67	15.85	5.95	20.93	0.04	123	34	114	43	NONE		18.8	56	32.3	740	767	16001	666.7	11.11	20	205.1	0	0	16001
									00:02:13	32.09	1.818	58.332	1223	1795.65	2221.27	1.24	310.1	83.7	31.2	25.2	23.02	6.6	157	11.4	17.06	4.6	15.85	6.09	20.93	0.04	123	33	114	44	NONE		18.8	56	32.3	740	767	13603	566.8	9.45	20	174.4	0	0	13603
									00:02:15	40.82	1.711	69.837	968	2416.4	2929.3	1.21	284	86.7	27.7	22.9	30.98	8.9	158	15.3	16.6	5.07	15.2	6.56	20.93	0.04	120	36	109	47	NONE		18.8	56	32.3	740	767	18211	758.8	12.65	20	233.5	0	0	18211
									00:02:16	33.52	1.608	53.899	1191	2004.36	2376	1.19	262.1	85.6	25.7	21.7	25.7	7.3	159	12.6	16.3	5.32	15.01	6.89	20.93	0.04	117	38	108	50	NONE		18.8	56	32.3	740	767	15020	625.8	10.43	21	192.6	0	0	15020
									00:02:18	37.04	2.033	75.296	1096	2808.13	3358.64	1.2	330.9	109.5	25.9	21.6	36	10.3	158	17.8	16.28	5.39	14.77	7.13	20.93	0.04	117	39	106	51	NONE		18.8	56	32.3	740	767	21091	878.8	14.65	21	270.4	0	0	21091
									00:02:20	31.91	1.849	59.011	1314	2280.2	2605.82	1.14	298.8	98.6	24.9	21.8	29.23	8.4	156	14.6	16.16	5.33	14.73	7.04	20.93	0.04	116	38	106	51	NONE		18.9	55	32.3	740	767	16933	705.6	11.76	21	217.1	0	0	16933
									00:02:23	21.66	2.369	51.314	1533	2171.03	2541.95	1.17	371.4	141.6	22.9	19.6	27.83	8	151	14.4	15.68	5.98	14.23	7.63	20.93	0.04	113	43	102	55	NONE		18.9	54	32.4	740	767	16219	675.8	11.26	22	207.9	0	0	16219
									00:02:24	34.29	1.335	45.771	951	2007.41	2190.21	1.09	207.9	77.1	21.6	19.8	25.74	7.4	147	13.7	15.57	5.78	13.83	7.69	20.93	0.04	112	42	100	55	NONE		18.9	55	32.4	740	767	14743	614.3	10.24	22	189	0	0	14743
									00:02:26	35.71	1.985	70.893	1078	3200.41	3492.44	1.09	306	118	21.4	19.6	41.03	11.7	145	22.1	15.42	5.94	13.72	7.77	20.93	0.04	111	43	99	56	NONE		18.9	55	32.4	740	768	23506	979.4	16.32	23	301.4	0	0	23506
									00:02:29	22.47	1.665	37.416	1190	1666.22	1864.3	1.12	257.4	100.1	21.5	19.2	21.36	6.1	143	11.7	15.46	6.01	13.4	8.01	20.93	0.04	111	43	96	58	NONE		18.9	55	32.4	740	767	12311	512.9	8.55	23	157.8	0	0	12311
									00:02:31	30.77	1.821	56.031	1113	2696.98	2841.08	1.05	274.9	111.4	20	19	34.58	9.9	142	19	15.1	6.12	13.48	7.88	20.93	0.04	109	44	97	57	NONE		18.9	54	32.4	740	767	19647	818.6	13.64	24	251.9	0	0	19647
									00:02:33	31.91	1.907	60.862	1159	2793.25	2975.25	1.07	292.8	112.5	21	19.7	35.81	10.2	142	19.7	15.35	5.9	13.7	7.68	20.93	0.04	111	42	99	55	NONE		18.9	54	32.4	740	767	20400	850	14.17	24	261.5	0	0	20400
									00:02:35	31.09	1.812	56.332	1207	2486.89	2681.3	1.08	281.8	104.1	21.8	20.2	31.88	9.1	141	17.6	15.55	5.75	14.03	7.42	20.93	0.04	112	41	101	53	NONE		18.9	55	32.4	740	767	18214	758.9	12.65	25	233.5	0	0	18214
									00:02:36	31.25	1.73	54.062	1160	2350.4	2591.85	1.1	270	100.1	22.1	20	30.13	8.6	138	17	15.61	5.79	13.99	7.57	20.93	0.04	112	42	101	55	NONE		18.9	54	32.4	740	767	17305	721.1	12.02	25	221.9	0	0	17305
									00:02:38	31.25	1.655	51.719	1128	2219.38	2451.84	1.1	259.4	94.7	22.3	20.2	28.45	8.1	136	16.3	15.67	5.72	14.17	7.42	20.93	0.04	113	41	102	53	NONE		18.9	54	32.4	740	767	16348	681.2	11.35	25	209.6	0	0	16348
									00:02:40	29.13	1.866	54.35	1254	2239.45	2540.77	1.13	295.8	105.3	23.4	20.6	28.71	8.2	135	16.6	15.85	5.64	14.3	7.49	20.93	0.04	114	41	103	54	NONE		19	54	32.4	740	767	16601	691.7	11.53	26	212.8	0	0	16601
									00:02:42	33.15	1.807	59.901	1111	2399.82	2787.28	1.16	288.5	101.5	24	20.7	30.77	8.8	133	18	15.97	5.62	14.46	7.35	20.93	0.04	115	40	104	53	NONE		18.9	54	32.4	740	767	17892	745.5	12.43	26	229.4	0	0	17892
									00:02:44	33.9	1.799	60.983	1111	2445.79	2898.47	1.19	286.7	103.2	24	20.2	31.36	9	131	18.7	15.94	5.74	14.62	7.22	20.93	0.04	115	41	105	52	NONE		19	54	32.4	740	767	18327	763.6	12.73	26	235	0	0	18327
									00:02:46	34.88	1.938	67.605	1239	2412.01	2960.77	1.23	318.8	102.5	27	22	30.92	8.8	129	18.7	16.45	5.29	15.1	6.77	20.93	0.04	118	38	109	49	NONE		18.9	54	32.4	740	767	18236	759.8	12.66	27	233.8	0	0	18236
									00:02:48	33.9	1.913	64.847	1111	2213.03	2826.54	1.28	317.6	100.7	28.2	22.1	28.37	8.1	128	17.3	16.6	5.26	15.35	6.75	20.93	0.04	120	38	111	49	NONE		19	54	32.4	740	767	16906	704.4	11.74	27	216.7	0	0	16906
									00:02:49	32.61	1.902	62.022	1185	2025.75	2640.24	1.3	318.9	97.8	29.5	22.6	25.97	7.4	127	16	16.77	5.14	15.55	6.69	20.93	0.04	121	37	112	48	NONE		19	54	32.5	740	767	15559	648.3	10.8	27	199.5	0	0	15559
									00:02:51	32.26	1.782	57.484	1159	1798.22	2435.53	1.35	301.2	91.2	30.7	22.7	23.05	6.6	125	14.4	16.9	5.12	15.66	6.68	20.93	0.04	122	37	113	48	NONE		19	54	32.5	740	767	13957	581.5	9.69	28	178.9	0	0	13957
									00:02:53	31.91	1.753	55.947	1169	1662.71	2306.09	1.39	299.4	87.3	32.3	23.3	21.32	6.1	123	13.5	17.08	4.98	15.85	6.54	20.93	0.04	123	36	114	47	NONE		19	54	32.4	740	767	12991	541.3	9.02	28	166.5	0	0	12991
									00:02:55	27.65	1.598	44.184	1154	1293.11	1844.77	1.43	273.4	80.6	32.7	22.9	16.58	4.7	119	10.9	17.11	5.04	15.89	6.77	20.93	0.04	123	36	114	49	NONE		19	54	32.4	740	767	10184	424.3	7.07	28	130.6	0	0	10184
									00:02:57	31.25	1.625	50.781	1129	1525.74	2209.87	1.45	276.1	85.4	31.8	22	19.56	5.6	117	13	16.99	5.26	15.8	6.83	20.93	0.04	122	38	114	49	NONE		19	54	32.5	740	767	12069	502.9	8.38	29	154.7	0	0	12069
									00:02:59	30.77	1.812	55.754	1287	1595.09	2381.93	1.49	310.7	93.5	33.6	22.5	20.45	5.8	116	13.8	17.15	5.16	16.03	6.65	20.93	0.04	123	37	115	48	NONE		19	54	32.5	740	767	12731	530.5	8.84	29	163.2	0	0	12731
									00:03:01	27.91	1.94	54.14	1305	1470.77	2268.62	1.54	335.7	98.2	35.5	23	18.86	5.4	115	12.8	17.3	5.06	16.3	6.42	20.93	0.04	125	36	117	46	NONE		19	54	32.5	740	767	11853	493.9	8.23	29	152	0	0	11853
									00:03:04	26.2	1.811	47.45	1229	1256.67	1993.34	1.59	314.5	91.9	36.3	22.9	16.11	4.6	114	11	17.37	5.07	16.41	6.52	20.93	0.04	125	37	118	47	NONE		19	54	32.5	740	767	10215	425.6	7.09	30	131	0	0	10215
									00:03:06	29.13	1.742	50.738	1175	1307.54	2119.36	1.62	303.8	87.9	37.2	23	16.76	4.8	112	11.7	17.44	5.05	16.39	6.54	20.93	0.04	126	36	118	47	NONE		19	54	32.5	740	767	10700	445.8	7.43	30	137.2	0	0	10700
									00:03:08	29.27	1.568	45.893	1175	1121.95	1826.12	1.63	276.2	75.4	39.1	24	14.38	4.1	108	10.4	17.61	4.81	16.5	6.41	20.93	0.04	127	35	119	46	NONE		19	54	32.5	740	767	9193	383.1	6.38	30	117.9	0	0	9193
									00:03:10	22.14	2.233	49.439	1686	1188.24	2021.25	1.7	393.6	110.3	40.3	23.7	15.23	4.4	108	11	17.63	4.94	16.72	6.34	20.93	0.04	127	36	120	46	NONE		19	54	32.5	740	767	9875	411.5	6.86	30	126.6	0	0	9875
									00:03:12	35.29	1.479	52.2	948	1186.38	2067.7	1.74	263	70.8	41.9	24.1	15.21	4.3	107	11.1	17.78	4.79	16.76	6.14	20.93	0.04	128	34	121	44	NONE		19	54	32.5	740	767	9938	414.1	6.9	30	127.4	0	0	9938
									00:03:14	35.09	1.31	45.965	986	1014.85	1744.3	1.72	234.3	60.1	42.9	24.9	13.01	3.7	105	9.7	17.89	4.59	16.81	6.03	20.93	0.04	129	33	121	43	NONE		19	54	32.5	740	767	8462	352.6	5.88	31	108.5	0	0	8462
									00:03:16	32.79	1.413	46.328	955	1121.31	1937.95	1.73	248.5	71.4	39.3	22.7	14.38	4.1	101	11.1	17.59	5.05	16.69	6.22	20.93	0.04	127	36	120	45	NONE		19	54	32.5	740	767	9367	390.3	6.5	31	120.1	0	0	9367
									00:03:17	33.71	1.273	42.91	1004	980.874	1633.92	1.67	226.7	58.6	41.3	24.8	12.58	3.6	99	9.9	17.81	4.6	16.75	5.99	20.93	0.04	128	33	121	43	NONE		19	54	32.5	740	767	8097	337.4	5.62	31	103.8	0	0	8097
									00:03:19	34.88	1.363	47.547	970	1108.65	1884.9	1.7	241.6	65.3	40.7	23.9	14.21	4.1	96	11.5	17.73	4.79	16.73	6.08	20.93	0.04	128	34	120	44	NONE		19	54	32.5	740	767	9212	383.8	6.4	31	118.1	0	0	9212
									00:03:21	32.43	1.519	49.265	1083	1118.32	1880.66	1.68	270.7	70.1	42	25	14.34	4.1	94	11.9	17.82	4.61	16.84	6.02	20.93	0.04	128	33	121	43	NONE		19	54	32.5	740	767	9259	385.8	6.43	31	118.7	0	0	9259
									00:03:23	31.75	1.415	44.921	1068	989.13	1712.17	1.73	253.1	65.2	43.2	24.9	12.68	3.6	93	10.6	17.89	4.61	17	5.86	20.93	0.04	129	33	122	42	NONE		19	54	32.5	740	767	8267	344.5	5.74	32	106	0	0	8267
									00:03:25	31.09	1.297	40.321	989	859.16	1483.35	1.73	233.3	57.7	44.4	25.7	11.01	3.1	93	9.2	17.99	4.45	16.98	5.85	20.93	0.04	130	32	122	42	NONE		19	54	32.5	740	767	7175	298.9	4.98	32	92	0	0	7175
									00:03:27	30.46	1.269	38.65	1017	792.545	1364.56	1.72	229.7	54.2	46.1	26.8	10.16	2.9	93	8.5	18.1	4.27	17.06	5.77	20.93	0.04	130	31	123	42	NONE		19	54	32.5	740	767	6612	275.5	4.59	32	84.8	0	0	6612
									00:03:29	30.3	1.404	42.545	1054	905.624	1586.41	1.75	252.4	63.3	44.6	25.5	11.61	3.3	91	10	17.98	4.51	17.08	5.84	20.93	0.04	129	32	123	42	NONE		19	54	32.5	740	767	7599	316.6	5.28	32	97.4	0	0	7599
									00:03:31	34.29	1.42	48.686	1020	990.792	1751.82	1.77	257	61.8	46.7	26.4	12.7	3.6	88	11.3	18.1	4.35	17.12	5.71	20.93	0.04	130	31	123	41	NONE		19	54	32.5	740	767	8339	347.5	5.79	32	106.9	0	0	8339
									00:03:33	29.41	1.493	43.912	1161	862.97	1568.34	1.82	271.3	64.5	48.5	26.7	11.06	3.2	85	10.2	18.17	4.32	17.32	5.58	20.93	0.04	131	31	125	40	NONE		19	54	32.5	740	767	7331	305.4	5.09	32	94	0	0	7331
									00:03:35	30.77	1.491	45.877	1131	880.446	1612.51	1.83	271.8	63.4	49.7	27.1	11.29	3.2	82	10.7	18.23	4.25	17.37	5.44	20.93	0.04	131	31	125	39	NONE		19.1	53	32.5	740	767	7499	312.4	5.21	33	96.1	0	0	7499
									00:03:37	24.69	1.618	39.951	1278	743.753	1387.73	1.87	296	68	51.4	27.5	9.54	2.7	82	9.1	18.29	4.2	17.43	5.52	20.93	0.04	132	30	125	40	NONE		19.1	53	32.5	740	767	6375	265.6	4.43	33	81.7	0	0	6375
									00:03:39	25.97	1.27	32.987	954	631.405	1146.38	1.82	231.7	53.4	49.4	27.2	8.09	2.3	82	7.7	18.24	4.2	17.29	5.67	20.93	0.04	131	30	124	41	NONE		19.1	53	32.5	740	767	5362	223.4	3.72	33	68.7	0	0	5362
									00:03:41	28.71	1.002	28.766	801	526.468	919.864	1.75	184.3	38.8	50.8	29.1	6.75	1.9	81	6.5	18.39	3.87	17.36	5.45	20.93	0.04	132	28	125	39	NONE		19.1	53	32.5	740	767	4414	183.9	3.07	33	56.6	0	0	4414
									00:03:44	22.3	1.417	31.606	1023	730.764	1238.31	1.69	251.6	67.1	41.1	24.3	9.37	2.7	81	9	17.76	4.74	16.69	6.36	20.93	0.04	128	34	120	46	NONE		19.1	53	32.5	740	767	6065	252.7	4.21	33	77.8	0	0	6065
									00:03:46	26.09	1.424	37.148	1072	855.719	1419.92	1.66	253.3	65.8	41.3	24.9	10.97	3.1	82	10.4	17.79	4.62	16.7	6.14	20.93	0.04	128	33	120	44	NONE		19.1	53	32.5	740	767	7055	294	4.9	33	90.4	0	0	7055
									00:03:48	28.71	1.269	36.431	992	813.119	1334.11	1.64	227.1	56.2	42.3	25.8	10.42	3	84	9.7	17.9	4.43	16.83	5.88	20.93	0.04	129	32	121	42	NONE		19.1	53	32.5	740	767	6680	278.3	4.64	34	85.6	0	0	6680
									00:03:51	25.97	1.322	34.338	1087	766.835	1254.27	1.64	236.6	58.4	42.4	25.9	9.83	2.8	85	9	17.9	4.42	16.95	5.76	20.93	0.04	129	32	122	41	NONE		19.1	53	32.5	740	767	6293	262.2	4.37	34	80.7	0	0	6293
									00:03:53	25.97	1.309	34	1042	746.986	1213.2	1.62	235	56.5	43.1	26.5	9.58	2.7	83	9	17.95	4.32	16.96	5.7	20.93	0.04	129	31	122	41	NONE		19.1	53	32.5	740	767	6117	254.9	4.25	34	78.4	0	0	6117
									00:03:56	23.9	1.487	35.546	1207	766.6	1270.7	1.66	267.5	64.3	44.2	26.7	9.83	2.8	83	9.2	17.99	4.32	17.06	5.67	20.93	0.04	130	31	123	41	NONE		19.1	53	32.5	740	767	6318	263.3	4.39	34	81	0	0	6318
									00:03:58	27.15	1.349	36.624	1057	787.403	1326.65	1.68	242.6	59.1	44.1	26.2	10.09	2.9	83	9.5	17.98	4.38	17.11	5.61	20.93	0.04	129	32	123	40	NONE		19.1	53	32.5	740	767	6523	271.8	4.53	34	83.6	0	0	6523
									00:04:00	29.85	1.207	36.03	945	753.545	1273.26	1.69	218	51.6	45	26.7	9.66	2.8	82	9.2	18.06	4.28	17.23	5.4	20.93	0.04	130	31	124	39	NONE		19.1	53	32.5	740	767	6249	260.4	4.34	34	80.1	0	0	6249
									00:04:04	15	2.269	34.035	1845	683.694	1214.02	1.78	411.4	97.9	48.2	27.2	8.77	2.5	82	8.3	18.13	4.31	17.31	5.52	20.93	0.04	131	31	125	40	NONE		19.1	53	32.5	740	767	5763	240.1	4	35	73.9	0	0	5763
									00:04:07	22.14	0.673	14.9	503	313.809	514.159	1.64	121.6	28.1	42.5	26	4.02	1.1	83	3.8	18.07	4.18	17.21	5.4	20.93	0.04	130	30	124	39	NONE		19.1	53	32.5	740	767	2577	107.4	1.79	35	33	0	0	2577
									00:04:09	28.3	1.006	28.472	706	649.521	1027.23	1.58	179.7	43.9	40.8	25.8	8.33	2.4	85	7.6	17.86	4.36	16.81	5.86	20.93	0.04	129	31	121	42	NONE		19.2	53	32.5	740	767	5275	219.8	3.66	35	67.6	0	0	5275
									00:04:11	25.97	1.153	29.948	881	730.393	1125.68	1.54	203.8	52.4	38.5	25	9.36	2.7	83	8.8	17.68	4.54	16.71	5.9	20.93	0.04	127	33	120	42	NONE		19.2	53	32.5	740	767	5885	245.2	4.09	35	75.4	0	0	5885
									00:04:13	25.64	1.158	29.692	861	699.021	1066.27	1.53	206.1	50.3	39.9	26.2	8.96	2.6	82	8.5	17.8	4.34	16.72	5.84	20.93	0.04	128	31	120	42	NONE		19.2	53	32.5	740	767	5615	233.9	3.9	35	72	0	0	5615
									00:04:15	27.15	1.164	31.602	833	747.348	1140.27	1.53	207	50.8	39.7	26	9.58	2.7	82	9.1	17.78	4.36	16.74	5.8	20.93	0.04	128	31	121	42	NONE		19.2	53	32.6	740	767	6003	250.1	4.17	35	77	0	0	6003
									00:04:18	25.64	1.209	31	913	718.573	1102.21	1.53	215.7	52	40.6	26.5	9.21	2.6	82	8.8	17.84	4.3	16.8	5.71	20.93	0.04	128	31	121	41	NONE		19.2	53	32.6	740	767	5781	240.9	4.01	36	74.1	0	0	5781
									00:04:20	27.15	1.135	30.814	817	704.914	1065.77	1.51	203.1	47.5	41	27.1	9.04	2.6	82	8.6	17.89	4.19	16.86	5.64	20.93	0.04	129	30	121	41	NONE		19.2	53	32.6	740	767	5647	235.3	3.92	36	72.4	0	0	5647
									00:04:23	21.82	1.211	26.422	896	629.219	950.604	1.51	215.2	52.7	39.6	26.2	8.07	2.3	82	7.7	17.77	4.35	16.72	5.8	20.93	0.04	128	31	120	42	NONE		19.2	53	32.6	740	767	5039	210	3.5	36	64.6	0	0	5039
									00:04:25	24.39	1.174	28.634	819	675.133	999.874	1.48	209.2	49.6	39.9	26.9	8.66	2.5	81	8.3	17.82	4.22	16.74	5.73	20.93	0.04	128	30	121	41	NONE		19.2	53	32.6	740	767	5375	224	3.73	36	68.9	0	0	5375
									00:04:28	24.79	1.182	29.306	850	688.681	1024.61	1.49	210.7	50	40	26.9	8.83	2.5	81	8.5	17.83	4.23	16.74	5.74	20.93	0.04	128	30	121	41	NONE		19.2	53	32.6	740	767	5491	228.8	3.81	36	70.4	0	0	5491
									00:04:30	22.64	1.25	28.302	934	671.928	1010.74	1.5	222.3	54	39.8	26.4	8.61	2.5	82	8.2	17.78	4.32	16.78	5.71	20.93	0.04	128	31	121	41	NONE		19.3	53	32.6	740	767	5375	223.9	3.73	36	68.9	0	0	5375
									00:04:33	26.79	1.185	31.741	817	724.704	1086.81	1.5	212.2	49.1	41.2	27.5	9.29	2.7	82	8.8	17.91	4.14	16.85	5.56	20.93	0.04	129	30	121	40	NONE		19.3	53	32.6	740	767	5791	241.3	4.02	36	74.2	0	0	5791
									00:04:35	27.4	1.111	30.438	785	672.777	1000.28	1.49	200.1	44.2	42.4	28.5	8.63	2.5	82	8.2	18.01	3.98	16.94	5.48	20.93	0.04	130	29	122	39	NONE		19.3	53	32.6	740	767	5363	223.4	3.72	37	68.8	0	0	5363
									00:04:47	24.19	1.177	28.476	849	644.167	965.546	1.5	211.1	48.3	41.6	27.7	8.26	2.4	78	8.3	17.94	4.1	16.91	5.49	20.93	0.04	129	30	122	40	NONE		19.4	53	32.6	740	767	5147	214.5	3.57	37	66	0	0	5147
									00:04:49	22.99	0.991	22.782	716	518.193	765.422	1.48	177.7	40.3	40.9	27.7	6.64	1.9	78	6.6	17.93	4.07	16.95	5.44	20.93	0.04	129	29	122	39	NONE		19.4	53	32.6	740	767	4123	171.8	2.86	37	52.9	0	0	4123
									00:04:51	27.03	1.154	31.189	773	733.418	1078.83	1.47	205.8	48.3	39.9	27.2	9.4	2.7	79	9.3	17.83	4.19	16.8	5.57	20.93	0.04	128	30	121	40	NONE		19.4	53	32.6	740	767	5828	242.8	4.05	38	74.7	0	0	5828
									00:04:54	25.97	1.222	31.74	845	749.861	1118.57	1.49	217.6	52.1	39.9	26.8	9.61	2.7	81	9.3	17.81	4.26	16.89	5.54	20.93	0.04	128	31	122	40	NONE		19.4	53	32.6	740	767	5983	249.3	4.15	38	76.7	0	0	5983
									00:04:56	28.3	0.942	26.66	725	570.484	841.253	1.47	170.6	36	43.3	29.3	7.31	2.1	79	7.2	18.11	3.82	17.05	5.16	20.93	0.04	130	28	123	37	NONE		19.4	53	32.6	740	767	4536	189	3.15	38	58.2	0	0	4536
									00:04:58	27.27	1.07	29.182	738	670.761	993.826	1.48	191.5	44.1	40.7	27.4	8.6	2.5	80	8.4	17.9	4.12	16.9	5.42	20.93	0.04	129	30	122	39	NONE		19.4	53	32.6	740	767	5341	222.6	3.71	38	68.5	0	0	5341
									00:05:00	28.04	1.082	30.336	742	682.303	1016.9	1.49	194.3	43.9	41.6	27.9	8.75	2.5	81	8.4	17.96	4.06	16.93	5.42	20.93	0.04	129	29	122	39	NONE		19.4	53	32.6	740	767	5443	226.8	3.78	38	69.8	0	0	5443
									00:05:02	30.3	1.104	33.455	753	750.136	1124.14	1.5	198.3	44.9	41.8	27.9	9.62	2.7	81	9.3	17.96	4.07	17.02	5.36	20.93	0.04	129	29	123	39	NONE		19.5	53	32.6	740	767	5993	249.7	4.16	38	76.8	0	0	5993
									00:05:04	28.3	1.049	29.689	751	707.826	1055.14	1.49	186.5	45.1	39.1	26.3	9.07	2.6	81	8.7	17.78	4.3	16.97	5.43	20.93	0.04	128	31	122	39	NONE		19.5	53	32.6	740	767	5647	235.3	3.92	38	72.4	0	0	5647
									00:05:06	27.78	1.082	30.056	836	678.028	1032.99	1.52	194	45	41.5	27.2	8.69	2.5	82	8.3	17.93	4.16	17.08	5.35	20.93	0.04	129	30	123	39	NONE		19.5	53	32.6	740	767	5444	226.8	3.78	38	69.8	0	0	5444
									00:05:09	29.27	1.089	31.873	785	682.754	1063.93	1.56	196.7	44	43.7	28	8.75	2.5	83	8.2	18.06	4.04	17.18	5.22	20.93	0.04	130	29	124	38	NONE		19.5	53	32.6	740	767	5520	230	3.83	39	70.8	0	0	5520
									00:05:10	33.9	0.859	29.119	643	585.812	906.727	1.55	156.7	32.4	45.7	29.5	7.51	2.1	82	7.1	18.24	3.77	17.37	4.9	20.93	0.04	131	27	125	35	NONE		19.5	53	32.6	740	767	4726	196.9	3.28	39	60.6	0	0	4726
									00:05:12	35.29	0.898	31.694	594	663.484	1031.95	1.56	162.8	35.4	44	28.3	8.51	2.4	81	8.2	18.13	3.94	17.28	5.02	20.93	0.04	131	28	124	36	NONE		19.5	53	32.6	740	767	5361	223.4	3.72	39	68.7	0	0	5361
									00:05:14	30.61	0.857	26.235	632	539.987	823.956	1.53	155.9	32.6	44.6	29.2	6.92	2	80	6.7	18.19	3.8	17.28	5.01	20.93	0.04	131	27	124	36	NONE		19.5	53	32.6	740	767	4338	180.7	3.01	39	55.6	0	0	4338
									00:05:16	30.3	0.921	27.909	643	591.059	903.485	1.53	166.8	36.1	43.6	28.5	7.58	2.2	80	7.4	18.11	3.92	17.19	5.14	20.93	0.04	130	28	124	37	NONE		19.5	53	32.6	740	767	4751	197.9	3.3	39	60.9	0	0	4751
									00:05:18	29.7	0.815	24.208	539	509.41	772.634	1.52	147.8	31.5	43.4	28.6	6.53	1.9	79	6.4	18.13	3.87	17.24	5.09	20.93	0.04	131	28	124	37	NONE		19.6	53	32.6	740	767	4085	170.2	2.84	39	52.4	0	0	4085
									00:05:20	31.09	0.749	23.285	509	491.34	741.903	1.51	135.8	28.9	43	28.5	6.3	1.8	79	6.2	18.13	3.86	17.27	4.94	20.93	0.04	131	28	124	36	NONE		19.6	52	32.6	740	767	3935	163.9	2.73	39	50.4	0	0	3935
									00:05:22	31.58	0.906	28.611	658	622.648	936.41	1.5	163.5	35.9	42.4	28.2	7.98	2.3	77	8.1	18.05	3.96	17.07	5.23	20.93	0.04	130	29	123	38	NONE		19.6	53	32.6	740	767	4980	207.5	3.46	39	63.8	0	0	4980
									00:05:24	29.56	1.008	29.793	706	641.486	966.688	1.51	182.2	39.6	43.2	28.7	8.22	2.3	76	8.4	18.08	3.93	17.15	5.18	20.93	0.04	130	28	123	37	NONE		19.6	53	32.6	740	767	5134	213.9	3.57	39	65.8	0	0	5134
									00:05:26	29.7	1.017	30.208	675	642.862	976.344	1.52	184.1	39.8	43.8	28.8	8.24	2.4	75	8.6	18.1	3.91	17.15	5.15	20.93	0.04	130	28	123	37	NONE		19.6	53	32.6	740	767	5157	214.9	3.58	40	66.1	0	0	5157
									00:05:28	33.9	0.922	31.254	579	656.032	990.864	1.51	167.3	35.4	44	29.1	8.41	2.4	73	9	18.15	3.84	17.26	4.93	20.93	0.04	131	28	124	35	NONE		19.6	53	32.6	740	767	5254	218.9	3.65	40	67.4	0	0	5254
									00:05:30	29.56	1.004	29.675	769	603.98	927.273	1.54	182.9	38	45.7	29.8	7.74	2.2	74	8.2	18.22	3.78	17.29	4.97	20.93	0.04	131	27	124	36	NONE		19.6	53	32.6	740	767	4861	202.5	3.38	40	62.3	0	0	4861
									00:05:32	28.17	1.012	28.507	723	573.155	878.962	1.53	184.7	37.8	46.3	30.2	7.35	2.1	76	7.5	18.25	3.74	17.29	4.97	20.93	0.04	131	27	124	36	NONE		19.6	53	32.6	740	767	4611	192.1	3.2	40	59.1	0	0	4611
									00:05:34	25.53	0.932	23.796	710	466.824	716.402	1.53	170.7	34	47.1	30.7	5.98	1.7	77	6.1	18.32	3.65	17.39	4.98	20.93	0.04	132	26	125	36	NONE		19.6	53	32.6	740	767	3756	156.5	2.61	40	48.2	0	0	3756
									00:05:36	26.91	0.949	25.534	658	523.278	792.964	1.52	172.8	35.7	45.2	29.8	6.71	1.9	76	6.9	18.21	3.76	17.22	5.07	20.93	0.04	131	27	124	37	NONE		19.6	53	32.6	740	767	4195	174.8	2.91	40	53.8	0	0	4195
									00:05:39	27.03	1.08	29.189	691	655.986	984.786	1.5	193.9	44.1	41.6	27.7	8.41	2.4	76	8.6	17.95	4.08	17.06	5.3	20.93	0.04	129	29	123	38	NONE		19.6	53	32.7	740	767	5244	218.5	3.64	40	67.2	0	0	5244
									00:05:42	19.42	0.862	16.738	714	359.677	538.806	1.5	155.9	33.6	42.8	28.5	4.61	1.3	76	4.7	18.09	3.9	16.99	5.36	20.93	0.04	130	28	122	39	NONE		19.6	53	32.6	740	767	2873	119.7	2	40	36.8	0	0	2873
									00:05:44	24.69	0.872	21.531	602	490.167	718.026	1.46	156.4	35.2	40.4	27.6	6.28	1.8	76	6.4	17.94	4.04	16.91	5.36	20.93	0.04	129	29	122	39	NONE		19.6	53	32.6	740	767	3890	162.1	2.7	41	49.9	0	0	3890
									00:05:46	27.15	0.671	18.217	429	408.926	580.642	1.42	120.8	25.9	39.9	28.1	5.24	1.5	75	5.5	18	3.86	17.16	4.87	20.93	0.04	130	28	124	35	NONE		19.6	53	32.6	740	767	3216	134	2.23	41	41.2	0	0	3216
									00:05:49	25.75	0.828	21.322	587	507.509	710.535	1.4	147.7	33.4	38.5	27.5	6.51	1.9	75	6.8	17.84	4.03	16.93	5.21	20.93	0.04	128	29	122	38	NONE		19.7	53	32.7	740	767	3976	165.7	2.76	41	51	0	0	3976
									00:05:51	28.85	0.865	24.952	608	616.165	850.936	1.38	153.4	35.7	37.2	26.9	7.9	2.3	74	8.3	17.73	4.13	16.8	5.25	20.93	0.04	128	30	121	38	NONE		19.6	53	32.7	740	767	4808	200.3	3.34	41	61.6	0	0	4808
									00:05:53	25.42	0.881	22.398	649	545.093	737.109	1.35	156.8	35.1	37.8	28	6.99	2	76	7.2	17.8	3.98	16.73	5.36	20.93	0.04	128	29	120	39	NONE		19.7	52	32.7	740	767	4229	176.2	2.94	41	54.2	0	0	4229
									00:05:55	27.65	1.076	29.751	683	752.177	1016.71	1.35	190.2	44.5	37	27.4	9.64	2.8	76	9.9	17.68	4.14	16.58	5.48	20.93	0.04	127	30	119	39	NONE		19.7	52	32.6	740	767	5835	243.1	4.05	41	74.8	0	0	5835
									00:05:57	30.3	0.971	29.424	702	704.592	953.517	1.35	173.3	38.1	38.8	28.6	9.03	2.6	74	9.5	17.85	3.92	16.84	5.17	20.93	0.04	129	28	121	37	NONE		19.7	52	32.6	740	767	5467	227.8	3.8	41	70.1	0	0	5467
									00:05:59	28.85	0.976	28.154	706	651.475	905.227	1.39	175	38	40.1	28.9	8.35	2.4	75	8.7	17.93	3.89	16.98	5.12	20.93	0.04	129	28	122	37	NONE		19.7	52	32.6	740	767	5093	212.2	3.54	41	65.3	0	0	5093
									00:06:01	30.15	0.875	26.382	675	628.076	876.743	1.4	156.1	35.2	38.6	27.7	8.05	2.3	77	8.2	17.84	4.02	17.01	5.11	20.93	0.04	128	29	122	37	NONE		19.7	52	32.7	740	767	4916	204.8	3.41	41	63	0	0	4916
									00:06:03	29.27	0.941	27.541	732	635.568	906.612	1.43	168.6	37.5	40.1	28.1	8.15	2.3	79	8	17.92	3.99	17.05	5.08	20.93	0.04	129	29	123	37	NONE		19.7	52	32.7	740	767	5005	208.6	3.48	42	64.2	0	0	5005
									00:06:05	31.25	0.908	28.375	705	634.115	910.979	1.44	163.5	35.3	41.3	28.7	8.13	2.3	79	8	18.01	3.89	17.15	5	20.93	0.04	130	28	123	36	NONE		19.7	52	32.7	740	767	5004	208.5	3.48	42	64.2	0	0	5004
									00:06:07	27.78	0.945	26.25	676	595.507	860.408	1.44	169.7	37.5	40.8	28.2	7.63	2.2	78	7.6	17.96	3.97	17.16	5.1	20.93	0.04	129	29	124	37	NONE		19.7	53	32.7	740	767	4707	196.1	3.27	42	60.3	0	0	4707
									00:06:10	24.39	1.131	27.585	722	593.173	872.008	1.47	204.7	43.3	43.6	29.7	7.6	2.2	79	7.5	18.1	3.83	17.1	5.2	20.93	0.04	130	28	123	37	NONE		19.7	53	32.7	740	767	4713	196.4	3.27	42	60.4	0	0	4713
									00:06:12	27.78	0.961	26.694	771	596.226	874.17	1.47	172.9	38.1	41.5	28.3	7.64	2.2	80	7.5	17.99	3.96	17.18	5.1	20.93	0.04	130	29	124	37	NONE		19.7	53	32.7	740	767	4733	197.2	3.29	42	60.7	0	0	4733
									00:06:14	28.99	0.669	19.391	482	420.859	607.842	1.44	121	25.4	41.3	28.6	5.4	1.5	80	5.3	18.09	3.8	17.24	4.95	20.93	0.04	130	27	124	36	NONE		19.7	53	32.7	740	767	3326	138.6	2.31	42	42.6	0	0	3326
									00:06:16	27.78	0.835	23.194	605	528.244	768.718	1.46	149.8	33.5	40.2	27.6	6.77	1.9	81	6.5	17.94	4.01	17.13	5.16	20.93	0.04	129	29	123	37	NONE		19.7	53	32.7	740	767	4184	174.3	2.91	42	53.6	0	0	4184
									00:06:18	30.46	0.844	25.706	596	579.365	840.225	1.45	151.7	33.4	40.7	28.1	7.43	2.1	81	7.2	17.97	3.96	17.09	5.12	20.93	0.04	129	28	123	37	NONE		19.7	53	32.7	740	767	4585	191	3.18	42	58.8	0	0	4585
									00:06:20	29.27	0.855	25.024	621	565.474	809.768	1.43	153.7	33.5	40.6	28.4	7.25	2.1	82	6.9	17.98	3.92	17.04	5.15	20.93	0.04	129	28	123	37	NONE		19.7	53	32.7	740	767	4458	185.8	3.1	42	57.2	0	0	4458
									00:06:22	30.61	0.751	22.99	544	522.362	745.841	1.43	134.9	29.5	39.9	28	6.7	1.9	83	6.3	17.96	3.93	17.11	5.04	20.93	0.04	129	28	123	36	NONE		19.7	53	32.7	740	767	4115	171.5	2.86	43	52.8	0	0	4115
									00:06:24	29.56	0.858	25.36	576	598.395	847.308	1.42	153.2	34.7	38.9	27.5	7.67	2.2	82	7.3	17.86	4.04	16.99	5.1	20.93	0.04	129	29	122	37	NONE		19.7	53	32.7	740	767	4703	195.9	3.27	43	60.3	0	0	4703
									00:06:27	26.79	0.853	22.848	676	524.867	743.332	1.42	153	33.6	40	28.2	6.73	1.9	82	6.4	17.94	3.94	17.03	5.12	20.93	0.04	129	28	123	37	NONE		19.7	53	32.7	740	767	4125	171.9	2.86	43	52.9	0	0	4125
									00:06:29	30	0.691	20.73	493	451.622	628.889	1.39	125.1	25.4	41.3	29.6	5.79	1.7	82	5.5	18.1	3.68	17.17	4.88	20.93	0.04	130	26	124	35	NONE		19.7	53	32.7	740	767	3532	147.2	2.45	43	45.3	0	0	3532
									00:06:31	28.71	0.826	23.713	611	553.877	777.775	1.4	147.8	32.8	39.2	27.9	7.1	2	82	6.8	17.89	3.97	16.96	5.17	20.93	0.04	129	29	122	37	NONE		19.7	53	32.7	740	767	4343	180.9	3.02	43	55.7	0	0	4343
									00:06:33	29.7	0.933	27.713	656	649.07	907.759	1.4	166.9	37	39.5	28.2	8.32	2.4	83	7.8	17.89	3.97	16.94	5.22	20.93	0.04	129	29	122	38	NONE		19.7	53	32.7	740	767	5083	211.8	3.53	43	65.2	0	0	5083
									00:06:35	28.44	0.89	25.308	642	590.578	826.739	1.4	159.3	35.2	39.5	28.2	7.57	2.2	81	7.3	17.9	3.96	16.96	5.17	20.93	0.04	129	28	122	37	NONE		19.7	53	32.7	740	767	4626	192.8	3.21	43	59.3	0	0	4626
									00:06:37	30.3	1.013	30.697	689	718.304	1021.38	1.42	181.1	40.8	39.8	28	9.21	2.6	81	8.9	17.88	4.03	16.96	5.24	20.93	0.04	129	29	122	38	NONE		19.7	53	32.7	740	767	5652	235.5	3.92	43	72.5	0	0	5652
									00:06:41	13.92	2.16	30.07	1596	688.41	1038.88	1.51	386.5	90.3	42.3	28	8.83	2.5	81	8.5	17.89	4.18	17.08	5.29	20.93	0.04	129	30	123	38	NONE		19.7	53	32.7	740	767	5512	229.7	3.83	44	70.7	0	0	5512
									00:06:43	30.15	0.698	21.045	471	434.743	652.119	1.5	127	26.2	43.6	29	5.57	1.6	82	5.3	18.19	3.75	17.41	4.74	20.93	0.04	131	27	125	34	NONE		19.7	53	32.7	740	767	3474	144.8	2.41	44	44.5	0	0	3474
									00:06:45	30.3	0.655	19.848	455	424.336	630.56	1.49	118.6	25.2	41.8	28.1	5.44	1.6	82	5.2	18.11	3.85	17.29	4.87	20.93	0.04	130	28	124	35	NONE		19.7	53	32.7	740	767	3382	140.9	2.35	44	43.4	0	0	3382
									00:06:47	30.15	0.801	24.151	582	543.245	802.028	1.48	143.9	32.2	40.6	27.5	6.96	2	81	6.7	17.97	4.02	17.17	5.07	20.93	0.04	129	29	124	37	NONE		19.7	53	32.7	740	767	4321	180.1	3	44	55.4	0	0	4321
									00:06:49	32.97	0.766	25.253	526	564.364	827.812	1.47	137.8	30.4	40.7	27.7	7.24	2.1	80	7.1	17.99	3.97	17.13	5	20.93	0.04	130	29	123	36	NONE		19.7	53	32.7	740	767	4481	186.7	3.11	44	57.4	0	0	4481
									00:06:51	33.33	0.764	25.467	487	537.504	786.967	1.46	138.7	28.6	43	29.4	6.89	2	80	6.7	18.15	3.74	17.33	4.77	20.93	0.04	131	27	125	34	NONE		19.7	53	32.7	740	767	4265	177.7	2.96	44	54.7	0	0	4265
									00:06:53	31.91	0.767	24.479	574	519.653	750.781	1.44	139.2	28.5	42.8	29.6	6.66	1.9	81	6.4	18.15	3.72	17.21	4.86	20.93	0.04	131	27	124	35	NONE		19.7	53	32.7	740	767	4108	171.2	2.85	44	52.7	0	0	4108
									00:06:55	29.85	0.853	25.463	645	553.722	803.488	1.45	154.2	32.6	42.2	29.1	7.1	2	82	6.8	18.08	3.82	17.18	4.97	20.93	0.04	130	28	124	36	NONE		19.7	53	32.7	740	767	4382	182.6	3.04	44	56.2	0	0	4382
									00:06:56	31.09	0.797	24.777	616	541.741	780.305	1.44	144	30.4	41.7	29	6.95	2	83	6.5	18.07	3.81	17.12	5.05	20.93	0.04	130	27	123	36	NONE		19.7	53	32.7	740	767	4278	178.3	2.97	44	54.9	0	0	4278
									00:06:59	20.55	0.761	15.637	614	352.207	502.279	1.43	136.9	29.6	40.3	28.3	4.52	1.3	85	4.1	17.99	3.89	16.87	5.26	20.93	0.04	130	28	121	38	NONE		19.7	53	32.8	740	767	2774	115.6	1.93	44	35.6	0	0	2774
									00:07:01	29.56	0.828	24.473	583	573.806	813.077	1.42	148	33.3	39	27.6	7.36	2.1	87	6.6	17.87	4.02	16.89	5.24	20.93	0.04	129	29	122	38	NONE		19.7	53	32.8	740	767	4510	187.9	3.13	44	57.8	0	0	4510
									00:07:04	26.09	1.046	27.287	711	640.396	900.748	1.41	187	41.8	39.8	28.3	8.21	2.3	87	7.4	17.88	4	16.95	5.25	20.93	0.04	129	29	122	38	NONE		19.7	53	32.8	740	767	5023	209.3	3.49	45	64.4	0	0	5023
									00:07:06	27.27	0.916	24.982	675	557.98	785.856	1.41	165.1	34.9	41.4	29.4	7.15	2	87	6.4	18.02	3.81	17.07	5.03	20.93	0.04	130	27	123	36	NONE		19.7	53	32.8	740	767	4378	182.4	3.04	45	56.1	0	0	4378
									00:07:08	30	0.852	25.56	581	567.679	800	1.41	153.7	32.3	41.3	29.3	7.28	2.1	87	6.5	18.04	3.79	17.15	4.99	20.93	0.04	130	27	123	36	NONE		19.7	53	32.8	740	767	4455	185.6	3.09	45	57.1	0	0	4455
									00:07:10	25	0.756	18.9	601	388.452	548.566	1.41	138	26.6	44.1	31.3	4.98	1.4	86	4.5	18.25	3.52	17.24	4.84	20.93	0.04	131	25	124	35	NONE		19.7	53	32.8	740	767	3050	127.1	2.12	45	39.1	0	0	3050
									00:07:12	28.44	0.787	22.379	530	508.483	699.588	1.38	141.6	29.8	40.1	29.1	6.52	1.9	84	6.1	17.99	3.79	17.08	4.98	20.93	0.04	130	27	123	36	NONE		19.7	53	32.7	740	767	3964	165.2	2.75	45	50.8	0	0	3964
									00:07:15	27.03	0.791	21.378	553	477.594	658.123	1.38	142.7	29.5	40.8	29.6	6.12	1.7	83	5.8	18.04	3.73	17.02	5.03	20.93	0.04	130	27	123	36	NONE		19.7	53	32.8	740	767	3725	155.2	2.59	45	47.8	0	0	3725
									00:07:17	27.78	0.783	21.75	579	501.475	683.429	1.36	140.6	29.8	39.5	29	6.43	1.8	83	6	17.96	3.81	17.06	4.95	20.93	0.04	129	27	123	36	NONE		19.7	53	32.8	740	767	3899	162.5	2.71	45	50	0	0	3899
									00:07:19	26.2	0.824	21.59	591	502.03	679.251	1.35	147.8	31.4	39.4	29.1	6.44	1.8	85	5.9	17.94	3.81	17	5.02	20.93	0.04	129	27	122	36	NONE		19.7	53	32.8	740	767	3895	162.3	2.71	45	49.9	0	0	3895
									00:07:21	28.99	0.861	24.957	596	581.509	784.942	1.35	154.4	32.8	39.4	29.2	7.46	2.1	85	6.8	17.93	3.81	16.94	5.04	20.93	0.04	129	27	122	36	NONE		19.8	52	32.8	740	767	4509	187.9	3.13	45	57.8	0	0	4509
									00:07:23	29.13	0.827	24.087	582	548.084	738.048	1.35	148.9	30.7	40.2	29.9	7.03	2	84	6.5	18	3.71	17.05	4.88	20.93	0.04	130	27	123	35	NONE		19.8	52	32.8	740	767	4247	177	2.95	46	54.5	0	0	4247
									00:07:25	28.85	0.905	26.106	597	610.249	824.069	1.35	162.2	34.6	39.5	29.2	7.82	2.2	85	7.2	17.92	3.82	16.98	5.01	20.93	0.04	129	28	122	36	NONE		19.8	52	32.8	740	767	4732	197.2	3.29	46	60.7	0	0	4732
									00:07:27	29.41	0.808	23.765	613	543.017	740.564	1.36	145.3	30.5	40	29.3	6.96	2	85	6.4	17.98	3.77	17.01	5	20.93	0.04	129	27	122	36	NONE		19.8	52	32.8	740	767	4223	175.9	2.93	46	54.1	0	0	4223
									00:07:30	25.97	0.776	20.156	632	472.019	641.278	1.36	139	29.9	38.8	28.6	6.05	1.7	84	5.6	17.91	3.85	16.91	5.14	20.93	0.04	129	28	122	37	NONE		19.8	52	32.8	740	767	3667	152.8	2.55	46	47	0	0	3667
									00:07:32	30.61	0.86	26.327	579	600.244	831.566	1.39	154.6	32.9	40.3	29.1	7.7	2.2	84	7.1	17.98	3.83	17.03	4.98	20.93	0.04	129	28	123	36	NONE		19.8	52	32.8	740	767	4688	195.3	3.26	46	60.1	0	0	4688
									00:07:34	24.39	0.838	20.439	630	458.388	630.165	1.37	151.1	31.3	40.9	29.7	5.88	1.7	83	5.5	18.03	3.74	17.03	5.03	20.93	0.04	130	27	123	36	NONE		19.8	52	32.8	740	767	3572	148.9	2.48	46	45.8	0	0	3572
									00:07:36	33.15	0.733	24.298	494	570.402	794.015	1.39	131.1	29	38.5	27.7	7.31	2.1	84	6.8	17.89	3.96	17.03	4.97	20.93	0.04	129	28	123	36	NONE		19.8	52	32.8	740	767	4461	185.9	3.1	46	57.2	0	0	4461
									00:07:38	28.99	0.75	21.739	541	514.59	698.951	1.36	134.1	29.2	38.3	28.2	6.6	1.9	84	6.1	17.88	3.89	17.11	4.88	20.93	0.04	129	28	123	35	NONE		19.8	52	32.8	740	767	3997	166.5	2.78	46	51.2	0	0	3997
									00:07:40	31.41	0.715	22.461	504	516.21	710.692	1.38	128.4	27.4	39.3	28.5	6.62	1.9	83	6.2	17.96	3.83	17.13	4.82	20.93	0.04	129	28	123	35	NONE		19.8	52	32.8	740	767	4025	167.7	2.79	46	51.6	0	0	4025
									00:07:42	24.9	0.826	20.564	598	484.307	649.566	1.34	147.9	31.6	38.9	29	6.21	1.8	84	5.8	17.91	3.83	17.01	5.01	20.93	0.04	129	28	122	36	NONE		19.8	52	32.8	740	767	3749	156.2	2.6	46	48.1	0	0	3749
									00:07:46	17.91	0.682	12.215	458	305.167	399.414	1.31	121	27	35.9	27.4	3.91	1.1	87	3.5	17.74	3.96	16.77	5.17	20.93	0.04	128	29	121	37	NONE		19.8	52	32.8	740	767	2346	97.8	1.63	47	30.1	0	0	2346
									00:07:48	23.35	0.926	21.619	614	568.873	736.905	1.3	162.8	38.2	35.1	27.1	7.29	2.1	87	6.5	17.58	4.13	16.6	5.38	20.93	0.04	127	30	120	39	NONE		19.8	52	32.8	740	767	4362	181.8	3.03	47	55.9	0	0	4362
									00:07:50	28.71	0.815	23.397	590	604.154	770.672	1.28	143.9	32.5	35.4	27.8	7.75	2.2	86	7	17.66	3.99	16.77	5.1	20.93	0.04	127	29	121	37	NONE		19.8	52	32.8	740	767	4614	192.2	3.2	47	59.1	0	0	4614
									00:07:52	27.78	0.841	23.361	605	584.022	752.411	1.29	149.3	32.8	36.7	28.5	7.49	2.1	85	6.9	17.75	3.9	16.83	5.05	20.93	0.04	128	28	121	36	NONE		19.8	52	32.8	740	767	4472	186.3	3.11	47	57.3	0	0	4472
									00:07:55	25.75	0.868	22.352	621	555.055	723.068	1.3	154.2	34	37	28.4	7.12	2	86	6.5	17.76	3.92	16.84	5.06	20.93	0.04	128	28	121	36	NONE		19.8	52	32.8	740	767	4263	177.6	2.96	47	54.6	0	0	4263
									00:07:57	27.4	0.776	21.26	556	529.55	687.837	1.3	137.8	30.4	36.5	28.1	6.79	1.9	84	6.3	17.76	3.92	16.89	4.92	20.93	0.04	128	28	122	35	NONE		19.8	52	32.8	740	767	4063	169.3	2.82	47	52.1	0	0	4063
									00:07:59	29.27	0.804	23.532	535	582.158	761.403	1.31	142.9	31.5	36.9	28.2	7.46	2.1	82	7.1	17.77	3.92	16.93	4.93	20.93	0.04	128	28	122	35	NONE		19.8	52	32.8	740	767	4475	186.5	3.11	47	57.4	0	0	4475
									00:08:01	26.32	0.759	19.974	538	490.141	630.093	1.29	135.2	29	37	28.8	6.28	1.8	81	6.1	17.81	3.82	16.95	4.9	20.93	0.04	128	28	122	35	NONE		19.8	52	32.8	740	767	3751	156.3	2.6	47	48.1	0	0	3751
									00:08:03	29.27	0.765	22.39	512	554.699	717.824	1.29	136	29.7	36.7	28.3	7.11	2	81	6.8	17.78	3.88	16.94	4.87	20.93	0.04	128	28	122	35	NONE		19.8	52	32.8	740	767	4252	177.2	2.95	47	54.5	0	0	4252
									00:08:05	28.57	0.724	20.686	495	488.531	629.605	1.29	129.8	26.7	38.2	29.7	6.26	1.8	81	6	17.93	3.69	17.01	4.75	20.93	0.04	129	27	122	34	NONE		19.8	52	32.8	740	767	3741	155.9	2.6	48	48	0	0	3741
									00:08:08	29.13	0.671	19.544	460	471.513	603.461	1.28	119.9	25.1	37.1	29	6.05	1.7	81	5.8	17.87	3.74	16.96	4.81	20.93	0.04	129	27	122	35	NONE		19.8	52	32.8	740	767	3604	150.2	2.5	48	46.2	0	0	3604
									00:08:09	31.75	0.767	24.349	490	590.603	746.78	1.26	137	28.5	37.5	29.6	7.57	2.2	80	7.4	17.86	3.72	17.07	4.64	20.93	0.04	129	27	123	33	NONE		19.8	52	32.8	740	767	4500	187.5	3.12	48	57.7	0	0	4500
									00:08:11	29.13	0.779	22.689	560	537.891	689.899	1.28	139.6	28.7	38.4	29.9	6.9	2	79	6.8	17.92	3.68	17.09	4.59	20.93	0.04	129	27	123	33	NONE		19.8	52	32.8	740	767	4114	171.4	2.86	48	52.7	0	0	4114
									00:08:13	31.25	0.642	20.062	428	465.407	579.968	1.25	115.6	22.5	38.4	30.8	5.97	1.7	79	5.9	18.01	3.5	17.08	4.64	20.93	0.04	130	25	123	33	NONE		19.8	52	32.8	740	767	3532	147.2	2.45	48	45.3	0	0	3532
									00:08:16	28.04	0.761	21.336	534	529.918	666.612	1.26	135.4	28.8	36.6	29.1	6.79	1.9	80	6.6	17.79	3.78	17.04	4.73	20.93	0.04	128	27	123	34	NONE		19.8	52	32.8	740	767	4032	168	2.8	48	51.7	0	0	4032
									00:08:18	27.27	0.695	18.955	515	466.192	583.04	1.25	123.9	25.9	36.6	29.2	5.98	1.7	81	5.8	17.83	3.73	17	4.72	20.93	0.04	128	27	122	34	NONE		19.8	52	32.8	740	767	3542	147.6	2.46	48	45.4	0	0	3542
									00:08:20	28.44	0.656	18.654	459	446.907	556.081	1.24	117.5	23.7	37.3	30	5.73	1.6	80	5.6	17.91	3.61	17.01	4.67	20.93	0.04	129	26	122	34	NONE		19.8	52	32.8	740	767	3391	141.3	2.35	48	43.5	0	0	3391
									00:08:22	26.67	0.608	16.213	431	381.17	468.507	1.23	109.3	21.3	37.6	30.6	4.89	1.4	77	5	17.98	3.5	17.02	4.64	20.93	0.04	129	25	123	33	NONE		19.8	52	32.8	740	767	2883	120.1	2	48	37	0	0	2883
									00:08:24	29.27	0.702	20.546	433	520.718	637.839	1.22	124.6	26.4	35.5	29	6.68	1.9	77	6.8	17.75	3.76	16.86	4.73	20.93	0.04	128	27	121	34	NONE		19.8	52	32.8	740	767	3935	163.9	2.73	48	50.4	0	0	3935
									00:08:26	28.99	0.666	19.304	475	485.655	590.91	1.22	118.4	24.7	35.6	29.2	6.23	1.8	78	6.2	17.78	3.71	16.87	4.76	20.93	0.04	128	27	121	34	NONE		19.8	52	32.8	740	767	3663	152.6	2.54	48	47	0	0	3663
									00:08:28	30	0.664	19.92	450	506.55	606.603	1.2	117.9	24.5	35.2	29.4	6.49	1.9	78	6.5	17.76	3.69	16.78	4.84	20.93	0.04	128	27	121	35	NONE		19.8	52	32.8	740	767	3806	158.6	2.64	49	48.8	0	0	3806
									00:08:30	36.59	0.571	20.89	397	522.114	624.899	1.2	101.7	20.7	35.1	29.3	6.69	1.9	78	6.7	17.81	3.63	17	4.46	20.93	0.04	128	26	122	32	NONE		19.8	52	32.8	740	767	3922	163.4	2.72	49	50.3	0	0	3922
									00:08:32	32.79	0.661	21.672	432	540.242	657.519	1.22	117.7	24.3	35.9	29.5	6.93	2	78	6.9	17.81	3.68	16.89	4.6	20.93	0.04	128	26	122	33	NONE		19.8	52	32.8	740	767	4076	169.8	2.83	49	52.3	0	0	4076
									00:08:34	30	0.658	19.74	469	496.596	601.659	1.21	117	24.3	35.5	29.3	6.37	1.8	79	6.3	17.78	3.69	16.85	4.73	20.93	0.04	128	27	121	34	NONE		19.8	52	32.8	740	767	3742	155.9	2.6	49	48	0	0	3742
									00:08:36	31.09	0.675	20.984	468	529.529	636.272	1.2	120	24.8	35.5	29.6	6.79	1.9	80	6.6	17.78	3.67	16.88	4.63	20.93	0.04	128	26	122	33	NONE		19.8	52	32.8	740	767	3982	165.9	2.77	49	51	0	0	3982
									00:08:38	28.85	0.666	19.212	528	499.035	597.693	1.2	117.8	25.1	34.5	28.8	6.4	1.8	80	6.2	17.69	3.77	16.9	4.69	20.93	0.04	127	27	122	34	NONE		19.8	52	32.8	740	767	3749	156.2	2.6	49	48.1	0	0	3749
									00:08:40	27.52	0.892	24.55	580	612.894	745.026	1.22	158.8	32.8	36.9	30.4	7.86	2.2	81	7.6	17.8	3.68	16.82	4.79	20.93	0.04	128	26	121	34	NONE		19.9	52	32.8	740	767	4622	192.6	3.21	49	59.3	0	0	4622
									00:08:42	28.57	0.613	17.514	441	422.502	499.533	1.18	109.9	21.2	36.7	31.1	5.42	1.5	82	5.2	17.93	3.46	17	4.56	20.93	0.04	129	25	122	33	NONE		19.9	52	32.8	740	767	3164	131.8	2.2	49	40.6	0	0	3164
									00:08:44	28.85	0.67	19.327	480	492.957	590.435	1.2	118.9	24.8	35.1	29.3	6.32	1.8	82	6	17.75	3.7	16.82	4.71	20.93	0.04	128	27	121	34	NONE		19.9	52	32.8	740	767	3704	154.3	2.57	49	47.5	0	0	3704
									00:08:50	10.27	2.332	23.959	1624	659.682	828.658	1.26	407	97.6	35.2	28	8.46	2.4	82	8	17.45	4.19	16.42	5.4	20.93	0.04	126	30	118	39	NONE		19.9	52	32.8	740	767	5017	209.1	3.48	50	64.3	0	0	5017
									00:08:52	32.09	0.536	17.198	396	387.885	489.528	1.26	96.9	18.5	38.5	30.5	4.97	1.4	82	4.7	18.08	3.45	17.31	4.3	20.93	0.04	130	25	125	31	NONE		19.9	52	32.8	740	767	2954	123.1	2.05	50	37.9	0	0	2954
									00:08:54	28.85	0.537	15.49	389	338.888	420.838	1.24	97.6	17.7	39.8	32	4.34	1.2	85	4	18.18	3.3	17.17	4.45	20.93	0.04	131	24	124	32	NONE		19.9	52	32.8	740	767	2570	107.1	1.78	50	32.9	0	0	2570
									00:08:56	25.86	0.58	15	458	352.41	430.875	1.22	104.3	20.2	37.4	30.6	4.52	1.3	89	4	17.98	3.48	16.94	4.7	20.93	0.04	129	25	122	34	NONE		19.9	52	32.8	740	767	2662	110.9	1.85	50	34.1	0	0	2662
									00:08:58	28.17	0.621	17.493	434	459.701	551.182	1.2	109.6	23.7	33.8	28.2	5.89	1.7	89	5.2	17.65	3.82	16.81	4.78	20.93	0.04	127	27	121	34	NONE		19.9	52	32.8	740	767	3455	143.9	2.4	50	44.3	0	0	3455
									00:09:01	25.75	0.678	17.459	516	473.889	550.643	1.16	119.1	25.9	33	28.4	6.08	1.7	89	5.3	17.57	3.82	16.63	4.91	20.93	0.04	126	28	120	35	NONE		19.9	52	32.8	740	767	3534	147.2	2.45	50	45.3	0	0	3534
									00:09:03	29.56	0.702	20.749	505	563.13	656.443	1.17	123.3	26.9	33.2	28.5	7.22	2.1	87	6.5	17.56	3.83	16.58	4.91	20.93	0.04	126	28	119	35	NONE		19.9	52	32.8	740	767	4202	175.1	2.92	50	53.9	0	0	4202
									00:09:05	26.55	0.541	14.363	474	356.924	411.64	1.15	96.6	18.8	35	30.4	4.58	1.3	86	4.2	17.86	3.48	16.83	4.66	20.93	0.04	129	25	121	34	NONE		19.9	52	32.8	740	767	2657	110.7	1.84	50	34.1	0	0	2657
									00:09:06	44.12	0.775	34.191	360	973.876	1140.73	1.17	134.8	31.3	31.9	27.3	12.49	3.6	85	11.5	17.39	4.04	16.41	4.95	20.93	0.04	125	29	118	36	NONE		20	52	32.8	740	767	7276	303.2	5.05	50	93.3	0	0	7276
									00:09:08	32.09	0.586	18.802	477	450.146	518.425	1.15	105.3	19.6	36.8	31.9	5.77	1.6	85	5.3	17.97	3.34	16.96	4.44	20.93	0.04	129	24	122	32	NONE		20	52	32.8	740	767	3349	139.6	2.33	50	42.9	0	0	3349
									00:09:10	26.2	0.752	19.703	593	512.166	581.47	1.14	133.3	26.9	34.9	30.7	6.57	1.9	86	6	17.73	3.58	16.69	4.79	20.93	0.04	128	26	120	34	NONE		20	52	32.8	740	767	3797	158.2	2.64	50	48.7	0	0	3797
									00:09:13	26.79	0.816	21.857	607	573.697	660.926	1.15	144.3	29.9	34.8	30.2	7.36	2.1	86	6.7	17.68	3.66	16.63	4.85	20.93	0.04	127	26	120	35	NONE		20	52	32.8	740	767	4269	177.9	2.96	51	54.7	0	0	4269
									00:09:15	28.17	0.721	20.31	540	516.762	597.241	1.16	128.2	25.7	35.5	30.7	6.63	1.9	85	6.1	17.78	3.56	16.78	4.66	20.93	0.04	128	26	121	34	NONE		20	52	32.8	740	767	3848	160.3	2.67	51	49.3	0	0	3848
									00:09:17	29.56	0.736	21.754	512	547.116	636.379	1.16	131.1	26.1	36	30.9	7.01	2	84	6.5	17.81	3.55	16.81	4.68	20.93	0.04	128	26	121	34	NONE		20	52	32.8	740	767	4081	170	2.83	51	52.3	0	0	4081
									00:09:19	25.75	0.648	16.687	542	416.512	482.147	1.16	115.6	22.7	35.7	30.9	5.34	1.5	84	5	17.84	3.5	16.93	4.49	20.93	0.04	128	25	122	32	NONE		20	52	32.8	740	767	3103	129.3	2.15	51	39.8	0	0	3103
									00:09:21	29.27	0.633	18.527	455	464.171	543.266	1.17	112.8	22.5	35.5	30.3	5.95	1.7	85	5.5	17.82	3.55	16.89	4.63	20.93	0.04	128	26	122	33	NONE		20.1	52	32.8	740	767	3467	144.5	2.41	51	44.5	0	0	3467
									00:09:23	27.52	0.619	17.037	458	417.818	490.331	1.17	110.7	21.6	36.2	30.8	5.36	1.5	84	5	17.88	3.49	16.83	4.65	20.93	0.04	129	25	121	33	NONE		20.1	52	32.8	740	767	3123	130.1	2.17	51	40	0	0	3123
									00:09:26	27.52	0.599	16.486	433	417.704	481.326	1.15	106.6	21.2	34.9	30.2	5.36	1.5	83	5	17.8	3.54	16.84	4.62	20.93	0.04	128	25	121	33	NONE		20.1	52	32.8	740	767	3108	129.5	2.16	51	39.8	0	0	3108
									00:09:28	28.17	0.705	19.859	524	534.073	616.193	1.15	124.1	26.5	33.5	29	6.85	2	83	6.4	17.6	3.76	16.65	4.82	20.93	0.04	127	27	120	35	NONE		20.1	52	32.8	740	767	3975	165.6	2.76	51	51	0	0	3975
									00:09:30	32.43	0.664	21.535	467	539.109	623.307	1.16	118.4	23.3	35.7	30.9	6.91	2	83	6.5	17.83	3.51	16.83	4.59	20.93	0.04	128	25	121	33	NONE		20.1	52	32.8	740	767	4015	167.3	2.79	51	51.5	0	0	4015
									00:09:32	27.15	0.681	18.489	519	464.321	532.944	1.15	121.4	23.8	35.7	31.1	5.95	1.7	85	5.5	17.83	3.49	16.77	4.67	20.93	0.04	128	25	121	34	NONE		20.1	52	32.8	740	767	3452	143.8	2.4	51	44.3	0	0	3452
									00:09:34	28.85	0.678	19.558	488	503.385	571.093	1.13	120.4	24	34.8	30.7	6.45	1.8	85	5.9	17.76	3.54	16.78	4.66	20.93	0.04	128	25	121	34	NONE		20.1	52	32.8	740	767	3732	155.5	2.59	51	47.8	0	0	3732
									00:09:45	31.75	0.616	19.556	406	504.12	592.086	1.17	109.2	22.6	34.4	29.3	6.46	1.8	85	5.9	17.73	3.67	16.78	4.67	20.93	0.04	128	26	121	34	NONE		20.2	51	32.8	740	767	3769	157	2.62	52	48.3	0	0	3769
									00:09:47	29.13	0.567	16.515	404	415.941	480.515	1.16	101	20	34.8	30.1	5.33	1.5	84	5	17.81	3.53	16.86	4.54	20.93	0.04	128	25	121	33	NONE		20.2	51	32.8	740	767	3097	129	2.15	52	39.7	0	0	3097
									00:09:49	28.57	0.625	17.857	450	462.426	520.865	1.13	110.9	22.1	34.3	30.4	5.93	1.7	83	5.6	17.74	3.54	16.73	4.65	20.93	0.04	128	25	120	33	NONE		20.2	51	32.8	740	767	3422	142.6	2.38	52	43.9	0	0	3422
									00:09:51	33.52	0.664	22.257	432	589.423	669.366	1.14	117.3	24.2	33.8	29.7	7.56	2.2	84	7	17.67	3.64	16.63	4.68	20.93	0.04	127	26	120	34	NONE		20.2	51	32.8	740	767	4370	182.1	3.04	52	56	0	0	4370
									00:09:53	30	0.67	20.1	507	521.144	594.017	1.14	118.8	24	34.5	30.3	6.68	1.9	85	6.1	17.73	3.58	16.7	4.64	20.93	0.04	128	26	120	33	NONE		20.2	51	32.8	740	767	3868	161.2	2.69	52	49.6	0	0	3868
									00:09:55	29.41	0.722	21.235	498	549.813	621.121	1.13	128.1	25.6	34.9	30.9	7.05	2	84	6.5	17.74	3.55	16.68	4.72	20.93	0.04	128	26	120	34	NONE		20.2	51	32.8	740	767	4072	169.7	2.83	52	52.2	0	0	4072
									00:09:57	30.3	0.837	25.364	579	676.077	777.841	1.15	147.6	31.1	34.4	29.9	8.67	2.5	85	8	17.63	3.72	16.6	4.84	20.93	0.04	127	27	120	35	NONE		20.2	51	32.8	740	767	5029	209.5	3.49	52	64.5	0	0	5029
									00:09:59	27.78	0.319	8.861	679	126.381	150.007	1.19	61.1	6.6	54.7	46.1	1.62	0.5	86	1.5	19.15	2.07	18.1	3.2	20.93	0.04	138	15	130	23	NONE		20.2	51	32.8	740	767	947	39.5	0.66	52	12.1	0	0	947
									00:10:01	25.53	0.862	22.009	488	542.181	640.253	1.18	154	30.4	37.3	31.6	6.95	2	86	6.3	17.87	3.53	16.74	4.83	20.93	0.04	129	25	121	35	NONE		20.2	51	32.8	740	767	4059	169.1	2.82	53	52	0	0	4059
									00:10:05	18.87	0.908	17.132	318	487.783	567.305	1.16	158	36.4	32.4	27.9	6.25	1.8	87	5.6	17.4	4.01	16.27	5.2	20.93	0.04	125	29	117	37	NONE		20.2	51	32.8	740	767	3638	151.6	2.53	53	46.6	0	0	3638
									00:10:06	31.25	0.639	19.969	464	558.802	634.735	1.14	111.7	24.6	31.8	28	7.16	2	89	6.3	17.48	3.85	16.43	5.01	20.93	0.04	126	28	118	36	NONE		20.2	51	32.8	740	767	4144	172.7	2.88	53	53.1	0	0	4144
									00:10:09	24.79	1.048	25.983	502	711.717	853.955	1.2	183.5	41.7	34.1	28.4	9.12	2.6	89	8	17.51	3.98	16.36	5.07	20.93	0.04	126	29	118	37	NONE		20.2	51	32.8	740	767	5350	222.9	3.72	53	68.6	0	0	5350
									00:10:10	103.45	0.205	21.207	152	425.725	579.871	1.36	37.6	6.8	32.8	24.1	5.46	1.6	89	4.8	18.34	3.32	17.85	3.66	20.93	0.04	132	24	129	26	NONE		20.3	51	32.8	740	767	3309	137.9	2.3	53	42.4	0	0	3309
									00:10:12	22.22	0.602	13.378	354	190.41	290.362	1.52	114.6	15.9	62.1	40.7	2.44	0.7	87	2.2	19.04	2.64	17.2	4.14	20.93	0.04	137	19	124	30	NONE		20.2	51	32.8	740	767	1529	63.7	1.06	53	19.6	0	0	1529
									00:10:13	113.21	0.084	9.509	99	83.0382	129.074	1.55	16.6	1.4	19.1	12.3	1.06	0.3	87	1	19.76	1.67	19.75	0.71	20.93	0.04	142	12	142	5	NONE		20.3	51	32.8	740	767	671	27.9	0.47	53	8.6	0	0	671
									00:10:15	23.44	0.819	19.195	678	561.173	609.562	1.09	142.2	31.5	31.3	28.8	7.19	2.1	89	6.3	17.36	3.85	16.15	5.09	20.93	0.04	125	28	116	37	NONE		20.2	51	32.9	740	767	4117	171.5	2.86	53	52.8	0	0	4117
									00:10:17	46.15	0.123	5.677	171	77.3841	102.082	1.32	23.6	2.7	31.6	24	0.99	0.3	90	0.9	19.19	2.2	18.88	2.35	20.93	0.04	138	16	136	17	NONE		20.3	51	32.9	740	767	596	24.8	0.41	53	7.6	0	0	596
									00:10:19	20.69	0.668	13.821	705	346.208	383.784	1.11	119.3	22.5	35.7	32.2	4.44	1.3	88	3.9	17.86	3.37	16.51	4.86	20.93	0.04	129	24	119	35	NONE		20.3	51	32.9	740	767	2552	106.3	1.77	53	32.7	0	0	2552
									00:10:22	25.97	0.654	16.987	526	437.533	488.43	1.12	116.2	22.8	34.7	31.1	5.61	1.6	87	5	17.77	3.49	16.54	4.79	20.93	0.04	128	25	119	34	NONE		20.3	51	32.9	740	767	3231	134.6	2.24	53	41.4	0	0	3231
									00:10:24	26.91	0.503	13.534	395	334.637	363.635	1.09	90.1	16.4	34.8	32	4.29	1.2	86	3.9	17.91	3.26	16.62	4.68	20.93	0.04	129	23	120	34	NONE		20.3	51	32.8	740	767	2455	102.3	1.71	53	31.5	0	0	2455
									00:10:27	17.29	1.429	24.709	453	850.571	935.244	1.1	238.9	65.4	27.6	25.1	10.9	3.1	86	9.9	16.72	4.58	15.59	5.84	20.93	0.04	120	33	112	42	NONE		20.3	51	32.9	740	767	6258	260.8	4.35	53	80.2	0	0	6258
									00:10:30	23.53	0.103	2.424	664	16.8364	16.8588	1	20.7	0.9	46.1	46.1	0.22	0.1	88	0.2	20.1	0.87	19.78	1.21	20.93	0.04	145	6	142	9	NONE		20.3	51	32.9	740	767	121	5.1	0.08	54	1.6	0	0	121
									00:10:33	23.17	0.401	9.29	441	208.508	230.77	1.11	72.9	12.1	36.8	33.2	2.67	0.8	87	2.4	18.18	3.02	16.93	4.33	20.93	0.04	131	22	122	31	NONE		20.3	51	32.8	740	767	1537	64	1.07	54	19.7	0	0	1537
									00:10:35	22.39	0.693	15.515	472	421.151	465.535	1.11	122	25.2	33.1	30	5.4	1.5	87	4.8	17.6	3.64	16.54	4.82	20.93	0.04	127	26	119	35	NONE		20.3	51	32.8	740	767	3103	129.3	2.15	54	39.8	0	0	3103
									00:10:38	26.43	0.607	16.044	447	426.004	470.987	1.11	107.3	21.6	33.3	30.1	5.46	1.6	85	5	17.68	3.56	16.65	4.7	20.93	0.04	127	26	120	34	NONE		20.3	51	32.9	740	767	3138	130.8	2.18	54	40.2	0	0	3138
									00:10:40	27.65	0.452	12.498	313	320.836	353.399	1.1	80.4	15.5	32.9	29.9	4.11	1.2	83	3.9	17.79	3.43	16.83	4.42	20.93	0.04	128	25	121	32	NONE		20.3	51	32.9	740	767	2362	98.4	1.64	54	30.3	0	0	2362
									00:10:42	23.72	0.567	13.447	470	359.216	389.261	1.08	100.2	19.9	32.8	30.3	4.61	1.3	82	4.4	17.67	3.51	16.49	4.78	20.93	0.04	127	25	119	34	NONE		20.3	51	32.9	740	767	2634	109.7	1.83	54	33.8	0	0	2634
									00:10:48	11.11	2.088	23.2	1417	675.692	787.668	1.17	361.6	85.8	33.2	28.5	8.66	2.5	82	8.2	17.32	4.11	16.38	5.22	20.93	0.04	125	30	118	38	NONE		20.3	51	32.9	740	767	5042	210.1	3.5	54	64.6	0	0	5042
									00:10:50	25.53	0.401	10.238	282	238.761	271.383	1.14	72.4	12.9	35.4	31.1	3.06	0.9	81	2.9	18.05	3.22	17.31	4.04	20.93	0.04	130	23	125	29	NONE		20.3	51	32.9	740	767	1771	73.8	1.23	54	22.7	0	0	1771
									00:10:53	23.72	0.627	14.87	486	391.692	442.216	1.13	110.9	22.6	33.7	29.9	5.02	1.4	82	4.8	17.69	3.6	16.75	4.66	20.93	0.04	127	26	121	34	NONE		20.3	51	32.9	740	767	2900	120.8	2.01	54	37.2	0	0	2900
									00:10:55	27.65	0.547	15.124	429	391.35	437.881	1.12	97.1	19.2	33.7	30.1	5.02	1.4	82	4.8	17.75	3.51	16.76	4.56	20.93	0.04	128	25	121	33	NONE		20.4	51	32.9	740	767	2891	120.5	2.01	54	37.1	0	0	2891
									00:10:57	28.3	0.557	15.764	402	404.008	445.75	1.1	99.1	19.1	34.1	30.9	5.18	1.5	80	5.1	17.79	3.43	16.85	4.53	20.93	0.04	128	25	121	33	NONE		20.3	51	32.9	740	767	2975	124	2.07	54	38.1	0	0	2975
									00:10:59	29.13	0.557	16.223	428	431.642	468.451	1.09	98.5	19.5	32.9	30.3	5.53	1.6	79	5.5	17.68	3.5	16.7	4.55	20.93	0.04	127	25	120	33	NONE		20.4	51	32.9	740	767	3166	131.9	2.2	55	40.6	0	0	3166
									00:11:01	30.61	0.425	13.01	290	333.207	358.333	1.08	75.7	14.2	32.6	30.3	4.27	1.2	79	4.2	17.81	3.34	16.89	4.3	20.93	0.04	128	24	122	31	NONE		20.4	51	32.9	740	767	2439	101.6	1.69	55	31.3	0	0	2439
									00:11:03	30	0.656	19.68	445	555.637	591.64	1.06	114.8	23.9	31.6	29.7	7.12	2	80	6.9	17.5	3.64	16.46	4.73	20.93	0.04	126	26	119	34	NONE		20.4	51	32.9	740	767	4058	169.1	2.82	55	52	0	0	4058
									00:11:05	30	0.651	19.53	458	536.632	574.17	1.07	114.5	23.2	32.5	30.4	6.88	2	80	6.7	17.59	3.56	16.57	4.65	20.93	0.04	127	26	119	33	NONE		20.4	51	32.9	740	767	3923	163.5	2.72	55	50.3	0	0	3923
									00:11:07	27.65	0.629	17.392	472	471.335	506.324	1.07	110.9	22.2	32.8	30.5	6.04	1.7	80	5.9	17.63	3.53	16.57	4.61	20.93	0.04	127	25	119	33	NONE		20.4	51	32.9	740	767	3449	143.7	2.4	55	44.2	0	0	3449
									00:11:09	31.41	0.554	17.403	393	469.311	500.026	1.07	97.8	19.3	32.4	30.4	6.02	1.7	80	5.9	17.65	3.48	16.65	4.54	20.93	0.04	127	25	120	33	NONE		20.4	51	32.9	740	767	3428	142.8	2.38	55	43.9	0	0	3428
									00:11:11	23.53	0.698	16.424	497	447.426	475.48	1.06	123	24.5	33	31.1	5.74	1.6	81	5.5	17.62	3.51	16.47	4.77	20.93	0.04	127	25	119	34	NONE		20.4	51	32.9	740	767	3266	136.1	2.27	55	41.9	0	0	3266
									00:11:14	26.09	0.724	18.887	521	530.364	568.291	1.07	126.8	26.4	32.2	30	6.8	1.9	82	6.5	17.51	3.65	16.48	4.83	20.93	0.04	126	26	119	35	NONE		20.4	51	32.9	740	767	3879	161.6	2.69	55	49.7	0	0	3879
									00:11:16	27.78	0.664	18.444	467	510.817	547.742	1.07	116.6	23.9	32.3	30.1	6.55	1.9	82	6.2	17.56	3.6	16.53	4.69	20.93	0.04	126	26	119	34	NONE		20.4	51	32.9	740	767	3736	155.7	2.59	55	47.9	0	0	3736
									00:11:18	28.17	0.614	17.296	437	465.496	499.522	1.07	108.4	21.5	32.9	30.7	5.97	1.7	80	5.8	17.65	3.5	16.65	4.54	20.93	0.04	127	25	120	33	NONE		20.4	51	32.9	740	767	3405	141.9	2.36	55	43.7	0	0	3405
									00:11:21	23.53	0.642	15.106	460	423.237	452.363	1.07	112.5	23.3	31.8	29.8	5.43	1.6	80	5.3	17.52	3.63	16.46	4.78	20.93	0.04	126	26	119	34	NONE		20.4	51	32.9	740	767	3093	128.9	2.15	55	39.7	0	0	3093
									00:11:23	22.3	0.568	12.669	416	360.512	379.123	1.05	99.3	20.6	30.8	29.3	4.62	1.3	79	4.6	17.48	3.63	16.43	4.75	20.93	0.04	126	26	118	34	NONE		20.4	51	32.9	740	767	2625	109.4	1.82	55	33.7	0	0	2625
									00:11:26	28.71	0.458	13.148	328	352.999	366.861	1.04	81	15.5	31.6	30.4	4.53	1.3	78	4.5	17.69	3.38	16.7	4.42	20.93	0.04	127	24	120	32	NONE		20.4	51	32.9	740	767	2564	106.8	1.78	56	32.9	0	0	2564
									00:11:28	24.59	0.455	11.189	327	289.867	299.901	1.03	81	14.8	32.7	31.6	3.72	1.1	78	3.7	17.8	3.25	16.65	4.5	20.93	0.04	128	23	120	32	NONE		20.4	51	32.9	740	767	2103	87.6	1.46	56	27	0	0	2103
									00:11:30	25.32	0.513	12.987	365	362.416	373.746	1.03	90.1	17.9	30.9	30	4.65	1.3	79	4.6	17.56	3.49	16.44	4.6	20.93	0.04	126	25	118	33	NONE		20.4	51	32.9	740	767	2627	109.5	1.82	56	33.7	0	0	2627
									00:11:32	27.27	0.531	14.482	363	409.537	413.836	1.01	93.1	18.4	30.7	30.4	5.25	1.5	80	5.1	17.53	3.47	16.45	4.56	20.93	0.04	126	25	118	33	NONE		20.5	51	32.9	740	767	2955	123.1	2.05	56	37.9	0	0	2955
									00:11:35	28.71	0.525	15.072	365	432.416	435.674	1.01	91.8	18.4	30.2	30	5.54	1.6	79	5.5	17.49	3.5	16.39	4.57	20.93	0.04	126	25	118	33	NONE		20.4	51	32.9	740	767	3119	129.9	2.17	56	40	0	0	3119
									00:11:38	16.95	0.64	10.847	475	329.578	325.856	0.99	110.7	23.3	29.3	29.6	4.23	1.2	81	4.1	17.3	3.64	16.03	4.94	20.93	0.04	125	26	115	36	NONE		20.5	51	32.9	740	767	2367	98.6	1.64	56	30.3	0	91	2276
									00:11:41	22.47	0.567	12.742	414	394.811	378.207	0.96	97.8	20.4	28.3	29.5	5.06	1.4	83	4.8	17.25	3.6	15.98	4.86	20.93	0.04	124	26	115	35	NONE		20.5	51	32.9	740	767	2816	117.3	1.96	56	36.1	0	404	2412
									00:11:43	24	0.6	14.4	440	456.472	435.697	0.95	103	22	27.9	29.2	5.85	1.7	82	5.6	17.17	3.67	15.86	4.94	20.93	0.04	124	26	114	36	NONE		20.5	51	32.9	740	767	3254	135.6	2.26	56	41.7	0	505	2748
									00:11:46	24.1	0.629	15.157	464	483.731	463.348	0.96	107.8	23.3	27.8	29.1	6.2	1.8	82	5.9	17.14	3.7	15.95	4.85	20.93	0.04	123	27	115	35	NONE		20.5	51	32.9	740	767	3451	143.8	2.4	56	44.2	0	496	2954
									00:11:48	27.78	0.556	15.444	372	474.03	453.703	0.96	96.1	19.8	28.5	29.8	6.08	1.7	81	5.9	17.28	3.56	16.17	4.63	20.93	0.04	124	26	116	33	NONE		20.5	51	32.9	740	767	3381	140.9	2.35	56	43.3	0	495	2886
									00:11:50	28.3	0.561	15.877	400	481.389	462.217	0.96	97.2	19.8	28.9	30.1	6.17	1.8	82	5.9	17.33	3.53	16.24	4.56	20.93	0.04	125	25	117	33	NONE		20.5	51	32.9	740	767	3436	143.2	2.39	56	44	0	467	2969
									00:11:53	23.53	0.627	14.753	445	462.068	442.646	0.96	107.9	22.8	28.4	29.6	5.92	1.7	81	5.7	17.21	3.64	16.04	4.82	20.93	0.04	124	26	115	35	NONE		20.6	51	32.9	740	767	3296	137.3	2.29	57	42.3	0	473	2823
									00:11:55	26.43	0.612	16.176	426	500.869	477.531	0.95	105.6	21.9	28.6	30	6.42	1.8	80	6.3	17.25	3.58	16.17	4.66	20.93	0.04	124	26	116	34	NONE		20.6	51	32.9	740	767	3569	148.7	2.48	57	45.8	0	568	3002
									00:11:57	26.91	0.574	15.444	407	473.981	455.013	0.96	99.2	20.5	28.6	29.8	6.08	1.7	80	5.9	17.28	3.57	16.2	4.66	20.93	0.04	124	26	117	34	NONE		20.6	51	32.9	740	767	3383	140.9	2.35	57	43.4	0	462	2921
									00:11:59	26.32	0.604	15.895	419	495.425	479.901	0.97	104	22.1	28.4	29.3	6.35	1.8	80	6.2	17.22	3.66	16.13	4.78	20.93	0.04	124	26	116	34	NONE		20.6	51	32.9	740	767	3542	147.6	2.46	57	45.4	0	379	3164
									00:12:01	28.3	0.637	18.028	430	561.439	544.142	0.97	109.7	23.3	28.6	29.5	7.2	2.1	81	6.9	17.22	3.66	16.24	4.68	20.93	0.04	124	26	117	34	NONE		20.6	51	32.9	740	767	4015	167.3	2.79	57	51.5	0	422	3593
									00:12:04	25.97	0.615	15.974	458	484.745	469.239	0.97	106.5	21.9	29.2	30.2	6.21	1.8	80	6.1	17.32	3.56	16.25	4.62	20.93	0.04	125	26	117	33	NONE		20.6	51	32.9	740	767	3466	144.4	2.41	57	44.4	0	378	3087
									00:12:06	27.03	0.475	12.838	371	364.667	358.747	0.98	83.3	16.1	30	30.5	4.68	1.3	81	4.5	17.54	3.39	16.41	4.48	20.93	0.04	126	24	118	32	NONE		20.6	51	32.9	740	767	2616	109	1.82	57	33.5	0	145	2471
									00:12:08	24.59	0.69	16.967	507	515.373	505.171	0.98	119.4	24.9	29.6	30.2	6.61	1.9	81	6.4	17.3	3.61	16.13	4.77	20.93	0.04	125	26	116	34	NONE		20.7	50	32.9	740	767	3695	153.9	2.57	57	47.4	0	250	3445
									00:12:11	27.65	0.618	17.088	433	510.394	501.795	0.98	107.3	22	29.7	30.2	6.54	1.9	82	6.2	17.36	3.56	16.27	4.62	20.93	0.04	125	26	117	33	NONE		20.7	50	32.9	740	767	3661	152.6	2.54	57	46.9	0	211	3451
									00:12:13	27.27	0.556	15.164	391	443.593	440.91	0.99	96.9	19.6	29.9	30.1	5.69	1.6	80	5.5	17.43	3.53	16.37	4.55	20.93	0.04	125	25	118	33	NONE		20.7	50	32.9	740	767	3190	132.9	2.22	57	40.9	0	66	3124
									00:12:15	26.43	0.648	17.128	462	517.682	512.504	0.99	112.2	23.5	29.5	29.8	6.64	1.9	80	6.5	17.31	3.63	16.26	4.68	20.93	0.04	125	26	117	34	NONE		20.7	50	32.9	740	767	3719	155	2.58	57	47.7	0	127	3592
									00:12:17	29.27	0.678	19.844	466	584.877	579.42	0.99	118	24	30.4	30.7	7.5	2.1	81	7.2	17.4	3.54	16.3	4.67	20.93	0.04	125	25	117	34	NONE		20.7	50	32.9	740	767	4202	175.1	2.92	57	53.9	0	134	4069
									00:12:19	30	0.59	17.7	411	515.424	514.696	1	102.9	20.8	30.3	30.3	6.61	1.9	82	6.3	17.44	3.53	16.36	4.57	20.93	0.04	126	25	118	33	NONE		20.7	50	32.9	740	767	3710	154.6	2.58	58	47.6	0	18	3692
									00:12:21	26.2	0.561	14.699	430	420.899	416.979	0.99	98.2	19.3	30.6	30.9	5.4	1.5	82	5.1	17.5	3.44	16.52	4.47	20.93	0.04	126	25	119	32	NONE		20.8	50	32.9	740	767	3024	126	2.1	58	38.8	0	96	2928
									00:12:24	28.44	0.599	17.033	394	495.833	492.522	0.99	104.5	21	30.3	30.5	6.36	1.8	83	6	17.45	3.51	16.37	4.58	20.93	0.04	126	25	118	33	NONE		20.7	50	32.9	740	767	3565	148.5	2.48	58	45.7	0	81	3484
									00:12:26	21.05	0.76	16	577	474.367	479.435	1.01	132	27.6	30.6	30.3	6.08	1.7	85	5.6	17.37	3.63	16.09	4.91	20.93	0.04	125	26	116	35	NONE		20.7	50	32.9	740	767	3423	142.6	2.38	58	43.9	0	0	3423
									00:12:28	30.77	0.488	15.015	317	432.483	431.392	1	85.3	17	29.7	29.8	5.54	1.6	85	5.1	17.48	3.48	16.46	4.47	20.93	0.04	126	25	119	32	NONE		20.8	50	32.9	740	767	3112	129.7	2.16	58	39.9	0	27	3085
									00:12:31	26.79	0.579	15.509	422	446.109	448.476	1.01	101.2	20.3	30.6	30.4	5.72	1.6	86	5.2	17.48	3.51	16.46	4.52	20.93	0.04	126	25	119	33	NONE		20.8	50	33	740	767	3216	134	2.23	58	41.2	0	0	3216
									00:12:33	28.85	0.578	16.673	404	485.59	485.389	1	100.8	20.4	30.2	30.2	6.23	1.8	85	5.7	17.44	3.53	16.36	4.55	20.93	0.04	126	25	118	33	NONE		20.8	50	33	740	767	3496	145.7	2.43	58	44.8	0	5	3491
									00:12:35	28.71	0.575	16.507	427	490.868	485.489	0.99	99.9	20.5	29.5	29.9	6.29	1.8	86	5.7	17.37	3.57	16.31	4.57	20.93	0.04	125	26	117	33	NONE		20.8	50	32.9	740	767	3526	146.9	2.45	58	45.2	0	132	3394
									00:12:37	31.25	0.545	17.031	359	500.356	497.502	0.99	94.9	19.3	29.7	29.8	6.41	1.8	87	5.8	17.41	3.54	16.45	4.43	20.93	0.04	125	25	118	32	NONE		20.8	50	32.9	740	767	3598	149.9	2.5	58	46.1	0	70	3528
									00:12:39	28.99	0.548	15.884	368	494.619	488.022	0.99	94.3	20.4	28	28.4	6.34	1.8	86	5.8	17.21	3.72	16.08	4.82	20.93	0.04	124	27	116	35	NONE		20.8	50	32.9	740	767	3551	148	2.47	58	45.5	0	162	3389
									00:12:41	28.85	0.566	16.327	381	478.129	466.247	0.98	98.7	19.6	29.9	30.7	6.13	1.8	85	5.6	17.44	3.46	16.38	4.47	20.93	0.04	126	25	118	32	NONE		20.8	50	33	740	767	3424	142.7	2.38	58	43.9	0	290	3133
									00:12:43	31.25	0.562	17.562	396	527.165	515.572	0.98	97.5	20	29.2	29.8	6.76	1.9	84	6.3	17.35	3.56	16.37	4.5	20.93	0.04	125	26	118	32	NONE		20.8	50	33	740	767	3777	157.4	2.62	59	48.4	0	283	3494
									00:12:45	33.71	0.468	15.775	320	463.144	447.501	0.97	81.6	16.1	29	30	5.94	1.7	85	5.4	17.44	3.44	16.42	4.37	20.93	0.04	126	25	118	31	NONE		20.8	50	33	740	767	3310	137.9	2.3	59	42.4	0	382	2928
									00:12:47	28.85	0.531	15.317	361	461.055	447.33	0.97	92.1	18.8	28.8	29.7	5.91	1.7	85	5.4	17.34	3.54	16.35	4.52	20.93	0.04	125	25	118	33	NONE		20.8	50	33	740	767	3298	137.4	2.29	59	42.3	0	335	2963
									00:12:49	25.97	0.617	16.026	431	491.76	475.722	0.97	106.6	22.2	28.9	29.9	6.3	1.8	83	5.9	17.28	3.6	16.17	4.7	20.93	0.04	124	26	116	34	NONE		20.9	50	33	740	767	3515	146.5	2.44	59	45.1	0	391	3124
									00:12:51	30.15	0.586	17.668	382	566.762	544.985	0.96	100.3	21.9	27.5	28.5	7.27	2.1	82	6.9	17.12	3.74	16.15	4.66	20.93	0.04	123	27	116	34	NONE		20.9	50	33	740	767	4046	168.6	2.81	59	51.9	0	531	3516
									00:12:53	26.79	0.577	15.455	429	461.487	441.781	0.96	100.3	20	29.4	30.7	5.92	1.7	82	5.6	17.38	3.47	16.29	4.54	20.93	0.04	125	25	117	33	NONE		20.9	50	32.9	740	767	3291	137.1	2.29	59	42.2	0	480	2812
									00:12:55	30.46	0.574	17.482	407	540.946	522.69	0.97	99	20.8	28.4	29.4	6.94	2	84	6.4	17.25	3.62	16.21	4.62	20.93	0.04	124	26	117	33	NONE		20.9	50	33	740	767	3866	161.1	2.68	59	49.6	0	445	3421
									00:12:57	26.43	0.591	15.621	442	473.321	455.666	0.96	102.4	20.9	29.1	30.2	6.07	1.7	85	5.6	17.33	3.54	16.23	4.62	20.93	0.04	125	25	117	33	NONE		20.9	50	33	740	767	3380	140.8	2.35	59	43.3	0	430	2950
									00:13:00	28.04	0.614	17.215	398	526.553	504.183	0.96	106.2	21.8	29	30.3	6.75	1.9	83	6.3	17.3	3.55	16.15	4.69	20.93	0.04	125	26	116	34	NONE		20.9	50	33	740	767	3756	156.5	2.61	59	48.2	0	545	3211
									00:13:02	25.32	0.513	12.987	357	387.579	369.51	0.95	89.2	17.7	28.9	30.4	4.97	1.4	80	4.8	17.39	3.45	16.37	4.49	20.93	0.04	125	25	118	32	NONE		20.9	50	33	740	767	2762	115.1	1.92	59	35.4	0	439	2322
									00:13:04	24.79	0.666	16.512	444	525.849	503.335	0.96	114.2	24.6	28.1	29.4	6.74	1.9	81	6.5	17.15	3.69	16.13	4.75	20.93	0.04	123	27	116	34	NONE		20.9	50	33	740	767	3750	156.3	2.6	59	48.1	0	548	3202
									00:13:07	27.52	0.558	15.358	394	459.825	444.932	0.97	96.9	19.6	29.2	30.2	5.9	1.7	81	5.7	17.37	3.51	16.27	4.6	20.93	0.04	125	25	117	33	NONE		21	50	33	740	767	3287	137	2.28	60	42.1	0	363	2924
									00:13:09	26.55	0.552	14.655	383	432.069	413.729	0.96	96.2	18.9	29.6	30.9	5.54	1.6	82	5.3	17.43	3.42	16.3	4.54	20.93	0.04	125	25	117	33	NONE		21	50	33	740	767	3082	128.4	2.14	60	39.5	0	446	2635
									00:13:11	29.7	0.53	15.743	342	470.812	450.712	0.96	92.1	18.4	29	30.3	6.04	1.7	81	5.8	17.38	3.47	16.28	4.55	20.93	0.04	125	25	117	33	NONE		21	50	32.9	740	767	3358	139.9	2.33	60	43.1	0	489	2869
									00:13:13	27.4	0.51	13.973	357	411.158	395.338	0.96	88.9	17.5	29.3	30.5	5.27	1.5	80	5.1	17.43	3.43	16.32	4.53	20.93	0.04	126	25	118	33	NONE		21	50	32.9	740	767	2935	122.3	2.04	60	37.6	0	385	2550
									00:13:15	26.79	0.54	14.464	363	436.163	415.294	0.95	93.7	18.8	28.9	30.3	5.59	1.6	79	5.5	17.35	3.48	16.31	4.54	20.93	0.04	125	25	117	33	NONE		21	50	32.9	740	767	3107	129.5	2.16	60	39.8	0	507	2600
									00:13:17	26.43	0.602	15.912	407	497.215	471.002	0.95	103.7	21.6	28.3	29.9	6.37	1.8	80	6.2	17.23	3.59	16.21	4.65	20.93	0.04	124	26	117	33	NONE		21	50	33	740	767	3538	147.4	2.46	60	45.4	0	637	2902
									00:13:23	11.34	1.917	21.743	1369	679.148	704.354	1.04	328.9	75.2	30.8	29.7	8.71	2.5	80	8.5	17.16	3.92	16.22	4.94	20.93	0.04	124	28	117	36	NONE		21	50	33	740	767	4930	205.4	3.42	60	63.2	0	0	4930
									00:13:26	21.51	0.362	7.785	272	197.66	201.942	1.02	64.7	11.4	31.8	31.1	2.53	0.7	81	2.4	17.87	3.15	17.02	4.07	20.93	0.04	129	23	123	29	NONE		21.1	50	33	740	767	1430	59.6	0.99	60	18.3	0	0	1430
									00:13:30	13.92	0.497	6.919	342	199.166	203.267	1.02	86.8	17.7	29.8	29.2	2.55	0.7	84	2.4	17.46	3.56	16.39	4.59	20.93	0.04	126	26	118	33	NONE		21.1	49	33	740	767	1440	60	1	60	18.5	0	0	1440
									00:13:32	27.65	0.45	12.442	307	363.444	355.709	0.98	78.5	15.6	28.9	29.5	4.66	1.3	85	4.3	17.44	3.47	16.36	4.56	20.93	0.04	126	25	118	33	NONE		21.1	49	33	740	767	2605	108.5	1.81	60	33.4	0	189	2415
									00:13:34	25.97	0.497	12.909	331	381.676	361.909	0.95	86.6	16.9	29.1	30.6	4.89	1.4	87	4.4	17.42	3.4	16.35	4.49	20.93	0.04	125	24	118	32	NONE		21.1	49	33	740	767	2717	113.2	1.89	60	34.8	0	480	2237
									00:13:37	27.4	0.556	15.233	390	461.285	438.343	0.95	96.4	19.4	28.9	30.4	5.91	1.7	88	5.2	17.34	3.49	16.14	4.66	20.93	0.04	125	25	116	34	NONE		21.1	49	33	740	767	3285	136.9	2.28	61	42.1	0	558	2727
									00:13:39	24.79	0.563	13.959	390	428.957	409.036	0.95	97.3	20	28.5	29.9	5.5	1.6	87	4.9	17.28	3.55	16.15	4.66	20.93	0.04	124	26	116	34	NONE		21.1	50	33	740	767	3057	127.4	2.12	61	39.2	0	485	2572
									00:13:41	25.64	0.524	13.436	366	406.604	382.707	0.94	90.9	18.1	28.6	30.4	5.21	1.5	87	4.7	17.35	3.45	16.24	4.53	20.93	0.04	125	25	117	33	NONE		21.2	50	33	740	767	2890	120.4	2.01	61	37	0	580	2310
									00:13:44	23.26	0.676	15.721	523	496.968	475.923	0.96	116.1	24.8	28.4	29.6	6.37	1.8	88	5.6	17.17	3.67	16.19	4.78	20.93	0.04	124	26	117	34	NONE		21.2	49	33	740	767	3545	147.7	2.46	61	45.4	0	512	3033
									00:13:47	18.81	1.351	25.411	786	879.976	863.998	0.98	226.9	55.6	27.4	27.9	11.28	3.2	91	9.7	16.79	4.12	15.73	5.22	20.93	0.04	121	30	113	38	NONE		21.2	50	33	740	767	6311	262.9	4.38	61	80.9	0	391	5919
									00:13:49	28.3	0.344	9.736	380	222.792	218.705	0.98	62.6	9.4	34.8	35.5	2.86	0.8	91	2.4	18.2	2.73	17.19	3.72	20.93	0.04	131	20	124	27	NONE		21.2	50	33	740	767	1598	66.6	1.11	61	20.5	0	100	1498
									00:13:51	29.27	0.358	10.478	217	263.112	257.779	0.98	64.2	10.7	32	32.7	3.37	1	90	2.9	17.93	2.99	16.82	4.04	20.93	0.04	129	22	121	29	NONE		21.2	50	33	740	767	1886	78.6	1.31	61	24.2	0	130	1755
									00:13:53	28.17	0.398	11.211	264	304.823	297.074	0.97	70.4	12.8	30.3	31.1	3.91	1.1	90	3.4	17.69	3.22	16.59	4.24	20.93	0.04	127	23	119	31	NONE		21.2	50	33	740	767	2182	90.9	1.52	61	28	0	189	1993
									00:13:56	27.78	0.574	15.944	353	492.749	479.031	0.97	99	20.9	28.4	29.2	6.32	1.8	89	5.5	17.25	3.64	16.17	4.7	20.93	0.04	124	26	116	34	NONE		21.2	50	33	740	767	3526	146.9	2.45	61	45.2	0	335	3191
									00:13:58	24.1	0.607	14.627	419	461.454	441.411	0.96	104.3	22.2	28	29.3	5.92	1.7	87	5.3	17.18	3.66	16.06	4.76	20.93	0.04	124	26	116	34	NONE		21.2	50	33	740	767	3291	137.1	2.29	61	42.2	0	488	2803
									00:14:00	27.78	0.468	13	337	391.549	375.725	0.96	81.2	16.4	28.2	29.4	5.02	1.4	85	4.6	17.35	3.5	16.16	4.58	20.93	0.04	125	25	116	33	NONE		21.2	50	33	740	767	2794	116.4	1.94	61	35.8	0	385	2409
									00:14:03	24.69	0.674	16.642	453	532.367	505.315	0.95	115.5	24.8	28	29.5	6.83	2	85	6.3	17.14	3.68	15.85	4.89	20.93	0.04	123	26	114	35	NONE		21.2	50	33	740	767	3790	157.9	2.63	62	48.6	0	657	3133
									00:14:05	27.15	0.675	18.326	462	600.887	573.731	0.95	115	25.6	27.3	28.6	7.7	2.2	86	7	17.04	3.79	15.98	4.81	20.93	0.04	123	27	115	35	NONE		21.2	50	33	740	767	4283	178.5	2.97	62	54.9	0	661	3623
									00:14:07	24.9	0.622	15.485	442	474.788	447.628	0.94	107.6	21.8	28.9	30.7	6.09	1.7	85	5.6	17.3	3.5	16.06	4.75	20.93	0.04	125	25	116	34	NONE		21.2	50	33	740	767	3375	140.6	2.34	62	43.3	0	659	2716
									00:14:09	26.79	0.582	15.589	407	478.456	457.379	0.96	100.6	20.7	28.7	30	6.13	1.8	84	5.7	17.29	3.56	16.18	4.57	20.93	0.04	124	26	116	33	NONE		21.2	50	33	740	767	3411	142.1	2.37	62	43.7	0	513	2899
									00:14:12	30.15	0.486	14.653	359	438.435	425.251	0.97	84.4	17.1	28.6	29.5	5.62	1.6	83	5.3	17.37	3.52	16.27	4.52	20.93	0.04	125	25	117	33	NONE		21.2	50	33	740	767	3136	130.7	2.18	62	40.2	0	322	2814
									00:14:14	25.64	0.563	14.436	379	430.787	410.185	0.95	97.9	19.4	29.3	30.8	5.52	1.6	84	5.1	17.39	3.45	16.25	4.62	20.93	0.04	125	25	117	33	NONE		21.2	50	33	740	767	3069	127.9	2.13	62	39.3	0	501	2568
									00:14:16	23.35	0.697	16.272	458	512.979	489.297	0.95	119.8	25.4	28.5	29.9	6.58	1.9	84	6.1	17.19	3.64	15.95	4.86	20.93	0.04	124	26	115	35	NONE		21.2	50	33	740	767	3656	152.3	2.54	62	46.9	0	576	3080
									00:14:19	22.64	0.542	12.272	457	341.295	320.801	0.94	95.6	17.2	31.3	33.3	4.38	1.3	81	4.2	17.64	3.17	16.34	4.48	20.93	0.04	127	23	118	32	NONE		21.2	50	33	740	767	2425	101	1.68	62	31.1	0	497	1928
									00:14:21	26.91	0.478	12.861	345	363.831	357.111	0.98	83.9	16.1	30.2	30.7	4.66	1.3	80	4.5	17.55	3.37	16.42	4.39	20.93	0.04	126	24	118	32	NONE		21.2	50	33	740	767	2609	108.7	1.81	62	33.4	0	164	2444
									00:14:24	25.64	0.612	15.692	367	488.025	465.385	0.95	105.5	22	28.5	29.9	6.26	1.8	81	6	17.24	3.59	16.1	4.74	20.93	0.04	124	26	116	34	NONE		21.2	50	33	740	767	3478	144.9	2.42	62	44.6	0	551	2927
									00:14:26	26.09	0.592	15.443	344	478.864	458.419	0.96	102.1	21.3	28.4	29.7	6.14	1.8	80	6	17.25	3.6	16.12	4.74	20.93	0.04	124	26	116	34	NONE		21.2	50	33	740	767	3415	142.3	2.37	62	43.8	0	498	2918
									00:14:28	28.57	0.457	13.057	304	369.267	353.193	0.96	80.3	15	29.9	31.3	4.73	1.4	78	4.7	17.57	3.28	16.23	4.5	20.93	0.04	127	24	117	32	NONE		21.2	50	33	740	767	2633	109.7	1.83	62	33.8	0	391	2242
									00:14:30	34.88	0.746	26.023	294	923.88	867.308	0.94	124.8	30.1	25.5	27.2	11.84	3.4	78	11.8	16.73	4.03	15.57	5.12	20.93	0.04	120	29	112	37	NONE		21.2	50	33	740	767	6562	273.4	4.56	63	84.1	0	1371	5191
									00:14:31	37.27	0.307	11.441	251	273.862	251.127	0.92	55.6	8.2	32.3	35.2	3.51	1	80	3.4	18.11	2.67	17.09	3.58	20.93	0.04	130	19	123	26	NONE		21.2	50	33	740	767	1936	80.7	1.34	63	24.8	0	548	1387
									00:14:34	25.64	0.637	16.333	562	500.79	471.586	0.94	110.2	22.3	29	30.8	6.42	1.8	83	6	17.3	3.5	16.17	4.61	20.93	0.04	125	25	116	33	NONE		21.2	50	33	740	767	3559	148.3	2.47	63	45.6	0	708	2851
									00:14:47	21.58	0.667	14.396	366	444.886	427.344	0.96	115.1	24	29	30.2	5.7	1.6	79	5.6	17.26	3.6	16.02	4.8	20.93	0.04	124	26	115	35	NONE		21.1	49	33	740	767	3175	132.3	2.21	63	40.7	0	427	2748
									00:14:49	32.26	0.549	17.71	338	529.965	518.887	0.98	95.3	19.5	29.2	29.8	6.79	1.9	80	6.6	17.36	3.55	16.37	4.43	20.93	0.04	125	26	118	32	NONE		21.1	50	33	740	767	3798	158.3	2.64	63	48.7	0	271	3527
									00:14:51	30.61	0.572	17.51	337	535.438	517.715	0.97	98.9	20.5	28.7	29.7	6.86	2	80	6.7	17.29	3.58	16.21	4.58	20.93	0.04	124	26	117	33	NONE		21.1	50	33	740	767	3827	159.5	2.66	63	49.1	0	432	3395
									00:14:53	32.26	0.457	14.742	324	412.797	401.461	0.97	80.4	15.1	30.2	31.1	5.29	1.5	81	5.1	17.59	3.3	16.65	4.18	20.93	0.04	127	24	120	30	NONE		21.1	51	33	740	767	2954	123.1	2.05	63	37.9	0	277	2677
									00:14:55	29.13	0.498	14.505	323	392.334	379.094	0.97	88.2	15.8	31.8	32.9	5.03	1.4	81	4.8	17.71	3.17	16.65	4.23	20.93	0.04	128	23	120	30	NONE		21.1	51	33	740	767	2804	116.8	1.95	64	35.9	0	323	2481
									00:14:57	28.71	0.593	17.024	394	469.639	458.968	0.98	104.6	19.4	32	32.7	6.02	1.7	82	5.7	17.64	3.27	16.6	4.31	20.93	0.04	127	24	120	31	NONE		21.1	50	33	740	767	3364	140.2	2.34	64	43.1	0	261	3104
									00:14:59	25.75	0.716	18.438	525	547.345	535.242	0.98	124.5	25.2	30.4	31.1	7.02	2	83	6.6	17.39	3.52	16.24	4.61	20.93	0.04	125	25	117	33	NONE		21.1	50	33	740	767	3922	163.4	2.72	64	50.3	0	296	3626
									00:15:01	25.32	0.655	16.582	479	489.705	480.257	0.98	114	23	30.2	30.8	6.28	1.8	84	5.8	17.4	3.51	16.19	4.67	20.93	0.04	125	25	117	34	NONE		21	50	33	740	767	3511	146.3	2.44	64	45	0	231	3280
									00:15:04	26.67	0.368	9.813	273	259.574	254.8	0.98	65.4	11.6	30.6	31.2	3.33	1	81	3.2	17.77	3.15	16.85	4.02	20.93	0.04	128	23	121	29	NONE		21	50	33	740	767	1861	77.6	1.29	64	23.9	0	117	1745
									00:15:06	27.78	0.288	8	219	204.628	198.95	0.97	51.5	8.7	29.6	30.4	2.62	0.7	81	2.5	17.88	3.02	16.88	3.93	20.93	0.04	129	22	122	28	NONE		21	50	33	740	767	1464	61	1.02	64	18.8	0	139	1326
									00:15:08	30.46	0.383	11.665	256	319.452	306.106	0.96	67.7	12.2	29.8	31.1	4.1	1.2	81	3.9	17.68	3.19	16.62	4.13	20.93	0.04	127	23	120	30	NONE		21	50	33	740	767	2279	95	1.58	64	29.2	0	325	1954
									00:15:10	26.2	0.514	13.467	368	404.722	380.221	0.94	89.3	17.6	28.7	30.6	5.19	1.5	82	4.9	17.37	3.42	16.33	4.47	20.93	0.04	125	25	118	32	NONE		21	50	33	740	767	2875	119.8	2	64	36.9	0	594	2281
									00:15:13	18.58	0.609	11.313	426	342.882	330.973	0.97	105.5	21.6	29.2	30.3	4.4	1.3	85	4	17.32	3.55	15.96	4.78	20.93	0.04	125	26	115	34	NONE		21	50	33	740	767	2450	102.1	1.7	64	31.4	0	290	2159
									00:15:16	24.69	0.575	14.198	385	438.488	405.189	0.92	99.4	19.9	28.4	30.8	5.62	1.6	84	5.2	17.29	3.46	16.11	4.6	20.93	0.04	124	25	116	33	NONE		21	50	33	740	767	3104	129.3	2.16	64	39.8	0	805	2300
									00:15:18	24	0.606	14.544	427	460.019	427.635	0.93	104.2	21.6	28	30.1	5.9	1.7	85	5.4	17.19	3.56	16.02	4.68	20.93	0.04	124	26	115	34	NONE		21	50	33	740	767	3261	135.9	2.26	64	41.8	0	783	2477
									00:15:21	22.64	0.613	13.879	443	437.439	405.264	0.93	105.5	21.7	28.1	30.3	5.61	1.6	85	5.1	17.21	3.54	16.07	4.62	20.93	0.04	124	25	116	33	NONE		21	50	33	740	767	3099	129.1	2.15	64	39.7	0	778	2321
									00:15:23	30.93	0.592	18.309	325	615.007	574.443	0.93	100.4	22.5	26.3	28.1	7.88	2.3	83	7.4	16.96	3.8	15.86	4.73	20.93	0.04	122	27	114	34	NONE		21	50	33	740	767	4364	181.8	3.03	64	55.9	0	982	3381
									00:15:25	26.79	0.59	15.804	460	465.527	439.427	0.94	102.9	19.9	29.9	31.7	5.97	1.7	81	5.7	17.44	3.37	16.34	4.44	20.93	0.04	126	24	118	32	NONE		21	50	33	740	767	3310	137.9	2.3	65	42.4	0	633	2677
									00:15:27	27.91	0.5	13.953	367	414.471	386.483	0.93	87.1	16.8	29	31	5.31	1.5	79	5.2	17.42	3.36	16.47	4.28	20.93	0.04	125	24	119	31	NONE		21	50	33	740	767	2940	122.5	2.04	65	37.7	0	678	2262
									00:15:30	24.9	0.469	11.676	320	336.762	311.812	0.93	82.2	15.2	29.5	31.9	4.32	1.2	78	4.3	17.53	3.24	16.48	4.24	20.93	0.04	126	23	119	31	NONE		21	50	33	740	767	2385	99.4	1.66	65	30.6	0	603	1782
									00:15:32	26.43	0.532	14.062	361	415.657	394.44	0.95	92.7	18.1	29.4	31	5.33	1.5	77	5.4	17.42	3.4	16.26	4.48	20.93	0.04	125	24	117	32	NONE		21	50	33	740	767	2959	123.3	2.05	65	37.9	0	516	2444
									00:15:34	24.29	0.523	12.704	349	374.293	354.468	0.95	91.2	17.7	29.4	31	4.8	1.4	76	4.9	17.44	3.38	16.33	4.44	20.93	0.04	126	24	118	32	NONE		21	50	33	740	767	2664	111	1.85	65	34.1	0	481	2182
									00:15:36	28.3	0.595	16.84	361	502.098	476.06	0.95	103.5	20.4	29.6	31.2	6.44	1.8	76	6.6	17.39	3.43	16.31	4.48	20.93	0.04	125	25	117	32	NONE		21	50	33	740	767	3574	148.9	2.48	65	45.8	0	633	2941
									00:15:39	27.91	0.835	23.302	606	727.126	697.68	0.96	143.8	30.3	29.4	30.6	9.32	2.7	78	9.3	17.22	3.63	16.11	4.66	20.93	0.04	124	26	116	34	NONE		21	51	33	740	767	5189	216.2	3.6	65	66.5	0	717	4472
									00:15:40	34.48	0.56	19.31	446	526.526	499.879	0.95	99.1	17.6	32.1	33.8	6.75	1.9	83	6.3	17.7	3.14	16.48	4.28	20.93	0.04	127	23	119	31	NONE		21	51	33	740	767	3749	156.2	2.6	65	48.1	0	648	3101
									00:15:42	36.81	0.581	21.387	343	637.906	613.204	0.96	101	20.2	29.5	30.7	8.18	2.3	84	7.6	17.38	3.48	16.33	4.47	20.93	0.04	125	25	118	32	NONE		21	51	33	740	767	4554	189.7	3.16	65	58.4	0	602	3952
									00:15:44	33.33	0.554	18.467	334	537.42	527.785	0.98	96.7	19.2	30	30.6	6.89	2	86	6.2	17.45	3.47	16.5	4.37	20.93	0.04	126	25	119	31	NONE		20.9	50	33	740	767	3854	160.6	2.68	65	49.4	0	236	3618
									00:15:46	40.27	0.606	24.403	272	810.181	781.35	0.96	102.9	23.5	26.6	27.6	10.39	3	87	9.3	16.98	3.88	15.89	4.78	20.93	0.04	122	28	114	34	NONE		20.9	50	33	740	767	5788	241.2	4.02	65	74.2	0	703	5085
									00:15:48	19.29	0.553	10.669	539	285.955	276.503	0.97	98.1	17.4	32.6	33.7	3.67	1	89	3.2	17.74	3.15	16.63	4.27	20.93	0.04	128	23	120	31	NONE		20.9	51	33	740	767	2044	85.2	1.42	66	26.2	0	231	1813
									00:15:50	35.71	0.395	14.107	244	380.853	379.666	1	69.9	12.9	30.5	30.6	4.88	1.4	89	4.3	17.7	3.27	16.54	4.28	20.93	0.04	127	24	119	31	NONE		20.9	50	33	740	767	2740	114.2	1.9	66	35.1	0	29	2711
									00:15:54	17.14	1.227	21.034	766	690.672	685.209	0.99	208.6	48.4	28.7	28.9	8.85	2.5	87	7.9	17	3.94	15.67	5.31	20.93	0.04	122	28	113	38	NONE		20.9	50	33	740	767	4964	206.8	3.45	66	63.6	0	134	4830
									00:15:57	19.74	0.344	6.789	337	150.864	145.93	0.97	62.9	9	35.8	37.1	1.93	0.6	85	1.8	18.28	2.62	17.18	3.72	20.93	0.04	132	19	124	27	NONE		20.9	51	33	740	767	1078	44.9	0.75	66	13.8	0	120	958
									00:16:00	18.58	0.555	10.31	417	308.655	297.213	0.96	96.4	19.4	29.2	30.3	3.96	1.1	85	3.6	17.37	3.5	16.11	4.76	20.93	0.04	125	25	116	34	NONE		20.9	51	33	740	767	2204	91.8	1.53	66	28.3	0	279	1925
									00:16:03	18.52	0.478	8.852	376	271.41	255.054	0.94	82.7	16.7	27.8	29.6	3.48	1	84	3.2	17.3	3.49	16.04	4.73	20.93	0.04	125	25	115	34	NONE		20.9	51	33	740	767	1928	80.3	1.34	66	24.7	0	397	1532
									00:16:05	24.9	0.316	7.867	224	216.879	196.768	0.91	55.9	9.6	28.2	31.1	2.78	0.8	81	2.7	17.69	3.04	16.5	4.11	20.93	0.04	127	22	119	30	NONE		20.9	51	33	740	767	1530	63.7	1.06	66	19.6	0	484	1046
									00:16:08	23.35	0.533	12.444	395	396.3	360.068	0.91	91.6	18.7	27.3	30	5.08	1.5	78	5.1	17.19	3.51	15.67	4.9	20.93	0.04	124	25	113	35	NONE		20.9	51	33	740	767	2796	116.5	1.94	66	35.8	0	872	1924
									00:16:13	11.54	1.443	16.65	1015	609.293	569.132	0.93	239.6	59.7	26	27.8	7.81	2.2	79	7.7	16.6	4.14	15.32	5.41	20.93	0.04	120	30	110	39	NONE		20.9	51	33	740	767	4323	180.1	3	66	55.4	0	973	3351
									00:16:16	26.09	0.427	11.139	284	321.983	298.798	0.93	74.8	13.9	28.9	31.2	4.13	1.2	77	4.2	17.52	3.26	16.04	4.63	20.93	0.04	126	23	115	33	NONE		20.9	51	33	740	767	2282	95.1	1.58	66	29.3	0	561	1721
									00:16:18	23.08	0.322	7.431	201	196.625	176.566	0.9	57.4	9.3	29.6	32.9	2.52	0.7	74	2.7	17.83	2.89	16.22	4.4	20.93	0.04	128	21	117	32	NONE		20.9	51	33	740	767	1384	57.7	0.96	66	17.7	0	482	902
									00:16:21	22.99	0.472	10.851	313	331.834	303.236	0.91	81.8	16	27.8	30.5	4.25	1.2	72	4.6	17.33	3.39	15.79	4.78	20.93	0.04	125	24	114	34	NONE		20.8	50	33	740	767	2344	97.7	1.63	67	30.1	0	689	1654
									00:16:23	25.97	0.644	16.727	332	576.084	514.476	0.89	108.8	24	25.9	29	7.39	2.1	72	8	16.89	3.73	15.64	4.87	20.93	0.04	122	27	113	35	NONE		20.8	50	33	740	767	4050	168.8	2.81	67	51.9	0	1478	2572
									00:16:25	29.7	0.56	16.634	365	551.286	487.569	0.88	95.5	19.9	26.4	29.9	7.07	2	73	7.6	17.05	3.55	15.89	4.57	20.93	0.04	123	26	114	33	NONE		20.8	50	33	740	767	3868	161.2	2.69	67	49.6	0	1526	2342
									00:16:27	27.91	0.534	14.902	415	496.319	435.047	0.88	91	18.9	26.1	29.8	6.36	1.8	76	6.5	17.04	3.54	15.98	4.53	20.93	0.04	123	25	115	33	NONE		20.8	51	33	740	767	3476	144.9	2.41	67	44.6	0	1465	2012
									00:16:30	20.98	0.69	14.476	509	500.182	444.969	0.89	116.5	25.7	26	29.2	6.41	1.8	78	6.4	16.88	3.72	15.78	4.77	20.93	0.04	122	27	114	34	NONE		20.8	51	33	740	767	3514	146.4	2.44	67	45	0	1324	2190
									00:16:33	22.14	0.661	14.635	455	490.597	436.565	0.89	112.4	23.9	26.7	30	6.29	1.8	78	6.3	17	3.62	15.83	4.77	20.93	0.04	122	26	114	34	NONE		20.8	51	33	740	767	3447	143.6	2.39	67	44.2	0	1296	2151
									00:16:35	25.1	0.524	13.155	361	413.562	366.314	0.89	90.4	17.7	27.6	31.1	5.3	1.5	78	5.3	17.25	3.38	16.09	4.51	20.93	0.04	124	24	116	32	NONE		20.8	51	33	740	767	2903	121	2.02	67	37.2	0	1132	1771
									00:16:37	27.15	0.525	14.253	319	466.7	421.058	0.9	89.7	18.8	26.5	29.3	5.98	1.7	79	5.9	17.09	3.58	15.99	4.56	20.93	0.04	123	26	115	33	NONE		20.8	51	33	740	767	3288	137	2.28	67	42.2	0	1097	2190
									00:16:40	24.19	0.576	13.935	412	456.782	411.136	0.9	98.4	20.6	26.8	29.8	5.86	1.7	80	5.7	17.08	3.58	15.98	4.58	20.93	0.04	123	26	115	33	NONE		20.8	51	33	740	767	3217	134	2.23	67	41.2	0	1097	2120
									00:16:42	26.32	0.512	13.474	335	422.638	381.9	0.9	88.3	17.6	27.5	30.5	5.42	1.5	80	5.3	17.25	3.44	16.14	4.46	20.93	0.04	124	25	116	32	NONE		20.8	51	33	740	767	2978	124.1	2.07	67	38.2	0	980	1999
									00:16:45	26.91	0.475	12.78	318	389.179	354.882	0.91	82.4	16	28	30.7	4.99	1.4	80	4.9	17.35	3.37	16.18	4.42	20.93	0.04	125	24	116	32	NONE		20.8	51	33	740	767	2748	114.5	1.91	67	35.2	0	826	1921
									00:16:47	24.39	0.419	10.22	306	300.187	275.358	0.92	73.2	13.7	28.4	30.9	3.85	1.1	79	3.8	17.47	3.27	16.38	4.27	20.93	0.04	126	24	118	31	NONE		20.8	51	33	740	767	2122	88.4	1.47	68	27.2	0	599	1523
									00:16:50	22.06	0.877	19.346	478	694.674	633.968	0.91	146.5	34.8	25.6	28.1	8.91	2.5	78	8.9	16.7	3.97	15.34	5.29	20.93	0.04	120	29	110	38	NONE		20.8	51	33	740	767	4905	204.4	3.41	68	62.9	0	1463	3442
									00:16:52	30.61	0.53	16.224	309	521.96	472.16	0.9	90.9	18.7	27	29.8	6.69	1.9	80	6.5	17.15	3.53	15.86	4.68	20.93	0.04	123	25	114	34	NONE		20.8	50	33	740	767	3679	153.3	2.56	68	47.2	0	1198	2481
									00:16:54	24.1	0.671	16.169	458	524.56	481.094	0.92	114.8	24.2	27.6	30.1	6.73	1.9	81	6.5	17.11	3.61	15.78	4.86	20.93	0.04	123	26	114	35	NONE		20.8	50	33	740	767	3708	154.5	2.57	68	47.5	0	1049	2659
									00:16:57	24.59	0.43	10.574	257	306.834	281.628	0.92	75.3	13.9	28.9	31.4	3.93	1.1	78	3.9	17.51	3.23	16.11	4.48	20.93	0.04	126	23	116	32	NONE		20.8	50	33	740	767	2169	90.4	1.51	68	27.8	0	608	1561
									00:16:59	28.17	0.315	8.873	199	239.787	220.294	0.92	55.9	9.5	28.8	31.3	3.07	0.9	76	3.2	17.75	3.02	16.34	4.15	20.93	0.04	128	22	118	30	NONE		20.8	50	33	740	767	1696	70.6	1.18	68	21.7	0	470	1225
									00:17:01	25.97	0.515	13.377	318	434.811	385.579	0.89	88.2	18	26.6	30	5.57	1.6	78	5.6	17.13	3.5	15.78	4.66	20.93	0.04	123	25	114	34	NONE		20.8	51	33	740	767	3053	127.2	2.12	68	39.1	0	1180	1873
									00:17:04	24	0.65	15.6	433	528.251	467.317	0.88	110.3	23.6	26.4	29.8	6.77	1.9	79	6.7	16.97	3.63	15.6	4.86	20.93	0.04	122	26	112	35	NONE		20.8	51	33	740	767	3707	154.5	2.57	68	47.5	0	1459	2248
									00:17:07	19.67	0.96	18.885	627	678.691	614.063	0.9	160.4	37.8	25.8	28.5	8.7	2.5	79	8.6	16.71	3.94	15.5	5.08	20.93	0.04	120	28	112	37	NONE		20.8	51	33	740	767	4784	199.3	3.32	68	61.3	0	1555	3229
									00:17:09	28.3	0.488	13.811	301	425.933	392.063	0.92	84.4	16.8	27.8	30.2	5.46	1.6	78	5.5	17.3	3.44	16.07	4.51	20.93	0.04	125	25	116	32	NONE		20.8	51	33	740	767	3013	125.5	2.09	68	38.6	0	818	2195
[truncated: 34 more columns]

## Sheet: Sonuçlar
Parametre	um	Pre	Bekl.	%Beklenen	Ex Sonrası	% Değişim	Normal	Sınıf
Parametre	um	Ölçüm	Dinlenme	Isınma	AT	RC	Maks	Bekl.	%Beklenen	Normal	Sınıf
Parametre	um	Ölçüm	Dinlenme	Isınma	AT	RC	Maks	Bekl.	%Beklenen	Normal	Sınıf
Parametre	um	Ölçüm	Dinlenme	Isınma	AT	RC	Maks	Bekl.	%Beklenen	Normal	Sınıf
Parametre	um	Ölçüm	Dinlenme	Isınma	AT	RC	Maks	Bekl.	%Beklenen	Normal	Sınıf
Parametre	um	Ölçüm	Dinlenme	Isınma	AT	RC	Maks	Bekl.	%Beklenen	Normal	Sınıf
