# Supplementary material for: Correction: The contribution of energy systems during 30-second lower body Wingate anaerobic test in combat sports athletes: Intermittent versus single forms and gender comparison
Source: PLoS One. 2024 Jun 27;19(6):e0306361. doi: 10.1371/journal.pone.0306361 (PMC11210755; doi:10.1371/journal.pone.0306361)
Supplement: S1 File — A) Descriptive characteristics of athletes including age range, height, weight; B) Wingate test outputs, including metrics such as peak power, mean power, and fatigue index; C) Oxygen Consumption (O2) Data for two different Wingate test protocols, providing comparative insights into athletes’ oxygen consumption during these tests. (ZIP) [file pone.0306361.s001.zip › S1 File/C. Oxygen consumption data for two Wingate tests/All Raw-Oxygen Data/60.xlsx]

## Sheet: Veri
			Test Tarihi	13122022		Barometrik basınç (mmHg)	757		t	Rf	VT	VE_ergo	IV	VO2	VCO2	RQ	O2eksp	CO2eksp	VE/VO2	VE/VCO2	VO2/Kg	METS	HR	VO2/HR	FeO2	FeCO2	FetO2	FetCO2	FiO2	FiCO2	PeO2	PeCO2	PetO2	PETCO2	Faz	İşaretleyici	Ortam Sıc.	RH Amb	Cihaz Sıcaklığı	Analizör Basıncı	PB	EEkc	EEh	EEm	EEtot	EEkg	PRO	YAĞ	CHO
			Test Süresi	00:14:04		Ortam Sıcaklığı (°C)	22		s	1/min	L(btps)	L/min	mL	mL/min	mL/min	---	mL	mL	---	---	mL/min/Kg	---	bpm	mL/beat	%	%	%	%	%	%	mmHg	mmHg	mmHg	mmHg	---	---	°C	%	°C	mmHg	mmHg	kcal/day	kcal/h	kcal/min	kcal	kcal/Kg/day	kcal/day	kcal/day	kcal/day
			Test Süresi	00:15:58		Ortam Görece Nem (%)	71
			Egzersiz Süresi	00:00:00		Flowmetre sıcaklığı (°C)	34		00:00:00	27.4	1.055	28.904	743	1080.78	1034.18	0.96	173.2	46.4	25	26.1	20.01	5.7	114	9.5	16.42	4.4	15.56	5.3	20.92	0.05	117	31	110	38	NONE		21.6	67	36.2	729	757	7708	321.2	5.35	0	142.7	0	1134	6574
			Kişi (Hasta) Tipi	Healthy		Flowmetre Bağıl Nem (%)	100		00:00:03	20.83	1.025	21.354	761	760.024	735.24	0.97	170.4	43.4	26.2	27.1	14.07	4	114	6.7	16.62	4.23	15.55	5.33	20.92	0.05	118	30	110	38	NONE		21.6	65	36.2	729	757	5433	226.4	3.77	0	100.6	0	605	4828
			Test Türü	Azami		STPD (---)	0.8229		00:00:06	24.19	1.104	26.71	868	984.09	948.6	0.96	181.9	48.2	25.4	26.4	18.22	5.2	115	8.6	16.48	4.37	15.64	5.24	20.92	0.05	117	31	111	37	NONE		21.6	64	36.2	729	757	7029	292.9	4.88	0	130.2	0	865	6164
			Ergometre	Hiçbiri		BTPS Ins (---)	1.1029		00:00:09	21.82	1.091	23.804	816	855.997	826.856	0.97	180.9	46.6	26	26.9	15.85	4.5	116	7.4	16.58	4.27	15.7	5.22	20.92	0.05	118	30	111	37	NONE		21.6	63	36.2	729	757	6117	254.9	4.25	1	113.3	0	711	5406
			Protokol	Hiçbiri		BTPS Eksp (---)	1.02		00:00:11	25.97	0.921	23.922	690	850.556	828.008	0.97	153.1	39.2	26	26.7	15.75	4.5	111	7.7	16.62	4.26	15.72	5.2	20.92	0.05	118	30	112	37	NONE		21.6	63	36.3	729	757	6088	253.7	4.23	1	112.7	0	551	5537
			Azami Efor	Onaylanmamış		#Adım sayısı	400		00:00:13	26.2	0.98	25.677	731	903.455	884.195	0.98	163.3	41.5	26.4	27	16.73	4.8	110	8.2	16.66	4.23	15.85	5.11	20.92	0.05	118	30	113	36	NONE		21.6	63	36.3	729	757	6474	269.8	4.5	1	119.9	0	471	6003
			EKG Tepkisi	Yok		BSA (m2)	1.58602		00:00:17	16.9	1.078	18.22	823	594.332	593.336	1	182.8	43.2	28.7	28.7	11.01	3.1	115	5.2	16.96	4.01	15.68	5.35	20.92	0.05	120	28	111	38	NONE		21.6	63	36.3	729	757	4278	178.2	2.97	1	79.2	0	24	4253
			Test sebebi	Yok		BMI (kg/m2)	19.8		00:00:20	21.9	1.696	37.139	1382	1219.97	1280.37	1.05	286.4	71.9	29.2	27.8	22.59	6.5	118	10.3	16.89	4.24	16.39	4.78	20.92	0.05	120	30	116	34	NONE		21.6	63	36.3	729	757	8879	370	6.17	1	164.4	0	0	8879
			Testi durdurma sebebi	Yok		HR Maks.	204		00:00:22	26.2	1.005	26.332	607	828.121	873.177	1.05	171.4	41	29.6	28.1	15.34	4.4	116	7.1	17.05	4.08	16.24	4.96	20.92	0.05	121	29	115	35	NONE		21.6	63	36.3	729	757	6034	251.4	4.19	1	111.7	0	0	6034
			Test Konumu	Tanımsız		Kullanıcı 1 (---)	-		00:00:24	22.56	0.908	20.481	752	631.965	685.806	1.09	155.3	37.4	29.9	27.6	11.7	3.3	117	5.4	17.1	4.12	16.29	5.03	20.92	0.05	121	29	116	36	NONE		21.6	63	36.3	729	757	4635	193.1	3.22	2	85.8	0	0	4635
			Test Amacı	Yok		Kullanıcı 2 (---)	-		00:00:27	20.27	0.572	11.595	1009	314.208	332.183	1.06	100.6	20.2	32.4	30.6	5.82	1.7	118	2.7	17.59	3.53	16.67	4.49	20.92	0.05	125	25	118	32	NONE	Marker	21.6	63	36.3	729	757	2291	95.4	1.59	2	42.4	0	0	2291
						Kullanıcı 3 (---)	-		00:00:28	69.77	0.733	51.14	473	1226.2	1414.34	1.15	131.3	25	37.7	32.7	22.71	6.5	122	10.1	17.91	3.41	16.98	4.32	20.92	0.05	127	24	121	31	NONE		21.6	63	36.3	729	757	9127	380.3	6.34	2	169	0	0	9127
									00:00:29	65.93	0.396	26.11	489	558.592	596.956	1.07	72.4	11.2	38.5	36	10.34	3	125	4.5	18.28	2.83	17.47	3.77	20.92	0.05	130	20	124	27	NONE		21.6	63	36.3	729	757	4083	170.1	2.84	2	75.6	0	0	4083
									00:00:31	25.42	1.175	29.873	409	1058.81	1058.87	1	195.2	51.2	26.5	26.5	19.61	5.6	134	7.9	16.61	4.36	15.54	5.46	20.92	0.05	118	31	110	39	NONE		21.6	63	36.3	729	757	7624	317.6	5.29	2	141.2	0	0	7624
									00:00:33	40.27	0.87	35.034	761	1119.82	1105.61	0.99	148.3	33.8	28.8	29.1	20.74	5.9	137	8.2	17.05	3.89	15.93	5.03	20.92	0.05	121	28	113	36	NONE		21.6	62	36.3	729	757	8040	335	5.58	2	148.9	0	348	7692
									00:00:34	50.85	1.395	70.932	767	2212.28	2284.73	1.03	238.6	55.3	30.5	29.5	40.97	11.7	141	15.7	17.1	3.96	15.99	4.96	20.92	0.05	121	28	114	35	NONE		21.6	62	36.3	729	757	16043	668.5	11.14	2	297.1	0	0	16043
									00:00:35	46.15	0.541	24.969	1270	422.532	468.297	1.11	101.8	12.6	51.4	46.4	7.82	2.2	145	2.9	18.82	2.33	18.1	3.19	20.92	0.05	134	17	129	23	NONE		21.6	62	36.3	729	757	3115	129.8	2.16	2	57.7	0	0	3115
									00:00:36	214.29	0.062	13.286	43	140.582	117.957	0.84	12.2	0.7	0	0	2.6	0.7	146	1	19.68	1.13	163.83	1.1	20.92	0.05	140	8	>63	8	NONE		21.6	62	36.3	729	757	976	40.7	0.68	2	18.1	0	536	440
									00:00:37	65.22	1.638	106.826	315	3317.85	3406.9	1.03	280.5	64.3	30.8	30	61.44	17.6	150	22.1	17.12	3.93	16.24	4.66	20.92	0.05	122	28	115	33	NONE		21.6	62	36.3	729	757	24030	1001.2	16.69	3	445	0	0	24030
									00:00:39	27.03	1.434	38.757	1111	994.049	1089.46	1.1	254.4	49.7	37.1	33.8	18.41	5.3	155	6.4	17.74	3.47	16.14	4.67	20.92	0.05	126	25	115	33	NONE		21.6	62	36.3	729	757	7308	304.5	5.08	3	135.3	0	0	7308
									00:00:40	58.25	1.437	83.709	702	2530.8	2467.78	0.98	248.1	52.2	31.5	32.3	46.87	13.4	158	16	17.27	3.63	16.16	4.55	20.92	0.05	123	26	115	32	NONE		21.6	62	36.3	729	757	18122	755.1	12.58	3	335.6	0	1540	16582
									00:00:41	54.05	1.886	101.946	811	3100.32	3004.96	0.97	325.3	68.5	31.7	32.7	57.41	16.4	161	19.3	17.25	3.63	16.25	4.54	20.92	0.05	122	26	115	32	NONE		21.6	62	36.3	729	757	22171	923.8	15.4	3	410.6	0	2327	19844
									00:00:42	40	1.609	64.36	982	1965.82	1915.54	0.97	277.2	59	31.3	32.1	36.4	10.4	164	12	17.23	3.67	16.21	4.54	20.92	0.05	122	26	115	32	NONE		21.6	62	36.3	729	757	14074	586.4	9.77	4	260.6	0	1229	12846
									00:00:44	44.78	1.834	82.119	1091	2379.6	2501.3	1.05	318.4	68.8	33.2	31.6	44.07	12.6	165	14.4	17.36	3.75	16.54	4.53	20.92	0.05	123	27	117	32	NONE		21.6	62	36.3	729	757	17326	721.9	12.03	4	320.8	0	0	17326
									00:00:45	36.59	0.769	28.134	892	576.688	665.856	1.15	141.1	22.5	44.3	38.4	10.68	3.1	167	3.5	18.35	2.93	17.36	3.94	20.92	0.05	130	21	123	28	NONE		21.6	62	36.3	729	757	4293	178.9	2.98	4	79.5	0	0	4293
									00:00:46	71.43	1.503	107.357	500	3567.43	3717.73	1.04	253.2	64	28.7	27.5	66.06	18.9	167	21.4	16.85	4.26	15.64	5.25	20.92	0.05	120	30	111	37	NONE		21.6	62	36.3	729	757	25924	1080.1	18	4	480.1	0	0	25924
									00:00:48	41.67	1.738	72.417	945	2556.51	2610.37	1.02	288.7	77	27.2	26.6	47.34	13.5	168	15.2	16.61	4.43	15.62	5.22	20.92	0.05	118	31	111	37	NONE		21.6	62	36.3	729	757	18492	770.5	12.84	5	342.4	0	0	18492
									00:00:49	34.68	1.671	57.954	1024	1842.3	2145.34	1.16	282.8	76	30.1	25.9	34.12	9.7	168	11	16.92	4.55	15.59	5.45	20.92	0.05	120	32	111	39	NONE		21.6	62	36.3	729	757	13745	572.7	9.54	5	254.5	0	0	13745
									00:00:51	40.27	1.875	75.503	1054	2549	2901.73	1.14	313.1	88.5	28.5	25	47.2	13.5	169	15.1	16.7	4.72	15.76	5.55	20.92	0.05	119	34	112	39	NONE		21.6	62	36.3	729	757	18911	788	13.13	5	350.2	0	0	18911
									00:00:53	32.79	1.924	63.082	1071	2214.92	2615.62	1.18	317.3	97.9	27.4	23.2	41.02	11.7	170	13	16.49	5.09	15.8	5.65	20.92	0.05	117	36	112	40	NONE		21.6	62	36.3	729	757	16582	690.9	11.52	6	307.1	0	0	16582
									00:00:55	34.09	1.676	57.136	1140	1866.02	2147.97	1.15	282	77.4	29.3	25.5	34.56	9.9	170	11	16.83	4.62	15.91	5.54	20.92	0.05	119	33	113	39	NONE		21.6	62	36.3	729	757	13882	578.4	9.64	6	257.1	0	0	13882
									00:00:55	62.5	1.744	109	901	3103.68	3890.04	1.25	301.3	76.5	33.7	26.9	57.48	16.4	170	18.3	17.28	4.39	16.2	5.29	20.92	0.05	123	31	115	38	NONE		21.6	62	36.3	729	757	23592	983	16.38	6	436.9	0	0	23592
									00:00:57	41.38	1.71	70.759	932	2272.48	2906.4	1.28	287.1	86.2	29.9	23.3	42.08	12	170	13.4	16.79	5.04	15.74	5.82	20.92	0.05	119	36	112	41	NONE		21.6	62	36.3	729	757	17366	723.6	12.06	7	321.6	0	0	17366
									00:00:58	58.25	1.57	91.456	1025	2370.79	3375.91	1.42	274.6	71.2	36.9	25.9	43.9	12.5	171	13.9	17.49	4.54	16.34	5.31	20.92	0.05	124	32	116	38	NONE		21.6	62	36.3	729	757	18662	777.6	12.96	7	345.6	0	0	18662
									00:01:00	36.59	1.765	64.573	886	2028.15	2614.03	1.29	297.8	87.7	30.6	23.7	37.56	10.7	171	11.9	16.87	4.97	15.76	6.43	20.92	0.05	120	35	112	46	NONE	Marker	21.6	62	36.3	729	757	15531	647.1	10.79	7	287.6	0	0	15531
									00:01:01	41.38	1.453	60.124	1080	1871.85	2587.33	1.38	244.6	76.7	30.6	22.1	34.66	9.9	170	11	16.83	5.28	15.74	6.26	20.92	0.05	120	37	112	44	NONE		21.6	62	36.3	729	757	14611	608.8	10.15	7	270.6	0	0	14611
									00:01:03	25.32	2.381	60.278	1666	2143.18	2823.4	1.32	388.4	136.7	27.3	20.7	39.69	11.3	169	12.7	16.31	5.74	15.51	6.78	20.92	0.05	116	41	110	48	NONE		21.6	62	36.3	729	757	16508	687.8	11.46	8	305.7	0	0	16508
									00:01:06	27.91	1.666	46.493	1334	1778.66	2302.86	1.29	266.3	101.1	25	19.3	32.94	9.4	165	10.8	15.98	6.07	15.01	7.36	20.92	0.05	113	43	107	52	NONE		21.6	61	36.3	729	757	13637	568.2	9.47	8	252.5	0	0	13637
									00:01:07	51.72	0.675	34.914	1081	892.546	1266.99	1.42	118.4	30.1	35.1	24.7	16.53	4.7	163	5.5	17.54	4.46	16.12	5.56	20.92	0.05	125	32	114	39	NONE		21.6	61	36.3	729	757	7019	292.5	4.87	8	130	0	0	7019
									00:01:08	34.68	1.509	52.335	581	2016.47	2538.76	1.26	241.2	89.7	24.7	19.7	37.34	10.7	161	12.5	15.98	5.94	14.32	8	20.92	0.05	113	42	102	57	NONE		21.6	61	36.3	729	757	15346	639.4	10.66	8	284.2	0	0	15346
									00:01:10	36.36	1.891	68.764	919	2874.95	3793.41	1.32	293.1	127.7	23	17.5	53.24	15.2	160	18	15.5	6.75	14.16	8.38	20.92	0.05	110	48	101	59	NONE		21.6	61	36.3	729	757	22154	923.1	15.39	9	410.3	0	0	22154
									00:01:12	38.96	2.091	81.468	1143	3341.9	4231.04	1.27	327.4	133	23.6	18.6	61.89	17.7	159	21	15.66	6.36	14.62	7.59	20.92	0.05	111	45	104	54	NONE		21.6	61	36.3	729	757	25470	1061.3	17.69	9	471.7	0	0	25470
									00:01:14	32.61	2.343	76.402	1519	2638.41	3476.15	1.32	385.3	130.7	28.1	21.3	48.86	14	158	16.7	16.44	5.58	15.63	6.51	20.92	0.05	117	40	111	46	NONE		21.6	61	36.3	729	757	20324	846.8	14.11	10	376.4	0	0	20324
									00:01:15	36.59	1.955	71.524	1190	2432.03	3324.84	1.37	322	111.4	28.4	20.7	45.04	12.9	158	15.4	16.47	5.7	15.51	6.87	20.92	0.05	117	40	110	49	NONE		21.6	61	36.3	729	757	18925	788.5	13.14	10	350.5	0	0	18925
									00:01:17	32.61	1.665	54.293	1225	1872.96	2580.88	1.38	273	97	27.8	20.2	34.68	9.9	157	11.9	16.4	5.83	15.41	7.05	20.92	0.05	116	41	109	50	NONE		21.6	61	36.3	729	757	14607	608.6	10.14	11	270.5	0	0	14607
									00:01:19	35.09	1.714	60.14	1096	2134.84	2912.1	1.36	279	101.7	27	19.8	39.53	11.3	157	13.6	16.28	5.93	15.25	7.33	20.92	0.05	116	42	108	52	NONE		21.6	60	36.3	729	757	16602	691.8	11.53	11	307.4	0	0	16602
									00:01:20	34.09	1.642	55.977	1099	1997.37	2695.69	1.35	267.1	96.9	26.8	19.9	36.99	10.6	156	12.8	16.27	5.9	15.24	7.36	20.92	0.05	115	42	108	52	NONE		21.6	60	36.3	729	757	15487	645.3	10.76	11	286.8	0	0	15487
									00:01:22	32.79	1.615	52.951	1159	1841.06	2565.99	1.39	264	95.9	27.5	19.7	34.09	9.7	155	11.9	16.35	5.94	15.33	7.29	20.92	0.05	116	42	109	52	NONE		21.6	60	36.3	729	757	14404	600.2	10	11	266.7	0	0	14404
									00:01:24	29.27	1.623	47.502	1098	1726.72	2398.91	1.39	262	100.4	26.3	18.9	31.98	9.1	153	11.3	16.14	6.19	15.18	7.64	20.92	0.05	115	44	108	54	NONE		21.6	60	36.3	729	757	13497	562.4	9.37	12	249.9	0	0	13497
									00:01:27	23.08	2.278	52.569	1608	1933.92	2779.82	1.44	365.4	147.5	26.3	18.3	35.81	10.2	151	12.8	16.04	6.47	15.21	7.68	20.92	0.05	114	46	108	55	NONE		21.6	61	36.3	729	757	15264	636	10.6	12	282.7	0	0	15264
									00:01:29	31.91	1.782	56.872	1206	1806.16	2637.43	1.46	297.4	101.3	30.3	20.7	33.45	9.6	149	12.1	16.69	5.68	15.71	7.17	20.92	0.05	118	40	112	51	NONE		21.6	61	36.3	729	757	14321	596.7	9.95	13	265.2	0	0	14321
									00:01:31	34.09	1.567	53.42	1025	1806.6	2694.03	1.49	256.8	96.8	28.2	18.9	33.46	9.6	148	12.2	16.39	6.18	15.42	7.42	20.92	0.05	116	44	109	53	NONE		21.6	61	36.3	729	757	14413	600.6	10.01	13	266.9	0	0	14413
									00:01:32	33.15	1.989	65.934	1235	2059.2	3077.67	1.49	332.8	113.8	30.9	20.7	38.13	10.9	146	14.1	16.73	5.72	15.87	6.86	20.92	0.05	119	41	113	49	NONE		21.6	61	36.3	729	757	16439	685	11.42	13	304.4	0	0	16439
									00:01:35	27.27	1.889	51.518	1498	1443.06	2234.69	1.55	323.5	100.5	34.4	22.2	26.72	7.6	144	10	17.13	5.32	16.38	6.49	20.92	0.05	122	38	116	46	NONE		21.6	62	36.3	729	757	11644	485.2	8.09	14	215.6	0	0	11644
									00:01:36	33.71	1.789	60.303	1060	1703.51	2677.38	1.57	305.5	97.4	34	21.6	31.55	9	144	11.8	17.08	5.44	16.25	6.67	20.92	0.05	121	39	115	47	NONE		21.6	62	36.3	729	757	13808	575.3	9.59	14	255.7	0	0	13808
									00:01:38	30.77	1.837	56.523	1191	1574.44	2496.54	1.59	314.5	99.5	34.5	21.8	29.16	8.3	143	11	17.12	5.42	16.32	6.59	20.92	0.05	122	38	116	47	NONE		21.6	62	36.3	729	757	12797	533.2	8.89	14	237	0	0	12797
									00:01:40	29.41	1.867	54.912	1268	1461.42	2340.05	1.6	322.6	97.6	36.2	22.6	27.06	7.7	142	10.3	17.28	5.23	16.48	6.37	20.92	0.05	123	37	117	45	NONE		21.6	61	36.3	729	757	11914	496.4	8.27	14	220.6	0	0	11914
									00:01:42	29.56	1.692	50.01	1253	1336.76	2139.63	1.6	292.1	88.8	35.9	22.4	24.75	7.1	142	9.4	17.26	5.25	16.51	6.35	20.92	0.05	123	37	117	45	NONE		21.5	61	36.3	729	757	10896	454	7.57	15	201.8	0	0	10896
									00:01:44	30.77	1.731	53.262	1163	1396.75	2287.72	1.64	299.6	91.2	36.6	22.3	25.87	7.4	141	9.9	17.31	5.27	16.51	6.44	20.92	0.05	123	37	117	46	NONE		21.6	61	36.3	729	757	11468	477.8	7.96	15	212.4	0	0	11468
									00:01:46	31.91	1.744	55.66	1162	1463.82	2393.74	1.64	301.7	92	36.5	22.3	27.11	7.7	140	10.5	17.3	5.28	16.55	6.3	20.92	0.05	123	37	118	45	NONE		21.5	61	36.3	729	757	12012	500.5	8.34	15	222.5	0	0	12012
									00:01:48	28.71	1.853	53.196	1346	1303.96	2156.66	1.65	324.9	92.2	39.3	23.7	24.15	6.9	140	9.3	17.53	4.98	16.78	6.08	20.92	0.05	124	35	119	43	NONE		21.6	61	36.3	729	757	10739	447.5	7.46	15	198.9	0	0	10739
									00:01:50	30.93	1.941	60.031	1157	1419.76	2413.96	1.7	342.1	95.8	40.8	24	26.29	7.5	139	10.2	17.62	4.94	16.91	5.96	20.92	0.05	125	35	120	42	NONE		21.5	61	36.3	729	757	11797	491.5	8.19	16	218.5	0	0	11797
									00:01:52	32.43	1.596	51.762	1206	1157.78	2012.8	1.74	283.8	76.2	42.7	24.6	21.44	6.1	138	8.4	17.78	4.77	17.07	5.81	20.92	0.05	126	34	121	41	NONE		21.5	61	36.3	729	757	9690	403.8	6.73	16	179.5	0	0	9690
									00:01:54	33.9	1.873	63.492	1109	1424.76	2498.9	1.75	332.7	90.5	42.9	24.5	26.38	7.5	137	10.4	17.76	4.83	17.16	5.77	20.92	0.05	126	34	122	41	NONE		21.5	61	36.3	729	757	11960	498.3	8.31	16	221.5	0	0	11960
									00:01:56	35.29	1.825	64.412	1190	1362.04	2471.8	1.81	326.9	86	45.5	25.1	25.22	7.2	137	9.9	17.91	4.71	17.27	5.59	20.92	0.05	127	33	123	40	NONE		21.5	61	36.4	729	757	11565	481.9	8.03	16	214.2	0	0	11565
									00:01:58	31.58	1.736	54.821	1144	1145.74	2075	1.81	311.6	80.7	45.9	25.4	21.22	6.1	137	8.4	17.95	4.65	17.24	5.76	20.92	0.05	127	33	122	41	NONE		21.5	61	36.4	729	757	9721	405.1	6.75	17	180	0	0	9721
									00:01:59	33.9	1.687	57.186	1112	1200.19	2186.24	1.82	302.5	79.2	45.7	25.1	22.23	6.4	136	8.8	17.93	4.69	17.25	5.7	20.92	0.05	127	33	122	40	NONE		21.5	61	36.3	729	757	10203	425.1	7.09	17	188.9	0	0	10203
									00:02:01	32.61	1.719	56.054	1175	1100.63	2062.4	1.87	311.1	77.7	48.9	26.1	20.38	5.8	136	8.1	18.1	4.52	17.41	5.51	20.92	0.05	128	32	124	39	NONE		21.5	60	36.3	729	757	9448	393.7	6.56	17	175	0	0	9448
									00:02:03	29.41	1.598	47	1129	948.155	1784.2	1.88	287.9	74.5	47.4	25.2	17.56	5	135	7	18.02	4.66	17.35	5.7	20.92	0.05	128	33	123	40	NONE		21.5	60	36.3	729	757	8151	339.6	5.66	17	150.9	0	0	8151
									00:02:05	32.09	1.618	51.914	1084	1090.26	2035.92	1.87	289.7	77.9	45.6	24.4	20.19	5.8	133	8.2	17.9	4.81	17.26	5.79	20.92	0.05	127	34	123	41	NONE		21.5	60	36.3	729	757	9348	389.5	6.49	17	173.1	0	0	9348
									00:02:07	34.29	1.64	56.229	1068	1166.27	2144.17	1.84	294.5	76.8	46.2	25.1	21.6	6.2	132	8.8	17.96	4.68	17.33	5.62	20.92	0.05	127	33	123	40	NONE		21.5	60	36.3	729	757	9946	414.4	6.91	18	184.2	0	0	9946
									00:02:09	28.3	1.791	50.689	1333	999.656	1896.33	1.9	323.7	82.3	48.7	25.7	18.51	5.3	132	7.6	18.07	4.6	17.54	5.42	20.92	0.05	128	33	125	38	NONE		21.5	60	36.4	729	757	8618	359.1	5.98	18	159.6	0	0	8618
									00:02:11	25.97	1.579	41.013	1247	810.173	1548.07	1.91	285.2	73.2	48.4	25.3	15	4.3	132	6.1	18.06	4.64	17.47	5.55	20.92	0.05	128	33	124	39	NONE		21.5	60	36.4	729	757	7002	291.8	4.86	18	129.7	0	0	7002
									00:02:13	27.65	1.594	44.074	1103	897.576	1693.29	1.89	286.7	75.2	46.9	24.9	16.62	4.7	131	6.9	17.99	4.72	17.4	5.6	20.92	0.05	128	33	124	40	NONE		21.5	60	36.4	729	757	7723	321.8	5.36	18	143	0	0	7723
									00:02:16	23.17	1.773	41.073	1203	883.626	1636.27	1.85	316.3	86.7	44.6	24.1	16.36	4.7	130	6.8	17.84	4.89	17.3	5.75	20.92	0.05	127	35	123	41	NONE		21.5	60	36.4	729	757	7554	314.8	5.25	19	139.9	0	0	7554
									00:02:18	24.79	1.541	38.207	1140	853.574	1559.7	1.83	273.3	77.2	42.7	23.4	15.81	4.5	128	6.7	17.74	5.01	17.2	5.79	20.92	0.05	126	36	122	41	NONE		21.5	60	36.4	729	757	7264	302.7	5.04	19	134.5	0	0	7264
									00:02:21	25.64	1.463	37.513	1114	856.935	1527.31	1.78	258.8	73.1	41.7	23.4	15.87	4.5	127	6.7	17.69	5	17.14	5.84	20.92	0.05	126	35	122	41	NONE		21.5	60	36.4	729	757	7232	301.3	5.02	19	133.9	0	0	7232
									00:02:23	26.79	1.492	39.964	1156	875.485	1540.05	1.76	266.1	70.6	43.5	24.7	16.21	4.6	125	7	17.84	4.73	17.23	5.64	20.92	0.05	127	34	122	40	NONE		21.5	60	36.4	729	757	7356	306.5	5.11	19	136.2	0	0	7356
									00:02:25	29.56	1.405	41.527	1026	883.923	1544.73	1.75	251.9	64.2	44.6	25.5	16.37	4.7	123	7.2	17.93	4.57	17.26	5.51	20.92	0.05	127	32	123	39	NONE		21.5	60	36.4	729	757	7411	308.8	5.15	19	137.2	0	0	7411
									00:02:27	32.43	1.535	49.784	1021	1006.99	1784.06	1.77	277.3	67.6	47.2	26.6	18.65	5.3	122	8.3	18.07	4.4	17.42	5.29	20.92	0.05	128	31	124	38	NONE		21.5	60	36.4	729	757	8481	353.4	5.89	19	157.1	0	0	8481
									00:02:29	30.3	1.448	43.879	1071	844.273	1543.31	1.83	263.2	62.6	49.5	27.1	15.63	4.5	122	6.9	18.18	4.32	17.53	5.18	20.92	0.05	129	31	124	37	NONE		21.5	60	36.4	729	757	7186	299.4	4.99	20	133.1	0	0	7186
									00:02:31	29.56	1.457	43.064	991	847.944	1527.08	1.8	264.1	63.5	48.3	26.8	15.7	4.5	122	7	18.13	4.36	17.5	5.24	20.92	0.05	129	31	124	37	NONE		21.5	60	36.4	729	757	7181	299.2	4.99	20	133	0	0	7181
									00:02:33	28.85	1.391	40.125	1010	791.182	1434.17	1.81	252	61.1	48.2	26.6	14.65	4.2	121	6.5	18.12	4.39	17.48	5.34	20.92	0.05	129	31	124	38	NONE		21.5	60	36.4	729	757	6715	279.8	4.66	20	124.4	0	0	6715
									00:02:35	27.27	1.383	37.718	1058	772.383	1373.99	1.78	249.3	61.9	46.4	26.1	14.3	4.1	120	6.4	18.03	4.48	17.42	5.38	20.92	0.05	128	32	124	38	NONE		21.5	60	36.4	729	757	6514	271.4	4.52	20	120.6	0	0	6514
									00:02:37	28.44	1.411	40.123	1010	812.282	1446.31	1.78	254.8	62.5	46.9	26.4	15.04	4.3	119	6.8	18.06	4.43	17.4	5.36	20.92	0.05	128	31	124	38	NONE		21.5	60	36.4	729	757	6853	285.5	4.76	20	126.9	0	0	6853
									00:02:39	28.71	1.325	38.038	1039	778.707	1369.01	1.76	239	58.6	46.3	26.3	14.42	4.1	119	6.5	18.04	4.42	17.41	5.29	20.92	0.05	128	31	124	38	NONE		21.5	60	36.4	729	757	6542	272.6	4.54	20	121.1	0	0	6542
									00:02:42	25.97	1.331	34.571	931	766.089	1328.35	1.73	237.1	62.8	42.8	24.7	14.19	4.1	118	6.5	17.81	4.72	17.25	5.52	20.92	0.05	126	33	122	39	NONE		21.5	60	36.4	729	757	6406	266.9	4.45	21	118.6	0	0	6406
									00:02:44	28.57	1.39	39.714	1074	817.946	1413.45	1.73	250.7	60.8	46.1	26.7	15.15	4.3	117	7	18.04	4.37	17.4	5.29	20.92	0.05	128	31	124	38	NONE		21.5	60	36.4	729	757	6832	284.7	4.74	21	126.5	0	0	6832
									00:02:46	28.44	1.292	36.739	997	751.09	1297.9	1.73	233.3	56.1	46.3	26.8	13.91	4	116	6.5	18.06	4.34	17.42	5.25	20.92	0.05	128	31	124	37	NONE		21.5	60	36.4	729	757	6274	261.4	4.36	21	116.2	0	0	6274
									00:02:48	30.46	1.32	40.203	931	825.625	1424.88	1.73	238.2	57.5	46.1	26.7	15.29	4.4	116	7.1	18.05	4.36	17.43	5.23	20.92	0.05	128	31	124	37	NONE		21.5	60	36.4	729	757	6894	287.2	4.79	21	127.7	0	0	6894
									00:02:50	26.32	1.427	37.553	1058	775.666	1325.28	1.71	257.4	61.9	46	26.9	14.36	4.1	115	6.7	18.04	4.34	17.39	5.28	20.92	0.05	128	31	123	37	NONE		21.5	60	36.4	729	757	6455	269	4.48	21	119.5	0	0	6455
									00:02:52	25.64	1.467	37.615	1074	770.674	1322.54	1.72	264.9	63.4	46.5	27.1	14.27	4.1	115	6.7	18.06	4.32	17.47	5.23	20.92	0.05	128	31	124	37	NONE		21.5	60	36.4	729	757	6423	267.6	4.46	21	118.9	0	0	6423
									00:02:55	28.04	1.444	40.486	1056	799.065	1400.26	1.75	262	61.4	48.2	27.5	14.8	4.2	114	7	18.14	4.25	17.53	5.13	20.92	0.05	129	30	124	36	NONE		21.5	60	36.4	729	757	6706	279.4	4.66	22	124.2	0	0	6706
									00:02:57	26.2	1.376	36.052	1013	716.598	1244.58	1.74	249.5	58.4	47.8	27.5	13.27	3.8	113	6.3	18.13	4.24	17.52	5.11	20.92	0.05	129	30	124	36	NONE		21.5	60	36.4	729	757	5996	249.8	4.16	22	111	0	0	5996
									00:02:59	28.44	1.298	36.91	996	718.881	1258.04	1.75	236	54.4	48.6	27.8	13.31	3.8	111	6.5	18.18	4.19	17.55	5.1	20.92	0.05	129	30	125	36	NONE		21.5	60	36.4	729	757	6030	251.2	4.19	22	111.7	0	0	6030
									00:03:01	29.13	1.289	37.544	932	745.916	1288.68	1.73	233.8	54.4	47.6	27.6	13.81	3.9	111	6.7	18.14	4.22	17.52	5.11	20.92	0.05	129	30	124	36	NONE		21.5	60	36.4	729	757	6230	259.6	4.33	22	115.4	0	0	6230
									00:03:03	28.44	1.341	38.133	980	743.385	1287.96	1.73	243.9	55.7	48.6	28.1	13.77	3.9	110	6.8	18.19	4.15	17.58	5.02	20.92	0.05	129	29	125	36	NONE		21.5	60	36.4	729	757	6215	259	4.32	22	115.1	0	0	6215
									00:03:05	28.85	1.327	38.279	960	728.972	1273.47	1.75	242.1	54.3	49.7	28.5	13.5	3.9	109	6.7	18.24	4.09	17.57	5	20.92	0.05	130	29	125	36	NONE		21.5	60	36.4	729	757	6111	254.6	4.24	22	113.2	0	0	6111
									00:03:07	29.27	1.294	37.873	980	718.386	1268.42	1.77	236.1	53.3	49.9	28.2	13.3	3.8	108	6.7	18.25	4.12	17.62	4.97	20.92	0.05	130	29	125	35	NONE		21.5	60	36.4	729	757	6044	251.8	4.2	22	111.9	0	0	6044
									00:03:09	28.71	1.283	36.833	949	704.081	1234.82	1.75	233.9	52.9	49.5	28.2	13.04	3.7	108	6.5	18.23	4.12	17.6	5	20.92	0.05	129	29	125	36	NONE		21.5	60	36.4	729	757	5910	246.3	4.1	23	109.4	0	0	5910
									00:03:12	27.65	1.357	37.521	963	717.879	1254.45	1.75	247.4	55.8	49.6	28.4	13.29	3.8	108	6.6	18.23	4.11	17.63	5	20.92	0.05	129	29	125	36	NONE		21.5	61	36.4	729	757	6019	250.8	4.18	23	111.5	0	0	6019
									00:03:14	24.59	1.268	31.18	1013	617.309	1067.96	1.73	230.1	53.4	47.7	27.6	11.43	3.3	107	5.8	18.15	4.21	17.47	5.15	20.92	0.05	129	30	124	37	NONE		21.5	61	36.4	729	757	5158	214.9	3.58	23	95.5	0	0	5158
									00:03:16	25	1.218	30.45	954	638.485	1078.03	1.69	219.3	53	45	26.6	11.82	3.4	107	6	18	4.35	17.39	5.19	20.92	0.05	128	31	123	37	NONE		21.5	61	36.4	729	757	5293	220.6	3.68	23	98	0	0	5293
									00:03:19	28.3	1.343	38.009	964	773.648	1312.14	1.7	242.9	57	46.6	27.5	14.33	4.1	106	7.3	18.09	4.24	17.47	5.08	20.92	0.05	128	30	124	36	NONE		21.5	61	36.5	729	757	6423	267.6	4.46	23	118.9	0	0	6423
									00:03:21	26.09	1.246	32.504	996	645.412	1096.69	1.7	226.2	51.7	47.5	28	11.95	3.4	106	6.1	18.15	4.15	17.49	5.06	20.92	0.05	129	29	124	36	NONE		21.5	61	36.4	729	757	5362	223.4	3.72	23	99.3	0	0	5362
									00:03:23	29.85	1.273	38	932	723.433	1247.23	1.72	232.4	51.4	49.6	28.8	13.4	3.8	107	6.8	18.26	4.04	17.6	4.97	20.92	0.05	130	29	125	35	NONE		21.5	61	36.4	729	757	6038	251.6	4.19	24	111.8	0	0	6038
									00:03:25	28.71	1.275	36.603	932	686.223	1192.38	1.74	233.2	51.1	50.4	29	12.71	3.6	108	6.4	18.29	4.01	17.66	4.91	20.92	0.05	130	28	125	35	NONE		21.5	61	36.4	729	757	5743	239.3	3.99	24	106.3	0	0	5743
									00:03:27	28.04	1.29	36.168	1011	689.666	1194.34	1.73	235.4	52.4	49.6	28.6	12.77	3.6	108	6.4	18.25	4.06	17.68	4.86	20.92	0.05	130	29	126	35	NONE		21.5	61	36.5	729	757	5765	240.2	4	24	106.8	0	0	5765
									00:03:30	23.9	1.288	30.789	966	608.136	1043.88	1.72	233.9	53.7	47.9	27.9	11.26	3.2	109	5.6	18.16	4.17	17.53	5.07	20.92	0.05	129	30	124	36	NONE		21.5	61	36.5	729	757	5069	211.2	3.52	24	93.9	0	0	5069
									00:03:32	24	1.098	26.352	890	555.201	941.281	1.7	197.5	48.2	44.4	26.2	10.28	2.9	108	5.1	17.99	4.39	17.43	5.18	20.92	0.05	128	31	124	37	NONE		21.5	61	36.5	729	757	4609	192	3.2	24	85.4	0	0	4609
									00:03:34	27.03	1.251	33.811	994	688.229	1162.85	1.69	226.3	52.9	46.4	27.4	12.74	3.6	107	6.4	18.09	4.23	17.52	5.07	20.92	0.05	128	30	124	36	NONE		21.5	61	36.4	729	757	5707	237.8	3.96	24	105.7	0	0	5707
									00:03:36	27.78	1.249	34.694	978	685.16	1167.74	1.7	226.9	51.7	47.8	28	12.69	3.6	107	6.4	18.17	4.14	17.56	4.95	20.92	0.05	129	29	125	35	NONE		21.5	61	36.5	729	757	5698	237.4	3.96	24	105.5	0	0	5698
									00:03:39	27.15	1.302	35.348	981	670.385	1158.61	1.73	237.8	52.5	49.9	28.9	12.41	3.5	108	6.2	18.26	4.03	17.66	4.86	20.92	0.05	130	29	125	35	NONE		21.5	61	36.5	729	757	5600	233.3	3.89	25	103.7	0	0	5600
									00:03:41	30.15	1.304	39.317	980	725.744	1276.75	1.76	238.9	52.1	51.3	29.1	13.44	3.8	108	6.7	18.32	4	17.73	4.82	20.92	0.05	130	28	126	34	NONE		21.6	61	36.5	729	757	6098	254.1	4.23	25	112.9	0	0	6098
									00:03:43	27.65	1.7	47.005	964	881.991	1564.61	1.77	310.6	69.6	51.1	28.8	16.33	4.7	107	8.2	18.27	4.09	17.7	4.92	20.92	0.05	130	29	126	35	NONE		21.5	61	36.5	729	757	7432	309.7	5.16	25	137.6	0	0	7432
									00:03:46	22.3	1.232	27.48	1139	478.69	860.73	1.8	227.3	47.5	54.1	30.1	8.86	2.5	107	4.5	18.45	3.86	17.88	4.68	20.92	0.05	131	27	127	33	NONE		21.6	60	36.5	729	757	4052	168.8	2.81	25	75	0	0	4052
									00:03:48	27.27	1.334	36.382	979	656.074	1185.98	1.81	244.9	53.5	52.5	29.1	12.15	3.5	108	6.1	18.36	4.01	17.85	4.77	20.92	0.05	130	28	127	34	NONE		21.6	60	36.5	729	757	5563	231.8	3.86	25	103	0	0	5563
									00:03:50	28.85	1.343	38.74	949	677.449	1235.31	1.82	247.5	52.7	54.2	29.7	12.55	3.6	108	6.3	18.43	3.92	17.82	4.77	20.92	0.05	131	28	127	34	NONE		21.5	61	36.5	729	757	5761	240.1	4	25	106.7	0	0	5761
									00:03:52	27.27	1.131	30.845	870	555.993	988.471	1.78	207.8	44.6	52	29.3	10.3	2.9	107	5.2	18.37	3.94	17.75	4.85	20.92	0.05	130	28	126	34	NONE		21.6	60	36.5	729	757	4688	195.3	3.26	25	86.8	0	0	4688
									00:03:54	27.27	1.115	30.409	792	584.705	1035.79	1.77	203	46.7	48.7	27.5	10.83	3.1	105	5.6	18.21	4.19	17.58	5.04	20.92	0.05	129	30	125	36	NONE		21.5	61	36.5	729	757	4924	205.2	3.42	26	91.2	0	0	4924
									00:03:56	26.67	1.139	30.373	869	610.825	1045.42	1.71	206.3	48.2	46.7	27.3	11.31	3.2	105	5.8	18.11	4.23	17.52	5.09	20.92	0.05	129	30	124	36	NONE		21.5	61	36.5	729	757	5086	211.9	3.53	26	94.2	0	0	5086
									00:03:59	25.1	1.135	28.494	838	569.515	971.826	1.71	205.8	47.6	46.9	27.5	10.55	3	105	5.4	18.13	4.19	17.49	5.16	20.92	0.05	129	30	124	37	NONE		21.6	60	36.5	729	757	4738	197.4	3.29	26	87.7	0	0	4738
									00:04:01	24.69	1.129	27.877	871	562.232	961.987	1.71	204.4	47.9	46.5	27.2	10.41	3	103	5.5	18.1	4.24	17.45	5.17	20.92	0.05	129	30	124	37	NONE		21.6	60	36.5	729	757	4681	195.1	3.25	26	86.7	0	0	4681
									00:04:04	25.64	1.107	28.385	854	578.208	969.667	1.68	200.3	46.5	46	27.4	10.71	3.1	100	5.8	18.09	4.2	17.44	5.11	20.92	0.05	128	30	124	36	NONE		21.6	60	36.5	729	757	4783	199.3	3.32	26	88.6	0	0	4783
									00:04:06	26.32	1.136	29.895	838	615.272	1023.03	1.66	205.3	47.8	45.6	27.4	11.39	3.3	99	6.2	18.07	4.21	17.41	5.12	20.92	0.05	128	30	124	36	NONE		21.6	60	36.5	729	757	5076	211.5	3.52	26	94	0	0	5076
									00:04:08	24.39	1.095	26.707	855	543.39	898.393	1.65	198.3	45.3	46	27.8	10.06	2.9	97	5.6	18.11	4.14	17.42	5.11	20.92	0.05	129	29	124	36	NONE		21.6	60	36.5	729	757	4475	186.4	3.11	26	82.9	0	0	4475
									00:04:11	25.21	1.139	28.714	825	581.976	961.333	1.65	206.4	46.9	46.3	28	10.78	3.1	97	6	18.12	4.12	17.45	5.07	20.92	0.05	129	29	124	36	NONE		21.6	60	36.5	729	757	4791	199.6	3.33	26	88.7	0	0	4791
									00:04:13	25.32	1.1	27.848	823	555.509	909.534	1.64	199.9	44.2	46.9	28.7	10.29	2.9	96	5.8	18.17	4.02	17.5	4.97	20.92	0.05	129	29	124	35	NONE		21.6	60	36.5	729	757	4560	190	3.17	27	84.5	0	0	4560
									00:04:15	30.15	1.258	37.93	791	779.668	1259.92	1.62	227.7	51.4	45.9	28.4	14.44	4.1	95	8.2	18.1	4.09	17.53	4.89	20.92	0.05	129	29	124	35	NONE		21.6	60	36.5	729	757	6374	265.6	4.43	27	118	0	0	6374
									00:04:17	28.44	1.227	34.891	963	664.506	1099.7	1.65	224.4	47.6	49.5	29.9	12.31	3.5	97	6.9	18.29	3.88	17.69	4.67	20.92	0.05	130	28	126	33	NONE		21.6	60	36.5	729	757	5474	228.1	3.8	27	101.4	0	0	5474
									00:04:19	26.55	1.333	35.389	1011	666.993	1119.52	1.68	244	51.9	50.3	30	12.35	3.5	101	6.6	18.3	3.89	17.76	4.67	20.92	0.05	130	28	126	33	NONE		21.6	60	36.5	729	757	5519	230	3.83	27	102.2	0	0	5519
									00:04:22	25.42	1.146	29.136	878	542.174	915.007	1.69	210.1	44.3	50.5	29.9	10.04	2.9	103	5.3	18.33	3.87	17.72	4.72	20.92	0.05	130	27	126	34	NONE		21.6	60	36.5	729	757	4494	187.3	3.12	27	83.2	0	0	4494
									00:04:24	27.4	1.009	27.644	711	539.36	890.61	1.65	183.9	40	47.7	28.9	9.99	2.9	102	5.3	18.23	3.96	17.55	4.85	20.92	0.05	129	28	125	34	NONE		21.6	60	36.5	729	757	4440	185	3.08	27	82.2	0	0	4440
									00:04:26	27.27	1.102	30.055	856	590.117	959.589	1.63	200.8	43.3	47.7	29.3	10.93	3.1	102	5.8	18.22	3.93	17.59	4.8	20.92	0.05	129	28	125	34	NONE		21.6	61	36.5	729	757	4834	201.4	3.36	27	89.5	0	0	4834
									00:04:28	27.15	1.103	29.946	838	591.258	941.822	1.59	201	42.7	47.4	29.8	10.95	3.1	104	5.7	18.22	3.87	17.53	4.85	20.92	0.05	129	27	124	34	NONE		21.6	61	36.5	729	757	4812	200.5	3.34	27	89.1	0	0	4812
									00:04:31	27.65	1.212	33.512	901	662.393	1058.08	1.6	220.8	47.1	47.7	29.8	12.27	3.5	105	6.3	18.22	3.89	17.58	4.78	20.92	0.05	129	28	125	34	NONE		21.6	61	36.5	729	757	5396	224.8	3.75	28	99.9	0	0	5396
									00:04:33	27.52	1.201	33.055	883	644.033	1035.23	1.61	219.2	46.3	48.3	30.1	11.93	3.4	105	6.1	18.25	3.86	17.61	4.74	20.92	0.05	130	27	125	34	NONE		21.6	61	36.5	729	757	5257	219	3.65	28	97.3	0	0	5257
									00:04:35	27.78	1.114	30.944	825	610.055	977.217	1.6	203	43.3	47.5	29.7	11.3	3.2	104	5.9	18.22	3.89	17.55	4.76	20.92	0.05	129	28	125	34	NONE		21.6	61	36.5	729	757	4974	207.2	3.45	28	92.1	0	0	4974
									00:04:37	23.62	1.119	26.433	878	539.77	858.188	1.59	202.9	44.7	45.9	28.9	10	2.9	104	5.2	18.13	3.99	17.51	4.86	20.92	0.05	129	28	124	35	NONE		21.6	61	36.5	729	757	4391	182.9	3.05	28	81.3	0	0	4391
									00:04:40	25.86	1.175	30.388	838	610.425	979.418	1.6	213.5	46.6	46.8	29.2	11.3	3.2	103	5.9	18.17	3.97	17.51	4.88	20.92	0.05	129	28	124	35	NONE		21.6	61	36.5	729	757	4980	207.5	3.46	28	92.2	0	0	4980
									00:04:42	27.4	1.033	28.301	808	566.284	888.07	1.57	188	39.9	46.6	29.7	10.49	3	102	5.6	18.2	3.86	17.49	4.83	20.92	0.05	129	27	124	34	NONE		21.6	61	36.5	729	757	4587	191.1	3.19	28	84.9	0	0	4587
									00:04:44	25.21	1.105	27.857	859	574.835	907.725	1.58	200.1	44.3	45.4	28.7	10.65	3	101	5.7	18.11	4.01	17.51	4.83	20.92	0.05	129	28	124	34	NONE		21.6	61	36.5	729	757	4666	194.4	3.24	28	86.4	0	0	4666
									00:04:58	27.27	1.178	32.127	870	616.658	987.912	1.6	215.5	44.6	49	30.6	11.42	3.3	99	6.2	18.29	3.79	17.7	4.58	20.92	0.05	130	27	126	33	NONE		21.6	61	36.5	729	757	5028	209.5	3.49	29	93.1	0	0	5028
									00:05:00	27.4	1.101	30.164	838	570.399	907.602	1.59	201.9	40.8	49.5	31.1	10.56	3	99	5.8	18.34	3.71	17.74	4.53	20.92	0.05	130	26	126	32	NONE		21.6	61	36.5	729	757	4641	193.4	3.22	29	85.9	0	0	4641
									00:05:02	28.44	1.159	32.957	851	611.645	983.466	1.61	213	42.6	50.6	31.5	11.33	3.2	99	6.2	18.38	3.68	17.76	4.48	20.92	0.05	130	26	126	32	NONE		21.6	61	36.5	729	757	4993	208	3.47	29	92.5	0	0	4993
									00:05:05	21.82	0.951	20.749	808	364.731	582.264	1.6	176.1	32.9	52.7	33	6.75	1.9	99	3.7	18.52	3.46	17.88	4.33	20.92	0.05	131	25	127	31	NONE		21.6	61	36.5	729	757	2971	123.8	2.06	30	55	0	0	2971
									00:05:07	27.78	1.143	31.75	775	643	1002.03	1.56	207.7	44.4	46.4	29.7	11.91	3.4	101	6.4	18.17	3.88	17.58	4.68	20.92	0.05	129	28	125	33	NONE		21.6	61	36.5	729	757	5198	216.6	3.61	30	96.3	0	0	5198
									00:05:09	26.91	1.165	31.345	854	624.12	965.898	1.55	212.3	44.2	47.2	30.5	11.56	3.3	101	6.2	18.22	3.79	17.61	4.65	20.92	0.05	129	27	125	33	NONE		21.6	61	36.5	729	757	5035	209.8	3.5	30	93.2	0	0	5035
									00:05:12	25.64	1.183	30.333	913	608.994	954.072	1.57	215.2	45.8	46.9	29.9	11.28	3.2	100	6.1	18.19	3.87	17.65	4.58	20.92	0.05	129	27	125	33	NONE		21.6	61	36.5	729	757	4931	205.5	3.42	30	91.3	0	0	4931
									00:05:14	27.4	1.093	29.945	822	577.56	894.155	1.55	200.1	40.2	48.5	31.3	10.7	3.1	99	5.8	18.31	3.68	17.71	4.51	20.92	0.05	130	26	126	32	NONE		21.6	61	36.5	729	757	4660	194.2	3.24	30	86.3	0	0	4660
									00:05:16	30.15	1.065	32.111	760	614.004	952.107	1.55	195.2	38.9	48.9	31.5	11.37	3.2	98	6.3	18.33	3.65	17.69	4.49	20.92	0.05	130	26	126	32	NONE		21.5	61	36.5	729	757	4956	206.5	3.44	30	91.8	0	0	4956
									00:05:18	30.3	1.049	31.788	776	606.396	932.172	1.54	192.4	37.9	48.9	31.8	11.23	3.2	98	6.2	18.34	3.61	17.73	4.42	20.92	0.05	130	26	126	31	NONE		21.6	61	36.5	729	757	4882	203.4	3.39	30	90.4	0	0	4882
									00:05:20	26.55	1.084	28.779	838	546.563	844.707	1.55	198.9	39.2	49.3	31.9	10.12	2.9	97	5.6	18.35	3.62	17.75	4.45	20.92	0.05	130	26	126	32	NONE		21.5	61	36.5	729	757	4408	183.6	3.06	30	81.6	0	0	4408
									00:05:22	27.91	1.062	29.637	775	553.857	856.021	1.55	195.3	37.8	50	32.3	10.26	2.9	98	5.7	18.39	3.56	17.74	4.43	20.92	0.05	131	25	126	31	NONE		21.5	61	36.5	729	757	4466	186.1	3.1	30	82.7	0	0	4466
									00:05:24	28.17	1.115	31.408	775	604.944	932.997	1.54	204.2	40.8	48.7	31.6	11.2	3.2	98	6.2	18.31	3.66	17.72	4.45	20.92	0.05	130	26	126	32	NONE		21.5	61	36.5	729	757	4875	203.1	3.39	31	90.3	0	0	4875
									00:05:26	28.85	1.033	29.798	760	565.163	870.927	1.54	189.6	37.2	49.2	31.9	10.47	3	97	5.8	18.35	3.6	17.72	4.4	20.92	0.05	130	26	126	31	NONE		21.5	61	36.5	729	757	4554	189.7	3.16	31	84.3	0	0	4554
									00:05:29	23.9	1.238	29.594	923	577.47	890.875	1.54	226.3	45.9	48.3	31.3	10.69	3.1	98	5.9	18.28	3.71	17.75	4.41	20.92	0.05	130	26	126	31	NONE		21.6	61	36.5	729	757	4654	193.9	3.23	31	86.2	0	0	4654
									00:05:31	28.3	1.071	30.311	840	567.106	868.027	1.53	197	37.8	50	32.6	10.5	3	99	5.7	18.39	3.53	17.74	4.36	20.92	0.05	131	25	126	31	NONE		21.6	61	36.5	729	757	4560	190	3.17	31	84.4	0	0	4560
									00:05:33	27.27	1.182	32.236	852	595.799	920.516	1.55	217.7	41.6	50.9	32.9	11.03	3.2	99	6	18.42	3.52	17.84	4.31	20.92	0.05	131	25	127	31	NONE		21.5	61	36.5	729	757	4804	200.2	3.34	31	89	0	0	4804
									00:05:35	25.64	1.127	28.897	860	544.635	842.809	1.55	207	40.5	49.8	32.2	10.09	2.9	98	5.6	18.37	3.59	17.83	4.36	20.92	0.05	130	26	127	31	NONE		21.5	60	36.5	729	757	4394	183.1	3.05	31	81.4	0	0	4394
									00:05:38	27.91	1.089	30.391	806	566.219	869.49	1.54	200.4	38.4	50.2	32.7	10.49	3	98	5.8	18.4	3.53	17.78	4.34	20.92	0.05	131	25	126	31	NONE		21.5	60	36.5	729	757	4557	189.9	3.16	31	84.4	0	0	4557
									00:05:40	24.79	1.115	27.645	760	524.83	810.989	1.55	204.6	40.3	49.4	31.9	9.72	2.8	99	5.3	18.35	3.61	17.74	4.41	20.92	0.05	130	26	126	31	NONE		21.5	60	36.5	729	757	4232	176.3	2.94	31	78.4	0	0	4232
									00:05:43	20.83	1.094	22.792	907	442.111	669.629	1.51	200.3	39.6	48.3	31.9	8.19	2.3	101	4.4	18.31	3.62	17.65	4.48	20.92	0.05	130	26	125	32	NONE		21.5	60	36.5	729	757	3544	147.6	2.46	32	65.6	0	0	3544
									00:05:45	27.78	1.041	28.917	775	568.906	840.854	1.48	190.4	37.3	47.4	32.1	10.54	3	101	5.6	18.29	3.58	17.63	4.45	20.92	0.05	130	25	125	32	NONE		21.5	60	36.5	729	757	4527	188.6	3.14	32	83.8	0	0	4527
									00:05:47	27.91	1.088	30.363	775	613.229	899.347	1.47	198.3	39.7	46.3	31.6	11.36	3.2	101	6.1	18.23	3.65	17.61	4.43	20.92	0.05	129	26	125	31	NONE		21.5	60	36.5	729	757	4868	202.9	3.38	32	90.2	0	0	4868
									00:05:49	26.55	1.05	27.876	779	556.392	816.658	1.47	191.7	37.9	46.8	31.9	10.3	2.9	101	5.5	18.26	3.61	17.6	4.46	20.92	0.05	130	26	125	32	NONE		21.5	61	36.5	729	757	4418	184.1	3.07	32	81.8	0	0	4418
									00:05:52	26.79	1.072	28.714	744	573.095	832.522	1.45	195.8	38.3	46.8	32.2	10.61	3	100	5.7	18.26	3.57	17.6	4.45	20.92	0.05	130	25	125	32	NONE		21.5	61	36.5	729	757	4537	189.1	3.15	32	84	0	0	4537
									00:05:54	25.42	1.052	26.746	840	523.955	767.385	1.46	192.6	37.2	47.6	32.5	9.7	2.8	100	5.2	18.31	3.54	17.66	4.4	20.92	0.05	130	25	125	31	NONE		21.5	61	36.5	729	757	4158	173.3	2.89	32	77	0	0	4158
									00:05:56	25.86	1.035	26.767	764	533.113	774.409	1.45	189.1	36.9	46.8	32.2	9.87	2.8	100	5.3	18.27	3.57	17.63	4.43	20.92	0.05	130	25	125	31	NONE		21.5	61	36.5	729	757	4221	175.9	2.93	32	78.2	0	0	4221
									00:05:59	28.04	0.983	27.561	729	553.318	791.684	1.43	179.5	34.8	46.3	32.3	10.25	2.9	100	5.5	18.26	3.54	17.6	4.42	20.92	0.05	130	25	125	31	NONE		21.5	60	36.5	729	757	4361	181.7	3.03	32	80.8	0	0	4361
									00:06:01	26.55	1.064	28.248	775	580.231	833.979	1.44	193.6	38.7	45.5	31.6	10.75	3.1	101	5.7	18.2	3.64	17.56	4.47	20.92	0.05	129	26	125	32	NONE		21.5	60	36.5	729	757	4580	190.8	3.18	32	84.8	0	0	4580
									00:06:03	24.29	0.988	24	745	489.506	699.857	1.43	180	35.5	45.6	31.9	9.06	2.6	100	4.9	18.22	3.59	17.49	4.54	20.92	0.05	129	26	124	32	NONE		21.5	60	36.5	729	757	3858	160.7	2.68	33	71.4	0	0	3858
									00:06:05	27.52	1.041	28.651	729	614.246	869.37	1.42	188.3	38.9	43.5	30.7	11.37	3.2	100	6.1	18.09	3.74	17.48	4.51	20.92	0.05	128	27	124	32	NONE		21.5	60	36.5	729	757	4827	201.1	3.35	33	89.4	0	0	4827
									00:06:08	28.44	1.094	31.109	776	654.862	920.993	1.41	198.5	39.9	44.5	31.6	12.13	3.5	100	6.5	18.14	3.65	17.53	4.43	20.92	0.05	129	26	124	31	NONE		21.5	60	36.5	729	757	5137	214	3.57	33	95.1	0	0	5137
									00:06:11	16.81	2.383	40.05	1740	735.662	1134.4	1.54	439.3	83.2	52.8	34.3	13.62	3.9	104	7.1	18.43	3.49	18.01	4.08	20.92	0.05	131	25	128	29	NONE		21.5	60	36.5	729	757	5928	247	4.12	33	109.8	0	0	5928
									00:06:13	28.44	0.938	26.673	667	487.334	744.974	1.53	173.1	32.3	50.6	33.1	9.02	2.6	105	4.6	18.45	3.44	17.85	4.24	20.92	0.05	131	24	127	30	NONE		21.5	60	36.5	729	757	3917	163.2	2.72	33	72.5	0	0	3917
									00:06:16	23.35	1.01	23.58	783	460.628	691.64	1.5	184.8	36.5	47.6	31.7	8.53	2.4	104	4.4	18.3	3.61	17.66	4.44	20.92	0.05	130	26	125	32	NONE		21.5	60	36.5	729	757	3682	153.4	2.56	33	68.2	0	0	3682
									00:06:18	25.1	1.036	26.008	759	536.213	780.645	1.46	188.3	38.3	45.2	31.1	9.93	2.8	101	5.3	18.18	3.7	17.59	4.48	20.92	0.05	129	26	125	32	NONE		21.5	60	36.5	729	757	4248	177	2.95	33	78.7	0	0	4248
									00:06:21	24.49	1.043	25.543	753	530.787	767.501	1.45	189.4	38.6	44.9	31	9.83	2.8	101	5.3	18.16	3.7	17.53	4.52	20.92	0.05	129	26	124	32	NONE		21.6	60	36.5	729	757	4197	174.9	2.91	34	77.7	0	0	4197
									00:06:23	27.52	1.051	28.927	776	600.458	855.668	1.43	191	38.3	45	31.6	11.12	3.2	101	5.9	18.17	3.64	17.59	4.43	20.92	0.05	129	26	125	31	NONE		21.6	60	36.5	729	757	4728	197	3.28	34	87.5	0	0	4728
									00:06:25	25	1.129	28.225	745	590.014	846.388	1.43	204.9	41.7	44.9	31.3	10.93	3.1	102	5.8	18.15	3.69	17.52	4.51	20.92	0.05	129	26	124	32	NONE		21.5	60	36.5	729	757	4654	193.9	3.23	34	86.2	0	0	4654
									00:06:27	27.27	1.237	33.736	948	662.537	969.264	1.46	226.4	43.8	48	32.8	12.27	3.5	102	6.5	18.3	3.54	17.77	4.25	20.92	0.05	130	25	126	30	NONE		21.5	60	36.5	729	757	5256	219	3.65	34	97.3	0	0	5256
									00:06:29	29.13	0.955	27.816	700	545.972	798.799	1.46	174.8	33.8	47.2	32.3	10.11	2.9	102	5.4	18.3	3.54	17.67	4.32	20.92	0.05	130	25	125	31	NONE		21.6	60	36.5	729	757	4331	180.5	3.01	34	80.2	0	0	4331
									00:06:32	27.15	1.088	29.538	808	570.494	834.709	1.46	199.6	37.9	48.4	33.1	10.56	3	102	5.6	18.35	3.48	17.77	4.27	20.92	0.05	130	25	126	30	NONE		21.5	61	36.5	729	757	4526	188.6	3.14	34	83.8	0	0	4526
									00:06:34	23.72	0.957	22.696	741	442.652	640.624	1.45	175.4	33.3	47.5	32.8	8.2	2.3	101	4.4	18.33	3.48	17.62	4.42	20.92	0.05	130	25	125	31	NONE		21.5	61	36.5	729	757	3501	145.9	2.43	34	64.8	0	0	3501
									00:06:36	27.52	1.058	29.119	758	573.813	844.272	1.47	193.5	37.8	47.4	32.2	10.63	3	100	5.7	18.29	3.57	17.75	4.31	20.92	0.05	130	25	126	31	NONE		21.5	61	36.5	729	757	4560	190	3.17	34	84.4	0	0	4560
									00:06:39	26.2	1.014	26.568	760	507.881	752.44	1.48	186.2	35.4	48.7	32.9	9.41	2.7	100	5.1	18.36	3.49	17.78	4.28	20.92	0.05	130	25	126	30	NONE		21.6	60	36.5	729	757	4044	168.5	2.81	34	74.9	0	0	4044
									00:06:41	25.42	0.987	25.093	754	489.493	717.847	1.47	180.8	34.8	47.6	32.5	9.06	2.6	100	4.9	18.32	3.53	17.77	4.29	20.92	0.05	130	25	126	30	NONE		21.6	60	36.5	729	757	3886	161.9	2.7	35	72	0	0	3886
									00:06:44	24.59	1.062	26.115	815	492.85	736.057	1.49	195.3	36.9	49.5	33.1	9.13	2.6	100	4.9	18.39	3.47	17.83	4.24	20.92	0.05	131	25	127	30	NONE		21.6	60	36.5	729	757	3934	163.9	2.73	35	72.8	0	0	3934
									00:06:46	26.55	0.986	26.177	730	492.389	725.587	1.47	181.5	33.7	49.4	33.5	9.12	2.6	100	4.9	18.41	3.42	17.8	4.2	20.92	0.05	131	24	126	30	NONE		21.6	60	36.5	729	757	3915	163.1	2.72	35	72.5	0	0	3915
									00:06:48	30	0.951	28.53	680	531.057	783.309	1.48	175.3	32.2	49.8	33.7	9.83	2.8	99	5.4	18.43	3.39	17.86	4.16	20.92	0.05	131	24	127	30	NONE		21.6	61	36.5	729	757	4223	176	2.93	35	78.2	0	0	4223
									00:06:50	25.75	1.051	27.064	799	501.907	743.369	1.48	193.8	35.6	50.3	34	9.29	2.7	99	5.1	18.44	3.39	17.89	4.14	20.92	0.05	131	24	127	29	NONE		21.6	61	36.5	729	757	3996	166.5	2.78	35	74	0	0	3996
									00:06:53	24.79	1.06	26.281	801	488.942	721.752	1.48	195.4	35.9	50.2	34	9.05	2.6	100	4.9	18.43	3.39	17.89	4.17	20.92	0.05	131	24	127	30	NONE		21.5	61	36.5	729	757	3889	162	2.7	35	72	0	0	3889
									00:06:55	25.86	1.014	26.224	735	490.798	721.423	1.47	186.8	34.4	49.7	33.8	9.09	2.6	100	4.9	18.42	3.39	17.85	4.16	20.92	0.05	131	24	127	30	NONE		21.6	61	36.5	729	757	3899	162.5	2.71	35	72.2	0	0	3899
									00:06:57	27.15	1.009	27.394	729	500.508	743.982	1.49	186.4	33.8	50.9	34.3	9.27	2.6	100	5	18.47	3.35	17.83	4.16	20.92	0.05	131	24	127	30	NONE		21.5	61	36.5	729	757	3989	166.2	2.77	35	73.9	0	0	3989
									00:07:00	23.9	1.115	26.653	769	518.277	754.35	1.46	204.4	38.9	48.2	33.1	9.6	2.7	99	5.2	18.33	3.49	17.77	4.25	20.92	0.05	130	25	126	30	NONE		21.6	61	36.5	729	757	4106	171.1	2.85	35	76	0	0	4106
									00:07:02	25.32	0.822	20.81	671	388.767	558.178	1.44	151.6	27.2	49	34.1	7.2	2.1	99	3.9	18.44	3.31	17.77	4.22	20.92	0.05	131	23	126	30	NONE		21.6	61	36.5	729	757	3067	127.8	2.13	36	56.8	0	0	3067
									00:07:04	25.1	0.889	22.318	707	438.076	623.062	1.42	162.9	30.6	46.9	33	8.11	2.3	98	4.5	18.32	3.44	17.7	4.26	20.92	0.05	130	24	126	30	NONE		21.6	61	36.5	729	757	3447	143.6	2.39	36	63.8	0	0	3447
									00:07:07	25.53	0.879	22.443	654	456.346	633.767	1.39	160.4	30.6	45.3	32.6	8.45	2.4	97	4.7	18.25	3.48	17.63	4.29	20.92	0.05	130	25	125	30	NONE		21.5	61	36.5	729	757	3567	148.6	2.48	36	66.1	0	0	3567
									00:07:09	25.21	0.983	24.782	741	504.965	703.544	1.39	179.3	34.4	45.6	32.7	9.35	2.7	98	5.2	18.24	3.5	17.68	4.24	20.92	0.05	130	25	126	30	NONE		21.6	61	36.5	729	757	3950	164.6	2.74	36	73.2	0	0	3950
									00:07:11	28.17	0.913	25.718	684	510.914	705.786	1.38	167.2	30.9	46.5	33.6	9.46	2.7	97	5.3	18.31	3.38	17.69	4.17	20.92	0.05	130	24	126	30	NONE		21.5	60	36.5	729	757	3987	166.1	2.77	36	73.8	0	0	3987
									00:07:14	25.1	0.983	24.678	734	494.711	682.002	1.38	179.8	33.5	46.3	33.6	9.16	2.6	97	5.1	18.29	3.41	17.67	4.18	20.92	0.05	130	24	125	30	NONE		21.5	60	36.5	729	757	3859	160.8	2.68	36	71.5	0	0	3859
									00:07:16	26.43	0.964	25.48	714	506.404	692.155	1.37	176.6	32.3	46.7	34.1	9.38	2.7	98	5.2	18.32	3.35	17.7	4.15	20.92	0.05	130	24	126	29	NONE		21.5	60	36.5	729	757	3940	164.2	2.74	36	73	0	0	3940
									00:07:18	28.04	0.93	26.075	704	518.842	713.829	1.38	170.3	31.4	46.5	33.8	9.61	2.7	98	5.3	18.31	3.38	17.73	4.11	20.92	0.05	130	24	126	29	NONE		21.5	60	36.5	729	757	4045	168.5	2.81	36	74.9	0	0	4045
									00:07:20	26.2	1.023	26.803	756	520.311	724.294	1.39	187.9	34.1	48	34.5	9.64	2.8	99	5.3	18.37	3.33	17.74	4.08	20.92	0.05	130	24	126	29	NONE		21.5	60	36.5	729	757	4069	169.6	2.83	36	75.4	0	0	4069
									00:07:23	25.97	0.937	24.338	731	481.854	663.359	1.38	171.7	31.5	46.7	33.9	8.92	2.5	99	4.9	18.32	3.36	17.75	4.1	20.92	0.05	130	24	126	29	NONE		21.5	60	36.5	729	757	3757	156.5	2.61	36	69.6	0	0	3757
									00:07:25	24.49	0.938	22.971	708	446.496	617.381	1.38	172.3	31.1	47.6	34.4	8.27	2.4	99	4.5	18.37	3.32	17.73	4.13	20.92	0.05	130	24	126	29	NONE		21.5	60	36.5	729	757	3485	145.2	2.42	37	64.5	0	0	3485
									00:07:27	25.21	0.894	22.538	682	447.056	613.171	1.37	163.8	30	46.5	33.9	8.28	2.4	98	4.6	18.32	3.36	17.72	4.13	20.92	0.05	130	24	126	29	NONE		21.5	60	36.5	729	757	3482	145.1	2.42	37	64.5	0	0	3482
									00:07:30	26.43	0.867	22.916	651	458.738	623.598	1.36	158.7	29.1	45.9	33.8	8.5	2.4	98	4.7	18.3	3.36	17.7	4.12	20.92	0.05	130	24	126	29	NONE		21.5	60	36.5	729	757	3564	148.5	2.48	37	66	0	0	3564
									00:07:32	26.2	0.912	23.895	652	477.817	645.698	1.35	167	30.4	46.2	34.2	8.85	2.5	97	4.9	18.31	3.33	17.67	4.14	20.92	0.05	130	24	125	29	NONE		21.5	60	36.5	729	757	3706	154.4	2.57	37	68.6	0	0	3706
									00:07:34	25.75	0.878	22.609	666	453.47	603.179	1.33	160.8	28.9	45.9	34.5	8.4	2.4	97	4.7	18.31	3.29	17.67	4.1	20.92	0.05	130	23	125	29	NONE		21.5	60	36.5	729	757	3502	145.9	2.43	37	64.9	0	0	3502
									00:07:37	25	0.927	23.175	683	470.379	624.175	1.33	169.5	30.8	45.5	34.3	8.71	2.5	97	4.8	18.28	3.32	17.65	4.14	20.92	0.05	130	24	125	29	NONE		21.5	60	36.5	729	757	3630	151.3	2.52	37	67.2	0	0	3630
									00:07:39	25.75	0.867	22.326	653	452.846	605.416	1.34	158.5	29	45.3	33.9	8.39	2.4	96	4.7	18.28	3.34	17.67	4.12	20.92	0.05	130	24	125	29	NONE		21.5	60	36.5	729	757	3502	145.9	2.43	37	64.9	0	0	3502
									00:07:41	26.67	0.809	21.573	639	435.769	570.513	1.31	148.1	26.4	45.2	34.5	8.07	2.3	96	4.5	18.31	3.26	17.65	4.08	20.92	0.05	130	23	125	29	NONE		21.5	60	36.5	729	757	3351	139.6	2.33	37	62.1	0	0	3351
									00:07:44	25.42	0.864	21.966	668	448.012	591.472	1.32	157.9	28.7	45.1	34.1	8.3	2.4	96	4.7	18.28	3.32	17.61	4.12	20.92	0.05	130	24	125	29	NONE		21.5	60	36.5	729	757	3453	143.9	2.4	37	63.9	0	0	3453
									00:07:46	25.86	0.874	22.603	668	455.549	601.563	1.32	160	28.7	45.6	34.6	8.44	2.4	97	4.7	18.31	3.28	17.61	4.13	20.92	0.05	130	23	125	29	NONE		21.5	60	36.5	729	757	3511	146.3	2.44	37	65	0	0	3511
									00:07:48	24.19	0.935	22.621	727	465.571	609.931	1.31	170.7	31.1	45	34.3	8.62	2.5	98	4.8	18.26	3.33	17.6	4.12	20.92	0.05	130	24	125	29	NONE		21.5	60	36.5	729	757	3581	149.2	2.49	37	66.3	0	0	3581
									00:07:51	26.09	0.855	22.304	629	461.277	602.702	1.31	156	28.5	44.4	34	8.54	2.4	99	4.7	18.25	3.33	17.58	4.12	20.92	0.05	130	24	125	29	NONE		21.5	60	36.5	729	757	3545	147.7	2.46	38	65.7	0	0	3545
									00:07:53	25.42	0.864	21.966	668	452.32	585.19	1.29	157.8	28.4	44.6	34.5	8.38	2.4	98	4.6	18.26	3.29	17.61	4.09	20.92	0.05	130	23	125	29	NONE		21.5	60	36.5	729	757	3467	144.5	2.41	38	64.2	0	0	3467
									00:07:56	24	0.893	21.432	692	442.036	567.933	1.28	163.1	29.2	44.7	34.8	8.19	2.3	98	4.5	18.26	3.27	17.59	4.1	20.92	0.05	130	23	125	29	NONE		21.5	60	36.5	729	757	3382	140.9	2.35	38	62.6	0	0	3382
									00:07:58	25.64	0.924	23.692	688	486.598	631.764	1.3	168.8	30.4	45	34.7	9.01	2.6	98	5	18.27	3.29	17.6	4.09	20.92	0.05	130	23	125	29	NONE		21.5	60	36.5	729	757	3733	155.6	2.59	38	69.1	0	0	3733
									00:08:00	26.91	0.858	23.085	654	476.669	610.511	1.28	156.7	28	44.5	34.7	8.83	2.5	98	4.9	18.26	3.26	17.61	4.03	20.92	0.05	130	23	125	29	NONE		21.5	60	36.5	729	757	3644	151.8	2.53	38	67.5	0	0	3644
									00:08:03	24.79	0.851	21.099	670	430.483	550.407	1.28	155.7	27.4	45	35.2	7.97	2.3	98	4.4	18.3	3.22	17.62	4.04	20.92	0.05	130	23	125	29	NONE		21.5	60	36.5	729	757	3289	137.1	2.28	38	60.9	0	0	3289
									00:08:05	25.75	0.79	20.343	609	426.914	540.522	1.27	144	25.9	43.4	34.3	7.91	2.3	98	4.4	18.23	3.28	17.52	4.1	20.92	0.05	129	23	124	29	NONE		21.5	60	36.5	729	757	3254	135.6	2.26	38	60.3	0	0	3254
									00:08:07	24.9	0.848	21.112	662	457.215	573.206	1.25	153.9	28.4	42.4	33.8	8.47	2.4	98	4.7	18.15	3.35	17.51	4.12	20.92	0.05	129	24	124	29	NONE		21.5	60	36.5	729	757	3476	144.8	2.41	38	64.4	0	0	3476
									00:08:10	25.1	0.895	22.469	679	474.837	598.179	1.26	163	29.4	43.6	34.6	8.79	2.5	98	4.8	18.21	3.28	17.53	4.07	20.92	0.05	129	23	124	29	NONE		21.5	60	36.5	729	757	3614	150.6	2.51	38	66.9	0	0	3614
									00:08:12	27.03	0.806	21.784	640	458.338	576.022	1.26	146.9	26.3	43.4	34.5	8.49	2.4	98	4.7	18.23	3.26	17.57	4.05	20.92	0.05	129	23	125	29	NONE		21.5	60	36.5	729	757	3486	145.3	2.42	38	64.6	0	0	3486
									00:08:14	26.43	0.843	22.282	632	466.733	591.213	1.27	153.7	27.6	43.8	34.6	8.64	2.5	99	4.7	18.23	3.27	17.57	4.05	20.92	0.05	129	23	125	29	NONE		21.5	60	36.5	729	757	3558	148.2	2.47	39	65.9	0	0	3558
									00:08:17	25.64	0.843	21.615	646	454.447	567.193	1.25	153.7	27.3	43.6	34.9	8.42	2.4	99	4.6	18.23	3.24	17.56	4.04	20.92	0.05	129	23	125	29	NONE		21.5	60	36.5	729	757	3451	143.8	2.4	39	63.9	0	0	3451
									00:08:19	26.67	0.863	23.013	668	487.599	605.022	1.24	157.2	28	43.4	35	9.03	2.6	98	5	18.22	3.24	17.58	4.01	20.92	0.05	129	23	125	28	NONE		21.5	60	36.5	729	757	3697	154	2.57	39	68.5	0	0	3697
									00:08:21	25.21	0.834	21.025	631	439.486	547.379	1.25	152.2	26.8	43.8	35.2	8.14	2.3	97	4.5	18.25	3.21	17.57	4.03	20.92	0.05	130	23	125	29	NONE		21.5	60	36.5	729	757	3335	139	2.32	39	61.8	0	0	3335
									00:08:23	27.03	0.817	22.081	622	457.358	569.225	1.24	149.3	26	44.1	35.5	8.47	2.4	96	4.8	18.27	3.18	17.63	3.98	20.92	0.05	130	23	125	28	NONE		21.5	60	36.5	729	757	3470	144.6	2.41	39	64.3	0	0	3470
									00:08:26	24.59	0.828	20.361	608	422.251	523.86	1.24	151.3	26.3	44.1	35.6	7.82	2.2	97	4.4	18.27	3.18	17.57	4.03	20.92	0.05	130	23	125	29	NONE		21.5	60	36.5	729	757	3201	133.4	2.22	39	59.3	0	0	3201
									00:08:28	25.64	0.769	19.718	586	410.132	504.664	1.23	140.5	24.3	43.7	35.5	7.6	2.2	97	4.2	18.27	3.16	17.53	4.04	20.92	0.05	130	22	124	29	NONE		21.5	60	36.5	729	757	3103	129.3	2.15	39	57.5	0	0	3103
									00:08:31	26.2	0.843	22.087	663	473.564	586.044	1.24	153.3	27.6	42.8	34.6	8.77	2.5	98	4.8	18.19	3.27	17.51	4.05	20.92	0.05	129	23	124	29	NONE		21.5	60	36.5	729	757	3588	149.5	2.49	39	66.4	0	0	3588
									00:08:33	25.32	0.851	21.544	646	461.072	570.345	1.24	154.8	27.8	42.9	34.7	8.54	2.4	98	4.7	18.19	3.27	17.49	4.04	20.92	0.05	129	23	124	29	NONE		21.5	60	36.5	729	757	3493	145.5	2.43	39	64.7	0	0	3493
									00:08:35	23.9	0.823	19.673	669	412.847	505.363	1.22	150.2	26.1	43.6	35.6	7.65	2.2	98	4.2	18.25	3.17	17.51	4.04	20.92	0.05	130	23	124	29	NONE		21.5	60	36.5	729	757	3119	130	2.17	39	57.8	0	0	3119
									00:08:38	24.29	0.864	20.988	675	446.933	551.122	1.23	157.3	28	43.2	35	8.28	2.4	98	4.6	18.21	3.24	17.51	4.04	20.92	0.05	129	23	124	29	NONE		21.5	60	36.5	729	757	3383	141	2.35	39	62.6	0	0	3383
									00:08:40	23.81	0.827	19.69	630	425.328	518.993	1.22	150.3	26.9	42.4	34.7	7.88	2.3	99	4.3	18.17	3.25	17.49	4.05	20.92	0.05	129	23	124	29	NONE		21.5	60	36.5	729	757	3211	133.8	2.23	40	59.5	0	0	3211
									00:08:43	26.32	0.781	20.553	608	446.212	537.302	1.2	141.9	25.2	41.9	34.8	8.26	2.4	98	4.6	18.17	3.23	17.45	4.03	20.92	0.05	129	23	124	29	NONE		21.5	60	36.5	729	757	3357	139.9	2.33	40	62.2	0	0	3357
									00:08:45	24.9	0.783	19.494	592	408.404	483.708	1.18	143.1	24	43.5	36.7	7.56	2.2	97	4.2	18.28	3.07	17.41	4.05	20.92	0.05	130	22	124	29	NONE		21.5	60	36.5	729	757	3060	127.5	2.12	40	56.7	0	0	3060
									00:08:48	23.53	0.852	20.047	657	447.319	533.941	1.19	154.2	28	41.1	34.5	8.28	2.4	97	4.6	18.1	3.29	17.45	4.04	20.92	0.05	128	23	124	29	NONE		21.5	60	36.5	729	757	3358	139.9	2.33	40	62.2	0	0	3358
									00:08:50	26.91	0.757	20.368	591	446.838	529.683	1.19	137.4	24.3	41.4	34.9	8.27	2.4	97	4.6	18.15	3.21	17.46	4	20.92	0.05	129	23	124	28	NONE		21.5	60	36.5	729	757	3348	139.5	2.33	40	62	0	0	3348
									00:08:52	24.1	0.876	21.108	630	467.138	552.516	1.18	158.8	28.3	41.6	35.2	8.65	2.5	97	4.8	18.13	3.23	17.48	4.02	20.92	0.05	129	23	124	29	NONE		21.5	60	36.5	729	757	3499	145.8	2.43	40	64.8	0	0	3499
									00:08:55	24.9	0.766	19.071	624	400.208	479.787	1.2	139.9	23.8	43.3	36.1	7.41	2.1	96	4.2	18.26	3.11	17.51	3.95	20.92	0.05	130	22	124	28	NONE		21.5	60	36.5	729	757	3008	125.3	2.09	40	55.7	0	0	3008
									00:08:57	26.09	0.73	19.043	562	417.515	485.939	1.16	132.6	23	41.2	35.4	7.73	2.2	96	4.3	18.16	3.15	17.48	3.97	20.92	0.05	129	22	124	28	NONE		21.5	60	36.5	729	757	3114	129.8	2.16	40	57.7	0	0	3114
									00:08:59	26.79	0.846	22.661	639	503.389	592.466	1.18	153.3	27.3	41.3	35.1	9.32	2.7	96	5.2	18.12	3.23	17.47	3.98	20.92	0.05	129	23	124	28	NONE		21.5	60	36.5	729	757	3766	156.9	2.61	40	69.7	0	0	3766
									00:09:02	24.49	0.903	22.114	701	475.004	565.297	1.19	164.4	28.5	42.9	36.1	8.8	2.5	98	4.8	18.21	3.16	17.53	3.93	20.92	0.05	129	22	124	28	NONE		21.5	60	36.5	729	757	3563	148.5	2.47	40	66	0	0	3563
									00:09:04	23.26	0.863	20.07	680	418.309	498.919	1.19	157.8	26.5	44.1	37	7.75	2.2	99	4.2	18.29	3.07	17.57	3.91	20.92	0.05	130	22	125	28	NONE		21.5	60	36.5	729	757	3140	130.8	2.18	40	58.1	0	0	3140
									00:09:07	24.39	0.837	20.415	664	427.615	513.482	1.2	152.9	26	43.7	36.4	7.92	2.3	98	4.4	18.27	3.11	17.59	3.9	20.92	0.05	130	22	125	28	NONE		21.5	60	36.5	729	757	3215	134	2.23	41	59.5	0	0	3215
									00:09:09	26.32	0.79	20.789	586	445.32	528.538	1.19	143.9	24.8	42.5	35.8	8.25	2.4	97	4.6	18.22	3.14	17.5	3.92	20.92	0.05	129	22	124	28	NONE		21.5	60	36.5	729	757	3338	139.1	2.32	41	61.8	0	0	3338
									00:09:12	22.3	0.801	17.866	628	371.509	444.21	1.2	146.5	24.6	43.9	36.7	6.88	2	96	3.9	18.29	3.07	17.52	3.96	20.92	0.05	130	22	124	28	NONE		21.5	60	36.5	729	757	2790	116.3	1.94	41	51.7	0	0	2790
									00:09:14	26.09	0.833	21.73	631	468.221	555.684	1.19	151.6	26.3	42.5	35.8	8.67	2.5	97	4.8	18.2	3.16	17.5	3.95	20.92	0.05	129	22	124	28	NONE		21.5	60	36.5	729	757	3510	146.2	2.44	41	65	0	0	3510
									00:09:16	26.67	0.75	20	576	429.634	505.298	1.18	136.6	23.4	42.2	35.9	7.96	2.3	98	4.4	18.21	3.12	17.49	3.94	20.92	0.05	129	22	124	28	NONE		21.5	60	36.5	729	757	3213	133.9	2.23	41	59.5	0	0	3213
									00:09:19	25.1	0.813	20.41	646	439.652	518.435	1.18	148	25.5	42.4	36	8.14	2.3	98	4.5	18.2	3.14	17.51	3.94	20.92	0.05	129	22	124	28	NONE		21.5	60	36.5	729	757	3290	137.1	2.28	41	60.9	0	0	3290
									00:09:21	24.59	0.816	20.066	642	436.475	507.778	1.16	148.4	25.5	42	36.1	8.08	2.3	98	4.5	18.19	3.12	17.47	3.94	20.92	0.05	129	22	124	28	NONE		21.5	60	36.5	729	757	3256	135.6	2.26	41	60.3	0	0	3256
									00:09:24	23.62	0.807	19.063	632	421.12	491.763	1.17	146.4	25.7	41.3	35.4	7.8	2.2	99	4.3	18.14	3.18	17.46	3.94	20.92	0.05	129	23	124	28	NONE		21.5	60	36.5	729	757	3144	131	2.18	41	58.2	0	0	3144
									00:09:26	25	0.751	18.775	559	416.457	481.933	1.16	136.2	23.8	40.9	35.3	7.71	2.2	98	4.2	18.14	3.17	17.45	3.92	20.92	0.05	129	23	124	28	NONE		21.5	60	36.5	729	757	3102	129.3	2.15	41	57.4	0	0	3102
									00:09:28	25.64	0.765	19.615	591	444.388	502.578	1.13	138.4	24.2	40.1	35.5	8.23	2.4	98	4.5	18.09	3.16	17.45	3.93	20.92	0.05	128	22	124	28	NONE		21.5	60	36.5	729	757	3292	137.2	2.29	41	61	0	0	3292
									00:09:31	25.97	0.765	19.87	568	451.731	513.381	1.14	138.3	24.4	40	35.2	8.37	2.4	97	4.7	18.08	3.19	17.43	3.91	20.92	0.05	128	23	124	28	NONE		21.5	60	36.5	729	757	3350	139.6	2.33	41	62	0	0	3350
									00:09:33	25.64	0.788	20.205	602	456.864	517.107	1.13	142.6	24.9	40.3	35.6	8.46	2.4	97	4.7	18.1	3.16	17.41	3.92	20.92	0.05	128	22	124	28	NONE		21.5	60	36.5	729	757	3385	141	2.35	42	62.7	0	0	3385
									00:09:36	21.74	0.785	17.065	628	377.765	429.499	1.14	142.5	24.4	41.1	36.2	7	2	97	3.9	18.15	3.11	17.45	3.91	20.92	0.05	129	22	124	28	NONE		21.5	60	36.5	729	757	2802	116.7	1.95	42	51.9	0	0	2802
									00:09:38	24.1	0.817	19.687	624	443.924	503.516	1.13	147.9	25.8	40.5	35.7	8.22	2.3	96	4.6	18.1	3.16	17.4	3.93	20.92	0.05	129	22	124	28	NONE		21.5	60	36.5	729	757	3291	137.1	2.29	42	60.9	0	0	3291
									00:09:41	22.47	0.795	17.865	649	390.825	442.034	1.13	144.6	24.3	41.7	36.9	7.24	2.1	96	4.1	18.19	3.06	17.43	3.91	20.92	0.05	129	22	124	28	NONE		21.5	60	36.5	729	757	2895	120.6	2.01	42	53.6	0	0	2895
									00:09:43	24.49	0.79	19.347	603	431.313	485.807	1.13	143.3	24.5	40.9	36.3	7.99	2.3	97	4.4	18.14	3.1	17.4	3.9	20.92	0.05	129	22	124	28	NONE		21.5	60	36.5	729	757	3192	133	2.22	42	59.1	0	0	3192
									00:09:46	24.49	0.811	19.861	638	441.272	495.672	1.12	147.2	25	41.1	36.6	8.17	2.3	98	4.5	18.15	3.08	17.43	3.87	20.92	0.05	129	22	124	27	NONE		21.5	60	36.5	729	757	3263	136	2.27	42	60.4	0	0	3263
									00:09:58	24.59	0.77	18.934	610	428.438	477.88	1.12	139.4	24	40.2	36	7.93	2.3	98	4.4	18.1	3.12	17.4	3.89	20.92	0.05	129	22	124	28	NONE		21.5	60	36.5	729	757	3163	131.8	2.2	42	58.6	0	0	3163
									00:10:00	24.9	0.717	17.851	554	395.565	443.396	1.12	130.2	22	40.7	36.3	7.33	2.1	97	4.1	18.16	3.07	17.45	3.85	20.92	0.05	129	22	124	27	NONE		21.5	60	36.5	729	757	2924	121.8	2.03	43	54.1	0	0	2924
									00:10:03	23.72	0.784	18.593	586	421.75	468.549	1.11	141.9	24.4	40.1	36.1	7.81	2.2	97	4.3	18.1	3.11	17.38	3.89	20.92	0.05	129	22	123	28	NONE		21.5	60	36.5	729	757	3111	129.6	2.16	43	57.6	0	0	3111
									00:10:06	23.17	0.728	16.865	611	391.512	433.445	1.11	131.3	23.1	38.9	35.2	7.25	2.1	98	4	18.04	3.17	17.37	3.9	20.92	0.05	128	23	123	28	NONE		21.5	60	36.5	729	757	2885	120.2	2	43	53.4	0	0	2885
									00:10:08	25.42	0.745	18.941	579	429.115	473.416	1.1	134.9	23	40	36.2	7.95	2.3	98	4.4	18.11	3.09	17.35	3.88	20.92	0.05	129	22	123	28	NONE		21.5	60	36.5	729	757	3160	131.7	2.19	43	58.5	0	0	3160
									00:10:10	23.9	0.761	18.191	603	411.629	446.931	1.09	137.9	23.1	40.1	37	7.62	2.2	99	4.2	18.12	3.04	17.35	3.88	20.92	0.05	129	22	123	28	NONE		21.5	60	36.5	729	757	3020	125.8	2.1	43	55.9	0	0	3020
									00:10:13	25.32	0.733	18.557	576	425.588	456.954	1.07	132.6	22.3	39.4	36.7	7.88	2.3	99	4.3	18.09	3.04	17.33	3.87	20.92	0.05	128	22	123	27	NONE		21.5	60	36.5	729	757	3114	129.7	2.16	43	57.7	0	0	3114
									00:10:15	25	0.789	19.725	610	458.27	495.929	1.08	142.4	24.5	39.2	36.2	8.49	2.4	99	4.6	18.05	3.11	17.34	3.89	20.92	0.05	128	22	123	28	NONE		21.5	60	36.5	729	757	3359	140	2.33	43	62.2	0	0	3359
									00:10:18	24.1	0.737	17.759	571	399.012	432.912	1.08	133.7	22.2	40.3	37.1	7.39	2.1	97	4.1	18.14	3.01	17.37	3.86	20.92	0.05	129	21	123	27	NONE		21.5	60	36.5	729	757	2927	121.9	2.03	43	54.2	0	0	2927
									00:10:20	25.53	0.679	17.336	538	393.983	423.591	1.08	123	20.5	39.5	36.7	7.3	2.1	97	4.1	18.11	3.02	17.35	3.85	20.92	0.05	129	21	123	27	NONE		21.5	60	36.5	729	757	2884	120.1	2	43	53.4	0	0	2884
									00:10:22	25.1	0.736	18.477	541	425.794	461.365	1.08	133	22.7	39.3	36.2	7.89	2.3	97	4.4	18.07	3.08	17.3	3.88	20.92	0.05	128	22	123	28	NONE		21.5	60	36.5	729	757	3122	130.1	2.17	43	57.8	0	0	3122
									00:10:25	24.49	0.745	18.245	600	416.019	445.943	1.07	134.9	22.5	39.7	37.1	7.7	2.2	98	4.2	18.11	3.02	17.35	3.86	20.92	0.05	129	21	123	27	NONE		21.5	60	36.5	729	757	3043	126.8	2.11	43	56.3	0	0	3043
									00:10:27	23.53	0.762	17.929	599	413.145	447.655	1.08	137.7	23.5	39.4	36.4	7.65	2.2	98	4.2	18.07	3.08	17.34	3.87	20.92	0.05	128	22	123	27	NONE		21.5	60	36.5	729	757	3029	126.2	2.1	43	56.1	0	0	3029
									00:10:30	22.3	0.742	16.55	587	383.76	411.69	1.07	134	22.8	39.1	36.4	7.11	2	97	4	18.06	3.07	17.33	3.87	20.92	0.05	128	22	123	27	NONE		21.5	60	36.5	729	757	2807	117	1.95	44	52	0	0	2807
									00:10:33	24.39	0.738	18	557	406.24	430.148	1.06	133.9	21.8	40.1	37.9	7.52	2.1	96	4.2	18.14	2.95	17.33	3.86	20.92	0.05	129	21	123	27	NONE		21.5	60	36.5	729	757	2963	123.4	2.06	44	54.9	0	0	2963
									00:10:35	22.99	0.775	17.816	629	401.367	429.672	1.07	140.6	23.1	40.4	37.7	7.43	2.1	97	4.1	18.14	2.98	17.31	3.87	20.92	0.05	129	21	123	27	NONE		21.5	60	36.5	729	757	2935	122.3	2.04	44	54.3	0	0	2935
									00:10:38	21.51	0.771	16.581	600	370.631	400.218	1.08	140	23	40.7	37.7	6.86	2	98	3.8	18.16	2.98	17.33	3.87	20.92	0.05	129	21	123	27	NONE		21.5	60	36.6	729	757	2715	113.1	1.89	44	50.3	0	0	2715
									00:10:40	24.19	0.706	17.081	538	392.539	419.035	1.07	127.7	21.4	39.2	36.7	7.27	2.1	97	4	18.09	3.03	17.33	3.85	20.92	0.05	128	22	123	27	NONE		21.5	60	36.5	729	757	2868	119.5	1.99	44	53.1	0	0	2868
									00:10:43	24.19	0.7	16.935	564	390.196	413.121	1.06	126.6	21.1	39.1	36.9	7.23	2.1	96	4.1	18.09	3.01	17.32	3.83	20.92	0.05	128	21	123	27	NONE		21.5	60	36.5	729	757	2846	118.6	1.98	44	52.7	0	0	2846
									00:10:45	24.1	0.704	16.964	528	392.07	411.42	1.05	127.3	21.1	39	37.1	7.26	2.1	96	4.1	18.08	3	17.25	3.86	20.92	0.05	128	21	122	27	NONE		21.5	60	36.6	729	757	2854	118.9	1.98	44	52.8	0	0	2854
									00:10:48	25.1	0.68	17.071	539	403.734	424.751	1.05	122.5	20.9	37.9	36.1	7.48	2.1	97	4.2	18.01	3.07	17.24	3.86	20.92	0.05	128	22	122	27	NONE		21.4	61	36.5	729	757	2940	122.5	2.04	44	54.4	0	0	2940
									00:10:50	24.19	0.742	17.952	589	423.81	446.547	1.05	133.7	22.8	38.4	36.4	7.85	2.2	98	4.3	18.02	3.07	17.27	3.87	20.92	0.05	128	22	123	27	NONE		21.4	60	36.5	729	757	3087	128.6	2.14	44	57.2	0	0	3087
									00:10:53	24.59	0.736	18.098	557	426.353	445.833	1.05	132.7	22.4	38.4	36.7	7.9	2.3	98	4.4	18.03	3.04	17.27	3.84	20.92	0.05	128	22	123	27	NONE		21.5	60	36.5	729	757	3101	129.2	2.15	44	57.4	0	0	3101
									00:10:55	24.49	0.771	18.882	614	439.373	457.767	1.04	139.3	23.1	39.1	37.5	8.14	2.3	98	4.5	18.07	3	17.3	3.82	20.92	0.05	128	21	123	27	NONE		21.5	60	36.5	729	757	3193	133	2.22	44	59.1	0	0	3193
									00:10:58	23.81	0.746	17.762	618	395.531	411.987	1.04	135.7	21.4	40.7	39.1	7.32	2.1	97	4.1	18.19	2.87	17.33	3.8	20.92	0.05	129	20	123	27	NONE		21.4	61	36.6	729	757	2874	119.7	2	45	53.2	0	0	2874
									00:11:00	23.72	0.768	18.213	572	423.356	439.417	1.04	138.8	22.9	39.1	37.7	7.84	2.2	97	4.4	18.07	2.98	17.32	3.79	20.92	0.05	128	21	123	27	NONE		21.4	61	36.6	729	757	3074	128.1	2.13	45	56.9	0	0	3074
									00:11:03	21.98	0.724	15.912	582	369.945	387.73	1.05	130.8	21.8	38.9	37.1	6.85	2	98	3.8	18.07	3.01	17.23	3.86	20.92	0.05	128	21	122	27	NONE		21.4	60	36.6	729	757	2692	112.2	1.87	45	49.8	0	0	2692
									00:11:06	21.82	0.666	14.531	565	340.372	354.908	1.04	120.2	20.1	38.2	36.6	6.3	1.8	97	3.5	18.05	3.02	17.3	3.82	20.92	0.05	128	21	123	27	NONE		21.4	60	36.5	729	757	2474	103.1	1.72	45	45.8	0	0	2474
									00:11:08	23.17	0.659	15.266	526	348.503	355.925	1.02	119.5	19	39.2	38.3	6.45	1.8	96	3.6	18.13	2.88	17.29	3.8	20.92	0.05	129	20	123	27	NONE		21.4	60	36.5	729	757	2521	105	1.75	45	46.7	0	0	2521
									00:11:11	24.59	0.647	15.91	503	377.723	386.022	1.02	116.6	19.4	37.6	36.8	6.99	2	95	4	18.02	3	17.22	3.84	20.92	0.05	128	21	122	27	NONE		21.4	60	36.5	729	757	2733	113.9	1.9	45	50.6	0	0	2733
									00:11:13	25.1	0.696	17.473	556	418.622	422.511	1.01	125.3	20.8	37.5	37.2	7.75	2.2	96	4.4	18	2.99	17.23	3.82	20.92	0.05	128	21	122	27	NONE		21.4	60	36.6	729	757	3020	125.8	2.1	45	55.9	0	0	3020
									00:11:15	25	0.694	17.35	574	407.075	416.66	1.02	125.3	20.6	38.3	37.4	7.54	2.2	96	4.2	18.05	2.97	17.26	3.79	20.92	0.05	128	21	123	27	NONE		21.4	60	36.5	729	757	2946	122.8	2.05	45	54.6	0	0	2946
									00:11:18	22.06	0.715	15.772	566	373.119	383.788	1.03	128.9	21.5	38.1	37.1	6.91	2	96	3.9	18.03	3.01	17.27	3.8	20.92	0.05	128	21	123	27	NONE		21.4	60	36.5	729	757	2703	112.6	1.88	45	50.1	0	0	2703
									00:11:21	22.9	0.64	14.656	509	354.987	359.566	1.01	115	19.4	36.8	36.3	6.57	1.9	95	3.7	17.97	3.03	17.23	3.8	20.92	0.05	128	22	122	27	NONE		21.4	60	36.6	729	757	2563	106.8	1.78	45	47.5	0	0	2563
									00:11:24	20.07	0.631	12.662	522	301.928	303.585	1.01	113.7	18.7	37.3	37.1	5.59	1.6	93	3.2	18.02	2.96	17.17	3.86	20.92	0.05	128	21	122	27	NONE		21.4	61	36.6	729	757	2177	90.7	1.51	45	40.3	0	0	2177
									00:11:27	21.51	0.53	11.398	409	280.782	273.146	0.97	95.1	15.7	35.2	36.2	5.2	1.5	92	3.1	17.94	2.96	17.11	3.82	20.92	0.05	127	21	121	27	NONE		21.4	61	36.6	729	757	2010	83.7	1.4	45	37.2	0	187	1823
									00:11:29	24	0.662	15.888	510	420.298	402.271	0.96	117.4	20.7	33.8	35.3	7.78	2.2	92	4.6	17.73	3.13	16.98	3.9	20.92	0.05	126	22	121	28	NONE		21.4	61	36.5	729	757	2998	124.9	2.08	45	55.5	0	439	2559
									00:11:32	23.72	0.74	17.549	577	454.465	437.722	0.96	131.7	22.8	35	36.3	8.42	2.4	94	4.8	17.8	3.08	17	3.87	20.92	0.05	126	22	121	27	NONE		21.4	61	36.6	729	757	3246	135.2	2.25	46	60.1	0	408	2838
									00:11:35	21.05	0.758	15.958	590	404.457	390.151	0.96	135.4	22.9	35.8	37.1	7.49	2.1	94	4.3	17.86	3.02	17.01	3.86	20.92	0.05	127	21	121	27	NONE		21.4	61	36.5	729	757	2889	120.4	2.01	46	53.5	0	349	2541
									00:11:37	22.81	0.667	15.217	554	373.351	359.813	0.96	119.8	19.5	36.5	37.9	6.91	2	94	4	17.96	2.92	17.1	3.78	20.92	0.05	128	21	121	27	NONE		21.4	61	36.5	729	757	2667	111.1	1.85	46	49.4	0	330	2337
									00:11:40	24.49	0.638	15.624	533	380.33	370.421	0.97	114.7	18.7	36.6	37.6	7.04	2	95	4	17.98	2.93	17.12	3.76	20.92	0.05	128	21	122	27	NONE		21.4	61	36.5	729	757	2723	113.4	1.89	46	50.4	0	242	2481
									00:11:42	23.17	0.657	15.22	489	374.463	365.468	0.98	117.9	19.5	36.3	37.2	6.93	2	96	3.9	17.95	2.97	17.09	3.81	20.92	0.05	127	21	121	27	NONE		21.4	61	36.5	729	757	2682	111.7	1.86	46	49.7	0	220	2462
									00:11:45	23.9	0.593	14.175	480	350.177	336.435	0.96	106.4	17.4	35.7	37.2	6.48	1.9	94	3.7	17.94	2.93	17.11	3.75	20.92	0.05	127	21	121	27	NONE		21.4	61	36.5	729	757	2500	104.1	1.74	46	46.3	0	335	2165
									00:11:47	22.22	0.606	13.467	497	325.535	314.47	0.97	109.1	17.5	36.6	37.9	6.03	1.7	93	3.5	18	2.89	17.11	3.77	20.92	0.05	128	21	121	27	NONE		21.4	61	36.5	729	757	2326	96.9	1.62	46	43.1	0	270	2056
									00:11:50	24.29	0.577	14.016	425	362.725	340.04	0.94	102.8	17.3	34	36.2	6.72	1.9	93	3.9	17.82	3	16.95	3.84	20.92	0.05	126	21	120	27	NONE		21.4	61	36.6	729	757	2576	107.3	1.79	46	47.7	0	550	2026
									00:11:53	21.58	0.644	13.899	518	357.854	338.824	0.95	114.8	19.4	34.6	36.6	6.63	1.9	95	3.8	17.83	3.01	16.99	3.83	20.92	0.05	127	21	121	27	NONE		21.4	61	36.6	729	757	2546	106.1	1.77	46	47.2	0	462	2084
									00:11:55	22.64	0.576	13.042	510	333.265	307.634	0.92	102.9	16.8	34.4	37.2	6.17	1.8	95	3.5	17.86	2.92	16.92	3.84	20.92	0.05	127	21	120	27	NONE		21.4	61	36.5	729	757	2359	98.3	1.64	46	43.7	0	619	1740
									00:11:58	23.08	0.603	13.915	485	367.993	337.979	0.92	107.1	18.1	33.4	36.4	6.81	1.9	94	3.9	17.76	3	16.87	3.86	20.92	0.05	126	21	120	27	NONE		21.4	61	36.5	729	757	2602	108.4	1.81	46	48.2	0	724	1878
									00:12:01	22.73	0.64	14.545	510	382.662	349.342	0.91	113.8	19	33.9	37.1	7.09	2	94	4.1	17.78	2.97	16.85	3.87	20.92	0.05	126	21	120	27	NONE		21.4	60	36.5	729	757	2702	112.6	1.88	46	50	0	803	1899
									00:12:03	24.9	0.532	13.245	465	334.515	301.841	0.9	95.3	15	34.4	38.1	6.19	1.8	94	3.6	17.91	2.82	16.98	3.72	20.92	0.05	127	20	121	26	NONE		21.4	60	36.5	729	757	2357	98.2	1.64	47	43.6	0	786	1571
									00:12:06	22.56	0.653	14.729	480	397.474	361.442	0.91	115.6	19.8	33.1	36.4	7.36	2.1	94	4.2	17.7	3.03	16.79	3.9	20.92	0.05	126	22	119	28	NONE		21.4	60	36.6	729	757	2805	116.9	1.95	47	51.9	0	868	1937
									00:12:08	23.9	0.557	13.315	462	354.514	317.106	0.89	98.9	16.4	32.8	36.7	6.57	1.9	94	3.8	17.76	2.94	16.85	3.83	20.92	0.05	126	21	120	27	NONE		21.4	60	36.6	729	757	2493	103.9	1.73	47	46.2	0	898	1595
									00:12:11	22.06	0.688	15.176	544	402.482	364.041	0.9	122.2	20.4	33.9	37.4	7.45	2.1	95	4.2	17.76	2.97	16.82	3.88	20.92	0.05	126	21	119	28	NONE		21.4	60	36.5	729	757	2837	118.2	1.97	47	52.5	0	925	1912
									00:12:14	22.3	0.534	11.911	463	306.983	279.583	0.91	95.3	15.5	33.7	37	5.68	1.6	95	3.2	17.85	2.9	16.81	3.83	20.92	0.05	127	21	119	27	NONE		21.4	60	36.5	729	757	2167	90.3	1.5	47	40.1	0	660	1507
									00:12:16	21.58	0.623	13.446	474	375.561	331.894	0.88	109.7	19	31.8	36	6.95	2	93	4	17.61	3.05	16.72	3.93	20.92	0.05	125	22	119	28	NONE		21.4	60	36.5	729	757	2635	109.8	1.83	47	48.8	0	1046	1589
									00:12:18	45.45	0.205	9.318	106	241.942	209.356	0.87	36.6	5.7	25.4	29.3	4.48	1.3	93	2.6	17.85	2.78	17.1	3.36	20.92	0.05	127	20	121	24	NONE		21.4	61	36.5	729	757	1690	70.4	1.17	47	31.3	0	777	913
									00:12:20	22.81	0.609	13.894	538	383.618	335.935	0.88	107.5	18.2	32.1	36.6	7.1	2	94	4.1	17.65	2.99	16.72	3.87	20.92	0.05	125	21	119	27	NONE		21.4	61	36.6	729	757	2687	111.9	1.87	47	49.8	0	1140	1547
									00:12:23	22.64	0.602	13.63	484	369.872	324.15	0.88	106.6	17.7	32.6	37.2	6.85	2	95	3.9	17.71	2.94	16.74	3.84	20.92	0.05	126	21	119	27	NONE		21.4	61	36.6	729	757	2591	107.9	1.8	47	48	0	1093	1498
									00:12:26	22.3	0.649	14.476	515	417.603	366.618	0.88	113.6	20.3	30.9	35.2	7.73	2.2	94	4.4	17.5	3.13	16.64	3.92	20.92	0.05	124	22	118	28	NONE		21.4	61	36.6	729	757	2926	121.9	2.03	47	54.2	0	1219	1707
									00:12:28	21.35	0.604	12.897	509	350.983	307.432	0.88	106.9	17.8	32.5	37.1	6.5	1.9	94	3.7	17.7	2.95	16.74	3.83	20.92	0.05	126	21	119	27	NONE		21.4	61	36.6	729	757	2458	102.4	1.71	47	45.5	0	1041	1417
									00:12:31	25.75	0.627	16.146	480	453.891	398.069	0.88	110.3	19.1	31.6	36	8.41	2.4	95	4.8	17.59	3.05	16.71	3.84	20.92	0.05	125	22	119	27	NONE		21.4	61	36.6	729	757	3180	132.5	2.21	47	58.9	0	1335	1845
									00:12:33	23.44	0.593	13.898	460	371.19	325.99	0.88	105.3	17.2	33	37.6	6.87	2	95	3.9	17.76	2.9	16.77	3.82	20.92	0.05	126	21	119	27	NONE		21.4	61	36.6	729	757	2601	108.4	1.81	47	48.2	0	1081	1520
									00:12:36	22.73	0.648	14.727	506	398.119	351.13	0.88	114.8	19.1	33	37.4	7.37	2.1	95	4.2	17.72	2.95	16.79	3.85	20.92	0.05	126	21	119	27	NONE		21.4	61	36.6	729	757	2792	116.3	1.94	48	51.7	0	1125	1667
									00:12:39	22.3	0.583	13.004	482	351.091	310.329	0.88	103.3	17.2	32.6	36.9	6.5	1.9	94	3.7	17.72	2.95	16.84	3.78	20.92	0.05	126	21	120	27	NONE		21.4	61	36.6	729	757	2463	102.6	1.71	48	45.6	0	976	1487
									00:12:41	22.9	0.612	14.015	514	376.713	335.308	0.89	108.5	18.1	32.9	37	6.98	2	95	4	17.73	2.96	16.82	3.81	20.92	0.05	126	21	119	27	NONE		21.4	61	36.6	729	757	2647	110.3	1.84	48	49	0	993	1654
									00:12:44	21.2	0.658	13.951	525	376.009	334.449	0.89	116.6	19.5	33.2	37.3	6.96	2	95	4	17.72	2.96	16.75	3.86	20.92	0.05	126	21	119	27	NONE		21.4	61	36.6	729	757	2641	110.1	1.83	48	48.9	0	996	1645
									00:12:47	22.14	0.627	13.882	471	381.994	338.609	0.89	110.7	18.9	32.3	36.4	7.07	2	95	4	17.66	3.01	16.76	3.87	20.92	0.05	125	21	119	27	NONE		21.4	60	36.6	729	757	2682	111.7	1.86	48	49.7	0	1039	1642
									00:12:50	21.35	0.609	13.004	493	351.551	309.146	0.88	107.9	17.9	32.7	37.2	6.51	1.9	94	3.7	17.72	2.94	16.7	3.86	20.92	0.05	126	21	119	27	NONE		21.4	60	36.6	729	757	2464	102.7	1.71	48	45.6	0	1014	1450
									00:12:52	21.58	0.631	13.619	503	379.009	333.598	0.88	111.2	19.1	31.9	36.3	7.02	2	94	4	17.62	3.03	16.72	3.87	20.92	0.05	125	21	119	27	NONE		21.4	60	36.6	729	757	2657	110.7	1.85	48	49.2	0	1086	1570
									00:12:55	21.2	0.614	13.018	523	344.398	303.429	0.88	109.2	17.7	33.5	38	6.38	1.8	95	3.6	17.79	2.88	16.79	3.83	20.92	0.05	126	20	119	27	NONE		21.4	60	36.5	729	757	2415	100.6	1.68	48	44.7	0	980	1434
									00:12:58	23.62	0.609	14.386	460	400.184	345.892	0.86	107.4	18.1	31.8	36.8	7.41	2.1	95	4.2	17.64	2.97	16.71	3.86	20.92	0.05	125	21	119	27	NONE		21.4	60	36.5	729	757	2795	116.5	1.94	48	51.8	0	1294	1501
									00:13:00	22.9	0.605	13.855	490	373.387	324.063	0.87	107.3	17.5	32.8	37.8	6.91	2	94	4	17.74	2.89	16.76	3.82	20.92	0.05	126	21	119	27	NONE		21.4	60	36.6	729	757	2610	108.8	1.81	48	48.3	0	1177	1433
									00:13:03	23.62	0.631	14.906	496	411.448	359.286	0.87	111.4	18.8	32.2	36.9	7.62	2.2	94	4.4	17.65	2.98	16.71	3.85	20.92	0.05	125	21	119	27	NONE		21.4	60	36.5	729	757	2880	120	2	48	53.3	0	1246	1634
									00:13:05	23.81	0.55	13.095	499	349.13	306.117	0.88	97.7	15.9	32.7	37.3	6.47	1.8	96	3.6	17.76	2.89	16.8	3.76	20.92	0.05	126	21	119	27	NONE		21.4	60	36.5	729	757	2446	101.9	1.7	48	45.3	0	1028	1417
									00:13:08	22.99	0.632	14.529	512	395.35	351.536	0.89	111.8	18.9	32.7	36.8	7.32	2.1	97	4.1	17.69	2.99	16.82	3.79	20.92	0.05	126	21	119	27	NONE		21.4	60	36.6	729	757	2777	115.7	1.93	48	51.4	0	1050	1727
									00:13:11	22.9	0.562	12.87	446	337.967	296.204	0.88	100.1	16	33.3	38	6.26	1.8	94	3.6	17.81	2.85	16.86	3.76	20.92	0.05	126	20	120	27	NONE		21.4	60	36.6	729	757	2367	98.6	1.64	49	43.8	0	998	1369
									00:13:13	22.47	0.518	11.64	478	298.513	265.179	0.89	92.6	14.6	33.7	38	5.53	1.6	92	3.2	17.88	2.82	16.86	3.73	20.92	0.05	127	20	120	26	NONE		21.4	60	36.6	729	757	2096	87.4	1.46	49	38.8	0	799	1297
									00:13:16	20.91	0.58	12.125	416	334.536	292.61	0.87	102.4	17.3	31.9	36.4	6.2	1.8	92	3.6	17.66	2.98	16.72	3.85	20.92	0.05	125	21	119	27	NONE		21.4	60	36.6	729	757	2342	97.6	1.63	49	43.4	0	1002	1340
									00:13:19	20.98	0.607	12.734	493	350.28	300.302	0.86	107.3	17.7	32.2	37.5	6.49	1.9	93	3.8	17.68	2.92	16.65	3.86	20.92	0.05	126	21	118	27	NONE		21.4	60	36.6	729	757	2443	101.8	1.7	49	45.2	0	1190	1253
									00:13:22	23.72	0.594	14.087	448	397.403	341.55	0.86	104.5	17.8	31.3	36.4	7.36	2.1	93	4.3	17.59	3	16.62	3.88	20.92	0.05	125	21	118	28	NONE		21.4	60	36.6	729	757	2773	115.5	1.93	49	51.3	0	1330	1443
									00:13:24	21.35	0.629	13.431	504	390.932	335.32	0.86	110	19.4	30.5	35.6	7.24	2.1	93	4.2	17.49	3.08	16.57	3.93	20.92	0.05	124	22	118	28	NONE		21.4	60	36.5	729	757	2727	113.6	1.89	49	50.5	0	1324	1403
									00:13:27	22.99	0.61	14.023	478	400.134	342.279	0.86	107.1	18.4	31	36.3	7.41	2.1	93	4.3	17.56	3.02	16.6	3.89	20.92	0.05	125	21	118	28	NONE		21.4	60	36.6	729	757	2789	116.2	1.94	49	51.7	0	1376	1413
									00:13:30	20	0.711	14.22	584	406.208	347.967	0.86	124.8	21.5	31.6	36.8	7.52	2.1	95	4.3	17.55	3.02	16.66	3.86	20.92	0.05	125	21	118	27	NONE		21.4	60	36.6	729	757	2832	118	1.97	49	52.5	0	1386	1446
									00:13:33	19.93	0.524	10.445	536	267.689	228.61	0.85	93.8	14.2	33.8	39.6	4.96	1.4	94	2.8	17.9	2.71	16.78	3.76	20.92	0.05	127	19	119	27	NONE		21.4	60	36.6	729	757	1865	77.7	1.3	49	34.5	0	929	936
									00:13:36	23.53	0.624	14.682	458	407.841	350.197	0.86	110.1	18.4	32	37.2	7.55	2.2	93	4.4	17.64	2.95	16.67	3.87	20.92	0.05	125	21	118	27	NONE		21.4	60	36.6	729	757	2845	118.5	1.98	49	52.7	0	1372	1473
									00:13:38	21.35	0.592	12.641	505	339.819	289.964	0.85	105.1	16.8	32.8	38.4	6.29	1.8	94	3.6	17.75	2.84	16.72	3.82	20.92	0.05	126	20	119	27	NONE		21.4	60	36.6	729	757	2368	98.7	1.64	49	43.8	0	1186	1182
									00:13:41	21.66	0.568	12.303	476	326.743	283.674	0.87	101	16.2	33	38	6.05	1.7	95	3.4	17.78	2.85	16.68	3.82	20.92	0.05	126	20	118	27	NONE		21.4	60	36.6	729	757	2284	95.2	1.59	49	42.3	0	1028	1257
									00:13:44	23.35	0.544	12.7	476	352.622	302.136	0.86	96	16	31.4	36.6	6.53	1.9	94	3.8	17.65	2.94	16.71	3.82	20.92	0.05	125	21	119	27	NONE		21.4	60	36.6	729	757	2459	102.5	1.71	50	45.5	0	1202	1257
									00:13:46	22.56	0.489	11.03	437	293.028	249.735	0.85	87	13.7	32.3	37.8	5.43	1.6	93	3.2	17.79	2.8	16.79	3.7	20.92	0.05	126	20	119	26	NONE		21.3	60	36.6	729	757	2041	85.1	1.42	50	37.8	0	1029	1012
									00:13:49	23.08	0.476	10.985	381	299.287	255.622	0.85	84.3	13.7	31.3	36.7	5.54	1.6	93	3.2	17.71	2.88	16.74	3.77	20.92	0.05	126	20	119	27	NONE		21.4	60	36.6	729	757	2086	86.9	1.45	50	38.6	0	1039	1047
									00:13:52	22.81	0.445	10.152	381	272.239	226.713	0.83	79.1	12.3	31.4	37.7	5.04	1.4	93	2.9	17.78	2.76	16.73	3.74	20.92	0.05	126	20	119	27	NONE		21.4	60	36.6	729	757	1888	78.7	1.31	50	35	0	1078	810
									00:13:54	23.35	0.476	11.113	391	306.227	254.759	0.83	84.2	13.5	31	37.2	5.67	1.6	92	3.3	17.69	2.84	16.64	3.78	20.92	0.05	126	20	118	27	NONE		21.4	60	36.6	729	757	2123	88.5	1.47	50	39.3	0	1218	905
									00:13:57	25.75	0.499	12.85	356	363.138	297.705	0.82	87.9	14.3	30.4	37.1	6.72	1.9	92	3.9	17.62	2.87	16.51	3.82	20.92	0.05	125	20	117	27	NONE		21.3	60	36.6	729	757	2511	104.6	1.74	50	46.5	0	1544	967
									00:13:59	25.1	0.526	13.205	384	387.988	314.738	0.81	92	15.5	29.5	36.4	7.18	2.1	91	4.3	17.49	2.95	16.52	3.81	20.92	0.05	124	21	117	27	NONE		21.3	60	36.6	729	757	2677	111.6	1.86	50	49.6	0	1725	952
									00:14:01	25	0.544	13.6	396	398.414	323.527	0.81	95.2	16	29.7	36.6	7.38	2.1	92	4.3	17.5	2.94	16.47	3.85	20.92	0.05	124	21	117	27	NONE		21.4	60	36.6	729	757	2750	114.6	1.91	50	50.9	0	1764	986
									00:14:04	25.32	0.521	13.19	397	390.588	315.362	0.81	91	15.4	29.2	36.2	7.23	2.1	92	4.2	17.47	2.96	16.45	3.84	20.92	0.05	124	21	117	27	NONE		21.4	60	36.6	729	757	2693	112.2	1.87	50	49.9	0	1770	923
									00:14:06	27.52	0.531	14.615	427	423.831	345.001	0.81	93.1	15.5	29.9	36.8	7.85	2.2	93	4.6	17.53	2.92	16.55	3.77	20.92	0.05	124	21	118	27	NONE		21.3	60	36.6	729	757	2927	121.9	2.03	50	54.2	0	1858	1069
									00:14:09	18.99	0.759	14.411	548	445.798	367.461	0.82	131.3	23.9	29.3	35.6	8.26	2.4	93	4.8	17.3	3.15	16.42	3.93	20.92	0.05	123	22	117	28	NONE		21.3	60	36.6	729	757	3086	128.6	2.14	50	57.1	0	1851	1235
									00:14:12	22.99	0.545	12.529	461	358.011	293.705	0.82	95.8	15.8	30.5	37.2	6.63	1.9	94	3.8	17.58	2.9	16.62	3.77	20.92	0.05	125	21	118	27	NONE		21.4	60	36.6	729	757	2476	103.2	1.72	50	45.8	0	1518	958
									00:14:14	23.9	0.577	13.793	459	405.659	338.532	0.83	100.8	17.5	29.9	35.8	7.51	2.1	95	4.3	17.47	3.03	16.6	3.8	20.92	0.05	124	22	118	27	NONE		21.3	60	36.6	729	757	2814	117.3	1.95	50	52.1	0	1589	1225
									00:14:17	20.76	0.559	11.606	457	324.331	271.966	0.84	98.6	16.2	31.3	37.3	6.01	1.7	94	3.5	17.64	2.9	16.54	3.85	20.92	0.05	125	21	117	27	NONE		21.3	60	36.6	729	757	2252	93.8	1.56	50	41.7	0	1241	1011
									00:14:20	21.2	0.5	10.601	431	296.978	245.099	0.83	88.2	14.3	30.7	37.2	5.5	1.6	93	3.2	17.64	2.86	16.61	3.8	20.92	0.05	125	20	118	27	NONE		21.3	60	36.6	729	757	2056	85.7	1.43	51	38.1	0	1226	830
									00:14:23	21.2	0.569	12.064	462	348.603	286.364	0.82	99.8	16.7	30.3	36.9	6.46	1.8	92	3.8	17.54	2.93	16.44	3.9	20.92	0.05	125	21	117	28	NONE		21.3	60	36.6	729	757	2411	100.5	1.67	51	44.7	0	1469	942
									00:14:25	22.99	0.618	14.207	439	433.295	359.22	0.83	107.2	19.3	29.1	35.1	8.02	2.3	93	4.7	17.35	3.12	16.42	3.9	20.92	0.05	123	22	117	28	NONE		21.3	60	36.6	729	757	3002	125.1	2.08	51	55.6	0	1752	1251
									00:14:28	20.34	0.631	12.834	529	378.336	314.363	0.83	110.2	19.1	30.2	36.3	7.01	2	93	4.1	17.46	3.03	16.56	3.86	20.92	0.05	124	21	118	27	NONE		21.3	60	36.6	729	757	2623	109.3	1.82	51	48.6	0	1514	1109
									00:14:31	21.05	0.566	11.916	487	345.545	284.381	0.82	99.2	16.7	30.2	36.7	6.4	1.8	92	3.8	17.53	2.95	16.54	3.84	20.92	0.05	124	21	117	27	NONE		21.3	60	36.6	729	757	2391	99.6	1.66	51	44.3	0	1444	947
									00:14:34	22.22	0.602	13.378	488	388.839	325.453	0.84	105.4	18.1	30.4	36.3	7.2	2.1	94	4.1	17.51	3.01	16.53	3.86	20.92	0.05	124	21	117	27	NONE		21.3	60	36.6	729	757	2699	112.5	1.87	51	50	0	1502	1197
									00:14:37	18.52	0.541	10.019	458	291.849	242.723	0.83	94.7	16.2	29.9	35.9	5.4	1.5	96	3	17.5	2.99	16.5	3.87	20.92	0.05	124	21	117	27	NONE		21.3	60	36.6	729	757	2023	84.3	1.41	51	37.5	0	1162	861
									00:14:40	20.41	0.584	11.918	510	358.233	297.356	0.83	101.6	18	29.3	35.3	6.63	1.9	96	3.7	17.4	3.08	16.42	3.91	20.92	0.05	124	22	117	28	NONE		21.3	60	36.6	729	757	2483	103.5	1.72	51	46	0	1440	1043
									00:14:43	19.54	0.562	10.984	478	324.851	268.859	0.83	98.1	17	29.6	35.8	6.02	1.7	93	3.5	17.46	3.02	16.4	3.93	20.92	0.05	124	21	116	28	NONE		21.3	60	36.6	729	757	2250	93.8	1.56	51	41.7	0	1324	927
									00:14:46	18.58	0.53	9.845	475	289.335	234.384	0.81	92.7	15.6	29.5	36.5	5.36	1.5	93	3.1	17.49	2.94	16.37	3.91	20.92	0.05	124	21	116	28	NONE		21.3	60	36.6	729	757	1996	83.2	1.39	51	37	0	1294	702
									00:14:59	24.69	0.58	14.321	461	404.971	337.457	0.83	102.1	16.9	31.1	37.3	7.5	2.1	98	4.1	17.6	2.91	16.61	3.77	20.92	0.05	125	21	118	27	NONE		21.3	60	36.6	729	757	2809	117	1.95	52	52	0	1598	1211
									00:15:02	20.83	0.613	12.771	508	371.092	305.014	0.82	107.4	18.1	30.5	37.1	6.87	2	100	3.7	17.52	2.95	16.48	3.86	20.92	0.05	124	21	117	27	NONE		21.3	60	36.6	729	757	2567	107	1.78	52	47.5	0	1560	1007
									00:15:04	22.14	0.554	12.266	457	347.588	288.253	0.83	97.5	16.1	30.8	37.2	6.44	1.8	99	3.5	17.6	2.91	16.58	3.81	20.92	0.05	125	21	118	27	NONE		21.3	60	36.6	729	757	2409	100.4	1.67	52	44.6	0	1403	1005
									00:15:07	24.39	0.598	14.585	469	427.955	349.211	0.82	104.6	17.7	30.1	36.9	7.93	2.3	98	4.4	17.49	2.96	16.53	3.84	20.92	0.05	124	21	117	27	NONE		21.3	60	36.6	729	757	2957	123.2	2.05	52	54.8	0	1857	1100
									00:15:10	22.39	0.596	13.343	497	387.731	320.566	0.83	104.4	17.7	30.4	36.7	7.18	2.1	98	4	17.52	2.97	16.49	3.86	20.92	0.05	124	21	117	27	NONE		21.3	60	36.6	729	757	2685	111.9	1.86	52	49.7	0	1588	1098
									00:15:12	21.9	0.594	13.007	491	372.934	309.962	0.83	104.3	17.5	30.8	37	6.91	2	99	3.8	17.56	2.95	16.58	3.84	20.92	0.05	125	21	118	27	NONE		21.3	60	36.6	729	757	2585	107.7	1.8	52	47.9	0	1490	1095
									00:15:15	23.44	0.586	13.734	476	392.064	324.118	0.83	103	17.1	30.8	37.3	7.26	2.1	98	4	17.58	2.92	16.5	3.85	20.92	0.05	125	21	117	27	NONE		21.3	60	36.6	729	757	2715	113.1	1.89	52	50.3	0	1606	1109
									00:15:18	20.69	0.573	11.855	474	343.944	284.526	0.83	100.4	17	30.3	36.6	6.37	1.8	98	3.5	17.52	2.97	16.58	3.84	20.92	0.05	124	21	118	27	NONE		21.3	61	36.6	729	757	2382	99.3	1.65	52	44.1	0	1405	978
									00:15:21	20.07	0.56	11.237	470	317.855	262.86	0.83	98.6	16.2	30.9	37.4	5.89	1.7	97	3.3	17.61	2.89	16.56	3.83	20.92	0.05	125	21	118	27	NONE		21.3	61	36.6	729	757	2201	91.7	1.53	52	40.8	0	1300	901
									00:15:24	20.83	0.575	11.979	445	359.191	296.77	0.83	100.1	17.6	29.3	35.5	6.65	1.9	96	3.7	17.41	3.06	16.44	3.91	20.92	0.05	124	22	117	28	NONE		21.3	61	36.6	729	757	2487	103.6	1.73	52	46.1	0	1475	1012
									00:15:27	20.98	0.561	11.769	480	340.325	278.25	0.82	98.4	16.4	30.3	37	6.3	1.8	96	3.5	17.54	2.92	16.56	3.82	20.92	0.05	125	21	118	27	NONE		21.3	61	36.6	729	757	2352	98	1.63	52	43.6	0	1464	888
									00:15:29	21.2	0.568	12.042	468	355.838	291.606	0.82	99.2	17	29.7	36.2	6.59	1.9	96	3.7	17.46	2.99	16.5	3.87	20.92	0.05	124	21	117	27	NONE		21.3	60	36.6	729	757	2460	102.5	1.71	53	45.6	0	1516	945
									00:15:32	22.73	0.57	12.955	448	377.652	310.705	0.82	99.8	16.9	30.1	36.6	6.99	2	96	3.9	17.51	2.96	16.5	3.86	20.92	0.05	124	21	117	27	NONE		21.3	60	36.6	729	757	2613	108.9	1.81	53	48.4	0	1581	1032
									00:15:35	23.08	0.571	13.177	455	386.088	315.474	0.82	99.9	16.9	29.9	36.6	7.15	2	96	4	17.5	2.96	16.55	3.84	20.92	0.05	124	21	118	27	NONE		21.3	60	36.6	729	757	2668	111.2	1.85	53	49.4	0	1665	1003
									00:15:37	22.99	0.586	13.471	476	400.689	329.257	0.82	102.2	17.7	29.6	36	7.42	2.1	98	4.1	17.44	3.02	16.48	3.87	20.92	0.05	124	21	117	27	NONE		21.3	60	36.6	729	757	2772	115.5	1.92	53	51.3	0	1686	1085
									00:15:40	23.35	0.569	13.284	452	382.853	319.18	0.83	99.8	16.9	30.4	36.5	7.09	2	99	3.9	17.54	2.97	16.6	3.82	20.92	0.05	125	21	118	27	NONE		21.3	60	36.6	729	757	2656	110.7	1.84	53	49.2	0	1507	1148
									00:15:42	23.72	0.476	11.289	424	323.811	266.591	0.82	83.6	13.9	29.7	36.1	6	1.7	99	3.3	17.56	2.92	16.69	3.73	20.92	0.05	125	21	118	26	NONE		21.3	60	36.6	729	757	2241	93.4	1.56	53	41.5	0	1351	889
									00:15:45	22.9	0.611	13.992	458	421.664	344.722	0.82	106.3	18.6	29.4	35.9	7.81	2.2	100	4.2	17.4	3.04	16.4	3.94	20.92	0.05	124	22	116	28	NONE		21.3	61	36.6	729	757	2914	121.4	2.02	53	54	0	1815	1099
									00:15:48	23.81	0.557	13.262	437	389.239	319.75	0.82	97.4	16.6	29.8	36.3	7.21	2.1	100	3.9	17.49	2.98	16.54	3.84	20.92	0.05	124	21	117	27	NONE		21.3	61	36.6	729	757	2692	112.2	1.87	53	49.9	0	1641	1052
									00:15:50	20.55	0.623	12.801	492	388.289	321.041	0.83	108.2	19.3	29.3	35.4	7.19	2.1	100	3.9	17.37	3.1	16.41	3.93	20.92	0.05	123	22	117	28	NONE		21.3	61	36.6	729	757	2689	112	1.87	53	49.8	0	1590	1100
									00:15:53	21.98	0.478	10.505	395	298.706	245.234	0.82	84.1	13.8	30	36.6	5.53	1.6	98	3	17.59	2.89	16.56	3.79	20.92	0.05	125	20	118	27	NONE		21.3	61	36.6	729	757	2066	86.1	1.43	53	38.3	0	1262	804
									00:15:55	26.32	0.527	13.868	374	418.363	338.573	0.81	91.7	15.9	28.7	35.5	7.75	2.2	98	4.3	17.4	3.02	16.41	3.84	20.92	0.05	124	21	117	27	NONE		21.3	61	36.6	729	757	2886	120.2	2	53	53.4	0	1878	1007
									00:15:58	24.9	0.534	13.295	441	407.726	330.48	0.81	92.6	16.4	28.3	35	7.55	2.2	99	4.1	17.34	3.07	16.4	3.9	20.92	0.05	123	22	116	28	NONE		21.3	61	36.6	729	757	2813	117.2	1.95	53	52.1	0	1819	994
[truncated: 34 more columns]

## Sheet: Sonuçlar
Parametre	um	Pre	Bekl.	%Beklenen	Ex Sonrası	% Değişim	Normal	Sınıf
Parametre	um	Ölçüm	Dinlenme	Isınma	AT	RC	Maks	Bekl.	%Beklenen	Normal	Sınıf
Parametre	um	Ölçüm	Dinlenme	Isınma	AT	RC	Maks	Bekl.	%Beklenen	Normal	Sınıf
Parametre	um	Ölçüm	Dinlenme	Isınma	AT	RC	Maks	Bekl.	%Beklenen	Normal	Sınıf
Parametre	um	Ölçüm	Dinlenme	Isınma	AT	RC	Maks	Bekl.	%Beklenen	Normal	Sınıf
Parametre	um	Ölçüm	Dinlenme	Isınma	AT	RC	Maks	Bekl.	%Beklenen	Normal	Sınıf
