# Supplementary material for: Correction: The contribution of energy systems during 30-second lower body Wingate anaerobic test in combat sports athletes: Intermittent versus single forms and gender comparison
Source: PLoS One. 2024 Jun 27;19(6):e0306361. doi: 10.1371/journal.pone.0306361 (PMC11210755; doi:10.1371/journal.pone.0306361)
Supplement: S1 File — A) Descriptive characteristics of athletes including age range, height, weight; B) Wingate test outputs, including metrics such as peak power, mean power, and fatigue index; C) Oxygen Consumption (O2) Data for two different Wingate test protocols, providing comparative insights into athletes’ oxygen consumption during these tests. (ZIP) [file pone.0306361.s001.zip › S1 File/C. Oxygen consumption data for two Wingate tests/All Raw-Oxygen Data/61.xlsx]

## Sheet: Veri
			Test Tarihi	13012023		Barometrik basınç (mmHg)	764		t	Rf	VT	VE_ergo	IV	VO2	VCO2	RQ	O2eksp	CO2eksp	VE/VO2	VE/VCO2	VO2/Kg	METS	HR	VO2/HR	FeO2	FeCO2	FetO2	FetCO2	FiO2	FiCO2	PeO2	PeCO2	PetO2	PETCO2	Faz	İşaretleyici	Ortam Sıc.	RH Amb	Cihaz Sıcaklığı	Analizör Basıncı	PB	EEkc	EEh	EEm	EEtot	EEkg	PRO	YAĞ	CHO
			Test Süresi	00:09:52		Ortam Sıcaklığı (°C)	21		s	1/min	L(btps)	L/min	mL	mL/min	mL/min	---	mL	mL	---	---	mL/min/Kg	---	bpm	mL/beat	%	%	%	%	%	%	mmHg	mmHg	mmHg	mmHg	---	---	°C	%	°C	mmHg	mmHg	kcal/day	kcal/h	kcal/min	kcal	kcal/Kg/day	kcal/day	kcal/day	kcal/day
			Test Süresi	00:16:24		Ortam Görece Nem (%)	50
			Egzersiz Süresi	00:00:00		Flowmetre sıcaklığı (°C)	34		00:00:00	13.1	2.456	32.175	2006	649.075	943.472	1.45	448.5	87.9	48.2	33.1	11.19	3.2	99	6.6	18.26	3.58	17.76	4.2	20.92	0.05	131	26	127	30	NONE		21.4	47	34	736	764	5140	214.2	3.57	0	88.6	0	0	5140
			Kişi (Hasta) Tipi	Healthy		Flowmetre Bağıl Nem (%)	100		00:00:05	12.93	2.355	30.453	2111	563.549	836.191	1.48	434.9	79	52.4	35.3	9.72	2.8	98	5.8	18.47	3.35	17.85	4.13	20.92	0.05	132	24	128	30	NONE		21.4	47	34	736	764	4489	187.1	3.12	0	77.4	0	0	4489
			Test Türü	Azami		STPD (---)	0.8308		00:00:10	12.2	2.455	29.939	1915	562.978	844.847	1.5	452.2	84.6	51.7	34.4	9.71	2.8	98	5.7	18.42	3.45	17.74	4.27	20.92	0.05	132	25	127	31	NONE		21.4	47	34	736	764	4500	187.5	3.12	0	77.6	0	0	4500
			Ergometre	Hiçbiri		BTPS Ins (---)	1.11		00:00:14	12.96	2.424	31.413	2078	603.052	895.774	1.49	445.4	84.4	50.6	34.1	10.4	3	101	6	18.37	3.48	17.71	4.28	20.92	0.05	132	25	127	31	NONE		21.4	47	34	736	764	4806	200.2	3.34	1	82.9	0	0	4806
			Protokol	Hiçbiri		BTPS Eksp (---)	1.0199		00:00:20	10.53	2.376	25.011	2113	479.352	711.211	1.48	436.7	82.5	50.6	34.1	8.26	2.4	101	4.7	18.38	3.47	17.69	4.31	20.92	0.05	132	25	127	31	NONE		21.5	46	34	736	764	3819	159.1	2.65	1	65.8	0	0	3819
			Azami Efor	Onaylanmamış		#Adım sayısı	275		00:00:25	12.02	2.252	27.078	2077	530.835	759.062	1.43	413.2	77.1	49.4	34.6	9.15	2.6	102	5.2	18.35	3.42	17.7	4.25	20.92	0.05	132	25	127	30	NONE		21.5	46	34	736	764	4184	174.3	2.91	1	72.1	0	0	4184
			EKG Tepkisi	Yok		BSA (m2)	1.67782		00:00:30	11.61	2.23	25.88	2008	522.704	739.488	1.41	407.6	77.8	48	33.9	9.01	2.6	102	5.1	18.28	3.49	17.6	4.29	20.92	0.05	131	25	126	31	NONE		21.5	46	34	736	764	4107	171.1	2.85	1	70.8	0	0	4107
			Test sebebi	Yok		BMI (kg/m2)	19.8		00:00:35	11.52	2.173	25.025	1983	501.326	697.717	1.39	397.9	74	48.3	34.7	8.64	2.5	101	5	18.31	3.41	17.63	4.23	20.92	0.05	131	24	126	30	NONE		21.6	46	34	736	764	3921	163.4	2.72	2	67.6	0	0	3921
			Testi durdurma sebebi	Yok		HR Maks.	201		00:00:40	11.74	2.298	26.982	1950	525.257	730.273	1.39	422.5	76	49.8	35.8	9.06	2.6	99	5.3	18.39	3.31	17.69	4.14	20.92	0.05	132	24	127	30	NONE		21.6	45	34	736	764	4107	171.1	2.85	2	70.8	0	0	4107
			Test Konumu	Tanımsız		Kullanıcı 1 (---)	-		00:00:44	15.92	2.305	36.684	1876	674.347	952.772	1.41	426.8	73.2	52.7	37.3	11.63	3.3	98	6.9	18.52	3.18	17.99	3.86	20.92	0.05	133	23	129	28	NONE		21.6	45	34	736	764	5296	220.7	3.68	2	91.3	0	0	5296
			Test Amacı	Yok		Kullanıcı 2 (---)	-		00:00:49	12.85	2.097	26.942	1971	450.104	665.653	1.48	392.3	63.4	57.9	39.1	7.76	2.2	96	4.7	18.71	3.02	17.97	3.96	20.92	0.05	134	22	129	28	NONE		21.6	46	34.1	736	764	3582	149.3	2.49	2	61.8	0	0	3582
						Kullanıcı 3 (---)	-		00:00:51	28.57	2.137	61.057	1532	947.26	1429.97	1.51	402.9	61.3	62.3	41.3	16.33	4.7	95	10	18.85	2.87	18.29	3.55	20.92	0.05	135	21	131	25	NONE	Marker	21.6	46	34.1	736	764	7585	316	5.27	2	130.8	0	0	7585
									00:00:51	122.45	0.398	48.735	354	246.665	702.271	2.85	79.9	7.1	162.8	57.2	4.25	1.2	95	2.6	20.08	1.78	19.91	2.16	20.92	0.05	144	13	143	15	NONE		21.6	45	34.1	736	764	2498	104.1	1.73	2	43.1	0	0	2498
									00:00:52	100	0.555	55.5	277	575.83	1082.16	1.88	107.9	13.3	84.2	44.8	9.93	2.8	95	6.1	19.44	2.4	18.98	2.78	20.92	0.05	139	17	136	20	NONE		21.7	45	34.1	736	764	4948	206.2	3.44	2	85.3	0	0	4948
									00:00:52	113.21	0.388	43.925	247	314.63	640.286	2.04	77.1	7	114.4	56.2	5.42	1.5	95	3.3	19.87	1.8	19.6	2.37	20.92	0.05	142	13	141	17	NONE		21.7	45	34.1	736	764	2781	115.9	1.93	2	48	0	0	2781
									00:00:53	142.86	0.116	16.571	126	25.5228	111.845	4.38	23.9	1	257.5	58.8	0.44	0.1	95	0.3	20.6	0.86	20.52	0.7	20.92	0.05	148	6	147	5	NONE		21.7	45	34.1	736	764	320	13.4	0.22	3	5.5	0	0	320
									00:00:53	101.69	0.762	77.492	317	1010.57	1717.07	1.7	145.7	20.7	69.6	41	17.42	5	95	10.6	19.12	2.72	18.67	3.46	20.92	0.05	137	19	134	25	NONE		21.7	45	34.1	736	764	8395	349.8	5.83	3	144.7	0	0	8395
									00:00:54	122.45	0.553	67.714	322	693.727	1213.24	1.75	107.8	12.2	85.3	48.7	11.96	3.4	95	7.3	19.49	2.21	19.19	3.1	20.92	0.05	140	16	138	22	NONE		21.7	45	34.1	736	764	5818	242.4	4.04	3	100.3	0	0	5818
									00:00:54	133.33	0.623	83.067	305	860.975	1527.73	1.77	121.3	14.1	85.6	48.3	14.84	4.2	95	9.1	19.47	2.26	19.18	3.05	20.92	0.05	140	16	138	22	NONE		21.7	45	34.1	736	764	7255	302.3	5.04	3	125.1	0	0	7255
									00:00:55	136.36	0.259	35.318	261	214.006	427.27	2	51.9	3.9	120.4	60.3	3.69	1.1	95	2.3	20.04	1.51	19.92	2.03	20.92	0.05	144	11	143	15	NONE		21.7	45	34.1	736	764	1879	78.3	1.3	3	32.4	0	0	1879
									00:00:55	166.67	0.411	68.5	231	565.436	1093.39	1.93	81.1	8.1	100.5	52	9.75	2.8	95	6	19.73	1.97	19.59	2.67	20.92	0.05	141	14	140	19	NONE		21.7	45	34.1	736	764	4907	204.5	3.41	3	84.6	0	0	4907
									00:00:56	103.45	0.969	100.241	429	1532.84	2305.04	1.5	183	27.3	60.7	40.3	26.43	7.6	95	16.1	18.89	2.82	18.38	3.63	20.92	0.05	135	20	132	26	NONE		21.7	45	34.1	736	764	12260	510.8	8.51	3	211.4	0	0	12260
									00:00:56	98.36	0.788	77.508	551	923.361	1528.92	1.66	152	19.1	76.5	46.2	15.92	4.5	95	9.7	19.29	2.42	18.96	3.24	20.92	0.05	138	17	136	23	NONE		21.7	45	34.1	736	764	7607	317	5.28	3	131.2	0	0	7607
									00:00:57	88.24	0.987	87.088	445	1297.51	1921.4	1.48	187	26.7	62.4	42.1	22.37	6.4	95	13.7	18.95	2.71	18.4	3.57	20.92	0.05	136	19	132	26	NONE		21.7	45	34.1	736	764	10330	430.4	7.17	3	178.1	0	0	10330
									00:00:57	101.69	0.748	76.068	458	824.689	1438.8	1.74	145.2	17.4	83.6	47.9	14.22	4.1	95	8.7	19.41	2.33	19.03	3.1	20.92	0.05	139	17	136	22	NONE		21.7	45	34.1	736	764	6911	287.9	4.8	3	119.1	0	0	6911
									00:00:58	113.21	0.803	90.906	398	1074.36	1777.81	1.65	155	19.3	77.2	46.7	18.52	5.3	98	11	19.3	2.4	18.93	3.14	20.92	0.05	138	17	136	23	NONE		21.7	45	34.1	736	764	8850	368.7	6.15	3	152.6	0	0	8850
									00:00:59	107.14	0.635	68.036	445	695	1262.73	1.82	123.7	14.5	87.1	47.9	11.98	3.4	99	7	19.48	2.28	19.21	2.84	20.92	0.05	140	16	138	20	NONE		21.7	45	34.1	736	764	5903	246	4.1	3	101.8	0	0	5903
									00:00:59	109.09	0.664	72.436	400	856.388	1402.18	1.64	128.2	15.8	75.7	46.2	14.77	4.2	99	8.7	19.31	2.38	19.01	3.15	20.92	0.05	138	17	136	23	NONE		21.7	45	34.1	736	764	7031	292.9	4.88	3	121.2	0	0	7031
									00:01:00	130.43	0.481	62.739	428	425.007	841.068	1.98	95.9	8	126.1	63.7	7.33	2.1	101	4.2	19.94	1.66	19.81	2.13	20.92	0.05	143	12	142	15	NONE		21.7	45	34.1	736	764	3719	155	2.58	3	64.1	0	0	3719
									00:01:00	166.67	0.372	62	47	754.387	1068.29	1.42	71.9	7.9	66.7	47.1	13.01	3.7	102	7.4	19.33	2.12	19.06	2.66	20.92	0.05	139	15	137	19	NONE		21.7	45	34.1	736	764	5929	247	4.12	3	102.2	0	0	5929
									00:01:01	107.14	0.997	106.821	414	1641.26	2421.71	1.48	188.3	27.7	60.5	41	28.3	8.1	104	15.8	18.89	2.78	18.38	3.46	20.92	0.05	135	20	132	25	NONE		21.7	45	34.1	736	764	13053	543.9	9.06	3	225.1	0	0	13053
									00:01:01	105.26	0.887	93.368	459	1332.59	1885.45	1.41	169	22	64.5	45.6	22.98	6.6	107	12.5	19.05	2.48	18.55	3.3	20.92	0.05	137	18	133	24	NONE		21.7	45	34.1	736	764	10470	436.3	7.27	3	180.5	0	0	10470
									00:01:02	111.11	0.832	92.444	414	1173.12	1678.84	1.43	160.2	18.6	72.2	50.4	20.23	5.8	109	10.8	19.25	2.24	18.64	3.07	20.92	0.05	138	16	134	22	NONE		21.7	45	34.1	736	764	9248	385.3	6.42	3	159.4	0	0	9248
									00:01:02	93.75	1.138	106.687	430	1822.14	2222.41	1.22	213.6	29.1	54.9	45.1	31.42	9	112	16.3	18.77	2.56	18.05	3.73	20.92	0.05	135	18	129	27	NONE		21.7	45	34.1	736	764	13753	573.1	9.55	3	237.1	0	0	13753
									00:01:03	103.45	0.844	87.31	413	1399.34	1803.15	1.29	159.3	21.4	57.2	44.4	24.13	6.9	113	12.4	18.87	2.54	18.46	3.47	20.92	0.05	135	18	132	25	NONE		21.7	45	34.1	736	764	10715	446.5	7.44	3	184.7	0	0	10715
									00:01:04	93.75	0.897	84.094	506	1417.07	1811.2	1.28	168.4	23.7	54.7	42.8	24.43	7	116	12.2	18.77	2.64	18.36	3.47	20.92	0.05	135	19	132	25	NONE		21.7	45	34.1	736	764	10827	451.1	7.52	4	186.7	0	0	10827
									00:01:04	96.77	0.721	69.774	491	1139.72	1354	1.19	136.1	17.2	55.3	46.5	19.65	5.6	119	9.6	18.88	2.39	18.45	3.23	20.92	0.05	135	17	132	23	NONE		21.7	45	34.1	736	764	8545	356.1	5.93	4	147.3	0	0	8545
									00:01:05	100	0.605	60.5	599	755.198	1063.37	1.41	116.7	13.1	70.8	50.3	13.02	3.7	127	5.9	19.29	2.17	18.98	2.8	20.92	0.05	138	16	136	20	NONE		21.7	45	34.1	736	764	5926	246.9	4.11	4	102.2	0	0	5926
									00:01:05	98.36	0.938	92.262	461	2055.19	2437.92	1.19	170.1	30.3	41.5	35	35.43	10.1	132	15.6	18.13	3.23	17.66	3.89	20.92	0.05	130	23	127	28	NONE		21.7	45	34.1	736	764	15404	641.8	10.7	4	265.6	0	0	15404
									00:01:06	93.75	0.79	74.062	506	1589.09	1799.7	1.13	144.3	23.5	42.5	37.5	27.4	7.8	140	11.4	18.27	2.97	17.6	3.79	20.92	0.05	131	21	126	27	NONE		21.7	45	34.1	736	764	11775	490.6	8.18	4	203	0	0	11775
									00:01:07	93.75	0.969	90.844	461	2362.05	2618.36	1.11	171.7	34.1	35.7	32.2	40.72	11.6	143	16.5	17.72	3.52	16.99	4.28	20.92	0.05	127	25	122	31	NONE		21.7	45	34.1	736	764	17413	725.5	12.09	4	300.2	0	0	17413
									00:01:07	70.59	1.252	88.376	660	2565.75	2584.72	1.01	218.1	44.7	32.5	32.3	44.24	12.6	148	17.3	17.42	3.57	16.11	4.33	20.92	0.05	125	26	116	31	NONE		21.8	45	34.1	736	764	18503	771	12.85	4	319	0	0	18503
									00:01:09	32.97	3.414	112.549	1427	4659.87	4132.55	0.89	548.1	152.6	23.7	26.7	80.34	23	151	30.9	16.05	4.47	15.17	5.25	20.92	0.05	115	32	109	38	NONE		21.8	45	34.1	736	764	32716	1363.2	22.72	5	564.1	0	12636	20080
									00:01:11	35.71	2.825	100.893	1808	3376.24	3192.18	0.95	478.5	109	29.1	30.8	58.21	16.6	153	22.1	16.94	3.86	15.95	4.6	20.92	0.05	121	28	114	33	NONE		21.8	45	34.1	736	764	24017	1000.7	16.68	5	414.1	0	4469	19549
									00:01:12	43.8	2.284	100.029	1198	3262.09	3254.96	1	388.2	90.6	29.7	29.8	56.24	16.1	156	20.9	17	3.97	16.11	4.62	20.92	0.05	122	28	116	33	NONE		21.8	45	34.1	736	764	23476	978.2	16.3	6	404.8	0	175	23301
									00:01:13	52.63	1.827	96.158	1164	2874.21	2994.72	1.04	315.9	69.4	32.2	30.9	49.56	14.2	157	18.3	17.29	3.8	16.33	4.63	20.92	0.05	124	27	117	33	NONE		21.8	45	34.1	736	764	20885	870.2	14.5	6	360.1	0	0	20885
									00:01:15	56.07	1.805	101.215	949	2829.58	3312.45	1.17	314.7	72	34.4	29.4	48.79	13.9	157	18	17.43	3.99	16.01	4.96	20.92	0.05	125	29	115	36	NONE		21.8	45	34.1	736	764	21138	880.7	14.68	6	364.4	0	0	21138
									00:01:15	68.18	1.526	104.045	872	2935.15	3293.38	1.12	266.1	58.9	33.8	30.1	50.61	14.5	158	18.6	17.44	3.86	16.5	4.75	20.92	0.05	125	28	118	34	NONE		21.8	45	34.1	736	764	21701	904.2	15.07	6	374.1	0	0	21701
									00:01:16	65.22	2.065	134.674	944	3764.9	4208.45	1.12	360.8	78.7	34.6	30.9	64.91	18.5	160	23.5	17.47	3.81	16.38	4.82	20.92	0.05	125	27	117	35	NONE		21.8	45	34.1	736	764	27810	1158.7	19.31	7	479.5	0	0	27810
									00:01:17	72.29	1.711	123.687	932	3280.16	3918.76	1.19	301.1	66.1	36.2	30.3	56.55	16.2	161	20.4	17.6	3.86	16.96	4.84	20.92	0.05	126	28	122	35	NONE		21.8	45	34.1	736	764	24629	1026.2	17.1	7	424.6	0	0	24629
									00:01:18	72.29	2.035	147.108	866	4047.9	4858.03	1.2	355.5	81.9	35.1	29.2	69.79	19.9	161	25.1	17.47	4.02	16.45	4.92	20.92	0.05	125	29	118	35	NONE		21.8	45	34.1	735	764	30428	1267.8	21.13	7	524.6	0	0	30428
									00:01:19	52.63	2.076	109.263	1182	3234.98	3802.81	1.18	357.6	88	32.6	27.8	55.78	15.9	162	20	17.23	4.24	16.32	5.02	20.92	0.05	124	30	117	36	NONE		21.8	46	34.1	736	764	24191	1008	16.8	7	417.1	0	0	24191
									00:01:20	62.5	2.284	142.75	1033	3928.17	4713	1.2	399	91.9	35.2	29.4	67.73	19.4	164	24	17.47	4.02	16.45	5.01	20.92	0.05	125	29	118	36	NONE		21.8	46	34.1	736	764	29526	1230.2	20.5	8	509.1	0	0	29526
									00:01:21	71.43	2.231	159.357	934	4037.97	5138.72	1.27	394.8	87.7	38.2	30	69.62	19.9	165	24.5	17.7	3.93	16.67	5.01	20.92	0.05	127	28	120	36	NONE		21.8	46	34.1	736	764	30817	1284	21.4	8	531.3	0	0	30817
									00:01:22	72.29	2.186	158.024	1009	3766.89	5142.06	1.37	389.8	86.7	40.6	29.7	64.95	18.6	165	22.8	17.83	3.97	16.88	4.82	20.92	0.05	128	28	121	35	NONE		21.8	46	34.1	735	764	29300	1220.8	20.35	8	505.2	0	0	29300
									00:01:23	53.57	2.245	120.268	1278	3000.6	4071.94	1.36	397.2	92.6	38.8	28.6	51.73	14.8	166	18.1	17.69	4.12	16.84	4.84	20.92	0.05	127	30	121	35	NONE	Marker	21.8	46	34.1	736	764	23301	970.9	16.18	9	401.7	0	0	23301
									00:01:24	51.28	2.23	114.359	960	3245.41	4251.86	1.31	385.4	100.9	34.1	26.1	55.96	16	167	19.4	17.28	4.52	16.14	5.68	20.92	0.05	124	32	116	41	NONE		21.8	46	34.1	736	764	24961	1040	17.33	9	430.4	0	0	24961
									00:01:26	25.97	3.091	80.286	1998	2586.46	3326.9	1.29	519.6	155.7	30.3	23.6	44.59	12.7	171	15.1	16.81	5.04	16.03	6.05	20.92	0.05	121	36	115	43	NONE		21.9	45	34.1	736	764	19795	824.8	13.75	10	341.3	0	0	19795
									00:01:28	28.71	2.496	71.656	1721	2610.91	3374.11	1.29	406	142.7	26.7	20.6	45.02	12.9	173	15.1	16.27	5.72	15.18	7.14	20.92	0.05	117	41	109	51	NONE		21.9	45	34.1	736	764	20007	833.6	13.89	10	345	0	0	20007
									00:01:31	25.53	2.646	67.557	1782	2509.1	3325.95	1.33	427.2	158.1	26.2	19.8	43.26	12.4	172	14.6	16.15	5.98	14.99	7.45	20.92	0.05	116	43	107	53	NONE		21.9	45	34.1	736	764	19359	806.6	13.44	11	333.8	0	0	19359
									00:01:33	24.1	1.855	44.699	1648	1794.89	2321.95	1.29	292.9	116.9	24	18.5	30.95	8.8	169	10.6	15.79	6.3	14.52	7.61	20.92	0.05	113	45	104	55	NONE		21.9	45	34.1	736	764	13758	573.3	9.55	11	237.2	0	0	13758
									00:01:35	39.22	2.117	83.02	1077	3508.82	4455.57	1.27	329.1	137.8	22.9	18	60.5	17.3	167	21	15.55	6.51	14.21	7.98	20.92	0.05	111	47	102	57	NONE		21.9	45	34.1	736	764	26763	1115.1	18.59	12	461.4	0	0	26763
									00:01:37	27.4	2.938	80.493	1737	3498.86	4403.26	1.26	452.6	194.9	22.5	17.8	60.33	17.2	162	21.6	15.41	6.63	14.39	7.68	20.92	0.05	110	48	103	55	NONE		21.9	45	34.1	736	764	26624	1109.3	18.49	12	459	0	0	26624
									00:01:39	27.27	2.724	74.291	1676	2951.41	3796.53	1.29	431.8	168.9	24.5	19.1	50.89	14.5	157	18.8	15.85	6.2	14.71	7.62	20.92	0.05	114	44	105	55	NONE		21.9	45	34.1	736	764	22589	941.2	15.69	13	389.5	0	0	22589
									00:01:42	21.9	3.001	65.715	1952	2647.14	3438.81	1.3	473.2	190.5	24.2	18.7	45.64	13	153	17.3	15.77	6.35	14.63	7.76	20.92	0.05	113	46	105	56	NONE		21.9	45	34.2	736	764	20313	846.4	14.11	14	350.2	0	0	20313
									00:01:44	27.91	3.046	85.005	1735	3030.09	4064.33	1.34	497.2	176.8	27.4	20.4	52.24	14.9	150	20.2	16.32	5.8	15.38	7	20.92	0.05	117	42	110	50	NONE		21.9	45	34.2	736	764	23455	977.3	16.29	14	404.4	0	0	23455
									00:01:46	25.42	2.75	69.915	1890	2318	3181.94	1.37	457	152	29.4	21.4	39.97	11.4	149	15.6	16.62	5.53	15.64	6.83	20.92	0.05	119	40	112	49	NONE		21.9	45	34.2	736	764	18058	752.4	12.54	15	311.3	0	0	18058
									00:01:49	25.32	2.752	69.671	1833	2286.94	3210.59	1.4	457.8	154	29.7	21.1	39.43	11.3	145	15.8	16.64	5.6	15.6	6.95	20.92	0.05	119	40	112	50	NONE		21.9	45	34.2	736	764	17929	747	12.45	15	309.1	0	0	17929
									00:01:52	21.66	3.149	68.209	2060	2209.08	3216.79	1.46	524.3	180.3	30.2	20.7	38.09	10.9	143	15.4	16.65	5.73	15.66	7.02	20.92	0.05	119	41	112	50	NONE		21.9	45	34.2	736	764	17502	729.2	12.15	16	301.8	0	0	17502
									00:01:54	21.82	2.857	62.335	2184	1947.74	2860.31	1.47	479.7	159.2	31.2	21.3	33.58	9.6	144	13.5	16.79	5.57	15.86	6.87	20.92	0.05	120	40	114	49	NONE		21.9	45	34.2	736	764	15469	644.6	10.74	16	266.7	0	0	15469
									00:01:57	25.42	2.039	51.839	1581	1598.75	2302.24	1.44	343.9	110	31.3	21.7	27.56	7.9	139	11.5	16.87	5.39	15.77	6.76	20.92	0.05	121	39	113	48	NONE		21.9	45	34.2	736	764	12625	526.1	8.77	17	217.7	0	0	12625
									00:02:00	21.98	2.963	65.121	1774	2062.01	2989.86	1.45	496.3	165.2	30.8	21.3	35.55	10.2	136	15.2	16.75	5.58	15.77	6.88	20.92	0.05	120	40	113	49	NONE		21.9	45	34.2	736	764	16316	679.8	11.33	17	281.3	0	0	16316
									00:02:02	20.91	2.948	61.631	2077	1888.83	2741.65	1.45	497.7	159.3	31.9	21.9	32.57	9.3	137	13.8	16.88	5.4	16.09	6.63	20.92	0.05	121	39	115	48	NONE		21.9	45	34.2	736	764	14950	622.9	10.38	17	257.8	0	0	14950
									00:02:05	21.98	2.739	60.198	1843	1795.57	2665.03	1.48	464.7	147.3	32.7	22	30.96	8.8	132	13.6	16.97	5.38	16.12	6.63	20.92	0.05	122	39	116	48	NONE		21.9	45	34.2	736	764	14305	596.1	9.93	18	246.6	0	0	14305
									00:02:07	33.71	2.064	69.573	1380	1803.9	2777.64	1.54	360.1	100.2	37.3	24.2	31.1	8.9	129	14	17.45	4.85	16.47	5.91	20.92	0.05	125	35	118	42	NONE		21.9	45	34.2	736	764	14530	605.4	10.09	18	250.5	0	0	14530
									00:02:10	22.73	2.823	64.159	1935	1595.72	2621.09	1.64	494.7	140.2	39.2	23.9	27.51	7.9	130	12.3	17.52	4.97	16.73	6.08	20.92	0.05	126	36	120	44	NONE		21.9	45	34.3	736	764	13113	546.4	9.11	19	226.1	0	0	13113
									00:02:12	26.55	2.419	64.221	1564	1639.81	2684.61	1.64	421.8	122.9	38	23.2	28.27	8.1	134	12.2	17.44	5.08	16.57	6.26	20.92	0.05	125	36	119	45	NONE		21.9	45	34.2	736	764	13462	560.9	9.35	19	232.1	0	0	13462
									00:02:14	24.69	2.463	60.815	1666	1507.59	2504.56	1.66	431.6	123.3	39.2	23.6	25.99	7.4	135	11.2	17.52	5.01	16.71	6.08	20.92	0.05	126	36	120	44	NONE		21.9	45	34.3	736	764	12434	518.1	8.63	19	214.4	0	0	12434
									00:02:17	21.28	3.002	63.872	2056	1467.93	2538.88	1.73	532.3	145.1	42.5	24.6	25.31	7.2	134	11	17.73	4.83	17.03	5.87	20.92	0.05	127	35	122	42	NONE		21.9	45	34.3	736	764	12265	511.1	8.52	20	211.5	0	0	12265
									00:02:20	18.69	2.978	55.664	2140	1217.15	2205.78	1.81	531.3	143.5	44.7	24.6	20.99	6	133	9.2	17.84	4.82	17.06	5.97	20.92	0.05	128	35	122	43	NONE		21.9	44	34.3	736	764	10329	430.4	7.17	20	178.1	0	0	10329
									00:02:23	21.28	2.652	56.426	2082	1192.79	2183.1	1.83	475.6	124.8	46.1	25.2	20.57	5.9	130	9.2	17.93	4.71	17.28	5.76	20.92	0.05	129	34	124	41	NONE		21.9	44	34.3	736	764	10157	423.2	7.05	21	175.1	0	0	10157
									00:02:26	20	2.891	57.82	1972	1216.28	2264.53	1.86	518.4	137.7	46.4	24.9	20.97	6	129	9.4	17.93	4.76	17.17	5.89	20.92	0.05	129	34	123	42	NONE		21.9	44	34.3	736	764	10418	434.1	7.23	21	179.6	0	0	10418
									00:02:29	21.74	2.781	60.457	1939	1279.76	2361.27	1.85	498.4	132.1	46.1	25	22.06	6.3	131	9.8	17.92	4.75	17.17	5.85	20.92	0.05	128	34	123	42	NONE		21.9	44	34.3	736	764	10927	455.3	7.59	21	188.4	0	0	10927
									00:02:32	18.29	2.517	46.043	1952	970.608	1812.6	1.87	451.1	120.5	46.1	24.7	16.73	4.8	128	7.6	17.92	4.79	17.29	5.74	20.92	0.05	129	34	124	41	NONE		21.9	44	34.3	736	764	8322	346.8	5.78	22	143.5	0	0	8322
									00:02:34	30.77	1.797	55.292	1216	1101.68	2022.54	1.84	325.3	80	48.2	26.3	18.99	5.4	128	8.6	18.1	4.45	17.19	5.7	20.92	0.05	130	32	123	41	NONE		21.9	44	34.3	736	764	9391	391.3	6.52	22	161.9	0	0	9391
									00:02:37	22.73	2.582	58.682	1917	1180.53	2185.3	1.85	466.5	117	48.4	26.1	20.35	5.8	130	9.1	18.07	4.53	17.32	5.66	20.92	0.05	130	32	124	41	NONE		21.9	44	34.3	736	764	10091	420.5	7.01	22	174	0	0	10091
									00:02:40	21.28	2.705	57.553	1877	1130.76	2120.76	1.88	490.2	121.3	49.6	26.4	19.5	5.6	130	8.7	18.12	4.48	17.4	5.58	20.92	0.05	130	32	125	40	NONE		21.9	44	34.3	736	764	9710	404.6	6.74	23	167.4	0	0	9710
									00:02:41	31.25	1.937	60.531	1246	1169.45	2171.78	1.86	352.1	84.6	49.9	26.9	20.16	5.8	128	9.1	18.18	4.37	17.37	5.51	20.92	0.05	130	31	125	40	NONE		21.9	44	34.3	736	764	10008	417	6.95	23	172.5	0	0	10008
									00:02:43	31.75	1.765	56.032	1276	1089.64	1949.97	1.79	321.1	74.8	49.4	27.6	18.79	5.4	128	8.5	18.19	4.24	17.27	5.45	20.92	0.05	130	30	124	39	NONE		21.9	44	34.3	736	764	9208	383.7	6.39	23	158.8	0	0	9208
									00:02:46	20.34	2.898	58.942	2033	1078.66	2066.25	1.92	530.2	123.7	53.3	27.8	18.6	5.3	129	8.4	18.3	4.27	17.67	5.22	20.92	0.05	131	31	127	37	NONE		21.9	44	34.3	736	764	9331	388.8	6.48	23	160.9	0	0	9331
									00:02:48	31.41	1.506	47.309	1002	884.62	1640.59	1.85	275.1	63.6	51	27.5	15.25	4.4	126	7	18.27	4.22	17.43	5.37	20.92	0.05	131	30	125	39	NONE		21.9	44	34.3	736	764	7567	315.3	5.25	23	130.5	0	0	7567
									00:02:50	32.09	1.32	42.353	1036	838.141	1475.5	1.76	239.7	56	47.9	27.2	14.45	4.1	123	6.8	18.16	4.24	17.08	5.65	20.92	0.05	130	30	122	41	NONE		21.9	44	34.3	736	764	7044	293.5	4.89	24	121.5	0	0	7044
									00:02:52	30.15	1.576	47.518	1187	1009.01	1741.59	1.73	283.3	70.3	45	26.1	17.4	5	122	8.3	17.98	4.46	17.08	5.66	20.92	0.05	129	32	122	41	NONE		21.9	44	34.3	736	764	8425	351.1	5.85	24	145.3	0	0	8425
									00:02:55	18.46	2.763	51.009	2108	1013.37	1838.17	1.81	500.7	121.2	49.1	27	17.47	5	121	8.4	18.12	4.39	17.39	5.5	20.92	0.05	130	31	125	39	NONE		21.9	44	34.3	736	764	8603	358.4	5.97	24	148.3	0	0	8603
									00:02:58	24.59	1.647	40.5	1205	850.145	1478.93	1.74	296.5	73.2	45.6	26.2	14.66	4.2	118	7.2	18	4.44	17.14	5.67	20.92	0.05	129	32	123	41	NONE		21.9	44	34.3	736	764	7117	296.5	4.94	24	122.7	0	0	7117
									00:03:01	18.13	2.714	49.196	2097	996.192	1775.08	1.78	490.8	119.2	48.1	27	17.18	4.9	116	8.6	18.08	4.39	17.41	5.42	20.92	0.05	130	31	125	39	NONE		21.9	44	34.3	736	764	8406	350.3	5.84	25	144.9	0	0	8406
									00:03:05	16.62	2.739	45.524	2102	900.939	1637.07	1.82	496.6	119.9	49.2	27.1	15.53	4.4	114	7.9	18.13	4.38	17.46	5.38	20.92	0.05	130	31	125	39	NONE		21.9	44	34.3	736	764	7653	318.9	5.31	25	131.9	0	0	7653
									00:03:08	17.65	2.82	49.765	2146	933.95	1728.8	1.85	514.9	119.3	52	28.1	16.1	4.6	115	8.1	18.26	4.23	17.57	5.29	20.92	0.05	131	30	126	38	NONE		21.9	44	34.3	736	764	7983	332.6	5.54	25	137.6	0	0	7983
									00:03:12	17.24	2.575	44.397	2075	866.927	1590.52	1.83	467.6	112.3	49.8	27.2	14.95	4.3	117	7.4	18.16	4.36	17.49	5.34	20.92	0.05	130	31	125	38	NONE		21.9	44	34.3	736	764	7388	307.8	5.13	26	127.4	0	0	7388
									00:03:15	18.87	2.547	48.057	2008	906.803	1662.39	1.83	464.9	107.3	51.5	28.1	15.63	4.5	116	7.8	18.25	4.21	17.59	5.15	20.92	0.05	131	30	126	37	NONE		21.9	44	34.3	736	764	7726	321.9	5.37	26	133.2	0	0	7726
									00:03:18	17.49	2.762	48.315	2160	876.538	1619.62	1.85	506.8	112.8	53.7	29.1	15.11	4.3	116	7.6	18.35	4.08	17.72	5.05	20.92	0.05	132	29	127	36	NONE		21.9	44	34.3	736	764	7488	312	5.2	26	129.1	0	0	7488
									00:03:20	30.3	1.238	37.515	976	664.212	1170.45	1.76	228.4	47.1	53.3	30.2	11.45	3.3	117	5.7	18.45	3.8	17.43	5.22	20.92	0.05	132	27	125	37	NONE		21.9	44	34.3	736	764	5584	232.7	3.88	26	96.3	0	0	5584
									00:03:23	25.42	1.953	49.653	1453	1010.75	1739.2	1.72	353.5	83.3	47.4	27.5	17.43	5	119	8.5	18.1	4.27	17.4	5.19	20.92	0.05	130	31	125	37	NONE		21.9	44	34.3	736	764	8431	351.3	5.86	26	145.4	0	0	8431
									00:03:26	18.24	2.729	49.769	2034	905.547	1632.7	1.8	501.1	109.1	53.6	29.7	15.61	4.5	118	7.7	18.36	4	17.79	4.79	20.92	0.05	132	29	128	34	NONE		21.9	44	34.3	736	764	7672	319.7	5.33	27	132.3	0	0	7672
									00:03:29	20.27	2.068	41.919	1489	832.766	1434.54	1.72	375.7	86.2	48.6	28.2	14.36	4.1	120	6.9	18.17	4.17	17.41	5.32	20.92	0.05	130	30	125	38	NONE		21.9	44	34.3	736	764	6949	289.5	4.83	27	119.8	0	0	6949
									00:03:31	25.86	1.616	41.793	1188	831.111	1394.56	1.68	293.9	65.7	48.1	28.7	14.33	4.1	121	6.9	18.19	4.07	17.31	5.31	20.92	0.05	130	29	124	38	NONE		21.9	44	34.3	736	764	6877	286.5	4.78	27	118.6	0	0	6877
									00:03:34	18.13	2.776	50.32	2099	977.414	1714.36	1.75	505.6	115.2	50.2	28.6	16.85	4.8	120	8.1	18.21	4.15	17.52	5.13	20.92	0.05	131	30	126	37	NONE		21.8	44	34.3	736	764	8205	341.9	5.7	27	141.5	0	0	8205
									00:03:38	18.99	2.515	47.753	1995	894.725	1597.42	1.79	460.1	102.5	51.9	29.1	15.43	4.4	119	7.5	18.29	4.08	17.67	5.02	20.92	0.05	131	29	127	36	NONE		21.8	44	34.3	736	764	7555	314.8	5.25	28	130.3	0	0	7555
									00:03:41	17.7	2.873	50.85	2082	925.419	1733.52	1.87	526.6	119.3	53.6	28.6	15.96	4.6	119	7.8	18.33	4.15	17.75	4.97	20.92	0.05	131	30	127	36	NONE		21.8	44	34.3	736	764	7943	331	5.52	28	136.9	0	0	7943
									00:03:44	23.62	1.548	36.567	1255	638.599	1154.73	1.81	285.8	59.6	54.7	30.2	11.01	3.1	117	5.5	18.46	3.85	17.57	5.17	20.92	0.05	132	28	126	37	NONE		21.8	44	34.4	736	764	5415	225.6	3.76	28	93.4	0	0	5415
									00:03:47	17.8	2.707	48.196	1980	894.665	1638.5	1.83	495.3	112.1	52.5	28.7	15.43	4.4	115	7.8	18.3	4.14	17.71	5.02	20.92	0.05	131	30	127	36	NONE		21.8	44	34.4	736	764	7620	317.5	5.29	29	131.4	0	0	7620
									00:03:50	17.24	2.604	44.897	2033	792.696	1478.57	1.87	479.4	104.5	55.1	29.5	13.67	3.9	114	7	18.41	4.01	17.76	4.97	20.92	0.05	132	29	127	36	NONE		21.8	44	34.4	736	764	6794	283.1	4.72	29	117.1	0	0	6794
									00:03:53	25.86	1.419	36.698	1067	657.819	1175.35	1.79	261.2	55.4	53	29.7	11.34	3.2	113	5.8	18.41	3.9	17.61	4.99	20.92	0.05	132	28	126	36	NONE		21.8	44	34.4	736	764	5556	231.5	3.86	29	95.8	0	0	5556
									00:03:57	15.79	2.711	42.805	2221	786.405	1425.51	1.81	497	110	53	29.3	13.56	3.9	112	7	18.33	4.06	17.72	4.95	20.92	0.05	131	29	127	35	NONE		21.8	44	34.4	736	764	6674	278.1	4.64	29	115.1	0	0	6674
									00:04:00	16.17	2.359	38.151	1954	719.319	1282.36	1.78	431.2	96.6	51.5	28.9	12.4	3.5	110	6.5	18.28	4.09	17.68	5	20.92	0.05	131	29	127	36	NONE		21.8	44	34.4	736	764	6071	253	4.22	30	104.7	0	0	6071
									00:04:04	17.24	2.293	39.534	1858	734.755	1303.11	1.77	420.1	92.1	52.2	29.4	12.67	3.6	110	6.7	18.32	4.02	17.67	4.95	20.92	0.05	131	29	127	35	NONE		21.8	44	34.4	736	764	6191	257.9	4.3	30	106.7	0	0	6191
									00:04:07	16.76	2.116	35.464	1757	707.098	1205.26	1.7	384.4	87.6	48.5	28.5	12.19	3.5	109	6.5	18.17	4.14	17.55	5.05	20.92	0.05	130	30	126	36	NONE		21.8	44	34.4	736	764	5880	245	4.08	30	101.4	0	0	5880
									00:04:11	17.29	2.677	46.288	2194	857.853	1511.02	1.76	490.8	106.5	52.5	29.8	14.79	4.2	109	7.9	18.33	3.98	17.73	4.8	20.92	0.05	131	29	127	34	NONE		21.7	44	34.4	736	764	7211	300.5	5.01	30	124.3	0	0	7211
									00:04:30	18.75	1.82	34.125	1533	679.124	1062.42	1.56	332	69.1	48.3	30.9	11.71	3.3	109	6.2	18.24	3.8	17.46	4.89	20.92	0.05	131	27	125	35	NONE		21.7	44	34.4	736	764	5497	229	3.82	32	94.8	0	0	5497
									00:04:34	15.04	2.695	40.526	2166	855.847	1338.92	1.56	487.2	108.5	46.1	29.5	14.76	4.2	109	7.9	18.08	4.03	17.48	4.89	20.92	0.05	130	29	125	35	NONE		21.7	44	34.4	736	764	6927	288.6	4.81	32	119.4	0	0	6927
									00:04:38	15.5	2.505	38.837	2037	773.272	1229.65	1.59	456.6	96.7	48.8	30.7	13.33	3.8	106	7.3	18.23	3.86	17.57	4.76	20.92	0.05	131	28	126	34	NONE		21.7	44	34.4	736	764	6290	262.1	4.37	32	108.5	0	0	6290
									00:04:41	15.96	2.542	40.564	2012	815.392	1295.88	1.59	462.7	99	48.4	30.4	14.06	4	106	7.7	18.2	3.89	17.52	4.82	20.92	0.05	131	28	126	35	NONE		21.7	44	34.4	736	764	6632	276.3	4.61	33	114.3	0	0	6632
									00:04:45	16	2.321	37.136	2102	685.724	1109.36	1.62	427.3	84.6	52.5	32.5	11.82	3.4	105	6.5	18.41	3.64	17.81	4.55	20.92	0.05	132	26	128	33	NONE		21.7	44	34.5	736	764	5608	233.7	3.89	33	96.7	0	0	5608
									00:04:49	17.09	2.45	41.88	1734	834.493	1349.06	1.62	446.2	96.2	48.8	30.2	14.39	4.1	107	7.8	18.21	3.93	17.56	4.82	20.92	0.05	131	28	126	35	NONE		21.7	44	34.5	736	764	6823	284.3	4.74	33	117.6	0	0	6823
									00:04:53	14.89	2.123	31.608	1831	653.026	1009.98	1.55	385.3	82.7	46.8	30.3	11.26	3.2	107	6.1	18.15	3.9	17.39	4.91	20.92	0.05	130	28	125	35	NONE		21.7	44	34.5	736	764	5267	219.5	3.66	33	90.8	0	0	5267
									00:04:56	16.57	2.565	42.514	2040	880.462	1358.22	1.54	465.4	99.9	47	30.4	15.18	4.3	107	8.2	18.14	3.89	17.56	4.68	20.92	0.05	130	28	126	34	NONE		21.6	45	34.5	736	764	7096	295.7	4.93	34	122.3	0	0	7096
									00:05:00	16.44	1.96	32.219	1675	640.149	976.916	1.53	358	72.5	48.5	31.8	11.04	3.2	108	5.9	18.27	3.7	17.48	4.76	20.92	0.05	131	27	125	34	NONE		21.6	45	34.5	736	764	5143	214.3	3.57	34	88.7	0	0	5143
									00:05:04	15.96	2.312	36.894	1905	765.278	1167.44	1.53	419.6	89.2	46.7	30.6	13.19	3.8	108	7.1	18.15	3.86	17.53	4.69	20.92	0.05	130	28	126	34	NONE		21.6	45	34.5	736	764	6147	256.1	4.27	34	106	0	0	6147
									00:05:07	17.09	2.307	39.436	1968	794.221	1215.12	1.53	420.5	86.7	48.1	31.5	13.69	3.9	108	7.4	18.23	3.76	17.66	4.56	20.92	0.05	131	27	127	33	NONE		21.6	45	34.5	736	764	6385	266	4.43	34	110.1	0	0	6385
									00:05:11	16.95	2.214	37.525	1858	743.793	1157.6	1.56	404.2	83.3	48.9	31.4	12.82	3.7	109	6.8	18.26	3.76	17.62	4.65	20.92	0.05	131	27	126	33	NONE		21.6	45	34.5	736	764	6011	250.4	4.17	35	103.6	0	0	6011
									00:05:15	16.95	1.975	33.475	1621	687.334	1048.01	1.52	359	75.4	47	30.8	11.85	3.4	108	6.4	18.18	3.82	17.55	4.66	20.92	0.05	130	27	126	33	NONE		21.6	45	34.5	736	764	5520	230	3.83	35	95.2	0	0	5520
									00:05:18	17.65	1.86	32.824	1407	710.758	1049.47	1.48	335.8	72.5	44.4	30.1	12.25	3.5	106	6.7	18.05	3.9	17.39	4.79	20.92	0.05	129	28	125	34	NONE		21.6	45	34.5	736	764	5654	235.6	3.93	35	97.5	0	0	5654
									00:05:21	15.87	2.562	40.667	1948	833.07	1242.7	1.49	466.3	95.5	47.5	31.8	14.36	4.1	106	7.9	18.2	3.73	17.54	4.62	20.92	0.05	130	27	126	33	NONE		21.6	45	34.5	736	764	6647	277	4.62	35	114.6	0	0	6647
									00:05:24	24.1	1.186	28.578	939	581.865	835.071	1.44	216.4	42.3	46.2	32.2	10.03	2.9	105	5.5	18.25	3.57	17.34	4.77	20.92	0.05	131	26	124	34	NONE		21.6	45	34.5	736	764	4591	191.3	3.19	36	79.1	0	0	4591
									00:05:28	15.15	2.588	39.212	2321	781.617	1179.76	1.51	472.7	95	48.8	32.3	13.48	3.9	107	7.3	18.27	3.67	17.77	4.37	20.92	0.05	131	26	127	31	NONE		21.6	45	34.5	736	764	6258	260.8	4.35	36	107.9	0	0	6258
									00:05:32	14.05	2.167	30.45	1857	594.315	902.747	1.52	396.9	78.4	49.6	32.6	10.25	2.9	105	5.7	18.32	3.62	17.62	4.58	20.92	0.05	131	26	126	33	NONE		21.6	45	34.5	736	764	4768	198.7	3.31	36	82.2	0	0	4768
									00:05:36	14.96	2.088	31.242	1721	623.157	936.901	1.5	381.4	76.4	48.5	32.2	10.74	3.1	105	5.9	18.27	3.66	17.56	4.63	20.92	0.05	131	26	126	33	NONE		21.6	45	34.5	736	764	4984	207.7	3.46	36	85.9	0	0	4984
									00:05:40	14.32	2.235	32.005	1922	647.094	969.55	1.5	407.5	82.6	47.9	32	11.16	3.2	105	6.2	18.23	3.7	17.58	4.55	20.92	0.05	131	26	126	33	NONE		21.5	45	34.5	736	764	5170	215.4	3.59	36	89.1	0	0	5170
									00:05:44	15	2.406	36.09	1983	725.742	1083.09	1.49	439.1	88.1	48.3	32.4	12.51	3.6	105	6.9	18.25	3.66	17.67	4.44	20.92	0.05	131	26	127	32	NONE		21.5	45	34.5	736	764	5791	241.3	4.02	37	99.9	0	0	5791
									00:05:49	14.46	2.358	34.092	1990	678.135	1019	1.5	430.9	86	48.8	32.5	11.69	3.3	105	6.5	18.27	3.65	17.72	4.44	20.92	0.05	131	26	127	32	NONE		21.5	45	34.5	736	764	5423	225.9	3.77	37	93.5	0	0	5423
									00:05:53	14.63	2.234	32.693	1805	664.874	988.404	1.49	407.1	82.4	47.6	32	11.46	3.3	105	6.3	18.22	3.69	17.61	4.5	20.92	0.05	131	26	126	32	NONE		21.5	45	34.5	736	764	5300	220.8	3.68	37	91.4	0	0	5300
									00:05:57	15.04	2.139	32.165	1830	650.608	961.266	1.48	390.2	78	47.8	32.4	11.22	3.2	107	6.1	18.24	3.65	17.64	4.46	20.92	0.05	131	26	126	32	NONE		21.5	45	34.5	736	764	5176	215.7	3.59	38	89.2	0	0	5176
									00:06:00	17.09	1.686	28.821	1338	590.025	838.835	1.42	307.5	59.9	46.8	32.9	10.17	2.9	106	5.6	18.24	3.55	17.47	4.55	20.92	0.05	131	25	125	33	NONE		21.5	45	34.5	736	764	4642	193.4	3.22	38	80	0	0	4642
									00:06:04	14.08	2.397	33.761	1909	713.627	1019.36	1.43	435	88.3	45.9	32.2	12.3	3.5	105	6.8	18.15	3.68	17.47	4.56	20.92	0.05	130	26	125	33	NONE		21.5	45	34.5	736	764	5622	234.3	3.9	38	96.9	0	0	5622
									00:06:09	14.22	2.329	33.114	2030	654.83	947.914	1.45	426.6	81.4	49	33.9	11.29	3.2	106	6.2	18.32	3.5	17.76	4.25	20.92	0.05	131	25	127	30	NONE		21.5	45	34.5	736	764	5179	215.8	3.6	38	89.3	0	0	5179
									00:06:12	15.46	2.084	32.227	1724	654.843	937.464	1.43	380.4	74	47.6	33.2	11.29	3.2	108	6.1	18.25	3.55	17.61	4.42	20.92	0.05	131	25	126	32	NONE		21.5	45	34.5	736	764	5163	215.1	3.59	38	89	0	0	5163
									00:06:17	14.32	2.286	32.735	1932	673.793	969.233	1.44	416.4	82.6	47.1	32.7	11.62	3.3	109	6.2	18.22	3.61	17.56	4.44	20.92	0.05	131	26	126	32	NONE		21.5	45	34.5	736	764	5319	221.6	3.69	39	91.7	0	0	5319
									00:06:21	13.89	2.155	29.931	1790	628.263	880.803	1.4	391.8	77.4	46.1	32.9	10.83	3.1	108	5.8	18.18	3.59	17.46	4.51	20.92	0.05	130	26	125	32	NONE		21.4	45	34.5	736	764	4924	205.1	3.42	39	84.9	0	0	4924
									00:06:25	15.92	1.882	29.952	1663	638.514	880.183	1.38	341.6	67.5	45.2	32.8	11.01	3.1	106	6	18.15	3.59	17.56	4.38	20.92	0.05	130	26	126	31	NONE		21.4	45	34.5	736	764	4980	207.5	3.46	39	85.9	0	0	4980
									00:06:29	14.67	2.328	34.152	1972	709.268	990.227	1.4	424	82.4	46.7	33.5	12.23	3.5	108	6.6	18.21	3.54	17.6	4.33	20.92	0.05	131	25	126	31	NONE		21.4	45	34.5	736	764	5552	231.3	3.86	39	95.7	0	0	5552
									00:06:33	13.89	2.111	29.319	1875	590.421	836.052	1.42	386	73.5	48	33.9	10.18	2.9	109	5.4	18.29	3.48	17.58	4.37	20.92	0.05	131	25	126	31	NONE		21.4	45	34.5	736	764	4640	193.3	3.22	40	80	0	0	4640
									00:06:37	15.19	1.83	27.797	1533	603.106	829.041	1.37	331.3	66.6	44.3	32.2	10.4	3	108	5.6	18.1	3.64	17.44	4.48	20.92	0.05	130	26	125	32	NONE		21.4	45	34.5	736	764	4700	195.8	3.26	40	81	0	0	4700
									00:06:39	27.91	0.804	22.437	734	433.207	556.458	1.28	148.4	24.4	47.3	36.8	7.47	2.1	107	4	18.46	3.03	17.31	4.35	20.92	0.05	132	22	124	31	NONE		21.4	45	34.5	736	764	3314	138.1	2.3	40	57.1	0	0	3314
									00:06:43	14.89	2.29	34.094	1876	748.457	1000.24	1.34	414.3	82	44.2	33	12.9	3.7	105	7.1	18.09	3.58	17.43	4.42	20.92	0.05	130	26	125	32	NONE		21.4	45	34.5	736	764	5788	241.2	4.02	40	99.8	0	0	5788
									00:06:48	13.36	2.294	30.655	1955	646.635	883.316	1.37	417.2	80.7	46	33.6	11.15	3.2	103	6.3	18.19	3.52	17.6	4.28	20.92	0.05	130	25	126	31	NONE		21.4	45	34.5	736	764	5031	209.6	3.49	41	86.7	0	0	5031
									00:06:52	14.08	2.477	34.887	2112	714.559	995.48	1.39	452.1	86.3	47.4	34.1	12.32	3.5	106	6.7	18.25	3.48	17.7	4.21	20.92	0.05	131	25	127	30	NONE		21.4	45	34.5	736	764	5590	232.9	3.88	41	96.4	0	0	5590
									00:06:56	15.54	1.868	29.036	1597	581.276	808.09	1.39	342.1	63.5	48.1	34.6	10.02	2.9	107	5.4	18.31	3.4	17.57	4.33	20.92	0.05	131	24	126	31	NONE		21.4	45	34.5	736	764	4544	189.4	3.16	41	78.4	0	0	4544
									00:07:00	13.45	2.119	28.507	1937	581.191	805.286	1.39	387.1	73.1	47.4	34.2	10.02	2.9	107	5.4	18.27	3.45	17.56	4.33	20.92	0.05	131	25	126	31	NONE		21.4	45	34.5	736	764	4540	189.1	3.15	41	78.3	0	0	4540
									00:07:05	13.95	2.17	30.279	1804	627.469	851.18	1.36	395.8	74.5	46.7	34.4	10.82	3.1	107	5.9	18.24	3.43	17.62	4.26	20.92	0.05	131	25	126	31	NONE		21.4	45	34.5	736	764	4872	203	3.38	41	84	0	0	4872
									00:07:09	12.82	2.073	26.577	1869	558.787	752.754	1.35	377.4	71.7	46	34.1	9.63	2.8	107	5.2	18.21	3.46	17.53	4.31	20.92	0.05	131	25	126	31	NONE		21.4	45	34.5	736	764	4331	180.4	3.01	42	74.7	0	0	4331
									00:07:14	14.18	2.372	33.645	1875	705.378	951.289	1.35	432	81.9	46.3	34.3	12.16	3.5	108	6.5	18.21	3.45	17.62	4.23	20.92	0.05	131	25	126	30	NONE		21.4	45	34.5	736	764	5468	227.8	3.8	42	94.3	0	0	5468
									00:07:18	13.1	2.333	30.563	1958	638.539	851.588	1.33	425.3	79.4	46.4	34.8	11.01	3.1	109	5.9	18.23	3.4	17.6	4.21	20.92	0.05	131	24	126	30	NONE		21.4	45	34.5	736	764	4935	205.6	3.43	42	85.1	0	0	4935
									00:07:23	12.61	2.135	26.912	1893	553.278	743.967	1.34	390	72.1	47	35	9.54	2.7	108	5.1	18.27	3.38	17.56	4.26	20.92	0.05	131	24	126	31	NONE		21.4	45	34.6	736	764	4286	178.6	2.98	42	73.9	0	0	4286
									00:07:26	19.61	1.084	21.255	983	447.026	566.274	1.27	197.8	35.3	44.5	35.1	7.71	2.2	109	4.1	18.25	3.26	17.45	4.25	20.92	0.05	131	23	125	30	NONE		21.4	45	34.5	736	764	3407	142	2.37	43	58.7	0	0	3407
									00:07:30	13.86	1.848	25.607	1524	587.762	738.885	1.26	332.8	65.1	41.9	33.3	10.13	2.9	108	5.4	18.01	3.52	17.23	4.44	20.92	0.05	129	25	124	32	NONE		21.4	45	34.5	736	764	4471	186.3	3.11	43	77.1	0	0	4471
									00:07:35	12.22	2.133	26.065	1958	591.855	743.567	1.26	384.8	74.3	42.6	33.9	10.2	2.9	108	5.5	18.04	3.48	17.32	4.34	20.92	0.05	129	25	124	31	NONE		21.4	45	34.5	736	764	4502	187.6	3.13	43	77.6	0	0	4502
									00:07:37	27.27	0.675	18.409	581	358.311	422.891	1.18	124.8	19	46	39	6.18	1.8	108	3.3	18.49	2.81	17.12	4.29	20.92	0.05	133	20	123	31	NONE		21.4	45	34.5	736	764	2682	111.8	1.86	43	46.2	0	0	2682
									00:07:42	13.1	2.277	29.83	1952	695.198	855.131	1.23	409.4	79.7	41.6	33.8	11.99	3.4	108	6.4	17.98	3.5	17.28	4.34	20.92	0.05	129	25	124	31	NONE		21.4	45	34.6	736	764	5259	219.1	3.65	43	90.7	0	0	5259
									00:07:45	19.11	1.329	25.395	1171	573.762	686.427	1.2	240.4	43.9	41.9	35	9.89	2.8	108	5.3	18.09	3.3	17.17	4.39	20.92	0.05	130	24	123	31	NONE		21.4	45	34.5	736	764	4310	179.6	2.99	44	74.3	0	0	4310
									00:07:49	13.95	2.259	31.521	1952	698.051	868.026	1.24	409.3	76	43.8	35.2	12.04	3.4	109	6.4	18.12	3.36	17.45	4.18	20.92	0.05	130	24	125	30	NONE		21.3	45	34.6	736	764	5295	220.6	3.68	44	91.3	0	0	5295
									00:07:54	12.55	2.287	28.707	1846	618.906	788.022	1.27	415.7	76.7	45	35.3	10.67	3	109	5.7	18.18	3.35	17.47	4.22	20.92	0.05	130	24	125	30	NONE		21.3	45	34.6	736	764	4724	196.8	3.28	44	81.4	0	0	4724
									00:07:58	15.71	1.418	22.272	1388	461.421	572.799	1.24	259.5	44.6	45.9	37	7.96	2.3	108	4.3	18.3	3.15	17.49	4.19	20.92	0.05	131	23	125	30	NONE		21.3	45	34.6	736	764	3499	145.8	2.43	44	60.3	0	0	3499
									00:08:02	14.22	1.767	25.123	1611	537.035	666.475	1.24	321.9	57.3	44.9	36.2	9.26	2.6	107	5	18.22	3.24	17.4	4.21	20.92	0.05	131	23	125	30	NONE		21.3	45	34.6	736	764	4072	169.7	2.83	44	70.2	0	0	4072
									00:08:05	21.82	1.078	23.52	932	497.524	590.265	1.19	197	33.1	44.2	37.3	8.58	2.5	108	4.6	18.27	3.07	17.27	4.27	20.92	0.05	131	22	124	31	NONE		21.3	45	34.6	736	764	3729	155.4	2.59	45	64.3	0	0	3729
									00:08:09	14.08	2.166	30.507	1875	662.89	818.205	1.23	393.7	71	44.5	36.1	11.43	3.3	109	6.1	18.18	3.28	17.5	4.11	20.92	0.05	130	24	125	29	NONE		21.3	45	34.6	736	764	5019	209.1	3.49	45	86.5	0	0	5019
									00:08:13	14.63	1.713	25.068	1366	554.969	677.794	1.22	310.6	56.6	43.3	35.5	9.57	2.7	108	5.1	18.13	3.3	17.3	4.27	20.92	0.05	130	24	124	31	NONE		21.3	45	34.6	736	764	4190	174.6	2.91	45	72.2	0	0	4190
									00:08:18	14.56	1.6	23.301	1494	517.824	623.153	1.2	290.1	52.3	43	35.8	8.93	2.6	110	4.7	18.13	3.27	17.32	4.22	20.92	0.05	130	23	124	30	NONE		21.3	45	34.6	736	764	3895	162.3	2.7	45	67.2	0	0	3895
									00:08:20	24.49	0.693	16.971	594	340.959	381.581	1.12	127.8	19.1	44.7	40	5.88	1.7	108	3.2	18.44	2.76	17.13	4.19	20.92	0.05	132	20	123	30	NONE		21.3	45	34.6	736	764	2519	105	1.75	45	43.4	0	0	2519
									00:08:25	12.07	2.464	29.746	2100	703.16	821.177	1.17	442.9	83.1	41.1	35.2	12.12	3.5	108	6.5	17.97	3.37	17.24	4.24	20.92	0.05	129	24	124	30	NONE		21.3	45	34.6	736	764	5250	218.7	3.65	46	90.5	0	0	5250
									00:08:30	13.04	2.179	28.422	1860	638.786	763.067	1.19	394.5	71.5	43.1	36.1	11.01	3.1	108	5.9	18.1	3.28	17.39	4.12	20.92	0.05	130	24	125	30	NONE		21.3	45	34.6	736	764	4796	199.8	3.33	46	82.7	0	0	4796
									00:08:34	13.3	1.938	25.783	1708	576.432	696.727	1.21	351	64	43.1	35.7	9.94	2.8	109	5.3	18.11	3.3	17.36	4.16	20.92	0.05	130	24	124	30	NONE		21.3	45	34.6	736	764	4341	180.9	3.01	46	74.8	0	0	4341
									00:08:38	14.25	1.752	24.969	1683	532.321	643.272	1.21	319.6	55.2	45	37.3	9.18	2.6	110	4.8	18.24	3.15	17.53	4.04	20.92	0.05	131	23	126	29	NONE		21.3	45	34.6	736	764	4008	167	2.78	46	69.1	0	0	4008
									00:08:43	12.27	1.928	23.656	1561	532.327	635.496	1.19	349	63.3	42.8	35.9	9.18	2.6	109	4.9	18.1	3.28	17.32	4.18	20.92	0.05	130	24	124	30	NONE		21.3	45	34.6	736	764	3996	166.5	2.78	46	68.9	0	0	3996
									00:08:48	12.27	2.014	24.712	1723	571.546	676.854	1.18	363.1	67.4	41.7	35.2	9.85	2.8	110	5.2	18.03	3.35	17.3	4.17	20.92	0.05	129	24	124	30	NONE		21.3	45	34.6	736	764	4282	178.4	2.97	47	73.8	0	0	4282
									00:08:53	12.35	2.03	25.062	1881	580.143	678.895	1.17	366.1	67.2	41.7	35.6	10	2.9	109	5.3	18.03	3.31	17.35	4.11	20.92	0.05	129	24	124	29	NONE		21.3	45	34.6	736	764	4333	180.6	3.01	47	74.7	0	0	4333
									00:08:58	12.58	1.737	21.849	1607	517.559	600.219	1.16	312.2	58.3	40.5	34.9	8.92	2.5	109	4.7	17.97	3.36	17.28	4.18	20.92	0.05	129	24	124	30	NONE		21.3	45	34.6	736	764	3857	160.7	2.68	47	66.5	0	0	3857
									00:09:03	12.24	1.971	24.135	1746	572.802	666.53	1.16	354.1	66.5	40.6	34.9	9.88	2.8	110	5.2	17.97	3.37	17.28	4.16	20.92	0.05	129	24	124	30	NONE		21.3	45	34.6	736	764	4273	178	2.97	47	73.7	0	0	4273
									00:09:08	11.28	2.374	26.774	2129	601.917	709.479	1.18	430	76.9	43.2	36.6	10.38	3	109	5.5	18.11	3.24	17.4	4.04	20.92	0.05	130	23	125	29	NONE		21.3	45	34.6	736	764	4504	187.7	3.13	48	77.7	0	0	4504
									00:09:11	19.67	1.003	19.731	875	414.695	465.794	1.12	183.8	29	44.3	39.4	7.15	2	109	3.8	18.33	2.89	17.29	4.12	20.92	0.05	131	21	124	30	NONE		21.3	45	34.6	736	764	3067	127.8	2.13	48	52.9	0	0	3067
									00:09:14	17.75	0.993	17.627	875	409.124	443.982	1.09	179.5	30.6	40	36.9	7.05	2	109	3.8	18.08	3.08	16.92	4.31	20.92	0.05	130	22	121	31	NONE		21.3	45	34.6	736	764	3001	125	2.08	48	51.7	0	0	3001
									00:09:32	13.51	1.542	20.838	1484	458.576	535.893	1.17	280.3	48.5	43.4	37.1	7.91	2.3	108	4.2	18.18	3.15	17.46	4	20.92	0.05	130	23	125	29	NONE		21.3	45	34.6	736	764	3424	142.7	2.38	49	59	0	0	3424
									00:09:37	13.19	1.928	25.424	1634	581.128	669.826	1.15	348.6	62.1	42.2	36.6	10.02	2.9	109	5.3	18.08	3.22	17.31	4.07	20.92	0.05	130	23	124	29	NONE		21.3	45	34.6	736	764	4325	180.2	3	49	74.6	0	0	4325
									00:09:41	13.02	1.219	15.866	1157	366.632	403.241	1.1	220.4	37.9	40.8	37.1	6.32	1.8	107	3.4	18.08	3.11	17.11	4.19	20.92	0.05	130	22	123	30	NONE		21.3	45	34.6	736	764	2698	112.4	1.87	49	46.5	0	0	2698
									00:09:43	38.71	0.176	6.813	292	83.4435	87.2198	1.05	34.2	2.8	49.2	47	1.44	0.4	105	0.8	19.43	1.59	19.1	1.95	20.92	0.05	139	11	137	14	NONE		21.3	45	34.6	736	764	607	25.3	0.42	49	10.5	0	0	607
									00:09:48	12.63	2.173	27.448	1724	722.971	763.098	1.06	384.9	73.8	36.7	34.8	12.47	3.6	104	7	17.71	3.4	17.05	4.15	20.92	0.05	127	24	122	30	NONE		21.3	45	34.6	736	764	5269	219.5	3.66	49	90.8	0	0	5269
									00:09:52	14.05	1.7	23.888	1541	588.943	627.497	1.07	304.5	54.6	38.9	36.5	10.15	2.9	105	5.6	17.91	3.21	17.11	4.08	20.92	0.05	128	23	123	29	NONE		21.3	45	34.6	736	764	4301	179.2	2.99	49	74.2	0	0	4301
									00:09:56	13.27	2.303	30.571	2016	710.785	802.339	1.13	415.6	73.9	41.7	36.9	12.25	3.5	108	6.6	18.05	3.21	17.44	3.89	20.92	0.05	129	23	125	28	NONE		21.3	45	34.6	736	764	5263	219.3	3.65	50	90.7	0	0	5263
									00:10:00	16.22	1.488	24.13	1347	538.084	605.7	1.13	270.3	45.7	42.7	38	9.28	2.7	108	5	18.17	3.07	17.32	4.02	20.92	0.05	130	22	124	29	NONE		21.3	45	34.6	736	764	3981	165.9	2.76	50	68.6	0	0	3981
									00:10:04	15.58	1.306	20.353	1241	448.491	496.523	1.11	237.8	39	42.9	38.8	7.73	2.2	108	4.2	18.21	2.99	17.33	4	20.92	0.05	131	21	124	29	NONE		21.3	45	34.6	736	764	3305	137.7	2.3	50	57	0	0	3305
									00:10:09	11.32	2.147	24.306	1927	563.795	636.083	1.13	387.6	68.7	41.7	37	9.72	2.8	107	5.3	18.05	3.2	17.4	3.94	20.92	0.05	129	23	125	28	NONE		21.3	45	34.6	736	764	4174	173.9	2.9	50	72	0	0	4174
									00:10:14	11.88	2.192	26.044	1903	584.391	672.291	1.15	397.5	69.2	43.1	37.5	10.08	2.9	107	5.5	18.13	3.16	17.49	3.9	20.92	0.05	130	23	125	28	NONE		21.4	45	34.6	736	764	4347	181.1	3.02	50	74.9	0	0	4347
									00:10:19	12.93	1.923	24.866	1785	521.385	611.741	1.17	352	57.9	46	39.2	8.99	2.6	109	4.8	18.3	3.01	17.63	3.81	20.92	0.05	131	22	126	27	NONE		21.3	45	34.6	736	764	3897	162.4	2.71	51	67.2	0	0	3897
									00:10:24	12.4	2.227	27.607	1866	604.205	713.648	1.18	405	70.4	44.3	37.5	10.42	3	110	5.5	18.19	3.16	17.55	3.91	20.92	0.05	130	23	126	28	NONE		21.3	45	34.6	736	764	4524	188.5	3.14	51	78	0	0	4524
									00:10:29	11.52	2.087	24.035	1852	526.932	619.621	1.18	379.5	65.8	44.1	37.5	9.09	2.6	111	4.7	18.18	3.15	17.55	3.9	20.92	0.05	130	23	126	28	NONE		21.4	45	34.6	736	764	3941	164.2	2.74	51	67.9	0	0	3941
									00:10:36	11.15	2.049	22.851	1903	490.496	575.198	1.17	373.8	63.1	45	38.4	8.46	2.4	110	4.5	18.24	3.08	17.52	3.89	20.92	0.05	131	22	126	28	NONE		21.4	45	34.6	736	764	3666	152.7	2.55	51	63.2	0	0	3666
									00:10:39	12.5	0.932	11.65	884	263.716	277.64	1.05	169.3	27.2	40.9	38.8	4.55	1.3	110	2.4	18.17	2.92	17.06	4.11	20.92	0.05	130	21	122	29	NONE		21.4	45	34.6	736	764	1921	80	1.33	52	33.1	0	0	1921
									00:10:44	14.08	1.615	22.746	1421	598.996	608.39	1.02	286.5	52.8	36.3	35.8	10.33	3	109	5.5	17.74	3.27	16.88	4.15	20.92	0.05	127	23	121	30	NONE		21.4	45	34.6	736	764	4328	180.3	3.01	52	74.6	0	0	4328
									00:10:49	10.99	2.254	24.769	1865	624.208	648.885	1.04	402.6	72.2	38.4	37	10.76	3.1	109	5.7	17.86	3.2	17.15	3.97	20.92	0.05	128	23	123	28	NONE		21.4	46	34.6	736	764	4533	188.9	3.15	52	78.2	0	0	4533
									00:10:53	13.79	1.863	25.697	1710	616.708	656.277	1.06	335.2	58.2	40.1	37.7	10.63	3	111	5.6	17.99	3.12	17.35	3.86	20.92	0.05	129	22	124	28	NONE		21.4	45	34.6	736	764	4503	187.6	3.13	52	77.6	0	0	4503
									00:10:58	11.81	2.107	24.886	1972	559.754	622.606	1.11	382.4	64.5	43	38.6	9.65	2.8	111	5	18.15	3.06	17.58	3.73	20.92	0.05	130	22	126	27	NONE		21.4	45	34.6	736	764	4130	172.1	2.87	52	71.2	0	0	4130
									00:11:04	10.66	1.988	21.187	1827	485.094	540.174	1.11	359.8	62	42.1	37.8	8.36	2.4	110	4.4	18.1	3.12	17.39	3.88	20.92	0.05	130	22	125	28	NONE		21.4	45	34.6	736	764	3580	149.2	2.49	53	61.7	0	0	3580
									00:11:09	12.45	1.804	22.456	1641	512.253	569.847	1.11	326.7	56	42.1	37.9	8.83	2.5	108	4.7	18.11	3.1	17.42	3.86	20.92	0.05	130	22	125	28	NONE		21.4	45	34.6	736	764	3779	157.5	2.62	53	65.2	0	0	3779
									00:11:13	13.95	1.409	19.66	1283	457.272	491.489	1.07	254.7	43.1	40.9	38	7.88	2.3	108	4.2	18.08	3.06	17.26	3.94	20.92	0.05	130	22	124	28	NONE		21.4	45	34.6	736	764	3347	139.4	2.32	53	57.7	0	0	3347
									00:11:18	11.11	1.759	19.544	1529	477.16	503.298	1.05	315.7	55.4	39.3	37.3	8.23	2.4	106	4.5	17.95	3.15	17.19	3.95	20.92	0.05	129	23	123	28	NONE		21.4	45	34.6	736	764	3477	144.9	2.41	53	59.9	0	0	3477
									00:11:24	11.17	2.368	26.458	1945	653.483	697.3	1.07	424	76.3	39.3	36.8	11.27	3.2	108	6.1	17.91	3.22	17.22	3.91	20.92	0.05	128	23	123	28	NONE		21.4	45	34.6	736	764	4774	198.9	3.32	54	82.3	0	0	4774
									00:11:28	14.29	1.546	22.086	1566	486.7	527.305	1.08	281.7	45.2	43.3	40	8.39	2.4	110	4.4	18.22	2.92	17.46	3.77	20.92	0.05	131	21	125	27	NONE		21.4	45	34.6	736	764	3569	148.7	2.48	54	61.5	0	0	3569
									00:11:32	14.63	1.319	19.302	1138	449.072	472.236	1.05	238.6	39.5	40.7	38.7	7.74	2.2	109	4.1	18.09	2.99	17.26	3.89	20.92	0.05	130	21	124	28	NONE		21.4	45	34.6	736	764	3270	136.3	2.27	54	56.4	0	0	3270
									00:11:36	14.6	1.274	18.599	1189	440.88	450.735	1.02	230	37.8	39.9	39	7.6	2.2	108	4.1	18.05	2.97	17.19	3.91	20.92	0.05	129	21	123	28	NONE		21.4	45	34.6	736	764	3190	132.9	2.22	54	55	0	0	3190
									00:11:41	13.73	1.581	21.707	1280	547.482	555.627	1.01	282.6	49.5	37.9	37.3	9.44	2.7	106	5.2	17.87	3.13	17.14	3.92	20.92	0.05	128	22	123	28	NONE		21.3	45	34.6	736	764	3955	164.8	2.75	54	68.2	0	0	3955
									00:11:46	10.05	1.904	19.136	1588	490.766	496.379	1.01	339.4	60.4	37.6	37.1	8.46	2.4	106	4.6	17.83	3.17	17.06	3.92	20.92	0.05	128	23	122	28	NONE		21.3	45	34.7	736	764	3542	147.6	2.46	55	61.1	0	0	3542
									00:11:51	15.46	1.63	25.206	1601	604.684	612.633	1.01	293.8	48.5	39.9	39.4	10.43	3	108	5.6	18.02	2.98	17.24	3.78	20.92	0.05	129	21	124	27	NONE		21.3	45	34.7	736	764	4366	181.9	3.03	55	75.3	0	0	4366
									00:11:55	13.19	1.607	21.191	1520	496.405	515.98	1.04	290.5	47.9	40.8	39.3	8.56	2.4	108	4.6	18.08	2.98	17.37	3.78	20.92	0.05	130	21	125	27	NONE		21.3	45	34.7	736	764	3605	150.2	2.5	55	62.2	0	0	3605
									00:11:59	15.75	1.5	23.622	1278	561.223	580.261	1.03	270.6	45.1	40.1	38.8	9.68	2.8	108	5.2	18.04	3.01	17.31	3.82	20.92	0.05	129	22	124	27	NONE		21.3	45	34.7	736	764	4071	169.6	2.83	55	70.2	0	0	4071
									00:12:03	13.33	1.459	19.453	1422	456.597	472.683	1.04	263.7	43.4	40.6	39.2	7.87	2.2	108	4.2	18.07	2.97	17.3	3.79	20.92	0.05	130	21	124	27	NONE		21.3	45	34.7	736	764	3313	138	2.3	55	57.1	0	0	3313
									00:12:08	14.32	1.342	19.217	1226	462.451	466.706	1.01	241.8	39.9	39.4	39	7.97	2.3	107	4.3	18.02	2.97	17.26	3.82	20.92	0.05	129	21	124	27	NONE		21.3	45	34.7	736	764	3336	139	2.32	55	57.5	0	0	3336
									00:12:12	12.58	1.416	17.811	1290	457.675	449.276	0.98	252.6	43.7	37	37.7	7.89	2.3	109	4.2	17.84	3.09	17.01	3.92	20.92	0.05	128	22	122	28	NONE		21.3	45	34.7	736	764	3282	136.7	2.28	56	56.6	0	206	3076
									00:12:18	10.89	1.92	20.907	1746	537.592	535.028	1	342.3	60.1	37.5	37.7	9.27	2.6	106	5.1	17.83	3.13	17.11	3.86	20.92	0.05	128	22	123	28	NONE		21.3	45	34.7	736	764	3867	161.1	2.69	56	66.7	0	63	3804
									00:12:22	13.67	1.59	21.731	1536	537.474	537.143	1	285.3	48.1	38.7	38.7	9.27	2.6	109	4.9	17.94	3.03	17.21	3.79	20.92	0.05	129	22	123	27	NONE		21.3	45	34.7	736	764	3869	161.2	2.69	56	66.7	0	8	3861
									00:12:26	14.08	1.387	19.535	1246	487.102	483.342	0.99	248.6	42	38.1	38.4	8.4	2.4	110	4.4	17.92	3.03	17.05	3.93	20.92	0.05	129	22	122	28	NONE		21.3	45	34.7	736	764	3501	145.9	2.43	56	60.4	0	92	3409
									00:12:31	12.45	1.978	24.622	1711	611.632	614.425	1	354.6	60.4	38.8	38.7	10.55	3	109	5.6	17.93	3.05	17.18	3.78	20.92	0.05	129	22	123	27	NONE		21.3	45	34.7	736	764	4408	183.7	3.06	56	76	0	0	4408
									00:12:37	11.24	1.554	17.461	1433	434.469	432.416	1	278.6	47.1	38.4	38.6	7.49	2.1	110	3.9	17.93	3.03	17.15	3.84	20.92	0.05	129	22	123	28	NONE		21.3	46	34.7	736	764	3125	130.2	2.17	57	53.9	0	50	3075
									00:12:41	13.27	1.408	18.69	1296	473.485	458.727	0.97	251.9	42.3	37.5	38.7	8.16	2.3	109	4.3	17.89	3	17.1	3.86	20.92	0.05	128	22	123	28	NONE		21.3	45	34.7	736	764	3386	141.1	2.35	57	58.4	0	360	3026
									00:12:45	15.38	1.366	21.015	1195	533.906	515.304	0.97	244.3	41	37.3	38.7	9.21	2.6	107	5	17.88	3	17.05	3.87	20.92	0.05	128	22	122	28	NONE		21.3	45	34.7	736	764	3815	158.9	2.65	57	65.8	0	454	3361
									00:12:51	10.75	2.324	24.989	2136	596.939	612.28	1.03	419	69.7	40.6	39.6	10.29	2.9	107	5.6	18.03	3	17.37	3.69	20.92	0.05	129	22	125	26	NONE		21.3	46	34.7	736	764	4322	180.1	3	57	74.5	0	0	4322
									00:12:56	11.72	2.146	25.148	1853	569.299	609.753	1.07	389.6	63.7	42.7	39.9	9.82	2.8	107	5.3	18.15	2.97	17.49	3.66	20.92	0.05	130	21	125	26	NONE		21.3	46	34.7	736	764	4163	173.5	2.89	58	71.8	0	0	4163
									00:13:01	10.31	2.181	22.485	2033	476.921	529.421	1.11	399.3	62.9	45.6	41.1	8.22	2.3	107	4.5	18.31	2.88	17.64	3.59	20.92	0.05	131	21	126	26	NONE		21.3	46	34.7	736	764	3517	146.5	2.44	58	60.6	0	0	3517
									00:13:06	13.45	1.619	21.78	1459	478.382	520.748	1.09	295.1	47.4	43.6	40	8.25	2.4	106	4.5	18.23	2.93	17.56	3.65	20.92	0.05	131	21	126	26	NONE		21.3	46	34.7	736	764	3511	146.3	2.44	58	60.5	0	0	3511
									00:13:11	12.4	1.534	19.017	1429	420.465	449.398	1.07	279.5	44.4	43.2	40.4	7.25	2.1	104	4	18.22	2.89	17.54	3.63	20.92	0.05	131	21	126	26	NONE		21.3	46	34.7	736	764	3073	128	2.13	58	53	0	0	3073
									00:13:16	12.35	2.039	25.173	1822	542.103	586.511	1.08	372.8	58.2	44.8	41.4	9.35	2.7	105	5.2	18.28	2.85	17.64	3.55	20.92	0.05	131	20	126	25	NONE		21.3	46	34.7	736	764	3973	165.6	2.76	58	68.5	0	0	3973
									00:13:21	11.86	1.974	23.407	1662	506.041	552.814	1.09	360.6	57.1	44.6	40.8	8.72	2.5	104	4.9	18.27	2.89	17.57	3.6	20.92	0.05	131	21	126	26	NONE		21.3	46	34.7	736	764	3718	154.9	2.58	59	64.1	0	0	3718
									00:13:26	12.1	1.773	21.448	1671	458.184	497.63	1.09	324.5	50.4	45	41.4	7.9	2.3	105	4.4	18.3	2.84	17.71	3.51	20.92	0.05	131	20	127	25	NONE		21.3	46	34.7	736	764	3361	140.1	2.33	59	58	0	0	3361
									00:13:30	13.27	1.467	19.473	1379	415.491	442.983	1.07	268.7	40.9	44.6	41.9	7.16	2	104	4	18.32	2.79	17.62	3.56	20.92	0.05	131	20	126	26	NONE		21.3	46	34.8	736	764	3035	126.5	2.11	59	52.3	0	0	3035
									00:13:35	11.72	1.639	19.207	1455	427.684	448.647	1.05	298.5	46.9	43	41	7.37	2.1	102	4.2	18.21	2.86	17.46	3.62	20.92	0.05	131	21	125	26	NONE		21.3	46	34.7	736	764	3113	129.7	2.16	59	53.7	0	0	3113
									00:13:39	14.18	1.579	22.397	1450	490.39	508.04	1.04	288.4	43.9	43.6	42.1	8.45	2.4	103	4.8	18.26	2.78	17.61	3.51	20.92	0.05	131	20	126	25	NONE		21.3	46	34.8	736	764	3559	148.3	2.47	59	61.4	0	0	3559
									00:13:44	13.33	1.384	18.453	1269	415.771	421.03	1.01	251.9	38.7	42.1	41.6	7.17	2	102	4.1	18.2	2.8	17.42	3.6	20.92	0.05	131	20	125	26	NONE		21.3	46	34.7	736	764	3002	125.1	2.08	59	51.8	0	0	3002
									00:13:48	14.32	1.399	20.033	1193	466.862	462.793	0.99	253.5	39.6	40.8	41.1	8.05	2.3	101	4.6	18.12	2.83	17.37	3.61	20.92	0.05	130	20	125	26	NONE		21.3	46	34.8	736	764	3355	139.8	2.33	60	57.8	0	100	3255
									00:13:54	9.71	2.124	20.621	1905	484.628	490.724	1.01	384.1	61.9	41.1	40.6	8.36	2.4	101	4.8	18.08	2.91	17.38	3.58	20.92	0.05	130	21	125	26	NONE		21.3	46	34.8	736	764	3499	145.8	2.43	60	60.3	0	0	3499
									00:13:59	14.05	1.557	21.878	1494	482.911	491.731	1.02	284.2	42.9	43.3	42.5	8.33	2.4	104	4.6	18.25	2.76	17.6	3.45	20.92	0.05	131	20	126	25	NONE		21.3	46	34.8	736	764	3491	145.5	2.42	60	60.2	0	0	3491
									00:14:03	13.1	1.6	20.961	1395	471.994	479.981	1.02	291.2	44.9	42.5	41.8	8.14	2.3	102	4.6	18.2	2.81	17.42	3.56	20.92	0.05	130	20	125	26	NONE		21.3	46	34.8	736	764	3411	142.1	2.37	60	58.8	0	0	3411
									00:14:08	12.12	1.462	17.721	1414	405.077	401.491	0.99	265.7	40.6	41.7	42	6.98	2	102	4	18.17	2.78	17.47	3.52	20.92	0.05	130	20	125	25	NONE		21.3	46	34.8	736	764	2911	121.3	2.02	60	50.2	0	88	2823
									00:14:13	13.48	1.568	21.142	1335	504.824	491.932	0.97	283.2	44.7	40	41.1	8.7	2.5	103	4.9	18.06	2.85	17.34	3.57	20.92	0.05	129	20	124	26	NONE		21.3	46	34.8	736	764	3614	150.6	2.51	61	62.3	0	315	3299
									00:14:33	8.97	2.483	22.269	2132	523.079	531.705	1.02	449	72.6	41.4	40.7	9.02	2.6	103	5.1	18.08	2.92	17.37	3.59	20.92	0.05	130	21	125	26	NONE		21.3	46	34.8	736	764	3780	157.5	2.62	61	65.2	0	0	3780
									00:14:39	11.13	2.083	23.187	2015	509.526	525.849	1.03	380.3	57.9	44	42.6	8.78	2.5	105	4.9	18.26	2.78	17.63	3.44	20.92	0.05	131	20	126	25	NONE		21.3	46	34.8	736	764	3694	153.9	2.57	62	63.7	0	0	3694
									00:14:44	10.43	2.212	23.082	2009	492.952	513.176	1.04	405.4	60.3	45.3	43.6	8.5	2.4	103	4.8	18.33	2.73	17.69	3.41	20.92	0.05	131	20	127	24	NONE		21.3	46	34.8	736	764	3581	149.2	2.49	62	61.7	0	0	3581
									00:14:50	11.61	2.302	26.716	1952	552.142	589.604	1.07	423.5	62.3	46.9	43.9	9.52	2.7	103	5.4	18.4	2.71	17.81	3.33	20.92	0.05	132	19	128	24	NONE		21.3	46	34.8	736	764	4035	168.1	2.8	62	69.6	0	0	4035
									00:14:55	12.37	1.876	23.208	1689	471.24	501.188	1.06	346	49.7	47.4	44.6	8.12	2.3	105	4.5	18.44	2.65	17.76	3.35	20.92	0.05	132	19	127	24	NONE		21.3	46	34.8	736	764	3440	143.3	2.39	62	59.3	0	0	3440
									00:15:00	10.38	1.706	17.709	1553	381.056	397.99	1.04	312.3	47	44.6	42.7	6.57	1.9	102	3.7	18.31	2.75	17.65	3.42	20.92	0.05	131	20	127	25	NONE		21.3	46	34.8	736	764	2770	115.4	1.92	63	47.8	0	0	2770
									00:15:04	17.75	0.862	15.302	775	318.636	306.294	0.96	158.9	21.2	44.1	45.9	5.49	1.6	104	3.1	18.43	2.46	17.45	3.51	20.92	0.05	132	18	125	25	NONE		21.3	46	34.8	736	764	2275	94.8	1.58	63	39.2	0	301	1974
									00:15:08	13.02	1.701	22.139	1596	515.771	492.516	0.95	308.6	46.4	41.2	43.1	8.89	2.5	103	5	18.14	2.73	17.49	3.4	20.92	0.05	130	20	125	24	NONE		21.3	46	34.8	736	764	3677	153.2	2.55	63	63.4	0	566	3111
									00:15:13	11.86	2.125	25.198	1879	566.574	558.939	0.99	387.2	57.8	43	43.6	9.77	2.8	102	5.6	18.22	2.72	17.56	3.36	20.92	0.05	131	20	126	24	NONE		21.3	46	34.8	736	764	4067	169.5	2.82	63	70.1	0	187	3880
									00:15:19	11.34	1.649	18.703	1463	424.305	417.207	0.98	300.1	45.1	42.2	42.9	7.32	2.1	100	4.2	18.2	2.73	17.53	3.4	20.92	0.05	130	20	126	24	NONE		21.3	46	34.8	736	764	3044	126.8	2.11	63	52.5	0	174	2870
									00:15:24	10.47	2.265	23.717	2036	538.811	534.733	0.99	412	62.6	42.7	43	9.29	2.7	102	5.3	18.19	2.76	17.64	3.36	20.92	0.05	130	20	126	24	NONE		21.3	46	34.8	736	764	3873	161.4	2.69	64	66.8	0	100	3773
									00:15:29	12.05	1.8	21.687	1625	482.282	476.456	0.99	328.5	48.5	43.2	43.7	8.32	2.4	103	4.7	18.25	2.69	17.55	3.39	20.92	0.05	131	19	126	24	NONE		21.2	46	34.8	736	764	3463	144.3	2.41	64	59.7	0	143	3320
									00:15:34	14.18	1.522	21.589	1424	467.893	456.51	0.98	278.9	39.5	44	45.1	8.07	2.3	102	4.6	18.32	2.6	17.67	3.29	20.92	0.05	131	19	127	24	NONE		21.2	46	34.8	736	764	3351	139.6	2.33	64	57.8	0	278	3073
									00:15:38	13.16	1.374	18.079	1201	413.419	393.669	0.95	250	36.7	41.5	43.6	7.13	2	99	4.2	18.2	2.67	17.46	3.41	20.92	0.05	130	19	125	24	NONE		21.2	46	34.8	736	764	2945	122.7	2.05	64	50.8	0	480	2465
									00:15:43	13.33	1.659	22.12	1476	500.815	477.094	0.95	302.3	43.9	42.3	44.4	8.63	2.5	98	5.1	18.22	2.65	17.62	3.28	20.92	0.05	131	19	126	24	NONE		21.2	46	34.8	736	764	3568	148.7	2.48	64	61.5	0	577	2991
									00:15:47	12.9	1.746	22.529	1516	497.022	481.61	0.97	319.2	45.8	43.5	44.9	8.57	2.4	99	5	18.28	2.62	17.59	3.3	20.92	0.05	131	19	126	24	NONE		21.2	46	34.8	736	764	3554	148.1	2.47	64	61.3	0	376	3178
									00:15:51	14.53	1.529	22.213	1459	463.568	455.453	0.98	281.6	38.5	45.7	46.5	7.99	2.3	100	4.6	18.42	2.52	17.76	3.21	20.92	0.05	132	18	127	23	NONE		21.2	46	34.8	736	764	3325	138.5	2.31	65	57.3	0	199	3126
									00:15:56	13.25	1.561	20.675	1401	432.442	430.469	1	287.3	39.9	45.7	45.9	7.46	2.1	97	4.5	18.4	2.56	17.75	3.23	20.92	0.05	132	18	127	23	NONE		21.2	46	34.8	736	764	3110	129.6	2.16	65	53.6	0	48	3062
									00:16:00	14.02	1.281	17.958	1084	384.386	372.218	0.97	235.2	32.6	44.2	45.6	6.63	1.9	96	4	18.36	2.54	17.55	3.33	20.92	0.05	132	18	126	24	NONE		21.2	46	34.8	736	764	2748	114.5	1.91	65	47.4	0	297	2451
									00:16:05	12.5	1.407	17.588	1259	406.402	382.12	0.94	255.7	37.5	41.1	43.7	7.01	2	95	4.3	18.17	2.67	17.44	3.38	20.92	0.05	130	19	125	24	NONE		21.2	46	34.8	736	764	2888	120.3	2.01	65	49.8	0	589	2299
									00:16:10	12.2	1.424	17.366	1259	404.655	373.723	0.92	258.6	37.6	40.8	44.2	6.98	2	95	4.3	18.16	2.64	17.4	3.36	20.92	0.05	130	19	125	24	NONE		21.2	46	34.8	736	764	2865	119.4	1.99	65	49.4	0	747	2117
									00:16:14	14.35	1.312	18.833	1199	446.861	401.194	0.9	237.8	34.3	39.9	44.4	7.7	2.2	96	4.7	18.12	2.61	17.37	3.35	20.92	0.05	130	19	125	24	NONE		21.3	46	34.8	736	764	3145	131	2.18	65	54.2	0	1097	2048
									00:16:19	11.79	1.611	18.99	1488	449.531	408.307	0.91	292	42.5	40.4	44.5	7.75	2.2	97	4.6	18.13	2.64	17.42	3.31	20.92	0.05	130	19	125	24	NONE		21.3	46	34.8	736	764	3171	132.1	2.2	66	54.7	0	993	2179
									00:16:24	13.48	1.466	19.766	1314	465.318	419.675	0.9	266	38.2	40.5	44.9	8.02	2.3	97	4.8	18.14	2.61	17.45	3.29	20.92	0.05	130	19	125	24	NONE		21.3	46	34.8	736	764	3278	136.6	2.28	66	56.5	0	1097	2181
[truncated: 34 more columns]

## Sheet: Sonuçlar
Parametre	um	Pre	Bekl.	%Beklenen	Ex Sonrası	% Değişim	Normal	Sınıf
Parametre	um	Ölçüm	Dinlenme	Isınma	AT	RC	Maks	Bekl.	%Beklenen	Normal	Sınıf
Parametre	um	Ölçüm	Dinlenme	Isınma	AT	RC	Maks	Bekl.	%Beklenen	Normal	Sınıf
Parametre	um	Ölçüm	Dinlenme	Isınma	AT	RC	Maks	Bekl.	%Beklenen	Normal	Sınıf
Parametre	um	Ölçüm	Dinlenme	Isınma	AT	RC	Maks	Bekl.	%Beklenen	Normal	Sınıf
Parametre	um	Ölçüm	Dinlenme	Isınma	AT	RC	Maks	Bekl.	%Beklenen	Normal	Sınıf
