# Supplementary material for: Correction: The contribution of energy systems during 30-second lower body Wingate anaerobic test in combat sports athletes: Intermittent versus single forms and gender comparison
Source: PLoS One. 2024 Jun 27;19(6):e0306361. doi: 10.1371/journal.pone.0306361 (PMC11210755; doi:10.1371/journal.pone.0306361)
Supplement: S1 File — A) Descriptive characteristics of athletes including age range, height, weight; B) Wingate test outputs, including metrics such as peak power, mean power, and fatigue index; C) Oxygen Consumption (O2) Data for two different Wingate test protocols, providing comparative insights into athletes’ oxygen consumption during these tests. (ZIP) [file pone.0306361.s001.zip › S1 File/C. Oxygen consumption data for two Wingate tests/All Raw-Oxygen Data/62.xlsx]

## Sheet: Veri
			Test Tarihi	24112022		Barometrik basınç (mmHg)	757		t	Rf	VT	VE_ergo	IV	VO2	VCO2	RQ	O2eksp	CO2eksp	VE/VO2	VE/VCO2	VO2/Kg	METS	HR	VO2/HR	FeO2	FeCO2	FetO2	FetCO2	FiO2	FiCO2	PeO2	PeCO2	PetO2	PETCO2	Faz	İşaretleyici	Ortam Sıc.	RH Amb	Cihaz Sıcaklığı	Analizör Basıncı	PB	EEkc	EEh	EEm	EEtot	EEkg	PRO	YAĞ	CHO
			Test Süresi	00:14:11		Ortam Sıcaklığı (°C)	24		s	1/min	L(btps)	L/min	mL	mL/min	mL/min	---	mL	mL	---	---	mL/min/Kg	---	bpm	mL/beat	%	%	%	%	%	%	mmHg	mmHg	mmHg	mmHg	---	---	°C	%	°C	mmHg	mmHg	kcal/day	kcal/h	kcal/min	kcal	kcal/Kg/day	kcal/day	kcal/day	kcal/day
			Test Süresi	00:16:28		Ortam Görece Nem (%)	55
			Egzersiz Süresi	00:00:00		Flowmetre sıcaklığı (°C)	34		00:00:00	35.09	0.523	18.351	307	546.521	613.267	1.12	90	21.5	29.1	25.9	7.01	2	113	4.8	17.21	4.11	16.22	5.24	20.92	0.05	122	29	115	37	NONE		24.2	54	37.1	729	757	4041	168.4	2.81	0	51.8	0	0	4041
			Kişi (Hasta) Tipi	Healthy		Flowmetre Bağıl Nem (%)	100		00:00:02	29.7	0.664	19.723	646	564.887	634.76	1.12	115.2	26.3	31.2	27.8	7.24	2.1	115	4.9	17.35	3.96	16.38	5.19	20.92	0.05	123	28	116	37	NONE		24.2	54	37.1	729	757	4178	174.1	2.9	0	53.6	0	0	4178
			Test Türü	Azami		STPD (---)	0.8229		00:00:04	25.1	0.736	18.477	790	490.99	560.543	1.14	129.5	27.5	34.1	29.8	6.29	1.8	118	4.2	17.6	3.74	16.41	5.21	20.92	0.05	125	27	117	37	NONE		24.2	54	37.1	729	757	3645	151.9	2.53	0	46.7	0	0	3645
			Ergometre	Hiçbiri		BTPS Ins (---)	1.0945		00:00:06	31.25	0.73	22.812	554	660.115	751.842	1.14	126.3	29.6	31.2	27.4	8.46	2.4	119	5.5	17.3	4.05	16.24	5.4	20.92	0.05	123	29	115	38	NONE		24.2	54	37.1	729	757	4898	204.1	3.4	0	62.8	0	0	4898
			Protokol	Hiçbiri		BTPS Eksp (---)	1.02		00:00:08	40.27	0.337	13.57	313	377.988	408.643	1.08	58.9	12.5	28.4	26.3	4.85	1.4	117	3.2	17.48	3.71	16.51	4.84	20.92	0.05	124	26	117	34	NONE		24.2	55	37.1	729	757	2770	115.4	1.92	0	35.5	0	0	2770
			Azami Efor	Onaylanmamış		#Adım sayısı	435		00:00:10	31.75	0.742	23.556	557	744.432	810.629	1.09	126.2	31.4	28.7	26.3	9.54	2.7	114	6.5	17.01	4.23	15.95	5.53	20.92	0.05	121	30	113	39	NONE		24.2	55	37.1	729	757	5465	227.7	3.79	0	70.1	0	0	5465
			EKG Tepkisi	Yok		BSA (m2)	1.89488		00:00:13	21.98	0.767	16.857	786	498.781	557.368	1.12	132.2	31.2	30.7	27.5	6.39	1.8	115	4.3	17.24	4.07	16.06	5.45	20.92	0.05	122	29	114	39	NONE		24.2	55	37.1	729	757	3684	153.5	2.56	1	47.2	0	0	3684
			Test sebebi	Yok		BMI (kg/m2)	27		00:00:15	21.2	0.69	14.629	434	449.492	498.213	1.11	118	28.9	29.2	26.4	5.76	1.6	118	3.8	17.1	4.19	15.86	5.62	20.92	0.05	121	30	113	40	NONE		24.2	56	37.1	729	757	3314	138.1	2.3	1	42.5	0	0	3314
			Testi durdurma sebebi	Yok		HR Maks.	198		00:00:17	31.25	0.682	21.312	821	612.083	670.153	1.09	118.4	26.4	31.2	28.5	7.85	2.2	121	5.1	17.36	3.87	16.36	5.07	20.92	0.05	123	27	116	36	NONE	Marker	24.1	56	37.1	729	757	4499	187.5	3.12	1	57.7	0	0	4499
			Test Konumu	Tanımsız		Kullanıcı 1 (---)	-		00:00:20	22.06	1.193	26.316	653	749.696	895.04	1.19	206.6	49.9	33	27.7	9.61	2.7	124	6	17.32	4.18	15.66	5.45	20.92	0.05	123	30	111	39	NONE		24.2	55	37.1	729	757	5628	234.5	3.91	1	72.2	0	0	5628
			Test Amacı	Yok		Kullanıcı 2 (---)	-		00:00:21	74.07	0.64	47.407	469	1122.41	1260.63	1.12	115	21	37.6	33.5	14.39	4.1	126	8.9	17.97	3.28	16.74	4.66	20.92	0.05	128	23	119	33	NONE		24.2	55	37.1	729	757	8300	345.8	5.76	1	106.4	0	0	8300
						Kullanıcı 3 (---)	-		00:00:22	65.22	0.681	44.413	577	1050.25	1151.73	1.1	122.5	21.8	37.9	34.6	13.46	3.8	127	8.3	17.99	3.2	16.58	4.61	20.92	0.05	128	23	118	33	NONE		24.1	55	37.1	729	757	7723	321.8	5.36	1	99	0	0	7723
									00:00:24	28.17	1.101	31.014	734	956.67	1062.86	1.11	188.1	46.4	30.4	27.3	12.27	3.5	132	7.2	17.08	4.21	16.16	5.34	20.92	0.05	121	30	115	38	NONE		24.1	56	37.1	729	757	7056	294	4.9	1	90.5	0	0	7056
									00:00:25	63.83	0.46	29.362	501	526.871	602.506	1.14	85.9	11.7	47.2	41.3	6.75	1.9	133	4	18.67	2.54	17.72	3.84	20.92	0.05	133	18	126	27	NONE		24.1	56	37.1	729	757	3913	163.1	2.72	1	50.2	0	0	3913
									00:00:25	88.24	1.117	98.559	406	2991.51	3364.99	1.12	191.4	46.9	30.9	27.5	38.35	11	135	22.2	17.14	4.2	16.24	4.99	20.92	0.05	122	30	115	35	NONE		24.1	57	37.1	729	757	22130	922.1	15.37	1	283.7	0	0	22130
									00:00:27	46.15	1.812	83.631	934	2113.01	2373.65	1.12	322	63.4	38.1	33.9	27.09	7.7	138	15.3	17.77	3.5	16.74	4.61	20.92	0.05	126	25	119	33	NONE		24.1	57	37.1	729	757	15627	651.1	10.85	2	200.3	0	0	15627
									00:00:27	71.43	1.151	82.214	562	1971.18	2323.37	1.18	206	40.1	39.2	33.2	25.27	7.2	141	14	17.9	3.48	17.02	4.37	20.92	0.05	127	25	121	31	NONE		24.1	57	37.1	729	757	14750	614.6	10.24	2	189.1	0	0	14750
									00:00:29	56.07	1.002	56.187	825	1072.57	1287.48	1.2	185.4	28.4	48.7	40.6	13.75	3.9	143	7.5	18.5	2.83	17.64	3.92	20.92	0.05	131	20	125	28	NONE		24.1	57	37.1	729	757	8063	336	5.6	2	103.4	0	0	8063
									00:00:29	93.75	0.764	71.625	328	1453.94	1853.11	1.27	139.9	24.4	44.7	35.1	18.64	5.3	144	10.1	18.31	3.19	17.38	3.96	20.92	0.05	130	23	123	28	NONE		24.1	57	37.1	729	757	11101	462.5	7.71	2	142.3	0	0	11101
									00:00:30	80	1.27	101.6	576	2066.21	2789.33	1.35	232	43	46.5	34.4	26.49	7.6	146	14.2	18.27	3.39	17.15	4.18	20.92	0.05	130	24	122	30	NONE		24.1	57	37.1	729	757	16022	667.6	11.13	2	205.4	0	0	16022
									00:00:31	81.08	0.998	80.919	529	1804.43	2135.32	1.18	180.7	32.5	41.7	35.2	23.13	6.6	148	12.2	18.11	3.26	17.16	4	20.92	0.05	129	23	122	28	NONE		24.2	57	37.1	729	757	13516	563.2	9.39	2	173.3	0	0	13516
									00:00:32	67.42	1.264	85.213	686	2079.1	2278.4	1.1	226.2	41.7	38.7	35.3	26.66	7.6	152	13.7	17.9	3.3	16.93	4.26	20.92	0.05	127	23	120	30	NONE		24.1	56	37.1	729	757	15285	636.9	10.61	3	196	0	0	15285
									00:00:33	62.5	1.509	94.312	810	2566.19	2661.38	1.04	265.4	52.5	35	33.8	32.9	9.4	154	16.7	17.59	3.48	16.65	4.35	20.92	0.05	125	25	118	31	NONE		24.1	56	37.1	729	757	18627	776.1	12.94	3	238.8	0	0	18627
									00:00:33	82.19	1.091	89.671	576	2315.14	2479.23	1.07	193.5	37.2	36.2	33.8	29.68	8.5	157	14.7	17.74	3.41	16.74	4.3	20.92	0.05	126	24	119	31	NONE		24.1	56	37.1	729	757	16929	705.4	11.76	3	217	0	0	16929
									00:00:34	73.17	1.219	89.195	624	2486.98	2576.55	1.04	213.4	43.4	33.8	32.6	31.88	9.1	160	15.5	17.51	3.56	16.42	4.42	20.92	0.05	124	25	117	31	NONE		24.2	56	37.1	729	757	18048	752	12.53	3	231.4	0	0	18048
									00:00:35	54.55	1.18	64.364	812	2087.73	2011.28	0.96	200.7	45.4	29	30.1	26.77	7.6	161	13	17.01	3.85	15.96	4.73	20.92	0.05	121	27	113	34	NONE		24.2	56	37.1	729	757	14911	621.3	10.35	3	191.2	0	1863	13047
									00:00:36	51.28	1.278	65.538	838	2002.05	1964.86	0.98	220.1	47.2	30.9	31.5	25.67	7.3	164	12.2	17.22	3.69	16.17	4.74	20.92	0.05	122	26	115	34	NONE		24.2	56	37.1	729	757	14356	598.2	9.97	3	184	0	910	13446
									00:00:38	43.17	1.654	71.396	1103	2496.35	2417.97	0.97	276.2	68.9	27.4	28.3	32	9.1	165	15.1	16.7	4.17	15.68	5.09	20.92	0.05	119	30	111	36	NONE		24.1	56	37.1	729	757	17850	743.7	12.4	4	228.8	0	1913	15937
									00:00:39	71.43	1.219	87.071	624	2840.6	2809.04	0.99	206.8	48.4	28.9	29.2	36.42	10.4	166	17.1	16.96	3.97	15.67	5.05	20.92	0.05	120	28	111	36	NONE		24.2	56	37.2	729	757	20402	850.1	14.17	4	261.6	0	774	19629
									00:00:39	66.67	1.563	104.2	747	3660.22	3544.91	0.97	260.7	65.4	27.2	28.1	46.93	13.4	167	21.9	16.68	4.18	15.51	5.13	20.92	0.05	118	30	110	36	NONE		24.2	56	37.2	729	757	26171	1090.5	18.17	4	335.5	0	2814	23357
									00:00:40	64.52	1.29	83.226	808	2733.26	2678.64	0.98	218.6	51.1	28.8	29.4	35.04	10	168	16.3	16.95	3.96	15.76	5.03	20.92	0.05	120	28	112	36	NONE		24.2	56	37.2	729	757	19593	816.4	13.61	4	251.2	0	1336	18257
									00:00:42	49.18	1.83	90	918	3251.9	3151.99	0.97	303	78.8	26.6	27.5	41.69	11.9	168	19.4	16.56	4.31	15.53	5.38	20.92	0.05	118	31	110	38	NONE		24.2	56	37.2	729	757	23255	969	16.15	5	298.1	0	2439	20817
									00:00:43	55.56	1.839	102.167	904	3622.62	3574.13	0.99	305.7	79.1	27.1	27.5	46.44	13.3	169	21.4	16.62	4.3	15.54	5.26	20.92	0.05	118	31	110	37	NONE		24.2	56	37.2	729	757	26006	1083.6	18.06	5	333.4	0	1188	24818
									00:00:44	63.83	1.646	105.064	869	3158.74	3260.68	1.03	283.8	62.9	31.8	30.9	40.5	11.6	169	18.7	17.24	3.82	16.02	4.99	20.92	0.05	122	27	114	35	NONE		24.2	56	37.2	729	757	22904	954.3	15.91	5	293.6	0	0	22904
									00:00:45	53.1	1.871	99.345	977	3103.91	3244.97	1.05	319.7	75.2	30.8	29.5	39.79	11.4	169	18.4	17.09	4.02	16.08	5.06	20.92	0.05	121	29	114	36	NONE		24.2	56	37.2	729	757	22572	940.5	15.67	5	289.4	0	0	22572
									00:00:46	60.61	1.622	98.303	884	2947.13	3216.38	1.09	279.1	65.3	31.9	29.2	37.78	10.8	169	17.4	17.21	4.03	16.03	5.13	20.92	0.05	122	29	114	36	NONE		24.2	56	37.2	729	757	21646	901.9	15.03	6	277.5	0	0	21646
									00:00:47	50.42	1.773	89.395	967	3071.39	3286.74	1.07	295.8	80.1	28	26.1	39.38	11.3	169	18.2	16.68	4.52	15.73	5.46	20.92	0.05	118	32	112	39	NONE		24.2	55	37.2	729	757	22455	935.6	15.59	6	287.9	0	0	22455
									00:00:48	68.97	1.547	106.69	777	3359.12	3696.21	1.1	263.2	65.9	30.3	27.6	43.07	12.3	169	19.9	17.01	4.26	15.78	5.34	20.92	0.05	121	30	112	38	NONE		24.2	55	37.2	729	757	24720	1030	17.17	6	316.9	0	0	24720
									00:00:49	68.97	1.808	124.69	791	4012.81	4426.61	1.1	306	78.9	29.9	27.1	51.45	14.7	170	23.6	16.92	4.36	15.64	5.41	20.92	0.05	120	31	111	38	NONE		24.2	55	37.2	729	757	29548	1231.2	20.52	7	378.8	0	0	29548
									00:00:50	59.41	1.581	93.921	838	2976.9	3222.12	1.08	268.8	66.7	30.2	27.9	38.17	10.9	169	17.6	17	4.22	15.73	5.51	20.92	0.05	121	30	112	39	NONE	Marker	24.2	55	37.2	729	757	21822	909.3	15.15	7	279.8	0	0	21822
									00:00:51	51.28	1.903	97.59	961	3259.32	3576.55	1.1	319.3	85.7	28.8	26.3	41.79	11.9	169	19.3	16.78	4.5	15.75	5.62	20.92	0.05	119	32	112	40	NONE		24.2	55	37.2	729	757	23970	998.7	16.65	7	307.3	0	0	23970
									00:00:52	44.12	1.574	69.441	952	2655.94	2781.45	1.05	255.4	77.4	25	23.9	34.05	9.7	169	15.7	16.23	4.92	15.03	6.11	20.92	0.05	115	35	107	43	NONE		24.2	55	37.2	729	757	19322	805.1	13.42	7	247.7	0	0	19322
									00:00:53	55.56	1.476	82	763	2660.64	2896.82	1.09	249.5	64.1	29.4	27	34.11	9.7	169	15.7	16.9	4.34	15.49	5.72	20.92	0.05	120	31	110	41	NONE		24.2	55	37.2	729	757	19531	813.8	13.56	8	250.4	0	0	19531
									00:00:55	41.67	1.764	73.5	1122	2446.59	2671.73	1.09	296.3	78.8	28.8	26.4	31.37	9	167	14.7	16.8	4.47	15.63	5.91	20.92	0.05	119	32	111	42	NONE		24.2	55	37.2	730	757	17972	748.8	12.48	8	230.4	0	0	17972
									00:00:56	41.1	1.084	44.548	937	1701.34	1824.8	1.07	175.7	54.5	24.5	22.8	21.81	6.2	166	10.2	16.21	5.03	14.82	6.61	20.92	0.05	115	36	105	47	NONE		24.2	54	37.2	729	757	12445	518.6	8.64	8	159.6	0	0	12445
									00:00:57	49.18	1.035	50.902	691	2280.99	2350.66	1.03	159.8	58.6	20.8	20.2	29.24	8.4	163	14	15.44	5.66	14.04	7.04	20.92	0.05	110	40	100	50	NONE		24.2	54	37.2	729	757	16534	688.9	11.48	8	212	0	0	16534
									00:00:59	37.5	1.779	66.712	1028	3084.95	3246.75	1.05	271.1	106.1	20.8	19.7	39.55	11.3	160	19.3	15.24	5.96	14.12	7.4	20.92	0.05	108	42	100	53	NONE		24.2	54	37.2	729	757	22468	936.2	15.6	9	288.1	0	0	22468
									00:01:01	27.15	2.118	57.502	1219	2618.33	2809.3	1.07	324.1	126.8	21.2	19.8	33.57	9.6	154	17	15.3	5.99	14.25	7.32	20.92	0.05	109	43	101	52	NONE		24.2	54	37.2	729	757	19154	798.1	13.3	9	245.6	0	0	19154
									00:01:03	38.96	1.857	72.351	1183	3039.84	3173.2	1.04	292.8	99.9	22.9	21.9	38.97	11.1	149	20.4	15.77	5.38	14.63	6.73	20.92	0.05	112	38	104	48	NONE		24.2	54	37.2	729	757	22098	920.8	15.35	10	283.3	0	0	22098
									00:01:04	42.55	1.584	67.404	1013	2641.89	2847.27	1.08	254.7	82.1	24.4	22.6	33.87	9.7	148	17.9	16.08	5.18	14.8	6.73	20.92	0.05	114	37	105	48	NONE		24.1	55	37.2	729	757	19347	806.1	13.44	10	248	0	0	19347
									00:01:06	33.33	2.531	84.367	1337	3525.52	3926.38	1.11	397.9	144.4	23.3	20.9	45.2	12.9	147	24	15.72	5.71	14.79	7.04	20.92	0.05	112	41	105	50	NONE		24.1	55	37.2	729	757	26019	1084.1	18.07	11	333.6	0	0	26019
									00:01:08	35.09	1.283	45.018	1124	1908.06	2048.9	1.07	201.3	71.6	22.3	20.8	24.46	7	148	12.9	15.69	5.58	14.28	7.11	20.92	0.05	111	40	101	50	NONE		24.1	55	37.2	729	757	13961	581.7	9.7	11	179	0	0	13961
									00:01:09	34.09	1.454	49.568	1094	2077.31	2268.86	1.09	228.7	81.6	22.7	20.8	26.63	7.6	147	14.1	15.73	5.61	14.39	7.26	20.92	0.05	112	40	102	52	NONE		24.1	55	37.3	729	757	15260	635.8	10.6	11	195.6	0	0	15260
									00:01:11	37.27	1.587	59.143	1062	2667.01	2818.58	1.06	244	92.7	21.2	20.1	34.19	9.8	148	18	15.37	5.84	14.08	7.39	20.92	0.05	109	41	100	52	NONE		24.1	54	37.3	729	757	19443	810.1	13.5	12	249.3	0	0	19443
									00:01:13	33.52	1.82	61.006	1282	2781.75	2978.81	1.07	278.4	108.9	21.1	19.7	35.66	10.2	148	18.8	15.3	5.98	14.13	7.51	20.92	0.05	109	42	100	53	NONE		24.1	54	37.2	729	757	20341	847.5	14.13	12	260.8	0	0	20341
									00:01:14	85.71	0.288	24.686	72	892.318	1026.76	1.15	47.2	14.7	20.9	18.2	11.44	3.3	148	6	16.39	5.1	15.72	6.51	20.92	0.05	116	36	112	46	NONE		24.1	54	37.2	729	757	6638	276.6	4.61	12	85.1	0	0	6638
									00:01:16	29.7	1.679	49.871	998	2287.66	2445.82	1.07	256.3	100.9	20.9	19.5	29.33	8.4	147	15.6	15.27	6.01	14.01	7.63	20.92	0.05	108	43	99	54	NONE		24.1	54	37.3	729	757	16722	696.7	11.61	12	214.4	0	0	16722
									00:01:17	36.14	1.915	69.217	1250	3169.85	3332.6	1.05	292.9	113	21	20	40.64	11.6	145	21.9	15.3	5.9	14.1	7.42	20.92	0.05	109	42	100	53	NONE		24.1	53	37.3	729	757	23081	961.7	16.03	13	295.9	0	0	23081
									00:01:19	41.96	1.609	67.51	1046	2869.48	3083.24	1.07	252.2	90.1	22.5	20.9	36.79	10.5	145	19.8	15.67	5.6	14.43	7.1	20.92	0.05	111	40	102	50	NONE		24.1	53	37.3	729	757	20999	875	14.58	13	269.2	0	0	20999
									00:01:20	38.22	1.842	70.395	1187	2753.94	3141.23	1.14	295.2	100.8	24.6	21.6	35.31	10.1	144	19.1	16.03	5.47	14.92	6.96	20.92	0.05	114	39	106	49	NONE		24.1	53	37.3	729	757	20442	851.7	14.2	13	262.1	0	0	20442
									00:01:22	34.48	1.919	66.172	1255	2472.28	2978.03	1.2	310.6	105.9	25.8	21.4	31.7	9.1	144	17.2	16.19	5.52	15.19	7.02	20.92	0.05	115	39	108	50	NONE		24.1	53	37.3	729	757	18602	775.1	12.92	14	238.5	0	0	18602
									00:01:24	38.71	1.747	67.626	1156	2433.17	2979.48	1.22	285.5	94.4	26.7	21.8	31.19	8.9	143	17	16.34	5.4	15.28	6.87	20.92	0.05	116	38	108	49	NONE		24.1	53	37.3	729	757	18384	766	12.77	14	235.7	0	0	18384
									00:01:25	34.88	1.867	65.128	1156	2361.29	2967.52	1.26	303.9	104.3	26.5	21.1	30.27	8.6	141	16.7	16.28	5.59	15.26	7.17	20.92	0.05	116	40	108	51	NONE		24.1	53	37.3	729	757	17962	748.4	12.47	15	230.3	0	0	17962
									00:01:27	32.43	1.868	60.584	1304	2167.58	2737.63	1.26	305.1	103.5	26.9	21.3	27.79	7.9	139	15.6	16.33	5.54	15.32	7.12	20.92	0.05	116	39	109	51	NONE		24.1	53	37.3	729	757	16510	687.9	11.46	15	211.7	0	0	16510
									00:01:29	32.43	1.885	61.135	1250	2145.76	2750.77	1.28	309.2	104	27.4	21.4	27.51	7.9	138	15.5	16.4	5.52	15.45	6.97	20.92	0.05	116	39	110	49	NONE		24.1	53	37.3	729	757	16408	683.7	11.39	15	210.4	0	0	16408
									00:01:31	26.09	1.823	47.557	1392	1671.57	2226.15	1.33	298.1	104.6	27.4	20.5	21.43	6.1	134	12.5	16.35	5.74	15.39	7.19	20.92	0.05	116	41	109	51	NONE		24.1	53	37.3	729	757	12914	538.1	8.97	16	165.6	0	0	12914
									00:01:34	26.79	1.737	46.527	1268	1593.1	2099.34	1.32	286.3	96.1	28	21.3	20.42	5.8	129	12.3	16.48	5.53	15.52	7.13	20.92	0.05	117	39	110	51	NONE		24.1	53	37.3	729	757	12272	511.3	8.52	16	157.3	0	0	12272
									00:01:35	35.5	1.812	64.331	1172	2081.75	2796.09	1.34	302.7	96.6	29.7	22.1	26.69	7.6	127	16.4	16.71	5.33	15.76	6.81	20.92	0.05	119	38	112	48	NONE		24.1	53	37.3	729	757	16120	671.7	11.19	16	206.7	0	0	16120
									00:01:37	30.15	1.92	57.889	1360	1686.78	2455.19	1.46	327.2	99.9	33.1	22.7	21.63	6.2	127	13.3	17.04	5.2	16.33	6.4	20.92	0.05	121	37	116	45	NONE		24.1	53	37.3	729	757	13362	556.7	9.28	17	171.3	0	0	13362
									00:01:39	32.79	1.701	55.77	1232	1501.91	2273.46	1.51	294.2	85.1	35.6	23.5	19.26	5.5	125	12	17.3	5	16.44	6.35	20.92	0.05	123	36	117	45	NONE		24	53	37.3	729	757	12036	501.5	8.36	17	154.3	0	0	12036
									00:01:41	38.22	1.517	57.975	1015	1478.49	2281.72	1.54	265	73.3	37.4	24.2	18.96	5.4	124	11.9	17.47	4.83	16.6	6.27	20.92	0.05	124	34	118	45	NONE		24	53	37.3	729	757	11917	496.6	8.28	17	152.8	0	0	11917
									00:01:42	37.97	1.129	42.873	910	1100.08	1695.12	1.54	197	54.8	36.6	23.7	14.1	4	124	8.9	17.45	4.85	16.41	6.5	20.92	0.05	124	34	117	46	NONE		24	53	37.3	729	757	8863	369.3	6.15	17	113.6	0	0	8863
									00:01:44	32.61	1.51	49.239	1125	1303.45	2062.41	1.58	261.4	77.6	36	22.8	16.71	4.8	123	10.6	17.31	5.14	16.45	6.62	20.92	0.05	123	36	117	47	NONE		24	53	37.3	729	757	10587	441.1	7.35	18	135.7	0	0	10587
									00:01:46	31.91	1.566	49.979	1168	1271	2025.68	1.59	273.2	77.9	37.6	23.6	16.29	4.7	121	10.5	17.45	4.97	16.58	6.48	20.92	0.05	124	35	118	46	NONE		24	53	37.3	729	757	10347	431.1	7.19	18	132.6	0	0	10347
									00:01:48	31.09	1.277	39.699	998	1026.78	1651.95	1.61	221.9	65.2	36.5	22.7	13.16	3.8	120	8.6	17.38	5.11	16.36	6.79	20.92	0.05	123	36	116	48	NONE		24	53	37.3	729	757	8383	349.3	5.82	18	107.5	0	0	8383
									00:01:50	26.91	1.381	37.157	1189	927.788	1499.43	1.62	241.6	68.4	38	23.5	11.89	3.4	116	8	17.49	4.95	16.47	6.68	20.92	0.05	124	35	117	47	NONE		24	53	37.3	729	757	7586	316.1	5.27	18	97.3	0	0	7586
									00:01:53	20.27	1.814	36.77	1307	1050.27	1729.98	1.65	308	104.6	33.7	20.4	13.46	3.8	116	9.1	16.98	5.77	16.25	7.11	20.92	0.05	121	41	115	50	NONE		24	53	37.3	729	757	8639	359.9	6	18	110.8	0	0	8639
									00:01:55	30.3	0.835	25.303	758	684.05	1059.55	1.55	144.1	42.9	33.9	21.9	8.77	2.5	114	6	17.26	5.14	16.14	6.85	20.92	0.05	123	36	115	49	NONE		24	53	37.3	729	757	5520	230	3.83	19	70.8	0	0	5520
									00:01:57	27.65	1.548	42.802	1140	1140.23	1839.38	1.61	267.3	81.6	35.8	22.2	14.62	4.2	115	9.9	17.27	5.27	16.25	7.01	20.92	0.05	123	37	115	50	NONE		24	53	37.3	729	757	9317	388.2	6.47	19	119.4	0	0	9317
									00:01:59	29.56	1.458	43.094	1127	1126	1814.07	1.61	252.8	75.3	36.4	22.6	14.44	4.1	114	9.9	17.34	5.16	16.45	6.68	20.92	0.05	123	37	117	47	NONE		24	53	37.3	729	757	9197	383.2	6.39	19	117.9	0	0	9197
									00:02:01	29.41	1.43	42.059	1168	986.868	1609.44	1.63	253	67.2	40.5	24.9	12.65	3.6	112	8.8	17.69	4.7	16.85	6.18	20.92	0.05	126	33	120	44	NONE		24	53	37.3	729	757	8092	337.2	5.62	19	103.7	0	0	8092
									00:02:03	30.61	1.342	41.082	1116	939.345	1560.35	1.66	238.3	62.6	41.5	25	12.04	3.4	112	8.4	17.76	4.66	16.87	6.1	20.92	0.05	126	33	120	43	NONE		24	53	37.3	729	757	7747	322.8	5.38	19	99.3	0	0	7747
									00:02:05	27.65	1.322	36.553	1021	848.439	1443.72	1.7	233.8	64.1	40.8	24	10.88	3.1	113	7.5	17.69	4.85	16.85	6.3	20.92	0.05	126	34	120	45	NONE		24	53	37.3	729	757	7052	293.8	4.9	20	90.4	0	0	7052
									00:02:08	24.69	1.476	36.444	1137	877.846	1497.01	1.71	259.2	74.4	39.5	23.2	11.25	3.2	112	7.8	17.56	5.04	16.69	6.57	20.92	0.05	125	36	118	47	NONE		24	53	37.3	729	757	7301	304.2	5.07	20	93.6	0	0	7301
									00:02:10	30.61	1.387	42.459	1097	986.692	1647.97	1.67	245.5	66.1	40.9	24.5	12.65	3.6	109	9.1	17.7	4.77	16.78	6.26	20.92	0.05	126	34	119	44	NONE		24	54	37.3	729	757	8152	339.7	5.66	20	104.5	0	0	8152
									00:02:12	23.53	1.521	35.788	1273	836.88	1435.81	1.72	268.5	74.9	40.8	23.8	10.73	3.1	108	7.7	17.65	4.92	16.9	6.22	20.92	0.05	125	35	120	44	NONE		24	54	37.3	729	757	6974	290.6	4.84	20	89.4	0	0	6974
									00:02:15	23.08	1.424	32.862	1256	739.236	1272.37	1.72	253.1	67.7	42.3	24.6	9.48	2.7	108	6.8	17.77	4.75	16.93	6.19	20.92	0.05	126	34	120	44	NONE		24	53	37.3	729	757	6167	257	4.28	20	79.1	0	0	6167
									00:02:17	29.85	1.388	41.433	1012	953.261	1594.68	1.67	246.1	65.6	41.3	24.7	12.22	3.5	104	9.2	17.73	4.73	17.02	5.98	20.92	0.05	126	34	121	42	NONE		24	53	37.3	729	757	7879	328.3	5.47	21	101	0	0	7879
									00:02:19	25	1.533	38.325	1272	814.278	1416.38	1.74	275	69.6	44.9	25.8	10.44	3	103	7.9	17.94	4.54	17.2	5.84	20.92	0.05	127	32	122	41	NONE		24	53	37.4	729	757	6817	284	4.73	21	87.4	0	0	6817
									00:02:21	30	1.333	39.99	1079	816.073	1430.51	1.75	240.6	58.6	46.4	26.5	10.46	3	105	7.8	18.05	4.4	17.32	5.69	20.92	0.05	128	31	123	40	NONE		24	53	37.4	729	757	6849	285.4	4.76	21	87.8	0	0	6849
									00:02:24	27.03	1.295	35	1107	698.829	1240.24	1.77	234.4	56.4	47.4	26.7	8.96	2.6	106	6.6	18.1	4.36	17.29	5.72	20.92	0.05	129	31	123	41	NONE		24	53	37.4	729	757	5889	245.4	4.09	21	75.5	0	0	5889
									00:02:25	35.5	1.342	47.645	904	986.39	1710.31	1.73	241.8	59.2	45.8	26.4	12.65	3.6	105	9.4	18.02	4.41	17.23	5.7	20.92	0.05	128	31	122	40	NONE		24	53	37.3	729	757	8249	343.7	5.73	21	105.8	0	0	8249
									00:02:27	31.25	1.344	42	1059	832.984	1456.54	1.75	243.7	57.3	47.8	27.3	10.68	3.1	104	8	18.13	4.26	17.36	5.54	20.92	0.05	129	30	123	39	NONE		24	53	37.3	729	757	6985	291	4.85	21	89.6	0	0	6985
									00:02:30	19.17	1.628	31.208	1533	586.048	1093.2	1.87	296.7	70.1	51	27.3	7.51	2.1	106	5.5	18.22	4.31	17.46	5.63	20.92	0.05	129	31	124	40	NONE		24	54	37.4	729	757	5023	209.3	3.49	22	64.4	0	0	5023
									00:02:33	26.67	1.448	38.613	1046	814.666	1443.7	1.77	259.8	66.5	45.1	25.5	10.44	3	104	7.8	17.94	4.59	17.26	5.84	20.92	0.05	127	33	123	41	NONE		24	54	37.4	729	757	6862	285.9	4.77	22	88	0	0	6862
									00:02:35	30.61	1.013	31.01	882	669.779	1131.13	1.69	181.5	45.4	43.1	25.5	8.59	2.5	102	6.6	17.92	4.48	17.18	5.73	20.92	0.05	127	32	122	41	NONE		24	54	37.4	729	757	5553	231.4	3.86	22	71.2	0	0	5553
									00:02:37	27.52	1.017	27.991	990	561.686	946.712	1.69	184.4	42.3	46.4	27.5	7.2	2.1	103	5.5	18.13	4.16	17.25	5.67	20.92	0.05	129	30	122	40	NONE		24	53	37.4	729	757	4654	193.9	3.23	22	59.7	0	0	4654
									00:02:40	21.43	1.483	31.779	1182	741.152	1247.98	1.68	262.2	71.5	40.9	24.3	9.5	2.7	103	7.2	17.68	4.82	17.05	5.89	20.92	0.05	126	34	121	42	NONE		24	53	37.4	729	757	6139	255.8	4.26	22	78.7	0	0	6139
									00:02:41	30.3	1.124	34.061	881	767.314	1240.52	1.62	200.4	50.3	41.6	25.7	9.84	2.8	101	7.6	17.83	4.48	17.03	5.82	20.92	0.05	127	32	121	41	NONE		24	53	37.4	729	757	6274	261.4	4.36	22	80.4	0	0	6274
									00:02:44	22.3	1.465	32.677	1229	721.739	1209.22	1.68	261.6	66.6	43.1	25.7	9.25	2.6	100	7.2	17.86	4.55	17.11	5.71	20.92	0.05	127	32	121	41	NONE		24	53	37.4	729	757	5969	248.7	4.14	23	76.5	0	0	5969
									00:02:47	24.19	1.48	35.806	1273	727.403	1229.82	1.69	267.8	62.5	46.9	27.7	9.33	2.7	100	7.3	18.09	4.22	17.33	5.55	20.92	0.05	128	30	123	39	NONE		24	53	37.4	729	757	6033	251.4	4.19	23	77.3	0	0	6033
									00:02:49	27.52	1.389	38.229	1053	786.398	1323.07	1.68	250.9	59.1	46.2	27.4	10.08	2.9	98	8	18.06	4.25	17.35	5.47	20.92	0.05	128	30	123	39	NONE		24	53	37.4	729	757	6512	271.3	4.52	23	83.5	0	0	6512
									00:02:51	25.1	1.137	28.544	974	566.113	947.004	1.67	206.6	46.4	47.3	28.3	7.26	2.1	98	5.8	18.17	4.08	17.44	5.33	20.92	0.05	129	29	124	38	NONE		24	54	37.4	729	757	4679	195	3.25	23	60	0	0	4679
									00:02:54	26.43	1.137	30.053	868	644.659	1073.21	1.66	204.1	49.9	43.7	26.3	8.26	2.4	101	6.4	17.95	4.39	17.1	5.77	20.92	0.05	127	31	121	41	NONE		24	54	37.4	729	757	5320	221.7	3.69	23	68.2	0	0	5320
									00:02:56	30	1.021	30.63	858	695.012	1100.98	1.58	182	45.1	41	25.9	8.91	2.5	101	6.9	17.83	4.42	17	5.69	20.92	0.05	127	31	121	40	NONE		24	54	37.4	729	757	5647	235.3	3.92	23	72.4	0	0	5647
									00:02:58	25.97	1.029	26.727	1015	564.275	908.258	1.61	185.5	43	44.1	27.4	7.23	2.1	99	5.7	18.03	4.18	17.22	5.51	20.92	0.05	128	30	122	39	NONE		24	54	37.4	729	757	4608	192	3.2	23	59.1	0	0	4608
									00:03:00	29.13	1.097	31.951	853	710.021	1130.34	1.59	196.2	47.7	42.1	26.5	9.1	2.6	98	7.2	17.89	4.35	17.14	5.56	20.92	0.05	127	31	122	39	NONE		24	54	37.4	729	757	5778	240.7	4.01	24	74.1	0	0	5778
									00:03:02	30.46	1.245	37.919	1023	839.404	1338.05	1.59	222.8	54	42.6	26.7	10.76	3.1	99	8.5	17.9	4.34	17.23	5.44	20.92	0.05	127	31	122	39	NONE		24	54	37.4	729	757	6834	284.7	4.75	24	87.6	0	0	6834
									00:03:04	34.29	1.02	34.971	849	710.571	1128.48	1.59	185.1	40.5	45.8	28.9	9.11	2.6	98	7.3	18.15	3.97	17.32	5.24	20.92	0.05	129	28	123	37	NONE		24	54	37.4	729	757	5778	240.8	4.01	24	74.1	0	0	5778
									00:03:06	30.46	1.176	35.817	1008	730.228	1183.5	1.62	213.1	47.8	46.1	28.5	9.36	2.7	98	7.5	18.12	4.06	17.38	5.24	20.92	0.05	129	29	123	37	NONE		24	54	37.4	729	757	5976	249	4.15	24	76.6	0	0	5976
									00:03:08	28.44	1.1	31.28	956	599.459	991.186	1.65	201	42.9	48.9	29.5	7.69	2.2	98	6.1	18.27	3.9	17.45	5.2	20.92	0.05	130	28	124	37	NONE		24	54	37.4	729	757	4937	205.7	3.43	24	63.3	0	0	4937
									00:03:09	34.29	1.029	35.28	818	713.974	1153.75	1.62	186.7	41.4	46.1	28.5	9.15	2.6	96	7.4	18.14	4.02	17.43	5.18	20.92	0.05	129	29	124	37	NONE		24	54	37.4	729	757	5837	243.2	4.05	24	74.8	0	0	5837
									00:03:11	37.04	0.998	36.963	770	741.415	1201.08	1.62	181.3	39.9	46.4	28.6	9.51	2.7	96	7.7	18.17	4	17.5	5.05	20.92	0.05	129	28	124	36	NONE		24	54	37.4	729	757	6066	252.8	4.21	24	77.8	0	0	6066
									00:03:13	30.15	1.075	32.412	944	645.019	1071.12	1.66	195.3	43.7	47	28.3	8.27	2.4	97	6.6	18.17	4.07	17.55	5.13	20.92	0.05	129	29	125	36	NONE		24	54	37.4	729	757	5319	221.6	3.69	24	68.2	0	0	5319
									00:03:15	31.58	0.953	30.095	819	614.725	1001.28	1.63	172.6	39	45.4	27.8	7.88	2.3	97	6.3	18.11	4.09	17.45	5.18	20.92	0.05	129	29	124	37	NONE		24	53	37.4	729	757	5038	209.9	3.5	25	64.6	0	0	5038
									00:03:17	30	1.145	34.35	928	686.889	1136.51	1.65	207.9	46.6	47	28.4	8.81	2.5	97	7.1	18.16	4.07	17.5	5.14	20.92	0.05	129	29	124	36	NONE		24	53	37.4	729	757	5658	235.7	3.93	25	72.5	0	0	5658
									00:03:19	33.15	1.041	34.508	851	661.424	1082.61	1.64	190.3	40.2	48.7	29.7	8.48	2.4	98	6.7	18.28	3.86	17.58	5.02	20.92	0.05	130	27	125	36	NONE		24	53	37.4	729	757	5429	226.2	3.77	25	69.6	0	0	5429
									00:03:21	34.29	1.02	34.971	803	675.055	1114.38	1.65	186.2	40	48.3	29.2	8.65	2.5	98	6.9	18.25	3.92	17.52	5.07	20.92	0.05	130	28	124	36	NONE		24	53	37.4	729	757	5556	231.5	3.86	25	71.2	0	0	5556
									00:03:23	25.21	1.111	28.008	896	518.823	886.935	1.71	203.7	43.3	50.6	29.6	6.65	1.9	98	5.3	18.33	3.9	17.45	5.27	20.92	0.05	130	28	124	37	NONE		24	53	37.4	729	757	4319	179.9	3	25	55.4	0	0	4319
									00:03:25	29.41	0.877	25.794	797	505.618	826.969	1.64	159.8	34.6	46.9	28.7	6.48	1.9	96	5.3	18.22	3.95	17.43	5.17	20.92	0.05	129	28	124	37	NONE		24	53	37.4	729	757	4149	172.9	2.88	25	53.2	0	0	4149
									00:03:28	19.54	1.396	27.283	1285	548.912	926.587	1.69	253	58.3	47.2	28	7.04	2	95	5.8	18.12	4.18	17.46	5.24	20.92	0.05	129	30	124	37	NONE		24	53	37.5	729	757	4550	189.6	3.16	25	58.3	0	0	4550
									00:03:30	28.99	0.902	26.145	772	488.471	809.918	1.66	165.4	34.4	49.4	29.8	6.26	1.8	93	5.3	18.34	3.81	17.53	5.1	20.92	0.05	130	27	124	36	NONE		24	53	37.4	729	757	4026	167.8	2.8	25	51.6	0	0	4026
									00:03:33	23.9	0.908	21.705	864	426.274	697.391	1.64	165.4	35.9	47	28.7	5.47	1.6	93	4.6	18.22	3.95	17.49	5.14	20.92	0.05	129	28	124	36	NONE		24	53	37.5	729	757	3499	145.8	2.43	26	44.9	0	0	3499
									00:03:35	26.32	1.282	33.737	927	745.149	1199.04	1.61	229.4	56	42.8	26.6	9.55	2.7	94	7.9	17.89	4.37	17.32	5.34	20.92	0.05	127	31	123	38	NONE		24	53	37.5	729	757	6084	253.5	4.23	26	78	0	0	6084
									00:03:37	28.99	0.955	27.681	804	564.591	885.613	1.57	173.3	37.6	45.4	29	7.24	2.1	94	6	18.15	3.94	17.36	5.2	20.92	0.05	129	28	123	37	NONE		24	53	37.5	729	757	4574	190.6	3.18	26	58.6	0	0	4574
									00:03:39	36.59	0.908	33.22	800	673.216	1046.25	1.55	165	35.2	45.5	29.3	8.63	2.5	94	7.2	18.17	3.88	17.4	4.98	20.92	0.05	129	28	124	35	NONE		24	53	37.5	729	757	5438	226.6	3.78	26	69.7	0	0	5438
									00:03:41	25.86	0.984	25.448	976	484.474	757.943	1.56	180.4	36.1	48.8	31.2	6.21	1.8	94	5.2	18.33	3.67	17.7	4.79	20.92	0.05	130	26	126	34	NONE		24	53	37.5	729	757	3921	163.4	2.72	26	50.3	0	0	3921
									00:03:43	24.49	1.088	26.645	715	563.923	894.056	1.59	196.2	44.9	44.2	27.9	7.23	2.1	93	6.1	18.03	4.13	17.26	5.36	20.92	0.05	128	29	123	38	NONE		24	53	37.5	729	757	4583	191	3.18	26	58.8	0	0	4583
									00:03:46	24.69	0.676	16.691	579	353.164	531.662	1.51	122.2	26.5	42.4	28.1	4.53	1.3	93	3.8	18.08	3.92	17.26	5.04	20.92	0.05	128	28	123	36	NONE		24	53	37.5	729	757	2826	117.7	1.96	26	36.2	0	0	2826
									00:03:48	28.04	0.987	27.673	853	605.094	897.796	1.48	177.6	39.4	42.5	28.6	7.76	2.2	96	6.3	17.99	3.99	17.14	5.28	20.92	0.05	128	28	122	37	NONE		24	53	37.5	729	757	4820	200.8	3.35	26	61.8	0	0	4820
									00:03:50	26.09	0.805	21	737	481.794	693.435	1.44	143.9	32.7	39.8	27.7	6.18	1.8	95	5.1	17.88	4.06	17.13	5.22	20.92	0.05	127	29	122	37	NONE		24	53	37.5	729	757	3804	158.5	2.64	26	48.8	0	0	3804
									00:03:52	36.59	0.775	28.354	615	625.035	879.602	1.41	139.6	29.6	41.3	29.3	8.01	2.3	95	6.6	18.01	3.82	17.25	4.9	20.92	0.05	128	27	122	35	NONE		24	53	37.5	729	757	4903	204.3	3.41	26	62.9	0	0	4903
									00:03:54	31.75	0.813	25.81	692	569.407	804.561	1.41	146.4	31.2	41.4	29.3	7.3	2.1	94	6.1	18.01	3.84	17.18	5.06	20.92	0.05	128	27	122	36	NONE		24	53	37.5	729	757	4472	186.3	3.11	27	57.3	0	0	4472
									00:03:56	30.3	0.702	21.273	583	456.973	639.684	1.4	127	26	41.9	29.9	5.86	1.7	93	4.9	18.09	3.7	17.13	5.07	20.92	0.05	128	26	122	36	NONE		24	53	37.5	729	757	3580	149.2	2.49	27	45.9	0	0	3580
									00:03:57	33.9	0.696	23.593	571	509.385	701.709	1.38	125.9	25.5	41.7	30.2	6.53	1.9	93	5.5	18.09	3.66	17.09	5.03	20.92	0.05	128	26	121	36	NONE		24	53	37.5	729	757	3972	165.5	2.76	27	50.9	0	0	3972
									00:04:00	28.04	0.868	24.336	709	544.624	763.007	1.4	156	33.5	41.1	29.3	6.98	2	89	6.1	17.97	3.86	17.13	5.14	20.92	0.05	128	27	122	36	NONE		24	53	37.5	729	757	4267	177.8	2.96	27	54.7	0	0	4267
									00:04:02	26.2	0.94	24.629	867	522.399	751.073	1.44	170.2	35.3	43.6	30.3	6.7	1.9	88	5.9	18.11	3.76	17.25	4.97	20.92	0.05	129	27	122	35	NONE		24	53	37.5	729	757	4123	171.8	2.86	27	52.9	0	0	4123
									00:04:04	30.46	0.837	25.492	728	535.671	766.578	1.43	151.8	31	43.6	30.5	6.87	2	86	6.2	18.14	3.7	17.34	4.86	20.92	0.05	129	26	123	35	NONE		24	53	37.5	729	757	4223	175.9	2.93	27	54.1	0	0	4223
									00:04:06	27.91	0.708	19.758	725	380.518	549.996	1.45	130	24.3	46.8	32.4	4.88	1.4	86	4.4	18.36	3.43	17.44	4.74	20.92	0.05	130	24	124	34	NONE		24	53	37.5	729	757	3008	125.3	2.09	27	38.6	0	0	3008
									00:04:08	28.04	0.803	22.514	674	469.704	671.46	1.43	145.8	29.5	43.8	30.6	6.02	1.7	86	5.5	18.16	3.67	17.26	5.03	20.92	0.05	129	26	123	36	NONE		24	53	37.5	729	757	3701	154.2	2.57	27	47.5	0	0	3701
									00:04:10	32.61	0.747	24.359	596	529.787	738.742	1.39	134.9	27.9	41.7	29.9	6.79	1.9	86	6.2	18.06	3.73	17.18	4.97	20.92	0.05	128	27	122	35	NONE		24	53	37.5	729	757	4145	172.7	2.88	27	53.1	0	0	4145
									00:04:12	27.4	0.898	24.603	758	532.656	752.015	1.41	162.2	33.8	42.6	30.2	6.83	2	86	6.2	18.06	3.76	17.27	4.9	20.92	0.05	128	27	123	35	NONE		24	53	37.5	729	757	4183	174.3	2.9	27	53.6	0	0	4183
									00:04:14	29.7	0.829	24.624	755	520.901	733.029	1.41	150.3	30.4	43.3	30.8	6.68	1.9	87	6	18.13	3.67	17.23	4.95	20.92	0.05	129	26	122	35	NONE		24	53	37.5	729	757	4087	170.3	2.84	28	52.4	0	0	4087
									00:04:16	28.04	0.826	23.159	694	506.892	719.652	1.42	148.9	31.6	41.8	29.5	6.5	1.9	88	5.8	18.03	3.83	17.23	4.92	20.92	0.05	128	27	122	35	NONE		24	53	37.5	729	757	3987	166.1	2.77	28	51.1	0	0	3987
									00:04:18	28.57	0.821	23.457	660	529.409	735.764	1.39	147.4	31.7	40.5	29.2	6.79	1.9	88	6	17.95	3.86	17.13	5.02	20.92	0.05	127	27	122	36	NONE		24	53	37.5	729	757	4139	172.4	2.87	28	53.1	0	0	4139
									00:04:21	24.1	0.768	18.506	852	396.681	563.542	1.42	138.9	28.8	42.4	29.8	5.09	1.5	90	4.4	18.09	3.75	17.34	4.86	20.92	0.05	128	27	123	35	NONE		24	53	37.5	729	757	3120	130	2.17	28	40	0	0	3120
									00:04:23	26.43	0.926	24.476	651	607.094	847.025	1.4	163.5	39.4	37.3	26.7	7.78	2.2	89	6.8	17.66	4.25	16.94	5.28	20.92	0.05	125	30	120	37	NONE		23.9	53	37.5	729	757	4751	198	3.3	28	60.9	0	0	4751
									00:04:27	17.65	1.377	24.3	1186	587.891	836.745	1.42	244	58.3	39.2	27.6	7.54	2.2	89	6.6	17.72	4.23	17.03	5.3	20.92	0.05	126	30	121	38	NONE		23.9	53	37.5	729	757	4627	192.8	3.21	28	59.3	0	0	4627
									00:04:29	30.77	0.732	22.523	600	532.891	725.109	1.36	130.5	29	38.2	28.1	6.83	2	88	6.1	17.83	3.96	17.07	5.12	20.92	0.05	127	28	121	36	NONE		23.9	53	37.5	729	757	4141	172.6	2.88	28	53.1	0	0	4141
									00:04:30	34.09	0.747	25.466	616	617.071	828.425	1.34	132.7	29.9	37.4	27.9	7.91	2.3	88	7	17.76	4	16.98	5.15	20.92	0.05	126	28	121	37	NONE		23.9	53	37.5	729	757	4778	199.1	3.32	28	61.3	0	0	4778
									00:04:32	33.33	0.736	24.533	661	577.299	777.247	1.35	131.4	28.7	38.5	28.6	7.4	2.1	88	6.6	17.85	3.9	17.08	5.01	20.92	0.05	127	28	121	36	NONE		23.9	53	37.5	729	757	4473	186.4	3.11	28	57.3	0	0	4473
									00:04:34	30.46	0.834	25.401	694	621.474	834.276	1.34	147.9	33.7	37.4	27.9	7.97	2.3	88	7.1	17.73	4.04	16.98	5.18	20.92	0.05	126	29	121	37	NONE		23.9	53	37.5	729	757	4812	200.5	3.34	29	61.7	0	0	4812
									00:04:36	32.09	0.833	26.727	740	623.568	831.369	1.33	149	31.9	39.3	29.4	7.99	2.3	88	7.1	17.89	3.83	17.2	4.91	20.92	0.05	127	27	122	35	NONE		23.9	53	37.5	729	757	4819	200.8	3.35	29	61.8	0	0	4819
									00:04:38	28.71	0.775	22.249	725	508.246	702.023	1.38	138.9	30.1	39.8	28.8	6.52	1.9	88	5.8	17.92	3.88	17.25	4.93	20.92	0.05	127	28	122	35	NONE		23.9	53	37.5	729	757	3966	165.3	2.75	29	50.9	0	0	3966
									00:04:40	27.65	0.787	21.76	668	532.941	730.618	1.37	139.4	32.5	37.2	27.1	6.83	2	89	6	17.71	4.13	17.06	5.11	20.92	0.05	126	29	121	36	NONE		23.9	53	37.5	729	757	4150	172.9	2.88	29	53.2	0	0	4150
									00:04:43	24	0.855	20.52	839	469.625	657.212	1.4	153.1	33.7	40.1	28.7	6.02	1.7	89	5.3	17.91	3.94	17.21	5.03	20.92	0.05	127	28	122	36	NONE		23.9	53	37.5	729	757	3678	153.3	2.55	29	47.2	0	0	3678
									00:04:45	31.75	0.745	23.651	568	556.955	761.023	1.37	132.9	29.5	38.5	28.2	7.14	2	87	6.4	17.84	3.96	17.14	5.03	20.92	0.05	127	28	122	36	NONE		23.9	53	37.5	729	757	4333	180.6	3.01	29	55.6	0	0	4333
									00:04:57	33.9	0.805	27.288	647	618.348	836.887	1.35	144.6	30.4	40.3	29.8	7.93	2.3	90	6.9	17.96	3.78	17.24	4.79	20.92	0.05	128	27	122	34	NONE		23.9	52	37.5	729	757	4798	199.9	3.33	30	61.5	0	0	4798
									00:04:59	28.85	0.759	21.894	759	468.519	643.861	1.37	137.5	27.5	42.4	30.9	6.01	1.7	92	5.1	18.12	3.62	17.34	4.75	20.92	0.05	129	26	123	34	NONE		23.9	52	37.5	729	757	3651	152.1	2.54	30	46.8	0	0	3651
									00:05:01	34.68	0.649	22.509	458	515.199	681.487	1.32	116.5	24.2	39	29.5	6.61	1.9	92	5.6	17.95	3.73	17.19	4.85	20.92	0.05	127	26	122	34	NONE		23.9	52	37.5	729	757	3973	165.5	2.76	30	50.9	0	0	3973
									00:05:03	30.15	0.778	23.457	593	559.618	749.662	1.34	138.6	30.6	38.1	28.5	7.17	2	90	6.2	17.81	3.93	17.06	5.06	20.92	0.05	126	28	121	36	NONE		23.9	52	37.5	729	757	4330	180.4	3.01	30	55.5	0	0	4330
									00:05:05	31.91	0.845	26.968	778	647.982	874.072	1.35	150.3	33.7	38.2	28.3	8.31	2.4	91	7.1	17.79	3.99	17.24	4.86	20.92	0.05	126	28	122	35	NONE		23.9	52	37.5	729	757	5024	209.3	3.49	30	64.4	0	0	5024
									00:05:06	35.71	0.694	24.786	600	563.988	759.899	1.35	124.6	26.2	39.5	29.3	7.23	2.1	92	6.1	17.95	3.78	17.24	4.8	20.92	0.05	127	27	122	34	NONE		23.9	52	37.5	729	757	4371	182.1	3.04	30	56	0	0	4371
									00:05:08	31.91	0.773	24.67	631	564.554	767.329	1.36	138.6	29.6	39.7	29.2	7.24	2.1	91	6.2	17.93	3.83	17.32	4.77	20.92	0.05	127	27	123	34	NONE		23.9	52	37.5	729	757	4386	182.7	3.05	30	56.2	0	0	4386
									00:05:10	28.71	0.823	23.627	710	525.411	732.173	1.39	148.1	31.4	41.1	29.5	6.74	1.9	90	5.8	18	3.82	17.24	4.98	20.92	0.05	128	27	122	35	NONE		23.9	52	37.5	729	757	4110	171.3	2.85	30	52.7	0	0	4110
									00:05:13	22.99	0.72	16.552	747	357.13	505.921	1.42	130.1	27.1	41.8	29.5	4.58	1.3	89	4	18.07	3.76	17.31	4.89	20.92	0.05	128	27	123	35	NONE		23.9	52	37.5	729	757	2807	117	1.95	30	36	0	0	2807
									00:05:15	24.19	0.754	18.242	668	412.918	583.873	1.41	135.2	29.7	40.1	28.3	5.29	1.5	87	4.7	17.93	3.94	17.22	5.02	20.92	0.05	127	28	122	36	NONE		23.9	52	37.5	729	757	3244	135.2	2.25	31	41.6	0	0	3244
									00:05:18	25.64	0.782	20.051	602	475.108	654.38	1.38	139.3	31.4	38.4	27.9	6.09	1.7	87	5.5	17.81	4.02	17.21	4.96	20.92	0.05	126	29	122	35	NONE		23.9	52	37.5	729	757	3705	154.4	2.57	31	47.5	0	0	3705
									00:05:20	27.52	0.885	24.358	592	589.455	807.702	1.37	157.1	36.1	38.1	27.8	7.56	2.2	87	6.8	17.75	4.08	17.07	5.08	20.92	0.05	126	29	121	36	NONE		23.9	52	37.5	729	757	4590	191.2	3.19	31	58.8	0	0	4590
									00:05:22	26.67	0.831	22.16	596	542.199	734.88	1.36	147.3	33.9	37.4	27.6	6.95	2	87	6.2	17.73	4.08	17.05	5.06	20.92	0.05	126	29	121	36	NONE		23.9	52	37.5	729	757	4209	175.4	2.92	31	54	0	0	4209
									00:05:25	25.64	0.842	21.59	615	540.956	723.378	1.34	148.7	34.7	36.6	27.4	6.94	2	86	6.3	17.66	4.12	17.01	5.08	20.92	0.05	125	29	121	36	NONE		23.9	53	37.5	729	757	4184	174.3	2.91	31	53.6	0	0	4184
									00:05:27	28.17	0.741	20.873	564	532.174	693.855	1.3	130.6	30.3	35.5	27.2	6.82	1.9	87	6.1	17.62	4.09	16.97	5.04	20.92	0.05	125	29	120	36	NONE		23.9	53	37.5	729	757	4088	170.3	2.84	31	52.4	0	0	4088
									00:05:29	26.2	0.848	22.218	577	590.055	758.503	1.29	148.4	35.6	34.5	26.9	7.56	2.2	87	6.8	17.5	4.2	16.8	5.19	20.92	0.05	124	30	119	37	NONE		23.9	53	37.5	729	757	4515	188.1	3.14	31	57.9	0	0	4515
									00:05:32	22.81	0.927	21.148	712	566.952	731.052	1.29	161.9	39.4	34.5	26.7	7.27	2.1	92	6.2	17.46	4.25	16.79	5.2	20.92	0.05	124	30	119	37	NONE		23.9	53	37.5	729	757	4342	180.9	3.02	31	55.7	0	0	4342
									00:05:36	14.02	1.115	15.631	928	444.275	568.122	1.28	192.5	49.8	33	25.8	5.7	1.6	95	4.7	17.26	4.47	16.58	5.42	20.92	0.05	123	32	118	38	NONE		23.8	53	37.5	729	757	3395	141.5	2.36	32	43.5	0	0	3395
									00:05:38	30.3	0.637	19.303	508	511.902	623.003	1.22	111.8	25.3	33.6	27.6	6.56	1.9	95	5.4	17.55	3.97	16.81	5.05	20.92	0.05	125	28	119	36	NONE		23.9	53	37.5	729	757	3862	160.9	2.68	32	49.5	0	0	3862
									00:05:40	35.71	0.685	24.464	491	651.291	783.511	1.2	120.2	27	33.7	28	8.35	2.4	95	6.9	17.55	3.94	16.78	5	20.92	0.05	125	28	119	36	NONE		23.8	53	37.5	729	757	4899	204.1	3.4	32	62.8	0	0	4899
									00:05:41	31.41	0.673	21.141	574	556.972	673.807	1.21	118.3	26.4	34	28.1	7.14	2	94	5.9	17.58	3.92	16.86	4.97	20.92	0.05	125	28	120	35	NONE		23.8	53	37.5	729	757	4195	174.8	2.91	32	53.8	0	0	4195
									00:05:44	24.39	0.806	19.659	688	510.67	642.269	1.26	141.8	32.4	35.2	27.9	6.55	1.9	93	5.5	17.59	4.02	16.94	4.99	20.92	0.05	125	29	120	35	NONE		23.8	53	37.5	729	757	3885	161.9	2.7	32	49.8	0	0	3885
									00:05:46	30.93	0.668	20.66	569	525.154	648.184	1.23	118.1	25.8	35.2	28.5	6.73	1.9	91	5.8	17.68	3.86	16.98	4.87	20.92	0.05	126	27	121	35	NONE		23.8	53	37.5	729	757	3976	165.7	2.76	32	51	0	0	3976
									00:05:48	32.61	0.673	21.946	473	574.057	702.127	1.22	118.4	26.5	34.3	28	7.36	2.1	89	6.5	17.59	3.94	16.9	4.96	20.92	0.05	125	28	120	35	NONE		23.8	53	37.5	729	757	4336	180.7	3.01	32	55.6	0	0	4336
									00:05:50	27.4	0.738	20.219	611	523.363	650.064	1.24	130	29.2	35	28.2	6.71	1.9	89	5.9	17.62	3.96	16.86	5.04	20.92	0.05	125	28	120	36	NONE		23.8	53	37.5	729	757	3969	165.4	2.76	32	50.9	0	0	3969
									00:05:52	29.56	0.749	22.138	592	566.474	706.033	1.25	132.2	29.4	35.4	28.4	7.26	2.1	89	6.4	17.65	3.93	16.91	4.97	20.92	0.05	125	28	120	35	NONE		23.8	53	37.5	729	757	4300	179.2	2.99	32	55.1	0	0	4300
									00:05:54	23.9	0.839	20.056	793	507.905	648.827	1.28	148.2	33.4	36.2	28.3	6.51	1.9	92	5.5	17.66	3.98	16.93	5.01	20.92	0.05	125	28	120	36	NONE		23.8	52	37.5	729	757	3880	161.7	2.69	32	49.7	0	0	3880
									00:05:57	25.86	0.775	20.043	647	507.183	649.435	1.28	136.9	30.9	35.9	28.1	6.5	1.9	93	5.5	17.66	3.99	16.97	5	20.92	0.05	125	28	120	36	NONE		23.8	52	37.5	729	757	3877	161.5	2.69	32	49.7	0	0	3877
									00:05:59	28.57	0.853	24.371	591	640.261	810.606	1.27	149.7	34.9	34.9	27.6	8.21	2.3	92	7	17.55	4.09	16.91	5	20.92	0.05	125	29	120	36	NONE		23.8	52	37.5	729	757	4880	203.3	3.39	33	62.6	0	0	4880
									00:06:01	30.93	0.737	22.794	710	555.55	695.671	1.25	131.2	27.7	37.1	29.7	7.12	2	92	6	17.8	3.76	17.09	4.77	20.92	0.05	126	27	121	34	NONE		23.8	52	37.5	729	757	4222	175.9	2.93	33	54.1	0	0	4222
									00:06:03	26.32	0.728	19.158	648	452.386	587.705	1.3	130.1	27.5	38.3	29.5	5.8	1.7	93	4.9	17.87	3.78	17.14	4.82	20.92	0.05	127	27	122	34	NONE		23.8	53	37.5	729	757	3472	144.6	2.41	33	44.5	0	0	3472
									00:06:06	23.9	1.294	30.932	690	864.958	1112.57	1.29	224.1	57.2	33.8	26.3	11.09	3.2	93	9.3	17.32	4.42	16.77	5.33	20.92	0.05	123	31	119	38	NONE		23.8	53	37.5	729	757	6620	275.8	4.6	33	84.9	0	0	6620
									00:06:08	20.83	0.763	15.896	999	347.955	456.395	1.31	138	27	41.5	31.6	4.46	1.3	95	3.7	18.09	3.54	17.25	4.7	20.92	0.05	128	25	122	33	NONE		23.8	53	37.5	729	757	2677	111.5	1.86	33	34.3	0	0	2677
									00:06:11	23.35	0.763	17.813	710	381.62	515.295	1.35	138.3	27.2	42.4	31.4	4.89	1.4	95	4	18.13	3.56	17.23	4.83	20.92	0.05	129	25	122	34	NONE		23.8	53	37.5	729	757	2959	123.3	2.06	33	37.9	0	0	2959
									00:06:13	27.91	0.726	20.26	561	476.768	632.455	1.33	129.7	27.9	38.4	28.9	6.11	1.7	94	5.1	17.87	3.84	17.06	4.97	20.92	0.05	127	27	121	35	NONE		23.8	53	37.5	729	757	3679	153.3	2.56	33	47.2	0	0	3679
									00:06:16	25.21	0.779	19.639	703	454.31	599.832	1.32	139.6	29.3	39.3	29.8	5.82	1.7	92	4.9	17.92	3.76	17.1	4.93	20.92	0.05	127	27	121	35	NONE		23.8	53	37.5	729	757	3502	145.9	2.43	33	44.9	0	0	3502
									00:06:18	27.52	0.872	24	683	567.805	746.679	1.32	155.7	33.4	38.9	29.6	7.28	2.1	92	6.2	17.86	3.83	17.04	5	20.92	0.05	127	27	121	36	NONE		23.8	53	37.5	729	757	4372	182.1	3.04	33	56	0	0	4372
									00:06:20	28.04	0.763	21.393	680	489.516	644.212	1.32	137	28.3	39.7	30.2	6.28	1.8	92	5.3	17.96	3.71	17.23	4.77	20.92	0.05	127	26	122	34	NONE		23.8	53	37.5	729	757	3770	157.1	2.62	34	48.3	0	0	3770
									00:06:22	31.41	0.712	22.366	537	512.041	665.566	1.3	127.9	26.1	39.4	30.3	6.56	1.9	90	5.7	17.96	3.67	17.19	4.79	20.92	0.05	128	26	122	34	NONE		23.8	53	37.5	729	757	3930	163.7	2.73	34	50.4	0	0	3930
									00:06:24	25	0.748	18.7	653	428.316	562.231	1.31	134.3	27.7	39.6	30.1	5.49	1.6	89	4.8	17.95	3.7	17.11	4.94	20.92	0.05	127	26	121	35	NONE		23.8	53	37.5	729	757	3296	137.3	2.29	34	42.3	0	0	3296
									00:06:28	14.74	1.423	20.978	1205	482.515	657.459	1.36	254.9	54.9	41.3	30.3	6.19	1.8	89	5.4	17.91	3.86	17.24	4.9	20.92	0.05	127	27	122	35	NONE		23.8	53	37.5	729	757	3751	156.3	2.61	34	48.1	0	0	3751
									00:06:30	33.9	0.429	14.542	367	327.718	420.855	1.28	77.3	15.3	37.1	28.9	4.2	1.2	89	3.7	18.02	3.57	17.26	4.54	20.92	0.05	128	25	123	32	NONE		23.8	53	37.5	729	757	2507	104.5	1.74	34	32.1	0	0	2507
									00:06:32	30.93	0.602	18.619	512	421.026	542.131	1.29	108.4	21.6	39.1	30.3	5.4	1.5	89	4.7	18.01	3.59	17.24	4.66	20.92	0.05	128	25	122	33	NONE		23.8	53	37.5	729	757	3223	134.3	2.24	34	41.3	0	0	3223
									00:06:34	29.7	0.669	19.871	558	494.722	624.952	1.26	118.6	25.9	36	28.5	6.34	1.8	88	5.6	17.73	3.87	16.95	4.98	20.92	0.05	126	27	120	35	NONE		23.8	53	37.5	729	757	3768	157	2.62	34	48.3	0	0	3768
									00:06:37	22.14	0.631	13.97	526	349.896	437.022	1.25	111.8	24.3	35.5	28.4	4.49	1.3	89	3.9	17.72	3.85	17.05	4.78	20.92	0.05	126	27	121	34	NONE		23.8	53	37.5	729	757	2657	110.7	1.85	34	34.1	0	0	2657
									00:06:38	33.71	0.907	30.573	501	829.772	1019.38	1.23	158.4	37.2	34	27.7	10.64	3	90	9.2	17.46	4.1	16.72	5.14	20.92	0.05	124	29	119	36	NONE		23.8	53	37.5	729	757	6275	261.4	4.36	34	80.4	0	0	6275
									00:06:40	33.52	0.813	27.251	581	718.203	868.768	1.21	142.9	31.9	34.7	28.7	9.21	2.6	90	8	17.58	3.92	16.87	4.93	20.92	0.05	125	28	120	35	NONE		23.8	53	37.5	729	757	5410	225.4	3.76	34	69.4	0	0	5410
									00:06:43	24.49	0.867	21.233	826	493.791	626.139	1.27	155.5	31.5	39.5	31.2	6.33	1.8	91	5.4	17.94	3.63	17.14	4.73	20.92	0.05	127	26	122	34	NONE		23.8	53	37.5	729	757	3765	156.9	2.61	35	48.3	0	0	3765
									00:06:46	21.35	0.804	17.167	706	415.384	537.693	1.29	143.1	31	37.7	29.1	5.33	1.5	92	4.5	17.8	3.86	17.03	4.88	20.92	0.05	126	27	121	35	NONE		23.8	53	37.5	729	757	3185	132.7	2.21	35	40.8	0	0	3185
									00:06:47	34.48	0.717	24.724	567	597.371	739.021	1.24	127.9	26.4	37.3	30.2	7.66	2.2	91	6.6	17.84	3.68	17.17	4.59	20.92	0.05	127	26	122	33	NONE		23.8	53	37.5	729	757	4525	188.6	3.14	35	58	0	0	4525
									00:06:49	32.61	0.685	22.337	476	561.746	685.864	1.22	121.4	25.9	35.7	29.2	7.2	2.1	90	6.2	17.72	3.78	17.1	4.66	20.92	0.05	126	27	121	33	NONE		23.8	53	37.5	729	757	4241	176.7	2.95	35	54.4	0	0	4241
									00:06:52	21.35	0.824	17.594	607	448.563	562.112	1.25	145.5	32.4	35.9	28.6	5.75	1.6	89	5	17.66	3.93	16.85	5.04	20.92	0.05	125	28	120	36	NONE		23.8	53	37.5	729	757	3410	142.1	2.37	35	43.7	0	0	3410
									00:06:54	31.75	0.784	24.889	641	612.74	744.804	1.22	139.5	28.9	37	30.4	7.86	2.2	89	6.9	17.79	3.69	17.01	4.73	20.92	0.05	126	26	121	34	NONE		23.8	53	37.5	729	757	4621	192.5	3.21	35	59.2	0	0	4621
									00:06:56	32.26	1.16	37.419	568	1056.98	1266.84	1.2	201.2	48.3	33.3	27.8	13.55	3.9	89	11.9	17.34	4.16	16.71	5.06	20.92	0.05	123	30	119	36	NONE		23.8	53	37.5	729	757	7943	330.9	5.52	35	101.8	0	0	7943
									00:06:57	34.88	0.334	11.651	595	199.365	230.609	1.16	62.7	8.2	46.2	39.9	2.56	0.7	90	2.2	18.77	2.46	17.85	3.65	20.92	0.05	133	17	127	26	NONE		23.8	53	37.5	729	757	1485	61.9	1.03	35	19	0	0	1485
									00:06:59	35.93	0.674	24.216	375	585.103	699.66	1.2	120.4	24	37.1	31	7.5	2.1	91	6.4	17.86	3.56	17.1	4.53	20.92	0.05	127	25	121	32	NONE		23.8	53	37.5	729	757	4394	183.1	3.05	35	56.3	0	0	4394
									00:07:01	29.13	0.763	22.223	670	524.599	642.844	1.23	136.7	27.2	38.5	31.4	6.73	1.9	91	5.8	17.92	3.56	17.17	4.59	20.92	0.05	127	25	122	33	NONE		23.8	53	37.5	729	757	3964	165.2	2.75	35	50.8	0	0	3964
									00:07:03	32.26	0.588	18.968	514	438.587	525.797	1.2	105.8	20.1	38.1	31.8	5.62	1.6	90	4.9	17.99	3.42	17.3	4.34	20.92	0.05	128	24	123	31	NONE		23.8	53	37.5	729	757	3296	137.3	2.29	36	42.3	0	0	3296
									00:07:05	31.09	0.497	15.451	409	354.127	431.14	1.22	89.5	17.1	37.5	30.8	4.54	1.3	89	4	18.01	3.44	17.29	4.43	20.92	0.05	128	24	123	31	NONE		23.8	53	37.5	729	757	2672	111.3	1.86	36	34.3	0	0	2672
									00:07:07	35.09	0.492	17.263	463	398.923	469.348	1.18	88.6	16.5	37.1	31.5	5.11	1.5	88	4.5	18.01	3.35	17.31	4.3	20.92	0.05	128	24	123	31	NONE		23.8	53	37.5	729	757	2984	124.3	2.07	36	38.3	0	0	2984
									00:07:09	31.09	0.724	22.508	430	586.869	699.427	1.19	127.6	27.7	34.6	29.1	7.52	2.1	88	6.7	17.62	3.83	16.86	4.84	20.92	0.05	125	27	120	34	NONE		23.8	53	37.5	729	757	4404	183.5	3.06	36	56.5	0	0	4404
									00:07:11	29.13	0.873	25.427	616	685.756	814.1	1.19	152.9	34.4	34.1	28.7	8.79	2.5	87	7.9	17.51	3.94	16.77	4.93	20.92	0.05	124	28	119	35	NONE		23.8	53	37.5	729	757	5141	214.2	3.57	36	65.9	0	0	5141
									00:07:13	31.58	0.716	22.611	600	568.543	668.99	1.18	127.1	26.1	35.9	30.5	7.29	2.1	87	6.5	17.75	3.65	17	4.65	20.92	0.05	126	26	121	33	NONE		23.8	53	37.5	729	757	4253	177.2	2.95	36	54.5	0	0	4253
									00:07:15	27.03	0.726	19.622	652	474.098	565.778	1.19	129.7	25.8	37.4	31.3	6.08	1.7	87	5.4	17.87	3.55	17.06	4.58	20.92	0.05	127	25	121	33	NONE		23.8	53	37.5	729	757	3559	148.3	2.47	36	45.6	0	0	3559
									00:07:17	25.75	0.69	17.768	575	431.271	511.898	1.19	123.2	24.5	37	31.2	5.53	1.6	88	4.9	17.86	3.55	17.11	4.56	20.92	0.05	127	25	121	32	NONE		23.8	53	37.5	729	757	3233	134.7	2.25	36	41.4	0	0	3233
									00:07:19	25.64	0.719	18.436	489	477.587	566.379	1.19	126.9	27.2	34.8	29.4	6.12	1.7	87	5.5	17.65	3.78	16.88	4.79	20.92	0.05	125	27	120	34	NONE		23.8	52	37.5	729	757	3579	149.1	2.49	36	45.9	0	0	3579
									00:07:21	30.61	0.733	22.439	554	585.741	681.044	1.16	129.3	27.4	34.7	29.8	7.51	2.1	87	6.7	17.64	3.74	16.93	4.68	20.92	0.05	125	27	120	33	NONE		23.8	52	37.5	729	757	4368	182	3.03	36	56	0	0	4368
									00:07:24	27.27	0.633	17.264	565	422.955	495.65	1.17	112.9	22.4	36.3	31	5.42	1.5	87	4.9	17.84	3.54	17.15	4.47	20.92	0.05	127	25	122	32	NONE		23.8	52	37.5	729	757	3160	131.7	2.19	36	40.5	0	0	3160
									00:07:26	28.04	0.609	17.075	457	437.798	495.972	1.13	107.9	21.8	34.5	30.5	5.61	1.6	88	5	17.72	3.58	17.07	4.5	20.92	0.05	126	25	121	32	NONE		23.8	52	37.5	729	757	3244	135.2	2.25	36	41.6	0	0	3244
									00:07:28	30.93	0.697	21.557	433	587.734	663.062	1.13	122.1	26.4	33	29.2	7.54	2.2	87	6.8	17.52	3.79	16.84	4.72	20.92	0.05	124	27	120	34	NONE		23.8	52	37.5	729	757	4351	181.3	3.02	37	55.8	0	0	4351
									00:07:30	22.9	0.742	16.992	628	445.449	507.509	1.14	130.9	27.3	34.5	30.3	5.71	1.6	87	5.1	17.64	3.68	16.88	4.72	20.92	0.05	125	26	120	34	NONE		23.8	52	37.5	729	757	3306	137.7	2.3	37	42.4	0	0	3306
									00:07:32	30.15	0.657	19.809	475	530.494	597.273	1.13	115.5	24.4	33.4	29.6	6.8	1.9	86	6.2	17.58	3.71	16.84	4.66	20.92	0.05	125	26	120	33	NONE		23.8	52	37.5	729	757	3925	163.6	2.73	37	50.3	0	0	3925
									00:07:34	27.03	0.723	19.541	570	522.504	592.49	1.13	127.1	27	33.8	29.8	6.7	1.9	86	6.1	17.58	3.73	16.85	4.71	20.92	0.05	125	27	120	33	NONE		23.8	52	37.5	729	757	3873	161.4	2.69	37	49.7	0	0	3873
									00:07:37	26.67	0.67	17.867	534	486.748	547.863	1.13	117.4	25.3	32.9	29.2	6.24	1.8	86	5.7	17.52	3.78	16.83	4.68	20.92	0.05	124	27	119	33	NONE		23.8	52	37.5	729	757	3601	150.1	2.5	37	46.2	0	0	3601
									00:07:39	23.26	0.676	15.721	624	401.469	450.936	1.12	119.9	23.9	35.1	31.3	5.15	1.5	87	4.6	17.74	3.54	16.97	4.58	20.92	0.05	126	25	120	33	NONE		23.8	52	37.5	729	757	2969	123.7	2.06	37	38.1	0	0	2969
									00:07:41	28.71	0.647	18.574	459	515.394	575.899	1.12	113	24.7	32.1	28.8	6.61	1.9	86	6	17.47	3.82	16.82	4.65	20.92	0.05	124	27	119	33	NONE		23.8	52	37.5	729	757	3807	158.6	2.64	37	48.8	0	0	3807
									00:07:43	30.15	0.503	15.166	397	392.124	430.454	1.1	89.1	17.6	33.3	30.3	5.03	1.4	85	4.6	17.71	3.5	16.95	4.52	20.92	0.05	126	25	120	32	NONE		23.8	52	37.5	729	757	2884	120.2	2	37	37	0	0	2884
									00:07:46	22.64	0.692	15.668	525	415.36	457.504	1.1	122	24.9	33.9	30.8	5.33	1.5	86	4.8	17.63	3.6	16.82	4.63	20.92	0.05	125	26	119	33	NONE		23.8	52	37.5	729	757	3057	127.4	2.12	37	39.2	0	0	3057
									00:07:49	21.9	0.776	16.993	594	480.955	528.217	1.1	135.1	29.7	32.1	29.3	6.17	1.8	88	5.5	17.41	3.83	16.63	4.81	20.92	0.05	124	27	118	34	NONE		23.8	52	37.5	729	757	3538	147.4	2.46	37	45.4	0	0	3538
									00:07:51	31.41	0.63	19.791	458	561.835	594.184	1.06	109.8	23.3	31.3	29.6	7.2	2.1	88	6.4	17.43	3.7	16.67	4.62	20.92	0.05	124	26	118	33	NONE		23.8	52	37.5	729	757	4096	170.7	2.84	38	52.5	0	0	4096
									00:07:53	25.53	0.693	17.694	564	500.271	536.903	1.07	120.8	25.9	31.8	29.6	6.41	1.8	87	5.8	17.43	3.74	16.69	4.69	20.92	0.05	124	27	118	33	NONE		23.8	53	37.5	729	757	3660	152.5	2.54	38	46.9	0	0	3660
									00:07:56	18.87	0.94	17.736	733	512.962	565.654	1.1	162.9	36.9	32	29	6.58	1.9	89	5.8	17.33	3.93	16.55	4.86	20.92	0.05	123	28	118	35	NONE		23.7	53	37.5	729	757	3777	157.4	2.62	38	48.4	0	0	3777
									00:07:58	27.03	0.619	16.73	465	466.568	500.218	1.07	108.2	22.8	31.8	29.7	5.98	1.7	90	5.2	17.48	3.68	16.74	4.62	20.92	0.05	124	26	119	33	NONE		23.7	53	37.5	729	757	3413	142.2	2.37	38	43.8	0	0	3413
									00:08:01	27.91	0.65	18.14	437	523.368	555.186	1.06	112.9	24.5	30.9	29.2	6.71	1.9	89	5.9	17.37	3.77	16.58	4.73	20.92	0.05	123	27	118	34	NONE		23.7	53	37.5	729	757	3819	159.1	2.65	38	49	0	0	3819
									00:08:03	24.39	0.724	17.659	527	517.218	554.734	1.07	125.3	28	30.8	28.8	6.63	1.9	89	5.8	17.31	3.87	16.52	4.82	20.92	0.05	123	27	117	34	NONE		23.7	53	37.5	729	757	3783	157.6	2.63	38	48.5	0	0	3783
									00:08:05	26.43	0.61	16.123	486	460.641	484.943	1.05	106.2	22.6	31	29.4	5.91	1.7	88	5.2	17.41	3.7	16.65	4.63	20.92	0.05	124	26	118	33	NONE		23.7	53	37.5	729	757	3355	139.8	2.33	38	43	0	0	3355
									00:08:08	23.35	0.608	14.195	483	407.435	424.51	1.04	105.8	22.4	30.8	29.6	5.22	1.5	86	4.7	17.4	3.68	16.59	4.66	20.92	0.05	124	26	118	33	NONE		23.7	53	37.5	729	757	2961	123.4	2.06	38	38	0	0	2961
									00:08:10	28.17	0.667	18.789	445	563.804	576.419	1.02	115.1	25.2	29.8	29.2	7.23	2.1	86	6.6	17.26	3.78	16.54	4.68	20.92	0.05	123	27	117	33	NONE		23.7	53	37.5	729	757	4079	170	2.83	38	52.3	0	0	4079
									00:08:12	32.43	0.591	19.168	403	589.081	584.599	0.99	101.6	22.2	28.7	28.9	7.55	2.2	86	6.8	17.19	3.76	16.5	4.64	20.92	0.05	122	27	117	33	NONE		23.7	53	37.5	729	757	4234	176.4	2.94	38	54.3	0	110	4124
									00:08:14	30	0.608	18.24	426	549.185	543.012	0.99	105	22.3	29.4	29.7	7.04	2	85	6.5	17.27	3.67	16.52	4.62	20.92	0.05	123	26	117	33	NONE		23.7	53	37.5	729	757	3944	164.3	2.74	38	50.6	0	151	3793
									00:08:16	31.91	0.584	18.638	459	554.576	549.099	0.99	101.1	21.2	29.6	29.9	7.11	2	85	6.5	17.31	3.63	16.59	4.55	20.92	0.05	123	26	118	32	NONE		23.7	53	37.5	729	757	3984	166	2.77	39	51.1	0	134	3850
									00:08:18	32.43	0.605	19.622	393	593.477	584.41	0.98	104.4	22.2	29.2	29.7	7.61	2.2	85	7	17.26	3.67	16.53	4.54	20.92	0.05	123	26	117	32	NONE		23.7	53	37.5	729	757	4259	177.4	2.96	39	54.6	0	222	4037
									00:08:22	14.74	1.272	18.752	1021	542.31	577.026	1.06	220.8	48.2	32.7	30.7	6.95	2	87	6.2	17.36	3.79	16.54	4.83	20.92	0.05	123	27	117	34	NONE		23.7	53	37.5	729	757	3960	165	2.75	39	50.8	0	0	3960
									00:08:24	31.25	0.475	14.844	303	418.974	428.491	1.02	83	16.9	30.2	29.5	5.37	1.5	87	4.8	17.47	3.56	16.81	4.42	20.92	0.05	124	25	119	31	NONE		23.7	53	37.5	729	757	3032	126.3	2.11	39	38.9	0	0	3032
									00:08:25	35.09	0.494	17.333	315	494.971	495.27	1	86.2	17.4	30.1	30	6.35	1.8	85	5.8	17.45	3.52	16.73	4.39	20.92	0.05	124	25	119	31	NONE		23.7	53	37.5	729	757	3564	148.5	2.48	39	45.7	0	0	3564
									00:08:28	20.76	0.592	12.291	389	379.354	382.761	1.01	101.6	22.7	28.6	28.3	4.86	1.4	88	4.3	17.16	3.83	16.41	4.7	20.92	0.05	122	27	117	33	NONE		23.7	53	37.5	729	757	2737	114	1.9	39	35.1	0	0	2737
									00:08:31	23.35	0.747	17.44	531	534.579	548.049	1.03	128.3	28.9	29.6	28.8	6.85	2	89	6	17.18	3.87	16.41	4.8	20.92	0.05	122	27	117	34	NONE		23.7	53	37.5	729	757	3870	161.3	2.69	39	49.6	0	0	3870
									00:08:33	31.41	0.566	17.78	400	534.003	527.782	0.99	97.8	20.7	29.2	29.5	6.85	2	89	6	17.28	3.66	16.56	4.56	20.92	0.05	123	26	118	32	NONE		23.7	53	37.5	729	757	3835	159.8	2.66	39	49.2	0	152	3682
									00:08:35	25	0.721	18.025	504	571.052	568.612	1	123.1	28	28.5	28.6	7.32	2.1	88	6.5	17.07	3.88	16.4	4.78	20.92	0.05	121	28	116	34	NONE		23.7	53	37.5	729	757	4108	171.2	2.85	39	52.7	0	60	4048
									00:08:38	22.3	0.716	15.97	556	476.234	479.829	1.01	123.8	26.5	30.3	30	6.11	1.7	89	5.4	17.29	3.7	16.45	4.71	20.92	0.05	123	26	117	33	NONE		23.7	53	37.5	729	757	3435	143.1	2.39	40	44	0	0	3435
									00:08:40	30.61	0.639	19.561	413	600.997	591.488	0.98	109.9	23.8	29	29.4	7.71	2.2	88	6.8	17.2	3.72	16.5	4.6	20.92	0.05	122	26	117	33	NONE		23.7	53	37.5	729	757	4312	179.7	2.99	40	55.3	0	233	4079
									00:08:42	28.71	0.611	17.541	459	535.194	531.406	0.99	105.2	22.8	29	29.2	6.86	2	88	6.1	17.22	3.73	16.52	4.6	20.92	0.05	122	26	117	33	NONE		23.7	53	37.5	729	757	3847	160.3	2.67	40	49.3	0	93	3754
									00:08:43	37.04	0.616	22.815	370	703.016	688.547	0.98	105.9	22.9	28.8	29.4	9.01	2.6	87	8.1	17.19	3.72	16.43	4.59	20.92	0.05	122	26	117	33	NONE		23.7	53	37.5	729	757	5039	209.9	3.5	40	64.6	0	354	4685
									00:08:46	28.04	0.612	17.159	474	526.489	516.669	0.98	105.3	22.7	28.9	29.4	6.75	1.9	87	6.1	17.21	3.71	16.53	4.57	20.92	0.05	122	26	117	32	NONE		23.7	53	37.5	729	757	3775	157.3	2.62	40	48.4	0	240	3535
									00:08:47	35.29	0.614	21.671	380	662.843	638.742	0.96	105.8	22.3	29	30.1	8.5	2.4	87	7.6	17.23	3.63	16.49	4.56	20.92	0.05	122	26	117	32	NONE		23.7	53	37.5	729	757	4734	197.3	3.29	40	60.7	0	587	4147
									00:08:49	32.79	0.566	18.557	395	558.776	545.455	0.98	97.8	20.5	29.1	29.8	7.16	2	88	6.3	17.28	3.62	16.57	4.49	20.92	0.05	123	26	118	32	NONE		23.7	53	37.5	729	757	4002	166.8	2.78	40	51.3	0	326	3676
									00:08:51	31.75	0.595	18.889	404	572.08	556.495	0.97	102.7	21.6	29.1	29.9	7.33	2.1	88	6.5	17.26	3.63	16.57	4.51	20.92	0.05	123	26	118	32	NONE		23.7	53	37.5	729	757	4094	170.6	2.84	40	52.5	0	381	3714
									00:08:53	37.27	0.481	17.925	347	534.282	520.091	0.97	83.3	17.2	28.7	29.5	6.85	2	87	6.1	17.32	3.58	16.63	4.33	20.92	0.05	123	25	118	31	NONE		23.7	53	37.5	729	757	3824	159.3	2.66	40	49	0	347	3478
									00:08:55	30.93	0.548	16.948	424	509.65	499.487	0.98	94.7	19.9	29	29.6	6.53	1.9	87	5.9	17.28	3.63	16.62	4.49	20.92	0.05	123	26	118	32	NONE		23.7	53	37.5	729	757	3653	152.2	2.54	40	46.8	0	249	3405
									00:08:56	33.15	0.552	18.298	364	546.817	538.036	0.98	95.5	20	29.2	29.7	7.01	2	87	6.3	17.3	3.62	16.59	4.48	20.92	0.05	123	26	118	32	NONE		23.7	53	37.5	729	757	3923	163.5	2.72	40	50.3	0	215	3708
									00:08:58	29.7	0.635	18.861	416	594.863	583.744	0.98	108.6	24.2	28.2	28.7	7.63	2.2	88	6.8	17.1	3.81	16.49	4.59	20.92	0.05	121	27	117	33	NONE		23.7	53	37.5	729	757	4265	177.7	2.96	40	54.7	0	272	3993
									00:09:00	34.09	0.557	18.989	418	575.966	561.664	0.98	96.1	20.3	28.8	29.6	7.38	2.1	89	6.5	17.25	3.64	16.63	4.44	20.92	0.05	122	26	118	32	NONE		23.7	53	37.5	729	757	4124	171.8	2.86	41	52.9	0	350	3775
									00:09:02	33.52	0.563	18.872	397	566.8	557.687	0.98	97.3	20.5	29.2	29.6	7.27	2.1	90	6.3	17.28	3.64	16.6	4.45	20.92	0.05	123	26	118	32	NONE		23.7	53	37.5	729	757	4067	169.4	2.82	41	52.1	0	223	3843
									00:09:04	34.68	0.598	20.74	372	631.705	613.627	0.97	103.1	21.8	29	29.8	8.1	2.3	90	7	17.24	3.65	16.58	4.49	20.92	0.05	122	26	118	32	NONE		23.7	53	37.5	729	757	4520	188.3	3.14	41	57.9	0	441	4078
									00:09:05	35.09	0.495	17.368	362	514.928	503.912	0.98	85.8	17.7	29	29.6	6.6	1.9	89	5.8	17.33	3.58	16.68	4.38	20.92	0.05	123	25	118	31	NONE		23.7	53	37.5	729	757	3690	153.8	2.56	41	47.3	0	269	3421
									00:09:07	30.15	0.654	19.719	437	595.659	584.866	0.98	112.9	23.9	29.6	30.1	7.64	2.2	90	6.6	17.26	3.65	16.54	4.55	20.92	0.05	123	26	117	32	NONE		23.7	53	37.5	729	757	4272	178	2.97	41	54.8	0	264	4007
									00:09:09	34.29	0.588	20.16	396	613.448	595.47	0.97	101.4	21.4	29	29.8	7.86	2.2	91	6.7	17.24	3.64	16.56	4.51	20.92	0.05	122	26	118	32	NONE		23.7	53	37.5	729	757	4388	182.8	3.05	41	56.3	0	439	3949
									00:09:11	26.79	0.865	23.17	470	727.441	733.284	1.01	147.9	33.7	29.3	29	9.33	2.7	91	8	17.1	3.9	16.35	4.81	20.92	0.05	121	28	116	34	NONE		23.6	53	37.5	729	757	5247	218.6	3.64	41	67.3	0	0	5247
									00:09:13	32.09	0.957	30.706	392	1011.94	1009.17	1	161.9	38.7	28.1	28.2	12.97	3.7	92	11	16.92	4.04	16.17	4.93	20.92	0.05	120	29	115	35	NONE		23.6	53	37.5	729	757	7282	303.4	5.06	41	93.4	0	68	7214
									00:09:17	18.24	1.083	19.751	949	563.704	599.687	1.06	188.5	40.5	32.8	30.8	7.23	2.1	95	5.9	17.41	3.74	16.62	4.66	20.92	0.05	124	27	118	33	NONE		23.6	53	37.5	729	757	4116	171.5	2.86	42	52.8	0	0	4116
									00:09:18	36.14	0.748	27.036	290	834.717	851.442	1.02	128.3	29	29.4	28.8	10.7	3.1	96	8.7	17.15	3.88	16.5	4.69	20.92	0.05	122	28	117	33	NONE		23.6	53	37.5	729	757	6036	251.5	4.19	42	77.4	0	0	6036
									00:09:20	34.09	0.493	16.807	416	467.873	475.607	1.02	86.4	17.2	30.8	30.3	6	1.7	97	4.8	17.53	3.49	16.84	4.33	20.92	0.05	124	25	120	31	NONE		23.6	53	37.5	729	757	3381	140.9	2.35	42	43.3	0	0	3381
									00:09:23	23.81	0.594	14.143	567	377.024	397.804	1.06	104.8	20.6	33.1	31.4	4.83	1.4	99	3.8	17.64	3.47	16.89	4.43	20.92	0.05	125	25	120	31	NONE		23.6	53	37.5	729	757	2747	114.5	1.91	42	35.2	0	0	2747
									00:09:25	23.08	0.629	14.515	407	459.593	476.382	1.04	107.2	25.4	28.1	27.1	5.89	1.7	99	4.6	17.04	4.04	16.37	4.84	20.92	0.05	121	29	116	34	NONE		23.6	53	37.5	729	757	3336	139	2.32	42	42.8	0	0	3336
									00:09:27	31.41	0.655	20.576	359	644.025	645.546	1	112.1	25.3	28.5	28.5	8.26	2.4	97	6.6	17.11	3.86	16.35	4.77	20.92	0.05	122	27	116	34	NONE		23.6	53	37.5	729	757	4639	193.3	3.22	42	59.5	0	0	4639
									00:09:29	28.44	0.679	19.308	469	597.71	598.116	1	116.5	25.9	29	29	7.66	2.2	94	6.4	17.16	3.81	16.41	4.68	20.92	0.05	122	27	117	33	NONE		23.6	53	37.5	729	757	4304	179.3	2.99	42	55.2	0	0	4304
									00:09:32	22.81	0.614	14.008	560	406.588	414.764	1.02	106.7	22.4	30.5	29.9	5.21	1.5	93	4.4	17.38	3.65	16.65	4.52	20.92	0.05	123	26	118	32	NONE		23.6	53	37.5	729	757	2940	122.5	2.04	42	37.7	0	0	2940
									00:09:34	26.91	0.849	22.843	391	741.447	754.466	1.02	144	34.5	28.3	27.8	9.51	2.7	91	8.1	16.96	4.06	16.28	4.88	20.92	0.05	120	29	116	35	NONE		23.6	53	37.5	729	757	5359	223.3	3.72	42	68.7	0	0	5359
									00:09:36	29.85	0.624	18.627	410	598.905	594.156	0.99	106.2	24.5	27.6	27.8	7.68	2.2	89	6.7	17.02	3.93	16.45	4.61	20.92	0.05	121	28	117	33	NONE		23.6	53	37.5	729	757	4305	179.4	2.99	42	55.2	0	117	4188
									00:09:38	29.85	0.424	12.657	385	334.826	331.32	0.99	75.1	13.7	31.6	31.9	4.29	1.2	89	3.8	17.71	3.23	16.94	4.14	20.92	0.05	126	23	120	29	NONE		23.6	53	37.5	729	757	2405	100.2	1.67	42	30.8	0	86	2319
									00:09:40	25.64	0.567	14.538	425	412.23	420.242	1.02	99	20.2	30.9	30.3	5.28	1.5	88	4.7	17.46	3.56	16.68	4.46	20.92	0.05	124	25	118	32	NONE		23.6	53	37.5	729	757	2981	124.2	2.07	43	38.2	0	0	2981
									00:09:43	27.03	0.587	15.865	393	474.743	480.543	1.01	101.4	21.9	29.4	29.1	6.09	1.7	87	5.5	17.27	3.73	16.55	4.58	20.92	0.05	123	26	118	33	NONE		23.6	53	37.5	729	757	3427	142.8	2.38	43	43.9	0	0	3427
									00:09:45	26.79	0.566	15.161	438	448.591	454.442	1.01	98	20.9	29.6	29.2	5.75	1.6	85	5.3	17.31	3.69	16.65	4.49	20.92	0.05	123	26	118	32	NONE		23.6	53	37.5	729	757	3239	135	2.25	43	41.5	0	0	3239
									00:09:57	32.97	0.547	18.033	354	510.22	513.451	1.01	95.6	19.2	30.8	30.6	6.54	1.9	83	6.1	17.48	3.51	16.79	4.34	20.92	0.05	124	25	119	31	NONE		23.6	53	37.5	729	757	3679	153.3	2.55	43	47.2	0	0	3679
									00:09:59	27.4	0.683	18.712	481	523.16	542.413	1.04	119.5	24.4	32.1	31	6.71	1.9	84	6.2	17.5	3.57	16.72	4.46	20.92	0.05	124	25	119	32	NONE		23.6	53	37.5	729	757	3797	158.2	2.64	43	48.7	0	0	3797
									00:10:01	34.48	0.642	22.138	412	629.58	632.187	1	112.1	22.6	31.3	31.2	8.07	2.3	86	7.3	17.46	3.52	16.79	4.33	20.92	0.05	124	25	119	31	NONE		23.6	53	37.5	729	757	4537	189	3.15	43	58.2	0	0	4537
									00:10:03	29.56	0.649	19.182	430	548.797	561.252	1.02	113.1	23.4	31.2	30.5	7.04	2	84	6.5	17.43	3.61	16.79	4.37	20.92	0.05	124	26	119	31	NONE		23.6	53	37.5	729	757	3971	165.5	2.76	43	50.9	0	0	3971
									00:10:04	31.41	0.636	19.979	405	555.525	563.074	1.01	111.5	22.1	32	31.6	7.12	2	82	6.8	17.53	3.47	16.9	4.3	20.92	0.05	124	25	120	31	NONE		23.6	53	37.5	729	757	4012	167.2	2.79	44	51.4	0	0	4012
									00:10:06	32.97	0.56	18.462	379	518.36	524.127	1.01	98	19.6	31.2	30.8	6.65	1.9	83	6.2	17.5	3.5	16.88	4.31	20.92	0.05	124	25	120	31	NONE		23.6	53	37.5	729	757	3741	155.9	2.6	44	48	0	0	3741
									00:10:09	25.97	0.664	17.247	496	475.677	501.619	1.05	116.4	23.8	32.4	30.8	6.1	1.7	86	5.5	17.53	3.58	16.89	4.34	20.92	0.05	124	25	120	31	NONE		23.6	53	37.5	729	757	3466	144.4	2.41	44	44.4	0	0	3466
									00:10:10	32.61	0.459	14.967	311	404.041	412.452	1.02	80.9	15.6	31.4	30.8	5.18	1.5	88	4.6	17.63	3.4	16.96	4.2	20.92	0.05	125	24	120	30	NONE		23.6	53	37.5	729	757	2922	121.8	2.03	44	37.5	0	0	2922
									00:10:12	32.09	0.502	16.107	343	449.67	460.715	1.02	87.9	17.7	30.8	30.1	5.77	1.6	88	5.1	17.51	3.53	16.87	4.25	20.92	0.05	124	25	120	30	NONE		23.7	53	37.5	729	757	3255	135.6	2.26	44	41.7	0	0	3255
									00:10:14	29.13	0.594	17.301	378	505.766	512.99	1.01	103.1	21.7	30.2	29.8	6.48	1.9	88	5.7	17.36	3.65	16.74	4.4	20.92	0.05	123	26	119	31	NONE		23.6	53	37.5	729	757	3653	152.2	2.54	44	46.8	0	0	3653
									00:10:20	11.32	1.887	21.362	1274	583.087	639.622	1.1	330.9	69.6	35.3	32.2	7.48	2.1	88	6.6	17.54	3.69	16.75	4.64	20.92	0.05	125	26	119	33	NONE		23.6	53	37.5	729	757	4288	178.7	2.98	44	55	0	0	4288
									00:10:21	39.47	0.288	11.368	157	301.067	313.661	1.04	50.9	9.8	28.6	27.4	3.86	1.1	87	3.5	17.67	3.4	17.26	3.87	20.92	0.05	125	24	123	27	NONE		23.6	53	37.5	729	757	2188	91.2	1.52	44	28	0	0	2188
									00:10:24	20.62	0.288	5.938	319	148.775	155.353	1.04	51.4	9.3	30.2	28.9	1.91	0.5	87	1.7	17.85	3.23	17.01	4.21	20.92	0.05	127	23	121	30	NONE		23.6	53	37.5	729	757	1082	45.1	0.75	44	13.9	0	0	1082
									00:10:26	26.79	0.644	17.25	331	536.439	535.134	1	110.4	24.6	28.7	28.7	6.88	2	86	6.2	17.14	3.82	16.54	4.59	20.92	0.05	122	27	117	33	NONE		23.6	53	37.5	729	757	3860	160.8	2.68	44	49.5	0	32	3828
									00:10:29	32.61	0.285	9.293	454	199.618	197.428	0.99	52.2	7.5	35.1	35.5	2.56	0.7	85	2.3	18.32	2.63	17.74	3.19	20.92	0.05	130	19	126	23	NONE		23.6	53	37.5	729	757	1434	59.7	1	44	18.4	0	54	1380
									00:10:31	26.43	0.705	18.634	334	577.461	570.897	0.99	121	26.6	29.1	29.4	7.4	2.1	84	6.9	17.16	3.77	16.43	4.57	20.92	0.05	122	27	117	32	NONE		23.6	53	37.5	729	757	4147	172.8	2.88	45	53.2	0	161	3986
									00:10:32	31.25	0.333	10.406	406	242.357	234.87	0.97	60.3	9.3	33.9	35	3.11	0.9	84	2.9	18.11	2.79	17.25	3.54	20.92	0.05	129	20	122	25	NONE		23.6	53	37.5	729	757	1733	72.2	1.2	45	22.2	0	183	1550
									00:10:34	34.29	0.427	14.64	313	382.912	363.566	0.95	75.9	13.1	32	33.7	4.91	1.4	85	4.5	17.78	3.07	16.96	3.87	20.92	0.05	126	22	120	27	NONE		23.6	53	37.5	729	757	2726	113.6	1.89	45	35	0	470	2256
									00:10:36	33.33	0.422	14.067	285	406.321	389.196	0.96	73.6	14.4	28.9	30.1	5.21	1.5	85	4.8	17.44	3.41	16.79	4.14	20.92	0.05	124	24	119	29	NONE		23.7	53	37.5	729	757	2898	120.8	2.01	45	37.2	0	417	2481
									00:10:38	33.71	0.441	14.865	311	458.124	423.809	0.93	76	15.5	27.3	29.5	5.87	1.7	84	5.5	17.23	3.51	16.57	4.24	20.92	0.05	122	25	118	30	NONE		23.6	53	37.5	729	757	3244	135.2	2.25	45	41.6	0	829	2415
									00:10:40	31.41	0.408	12.817	282	398.277	366.955	0.92	70.2	14.4	26.7	28.9	5.11	1.5	83	4.8	17.21	3.53	16.54	4.31	20.92	0.05	122	25	117	31	NONE		23.6	53	37.5	729	757	2818	117.4	1.96	45	36.1	0	756	2062
									00:10:41	32.61	0.487	15.88	337	516.035	471.083	0.91	83	17.8	26.4	28.9	6.62	1.9	82	6.3	17.04	3.66	16.32	4.4	20.92	0.05	121	26	116	31	NONE		23.7	53	37.5	729	757	3644	151.8	2.53	45	46.7	0	1083	2561
									00:10:44	27.27	0.568	15.491	425	520.775	469.386	0.9	96.1	21.2	26.1	28.9	6.68	1.9	83	6.3	16.92	3.73	16.25	4.52	20.92	0.05	120	26	115	32	NONE		23.7	53	37.5	729	757	3668	152.8	2.55	45	47	0	1235	2433
									00:10:45	32.97	0.499	16.451	328	547.399	484.227	0.88	84.7	18.1	25.8	29.2	7.02	2	83	6.6	16.97	3.63	16.32	4.39	20.92	0.05	121	26	116	31	NONE		23.6	53	37.5	729	757	3841	160.1	2.67	45	49.2	0	1513	2328
									00:10:48	28.71	0.564	16.191	403	540.61	484.688	0.9	95.6	20.8	26.2	29.3	6.93	2	83	6.5	16.95	3.69	16.2	4.49	20.92	0.05	120	26	115	32	NONE		23.6	53	37.5	729	757	3804	158.5	2.64	45	48.8	0	1343	2461
									00:10:50	21.51	0.738	15.871	524	541.768	488.953	0.9	124.4	28	26.5	29.4	6.95	2	83	6.5	16.86	3.79	16.12	4.66	20.92	0.05	120	27	114	33	NONE		23.6	53	37.5	729	757	3817	159	2.65	45	48.9	0	1270	2547
									00:10:53	23.62	0.645	15.236	482	521.048	468.006	0.9	108.7	24.4	26.1	29	6.68	1.9	82	6.4	16.85	3.78	16.13	4.6	20.92	0.05	120	27	115	33	NONE		23.7	53	37.5	729	757	3668	152.8	2.55	45	47	0	1274	2393
									00:10:55	27.78	0.656	18.222	407	633.489	559.352	0.88	110.2	24.8	25.7	29.1	8.12	2.3	83	7.6	16.8	3.78	16.12	4.58	20.92	0.05	119	27	114	33	NONE		23.7	53	37.5	729	757	4444	185.2	3.09	45	57	0	1775	2669
									00:10:57	29.13	0.523	15.233	372	504.774	441.902	0.88	88.9	18.7	26.1	29.9	6.47	1.8	83	6.1	17	3.58	16.29	4.43	20.92	0.05	121	25	116	31	NONE		23.7	53	37.5	729	757	3535	147.3	2.45	46	45.3	0	1503	2032
									00:10:59	27.15	0.574	15.584	408	520.719	453.783	0.87	97.4	20.6	26.3	30.2	6.68	1.9	84	6.2	16.97	3.59	16.23	4.49	20.92	0.05	120	25	115	32	NONE		23.7	53	37.5	729	757	3643	151.8	2.53	46	46.7	0	1598	2045
									00:11:01	28.85	0.569	16.413	394	551.867	482.204	0.87	96.4	20.6	26.1	29.9	7.08	2	84	6.6	16.94	3.62	16.21	4.42	20.92	0.05	120	26	115	31	NONE		23.7	53	37.5	729	757	3863	161	2.68	46	49.5	0	1664	2199
									00:11:04	20.48	0.762	15.604	557	535.361	482.238	0.9	128.3	29	26.5	29.4	6.86	2	85	6.3	16.84	3.81	16.06	4.65	20.92	0.05	120	27	114	33	NONE		23.7	53	37.6	729	757	3770	157.1	2.62	46	48.3	0	1277	2494
									00:11:06	30.15	0.486	14.653	337	491.368	428.133	0.87	82.4	17.5	25.5	29.3	6.3	1.8	85	5.8	16.95	3.6	16.33	4.37	20.92	0.05	120	26	116	31	NONE		23.6	53	37.6	729	757	3438	143.2	2.39	46	44.1	0	1510	1928
									00:11:08	29.56	0.515	15.222	401	508.8	441.231	0.87	87.4	18.4	25.9	29.8	6.52	1.9	83	6.1	16.97	3.57	16.37	4.33	20.92	0.05	120	25	116	31	NONE		23.7	53	37.5	729	757	3556	148.2	2.47	46	45.6	0	1612	1944
									00:11:10	28.71	0.602	17.282	404	594.948	522.029	0.88	101.4	22.4	25.7	29.3	7.63	2.2	84	7.1	16.84	3.72	16.21	4.47	20.92	0.05	120	26	115	32	NONE		23.7	53	37.5	729	757	4168	173.7	2.89	46	53.4	0	1744	2425
									00:11:13	28.3	0.553	15.651	389	532.411	468.637	0.88	93.4	20.4	25.7	29.2	6.83	2	86	6.2	16.89	3.69	16.16	4.51	20.92	0.05	120	26	115	32	NONE		23.7	53	37.5	729	757	3732	155.5	2.59	46	47.9	0	1526	2206
									00:11:15	24.29	0.61	14.818	420	499.714	443.638	0.89	103.2	22.5	26.2	29.6	6.41	1.8	89	5.6	16.92	3.69	16.17	4.57	20.92	0.05	120	26	115	32	NONE		23.7	53	37.5	729	757	3509	146.2	2.44	46	45	0	1344	2165
									00:11:17	27.78	0.633	17.583	398	615.403	539.041	0.88	106.2	23.9	25.4	29	7.89	2.3	86	7.2	16.78	3.78	16.12	4.59	20.92	0.05	119	27	114	33	NONE		23.7	53	37.5	729	757	4310	179.6	2.99	46	55.3	0	1825	2485
									00:11:19	27.27	0.557	15.191	415	509.619	447.062	0.88	94.4	20.2	26.1	29.7	6.53	1.9	87	5.9	16.95	3.63	16.18	4.49	20.92	0.05	120	26	115	32	NONE		23.7	53	37.5	729	757	3570	148.8	2.48	47	45.8	0	1496	2074
									00:11:21	30.3	0.514	15.576	331	528.835	459.867	0.87	86.9	18.7	25.4	29.3	6.78	1.9	88	6	16.91	3.64	16.12	4.51	20.92	0.05	120	26	114	32	NONE		23.7	53	37.5	729	757	3698	154.1	2.57	47	47.4	0	1646	2052
									00:11:23	28.99	0.521	15.101	352	514.332	449.331	0.87	88	19.1	25.4	29.1	6.59	1.9	90	5.7	16.89	3.67	16.1	4.53	20.92	0.05	120	26	114	32	NONE		23.7	53	37.5	729	757	3600	150	2.5	47	46.2	0	1553	2047
									00:11:26	25.1	0.642	16.117	441	548.464	485.011	0.88	108.4	23.8	26.2	29.6	7.03	2	92	6	16.88	3.71	16.06	4.63	20.92	0.05	120	26	114	33	NONE		23.7	53	37.5	729	757	3848	160.4	2.67	47	49.3	0	1520	2329
									00:11:28	27.4	0.574	15.726	419	534.492	466.945	0.87	97	21	25.8	29.6	6.85	2	92	5.8	16.9	3.66	16.03	4.59	20.92	0.05	120	26	114	33	NONE		23.7	53	37.5	729	757	3741	155.9	2.6	47	48	0	1614	2128
									00:11:30	30.77	0.575	17.692	346	618.447	529.46	0.86	96.6	21.2	25.1	29.3	7.93	2.3	91	6.8	16.8	3.69	16.08	4.52	20.92	0.05	119	26	114	32	NONE		23.6	53	37.5	729	757	4312	179.7	2.99	47	55.3	0	2117	2194
									00:11:32	32.43	0.531	17.222	314	583.424	497.287	0.85	89.9	18.9	25.6	30.1	7.48	2.1	90	6.5	16.93	3.56	16.17	4.45	20.92	0.05	120	25	115	32	NONE		23.7	53	37.5	729	757	4064	169.3	2.82	47	52.1	0	2048	2016
									00:11:34	30.3	0.567	17.182	359	607.389	519.044	0.85	95	21.1	24.8	29	7.79	2.2	90	6.7	16.75	3.72	15.97	4.6	20.92	0.05	119	26	113	33	NONE		23.6	53	37.5	729	757	4233	176.4	2.94	47	54.3	0	2101	2132
									00:11:38	16.17	1.033	16.706	820	574.962	524.104	0.91	173.7	39.9	27.1	29.7	7.37	2.1	91	6.3	16.82	3.86	15.98	4.79	20.92	0.05	119	27	113	34	NONE		23.7	53	37.5	729	757	4059	169.1	2.82	47	52	0	1225	2834
									00:11:40	25.75	0.568	14.627	352	503.997	447.432	0.89	95.6	21.4	25.4	28.7	6.46	1.8	89	5.7	16.83	3.77	16.05	4.68	20.92	0.05	119	27	114	33	NONE		23.6	53	37.5	729	757	3539	147.5	2.46	47	45.4	0	1356	2183
									00:11:42	32.43	0.598	19.395	306	698.976	611.153	0.87	99.6	23.2	24.5	28	8.96	2.6	88	7.9	16.66	3.88	15.93	4.64	20.92	0.05	118	28	113	33	NONE		23.6	53	37.5	729	757	4894	203.9	3.4	48	62.7	0	2098	2795
									00:11:44	23.62	0.644	15.213	498	529.624	471.901	0.89	108.1	24.6	25.6	28.7	6.79	1.9	89	6	16.79	3.82	16.08	4.6	20.92	0.05	119	27	114	33	NONE		23.6	53	37.5	729	757	3722	155.1	2.58	48	47.7	0	1384	2337
									00:11:47	18.63	0.537	10.006	407	333.033	297.936	0.89	91.1	19.7	26.1	29.2	4.27	1.2	90	3.7	16.96	3.67	15.86	4.76	20.92	0.05	120	26	113	34	NONE		23.7	53	37.5	729	757	2342	97.6	1.63	48	30	0	842	1500
									00:11:51	18.29	0.686	12.549	486	451.711	408.774	0.9	114.1	27.5	24.9	27.6	5.79	1.7	89	5.1	16.63	4.01	15.73	4.93	20.92	0.05	118	28	112	35	NONE		23.7	53	37.5	729	757	3184	132.7	2.21	48	40.8	0	1033	2151
									00:11:53	28.44	0.513	14.588	357	510.156	433.88	0.85	86.2	18.8	24.7	29	6.54	1.9	88	5.8	16.8	3.66	16.01	4.56	20.92	0.05	119	26	114	32	NONE		23.7	53	37.5	729	757	3552	148	2.47	48	45.5	0	1813	1740
									00:11:55	30.61	0.443	13.561	278	478.214	404.994	0.85	74.3	16.3	23.9	28.2	6.13	1.8	87	5.5	16.77	3.68	16.03	4.46	20.92	0.05	119	26	114	32	NONE		23.6	53	37.5	729	757	3327	138.6	2.31	48	42.7	0	1739	1589
									00:11:57	25.97	0.596	15.481	424	560.98	483.057	0.86	99.2	22.9	24.4	28.3	7.19	2.1	87	6.4	16.64	3.84	15.93	4.61	20.92	0.05	118	27	113	33	NONE		23.7	53	37.5	729	757	3916	163.2	2.72	48	50.2	0	1856	2059
									00:11:59	30	0.641	19.23	376	708.564	601.803	0.85	106.3	24.7	24.2	28.5	9.08	2.6	87	8.1	16.58	3.85	15.88	4.62	20.92	0.05	118	27	113	33	NONE		23.6	53	37.5	729	757	4933	205.5	3.43	48	63.2	0	2537	2396
									00:12:01	28.71	0.544	15.617	387	544.292	461.286	0.85	91.5	19.8	25	29.5	6.98	2	86	6.3	16.82	3.64	16.23	4.42	20.92	0.05	119	26	115	31	NONE		23.7	53	37.5	729	757	3787	157.8	2.63	48	48.6	0	1971	1816
									00:12:03	32.79	0.477	15.639	309	539.169	449.488	0.83	80.5	16.9	24.7	29.7	6.91	2	85	6.3	16.88	3.54	16.21	4.36	20.92	0.05	120	25	115	31	NONE		23.7	53	37.5	729	757	3740	155.8	2.6	48	47.9	0	2123	1617
									00:12:05	27.15	0.661	17.946	502	572.963	501.96	0.88	113.3	22.8	28	32	7.35	2.1	85	6.7	17.14	3.45	16.29	4.38	20.92	0.05	122	24	116	31	NONE		23.6	53	37.5	729	757	4013	167.2	2.79	49	51.4	0	1697	2316
									00:12:08	24.59	0.69	16.967	471	582.935	519.103	0.89	116.2	26	26.2	29.4	7.47	2.1	86	6.8	16.84	3.77	16.12	4.56	20.92	0.05	120	27	114	32	NONE		23.7	53	37.5	729	757	4096	170.7	2.84	49	52.5	0	1531	2565
									00:12:10	26.79	0.577	15.455	356	512.189	456.494	0.89	98	21	26.5	29.7	6.57	1.9	85	6	16.98	3.64	16.14	4.56	20.92	0.05	121	26	115	32	NONE		23.6	53	37.5	729	757	3600	150	2.5	49	46.1	0	1336	2264
									00:12:12	27.4	0.57	15.616	340	531.641	473.759	0.89	96.2	21.3	25.8	28.9	6.82	1.9	83	6.4	16.88	3.74	16.15	4.53	20.92	0.05	120	27	115	32	NONE		23.7	53	37.5	729	757	3736	155.7	2.59	49	47.9	0	1388	2348
									00:12:14	27.4	0.503	13.781	346	463.337	406.879	0.88	85.2	18.3	25.6	29.2	5.94	1.7	82	5.7	16.94	3.64	16.32	4.37	20.92	0.05	120	26	116	31	NONE		23.6	53	37.5	729	757	3247	135.3	2.25	49	41.6	0	1350	1896
									00:12:16	30.15	0.54	16.281	277	562.886	489.485	0.87	90.9	20	25.2	29	7.22	2.1	82	6.9	16.83	3.7	16.09	4.58	20.92	0.05	120	26	114	33	NONE		23.6	53	37.5	729	757	3937	164	2.73	49	50.5	0	1752	2185
									00:12:19	26.55	0.571	15.159	425	510.034	448.147	0.88	96.7	20.8	26.1	29.7	6.54	1.9	83	6.1	16.94	3.64	16.18	4.48	20.92	0.05	120	26	115	32	NONE		23.7	53	37.5	729	757	3574	148.9	2.48	49	45.8	0	1480	2094
									00:12:21	25.86	0.536	13.862	385	451.898	400.755	0.89	91.4	19.1	26.7	30.1	5.79	1.7	82	5.5	17.05	3.56	16.26	4.44	20.92	0.05	121	25	115	32	NONE		23.6	53	37.5	729	757	3173	132.2	2.2	49	40.7	0	1225	1947
									00:12:23	28.99	0.556	16.116	373	548.499	482.306	0.88	93.9	20.5	25.7	29.2	7.03	2	82	6.7	16.89	3.69	16.22	4.48	20.92	0.05	120	26	115	32	NONE		23.6	53	37.5	729	757	3844	160.2	2.67	49	49.3	0	1583	2261
									00:12:25	26.09	0.586	15.287	390	506.531	444.485	0.88	99.6	21	26.6	30.3	6.49	1.9	81	6.3	17	3.58	16.22	4.45	20.92	0.05	121	25	115	32	NONE		23.6	53	37.5	729	757	3549	147.9	2.46	49	45.5	0	1484	2065
									00:12:28	23.08	0.543	12.531	388	415.688	370.824	0.89	92.2	19.8	26.3	29.4	5.33	1.5	81	5.1	16.98	3.65	16.23	4.52	20.92	0.05	121	26	115	32	NONE		23.7	53	37.5	729	757	2922	121.7	2.03	49	37.5	0	1076	1846
									00:12:30	27.15	0.503	13.656	354	453.033	394.259	0.87	85.5	17.9	25.9	29.8	5.81	1.7	79	5.7	17	3.56	16.31	4.38	20.92	0.05	121	25	116	31	NONE		23.6	53	37.5	729	757	3169	132	2.2	50	40.6	0	1403	1766
									00:12:34	15.75	0.947	14.913	669	502.352	468.148	0.93	159.9	36.6	27.5	29.5	6.44	1.8	80	6.3	16.88	3.86	16.05	4.77	20.92	0.05	120	27	114	34	NONE		23.7	53	37.5	729	757	3563	148.4	2.47	50	45.7	0	828	2735
									00:12:36	31.25	0.418	13.062	251	436.744	382.904	0.88	70.9	15.1	24.9	28.4	5.6	1.6	80	5.5	16.96	3.61	16.33	4.47	20.92	0.05	120	26	116	32	NONE		23.6	53	37.5	729	757	3059	127.5	2.12	50	39.2	0	1287	1772
									00:12:38	26.91	0.471	12.673	316	418.492	368.941	0.88	80.1	16.9	25.8	29.2	5.37	1.5	79	5.3	17.01	3.59	16.21	4.47	20.92	0.05	121	25	115	32	NONE		23.6	53	37.5	729	757	2935	122.3	2.04	50	37.6	0	1186	1749
									00:12:40	26.67	0.512	13.653	357	457.114	402.513	0.88	86.8	18.6	25.8	29.3	5.86	1.7	80	5.7	16.95	3.63	16.17	4.53	20.92	0.05	120	26	115	32	NONE		23.6	53	37.5	729	757	3205	133.5	2.23	50	41.1	0	1306	1898
									00:12:43	26.2	0.519	13.598	334	469.866	406.183	0.86	87.4	19.1	25	29	6.02	1.7	79	5.9	16.84	3.68	16.08	4.56	20.92	0.05	120	26	114	32	NONE		23.6	53	37.5	729	757	3282	136.8	2.28	50	42.1	0	1518	1764
									00:12:45	24.39	0.508	12.39	378	415.671	364.178	0.88	86.1	18.4	25.7	29.3	5.33	1.5	80	5.2	16.95	3.62	16.1	4.55	20.92	0.05	120	26	114	32	NONE		23.6	53	37.5	729	757	2911	121.3	2.02	50	37.3	0	1231	1680
									00:12:47	28.44	0.311	8.844	196	286.327	244.38	0.85	53.2	10.6	23.9	28	3.67	1	79	3.6	17.11	3.41	16.29	4.25	20.92	0.05	121	24	116	30	NONE		23.6	53	37.5	729	757	1995	83.1	1.39	50	25.6	0	998	998
									00:12:49	29.27	0.309	9.044	190	293.007	244.329	0.83	52.9	10.3	23.9	28.6	3.76	1.1	79	3.7	17.12	3.33	16.23	4.38	20.92	0.05	122	24	115	31	NONE		23.6	53	37.5	729	757	2033	84.7	1.41	50	26.1	0	1152	880
									00:12:51	26.55	0.507	13.46	331	489.725	400.77	0.82	84.5	18.6	23.7	28.9	6.28	1.8	79	6.2	16.67	3.67	15.85	4.59	20.92	0.05	118	26	113	33	NONE		23.6	53	37.5	729	757	3385	141	2.35	50	43.4	0	2099	1287
									00:12:56	12.77	1.711	21.843	701	905.161	793.547	0.88	274	76.4	23.1	26.4	11.6	3.3	80	11.3	16.01	4.47	15.11	5.29	20.92	0.05	114	32	107	38	NONE		23.6	53	37.6	729	757	6340	264.2	4.4	51	81.3	0	2668	3672
									00:12:57	47.24	0.073	3.449	100	58.3241	53.0064	0.91	13.8	1.4	2.4	2.7	0.75	0.2	80	0.7	18.9	1.92	19.6	1.13	20.92	0.05	134	14	139	8	NONE		23.6	53	37.5	729	757	412	17.1	0.29	51	5.3	0	128	283
									00:13:11	4.58	1.619	7.41	1409	276.341	242.486	0.88	267.2	65.2	25.7	29.2	3.54	1	84	3.3	16.5	4.03	15.54	5.01	20.92	0.05	117	29	110	36	NONE		23.6	53	37.5	729	757	1936	80.7	1.34	51	24.8	0	810	1127
									00:13:14	21.82	0.334	7.287	255	246.096	208.842	0.85	56.6	11.8	23.4	27.6	3.16	0.9	82	3	16.95	3.53	16.25	4.29	20.92	0.05	120	25	115	30	NONE		23.6	53	37.5	729	757	1713	71.4	1.19	51	22	0	885	828
									00:13:16	20.07	0.458	9.191	315	330.915	273.609	0.83	76.5	16.8	23.5	28.5	4.24	1.2	80	4.1	16.7	3.67	15.84	4.57	20.92	0.05	119	26	112	32	NONE		23.6	53	37.5	729	757	2292	95.5	1.59	51	29.4	0	1355	937
									00:13:22	10.81	1.048	11.33	839	457.031	387.627	0.85	169.5	44.1	23.1	27.3	5.86	1.7	78	5.9	16.17	4.21	15.34	5.06	20.92	0.05	115	30	109	36	NONE		23.6	53	37.5	729	757	3181	132.5	2.21	51	40.8	0	1649	1532
									00:13:25	18.52	0.258	4.778	143	189.422	148.879	0.79	42.1	9.9	18.4	23.4	2.43	0.7	81	2.3	16.32	3.84	15.68	4.53	20.92	0.05	116	27	111	32	NONE		23.6	53	37.5	729	757	1300	54.2	0.9	51	16.7	0	949	350
									00:13:27	25.53	0.297	7.583	219	266.477	211.156	0.79	50	10.2	21.7	27.4	3.42	1	82	3.2	16.84	3.43	15.87	4.38	20.92	0.05	120	24	113	31	NONE		23.6	53	37.5	729	757	1831	76.3	1.27	51	23.5	0	1297	534
									00:13:29	31.75	0.406	12.889	261	493.695	373.432	0.76	67	14.5	21.6	28.6	6.33	1.8	82	6	16.5	3.57	15.53	4.5	20.92	0.05	117	25	110	32	NONE		23.6	53	37.5	729	757	3364	140.2	2.34	51	43.1	0	2797	567
									00:13:32	24.69	0.606	14.963	331	622.261	481.418	0.77	97.6	24	21.3	27.5	7.98	2.3	82	7.6	16.11	3.96	15.15	4.87	20.92	0.05	114	28	108	35	NONE		23.6	53	37.5	729	757	4257	177.4	2.96	51	54.6	0	3289	969
									00:13:34	26.91	1.107	29.785	330	1383.94	1074.7	0.78	172	49.1	20.2	26	17.74	5.1	81	17.1	15.54	4.44	14.83	5.24	20.92	0.05	110	31	105	37	NONE		23.6	53	37.5	729	757	9475	394.8	6.58	52	121.5	0	7225	2249
									00:13:37	22.3	0.567	12.647	590	460.355	358.167	0.78	94.7	19.8	24.1	31	5.9	1.7	84	5.5	16.7	3.49	15.97	4.28	20.92	0.05	119	25	113	30	NONE		23.6	53	37.6	729	757	3153	131.4	2.19	52	40.4	0	2388	764
									00:13:39	22.99	0.577	13.264	426	490.824	387.97	0.79	95.9	20.8	23.7	30	6.29	1.8	85	5.8	16.62	3.6	15.9	4.34	20.92	0.05	118	26	113	31	NONE		23.6	53	37.5	729	757	3371	140.5	2.34	52	43.2	0	2411	960
									00:13:41	34.88	0.313	10.919	177	387.471	302.617	0.78	52.6	10.7	21.9	28	4.97	1.4	85	4.6	16.81	3.42	16.06	4.1	20.92	0.05	119	24	114	29	NONE		23.6	53	37.5	729	757	2655	110.6	1.84	52	34	0	1985	671
									00:13:44	37.5	0.056	2.1	357	6.17683	8.39469	1.36	11.5	0.3	0	0	0.08	0	85	0.1	20.54	0.54	20.78	0.23	20.92	0.05	146	4	148	2	NONE		23.6	53	37.5	729	757	48	2	0.03	52	0.6	0	0	48
									00:13:47	14.39	1.032	14.849	424	559.385	460.348	0.82	170.4	39.4	24.7	30.1	7.17	2	85	6.6	16.51	3.82	15.45	4.82	20.92	0.05	117	27	110	34	NONE		23.6	53	37.5	729	757	3871	161.3	2.69	52	49.6	0	2339	1532
									00:13:49	27.27	0.556	15.164	351	558.201	444.803	0.8	92.5	20.1	23.7	29.8	7.16	2	84	6.6	16.64	3.62	15.91	4.39	20.92	0.05	118	26	113	31	NONE		23.6	53	37.5	729	757	3839	160	2.67	52	49.2	0	2662	1177
									00:13:51	25.32	0.567	14.354	392	517.12	416.952	0.81	94.8	20.3	24.3	30.2	6.63	1.9	82	6.3	16.72	3.58	16.06	4.3	20.92	0.05	119	25	114	31	NONE		23.6	53	37.5	729	757	3565	148.5	2.48	52	45.7	0	2357	1208
									00:13:54	23.9	0.553	13.219	372	472.192	385.969	0.82	92.6	19.9	24.5	29.9	6.05	1.7	80	5.9	16.75	3.6	15.99	4.36	20.92	0.05	119	26	114	31	NONE		23.6	53	37.5	729	757	3263	136	2.27	52	41.8	0	2034	1230
									00:13:59	11.43	1.386	15.84	1062	579.941	516.345	0.89	229.7	55.6	25.9	29.1	7.44	2.1	84	6.9	16.57	4.01	15.87	4.75	20.92	0.05	118	28	113	34	NONE		23.6	53	37.6	729	757	4075	169.8	2.83	53	52.2	0	1525	2550
									00:14:01	26.55	0.379	10.062	224	332.74	286.401	0.86	64.5	13.3	24.7	28.6	4.27	1.2	84	4	17.02	3.51	16.47	4.15	20.92	0.05	121	25	117	29	NONE		23.6	53	37.5	729	757	2322	96.8	1.61	53	29.8	0	1104	1219
									00:14:04	26.79	0.303	8.116	224	233.989	199.429	0.85	53.1	9.2	26.7	31.3	3	0.9	84	2.8	17.52	3.04	16.53	4.04	20.92	0.05	124	22	117	29	NONE		23.6	53	37.5	729	757	1630	67.9	1.13	53	20.9	0	822	808
									00:14:06	26.91	0.416	11.193	273	370.169	307.549	0.83	70.9	14.1	25.1	30.3	4.75	1.4	84	4.4	17.04	3.39	16.35	4.14	20.92	0.05	121	24	116	29	NONE		23.6	53	37.5	729	757	2566	106.9	1.78	53	32.9	0	1482	1084
									00:14:08	32.09	0.304	9.754	210	325.094	259.986	0.8	51.8	10	23.1	28.9	4.17	1.2	81	4	17.04	3.29	16.41	3.99	20.92	0.05	121	23	117	28	NONE		23.6	53	37.5	729	757	2238	93.2	1.55	53	28.7	0	1529	708
									00:14:10	30.46	0.34	10.355	206	348.621	278.916	0.8	57.8	11.3	23.6	29.5	4.47	1.3	79	4.4	17	3.32	16.31	4.15	20.92	0.05	121	24	116	29	NONE		23.6	53	37.5	729	757	2400	100	1.67	53	30.8	0	1638	762
									00:14:12	32.43	0.318	10.314	196	347.056	273.282	0.79	54.1	10.4	23.2	29.4	4.45	1.3	78	4.4	17.01	3.27	16.11	4.13	20.92	0.05	121	23	114	29	NONE		23.6	53	37.5	729	757	2382	99.2	1.65	53	30.5	0	1728	654
									00:14:14	28.71	0.444	12.746	298	456.737	360.878	0.79	74.4	15.5	23.5	29.8	5.86	1.7	80	5.7	16.76	3.49	15.91	4.35	20.92	0.05	119	25	113	31	NONE		23.6	53	37.5	729	757	3137	130.7	2.18	53	40.2	0	2247	890
									00:14:16	25.1	0.597	14.987	414	539.225	429.675	0.8	99.9	21.1	24.5	30.8	6.91	2	81	6.7	16.73	3.53	15.91	4.34	20.92	0.05	119	25	113	31	NONE		23.6	53	37.5	729	757	3709	154.5	2.58	53	47.5	0	2572	1137
									00:14:18	25.53	0.567	14.477	380	534.251	422.596	0.79	94.3	20.4	23.8	30	6.85	2	80	6.7	16.63	3.6	15.95	4.32	20.92	0.05	118	26	113	31	NONE		23.6	53	37.5	729	757	3670	152.9	2.55	53	47	0	2618	1052
									00:14:21	21.58	0.481	10.381	292	362.129	288.739	0.8	81.1	16.5	24.5	30.7	4.64	1.3	80	4.5	16.86	3.43	15.97	4.3	20.92	0.05	120	24	113	31	NONE		23.7	53	37.5	729	757	2491	103.8	1.73	53	31.9	0	1723	768
									00:14:24	22.81	0.604	13.779	399	506.584	405.417	0.8	100.5	21.9	24	30	6.49	1.9	82	6.2	16.64	3.63	15.77	4.51	20.92	0.05	118	26	112	32	NONE		23.7	53	37.5	729	757	3487	145.3	2.42	53	44.7	0	2377	1110
									00:14:27	20.76	0.6	12.457	441	439.603	357.023	0.81	100.8	21.2	25	30.8	5.64	1.6	84	5.2	16.8	3.53	16.03	4.32	20.92	0.05	119	25	114	31	NONE		23.7	53	37.5	729	757	3034	126.4	2.11	53	38.9	0	1945	1089
									00:14:29	23.35	0.564	13.167	375	479.137	382.61	0.8	94.1	20.2	24.1	30.1	6.14	1.8	84	5.7	16.68	3.58	15.94	4.35	20.92	0.05	118	25	113	31	NONE		23.7	53	37.5	729	757	3297	137.4	2.29	54	42.3	0	2267	1030
									00:14:32	25.32	0.571	14.456	369	528.517	427.326	0.81	95.1	20.8	24	29.7	6.78	1.9	82	6.4	16.65	3.64	15.84	4.47	20.92	0.05	118	26	112	32	NONE		23.7	53	37.5	729	757	3645	151.9	2.53	54	46.7	0	2382	1263
									00:14:34	25.97	0.585	15.195	387	558.591	451.099	0.81	97.3	21.4	23.9	29.7	7.16	2	84	6.6	16.63	3.66	15.94	4.38	20.92	0.05	118	26	113	31	NONE		23.7	53	37.5	729	757	3852	160.5	2.67	54	49.4	0	2530	1322
									00:14:37	22.81	0.628	14.327	425	514.536	422.092	0.82	105	22.8	24.7	30.2	6.6	1.9	85	6.1	16.72	3.63	15.94	4.44	20.92	0.05	119	26	113	32	NONE		23.7	53	37.5	729	757	3558	148.3	2.47	54	45.6	0	2182	1376
									00:14:38	31.41	0.455	14.293	253	519.321	407.667	0.79	76	16	23.3	29.7	6.66	1.9	84	6.2	16.7	3.52	16.04	4.28	20.92	0.05	119	25	114	30	NONE		23.7	53	37.5	729	757	3562	148.4	2.47	54	45.7	0	2614	948
									00:14:41	25.86	0.559	14.457	369	512.929	415.384	0.81	93.8	19.8	24.7	30.4	6.58	1.9	82	6.3	16.78	3.54	16.04	4.36	20.92	0.05	119	25	114	31	NONE		23.7	53	37.6	729	757	3539	147.4	2.46	54	45.4	0	2297	1242
									00:14:44	21.58	0.674	14.547	451	518.065	427.324	0.82	112.9	24.4	25.2	30.5	6.64	1.9	84	6.2	16.75	3.62	15.98	4.45	20.92	0.05	119	26	113	32	NONE		23.7	53	37.5	729	757	3586	149.4	2.49	54	46	0	2144	1442
									00:14:59	24.59	0.497	12.221	341	473.713	373.32	0.79	81.6	18.7	22.2	28.1	6.07	1.7	79	6	16.42	3.76	15.59	4.65	20.92	0.05	117	27	111	33	NONE		23.7	53	37.5	729	757	3252	135.5	2.26	55	41.7	0	2352	900
									00:15:01	27.65	0.353	9.76	235	363.938	282.631	0.78	58.6	12.6	21.5	27.7	4.67	1.3	78	4.7	16.6	3.57	15.64	4.5	20.92	0.05	118	25	111	32	NONE		23.7	53	37.5	729	757	2492	103.8	1.73	55	31.9	0	1900	592
									00:15:03	25.97	0.56	14.545	355	588.576	447.074	0.76	91	21.2	21.6	28.5	7.55	2.2	79	7.5	16.25	3.79	15.51	4.59	20.92	0.05	115	27	110	33	NONE		23.7	53	37.5	729	757	4014	167.2	2.79	55	51.5	0	3293	720
									00:15:06	24.69	0.6	14.815	405	594.951	453.032	0.76	97.7	22.6	22	28.9	7.63	2.2	81	7.3	16.28	3.77	15.41	4.62	20.92	0.05	116	27	109	33	NONE		23.7	53	37.6	729	757	4059	169.1	2.82	55	52	0	3304	754
									00:15:09	19.54	0.735	14.365	544	571.114	444.343	0.78	119.9	28	22.8	29.2	7.32	2.1	84	6.8	16.31	3.81	15.33	4.75	20.92	0.05	116	27	109	34	NONE		23.7	53	37.5	729	757	3911	163	2.72	55	50.1	0	2963	948
									00:15:12	18.87	0.597	11.264	369	453.673	347.762	0.77	97.1	22.7	21.9	28.6	5.82	1.7	84	5.4	16.26	3.8	15.15	4.8	20.92	0.05	115	27	108	34	NONE		23.7	53	37.5	729	757	3099	129.1	2.15	55	39.7	0	2469	630
									00:15:18	10.6	1.522	16.134	1119	633.763	514.957	0.81	248.6	59.8	24.3	29.9	8.13	2.3	87	7.3	16.33	3.93	15.31	4.95	20.92	0.05	116	28	109	35	NONE		23.8	53	37.6	729	757	4375	182.3	3.04	56	56.1	0	2799	1576
									00:15:20	26.67	0.298	7.947	183	291.875	222.719	0.76	49.7	10.3	20.8	27.3	3.74	1.1	85	3.4	16.68	3.46	15.82	4.46	20.92	0.05	118	25	112	32	NONE		23.8	53	37.5	729	757	1992	83	1.38	56	25.5	0	1611	381
									00:15:22	29.85	0.302	9.015	187	325.425	246.806	0.76	50.6	10.2	21.3	28.1	4.17	1.2	86	3.8	16.75	3.38	15.9	4.16	20.92	0.05	119	24	113	30	NONE		23.7	53	37.5	729	757	2219	92.4	1.54	56	28.4	0	1829	389
									00:15:24	24.59	0.479	11.779	301	470.617	359.332	0.76	78.1	18	21.4	28	6.03	1.7	85	5.5	16.3	3.76	15.43	4.67	20.92	0.05	116	27	110	33	NONE		23.8	53	37.5	729	757	3212	133.8	2.23	56	41.2	0	2592	620
									00:15:28	17.44	0.535	9.331	429	374.465	287.481	0.77	87.1	20.3	21.7	28.2	4.8	1.4	82	4.6	16.28	3.79	15.22	4.76	20.92	0.05	116	27	108	34	NONE		23.8	53	37.5	729	757	2558	106.6	1.78	56	32.8	0	2028	530
									00:15:30	25.64	0.386	9.897	255	398.69	293.385	0.74	62.9	14.1	20.3	27.6	5.11	1.5	80	5	16.3	3.65	15.43	4.53	20.92	0.05	116	26	110	32	NONE		23.8	53	37.5	729	757	2704	112.7	1.88	56	34.7	0	2437	266
									00:15:32	27.91	0.344	9.6	224	388.261	273.865	0.71	56.1	12.1	19.7	27.9	4.98	1.4	80	4.9	16.31	3.52	15.42	4.32	20.92	0.05	116	25	109	31	NONE		23.8	53	37.6	729	757	2614	108.9	1.82	56	33.5	0	2614	0
									00:15:34	25.21	0.512	12.908	366	532.822	386.704	0.73	82.9	18.9	20.9	28.8	6.83	2	82	6.5	16.19	3.69	15.18	4.6	20.92	0.05	115	26	108	33	NONE		23.8	53	37.6	729	757	3605	150.2	2.5	56	46.2	0	3374	231
									00:15:38	18.29	0.67	12.256	476	533.129	399.818	0.75	106.6	26.9	20.6	27.5	6.83	2	82	6.5	15.91	4.01	14.93	4.87	20.92	0.05	113	29	106	35	NONE		23.8	53	37.5	729	757	3627	151.1	2.52	56	46.5	0	3096	532
									00:15:40	25.32	0.378	9.57	316	379.734	275.171	0.72	61.9	13.4	20.5	28.3	4.87	1.4	80	4.7	16.38	3.54	15.49	4.39	20.92	0.05	116	25	110	31	NONE		23.8	53	37.5	729	757	2568	107	1.78	56	32.9	0	2414	155
									00:15:42	30.61	0.408	12.49	191	545.115	390.279	0.72	65	15.7	19	26.5	6.99	2	79	6.9	15.93	3.85	15.03	4.69	20.92	0.05	113	27	107	33	NONE		23.8	53	37.6	729	757	3680	153.3	2.56	56	47.2	0	3567	112
									00:15:44	24.49	0.578	14.155	374	607.4	441.482	0.73	92.5	22.2	20.5	28.2	7.79	2.2	80	7.6	16	3.84	14.99	4.76	20.92	0.05	114	27	106	34	NONE		23.8	53	37.5	729	757	4110	171.3	2.85	56	52.7	0	3832	278
									00:15:47	22.3	0.681	15.19	423	656.702	480.06	0.73	108.7	26.5	20.8	28.4	8.42	2.4	82	8	15.96	3.89	15.04	4.8	20.92	0.05	113	28	107	34	NONE		23.8	53	37.5	729	757	4448	185.4	3.09	57	57	0	4084	365
									00:15:50	22.99	0.619	14.23	415	601.881	446.189	0.74	99.4	23.9	21	28.3	7.72	2.2	81	7.4	16.06	3.86	15.15	4.7	20.92	0.05	114	27	108	33	NONE		23.8	53	37.5	729	757	4087	170.3	2.84	57	52.4	0	3608	479
									00:15:52	24.19	0.579	14.008	384	562.753	416.231	0.74	94.4	21.2	21.9	29.6	7.21	2.1	81	6.9	16.3	3.66	15.27	4.61	20.92	0.05	116	26	108	33	NONE		23.8	53	37.5	729	757	3820	159.2	2.65	57	49	0	3394	425
									00:15:54	27.65	0.5	13.825	304	562.368	408.339	0.73	81.3	18.2	21.1	29.1	7.21	2.1	81	6.9	16.26	3.64	15.35	4.54	20.92	0.05	115	26	109	32	NONE		23.8	53	37.6	729	757	3805	158.5	2.64	57	48.8	0	3557	248
									00:15:57	26.09	0.478	12.47	319	501.41	361.885	0.72	78	17.1	21.2	29.4	6.43	1.8	80	6.3	16.32	3.58	15.43	4.45	20.92	0.05	116	25	110	32	NONE		23.8	53	37.5	729	757	3389	141.2	2.35	57	43.5	0	3219	170
									00:15:59	28.57	0.852	24.343	203	1163.25	866.812	0.75	131.4	37.3	19.2	25.8	14.91	4.3	80	14.5	15.42	4.38	14.58	5.18	20.92	0.05	110	31	104	37	NONE		23.8	53	37.5	729	757	7906	329.4	5.49	57	101.4	0	6876	1030
									00:16:07	10.68	0.296	3.16	312	43.6246	62.8429	1.44	56.5	7.3	55.3	38.4	0.56	0.2	87	0.5	19.09	2.47	16.34	3.44	20.92	0.05	136	18	116	24	NONE		23.8	53	37.6	729	757	345	14.4	0.24	58	4.4	0	0	345
									00:16:21	4.82	0	0	0	0	3.5692	0	18.5	0.9	4.6	0	0	0	102	0	0	0	20.81	0.14	20.92	0.05	0	0	148	1	NONE		23.8	53	37.6	729	757	0	0	0	58	0	0	0	0
									00:16:28	7.66	0	0	0	0	5.67517	0	17	0.9	5	0	0	0	106	0	0	0	163.83	0.1	20.92	0.05	0	0	>63	1	NONE		23.8	53	37.5	729	757	0	0	0	58	0	0	0	0
[truncated: 35 more columns]

## Sheet: Sonuçlar
Parametre	um	Pre	Bekl.	%Beklenen	Ex Sonrası	% Değişim	Normal	Sınıf
Parametre	um	Ölçüm	Dinlenme	Isınma	AT	RC	Maks	Bekl.	%Beklenen	Normal	Sınıf
Parametre	um	Ölçüm	Dinlenme	Isınma	AT	RC	Maks	Bekl.	%Beklenen	Normal	Sınıf
Parametre	um	Ölçüm	Dinlenme	Isınma	AT	RC	Maks	Bekl.	%Beklenen	Normal	Sınıf
Parametre	um	Ölçüm	Dinlenme	Isınma	AT	RC	Maks	Bekl.	%Beklenen	Normal	Sınıf
Parametre	um	Ölçüm	Dinlenme	Isınma	AT	RC	Maks	Bekl.	%Beklenen	Normal	Sınıf
