# Supplementary material for: Correction: The contribution of energy systems during 30-second lower body Wingate anaerobic test in combat sports athletes: Intermittent versus single forms and gender comparison
Source: PLoS One. 2024 Jun 27;19(6):e0306361. doi: 10.1371/journal.pone.0306361 (PMC11210755; doi:10.1371/journal.pone.0306361)
Supplement: S1 File — A) Descriptive characteristics of athletes including age range, height, weight; B) Wingate test outputs, including metrics such as peak power, mean power, and fatigue index; C) Oxygen Consumption (O2) Data for two different Wingate test protocols, providing comparative insights into athletes’ oxygen consumption during these tests. (ZIP) [file pone.0306361.s001.zip › S1 File/C. Oxygen consumption data for two Wingate tests/All Raw-Oxygen Data/63.xlsx]

## Sheet: Veri
			Test Tarihi	5012023		Barometrik basınç (mmHg)	767		t	Rf	VT	VE_ergo	IV	VO2	VCO2	RQ	O2eksp	CO2eksp	VE/VO2	VE/VCO2	VO2/Kg	METS	HR	VO2/HR	FeO2	FeCO2	FetO2	FetCO2	FiO2	FiCO2	PeO2	PeCO2	PetO2	PETCO2	Faz	İşaretleyici	Ortam Sıc.	RH Amb	Cihaz Sıcaklığı	Analizör Basıncı	PB	EEkc	EEh	EEm	EEtot	EEkg	PRO	YAĞ	CHO
			Test Süresi	00:14:32		Ortam Sıcaklığı (°C)	18		s	1/min	L(btps)	L/min	mL	mL/min	mL/min	---	mL	mL	---	---	mL/min/Kg	---	bpm	mL/beat	%	%	%	%	%	%	mmHg	mmHg	mmHg	mmHg	---	---	°C	%	°C	mmHg	mmHg	kcal/day	kcal/h	kcal/min	kcal	kcal/Kg/day	kcal/day	kcal/day	kcal/day
			Test Süresi	00:16:07		Ortam Görece Nem (%)	57
			Egzersiz Süresi	00:00:00		Flowmetre sıcaklığı (°C)	34		00:00:00	21.2	1.493	31.654	952	1100.6	1228.57	1.12	248.6	70.2	27.4	24.6	14.67	4.2	114	9.7	16.65	4.7	15.54	5.23	20.92	0.05	120	34	112	38	NONE		18.5	56	32.6	739	767	8127	338.6	5.64	0	108.4	0	0	8127
			Kişi (Hasta) Tipi	Healthy		Flowmetre Bağıl Nem (%)	100		00:00:01	46.88	0.848	39.75	733	1115.35	1242.75	1.11	148.2	32.2	32.7	29.3	14.87	4.2	113	9.9	17.48	3.8	16.16	4.72	20.92	0.05	126	27	116	34	NONE		18.5	56	32.6	739	767	8232	343	5.72	0	109.8	0	0	8232
			Test Türü	Azami		STPD (---)	0.8343		00:00:05	19.61	0.717	14.059	669	342.221	363.854	1.06	128.8	22.6	37.1	34.9	4.56	1.3	108	3.2	17.96	3.15	16.47	4.69	20.92	0.05	129	23	119	34	NONE		18.4	57	32.6	739	767	2498	104.1	1.73	0	33.3	0	0	2498
			Ergometre	COSMED Treadmill(Kmh)		BTPS Ins (---)	1.1218		00:00:08	17.14	1.011	17.331	1004	536.838	589.198	1.1	173.2	41.7	30	27.4	7.16	2	108	5	17.13	4.12	16.26	4.97	20.92	0.05	123	30	117	36	NONE		18.4	57	32.6	739	767	3948	164.5	2.74	0	52.6	0	0	3948
			Protokol	Hiçbiri		BTPS Eksp (---)	1.0197		00:00:11	21.13	1.202	25.394	883	794.578	860.162	1.08	205.6	49.4	30.1	27.8	10.59	3	109	7.3	17.1	4.11	16.05	5.11	20.92	0.05	123	30	116	37	NONE		18.4	57	32.6	739	767	5825	242.7	4.05	1	77.7	0	0	5825
			Azami Efor	Onaylanmamış		#Adım sayısı	390		00:00:14	19.42	0.888	17.243	843	533.353	567.921	1.06	152.4	35.5	29.8	28	7.11	2	106	5	17.16	4	16.04	5.07	20.92	0.05	124	29	115	37	NONE		18.4	57	32.6	739	767	3895	162.3	2.7	1	51.9	0	0	3895
			EKG Tepkisi	Yok		BSA (m2)	1.95803		00:00:18	15.87	0.942	14.952	765	475.297	486.4	1.02	161	37.2	29.1	28.5	6.34	1.8	106	4.5	17.09	3.95	15.76	5.29	20.92	0.05	123	28	113	38	NONE		18.4	57	32.6	739	767	3440	143.3	2.39	1	45.9	0	0	3440
			Test sebebi	Yok		BMI (kg/m2)	22.6		00:00:22	16.09	1.305	20.992	934	736.313	770.98	1.05	217.6	58.1	27	25.8	9.82	2.8	114	6.5	16.67	4.45	15.62	5.43	20.92	0.05	120	32	112	39	NONE		18.4	57	32.6	739	767	5356	223.2	3.72	1	71.4	0	0	5356
			Testi durdurma sebebi	Yok		HR Maks.	205		00:00:25	19.29	1.239	23.904	1010	798.218	814.138	1.02	209.4	51.2	28.3	27.7	10.64	3	111	7.2	16.9	4.13	15.81	5.23	20.92	0.05	122	30	114	38	NONE		18.4	57	32.6	739	767	5772	240.5	4.01	1	77	0	0	5772
			Test Konumu	Tanımsız		Kullanıcı 1 (---)	-		00:00:28	20.07	1.141	22.896	977	712.17	748.867	1.05	195.7	45.3	30.2	28.7	9.5	2.7	109	6.5	17.15	3.97	15.98	5.08	20.92	0.05	123	29	115	37	NONE		18.4	57	32.6	739	767	5186	216.1	3.6	2	69.1	0	0	5186
			Test Amacı	Yok		Kullanıcı 2 (---)	-		00:00:31	20.55	1.122	23.055	939	700.502	746.414	1.07	193.3	44.1	30.9	29	9.34	2.7	111	6.3	17.23	3.93	16.17	4.94	20.92	0.05	124	28	116	36	NONE		18.4	57	32.6	739	767	5116	213.2	3.55	2	68.2	0	0	5116
						Kullanıcı 3 (---)	-		00:00:34	20.27	1.436	29.108	995	936.067	997.499	1.07	244.3	59.7	29.6	27.8	12.48	3.6	110	8.5	17.01	4.16	15.98	5.15	20.92	0.05	122	30	115	37	NONE		18.4	57	32.6	739	767	6837	284.9	4.75	2	91.2	0	0	6837
									00:00:37	43.8	1.08	47.299	357	1234.47	1295.69	1.05	191.8	36	35.8	34.1	16.46	4.7	114	10.8	17.76	3.33	17	4.45	20.92	0.05	128	24	122	32	NONE		18.4	57	32.6	740	767	8985	374.4	6.24	2	119.8	0	0	8985
									00:00:39	38.96	1.501	58.481	746	1765.55	1857.69	1.05	259.1	57.9	31.6	30	23.54	6.7	121	14.6	17.26	3.86	16.38	4.81	20.92	0.05	124	28	118	35	NONE		18.4	57	32.6	739	767	12858	535.7	8.93	2	171.4	0	0	12858
									00:00:40	61.22	1.569	96.061	904	2167.65	2728.71	1.26	283.5	54.2	42.3	33.6	28.9	8.3	125	17.3	18.07	3.45	17.16	4.21	20.92	0.05	130	25	124	30	NONE		18.4	57	32.6	739	767	16496	687.3	11.46	3	219.9	0	0	16496
									00:00:41	38.46	1.714	65.923	775	1687.82	1897.9	1.12	304.6	60	37.5	33.3	22.5	6.4	132	12.8	17.77	3.5	16.86	4.49	20.92	0.05	128	25	121	32	NONE		18.4	57	32.6	739	767	12485	520.2	8.67	3	166.5	0	0	12485
									00:00:43	37.97	1.538	58.405	851	1311.41	1547.19	1.18	278.8	49.6	42.5	36	17.49	5	137	9.6	18.13	3.22	17.34	4.32	20.92	0.05	131	23	125	31	NONE		18.3	57	32.6	739	767	9816	409	6.82	3	130.9	0	0	9816
									00:00:44	58.82	1.682	98.941	869	2033.58	2628.77	1.29	307.9	54.4	46.6	36.1	27.11	7.7	138	14.7	18.31	3.23	17.5	4.14	20.92	0.05	132	23	126	30	NONE		18.3	57	32.6	739	767	15585	649.4	10.82	3	207.8	0	0	15585
									00:00:45	58.25	1.734	101.01	915	1860.62	2480.5	1.33	321.8	51.9	52.1	39.1	24.81	7.1	142	13.1	18.56	2.99	17.82	3.89	20.92	0.05	134	22	128	28	NONE		18.3	58	32.6	739	767	14378	599.1	9.98	3	191.7	0	0	14378
									00:00:46	53.57	1.206	64.607	846	1006.18	1322.98	1.31	228.3	30.2	60.5	46	13.42	3.8	145	6.9	18.93	2.5	17.98	3.62	20.92	0.05	136	18	129	26	NONE		18.4	57	32.6	739	767	7746	322.8	5.38	3	103.3	0	0	7746
									00:00:48	33.71	1.72	57.978	710	1433.47	1668.9	1.16	307.1	60.2	38.8	33.3	19.11	5.5	149	9.6	17.85	3.5	17.13	4.39	20.92	0.05	129	25	123	32	NONE		18.3	58	32.6	739	767	10694	445.6	7.43	4	142.6	0	0	10694
									00:00:49	67.42	1.35	91.011	739	1835.29	2504.63	1.36	247.3	45.2	47	34.5	24.47	7	151	12.2	18.32	3.35	17.33	4.15	20.92	0.05	132	24	125	30	NONE		18.3	58	32.7	739	767	14274	594.8	9.91	4	190.3	0	0	14274
									00:00:50	57.69	1.707	98.481	858	2395.96	2977.11	1.24	304.8	62.7	39.4	31.7	31.95	9.1	153	15.7	17.86	3.67	16.91	4.42	20.92	0.05	129	26	122	32	NONE		18.3	58	32.7	739	767	18171	757.1	12.62	4	242.3	0	0	18171
									00:00:51	48.39	1.94	93.871	1029	2505.49	2811.06	1.12	342.2	70.6	36.1	32.2	33.41	9.5	158	15.9	17.64	3.64	16.6	4.53	20.92	0.05	127	26	120	33	NONE		18.3	58	32.7	740	767	18524	771.8	12.86	4	247	0	0	18524
									00:00:52	45.11	2.143	96.677	1252	2646.81	2933.17	1.11	376.4	79	35.3	31.9	35.29	10.1	169	15.7	17.56	3.69	16.54	4.56	20.92	0.05	126	27	119	33	NONE		18.3	58	32.7	739	767	19511	812.9	13.55	4	260.1	0	0	19511
									00:00:53	61.22	1.978	121.102	1013	3152.19	3515	1.12	350.6	69.8	37.1	33.2	42.03	12	173	18.2	17.72	3.53	16.81	4.54	20.92	0.05	128	25	121	33	NONE		18.3	58	32.7	739	767	23270	969.6	16.16	5	310.3	0	0	23270
									00:00:54	68.97	1.964	135.448	1019	3100.76	3919.76	1.26	354	69.1	42.1	33.3	41.34	11.8	175	17.7	18.02	3.52	17.09	4.27	20.92	0.05	130	25	123	31	NONE		18.3	58	32.7	739	767	23623	984.3	16.4	5	315	0	0	23623
									00:00:55	57.69	2.272	131.077	1042	3407.25	3916.5	1.15	402.3	82.5	37.3	32.4	45.43	13	180	18.9	17.71	3.63	16.62	4.61	20.92	0.05	127	26	120	33	NONE		18.3	58	32.7	740	767	25339	1055.8	17.6	5	337.9	0	0	25339
									00:00:56	65.22	2.106	137.348	1047	3176.79	3980.37	1.25	379.1	74.2	41.8	33.4	42.36	12.1	182	17.5	18	3.52	16.98	4.41	20.92	0.05	130	25	122	32	NONE		18.3	58	32.7	739	767	24146	1006.1	16.77	6	321.9	0	0	24146
									00:00:57	54.05	2.41	130.27	1169	3379.41	4076.9	1.21	426	91.6	37.4	31	45.06	12.9	185	18.3	17.68	3.8	16.67	4.68	20.92	0.05	127	27	120	34	NONE		18.3	58	32.7	739	767	25437	1059.9	17.66	6	339.2	0	0	25437
									00:00:58	56.6	2.394	135.509	1224	3326.31	4113.77	1.24	426.9	88.3	39.5	32	44.35	12.7	186	17.9	17.83	3.69	16.89	4.63	20.92	0.05	128	27	122	33	NONE		18.3	58	32.7	739	767	25197	1049.9	17.5	6	336	0	0	25197
									00:00:59	58.25	2.392	139.34	1151	3442.92	4340.6	1.26	425.7	90.5	39.3	31.2	45.91	13.1	188	18.3	17.8	3.78	16.94	4.75	20.92	0.05	128	27	122	34	NONE		18.3	58	32.7	739	767	26211	1092.1	18.2	6	349.5	0	0	26211
									00:01:00	71.43	2.223	158.786	1048	3333.01	4678	1.4	404.4	79.6	46.1	32.9	44.44	12.7	189	17.6	18.19	3.58	17.41	4.48	20.92	0.05	131	26	125	32	NONE		18.3	58	32.7	739	767	26128	1088.7	18.14	7	348.4	0	0	26128
									00:01:03	35.71	2.201	78.607	1148	2412.29	2994.8	1.24	375.4	101.6	31.5	25.4	32.16	9.2	191	12.6	17.06	4.62	16.2	5.54	20.92	0.05	123	33	117	40	NONE		18.3	58	32.7	739	767	18291	762.1	12.7	7	243.9	0	0	18291
									00:01:03	74.07	2.222	164.593	1063	3789.26	5333.4	1.41	398.3	87.4	42.1	29.9	50.52	14.4	192	19.7	17.93	3.93	17.07	4.99	20.92	0.05	129	28	123	36	NONE		18.3	58	32.7	739	767	29729	1238.7	20.64	7	396.4	0	0	29729
									00:01:04	80	2	160	969	3433.56	5046.63	1.47	361.9	76.6	45	30.6	45.78	13.1	192	17.9	18.1	3.83	17.3	4.87	20.92	0.05	130	28	125	35	NONE		18.3	58	32.7	739	767	27277	1136.5	18.94	8	363.7	0	0	27277
									00:01:05	77.92	2.262	176.26	1030	3730.28	5635.31	1.51	409.7	87.8	45.8	30.3	49.74	14.2	192	19.4	18.11	3.88	17.25	4.9	20.92	0.05	130	28	124	35	NONE		18.3	58	32.7	739	767	29876	1244.8	20.75	8	398.3	0	0	29876
									00:01:06	75	2.4	180	1119	3638.09	5563.63	1.53	437.5	90.1	48	31.4	48.51	13.9	192	18.9	18.23	3.75	17.39	4.7	20.92	0.05	131	27	125	34	NONE		18.3	58	32.7	739	767	29244	1218.5	20.31	8	389.9	0	0	29244
									00:01:07	63.83	2.531	161.553	1141	3722.14	5450.47	1.46	452.8	103.6	42.2	28.8	49.63	14.2	193	19.3	17.89	4.09	16.95	4.96	20.92	0.05	129	29	122	36	NONE		18.3	58	32.7	740	767	29537	1230.7	20.51	9	393.8	0	0	29537
									00:01:08	60.61	2.347	142.242	1240	3292.91	4856.2	1.47	419.4	97.2	41.9	28.4	43.91	12.5	193	17.1	17.87	4.14	17.07	4.98	20.92	0.05	129	30	123	36	NONE		18.3	58	32.7	739	767	26185	1091.1	18.18	9	349.1	0	0	26185
									00:01:09	63.83	2.844	181.532	1266	3939.12	6076.05	1.54	512.6	115.5	45	29.1	52.52	15	193	20.4	18.02	4.06	17.1	4.98	20.92	0.05	130	29	123	36	NONE	Marker	18.3	58	32.7	740	767	31747	1322.8	22.05	9	423.3	0	0	31747
									00:01:10	53.1	2.499	132.69	1265	3021.89	4583.52	1.52	447.2	104.7	42.7	28.1	40.29	11.5	193	15.7	17.9	4.19	16.88	5.28	20.92	0.05	129	30	122	38	NONE		18.3	58	32.7	739	767	24231	1009.6	16.83	10	323.1	0	0	24231
									00:01:12	32.26	3.185	102.742	1858	2699.6	4010.86	1.49	555.8	150.6	37.2	25.1	35.99	10.3	193	14	17.45	4.73	16.62	5.74	20.92	0.05	126	34	120	41	NONE		18.3	58	32.7	740	767	21514	896.4	14.94	10	286.9	0	0	21514
									00:01:13	44.12	2.381	105.044	1265	2816.87	4237.56	1.5	413.5	116.3	36.2	24.1	37.56	10.7	192	14.7	17.37	4.88	16.32	5.89	20.92	0.05	125	35	118	42	NONE		18.3	58	32.7	740	767	22532	938.8	15.65	11	300.4	0	0	22532
									00:01:14	43.48	2.339	101.696	1332	2851.89	4238.57	1.49	402.7	118	34.6	23.3	38.03	10.9	191	14.9	17.22	5.04	16.13	6.23	20.92	0.05	124	36	116	45	NONE		18.3	58	32.7	739	767	22730	947.1	15.78	11	303.1	0	0	22730
									00:01:16	43.8	2.527	110.672	1347	3336.34	5037.19	1.51	427.6	139.1	32.3	21.4	44.48	12.7	190	17.6	16.92	5.5	15.81	6.61	20.92	0.05	122	40	114	48	NONE		18.3	57	32.7	740	767	26716	1113.2	18.55	11	356.2	0	0	26716
									00:01:17	45.45	2.267	103.045	1268	2987.09	4489.51	1.5	387.2	119.5	33.4	22.2	39.83	11.4	189	15.8	17.08	5.27	15.96	6.38	20.92	0.05	123	38	115	46	NONE		18.3	57	32.7	740	767	23887	995.3	16.59	12	318.5	0	0	23887
									00:01:19	39.74	2.849	113.205	1520	3251.39	4793.57	1.47	488.2	146	34	23	43.35	12.4	188	17.3	17.14	5.12	16.08	6.26	20.92	0.05	123	37	116	45	NONE		18.3	57	32.7	740	767	25853	1077.2	17.95	12	344.7	0	0	25853
									00:01:20	41.96	2.177	91.343	1313	2648.79	4047.73	1.53	371.4	116.7	33.4	21.8	35.32	10.1	187	14.2	17.06	5.36	15.86	6.6	20.92	0.05	123	39	114	48	NONE		18.3	57	32.7	740	767	21287	887	14.78	13	283.8	0	0	21287
									00:01:21	41.96	2.174	91.217	1237	2768.32	4243.85	1.53	366.9	122.3	31.9	20.8	36.91	10.5	185	15	16.88	5.63	15.55	6.91	20.92	0.05	122	41	112	50	NONE		18.3	57	32.7	740	767	22269	927.9	15.46	13	296.9	0	0	22269
									00:01:23	37.97	2.192	83.241	1334	2639.41	3859.62	1.46	367.2	122.9	30.5	20.9	35.19	10.1	184	14.3	16.75	5.61	15.53	6.88	20.92	0.05	121	40	112	50	NONE		18.3	57	32.7	740	767	20937	872.4	14.54	13	279.2	0	0	20937
									00:01:25	37.97	2.087	79.253	1287	2612.1	3740.84	1.43	346.7	119.1	29.3	20.5	34.83	10	182	14.4	16.61	5.71	15.31	7.07	20.92	0.05	120	41	110	51	NONE		18.3	57	32.7	739	767	20595	858.1	14.3	14	274.6	0	0	20595
									00:01:26	34.29	2.648	90.789	1585	3083.35	4350.68	1.41	436.9	153.4	28.7	20.3	41.11	11.7	180	17.1	16.5	5.79	15.28	7.15	20.92	0.05	119	42	110	51	NONE		18.3	57	32.7	740	767	24208	1008.6	16.81	14	322.8	0	0	24208
									00:01:28	39.22	2.343	91.882	1379	2925.45	4323.61	1.48	391.8	133.3	30.5	20.6	39.01	11.1	178	16.4	16.72	5.69	15.52	6.89	20.92	0.05	120	41	112	50	NONE		18.3	57	32.7	740	767	23278	969.9	16.17	15	310.4	0	0	23278
									00:01:29	37.27	2.015	75.093	1319	2390.59	3557.25	1.49	336.8	115.4	30.3	20.4	31.87	9.1	177	13.5	16.71	5.73	15.49	7.06	20.92	0.05	120	41	112	51	NONE		18.3	57	32.7	740	767	19060	794.2	13.24	15	254.1	0	0	19060
									00:01:31	35.09	2.606	91.439	1478	2952.02	4467.81	1.51	433.5	153.9	30.1	19.9	39.36	11.2	176	16.8	16.63	5.91	15.43	7.24	20.92	0.05	120	43	111	52	NONE		18.3	57	32.8	740	767	23656	985.6	16.43	15	315.4	0	0	23656
									00:01:33	37.5	2.539	95.212	1458	2832.72	4375.52	1.54	430.3	141.1	32.7	21.2	37.77	10.8	174	16.3	16.95	5.56	15.81	6.92	20.92	0.05	122	40	114	50	NONE		18.3	57	32.8	740	767	22839	951.6	15.86	16	304.5	0	0	22839
									00:01:34	37.74	2.537	95.736	1427	2686.64	4327.56	1.61	434.5	138.7	34.7	21.5	35.82	10.2	173	15.5	17.13	5.47	16.04	6.77	20.92	0.05	123	39	115	49	NONE		18.3	57	32.8	740	767	21943	914.3	15.24	16	292.6	0	0	21943
									00:01:36	37.5	2.334	87.525	1393	2336.54	3950.14	1.69	402.8	127.4	36.3	21.5	31.15	8.9	172	13.6	17.26	5.46	16.2	6.77	20.92	0.05	124	39	117	49	NONE		18.3	56	32.8	740	767	19379	807.5	13.46	17	258.4	0	0	19379
									00:01:38	36.59	2.4	87.805	1382	2380.02	4087.88	1.72	412.4	135.1	35.8	20.9	31.73	9.1	172	13.8	17.18	5.63	16.12	6.88	20.92	0.05	124	41	116	50	NONE		18.3	56	32.8	740	767	19841	826.7	13.78	17	264.6	0	0	19841
									00:01:39	35.09	2.265	79.474	1461	2133.89	3735.15	1.75	389.5	128.7	36.1	20.6	28.45	8.1	172	12.4	17.2	5.68	16.21	6.82	20.92	0.05	124	41	117	49	NONE		18.3	56	32.8	740	767	17900	745.8	12.43	17	238.7	0	0	17900
									00:01:41	34.48	2.088	72	1319	1993.17	3454.6	1.73	356.9	121.1	34.9	20.1	26.58	7.6	171	11.7	17.09	5.8	16.1	7.04	20.92	0.05	123	42	116	51	NONE		18.3	56	32.8	740	767	16666	694.4	11.57	18	222.2	0	0	16666
									00:01:43	35.5	2.126	75.479	1287	2132.73	3627.33	1.7	362.2	123.5	34.2	20.1	28.44	8.1	170	12.5	17.04	5.81	15.92	7.2	20.92	0.05	123	42	115	52	NONE		18.3	56	32.8	740	767	17723	738.5	12.31	18	236.3	0	0	17723
									00:01:44	34.68	2.32	80.462	1430	2201.05	3760.61	1.71	398	131.1	35.5	20.8	29.35	8.4	168	13.1	17.16	5.65	16.12	6.93	20.92	0.05	124	41	116	50	NONE		18.3	56	32.8	739	767	18318	763.2	12.72	18	244.2	0	0	18318
									00:01:47	28.71	2.916	83.713	1887	2148.05	3824.43	1.78	505.7	161.1	38	21.4	28.64	8.2	167	12.9	17.34	5.52	16.47	6.72	20.92	0.05	125	40	119	48	NONE		18.3	56	32.8	740	767	18121	755.1	12.58	19	241.6	0	0	18121
									00:01:48	37.27	2.129	79.342	1282	1932.27	3543.26	1.83	372.4	115	39.7	21.7	25.76	7.4	165	11.7	17.49	5.4	16.6	6.55	20.92	0.05	126	39	120	47	NONE		18.3	56	32.8	740	767	16464	686	11.43	19	219.5	0	0	16464
									00:01:50	35.71	1.891	67.536	1285	1581.99	2964.06	1.87	332.8	100.4	41.1	21.9	21.09	6	164	9.6	17.6	5.31	16.54	6.53	20.92	0.05	127	38	119	47	NONE		18.3	56	32.8	740	767	13580	565.8	9.43	19	181.1	0	0	13580
									00:01:52	35.5	2.383	84.604	1406	2127.18	3813.18	1.79	414.8	129.9	38.6	21.5	28.36	8.1	163	13.1	17.41	5.45	16.45	6.67	20.92	0.05	125	39	118	48	NONE		18.3	56	32.8	740	767	17986	749.4	12.49	20	239.8	0	0	17986
									00:01:53	35.71	2.187	78.107	1318	1919.33	3415.59	1.78	382.6	115.7	39.4	22.1	25.59	7.3	163	11.8	17.49	5.29	16.51	6.68	20.92	0.05	126	38	119	48	NONE		18.3	56	32.8	740	767	16189	674.6	11.24	20	215.9	0	0	16189
									00:01:55	32.43	2.177	70.605	1415	1734.12	3058.55	1.76	381.1	114.1	39.4	22.3	23.12	6.6	163	10.6	17.51	5.24	16.57	6.5	20.92	0.05	126	38	119	47	NONE		18.3	56	32.8	739	767	14584	607.6	10.13	20	194.4	0	0	14584
									00:01:57	37.27	2.14	79.752	1287	1929.16	3480.88	1.8	375.2	113	40	22.2	25.72	7.3	160	12.1	17.53	5.28	16.55	6.43	20.92	0.05	126	38	119	46	NONE		18.3	56	32.8	740	767	16348	681.2	11.35	21	218	0	0	16348
									00:01:58	37.27	2.22	82.733	1268	1974.07	3554.27	1.8	390.3	115.4	40.6	22.5	26.32	7.5	158	12.5	17.58	5.2	16.62	6.26	20.92	0.05	127	37	120	45	NONE		18.3	56	32.8	740	767	16716	696.5	11.61	21	222.9	0	0	16716
									00:02:00	35.93	2.226	79.976	1319	1868.85	3363.52	1.8	392.9	113.3	41.4	23	24.92	7.1	157	11.9	17.65	5.09	16.74	6.2	20.92	0.05	127	37	121	45	NONE		18.3	56	32.8	740	767	15823	659.3	10.99	21	211	0	0	15823
									00:02:02	33.52	2.307	77.33	1488	1779.43	3195.64	1.8	408.4	115.4	42.1	23.5	23.73	6.8	157	11.3	17.7	5	16.81	6.09	20.92	0.05	127	36	121	44	NONE		18.3	56	32.8	740	767	15055	627.3	10.45	22	200.7	0	0	15055
									00:02:03	36.36	2.14	77.818	1335	1727.94	3153.74	1.83	380.9	105	43.6	23.9	23.04	6.6	157	11	17.8	4.91	16.86	6.02	20.92	0.05	128	35	121	43	NONE		18.3	56	32.8	740	767	14700	612.5	10.21	22	196	0	0	14700
									00:02:05	34.68	2.387	82.786	1385	1914.94	3516.6	1.84	421.6	122.7	42	22.9	25.53	7.3	156	12.3	17.66	5.14	16.8	6.11	20.92	0.05	127	37	121	44	NONE		18.3	56	32.8	739	767	16325	680.2	11.34	22	217.7	0	0	16325
									00:02:07	34.88	2.264	78.977	1493	1642.64	3087.65	1.88	406.8	107.2	46.6	24.8	21.9	6.3	155	10.6	17.97	4.73	17.11	5.77	20.92	0.05	129	34	123	42	NONE		18.3	56	32.8	740	767	14116	588.2	9.8	23	188.2	0	0	14116
									00:02:08	41.1	2.204	90.575	1252	1824.44	3473.94	1.9	397.8	102.4	48.1	25.2	24.33	7	155	11.8	18.05	4.65	17.19	5.67	20.92	0.05	130	33	124	41	NONE		18.3	56	32.8	740	767	15749	656.2	10.94	23	210	0	0	15749
									00:02:10	36.59	2.073	75.841	1303	1503.17	2951.18	1.96	374.5	97.7	48.8	24.8	20.04	5.7	155	9.7	18.07	4.71	17.22	5.74	20.92	0.05	130	34	124	41	NONE		18.4	56	32.8	740	767	13116	546.5	9.11	23	174.9	0	0	13116
									00:02:12	33.9	1.95	66.102	1314	1366.97	2665.45	1.95	350	95.2	46.6	23.9	18.23	5.2	154	8.9	17.95	4.88	17.08	5.97	20.92	0.05	129	35	123	43	NONE		18.3	56	32.8	740	767	11899	495.8	8.26	23	158.7	0	0	11899
									00:02:13	34.88	2.074	72.349	1303	1542.65	2930.32	1.9	370.9	101.7	45.3	23.9	20.57	5.9	153	10.1	17.88	4.9	17.01	6.05	20.92	0.05	129	35	122	44	NONE		18.4	56	32.8	740	767	13305	554.4	9.24	24	177.4	0	0	13305
									00:02:15	34.48	1.986	68.483	1314	1464.5	2779.93	1.9	355	97.6	45.1	23.8	19.53	5.6	153	9.6	17.88	4.91	17.07	5.98	20.92	0.05	129	35	123	43	NONE		18.4	56	32.8	740	767	12628	526.2	8.77	24	168.4	0	0	12628
									00:02:17	31.58	1.923	60.726	1267	1302.42	2480.78	1.9	343.5	95.1	44.9	23.6	17.37	5	151	8.6	17.86	4.95	16.97	6.18	20.92	0.05	129	36	122	44	NONE		18.4	56	32.8	740	767	11244	468.5	7.81	24	149.9	0	0	11244
									00:02:19	30.93	1.881	58.175	1224	1328.31	2466.29	1.86	332.8	96.5	42.2	22.7	17.71	5.1	149	8.9	17.69	5.13	16.85	6.35	20.92	0.05	127	37	121	46	NONE		18.4	56	32.8	739	767	11366	473.6	7.89	24	151.6	0	0	11366
									00:02:21	31.41	2.012	63.204	1381	1399.05	2655.36	1.9	357.5	102.3	43.6	23	18.65	5.3	146	9.6	17.77	5.08	16.92	6.17	20.92	0.05	128	37	122	44	NONE		18.4	56	32.8	740	767	12063	502.6	8.38	25	160.8	0	0	12063
									00:02:23	30.93	2.149	66.464	1321	1495.74	2803.51	1.87	381	109.7	43	22.9	19.94	5.7	144	10.4	17.73	5.1	16.94	6.15	20.92	0.05	128	37	122	44	NONE		18.4	56	32.8	739	767	12841	535	8.92	25	171.2	0	0	12841
									00:02:25	30	1.898	56.94	1494	1148.52	2281.97	1.99	341.7	92.1	47.7	24	15.31	4.4	143	8	18	4.85	17.17	5.87	20.92	0.05	130	35	124	42	NONE		18.4	56	32.8	739	767	10065	419.4	6.99	25	134.2	0	0	10065
									00:02:27	28.17	2.028	57.127	1399	1209	2333.91	1.93	362.8	100.3	45.6	23.6	16.12	4.6	143	8.5	17.89	4.95	17.08	6.05	20.92	0.05	129	36	123	44	NONE		18.4	56	32.8	739	767	10487	436.9	7.28	25	139.8	0	0	10487
									00:02:29	29.7	1.805	53.614	1305	1129.71	2186.16	1.94	323.1	89.1	45.6	23.6	15.06	4.3	142	8	17.9	4.94	17.08	6.06	20.92	0.05	129	36	123	44	NONE		18.4	56	32.8	739	767	9807	408.6	6.81	26	130.8	0	0	9807
									00:02:31	26.67	1.992	53.12	1435	1139.74	2149.74	1.89	356	97.6	45	23.8	15.2	4.3	140	8.1	17.87	4.9	17.04	6.1	20.92	0.05	129	35	123	44	NONE		18.4	56	32.8	739	767	9806	408.6	6.81	26	130.7	0	0	9806
									00:02:33	28.99	1.979	57.362	1385	1198.02	2269.11	1.89	355.2	94.8	46.2	24.4	15.97	4.6	140	8.6	17.95	4.79	17.18	5.89	20.92	0.05	129	34	124	42	NONE		18.4	56	32.8	739	767	10322	430.1	7.17	26	137.6	0	0	10322
									00:02:35	30.77	1.966	60.492	1312	1234.22	2339.58	1.9	354.2	92.1	47.3	24.9	16.46	4.7	140	8.8	18.02	4.68	17.2	5.9	20.92	0.05	130	34	124	42	NONE		18.4	56	32.8	740	767	10637	443.2	7.39	26	141.8	0	0	10637
									00:02:37	30.77	2.031	62.492	1321	1231.89	2384.98	1.94	367.5	93.9	49	25.3	16.43	4.7	139	8.9	18.09	4.62	17.3	5.71	20.92	0.05	130	33	125	41	NONE		18.4	56	32.8	740	767	10696	445.7	7.43	27	142.6	0	0	10696
									00:02:39	30.77	1.768	54.4	1305	1032.09	2021.18	1.96	321.6	79.6	50.6	25.8	13.76	3.9	139	7.4	18.19	4.5	17.29	5.77	20.92	0.05	131	32	124	42	NONE		18.4	56	32.8	739	767	8998	374.9	6.25	27	120	0	0	8998
									00:02:41	28.71	1.839	52.794	1338	1034.67	2021.5	1.95	332.9	85.3	49.1	25.1	13.8	3.9	139	7.4	18.1	4.64	17.28	5.77	20.92	0.05	130	33	124	42	NONE		18.4	56	32.8	739	767	9013	375.5	6.26	27	120.2	0	0	9013
									00:02:43	29.7	1.765	52.426	1338	1043.26	2042.89	1.96	318.7	83.3	48.3	24.6	13.91	4	139	7.5	18.06	4.72	17.22	5.78	20.92	0.05	130	34	124	42	NONE		18.4	56	32.8	739	767	9095	379	6.32	27	121.3	0	0	9095
									00:02:45	30.61	1.871	57.276	1286	1167.37	2193.46	1.88	337.3	86.8	47.2	25.1	15.56	4.4	138	8.5	18.03	4.64	17.18	5.8	20.92	0.05	130	33	124	42	NONE		18.4	56	32.8	739	767	10030	417.9	6.97	27	133.7	0	0	10030
									00:02:47	31.41	1.805	56.702	1304	1105.51	2123.31	1.92	327.3	81.9	49.3	25.7	14.74	4.2	137	8.1	18.13	4.54	17.29	5.63	20.92	0.05	131	33	124	41	NONE		18.4	56	32.8	740	767	9572	398.8	6.65	28	127.6	0	0	9572
									00:02:49	29.85	1.87	55.821	1332	1115.92	2091.58	1.87	338.2	84.9	48.1	25.7	14.88	4.3	136	8.2	18.09	4.54	17.31	5.62	20.92	0.05	130	33	125	40	NONE		18.4	56	32.8	740	767	9580	399.2	6.65	28	127.7	0	0	9580
									00:02:51	29.41	1.916	56.353	1397	1064.44	2055.37	1.93	349	84.7	51	26.4	14.19	4.1	136	7.8	18.22	4.42	17.43	5.51	20.92	0.05	131	32	125	40	NONE		18.4	56	32.8	740	767	9234	384.7	6.41	28	123.1	0	0	9234
									00:02:53	31.25	1.93	60.312	1263	1199.29	2290.56	1.91	349	88.8	48.5	25.4	15.99	4.6	135	8.9	18.08	4.6	17.32	5.62	20.92	0.05	130	33	125	40	NONE		18.4	56	32.8	739	767	10363	431.8	7.2	28	138.2	0	0	10363
									00:02:55	30.61	2.013	61.622	1416	1153.11	2199.32	1.91	367.4	87.1	51.6	27	15.37	4.4	135	8.5	18.25	4.33	17.48	5.37	20.92	0.05	131	31	126	39	NONE		18.4	56	32.8	739	767	9960	415	6.92	29	132.8	0	0	9960
									00:02:57	30.46	1.944	59.208	1401	1063.03	2077.22	1.95	356.5	82.7	53.7	27.5	14.17	4	136	7.8	18.34	4.25	17.58	5.33	20.92	0.05	132	31	127	38	NONE		18.5	56	32.8	740	767	9260	385.8	6.43	29	123.5	0	0	9260
									00:02:59	30.93	1.891	58.485	1326	1051.61	2055.82	1.95	346.7	80.6	53.6	27.4	14.02	4	137	7.7	18.33	4.26	17.56	5.33	20.92	0.05	132	31	126	38	NONE		18.5	56	32.8	740	767	9162	381.8	6.36	29	122.2	0	0	9162
									00:03:01	31.91	1.872	59.745	1304	1064.81	2087.07	1.96	343.6	79.3	54	27.6	14.2	4.1	137	7.8	18.35	4.24	17.59	5.3	20.92	0.05	132	30	127	38	NONE		18.5	56	32.8	740	767	9286	386.9	6.45	29	123.8	0	0	9286
									00:03:05	29.85	1.832	54.687	1257	947.302	1877.85	1.98	337.4	76.3	55.5	28	12.63	3.6	136	7	18.42	4.16	17.69	5.25	20.92	0.05	133	30	127	38	NONE		18.5	56	32.8	739	767	8295	345.6	5.76	30	110.6	0	0	8295
									00:03:11	28.17	1.81	50.986	1416	896.627	1784.07	1.99	332.6	76.8	54.7	27.5	11.96	3.4	135	6.6	18.38	4.24	17.68	5.27	20.92	0.05	132	31	127	38	NONE		18.5	56	32.8	739	767	7861	327.6	5.46	30	104.8	0	0	7861
									00:03:19	24.69	1.863	46	1482	843.615	1649.81	1.96	340.6	81	52.5	26.8	11.25	3.2	133	6.3	18.28	4.35	17.55	5.39	20.92	0.05	132	31	126	39	NONE		18.5	56	32.9	740	767	7351	306.3	5.1	31	98	0	0	7351
									00:03:22	23.35	1.618	37.774	1353	739.786	1373.32	1.86	293.7	71.3	48.9	26.3	9.86	2.8	132	5.6	18.15	4.41	17.41	5.52	20.92	0.05	131	32	125	40	NONE		18.5	56	32.9	739	767	6330	263.7	4.4	31	84.4	0	0	6330
									00:03:24	27.65	1.73	47.834	1346	941.564	1724.38	1.83	314	75.6	48.7	26.6	12.55	3.6	131	7.2	18.15	4.37	17.4	5.38	20.92	0.05	131	31	125	39	NONE		18.5	56	32.9	740	767	8019	334.1	5.57	31	106.9	0	0	8019
									00:03:26	28.44	1.717	48.825	1309	937.008	1730.86	1.85	312.7	73.8	50	27.1	12.49	3.6	131	7.2	18.21	4.3	17.45	5.33	20.92	0.05	131	31	126	38	NONE		18.5	56	32.9	740	767	8004	333.5	5.56	31	106.7	0	0	8004
									00:03:28	30.46	1.638	49.888	1209	959.498	1737.95	1.81	298.5	69.2	49.8	27.5	12.79	3.7	131	7.3	18.22	4.22	17.46	5.22	20.92	0.05	131	30	126	38	NONE		18.5	56	32.9	739	767	8141	339.2	5.65	32	108.6	0	0	8141
									00:03:30	30.93	1.886	58.33	1307	1063.37	1981.02	1.86	345.9	77.7	52.8	28.4	14.18	4.1	131	8.1	18.34	4.12	17.56	5.12	20.92	0.05	132	30	126	37	NONE		18.5	56	32.9	740	767	9110	379.6	6.33	32	121.5	0	0	9110
									00:03:32	32.26	1.722	55.548	1258	989.494	1861.16	1.88	316.7	70	53.9	28.6	13.19	3.8	130	7.6	18.39	4.07	17.64	5.04	20.92	0.05	132	29	127	36	NONE		18.5	56	32.9	740	767	8505	354.4	5.91	32	113.4	0	0	8505
									00:03:34	31.75	1.785	56.667	1269	1011.34	1902.31	1.88	328.2	72.7	53.8	28.6	13.48	3.9	130	7.8	18.39	4.07	17.64	5.03	20.92	0.05	132	29	127	36	NONE		18.5	56	32.9	740	767	8693	362.2	6.04	32	115.9	0	0	8693
									00:03:36	25.1	1.612	40.469	1275	749.916	1353.2	1.8	295.4	65.4	51.6	28.6	10	2.9	130	5.8	18.33	4.06	17.52	5.31	20.92	0.05	132	29	126	38	NONE		18.5	56	32.9	740	767	6355	264.8	4.41	32	84.7	0	0	6355
									00:03:38	27.52	1.921	52.872	1433	998.513	1831.42	1.83	350.8	80.7	51	27.8	13.31	3.8	131	7.6	18.26	4.2	17.55	5.19	20.92	0.05	131	30	126	37	NONE		18.5	56	32.9	739	767	8509	354.5	5.91	33	113.4	0	0	8509
									00:03:41	20.55	1.623	33.349	1354	671.231	1242.96	1.85	293.4	73.3	47.5	25.7	8.95	2.6	133	5	18.08	4.52	17.39	5.4	20.92	0.05	130	33	125	39	NONE		18.5	56	32.9	739	767	5738	239.1	3.99	33	76.5	0	0	5738
									00:03:43	32.97	1.992	65.67	1273	1231.05	2291.74	1.86	363.9	84.3	51.5	27.6	16.41	4.7	134	9.2	18.27	4.23	17.5	5.17	20.92	0.05	132	30	126	37	NONE		18.5	56	32.9	740	767	10544	439.3	7.32	33	140.6	0	0	10544
									00:03:45	32.79	1.84	60.328	1274	1061.16	1994.02	1.88	339	73.8	54.7	29.1	14.15	4	133	8	18.42	4.01	17.69	4.9	20.92	0.05	133	29	127	35	NONE		18.5	56	32.9	740	767	9118	379.9	6.33	33	121.6	0	0	9118
									00:03:47	33.71	1.691	57	1210	959.935	1863.68	1.94	312.9	67.1	56.9	29.3	12.8	3.7	133	7.2	18.5	3.97	17.75	4.86	20.92	0.05	133	29	128	35	NONE		18.5	56	32.9	739	767	8343	347.6	5.79	34	111.2	0	0	8343
									00:03:49	30.77	1.779	54.738	1323	930.466	1779.67	1.91	329	70.2	56.5	29.5	12.41	3.5	132	7	18.49	3.95	17.77	4.93	20.92	0.05	133	28	128	35	NONE		18.5	56	32.9	739	767	8044	335.2	5.59	34	107.3	0	0	8044
									00:03:51	30.3	1.799	54.515	1295	918.972	1765.1	1.92	333	70.7	57	29.7	12.25	3.5	131	7	18.51	3.93	17.8	4.95	20.92	0.05	133	28	128	36	NONE		18.5	56	32.9	739	767	7957	331.5	5.53	34	106.1	0	0	7957
									00:03:53	28.04	1.786	50.075	1310	845.584	1626.26	1.92	330.5	70.4	56.9	29.6	11.27	3.2	132	6.4	18.51	3.94	17.79	4.99	20.92	0.05	133	28	128	36	NONE		18.5	56	32.9	740	767	7325	305.2	5.09	34	97.7	0	0	7325
									00:03:55	26.79	1.664	44.571	1307	812.888	1521.48	1.87	305.1	68.9	52.5	28.1	10.84	3.1	132	6.2	18.34	4.14	17.64	5.16	20.92	0.05	132	30	127	37	NONE		18.5	56	32.9	739	767	6975	290.6	4.84	34	93	0	0	6975
									00:03:57	32.61	1.68	54.783	1202	990.404	1868.35	1.89	308.3	69.5	53	28.1	13.21	3.8	132	7.5	18.35	4.14	17.65	5.06	20.92	0.05	132	30	127	36	NONE		18.5	56	32.9	739	767	8522	355.1	5.92	34	113.6	0	0	8522
									00:03:59	31.58	1.648	52.042	1252	915.422	1735.99	1.9	303.5	66.7	54.4	28.7	12.21	3.5	131	7	18.42	4.05	17.71	5	20.92	0.05	133	29	128	36	NONE		18.5	56	32.9	739	767	7891	328.8	5.48	35	105.2	0	0	7891
									00:04:01	30.3	1.655	50.152	1300	847.652	1632.89	1.93	306.2	65.4	56.7	29.4	11.3	3.2	131	6.5	18.5	3.95	17.76	4.95	20.92	0.05	133	28	128	36	NONE		18.5	56	32.9	739	767	7347	306.1	5.1	35	98	0	0	7347
									00:04:03	31.09	1.712	53.223	1275	927.897	1767.85	1.91	315.6	69	55	28.9	12.37	3.5	130	7.1	18.43	4.03	17.74	4.95	20.92	0.05	133	29	128	36	NONE		18.5	56	32.9	739	767	8011	333.8	5.56	35	106.8	0	0	8011
									00:04:05	29.41	1.752	51.529	1262	913.88	1755.48	1.92	322.1	72.4	54.1	28.2	12.19	3.5	130	7	18.38	4.13	17.71	5.03	20.92	0.05	132	30	128	36	NONE		18.5	56	32.9	740	767	7913	329.7	5.5	35	105.5	0	0	7913
									00:04:07	26.55	1.751	46.487	1304	814.038	1582.4	1.94	322.3	72.3	54.8	28.2	10.85	3.1	129	6.3	18.41	4.13	17.73	5.04	20.92	0.05	133	30	128	36	NONE		18.5	56	32.9	739	767	7078	294.9	4.92	35	94.4	0	0	7078
									00:04:09	30.15	1.615	48.693	1322	865.585	1652.86	1.91	296.9	66.5	53.8	28.2	11.54	3.3	129	6.7	18.38	4.12	17.71	5.05	20.92	0.05	132	30	128	36	NONE		18.5	56	32.9	739	767	7479	311.6	5.19	35	99.7	0	0	7479
									00:04:11	26.43	1.705	45.066	1314	810.06	1542.84	1.9	313	70.8	53.3	28	10.8	3.1	128	6.3	18.36	4.15	17.65	5.18	20.92	0.05	132	30	127	37	NONE		18.6	56	32.9	739	767	6993	291.4	4.86	36	93.2	0	0	6993
									00:04:14	26.55	1.721	45.69	1320	821.659	1556.13	1.89	316	71.1	53.3	28.2	10.96	3.1	128	6.4	18.36	4.13	17.68	5.07	20.92	0.05	132	30	127	37	NONE		18.6	56	32.9	740	767	7079	295	4.92	36	94.4	0	0	7079
									00:04:16	27.15	1.58	42.896	1226	805.064	1486.44	1.85	288.7	66.4	50.9	27.6	10.73	3.1	126	6.4	18.27	4.2	17.56	5.23	20.92	0.05	132	30	126	38	NONE		18.6	56	33	739	767	6876	286.5	4.77	36	91.7	0	0	6876
									00:04:18	27.4	1.675	45.89	1305	859.549	1581.24	1.84	306.2	70	51.2	27.8	11.46	3.3	125	6.9	18.28	4.18	17.61	5.12	20.92	0.05	132	30	127	37	NONE		18.6	56	33	739	767	7332	305.5	5.09	36	97.8	0	0	7332
									00:04:20	25.64	1.817	46.59	1451	869.831	1581.06	1.82	332.5	74.8	51.5	28.3	11.6	3.3	124	7	18.3	4.12	17.69	5.01	20.92	0.05	132	30	127	36	NONE		18.6	56	33	739	767	7389	307.9	5.13	36	98.5	0	0	7389
									00:04:23	26.67	1.762	46.987	1339	840.363	1578.17	1.88	323.9	71.8	53.7	28.6	11.2	3.2	124	6.8	18.38	4.07	17.69	5	20.92	0.05	132	29	127	36	NONE		18.6	56	33	739	767	7219	300.8	5.01	37	96.3	0	0	7219
									00:04:26	17.8	2.511	44.706	1976	788.982	1490.86	1.89	462.3	101.6	55.1	29.2	10.52	3	124	6.4	18.41	4.05	17.76	5	20.92	0.05	133	29	128	36	NONE		18.6	56	33	740	767	6792	283	4.72	37	90.6	0	0	6792
									00:04:28	28.85	1.687	48.663	1260	804.283	1563.64	1.94	312.9	65.8	58	29.8	10.72	3.1	123	6.5	18.55	3.9	17.75	4.92	20.92	0.05	134	28	128	35	NONE		18.6	56	33	739	767	6994	291.4	4.86	37	93.2	0	0	6994
									00:04:30	30	1.687	50.61	1275	859.422	1611.15	1.87	312.3	65.2	56.4	30.1	11.46	3.3	123	7	18.51	3.86	17.8	4.87	20.92	0.05	133	28	128	35	NONE		18.6	56	33	740	767	7379	307.4	5.12	37	98.4	0	0	7379
									00:04:32	29.85	1.6	47.761	1203	802.987	1514.54	1.89	296.5	61.6	56.9	30.2	10.71	3.1	122	6.6	18.53	3.85	17.78	4.82	20.92	0.05	133	28	128	35	NONE		18.6	56	33	740	767	6909	287.9	4.8	37	92.1	0	0	6909
									00:04:34	30.3	1.63	49.394	1225	848.691	1564.91	1.84	301.5	62.7	55.7	30.2	11.32	3.2	122	7	18.5	3.85	17.82	4.77	20.92	0.05	133	28	128	34	NONE		18.6	56	32.9	739	767	7245	301.9	5.03	38	96.6	0	0	7245
									00:04:36	28.3	1.718	48.623	1305	837.306	1519.57	1.81	317.9	65.2	55.7	30.7	11.16	3.2	121	6.9	18.5	3.8	17.82	4.77	20.92	0.05	133	27	128	34	NONE		18.6	56	33	740	767	7109	296.2	4.94	38	94.8	0	0	7109
									00:04:38	26.32	1.594	41.947	1239	718.615	1330.85	1.85	294.9	61.4	55.8	30.1	9.58	2.7	121	5.9	18.5	3.85	17.85	4.72	20.92	0.05	133	28	129	34	NONE		18.6	56	33	740	767	6144	256	4.27	38	81.9	0	0	6144
									00:04:41	27.65	1.531	42.332	1247	721.997	1315.97	1.82	283.6	57.8	56	30.7	9.63	2.8	121	6	18.52	3.78	17.82	4.76	20.92	0.05	133	27	128	34	NONE		18.6	56	33	740	767	6139	255.8	4.26	38	81.9	0	0	6139
									00:04:43	27.78	1.519	42.194	1213	736.858	1310.61	1.78	280.8	57.3	54.6	30.7	9.82	2.8	121	6.1	18.49	3.77	17.75	4.78	20.92	0.05	133	27	128	34	NONE		18.6	56	33	739	767	6214	258.9	4.32	38	82.9	0	0	6214
									00:04:56	24.29	1.634	39.692	1353	704.409	1205.75	1.71	301.9	60.3	53.9	31.5	9.39	2.7	120	5.9	18.48	3.69	17.79	4.67	20.92	0.05	133	27	128	34	NONE		18.6	56	33	740	767	5866	244.4	4.07	39	78.2	0	0	5866
									00:04:59	26.2	1.519	39.799	1217	733.603	1247.12	1.7	279.3	57.8	51.8	30.4	9.78	2.8	120	6.1	18.39	3.81	17.67	4.72	20.92	0.05	132	27	127	34	NONE		18.6	56	33	739	767	6095	254	4.23	39	81.3	0	0	6095
									00:05:01	21.66	1.826	39.552	1429	766.694	1274.05	1.66	333.7	71.4	49.6	29.9	10.22	2.9	120	6.4	18.27	3.91	17.59	4.82	20.92	0.05	132	28	127	35	NONE		18.6	56	33	739	767	6324	263.5	4.39	39	84.3	0	0	6324
									00:05:04	24.49	1.511	37.004	1417	683.711	1126.92	1.65	278.1	55.9	51.6	31.3	9.12	2.6	119	5.7	18.41	3.7	17.72	4.65	20.92	0.05	133	27	128	33	NONE		18.6	56	33	739	767	5625	234.4	3.91	40	75	0	0	5625
									00:05:06	28.71	1.507	43.263	1166	784.854	1299.52	1.66	278	55	52.6	31.7	10.46	3	119	6.6	18.45	3.65	17.72	4.61	20.92	0.05	133	26	128	33	NONE		18.6	56	33	740	767	6466	269.4	4.49	40	86.2	0	0	6466
									00:05:09	19.11	1.472	28.127	1245	575.338	914.664	1.59	267.4	58.1	46.6	29.3	7.67	2.2	119	4.8	18.17	3.95	17.37	4.96	20.92	0.05	131	28	125	36	NONE		18.6	56	33	740	767	4680	195	3.25	40	62.4	0	0	4680
									00:05:11	26.2	1.791	46.926	1355	933.761	1504.3	1.61	326.5	69.7	48.3	30	12.45	3.6	120	7.8	18.23	3.89	17.52	4.79	20.92	0.05	131	28	126	34	NONE		18.6	56	33	739	767	7627	317.8	5.3	40	101.7	0	0	7627
									00:05:13	28.04	1.701	47.692	1356	930.339	1486.79	1.6	311.1	64.4	49.2	30.8	12.4	3.5	120	7.8	18.29	3.79	17.61	4.63	20.92	0.05	132	27	127	33	NONE		18.6	56	33	740	767	7580	315.8	5.26	40	101.1	0	0	7580
									00:05:15	30.93	1.712	52.948	1288	977.301	1590.9	1.63	315.3	62.5	52	31.9	13.03	3.7	120	8.1	18.42	3.65	17.74	4.5	20.92	0.05	133	26	128	32	NONE		18.6	56	33	739	767	8009	333.7	5.56	41	106.8	0	0	8009
									00:05:18	28.71	1.699	48.775	1251	878.065	1424.18	1.62	314	60.3	53.3	32.8	11.71	3.3	119	7.4	18.48	3.55	17.8	4.49	20.92	0.05	133	26	128	32	NONE		18.6	56	33	740	767	7187	299.5	4.99	41	95.8	0	0	7187
									00:05:20	28.85	1.704	49.154	1274	857.938	1447.83	1.69	315.7	61	54.9	32.6	11.44	3.3	118	7.3	18.53	3.58	17.84	4.41	20.92	0.05	133	26	128	32	NONE		18.6	56	33	740	767	7112	296.3	4.94	41	94.8	0	0	7112
									00:05:22	24.59	1.541	37.893	1273	676.679	1127.13	1.67	284.8	55.7	53.5	32.1	9.02	2.6	117	5.8	18.48	3.61	17.8	4.5	20.92	0.05	133	26	128	32	NONE		18.6	56	33	739	767	5586	232.7	3.88	41	74.5	0	0	5586
									00:05:24	27.03	1.619	43.757	1279	790.498	1301.09	1.65	298.9	58.5	53	32.2	10.54	3	116	6.8	18.46	3.61	17.77	4.5	20.92	0.05	133	26	128	32	NONE		18.6	56	33	739	767	6500	270.8	4.51	41	86.7	0	0	6500
									00:05:26	27.27	1.718	46.855	1245	861.802	1441.52	1.67	316.2	64.2	52.2	31.2	11.49	3.3	116	7.4	18.41	3.74	17.77	4.48	20.92	0.05	133	27	128	32	NONE		18.6	56	33	739	767	7123	296.8	4.95	41	95	0	0	7123
									00:05:29	24.9	1.589	39.56	1326	727.32	1184.28	1.63	292.8	57.8	52	31.9	9.7	2.8	116	6.3	18.43	3.64	17.71	4.53	20.92	0.05	133	26	128	33	NONE		18.6	56	33	739	767	5961	248.4	4.14	42	79.5	0	0	5961
									00:05:31	28.44	1.489	42.341	1261	791.508	1294.53	1.64	273.7	55.3	51	31.2	10.55	3	116	6.8	18.38	3.71	17.7	4.49	20.92	0.05	132	27	127	32	NONE		18.6	56	33	739	767	6496	270.7	4.51	42	86.6	0	0	6496
									00:05:33	28.04	1.657	46.458	1257	853.763	1384.37	1.62	305.4	60	52.1	32.1	11.38	3.3	116	7.4	18.43	3.62	17.74	4.42	20.92	0.05	133	26	128	32	NONE		18.6	56	33	739	767	6988	291.1	4.85	42	93.2	0	0	6988
									00:05:35	26.79	1.522	40.768	1215	753.922	1198.9	1.59	280.5	54.4	51.6	32.4	10.05	2.9	117	6.4	18.43	3.57	17.75	4.43	20.92	0.05	133	26	128	32	NONE		18.6	56	33	739	767	6133	255.5	4.26	42	81.8	0	0	6133
									00:05:38	27.65	1.643	45.429	1323	837.21	1346.93	1.61	302.8	59.2	52	32.3	11.16	3.2	117	7.2	18.43	3.6	17.81	4.38	20.92	0.05	133	26	128	32	NONE		18.6	56	33	739	767	6835	284.8	4.75	42	91.1	0	0	6835
									00:05:40	22.99	1.49	34.253	1312	642.135	1038.85	1.62	273.9	54.9	50.8	31.4	8.56	2.4	117	5.5	18.38	3.68	17.71	4.52	20.92	0.05	132	27	128	33	NONE		18.6	56	33	739	767	5252	218.8	3.65	42	70	0	0	5252
									00:05:43	19.93	1.259	25.096	1176	494.671	767.974	1.55	230.2	46.8	47.9	30.9	6.6	1.9	117	4.2	18.28	3.72	17.47	4.77	20.92	0.05	132	27	126	34	NONE		18.6	56	33	739	767	3995	166.4	2.77	43	53.3	0	0	3995
									00:05:45	26.55	1.671	44.363	1296	919.7	1401.51	1.52	303.5	64.1	46.2	30.3	12.26	3.5	116	7.9	18.16	3.84	17.45	4.65	20.92	0.05	131	28	126	33	NONE		18.6	56	33	739	767	7385	307.7	5.13	43	98.5	0	0	7385
									00:05:48	25.97	1.651	42.883	1307	842.749	1267.36	1.5	302.4	59.3	48.7	32.4	11.24	3.2	117	7.2	18.32	3.59	17.56	4.56	20.92	0.05	132	26	126	33	NONE		18.6	56	33	739	767	6740	280.8	4.68	43	89.9	0	0	6740
									00:05:50	24.1	1.658	39.952	1275	796.669	1221.92	1.53	302.8	61.6	48	31.3	10.62	3	117	6.8	18.26	3.72	17.61	4.48	20.92	0.05	131	27	127	32	NONE		18.6	56	33	740	767	6410	267.1	4.45	43	85.5	0	0	6410
									00:05:53	25.64	1.593	40.846	1374	802.369	1236.76	1.54	291.5	58.6	48.7	31.6	10.7	3.1	117	6.9	18.3	3.68	17.62	4.46	20.92	0.05	132	26	127	32	NONE		18.6	56	33	739	767	6465	269.4	4.49	43	86.2	0	0	6465
									00:05:55	23.35	1.402	32.732	1246	639.75	979.88	1.53	256.8	51	48.6	31.7	8.53	2.4	118	5.4	18.32	3.64	17.59	4.52	20.92	0.05	132	26	127	33	NONE		18.6	56	33	739	767	5145	214.4	3.57	43	68.6	0	0	5145
									00:05:57	27.91	1.573	43.898	1276	864.167	1304.36	1.51	288	56.8	48.5	32.2	11.52	3.3	119	7.3	18.31	3.61	17.59	4.49	20.92	0.05	132	26	127	32	NONE		18.6	56	33	739	767	6919	288.3	4.81	44	92.3	0	0	6919
									00:05:59	29.85	1.488	44.418	1231	861.358	1314.08	1.53	272.9	53.5	49.1	32.2	11.48	3.3	119	7.2	18.34	3.6	17.65	4.39	20.92	0.05	132	26	127	32	NONE		18.6	56	33	739	767	6919	288.3	4.8	44	92.3	0	0	6919
									00:06:01	30.77	1.529	47.046	1204	888.318	1374.53	1.55	281.3	54.3	50.5	32.7	11.84	3.4	120	7.4	18.4	3.55	17.71	4.33	20.92	0.05	132	26	128	31	NONE		18.6	56	33	739	767	7166	298.6	4.98	44	95.5	0	0	7166
									00:06:03	28.99	1.293	37.478	1163	708.637	1077.6	1.52	238	45.2	50	32.9	9.45	2.7	121	5.9	18.41	3.5	17.73	4.37	20.92	0.05	133	25	128	31	NONE		18.6	56	33	739	767	5687	236.9	3.95	44	75.8	0	0	5687
									00:06:05	27.91	1.388	38.735	1164	734.525	1159.83	1.58	255	50.5	50.1	31.7	9.79	2.8	122	6	18.37	3.64	17.65	4.43	20.92	0.05	132	26	127	32	NONE		18.6	56	33	739	767	5962	248.4	4.14	44	79.5	0	0	5962
									00:06:07	30.46	1.489	45.35	1182	878.325	1356	1.54	273	54.1	49.2	31.9	11.71	3.3	121	7.3	18.33	3.63	17.65	4.4	20.92	0.05	132	26	127	32	NONE		18.6	56	33	739	767	7081	295	4.92	44	94.4	0	0	7081
									00:06:10	29.13	1.518	44.214	1239	842.098	1296.41	1.54	279	54.1	50.1	32.5	11.23	3.2	121	7	18.38	3.56	17.7	4.36	20.92	0.05	132	26	127	31	NONE		18.6	56	33	739	767	6783	282.6	4.71	45	90.4	0	0	6783
									00:06:12	28.04	1.353	37.935	1148	719.173	1088.44	1.51	249	47.2	50	33	9.59	2.7	120	6	18.4	3.49	17.68	4.41	20.92	0.05	133	25	127	32	NONE		18.6	56	33	739	767	5763	240.1	4	45	76.8	0	0	5763
									00:06:14	29.13	1.418	41.301	1155	791.704	1217.42	1.54	260.4	50.8	49.6	32.3	10.56	3	119	6.7	18.36	3.58	17.66	4.43	20.92	0.05	132	26	127	32	NONE		18.6	56	33	740	767	6375	265.6	4.43	45	85	0	0	6375
									00:06:16	24.1	1.297	31.253	1126	622.102	938.017	1.51	237.1	47.3	47.5	31.5	8.29	2.4	118	5.3	18.28	3.65	17.59	4.55	20.92	0.05	132	26	127	33	NONE		18.6	56	33	740	767	4980	207.5	3.46	45	66.4	0	0	4980
									00:06:18	28.17	1.449	40.817	1176	839.924	1254.6	1.49	263.7	54.1	46.2	31	11.2	3.2	117	7.2	18.2	3.73	17.49	4.59	20.92	0.05	131	27	126	33	NONE		18.6	56	33	739	767	6704	279.3	4.66	45	89.4	0	0	6704
									00:06:22	15.79	2.378	37.547	2071	745.3	1160.9	1.56	434.3	89.3	48.9	31.4	9.94	2.8	118	6.3	18.26	3.76	17.59	4.58	20.92	0.05	131	27	127	33	NONE		18.6	56	33	739	767	6024	251	4.18	45	80.3	0	0	6024
									00:06:25	25.32	1.415	35.823	1152	691.067	1064.55	1.54	259.6	51.1	49.3	32	9.21	2.6	117	5.9	18.35	3.61	17.59	4.55	20.92	0.05	132	26	127	33	NONE		18.6	56	33	739	767	5567	232	3.87	46	74.2	0	0	5567
									00:06:27	26.09	1.35	35.217	1138	700.317	1058.46	1.51	246.8	49.3	47.7	31.5	9.34	2.7	117	6	18.28	3.65	17.58	4.54	20.92	0.05	132	26	127	33	NONE		18.6	56	33	739	767	5610	233.7	3.9	46	74.8	0	0	5610
									00:06:29	25.86	1.385	35.819	1182	717.128	1068.38	1.49	253.1	50.2	47.4	31.8	9.56	2.7	116	6.2	18.27	3.62	17.54	4.52	20.92	0.05	132	26	126	33	NONE		18.6	56	33	739	767	5720	238.3	3.97	46	76.3	0	0	5720
									00:06:32	23.44	1.374	32.203	1183	629.365	942.904	1.5	251.9	48.9	48.6	32.4	8.39	2.4	116	5.4	18.33	3.56	17.57	4.52	20.92	0.05	132	26	127	33	NONE		18.6	56	33	739	767	5028	209.5	3.49	46	67	0	0	5028
									00:06:34	25.53	1.35	34.468	1138	686.106	1023.16	1.49	246.9	48.7	47.6	31.9	9.15	2.6	116	5.9	18.29	3.61	17.6	4.44	20.92	0.05	132	26	127	32	NONE		18.6	56	33	739	767	5474	228.1	3.8	46	73	0	0	5474
									00:06:36	25.32	1.414	35.797	1152	713.431	1049.75	1.47	258.7	50.4	47.7	32.4	9.51	2.7	117	6.1	18.3	3.56	17.54	4.48	20.92	0.05	132	26	126	32	NONE		18.6	56	33	739	767	5669	236.2	3.94	46	75.6	0	0	5669
									00:06:39	24.59	1.433	35.238	1138	714.386	1044.06	1.46	261.6	51.6	46.9	32.1	9.53	2.7	116	6.2	18.26	3.6	17.55	4.44	20.92	0.05	131	26	126	32	NONE		18.6	56	33	739	767	5666	236.1	3.93	47	75.5	0	0	5666
									00:06:41	28.71	1.406	40.364	1168	809.151	1192.88	1.47	257	50.5	47.4	32.2	10.79	3.1	116	7	18.28	3.59	17.56	4.39	20.92	0.05	132	26	126	32	NONE		18.6	56	33	739	767	6434	268.1	4.47	47	85.8	0	0	6434
									00:06:43	23.62	1.365	32.244	1184	638.784	944.5	1.48	249.9	48.6	47.9	32.4	8.52	2.4	117	5.5	18.31	3.56	17.59	4.41	20.92	0.05	132	26	127	32	NONE		18.6	56	33	739	767	5083	211.8	3.53	47	67.8	0	0	5083
									00:06:46	23.53	1.062	24.988	1063	499.425	717.976	1.44	194.4	37.1	46.7	32.5	6.66	1.9	116	4.3	18.31	3.49	17.54	4.42	20.92	0.05	132	25	126	32	NONE		18.6	56	33	740	767	3942	164.3	2.74	47	52.6	0	0	3942
									00:06:48	25.64	1.342	34.41	1128	730.312	1027.59	1.41	243.7	48.7	44.7	31.7	9.74	2.8	116	6.3	18.16	3.63	17.45	4.47	20.92	0.05	131	26	126	32	NONE		18.6	56	33	739	767	5729	238.7	3.98	47	76.4	0	0	5729
									00:06:51	25.75	1.385	35.665	1184	743.054	1046.58	1.41	252.2	49.4	45.6	32.4	9.91	2.8	115	6.5	18.21	3.57	17.48	4.41	20.92	0.05	131	26	126	32	NONE		18.6	56	33.1	739	767	5831	242.9	4.05	47	77.7	0	0	5831
									00:06:53	23.62	1.417	33.472	1216	692.577	955.791	1.38	258.5	49.2	45.9	33.3	9.23	2.6	116	6	18.24	3.47	17.49	4.42	20.92	0.05	131	25	126	32	NONE		18.6	56	33	739	767	5403	225.1	3.75	47	72	0	0	5403
									00:06:55	27.03	1.454	39.297	1168	801.828	1126.98	1.41	265.6	50.7	46.7	33.2	10.69	3.1	116	6.9	18.27	3.49	17.53	4.35	20.92	0.05	132	25	126	31	NONE		18.6	56	33	739	767	6288	262	4.37	48	83.8	0	0	6288
									00:06:58	25.42	1.484	37.729	1195	759.941	1076.78	1.42	271.5	51.5	47.3	33.4	10.13	2.9	116	6.6	18.3	3.47	17.58	4.31	20.92	0.05	132	25	127	31	NONE		18.7	55	33	739	767	5973	248.9	4.15	48	79.6	0	0	5973
									00:07:00	23.72	1.341	31.802	1170	652.131	914.813	1.4	244.8	46.9	46.2	32.9	8.7	2.5	116	5.6	18.26	3.5	17.51	4.38	20.92	0.05	131	25	126	32	NONE		18.7	56	33.1	739	767	5111	213	3.55	48	68.2	0	0	5111
									00:07:03	21.13	1.244	26.282	1138	558.755	764.682	1.37	226.1	44	44.4	32.4	7.45	2.1	116	4.8	18.18	3.54	17.38	4.48	20.92	0.05	131	25	125	32	NONE		18.7	55	33.1	739	767	4349	181.2	3.02	48	58	0	0	4349
									00:07:06	20.07	1.191	23.9	1069	528.161	704.99	1.33	215.4	42.7	42.6	31.9	7.04	2	115	4.6	18.09	3.59	17.21	4.6	20.92	0.05	130	26	124	33	NONE		18.7	55	33	739	767	4083	170.1	2.84	48	54.4	0	0	4083
									00:07:09	23.17	1.264	29.282	1083	681.643	890.475	1.31	226.9	46.7	40.6	31.1	9.09	2.6	114	6	17.95	3.69	17.15	4.59	20.92	0.05	129	27	123	33	NONE		18.7	55	33.1	739	767	5239	218.3	3.64	48	69.8	0	0	5239
									00:07:11	23.17	1.161	26.896	1084	634.797	804.478	1.27	208.2	42.2	39.8	31.4	8.46	2.4	113	5.6	17.93	3.63	17.14	4.54	20.92	0.05	129	26	123	33	NONE		18.7	55	33.1	739	767	4839	201.6	3.36	48	64.5	0	0	4839
									00:07:14	22.22	1.183	26.289	1099	620.278	773.348	1.25	212.3	42.3	39.9	32	8.27	2.4	113	5.5	17.95	3.58	17.13	4.53	20.92	0.05	129	26	123	33	NONE		18.7	55	33.1	739	767	4708	196.2	3.27	49	62.8	0	0	4708
									00:07:17	21.35	1.215	25.943	1057	645.826	792.669	1.23	216.2	45.1	37.9	30.8	8.61	2.5	112	5.8	17.79	3.71	16.95	4.61	20.92	0.05	128	27	122	33	NONE		18.7	55	33.1	739	767	4883	203.4	3.39	49	65.1	0	0	4883
									00:07:20	19.87	1.202	23.881	1136	607.986	740.971	1.22	213.1	45.3	37	30.4	8.11	2.3	112	5.4	17.73	3.77	16.99	4.61	20.92	0.05	128	27	122	33	NONE		18.7	55	33.1	739	767	4588	191.2	3.19	49	61.2	0	0	4588
									00:07:23	20.27	1.187	24.061	1134	590.366	720.6	1.22	211.8	43.2	38.4	31.4	7.87	2.2	112	5.3	17.84	3.64	16.96	4.59	20.92	0.05	128	26	122	33	NONE		18.7	55	33.1	739	767	4457	185.7	3.1	49	59.4	0	0	4457
									00:07:25	24.79	1.315	32.603	1105	790.004	958.679	1.21	235.2	47	39.1	32.2	10.53	3	111	7.1	17.89	3.57	17.01	4.5	20.92	0.05	129	26	122	32	NONE		18.7	55	33.1	739	767	5955	248.1	4.14	49	79.4	0	0	5955
									00:07:28	23.9	1.459	34.876	1200	850.726	1028.58	1.21	260.7	52.3	39	32.3	11.34	3.2	112	7.6	17.87	3.58	17.11	4.42	20.92	0.05	129	26	123	32	NONE		18.7	55	33.1	739	767	6407	267	4.45	49	85.4	0	0	6407
									00:07:30	25.75	1.34	34.506	1160	779.322	969.668	1.24	242.2	45.8	42	33.7	10.39	3	111	7	18.07	3.42	17.25	4.29	20.92	0.05	130	25	124	31	NONE		18.7	55	33.1	739	767	5913	246.4	4.11	50	78.8	0	0	5913
									00:07:32	25.53	1.42	36.255	1153	803.894	1020.22	1.27	257.2	48.6	42.9	33.8	10.72	3.1	111	7.2	18.11	3.42	17.32	4.23	20.92	0.05	130	25	125	30	NONE		18.7	55	33.1	739	767	6131	255.4	4.26	50	81.7	0	0	6131
									00:07:35	26.32	1.496	39.368	1137	849.308	1099.02	1.29	271.9	50.8	44.2	34.1	11.32	3.2	112	7.6	18.18	3.4	17.37	4.2	20.92	0.05	131	24	125	30	NONE		18.7	56	33.1	739	767	6511	271.3	4.52	50	86.8	0	0	6511
									00:07:37	24.9	1.38	34.357	1137	759.136	972.39	1.28	250	47.5	43	33.5	10.12	2.9	111	6.8	18.12	3.44	17.32	4.29	20.92	0.05	130	25	125	31	NONE		18.7	56	33.1	739	767	5804	241.8	4.03	50	77.4	0	0	5804
									00:07:40	22.73	1.404	31.909	1186	692.944	898.829	1.3	254.9	48.1	43.8	33.7	9.24	2.6	112	6.2	18.16	3.43	17.39	4.27	20.92	0.05	131	25	125	31	NONE		18.7	56	33.1	739	767	5315	221.5	3.69	50	70.9	0	0	5315
									00:07:42	22.99	1.357	31.195	1217	691.148	878.914	1.27	245.8	46.5	42.8	33.7	9.22	2.6	112	6.2	18.11	3.43	17.33	4.34	20.92	0.05	130	25	125	31	NONE		18.7	56	33.1	739	767	5274	219.7	3.66	50	70.3	0	0	5274
									00:07:45	23.81	1.308	31.143	1192	696.14	884.964	1.27	236.6	45.2	42.3	33.3	9.28	2.7	114	6.1	18.09	3.46	17.34	4.3	20.92	0.05	130	25	125	31	NONE		18.6	56	33.1	739	767	5311	221.3	3.69	51	70.8	0	0	5311
									00:07:48	22.3	1.198	26.721	1022	618.316	777.947	1.26	215.6	42.4	40.7	32.3	8.24	2.4	114	5.4	18	3.54	17.23	4.34	20.92	0.05	130	25	124	31	NONE		18.7	56	33.1	739	767	4705	196	3.27	51	62.7	0	0	4705
									00:07:50	23.17	1.267	29.351	1153	676.698	828.57	1.22	228.4	43.5	41	33.5	9.02	2.6	114	5.9	18.03	3.43	17.15	4.39	20.92	0.05	130	25	123	32	NONE		18.7	56	33.1	739	767	5113	213	3.55	51	68.2	0	0	5113
									00:07:53	24.79	1.285	31.86	1121	755.932	921.755	1.22	230.6	45.2	39.9	32.7	10.08	2.9	115	6.6	17.95	3.52	17.22	4.31	20.92	0.05	129	25	124	31	NONE		18.7	56	33.1	739	767	5705	237.7	3.96	51	76.1	0	0	5705
									00:07:55	24.19	1.329	32.153	1121	742.217	921.222	1.24	239.4	46.3	41	33.1	9.9	2.8	116	6.4	18.01	3.48	17.18	4.31	20.92	0.05	130	25	124	31	NONE		18.7	56	33.1	739	767	5628	234.5	3.91	51	75	0	0	5628
									00:07:58	21.58	1.281	27.647	1122	655.764	807.833	1.23	229.8	45.5	39.9	32.4	8.74	2.5	116	5.7	17.94	3.55	17.21	4.37	20.92	0.05	129	26	124	31	NONE		18.6	56	33.1	739	767	4962	206.8	3.45	51	66.2	0	0	4962
									00:08:00	23.08	1.35	31.154	1201	732.482	895.826	1.22	242.6	47.2	40.3	33	9.77	2.8	117	6.3	17.97	3.5	17.23	4.3	20.92	0.05	129	25	124	31	NONE		18.7	56	33.1	739	767	5533	230.5	3.84	52	73.8	0	0	5533
									00:08:03	22.22	1.191	26.467	1107	625.459	760.287	1.22	213.9	41.6	39.8	32.8	8.34	2.4	117	5.3	17.96	3.49	17.14	4.39	20.92	0.05	129	25	123	32	NONE		18.6	56	33.1	739	767	4717	196.5	3.28	52	62.9	0	0	4717
									00:08:06	20.98	1.268	26.601	1153	631.449	764.339	1.21	227.6	44.3	39.8	32.9	8.42	2.4	117	5.4	17.95	3.49	17.11	4.43	20.92	0.05	129	25	123	32	NONE		18.6	56	33.1	739	767	4757	198.2	3.3	52	63.4	0	0	4757
									00:08:09	22.47	1.221	27.438	1093	675.719	800.414	1.18	218	43.3	38.3	32.3	9.01	2.6	116	5.8	17.85	3.55	17.02	4.48	20.92	0.05	129	26	123	32	NONE		18.6	56	33.1	739	767	5063	210.9	3.52	52	67.5	0	0	5063
									00:08:11	24.79	1.26	31.24	1103	762.623	903.385	1.18	225.3	44.3	38.7	32.7	10.17	2.9	115	6.6	17.88	3.52	17.12	4.34	20.92	0.05	129	25	123	31	NONE		18.6	56	33.1	739	767	5714	238.1	3.97	52	76.2	0	0	5714
									00:08:14	23.26	1.221	28.395	1080	688.163	814.753	1.18	218.6	42.6	38.9	32.9	9.18	2.6	115	6	17.9	3.49	17.14	4.28	20.92	0.05	129	25	123	31	NONE		18.6	56	33.1	739	767	5155	214.8	3.58	52	68.7	0	0	5155
									00:08:16	23.62	1.28	30.236	1107	720.451	844.737	1.17	229.9	43.5	39.7	33.8	9.61	2.7	114	6.3	17.96	3.4	17.12	4.31	20.92	0.05	129	24	123	31	NONE		18.6	56	33.1	739	767	5384	224.3	3.74	52	71.8	0	0	5384
									00:08:19	21.82	1.239	27.033	1148	655.688	784.25	1.2	221.7	43.7	38.9	32.5	8.74	2.5	114	5.8	17.89	3.53	17.17	4.3	20.92	0.05	129	25	124	31	NONE		18.6	56	33.1	739	767	4925	205.2	3.42	53	65.7	0	0	4925
									00:08:22	21.82	1.315	28.691	1136	683.907	825.432	1.21	235.9	46	39.7	32.9	9.12	2.6	113	6.1	17.94	3.5	17.21	4.26	20.92	0.05	129	25	124	31	NONE		18.6	56	33.1	739	767	5148	214.5	3.58	53	68.6	0	0	5148
									00:08:25	21.35	1.115	23.808	1079	567.648	677.749	1.19	200.1	38.6	39.3	32.9	7.57	2.2	112	5.1	17.95	3.46	17.18	4.31	20.92	0.05	129	25	124	31	NONE		18.6	56	33.1	739	767	4261	177.6	2.96	53	56.8	0	0	4261
									00:08:27	22.81	1.335	30.456	1107	731.011	874.321	1.2	239.3	46.6	39.5	33	9.75	2.8	111	6.6	17.93	3.49	17.18	4.29	20.92	0.05	129	25	124	31	NONE		18.6	56	33.1	739	767	5490	228.8	3.81	53	73.2	0	0	5490
									00:08:30	22.14	1.189	26.325	1130	620.109	740.869	1.19	213.8	40.7	40	33.4	8.27	2.4	111	5.6	17.98	3.42	17.25	4.2	20.92	0.05	129	25	124	30	NONE		18.6	56	33.1	739	767	4656	194	3.23	53	62.1	0	0	4656
									00:08:32	24.49	1.179	28.873	1044	674.257	815.511	1.21	212.2	40.5	40.3	33.3	8.99	2.6	112	6	18	3.44	17.28	4.18	20.92	0.05	130	25	124	30	NONE		18.6	56	33.1	739	767	5078	211.6	3.53	53	67.7	0	0	5078
									00:08:35	24.1	1.196	28.819	1075	666.797	814.306	1.22	215.5	41.1	40.7	33.3	8.89	2.5	113	5.9	18.02	3.44	17.26	4.19	20.92	0.05	130	25	124	30	NONE		18.6	56	33.1	739	767	5035	209.8	3.5	54	67.1	0	0	5035
									00:08:37	24.69	1.206	29.778	1057	676.476	819.885	1.21	218	40.4	41.5	34.2	9.02	2.6	113	6	18.08	3.35	17.31	4.19	20.92	0.05	130	24	125	30	NONE		18.6	56	33.1	739	767	5098	212.4	3.54	54	68	0	0	5098
									00:08:40	27.4	1.156	31.671	1042	738.506	894.305	1.21	208.1	39.7	40.3	33.3	9.85	2.8	113	6.5	18	3.43	17.28	4.14	20.92	0.05	130	25	124	30	NONE		18.6	56	33.1	739	767	5564	231.8	3.86	54	74.2	0	0	5564
									00:08:42	24.59	1.244	30.59	1081	696.575	842.807	1.21	224.8	41.7	41.4	34.3	9.29	2.7	114	6.1	18.07	3.35	17.35	4.12	20.92	0.05	130	24	125	30	NONE		18.6	56	33.1	739	767	5247	218.6	3.64	54	70	0	0	5247
									00:08:44	26.09	1.339	34.93	1169	779.757	945.314	1.21	242.7	44.1	42.5	35	10.4	3	115	6.8	18.13	3.29	17.36	4.09	20.92	0.05	131	24	125	29	NONE		18.6	56	33.1	739	767	5876	244.9	4.08	54	78.4	0	0	5876
									00:08:47	25.97	1.473	38.26	1265	836.237	1039.47	1.24	267.6	48.7	43.6	35.1	11.15	3.2	116	7.2	18.17	3.31	17.49	3.98	20.92	0.05	131	24	126	29	NONE		18.6	56	33.1	739	767	6343	264.3	4.4	54	84.6	0	0	6343
									00:08:49	27.52	1.287	35.422	1105	748.926	938.252	1.25	234.9	41.5	44.7	35.7	9.99	2.9	116	6.5	18.25	3.22	17.49	4	20.92	0.05	131	23	126	29	NONE		18.6	56	33.1	739	767	5692	237.2	3.95	54	75.9	0	0	5692
									00:08:51	23.72	1.169	27.723	1033	607.604	744.316	1.23	212.4	38.2	42.9	35	8.1	2.3	116	5.2	18.17	3.27	17.38	4.17	20.92	0.05	131	24	125	30	NONE		18.6	56	33.1	739	767	4591	191.3	3.19	55	61.2	0	0	4591
									00:08:53	27.27	1.21	33	1085	738.432	910.113	1.23	219.1	40.6	42.1	34.2	9.85	2.8	116	6.4	18.11	3.36	17.36	4.13	20.92	0.05	130	24	125	30	NONE		18.6	56	33.1	739	767	5589	232.9	3.88	55	74.5	0	0	5589
									00:08:56	23.08	1.214	28.015	1074	633.038	770.053	1.22	219.6	40.6	41.7	34.3	8.44	2.4	115	5.5	18.09	3.34	17.27	4.23	20.92	0.05	130	24	124	30	NONE		18.6	56	33.1	739	767	4775	199	3.32	55	63.7	0	0	4775
									00:08:58	24.59	1.28	31.475	1089	718.299	881.426	1.23	231.1	43.6	41.4	33.8	9.58	2.7	115	6.2	18.05	3.41	17.25	4.17	20.92	0.05	130	25	124	30	NONE		18.6	56	33.1	739	767	5430	226.3	3.77	55	72.4	0	0	5430
									00:09:01	22.9	1.371	31.397	1228	742.176	894.514	1.21	246.3	47.5	40.1	33.3	9.9	2.8	115	6.5	17.96	3.46	17.33	4.14	20.92	0.05	129	25	125	30	NONE		18.6	56	33.1	739	767	5585	232.7	3.88	55	74.5	0	0	5585
									00:09:04	20.07	1.194	23.96	1076	533.774	637.962	1.2	216.6	38.7	42.3	35.4	7.12	2	115	4.6	18.14	3.24	17.13	4.34	20.92	0.05	131	23	123	31	NONE		18.7	56	33.1	739	767	4008	167	2.78	55	53.4	0	0	4008
									00:09:08	15.62	1.163	18.172	1031	446.638	511.279	1.14	208	39.8	38.2	33.4	5.96	1.7	117	3.8	17.88	3.42	16.74	4.64	20.92	0.05	129	25	121	33	NONE		18.7	56	33.1	739	767	3318	138.3	2.3	56	44.2	0	0	3318
									00:09:10	24.59	1.211	29.779	972	785.332	869.785	1.11	214.2	43	35.7	32.3	10.47	3	117	6.7	17.69	3.55	16.71	4.52	20.92	0.05	127	26	120	33	NONE		18.7	56	33.1	739	767	5788	241.2	4.02	56	77.2	0	0	5788
									00:09:13	24.69	1.385	34.198	1111	877.821	989.005	1.13	246	48.7	37	32.8	11.7	3.3	115	7.6	17.76	3.52	16.89	4.31	20.92	0.05	128	25	122	31	NONE		18.7	56	33.1	739	767	6496	270.7	4.51	56	86.6	0	0	6496
									00:09:16	21.74	1.262	27.435	1138	668.57	759.417	1.14	226.1	42.5	38.8	34.1	8.91	2.5	114	5.9	17.92	3.37	17.03	4.24	20.92	0.05	129	24	123	31	NONE		18.7	55	33.1	739	767	4958	206.6	3.44	56	66.1	0	0	4958
									00:09:18	22.47	1.253	28.157	1106	679.361	768.224	1.13	224.9	41.6	39.1	34.6	9.06	2.6	112	6.1	17.95	3.32	17.12	4.2	20.92	0.05	129	24	123	30	NONE		18.7	55	33.1	739	767	5032	209.7	3.49	56	67.1	0	0	5032
									00:09:22	18.29	1.176	21.512	1023	531.422	596.941	1.12	210.3	39.7	38.1	33.9	7.09	2	111	4.8	17.88	3.38	16.9	4.4	20.92	0.05	129	24	122	32	NONE		18.7	55	33.1	739	767	3930	163.8	2.73	56	52.4	0	0	3930
									00:09:24	20.48	1.175	24.061	1059	592.641	659.711	1.11	210.3	39.2	38.2	34.3	7.9	2.3	110	5.4	17.9	3.34	16.86	4.42	20.92	0.05	129	24	121	32	NONE		18.7	55	33.1	739	767	4373	182.2	3.04	56	58.3	0	0	4373
									00:09:27	20.98	1.23	25.804	1031	654.304	715.629	1.09	219.2	41.5	37.2	34	8.72	2.5	110	5.9	17.82	3.37	16.77	4.47	20.92	0.05	128	24	121	32	NONE		18.7	55	33.1	739	767	4808	200.3	3.34	57	64.1	0	0	4808
									00:09:30	19.48	1.209	23.552	1087	620.664	677.685	1.09	214	42.3	35.7	32.7	8.28	2.4	109	5.7	17.7	3.5	16.76	4.43	20.92	0.05	127	25	121	32	NONE		18.7	55	33.1	739	767	4559	190	3.17	57	60.8	0	0	4559
									00:09:33	22.73	1.232	28	1044	728.348	784.721	1.08	218.7	42	36.3	33.7	9.71	2.8	109	6.7	17.75	3.41	16.79	4.36	20.92	0.05	128	25	121	31	NONE		18.7	55	33.1	739	767	5333	222.2	3.7	57	71.1	0	0	5333
									00:09:35	25.53	1.23	31.404	1094	789.911	864.545	1.09	219.5	41.2	37.5	34.3	10.53	3	108	7.3	17.85	3.35	16.99	4.15	20.92	0.05	128	24	122	30	NONE		18.7	55	33.1	739	767	5806	241.9	4.03	57	77.4	0	0	5806
									00:09:38	26.91	1.177	31.668	1050	764.676	846.566	1.11	211.4	38.3	39	35.2	10.2	2.9	108	7.1	17.96	3.25	17.11	4.07	20.92	0.05	129	23	123	29	NONE		18.7	55	33.1	739	767	5635	234.8	3.91	57	75.1	0	0	5635
									00:09:40	23.9	1.267	30.287	1059	719.969	811.07	1.13	228	41.3	39.7	35.3	9.6	2.7	109	6.6	18	3.26	17.25	4.03	20.92	0.05	130	23	124	29	NONE		18.7	55	33.1	739	767	5328	222	3.7	57	71	0	0	5328
									00:09:43	24.69	1.237	30.543	1075	690.534	794.827	1.15	224.2	39.2	41.7	36.3	9.21	2.6	109	6.3	18.12	3.17	17.31	4	20.92	0.05	130	23	125	29	NONE		18.7	55	33.1	739	767	5137	214	3.57	58	68.5	0	0	5137
									00:09:56	22.99	1.173	26.966	1049	628.693	721.443	1.15	211.6	38.2	40.3	35.1	8.38	2.4	107	5.9	18.04	3.26	17.23	4.05	20.92	0.05	130	23	124	29	NONE		18.7	56	33.1	739	767	4674	194.7	3.25	58	62.3	0	0	4674
									00:09:58	23.81	1.157	27.548	1011	632.566	727.503	1.15	209.2	37.2	40.9	35.6	8.43	2.4	107	5.9	18.08	3.22	17.27	4.01	20.92	0.05	130	23	124	29	NONE		18.7	56	33.1	739	767	4705	196	3.27	58	62.7	0	0	4705
									00:10:01	22.56	1.176	26.526	1044	613.388	696.559	1.14	212.5	37.6	40.7	35.8	8.18	2.3	107	5.7	18.07	3.2	17.27	4.02	20.92	0.05	130	23	124	29	NONE		18.7	56	33.1	739	767	4548	189.5	3.16	59	60.6	0	0	4548
									00:10:03	23.44	1.185	27.773	1062	661.331	753.014	1.14	213.1	39.1	39.5	34.7	8.82	2.5	108	6.1	17.98	3.3	17.23	4.02	20.92	0.05	129	24	124	29	NONE		18.7	56	33.1	739	767	4907	204.5	3.41	59	65.4	0	0	4907
									00:10:06	24	1.129	27.096	1010	617.779	697.554	1.13	204.5	35.4	41.1	36.4	8.24	2.4	108	5.7	18.11	3.14	17.27	3.97	20.92	0.05	130	23	124	29	NONE		18.7	56	33.1	739	767	4574	190.6	3.18	59	61	0	0	4574
									00:10:08	24.29	1.04	25.263	977	594.698	674.502	1.13	187.4	33.8	39.6	34.9	7.93	2.3	108	5.5	18.02	3.25	17.24	3.98	20.92	0.05	130	23	124	29	NONE		18.7	56	33.1	739	767	4408	183.7	3.06	59	58.8	0	0	4408
									00:10:11	24.29	1.098	26.672	979	629.095	712.422	1.13	197.8	35.7	39.7	35.1	8.39	2.4	108	5.8	18.01	3.25	17.25	3.99	20.92	0.05	130	23	124	29	NONE		18.7	56	33.1	739	767	4661	194.2	3.24	59	62.2	0	0	4661
									00:10:13	24.69	1.054	26.025	948	623.392	695.756	1.12	189.5	34.3	39	34.9	8.31	2.4	108	5.8	17.98	3.25	17.18	4	20.92	0.05	129	23	124	29	NONE		18.7	56	33.1	739	767	4603	191.8	3.2	59	61.4	0	0	4603
									00:10:16	23.17	1.158	26.826	987	635.763	705.888	1.11	208.6	37.1	39.6	35.7	8.48	2.4	108	5.9	18.01	3.2	17.18	3.99	20.92	0.05	130	23	124	29	NONE		18.7	55	33.1	739	767	4689	195.4	3.26	59	62.5	0	0	4689
									00:10:18	22.64	1.121	25.381	1029	610.977	671.361	1.1	201.5	36.1	38.9	35.4	8.15	2.3	107	5.7	17.98	3.22	17.21	3.95	20.92	0.05	129	23	124	28	NONE		18.7	55	33.1	739	767	4495	187.3	3.12	60	59.9	0	0	4495
									00:10:21	24.59	1.082	26.607	960	636.889	696.714	1.09	194.7	34.5	39.1	35.7	8.49	2.4	107	6	17.99	3.19	17.14	4.01	20.92	0.05	130	23	123	29	NONE		18.7	55	33.1	739	767	4680	195	3.25	60	62.4	0	0	4680
									00:10:24	22.14	1.098	24.31	993	592.179	640.079	1.08	197.1	35.2	38.4	35.6	7.9	2.3	107	5.5	17.95	3.21	17.17	4.01	20.92	0.05	129	23	124	29	NONE		18.7	56	33.1	739	767	4340	180.8	3.01	60	57.9	0	0	4340
									00:10:26	22.3	1.138	25.383	1004	634.513	685.407	1.08	203.4	37.4	37.5	34.8	8.46	2.4	107	5.9	17.87	3.29	17.13	4	20.92	0.05	129	24	123	29	NONE		18.7	56	33.1	739	767	4649	193.7	3.23	60	62	0	0	4649
									00:10:29	20.27	1.154	23.392	1058	605.634	646.425	1.07	205.1	38.8	36.3	34	8.08	2.3	107	5.7	17.77	3.36	17.03	4.08	20.92	0.05	128	24	123	29	NONE		18.7	56	33.1	739	767	4425	184.4	3.07	60	59	0	0	4425
									00:10:33	15.27	1.077	16.443	1044	448.469	460.607	1.03	189.9	36.7	34.3	33.4	5.98	1.7	104	4.3	17.63	3.41	16.8	4.22	20.92	0.05	127	25	121	30	NONE		18.7	56	33.1	739	767	3248	135.3	2.26	60	43.3	0	0	3248
									00:10:36	19.8	1.115	22.079	964	602.282	610.32	1.01	196.7	37.5	34.4	33.9	8.03	2.3	103	5.8	17.64	3.36	16.75	4.21	20.92	0.05	127	24	121	30	NONE		18.7	56	33.1	739	767	4349	181.2	3.02	60	58	0	0	4349
									00:10:39	21.2	1.1	23.322	987	641.828	644.738	1	193.8	37	34	33.9	8.56	2.4	104	6.2	17.62	3.36	16.81	4.15	20.92	0.05	127	24	121	30	NONE		18.7	56	33.1	739	767	4626	192.7	3.21	61	61.7	0	0	4626
									00:10:42	21.98	1.124	24.703	994	667.227	671.803	1.01	198.7	37.2	34.7	34.5	8.9	2.5	105	6.4	17.68	3.31	16.88	4.05	20.92	0.05	127	24	122	29	NONE		18.7	56	33.2	739	767	4811	200.5	3.34	61	64.2	0	0	4811
									00:10:45	19.93	1.096	21.847	1070	598.115	599.563	1	193.3	36.6	34.2	34.1	7.97	2.3	104	5.8	17.64	3.34	16.88	4.07	20.92	0.05	127	24	122	29	NONE		18.7	56	33.1	739	767	4309	179.5	2.99	61	57.4	0	0	4309
									00:10:48	21.43	1.018	21.814	946	576.716	577.291	1	180.7	32.8	35.2	35.2	7.69	2.2	105	5.5	17.75	3.22	16.9	4	20.92	0.05	128	23	122	29	NONE		18.7	56	33.1	739	767	4153	173.1	2.88	61	55.4	0	0	4153
									00:10:50	22.14	0.946	20.945	839	558.271	556.49	1	167.7	30.6	34.7	34.9	7.44	2.1	106	5.3	17.73	3.23	16.85	4.06	20.92	0.05	128	23	121	29	NONE		18.8	55	33.1	739	767	4017	167.4	2.79	61	53.6	0	44	3973
									00:10:53	22.47	1.059	23.798	994	637.222	633.134	0.99	187.6	34.3	34.9	35.1	8.5	2.4	106	6	17.71	3.24	16.85	4.01	20.92	0.05	128	23	121	29	NONE		18.8	55	33.1	739	767	4582	190.9	3.18	61	61.1	0	100	4481
									00:10:56	20.83	0.974	20.292	883	520.155	514.705	0.99	173.9	30.1	36.2	36.6	6.94	2	107	4.9	17.85	3.09	16.88	3.98	20.92	0.05	129	22	122	29	NONE		18.8	55	33.1	739	767	3736	155.7	2.59	61	49.8	0	134	3603
									00:10:59	20.48	0.997	20.416	823	548.112	522.8	0.95	176.8	31.1	34.6	36.3	7.31	2.1	110	5	17.73	3.12	16.66	4.12	20.92	0.05	128	22	120	30	NONE		18.8	55	33.1	739	767	3906	162.8	2.71	62	52.1	0	616	3291
									00:11:02	21.82	0.998	21.775	831	588.807	557.008	0.95	176.8	31.1	34.4	36.4	7.85	2.2	109	5.4	17.72	3.12	16.6	4.12	20.92	0.05	128	22	120	30	NONE		18.8	55	33.1	739	767	4189	174.5	2.91	62	55.9	0	772	3417
									00:11:05	20.2	1.016	20.525	832	577.514	535.816	0.93	178.8	32.3	33.1	35.7	7.7	2.2	108	5.3	17.6	3.18	16.48	4.22	20.92	0.05	127	23	119	30	NONE		18.8	55	33.1	739	767	4092	170.5	2.84	62	54.6	0	1008	3084
									00:11:07	21.2	0.946	20.057	807	576.27	527.563	0.92	165.9	30.3	32.2	35.2	7.68	2.2	107	5.4	17.54	3.2	16.47	4.13	20.92	0.05	126	23	119	30	NONE		18.8	55	33.1	739	767	4072	169.7	2.83	62	54.3	0	1175	2897
									00:11:12	13.27	1.125	14.934	1031	477.097	427.875	0.9	193.2	39.2	29.4	32.7	6.36	1.8	108	4.4	17.17	3.48	16.16	4.4	20.92	0.05	124	25	116	32	NONE		18.8	55	33.2	739	767	3357	139.9	2.33	62	44.8	0	1182	2175
									00:11:14	23.17	1.171	27.127	979	858.427	771.396	0.9	201.5	40.5	29.7	33.1	11.45	3.3	109	7.9	17.21	3.46	16.25	4.26	20.92	0.05	124	25	117	31	NONE		18.8	55	33.1	739	767	6043	251.8	4.2	62	80.6	0	2091	3952
									00:11:17	25.21	1.112	28.034	932	825.477	743.337	0.9	194.2	35.9	31.8	35.3	11.01	3.1	108	7.6	17.46	3.23	16.47	4.08	20.92	0.05	126	23	119	29	NONE		18.8	55	33.1	739	767	5813	242.2	4.04	62	77.5	0	1974	3839
									00:11:19	26.55	1.026	27.239	948	763.18	708.467	0.93	180.7	32.5	33.3	35.8	10.18	2.9	107	7.1	17.61	3.17	16.65	3.92	20.92	0.05	127	23	120	28	NONE		18.8	55	33.1	739	767	5408	225.3	3.76	63	72.1	0	1323	4085
									00:11:21	25.32	1.078	27.291	914	772.365	706.71	0.91	189.6	34	33	36.1	10.3	2.9	106	7.3	17.59	3.15	16.63	3.98	20.92	0.05	127	23	120	29	NONE		18.8	55	33.2	739	767	5457	227.4	3.79	63	72.8	0	1583	3874
									00:11:24	26.55	1.026	27.239	922	738.686	695.183	0.94	181.7	31.9	34.4	36.5	9.85	2.8	106	7	17.71	3.11	16.72	3.9	20.92	0.05	128	22	120	28	NONE		18.8	55	33.2	739	767	5250	218.7	3.65	63	70	0	1055	4194
									00:11:26	21.74	1.108	24.087	980	671.603	633.792	0.94	195.2	35.5	33.6	35.6	8.95	2.6	106	6.3	17.62	3.2	16.73	4	20.92	0.05	127	23	120	29	NONE		18.8	55	33.2	739	767	4776	199	3.32	63	63.7	0	918	3858
									00:11:29	23.35	1.081	25.237	925	697.937	671.179	0.96	190.6	35	33.8	35.2	9.31	2.7	105	6.6	17.63	3.24	16.75	3.99	20.92	0.05	127	23	121	29	NONE		18.8	55	33.2	739	767	4983	207.6	3.46	63	66.4	0	652	4331
									00:11:32	23.17	1.046	24.232	907	663.043	627.675	0.95	184.9	33	34.1	36	8.84	2.5	104	6.4	17.68	3.15	16.77	3.99	20.92	0.05	127	23	121	29	NONE		18.8	56	33.2	739	767	4718	196.6	3.28	63	62.9	0	859	3859
									00:11:34	25.21	1.012	25.513	937	704.719	675.007	0.96	178.5	32.6	33.7	35.2	9.4	2.7	105	6.7	17.64	3.22	16.8	3.93	20.92	0.05	127	23	121	28	NONE		18.8	56	33.1	739	767	5027	209.5	3.49	63	67	0	723	4304
									00:11:37	22.22	0.962	21.378	872	530.185	508.335	0.96	172.9	27.9	37.4	39	7.07	2	105	5	17.97	2.9	16.85	3.96	20.92	0.05	129	21	121	29	NONE		18.8	55	33.2	739	767	3783	157.6	2.63	64	50.4	0	532	3251
									00:11:40	20.41	1.002	20.449	877	549.403	520.978	0.95	177.7	31.1	34.6	36.5	7.33	2.1	105	5.2	17.73	3.1	16.67	4.08	20.92	0.05	128	22	120	29	NONE		18.8	55	33.2	739	767	3911	162.9	2.72	64	52.1	0	691	3220
									00:11:42	21.05	1.1	23.158	902	639.132	599.795	0.94	194.2	34.7	33.9	36.2	8.52	2.4	105	6.1	17.65	3.15	16.56	4.15	20.92	0.05	127	23	119	30	NONE		18.8	55	33.2	739	767	4539	189.1	3.15	64	60.5	0	954	3586
									00:11:46	18.35	1.233	22.624	1082	631.338	587.559	0.93	217.3	39	33.8	36.3	8.42	2.4	107	5.9	17.62	3.16	16.61	4.11	20.92	0.05	127	23	120	30	NONE		18.8	55	33.2	739	767	4476	186.5	3.11	64	59.7	0	1059	3417
									00:11:49	21.51	1.071	23.032	922	636.095	593.216	0.93	189.1	33.6	33.8	36.3	8.48	2.4	107	5.9	17.66	3.14	16.57	4.12	20.92	0.05	127	23	119	30	NONE		18.8	55	33.2	739	767	4512	188	3.13	64	60.2	0	1038	3474
									00:11:51	21.58	0.987	21.302	876	587.06	542.086	0.92	174.4	30.6	33.7	36.5	7.83	2.2	107	5.5	17.67	3.1	16.59	4.08	20.92	0.05	127	22	119	29	NONE		18.8	55	33.2	739	767	4156	173.1	2.89	64	55.4	0	1087	3069
									00:11:54	20	0.969	19.38	817	544.352	495.806	0.91	170.7	30.2	33	36.3	7.26	2.1	107	5.1	17.62	3.12	16.45	4.13	20.92	0.05	127	22	118	30	NONE		18.8	55	33.2	739	767	3842	160.1	2.67	64	51.2	0	1170	2673
									00:11:57	20.55	1.003	20.61	817	596.629	533.092	0.89	175.8	31.6	32.1	36	7.96	2.3	106	5.6	17.53	3.15	16.33	4.19	20.92	0.05	126	23	118	30	NONE		18.8	55	33.2	739	767	4195	174.8	2.91	65	55.9	0	1525	2670
									00:12:00	21.13	0.993	20.979	832	623.803	551.718	0.88	173.2	31.8	31.3	35.3	8.32	2.4	106	5.9	17.44	3.2	16.24	4.21	20.92	0.05	126	23	117	30	NONE		18.8	55	33.2	739	767	4377	182.4	3.04	65	58.4	0	1726	2651
									00:12:03	21.66	0.945	20.469	819	605.601	526.335	0.87	165.1	29.6	31.3	36	8.07	2.3	106	5.7	17.47	3.13	16.18	4.23	20.92	0.05	126	23	116	30	NONE		18.8	55	33.2	739	767	4235	176.4	2.94	65	56.5	0	1892	2343
									00:12:06	19.61	1.041	20.412	846	630.054	541.094	0.86	180.4	33.6	30.2	35.2	8.4	2.4	106	5.9	17.33	3.23	16.14	4.26	20.92	0.05	125	23	116	31	NONE		18.8	55	33.2	739	767	4395	183.1	3.05	65	58.6	0	2118	2277
									00:12:09	20.48	1.073	21.973	916	667.759	576.789	0.86	186.5	34.3	30.8	35.6	8.9	2.5	104	6.4	17.38	3.2	16.16	4.22	20.92	0.05	125	23	116	30	NONE		18.8	55	33.2	739	767	4664	194.3	3.24	65	62.2	0	2168	2495
									00:12:12	21.05	1.013	21.326	863	647.858	558.38	0.86	176.1	32.3	30.6	35.6	8.64	2.5	104	6.2	17.38	3.19	16.2	4.19	20.92	0.05	125	23	117	30	NONE		18.8	55	33.2	739	767	4523	188.5	3.14	65	60.3	0	2132	2391
									00:12:15	19.29	0.849	16.379	830	472.782	398.743	0.84	149.2	25.2	31.8	37.7	6.3	1.8	104	4.5	17.57	2.97	16.28	4.09	20.92	0.05	127	21	117	29	NONE		18.8	55	33.2	739	767	3287	136.9	2.28	66	43.8	0	1757	1530
									00:12:16	69.77	0.396	27.628	117	836.189	774.234	0.93	68.7	13.5	27.2	29.4	11.15	3.2	104	8	17.35	3.41	16.17	3.97	20.92	0.05	125	25	116	29	NONE		18.8	55	33.2	739	767	5922	246.8	4.11	66	79	0	1498	4425
									00:12:18	31.09	0.721	22.415	642	634.359	519.7	0.82	127.3	20.4	31.9	38.9	8.46	2.4	105	6	17.66	2.83	16.23	3.99	20.92	0.05	127	20	117	29	NONE		18.8	55	33.2	739	767	4386	182.7	3.05	66	58.5	0	2706	1680
									00:12:20	26.32	0.876	23.053	805	771.586	657.763	0.85	149.2	30.4	27.5	32.2	10.29	2.9	105	7.3	17.03	3.47	15.85	4.16	20.92	0.05	123	25	114	30	NONE		18.8	55	33.2	739	767	5375	224	3.73	66	71.7	0	2706	2669
									00:12:23	21.98	0.915	20.11	857	647.909	532.47	0.82	157.4	29.5	28.7	34.9	8.64	2.5	105	6.2	17.2	3.22	16.1	4.18	20.92	0.05	124	23	116	30	NONE		18.8	55	33.2	739	767	4482	186.8	3.11	66	59.8	0	2726	1757
									00:12:26	18.46	0.913	16.855	909	527.664	434.971	0.82	158	28.7	29.5	35.8	7.04	2	105	5	17.31	3.14	16.08	4.18	20.92	0.05	125	23	116	30	NONE		18.8	55	33.2	739	767	3652	152.2	2.54	66	48.7	0	2190	1463
									00:12:29	20.34	0.931	18.936	861	634.677	518.073	0.82	158.8	31	27.6	33.8	8.46	2.4	104	6.1	17.06	3.33	15.95	4.27	20.92	0.05	123	24	115	31	NONE		18.9	55	33.2	739	767	4385	182.7	3.05	66	58.5	0	2750	1635
									00:12:32	20.55	0.935	19.212	878	631.265	514.791	0.82	160.2	30.5	28.2	34.5	8.42	2.4	103	6.1	17.13	3.26	16.03	4.18	20.92	0.05	123	23	115	30	NONE		18.9	55	33.2	739	767	4361	181.7	3.03	66	58.1	0	2746	1615
									00:12:35	20.91	0.961	20.091	820	620.872	507.838	0.82	166.8	29.6	30	36.7	8.28	2.4	103	6	17.36	3.08	16.1	4.13	20.92	0.05	125	22	116	30	NONE		18.8	55	33.2	739	767	4291	178.8	2.98	67	57.2	0	2666	1625
									00:12:38	19.42	0.996	19.34	806	633.988	519.993	0.82	170.7	32.6	28.4	34.6	8.45	2.4	105	6	17.14	3.27	16.08	4.16	20.92	0.05	123	24	116	30	NONE		18.9	55	33.2	739	767	4384	182.7	3.04	67	58.5	0	2690	1694
									00:12:41	20.69	0.877	18.145	750	567.332	460.158	0.81	151.9	27.1	29.4	36.3	7.56	2.2	107	5.3	17.32	3.09	16.03	4.13	20.92	0.05	125	22	115	30	NONE		18.9	55	33.2	739	767	3915	163.1	2.72	67	52.2	0	2524	1391
									00:12:43	22.99	0.907	20.851	799	654.401	528.257	0.81	157	28	29.4	36.4	8.73	2.5	107	6.1	17.31	3.09	16.01	4.12	20.92	0.05	125	22	115	30	NONE		18.9	55	33.2	739	767	4512	188	3.13	67	60.2	0	2968	1544
									00:12:46	20	0.991	19.82	825	645.892	518.943	0.8	170.2	31.6	28.5	35.5	8.61	2.5	105	6.2	17.17	3.19	15.97	4.18	20.92	0.05	124	23	115	30	NONE		18.9	55	33.2	739	767	4449	185.4	3.09	67	59.3	0	2985	1465
									00:12:49	21.58	0.945	20.396	802	637.211	517.218	0.81	163.7	29.2	29.6	36.5	8.5	2.4	104	6.1	17.32	3.09	16.01	4.14	20.92	0.05	125	22	115	30	NONE		18.9	55	33.2	739	767	4398	183.2	3.05	67	58.6	0	2826	1571
									00:12:52	22.22	1.042	23.156	873	733.256	594.672	0.81	180	32.6	29.5	36.3	9.78	2.8	104	7.1	17.27	3.13	16.04	4.13	20.92	0.05	124	23	115	30	NONE		18.9	55	33.2	739	767	5060	210.8	3.51	67	67.5	0	3264	1796
									00:12:54	22.22	1.017	22.6	843	718.041	587.492	0.82	175.5	32.2	29.3	35.8	9.57	2.7	104	6.9	17.26	3.17	16.11	4.1	20.92	0.05	124	23	116	30	NONE		18.9	55	33.2	739	767	4963	206.8	3.45	68	66.2	0	3080	1883
									00:12:57	22.9	0.867	19.855	783	620.882	509.434	0.82	150.1	27.1	29.4	35.8	8.28	2.4	105	5.9	17.31	3.13	16.11	4.05	20.92	0.05	125	23	116	29	NONE		18.9	55	33.2	739	767	4294	178.9	2.98	68	57.3	0	2630	1663
									00:13:00	20.98	0.944	19.804	794	630.146	511.51	0.81	162.9	29.7	29.1	35.8	8.4	2.4	106	5.9	17.26	3.15	16.08	4.14	20.92	0.05	124	23	116	30	NONE		18.9	55	33.2	739	767	4349	181.2	3.02	68	58	0	2795	1555
									00:13:03	22.56	1.048	23.639	831	742.234	607.325	0.82	181.3	32.8	29.7	36.3	9.9	2.8	105	7.1	17.3	3.13	16.01	4.19	20.92	0.05	125	23	115	30	NONE		18.9	55	33.2	739	767	5130	213.8	3.56	68	68.4	0	3183	1948
									00:13:05	21.2	1.076	22.813	888	721.633	586.51	0.81	185.9	33.7	29.6	36.4	9.62	2.7	106	6.8	17.28	3.13	16.04	4.15	20.92	0.05	124	23	115	30	NONE		18.9	55	33.2	739	767	4982	207.6	3.46	68	66.4	0	3184	1798
									00:13:08	21.28	1.081	23	890	718.501	588.548	0.82	187.2	33.7	29.9	36.5	9.58	2.7	107	6.7	17.32	3.12	16.01	4.18	20.92	0.05	125	22	115	30	NONE		18.9	55	33.2	739	767	4967	207	3.45	68	66.2	0	3066	1901
									00:13:11	21.43	1.052	22.543	901	701.074	569.77	0.81	182.4	32.4	30	36.9	9.35	2.7	108	6.5	17.34	3.08	16.06	4.14	20.92	0.05	125	22	116	30	NONE		18.9	55	33.2	739	767	4840	201.7	3.36	68	64.5	0	3094	1746
									00:13:14	22.73	1.022	23.227	848	721.701	589.42	0.82	177.2	31.6	30	36.7	9.62	2.7	108	6.7	17.34	3.09	16.06	4.12	20.92	0.05	125	22	116	30	NONE		18.9	55	33.2	739	767	4987	207.8	3.46	69	66.5	0	3119	1867
									00:13:17	19.67	1.022	20.105	917	628.402	511.827	0.81	177	31.7	29.8	36.6	8.38	2.4	107	5.9	17.32	3.1	16.07	4.14	20.92	0.05	125	22	116	30	NONE		18.9	55	33.2	739	767	4340	180.8	3.01	69	57.9	0	2748	1592
									00:13:20	20.41	1.02	20.816	849	662.63	537.803	0.81	176	32.1	29.3	36	8.84	2.5	106	6.3	17.25	3.15	16.07	4.14	20.92	0.05	124	23	116	30	NONE		18.9	55	33.2	739	767	4573	190.6	3.18	69	61	0	2940	1633
									00:13:23	17.09	0.989	16.906	810	586.314	476.356	0.81	167.4	33.9	26.8	33	7.82	2.2	106	5.5	16.93	3.43	15.88	4.28	20.92	0.05	122	25	114	31	NONE		18.9	55	33.2	739	767	4047	168.6	2.81	69	54	0	2591	1457
									00:13:26	21.35	1.123	23.979	883	796.351	645.482	0.81	192	36.8	28.2	34.8	10.62	3	106	7.5	17.1	3.28	15.93	4.23	20.92	0.05	123	24	115	30	NONE		18.9	55	33.2	739	767	5495	228.9	3.82	69	73.3	0	3553	1942
									00:13:29	20.62	0.994	20.495	834	649.627	524.649	0.81	171.7	31	29.3	36.3	8.66	2.5	105	6.2	17.27	3.12	16.01	4.15	20.92	0.05	124	22	115	30	NONE		18.9	55	33.2	739	767	4479	186.6	3.11	69	59.7	0	2941	1538
									00:13:32	20.07	1.097	22.013	959	713.054	585.084	0.82	188.5	35.5	28.9	35.2	9.51	2.7	104	6.9	17.18	3.24	15.99	4.2	20.92	0.05	124	23	115	30	NONE		18.9	55	33.2	739	767	4931	205.5	3.42	70	65.8	0	3021	1911
									00:13:35	20.91	1.093	22.85	863	714.5	588.656	0.82	189.2	34.3	29.9	36.3	9.53	2.7	104	6.9	17.31	3.14	16.03	4.17	20.92	0.05	125	23	115	30	NONE		18.9	55	33.2	739	767	4945	206	3.43	70	65.9	0	2973	1972
									00:13:38	21.05	0.969	20.4	843	619.289	514.849	0.83	168.7	29.8	30.6	36.8	8.26	2.4	105	5.9	17.41	3.08	16.17	4.08	20.92	0.05	125	22	116	29	NONE		18.9	55	33.2	739	767	4293	178.9	2.98	70	57.2	0	2471	1822
									00:13:40	21.43	1.018	21.814	829	671.416	561.146	0.84	176.7	31.9	30.3	36.2	8.95	2.6	105	6.4	17.36	3.13	16.12	4.14	20.92	0.05	125	23	116	30	NONE		18.9	55	33.2	739	767	4660	194.1	3.24	70	62.1	0	2612	2048
									00:13:43	21.05	1.073	22.589	872	682.732	573.651	0.84	186.9	33.2	30.9	36.8	9.1	2.6	106	6.4	17.42	3.09	16.15	4.13	20.92	0.05	125	22	116	30	NONE		18.9	55	33.2	739	767	4743	197.6	3.29	70	63.2	0	2586	2157
									00:13:46	22.22	1.025	22.778	854	683.851	572.595	0.84	178.8	31.4	31	37.1	9.12	2.6	107	6.4	17.44	3.06	16.25	4.05	20.92	0.05	126	22	117	29	NONE		18.9	55	33.2	739	767	4748	197.8	3.3	70	63.3	0	2636	2111
									00:13:49	21.35	1.031	22.014	832	664.522	560.817	0.84	179.6	32	30.9	36.6	8.86	2.5	107	6.2	17.42	3.1	16.23	4.08	20.92	0.05	125	22	117	29	NONE		18.9	55	33.2	739	767	4620	192.5	3.21	71	61.6	0	2461	2159
									00:13:52	21.05	1.003	21.116	819	638.869	542.657	0.85	174.6	31.4	30.7	36.2	8.52	2.4	107	6	17.41	3.13	16.25	4.08	20.92	0.05	125	23	117	29	NONE		18.9	55	33.2	739	767	4447	185.3	3.09	71	59.3	0	2286	2162
									00:13:54	21.9	1.029	22.533	816	669.999	573.341	0.86	179.7	31.9	31.3	36.6	8.93	2.6	108	6.2	17.46	3.1	16.22	4.09	20.92	0.05	126	22	117	29	NONE		18.9	55	33.2	739	767	4671	194.6	3.24	71	62.3	0	2300	2371
									00:13:57	20.83	1.006	20.958	800	632.01	531.761	0.84	175.3	31.1	30.9	36.7	8.43	2.4	107	5.9	17.43	3.09	16.21	4.1	20.92	0.05	125	22	117	30	NONE		18.9	55	33.3	739	767	4392	183	3.05	71	58.6	0	2377	2014
									00:14:00	20.62	1.001	20.639	819	625.393	522.88	0.84	174.3	30.9	30.7	36.7	8.34	2.4	107	5.8	17.41	3.09	16.2	4.1	20.92	0.05	125	22	117	30	NONE		18.9	55	33.2	739	767	4340	180.9	3.01	71	57.9	0	2428	1912
									00:14:03	19.23	0.956	18.385	816	571.689	476.817	0.83	165.6	30.2	29.8	35.7	7.62	2.2	106	5.4	17.32	3.16	16.17	4.14	20.92	0.05	125	23	116	30	NONE		18.9	55	33.2	739	767	3966	165.2	2.75	71	52.9	0	2246	1720
									00:14:06	20.2	1.034	20.889	830	650.534	539	0.83	179.1	32.5	29.9	36.1	8.67	2.5	105	6.2	17.32	3.14	16.08	4.15	20.92	0.05	125	23	116	30	NONE		18.9	55	33.3	739	767	4507	187.8	3.13	71	60.1	0	2637	1870
									00:14:09	21.51	0.989	21.269	790	668.28	552.649	0.83	171	31.3	29.6	35.8	8.91	2.5	105	6.4	17.29	3.16	16.06	4.14	20.92	0.05	124	23	116	30	NONE		18.9	55	33.3	739	767	4628	192.9	3.21	72	61.7	0	2733	1895
									00:14:12	21.13	0.947	20.007	804	610.789	506.28	0.83	164.7	29.2	30.3	36.6	8.14	2.3	104	5.9	17.39	3.08	16.14	4.07	20.92	0.05	125	22	116	29	NONE		18.9	55	33.2	739	767	4232	176.3	2.94	72	56.4	0	2471	1761
									00:14:15	21.2	0.925	19.611	760	611.177	497.646	0.81	160.3	28.6	29.7	36.4	8.15	2.3	105	5.8	17.33	3.09	16.14	4.07	20.92	0.05	125	22	116	29	NONE		18.9	55	33.3	739	767	4221	175.9	2.93	72	56.3	0	2676	1545
									00:14:17	22.39	0.968	21.672	762	678.129	553.113	0.82	167.6	30.1	29.6	36.3	9.04	2.6	106	6.4	17.31	3.11	16.14	4.09	20.92	0.05	125	22	116	29	NONE		18.9	55	33.3	739	767	4685	195.2	3.25	72	62.5	0	2947	1737
									00:14:20	21.2	1.021	21.647	859	684.953	564.009	0.82	176.3	32.4	29.4	35.7	9.13	2.6	106	6.5	17.27	3.17	16.14	4.09	20.92	0.05	124	23	116	29	NONE		18.9	55	33.2	739	767	4740	197.5	3.29	72	63.2	0	2857	1884
									00:14:23	20.83	1.011	21.062	841	655.833	536.923	0.82	175.2	31.4	29.9	36.5	8.74	2.5	105	6.2	17.33	3.11	16.18	4.07	20.92	0.05	125	22	116	29	NONE		18.9	55	33.3	739	767	4534	188.9	3.15	72	60.4	0	2805	1728
									00:14:26	21.74	0.983	21.37	801	657.46	544.203	0.83	170.7	30.5	30.2	36.5	8.77	2.5	106	6.2	17.37	3.1	16.2	4.07	20.92	0.05	125	22	117	29	NONE		18.9	55	33.3	739	767	4554	189.8	3.16	72	60.7	0	2678	1877
									00:14:29	21.2	0.976	20.693	751	644.215	530.803	0.82	169.1	30.5	29.8	36.2	8.59	2.5	105	6.1	17.33	3.12	16.2	4.08	20.92	0.05	125	22	117	29	NONE		18.9	55	33.3	739	767	4459	185.8	3.1	73	59.4	0	2679	1780
									00:14:32	20.69	0.989	20.462	846	636.027	524.782	0.83	171.4	30.9	29.9	36.2	8.48	2.4	105	6.1	17.33	3.12	16.22	4.08	20.92	0.05	125	22	117	29	NONE		18.9	55	33.3	739	767	4403	183.5	3.06	73	58.7	0	2628	1775
									00:14:34	21.28	1.059	22.532	801	698.295	579.874	0.83	183.6	33.2	30.1	36.3	9.31	2.7	105	6.7	17.34	3.14	16.18	4.1	20.92	0.05	125	23	116	30	NONE		18.9	55	33.3	739	767	4840	201.7	3.36	73	64.5	0	2801	2039
									00:14:38	15.71	1.202	18.88	1103	587.805	493.965	0.84	208.1	38.3	30.2	36	7.84	2.2	105	5.6	17.31	3.19	16.13	4.14	20.92	0.05	125	23	116	30	NONE		18.9	55	33.3	739	767	4084	170.1	2.84	73	54.4	0	2225	1859
									00:14:41	19.67	1.059	20.833	805	653.843	544.352	0.83	183.1	33.7	29.8	35.7	8.72	2.5	105	6.2	17.29	3.18	16.22	4.1	20.92	0.05	124	23	117	30	NONE		18.9	55	33.3	739	767	4534	188.9	3.15	73	60.5	0	2591	1943
									00:14:44	20.41	0.955	19.49	801	596.274	495.802	0.83	166	29.6	30.3	36.4	7.95	2.3	104	5.7	17.38	3.1	16.22	4.07	20.92	0.05	125	22	117	29	NONE		18.9	55	33.3	739	767	4134	172.3	2.87	73	55.1	0	2377	1757
									00:14:57	20.83	0.94	19.583	781	603.992	495.83	0.82	163.2	29	30	36.6	8.05	2.3	105	5.8	17.36	3.09	16.09	4.1	20.92	0.05	125	22	116	30	NONE		18.9	55	33.3	739	767	4177	174.1	2.9	74	55.7	0	2553	1624
									00:15:00	19.74	0.986	19.461	854	605.38	495.698	0.82	170.9	30.6	29.9	36.5	8.07	2.3	106	5.7	17.33	3.1	16.16	4.1	20.92	0.05	125	22	116	30	NONE		19	55	33.3	739	767	4185	174.4	2.91	74	55.8	0	2588	1597
									00:15:03	17.14	1.011	17.331	866	548.995	447.53	0.82	174.6	31.8	29.4	36	7.32	2.1	106	5.2	17.27	3.15	16.02	4.17	20.92	0.05	124	23	115	30	NONE		19	55	33.3	739	767	3792	158	2.63	74	50.6	0	2392	1400
									00:15:06	19.67	0.956	18.807	829	591.133	479.546	0.81	165.4	29.7	29.5	36.3	7.88	2.3	106	5.6	17.3	3.11	15.96	4.16	20.92	0.05	125	22	115	30	NONE		19	55	33.3	739	767	4079	170	2.83	74	54.4	0	2628	1451
									00:15:09	20	0.965	19.3	789	627.88	504.145	0.8	165.8	30.7	28.5	35.5	8.37	2.4	105	6	17.18	3.18	15.93	4.2	20.92	0.05	124	23	115	30	NONE		19	55	33.3	739	767	4325	180.2	3	75	57.7	0	2909	1416
									00:15:12	19.23	0.939	18.058	813	583.202	467.316	0.8	161.6	29.6	28.7	35.8	7.78	2.2	105	5.6	17.21	3.15	15.93	4.16	20.92	0.05	124	23	115	30	NONE		19	55	33.3	739	767	4015	167.3	2.79	75	53.5	0	2723	1292
									00:15:15	19.23	0.974	18.731	799	605.854	483.076	0.8	167.6	30.6	28.7	36	8.08	2.3	105	5.8	17.21	3.14	15.96	4.18	20.92	0.05	124	23	115	30	NONE		19	55	33.3	739	767	4168	173.7	2.89	75	55.6	0	2883	1285
									00:15:19	17.91	0.921	16.496	837	521.274	420.427	0.81	159.2	28.6	29.2	36.3	6.95	2	105	5	17.29	3.11	16.02	4.11	20.92	0.05	124	22	115	30	NONE		19	55	33.3	739	767	3593	149.7	2.5	75	47.9	0	2373	1221
									00:15:22	17.54	0.984	17.263	777	578.625	461.116	0.8	168	32	27.7	34.8	7.72	2.2	105	5.5	17.07	3.25	15.9	4.2	20.92	0.05	123	23	114	30	NONE		19	55	33.3	739	767	3980	165.8	2.76	75	53.1	0	2759	1221
									00:15:25	19.74	0.845	16.678	719	533.115	422.76	0.79	145.8	26.1	28.7	36.2	7.11	2	105	5.1	17.25	3.09	15.95	4.13	20.92	0.05	124	22	115	30	NONE		19	55	33.3	739	767	3664	152.7	2.54	75	48.8	0	2588	1075
									00:15:28	19.35	0.946	18.31	782	604.205	471.881	0.78	162.2	29.7	28.1	35.9	8.06	2.3	106	5.7	17.15	3.14	15.91	4.14	20.92	0.05	123	23	115	30	NONE		19	55	33.3	739	767	4141	172.5	2.88	75	55.2	0	3095	1046
									00:15:31	19.54	0.892	17.433	773	577.784	450.847	0.78	152.8	28.1	27.8	35.6	7.7	2.2	105	5.5	17.13	3.15	15.9	4.14	20.92	0.05	123	23	114	30	NONE		19	55	33.3	739	767	3959	165	2.75	76	52.8	0	2968	990
									00:15:34	20.83	0.909	18.938	752	625.871	489.133	0.78	155.8	28.6	27.9	35.7	8.34	2.4	105	6	17.14	3.15	15.85	4.15	20.92	0.05	123	23	114	30	NONE		19	55	33.3	739	767	4290	178.7	2.98	76	57.2	0	3199	1091
									00:15:38	16.67	0.983	16.383	833	545.809	425.549	0.78	168.2	31.1	27.9	35.8	7.28	2.1	106	5.1	17.11	3.16	15.76	4.22	20.92	0.05	123	23	113	30	NONE		19	55	33.3	739	767	3739	155.8	2.6	76	49.9	0	2812	927
									00:15:41	18.02	0.907	16.342	777	559.863	430.56	0.77	154.3	29.1	26.9	35	7.46	2.1	106	5.3	17.01	3.21	15.74	4.21	20.92	0.05	122	23	113	30	NONE		19	55	33.3	739	767	3826	159.4	2.66	76	51	0	3016	810
									00:15:44	18.63	1.026	19.118	852	647.716	497.191	0.77	175	32.5	27.5	35.8	8.64	2.5	105	6.2	17.06	3.17	15.78	4.19	20.92	0.05	123	23	114	30	NONE		19	55	33.3	739	767	4425	184.4	3.07	76	59	0	3510	915
									00:15:49	14.25	0.959	13.667	783	402.412	355.737	0.88	167.6	30.4	31.5	35.6	5.37	1.5	108	3.7	17.48	3.17	15.58	4.25	20.92	0.05	126	23	112	31	NONE		19	55	33.3	739	767	2823	117.6	1.96	76	37.6	0	1118	1706
									00:15:52	17.65	1.017	17.947	907	630.789	476.819	0.76	172.1	32.9	26.5	35	8.41	2.4	109	5.8	16.92	3.24	15.68	4.23	20.92	0.05	122	23	113	30	NONE		19	55	33.3	739	767	4298	179.1	2.98	76	57.3	0	3580	717
									00:15:55	17.91	0.989	17.713	806	620.733	467.709	0.75	167.5	31.8	26.5	35.2	8.28	2.4	108	5.7	16.94	3.22	15.68	4.22	20.92	0.05	122	23	113	30	NONE		19	55	33.3	739	767	4227	176.1	2.94	77	56.4	0	3556	671
									00:15:58	18.75	0.965	18.094	814	630.919	477.31	0.76	163.6	31	26.6	35.2	8.41	2.4	108	5.8	16.95	3.21	15.69	4.19	20.92	0.05	122	23	113	30	NONE		19	55	33.3	739	767	4299	179.1	2.99	77	57.3	0	3573	727
									00:16:01	21.13	0.955	20.176	763	701.771	530.853	0.76	162	30.6	26.6	35.2	9.36	2.7	107	6.6	16.96	3.2	15.75	4.17	20.92	0.05	122	23	113	30	NONE		19	55	33.3	739	767	4782	199.3	3.32	77	63.8	0	3975	807
									00:16:04	20.34	0.943	19.18	759	673.207	511.161	0.76	159.6	30.6	26.4	34.7	8.98	2.6	107	6.3	16.92	3.24	15.75	4.17	20.92	0.05	122	23	113	30	NONE		19	55	33.3	739	767	4590	191.3	3.19	77	61.2	0	3771	819
									00:16:07	20	0.949	18.98	800	640.933	490.916	0.77	162	29.9	27.4	35.8	8.55	2.4	109	5.9	17.07	3.15	15.73	4.17	20.92	0.05	123	23	113	30	NONE		19	55	33.3	739	767	4377	182.4	3.04	77	58.4	0	3497	880
[truncated: 35 more columns]

## Sheet: Sonuçlar
Parametre	um	Pre	Bekl.	%Beklenen	Ex Sonrası	% Değişim	Normal	Sınıf
Parametre	um	Ölçüm	Dinlenme	Isınma	AT	RC	Maks	Bekl.	%Beklenen	Normal	Sınıf
Parametre	um	Ölçüm	Dinlenme	Isınma	AT	RC	Maks	Bekl.	%Beklenen	Normal	Sınıf
Parametre	um	Ölçüm	Dinlenme	Isınma	AT	RC	Maks	Bekl.	%Beklenen	Normal	Sınıf
Parametre	um	Ölçüm	Dinlenme	Isınma	AT	RC	Maks	Bekl.	%Beklenen	Normal	Sınıf
Parametre	um	Ölçüm	Dinlenme	Isınma	AT	RC	Maks	Bekl.	%Beklenen	Normal	Sınıf
