# Supplementary material for: Correction: The contribution of energy systems during 30-second lower body Wingate anaerobic test in combat sports athletes: Intermittent versus single forms and gender comparison
Source: PLoS One. 2024 Jun 27;19(6):e0306361. doi: 10.1371/journal.pone.0306361 (PMC11210755; doi:10.1371/journal.pone.0306361)
Supplement: S1 File — A) Descriptive characteristics of athletes including age range, height, weight; B) Wingate test outputs, including metrics such as peak power, mean power, and fatigue index; C) Oxygen Consumption (O2) Data for two different Wingate test protocols, providing comparative insights into athletes’ oxygen consumption during these tests. (ZIP) [file pone.0306361.s001.zip › S1 File/C. Oxygen consumption data for two Wingate tests/All Raw-Oxygen Data/64.xlsx]

## Sheet: Veri
			Test Tarihi	5012023		Barometrik basınç (mmHg)	767		t	Rf	VT	VE_ergo	IV	VO2	VCO2	RQ	O2eksp	CO2eksp	VE/VO2	VE/VCO2	VO2/Kg	METS	HR	VO2/HR	FeO2	FeCO2	FetO2	FetCO2	FiO2	FiCO2	PeO2	PeCO2	PetO2	PETCO2	Faz	İşaretleyici	Ortam Sıc.	RH Amb	Cihaz Sıcaklığı	Analizör Basıncı	PB	EEkc	EEh	EEm	EEtot	EEkg	PRO	YAĞ	CHO
			Test Süresi	00:14:08		Ortam Sıcaklığı (°C)	20		s	1/min	L(btps)	L/min	mL	mL/min	mL/min	---	mL	mL	---	---	mL/min/Kg	---	bpm	mL/beat	%	%	%	%	%	%	mmHg	mmHg	mmHg	mmHg	---	---	°C	%	°C	mmHg	mmHg	kcal/day	kcal/h	kcal/min	kcal	kcal/Kg/day	kcal/day	kcal/day	kcal/day
			Test Süresi	00:15:56		Ortam Görece Nem (%)	57
			Egzersiz Süresi	00:00:00		Flowmetre sıcaklığı (°C)	34		00:00:00	15.75	1.42	22.362	1468	793.065	806.797	1.02	236.2	62.4	26.8	26.4	8.81	2.5	91	8.7	16.63	4.39	15.54	5.45	20.9	0.07	120	32	112	39	NONE		19.7	57	33.8	739	767	5732	238.8	3.98	0	63.7	0	0	5732
			Kişi (Hasta) Tipi	Healthy		Flowmetre Bağıl Nem (%)	100		00:00:05	14.12	1.334	18.833	1100	741.394	710.993	0.96	216.4	61.3	24.1	25.1	8.24	2.4	92	8.1	16.22	4.6	14.66	5.93	20.9	0.07	117	33	106	43	NONE		19.7	58	33.8	739	767	5290	220.4	3.67	0	58.8	0	740	4550
			Test Türü	Azami		STPD (---)	0.8343		00:00:08	19.67	1.364	26.833	1159	1138.17	1046.15	0.92	216.9	64.7	22.4	24.3	12.65	3.6	93	12.2	15.9	4.74	14.62	5.91	20.9	0.07	114	34	105	43	NONE		19.7	59	33.8	739	767	8049	335.4	5.59	0	89.4	0	2221	5828
			Ergometre	Hiçbiri		BTPS Ins (---)	1.115		00:00:12	14.93	1.581	23.597	1875	919.773	864.063	0.94	257.5	70.5	24.5	26.1	10.22	2.9	95	9.7	16.29	4.46	15.16	5.49	20.9	0.07	117	32	109	40	NONE		19.8	58	33.8	739	767	6534	272.3	4.54	1	72.6	0	1351	5183
			Protokol	Hiçbiri		BTPS Eksp (---)	1.0199		00:00:15	16.35	1.155	18.883	1293	707.319	664.111	0.94	190.2	49.5	25.1	26.7	7.86	2.2	93	7.6	16.47	4.29	15.12	5.53	20.9	0.07	119	31	109	40	NONE		19.8	58	33.8	739	767	5024	209.3	3.49	1	55.8	0	1047	3977
			Azami Efor	Onaylanmamış		#Adım sayısı	282		00:00:18	19.11	1.469	28.07	1578	998.646	951.255	0.95	245	60.7	26.8	28.1	11.1	3.2	92	10.9	16.68	4.13	15.57	5.32	20.9	0.07	120	30	112	38	NONE	Marker	19.8	58	33.8	739	767	7115	296.5	4.94	1	79.1	0	1152	5963
			EKG Tepkisi	Yok		BSA (m2)	2.0989		00:00:20	37.27	1.427	53.18	1060	1865.71	1722.43	0.92	239.2	56.4	27.1	29.4	20.73	5.9	96	19.4	16.76	3.95	15.57	5.14	20.9	0.07	121	28	112	37	NONE		19.8	59	33.8	739	767	13206	550.3	9.17	1	146.7	0	3461	9745
			Test sebebi	Yok		BMI (kg/m2)	27.8		00:00:21	43.17	0.968	41.784	871	1284.6	1171.15	0.91	167.3	33.2	30.2	33.1	14.27	4.1	100	12.8	17.28	3.43	16.09	4.9	20.9	0.07	124	25	116	35	NONE		19.8	59	33.8	739	767	9069	377.9	6.3	1	100.8	0	2734	6336
			Testi durdurma sebebi	Yok		HR Maks.	202		00:00:22	54.05	1.265	68.378	805	1979	1957.86	0.99	220.6	44.3	32.6	33	21.99	6.3	102	19.4	17.44	3.5	16.21	4.77	20.9	0.07	126	25	117	34	NONE		19.8	59	33.8	739	767	14215	592.3	9.87	2	157.9	0	518	13697
			Test Konumu	Tanımsız		Kullanıcı 1 (---)	-		00:00:24	45.45	1.624	73.818	884	2284.56	2406.78	1.05	278.5	64.6	30.9	29.3	25.38	7.3	102	22.4	17.15	3.98	16.13	4.89	20.9	0.07	123	29	116	35	NONE		19.8	59	33.8	739	767	16642	693.4	11.56	2	184.9	0	0	16642
			Test Amacı	Yok		Kullanıcı 2 (---)	-		00:00:25	44.44	1.131	50.267	1091	1394.12	1390.81	1	198.8	38.3	33.8	33.9	15.49	4.4	102	13.7	17.58	3.39	16.42	4.64	20.9	0.07	127	24	118	33	NONE		19.8	59	33.8	739	767	10032	418	6.97	2	111.5	0	81	9951
						Kullanıcı 3 (---)	-		00:00:26	48.78	1.042	50.829	901	1366.99	1423.26	1.04	183.9	35.7	34.7	33.3	15.19	4.3	102	13.4	17.65	3.43	16.52	4.6	20.9	0.07	127	25	119	33	NONE		19.8	59	33.8	739	767	9931	413.8	6.9	2	110.3	0	0	9931
									00:00:28	39.22	1.954	76.627	1059	2311.25	2474.62	1.07	336.7	77	32	29.9	25.68	7.3	102	22.7	17.23	3.94	16.29	4.9	20.9	0.07	124	28	117	35	NONE		19.8	59	33.8	739	767	16900	704.2	11.74	3	187.8	0	0	16900
									00:00:29	45.8	1.328	60.824	1249	1548.61	1534.99	0.99	237.1	41.1	37.2	37.5	17.21	4.9	102	15.2	17.85	3.09	16.83	4.37	20.9	0.07	129	22	121	31	NONE		19.8	58	33.8	739	767	11128	463.7	7.73	3	123.6	0	334	10794
									00:00:30	45.8	1.574	72.092	1066	1796.28	1880.03	1.05	281.5	50.3	38.3	36.6	19.96	5.7	105	17.1	17.88	3.2	16.87	4.28	20.9	0.07	129	23	121	31	NONE		19.8	58	33.8	739	767	13066	544.4	9.07	3	145.2	0	0	13066
									00:00:32	53.57	1.429	76.554	976	1834.23	1881.66	1.03	257.4	43.1	39.7	38.7	20.38	5.8	120	15.3	18.01	3.02	17	4.13	20.9	0.07	130	22	122	30	NONE		19.8	58	33.8	739	767	13282	553.4	9.22	3	147.6	0	0	13282
									00:00:33	48	1.532	73.536	975	1986.46	1983.4	1	270.6	50.6	35.3	35.4	22.07	6.3	131	15.2	17.66	3.3	16.58	4.39	20.9	0.07	127	24	119	32	NONE		19.8	58	33.8	739	767	14298	595.7	9.93	3	158.9	0	75	14222
									00:00:34	53.57	1.512	81	942	2248.73	2097.93	0.93	266.4	48	34.4	36.8	24.99	7.1	140	16.1	17.62	3.17	16.51	4.36	20.9	0.07	127	23	119	31	NONE		19.8	58	33.8	739	767	15952	664.7	11.08	4	177.2	0	3651	12301
									00:00:35	54.05	1.619	87.514	1020	2505.48	2465.29	0.98	283	55.8	33.4	34	27.84	8	147	17	17.48	3.45	16.37	4.4	20.9	0.07	126	25	118	32	NONE		19.8	58	33.8	739	767	17976	749	12.48	4	199.7	0	984	16992
									00:00:36	44.44	1.961	87.156	1071	2796.97	2711.5	0.97	334.9	74.5	30	31	31.08	8.9	154	18.2	17.08	3.8	15.86	4.73	20.9	0.07	123	27	114	34	NONE		19.9	57	33.8	739	767	20003	833.5	13.89	4	222.3	0	2086	17917
									00:00:38	55.56	1.836	102	1055	3417.18	3217.24	0.94	310.9	70.7	28.7	30.5	37.97	10.8	158	21.6	16.93	3.85	15.65	4.84	20.9	0.07	122	28	113	35	NONE		19.9	57	33.8	739	767	24287	1012	16.87	4	269.9	0	4850	19437
									00:00:39	52.63	2.039	107.316	1302	3452.66	3226.07	0.93	348.6	74.9	30	32.1	38.36	11	162	21.3	17.1	3.67	15.95	4.72	20.9	0.07	123	26	115	34	NONE		19.9	57	33.8	739	767	24500	1020.8	17.01	5	272.2	0	5488	19012
									00:00:40	51.72	1.933	99.983	1180	3180.46	3117.66	0.98	330.6	73.6	30.3	30.9	35.34	10.1	164	19.4	17.1	3.81	15.81	4.83	20.9	0.07	123	27	114	35	NONE		19.9	57	33.8	739	767	22800	950	15.83	5	253.3	0	1537	21263
									00:00:41	52.17	1.945	101.478	1243	3410.39	3213.96	0.94	329.1	75.2	28.7	30.4	37.89	10.8	167	20.4	16.92	3.87	15.65	4.95	20.9	0.07	122	28	113	36	NONE		19.9	57	33.8	739	767	24244	1010.2	16.84	5	269.4	0	4766	19478
									00:00:42	43.17	2.561	110.547	1561	3553.87	3479.06	0.98	437	98.4	30.3	30.9	39.49	11.3	169	21	17.06	3.84	16.01	4.87	20.9	0.07	123	28	115	35	NONE		19.9	57	33.8	739	767	25469	1061.2	17.69	6	283	0	1830	23640
									00:00:44	46.15	2.334	107.723	1474	3351.47	3364.15	1	400.7	89	31.2	31.1	37.24	10.6	170	19.7	17.17	3.81	16.05	4.91	20.9	0.07	124	27	116	35	NONE		19.9	57	33.8	739	767	24151	1006.3	16.77	6	268.3	0	0	24151
									00:00:45	45.11	2.582	116.481	1657	3373.46	3518.94	1.04	449.2	95.3	33.6	32.2	37.48	10.7	171	19.7	17.4	3.69	16.33	4.78	20.9	0.07	125	27	118	34	NONE		19.9	57	33.8	739	767	24519	1021.6	17.03	6	272.4	0	0	24519
									00:00:46	46.51	2.696	125.395	1436	3676.62	4032.55	1.1	466.8	105.8	33.2	30.3	40.85	11.7	172	21.4	17.31	3.92	16.26	4.9	20.9	0.07	125	28	117	35	NONE		19.9	57	33.8	739	767	27035	1126.5	18.77	7	300.4	0	0	27035
									00:00:47	50	2.578	128.9	1542	3598.78	4084.05	1.13	450.1	99.7	34.8	30.7	39.99	11.4	172	20.9	17.46	3.87	16.36	4.9	20.9	0.07	126	28	118	35	NONE		19.9	57	33.8	739	767	26680	1111.7	18.53	7	296.4	0	0	26680
									00:00:49	51.28	2.553	130.923	1475	3549.35	4146.8	1.17	447.7	98.7	35.9	30.7	39.44	11.3	173	20.5	17.54	3.87	16.42	4.87	20.9	0.07	126	28	118	35	NONE		19.9	57	33.8	739	767	26502	1104.2	18.4	8	294.5	0	0	26502
									00:00:50	45.8	2.917	133.603	1539	3918.51	4523.15	1.15	503.8	120.4	33.3	28.8	43.54	12.4	173	22.7	17.27	4.13	16.26	5.2	20.9	0.07	124	30	117	37	NONE		19.9	58	33.8	739	767	29171	1215.5	20.26	8	324.1	0	0	29171
									00:00:51	41.1	3.054	125.507	1690	3803.82	4401.48	1.16	523.7	130.5	32.2	27.9	42.26	12.1	173	22	17.15	4.27	16.14	5.28	20.9	0.07	123	31	116	38	NONE	Marker	19.9	58	33.9	739	767	28334	1180.6	19.68	8	314.8	0	0	28334
									00:00:53	31.91	3.322	106.021	1968	3461.7	4148.23	1.2	558.9	158.1	30	25	38.46	11	174	19.9	16.82	4.76	15.82	5.81	20.9	0.07	121	34	114	42	NONE		19.9	58	33.9	739	767	26012	1083.8	18.06	9	289	0	0	26012
									00:00:56	20.07	3.721	74.669	2635	2632.58	3132.66	1.19	614.2	189.7	27.8	23.4	29.25	8.4	172	15.3	16.51	5.1	15.35	6.35	20.9	0.07	119	37	111	46	NONE		19.9	57	33.9	739	767	19747	822.8	13.71	10	219.4	0	0	19747
									00:00:59	25.75	2.292	59.021	1977	2377.45	2754.43	1.16	364.7	129.8	24.1	20.8	26.42	7.5	168	14.2	15.91	5.66	14.61	7.18	20.9	0.07	115	41	105	52	NONE		19.9	57	33.9	739	767	17715	738.1	12.3	10	196.8	0	0	17715
									00:01:01	27.52	2.783	76.596	1876	3274.92	3827.11	1.17	434	168.6	22.8	19.5	36.39	10.4	160	20.5	15.59	6.06	14.43	7.51	20.9	0.07	112	44	104	54	NONE		19.9	57	33.9	739	767	24454	1018.9	16.98	11	271.7	0	0	24454
									00:01:03	28.17	2.783	78.394	1952	3503.31	4074.41	1.16	427.5	175.3	21.8	18.8	38.93	11.1	155	22.6	15.36	6.3	14.09	7.75	20.9	0.07	111	45	101	56	NONE		19.9	56	33.9	739	767	26128	1088.7	18.14	11	290.3	0	0	26128
									00:01:05	25.97	3.01	78.182	1943	3409.59	3881.3	1.14	467.2	181.2	22.4	19.7	37.88	10.8	149	22.9	15.52	6.02	14.33	7.44	20.9	0.07	112	43	103	54	NONE		19.9	56	33.9	739	767	25296	1054	17.57	12	281.1	0	0	25296
									00:01:07	27.15	2.792	75.801	2040	3255.6	3786.33	1.16	434.9	169.1	22.7	19.5	36.17	10.3	146	22.3	15.58	6.06	14.38	7.5	20.9	0.07	112	44	104	54	NONE		19.9	56	33.9	739	767	24281	1011.7	16.86	13	269.8	0	0	24281
									00:01:10	23.26	3.155	73.372	2229	3108.03	3842.01	1.24	491.3	200.2	23.1	18.7	34.53	9.9	144	21.6	15.57	6.35	14.6	7.5	20.9	0.07	112	46	105	54	NONE		19.9	55	33.9	739	767	23540	980.9	16.35	13	261.6	0	0	23540
									00:01:13	23.81	2.6	61.905	2016	2637.49	3210.07	1.22	404.6	163.4	22.8	18.8	29.31	8.4	140	18.8	15.56	6.28	14.4	7.74	20.9	0.07	112	45	104	56	NONE		19.9	55	33.9	739	767	19897	829	13.82	14	221.1	0	0	19897
									00:01:15	23.53	2.854	67.153	2056	2714.98	3408.4	1.26	450.8	175.6	24.1	19.2	30.17	8.6	138	19.7	15.8	6.15	14.63	7.61	20.9	0.07	114	44	105	55	NONE		19.9	55	33.9	739	767	20646	860.3	14.34	15	229.4	0	0	20646
									00:01:18	23.44	2.666	62.484	1945	2555.91	3237.31	1.27	419.2	167.4	23.8	18.8	28.4	8.1	135	18.9	15.72	6.28	14.58	7.71	20.9	0.07	113	45	105	56	NONE		19.9	55	33.9	739	767	19482	811.7	13.53	15	216.5	0	0	19482
									00:01:20	22.3	2.782	62.052	2309	2378.72	3083.11	1.3	445.7	167.6	25.4	19.6	26.43	7.6	132	18	16.02	6.02	14.95	7.4	20.9	0.07	115	43	108	53	NONE		19.9	55	33.9	739	767	18243	760.1	12.67	16	202.7	0	0	18243
									00:01:23	24.69	2.574	63.556	1802	2454.43	3195.54	1.3	411.3	156.9	25.2	19.3	27.27	7.8	130	18.9	15.98	6.1	14.75	7.69	20.9	0.07	115	44	106	55	NONE		19.9	55	33.9	739	767	18846	785.2	13.09	16	209.4	0	0	18846
									00:01:25	22.56	3.316	74.797	2068	2784.69	3709.43	1.33	534.8	199.4	26.3	19.7	30.94	8.8	129	21.6	16.13	6.01	14.96	7.43	20.9	0.07	116	43	108	53	NONE		19.9	55	33.9	739	767	21515	896.4	14.94	17	239.1	0	0	21515
									00:01:28	20.48	2.786	57.051	2209	2115.03	2799.79	1.32	450.1	165.8	26.3	19.9	23.5	6.7	126	16.8	16.16	5.95	14.91	7.47	20.9	0.07	116	43	107	54	NONE		19.9	55	33.9	739	767	16313	679.7	11.33	18	181.3	0	0	16313
									00:01:31	20.83	2.725	56.771	2032	2232.71	2845.61	1.27	433.7	165.6	24.8	19.4	24.81	7.1	123	18.2	15.92	6.08	14.59	7.73	20.9	0.07	115	44	105	56	NONE		19.9	54	34	739	767	17046	710.3	11.84	18	189.4	0	0	17046
									00:01:34	20.91	2.957	61.819	2166	2319.98	2962.59	1.28	477.3	171.9	26	20.4	25.78	7.4	117	19.8	16.14	5.81	14.99	7.29	20.9	0.07	116	42	108	52	NONE		19.9	54	34	739	767	17722	738.4	12.31	19	196.9	0	0	17722
									00:01:37	19.61	2.469	48.412	2027	1804.95	2375.24	1.32	398.4	146.9	26.1	19.8	20.06	5.7	116	15.6	16.14	5.95	15.22	7.11	20.9	0.07	116	43	110	51	NONE		19.9	54	34	739	767	13899	579.1	9.65	19	154.4	0	0	13899
									00:01:40	19.23	2.643	50.827	2067	1753.98	2350.09	1.34	435.3	148.3	28.2	21.1	19.49	5.6	116	15.1	16.47	5.61	15.26	7.17	20.9	0.07	119	40	110	52	NONE		19.9	54	34	739	767	13573	565.5	9.43	20	150.8	0	0	13573
									00:01:44	18.24	2.986	54.456	2285	1874.42	2535.46	1.35	491.8	168.7	28.4	21	20.83	6	113	16.6	16.47	5.65	15.35	7.11	20.9	0.07	119	41	111	51	NONE		19.9	54	34	739	767	14543	606	10.1	20	161.6	0	0	14543
									00:01:46	22.56	2.61	58.872	1971	1919.39	2621.44	1.37	435.7	141.1	29.8	21.9	21.33	6.1	112	17.1	16.69	5.41	15.55	6.98	20.9	0.07	120	39	112	50	NONE		19.9	54	34	739	767	14932	622.2	10.37	21	165.9	0	0	14932
									00:01:49	23.62	2.944	69.543	2022	2243.43	3107.34	1.39	492.3	159.7	30.3	21.8	24.93	7.1	110	20.4	16.72	5.42	15.72	6.85	20.9	0.07	120	39	113	49	NONE		19.9	54	34	739	767	17521	730	12.17	21	194.7	0	0	17521
									00:01:51	24.49	2.705	66.245	1910	1994.79	2885.73	1.45	458.6	143.1	32.3	22.4	22.16	6.3	107	18.6	16.95	5.29	15.89	6.63	20.9	0.07	122	38	114	48	NONE		19.9	54	34	739	767	15774	657.2	10.95	22	175.3	0	0	15774
									00:01:55	17.91	2.56	45.851	2293	1336.33	1980.48	1.48	436.6	134.3	33.4	22.5	14.85	4.2	107	12.5	17.05	5.25	15.91	6.86	20.9	0.07	123	38	115	49	NONE		19.9	54	34	739	767	10642	443.4	7.39	22	118.2	0	0	10642
									00:01:57	21.58	2.601	56.137	1819	1811.92	2663.38	1.47	433.1	149.7	30.1	20.5	20.13	5.8	108	16.8	16.65	5.76	15.57	7.19	20.9	0.07	120	41	112	52	NONE		19.9	54	34	739	767	14395	599.8	10	23	159.9	0	0	14395
									00:02:01	18.63	2.893	53.907	2463	1525.55	2336.74	1.53	495.6	152.3	34.5	22.5	16.95	4.8	106	14.4	17.13	5.26	16.15	6.63	20.9	0.07	123	38	116	48	NONE		19.9	54	34	739	767	12269	511.2	8.52	23	136.3	0	0	12269
									00:02:03	22.99	2.891	66.46	2076	1768.66	2796.61	1.58	500.8	147.8	36.7	23.2	19.65	5.6	105	16.8	17.32	5.11	16.48	6.33	20.9	0.07	125	37	119	46	NONE		19.9	54	34	739	767	14363	598.4	9.97	24	159.6	0	0	14363
									00:02:07	17.29	2.589	44.767	2340	1111.31	1861.29	1.67	453.2	130.8	39.2	23.4	12.35	3.5	106	10.5	17.5	5.05	16.51	6.53	20.9	0.07	126	36	119	47	NONE		19.9	54	34	739	767	9189	382.9	6.38	24	102.1	0	0	9189
									00:02:10	19.11	2.671	51.038	2057	1367.4	2264.88	1.66	460.7	143.9	36.3	21.9	15.19	4.3	105	13	17.25	5.39	16.37	6.67	20.9	0.07	124	39	118	48	NONE		19.9	54	34	739	767	11267	469.5	7.82	24	125.2	0	0	11267
									00:02:13	18.46	2.631	48.572	2403	1235.88	2071.57	1.68	458.3	136.3	38.3	22.8	13.73	3.9	105	11.8	17.42	5.18	16.51	6.51	20.9	0.07	125	37	119	47	NONE		20	54	34	739	767	10222	425.9	7.1	25	113.6	0	0	10222
									00:02:16	19.29	2.623	50.605	2197	1261.48	2134.34	1.69	458.5	134.4	39	23.1	14.02	4	106	11.9	17.48	5.12	16.59	6.41	20.9	0.07	126	37	119	46	NONE		20	54	34	739	767	10465	436.1	7.27	25	116.3	0	0	10465
									00:02:19	18.4	2.627	48.35	2138	1206.5	2034.55	1.69	459.2	134.3	39	23.1	13.41	3.8	104	11.6	17.48	5.11	16.6	6.39	20.9	0.07	126	37	120	46	NONE		20	54	34	739	767	9998	416.6	6.94	26	111.1	0	0	9998
									00:02:22	20.2	2.533	51.172	2102	1238.06	2136.55	1.73	444.8	128.5	40.2	23.3	13.76	3.9	106	11.7	17.56	5.07	16.69	6.34	20.9	0.07	126	37	120	46	NONE		20	54	34	739	767	10337	430.7	7.18	26	114.9	0	0	10337
									00:02:25	20.13	2.474	49.812	2135	1177.48	2051.11	1.74	436.1	123.8	41.1	23.6	13.08	3.7	107	11	17.63	5	16.77	6.29	20.9	0.07	127	36	121	45	NONE		20	54	34	739	767	9862	410.9	6.85	26	109.6	0	0	9862
									00:02:28	20	2.547	50.94	2041	1191.82	2101.69	1.76	449.5	127.7	41.6	23.6	13.24	3.8	106	11.2	17.65	5.01	16.81	6.23	20.9	0.07	127	36	121	45	NONE		20	54	34	739	767	10022	417.6	6.96	27	111.4	0	0	10022
									00:02:32	18.46	2.653	48.978	2134	1115.55	2003.6	1.8	470	131.9	42.7	23.8	12.4	3.5	106	10.5	17.72	4.97	16.82	6.26	20.9	0.07	128	36	121	45	NONE		20	54	34	739	767	9439	393.3	6.55	27	104.9	0	0	9439
									00:02:35	18.87	2.595	48.962	2147	1110.75	2021.59	1.82	459.7	130.2	42.9	23.6	12.34	3.5	107	10.4	17.71	5.02	16.86	6.25	20.9	0.07	128	36	121	45	NONE		20	54	34	739	767	9440	393.3	6.56	27	104.9	0	0	9440
									00:02:38	17.34	2.402	41.653	2217	957.612	1721	1.8	424.8	120.6	42.2	23.5	10.64	3	106	9	17.69	5.02	16.8	6.31	20.9	0.07	127	36	121	45	NONE		20	54	34	739	767	8104	337.7	5.63	28	90	0	0	8104
									00:02:42	18.63	2.538	47.292	2229	1051.35	1892.9	1.8	451.5	123.5	43.7	24.3	11.68	3.3	104	10.1	17.79	4.87	17	6.04	20.9	0.07	128	35	122	43	NONE		20	54	34	739	767	8903	370.9	6.18	28	98.9	0	0	8903
									00:02:46	13.02	3.216	41.857	2666	917.335	1689.58	1.84	572.8	157.8	44.6	24.2	10.19	2.9	103	8.9	17.81	4.91	16.92	6.18	20.9	0.07	128	35	122	44	NONE		20	54	34	739	767	7828	326.2	5.44	28	87	0	0	7828
									00:02:49	19.23	2.101	40.404	1745	955.449	1696.86	1.78	369.9	107.2	40.9	23	10.62	3	102	9.4	17.61	5.1	16.75	6.38	20.9	0.07	127	37	121	46	NONE		20.1	54	34	739	767	8054	335.6	5.59	29	89.5	0	0	8054
									00:02:52	19.87	2.339	46.47	2035	1036.73	1838.17	1.77	416.2	112.5	43.5	24.5	11.52	3.3	101	10.3	17.79	4.81	17	5.94	20.9	0.07	128	35	122	43	NONE		20.1	54	34	739	767	8734	363.9	6.07	29	97	0	0	8734
									00:02:56	17.6	2.055	36.158	1948	796.467	1403.25	1.76	366.6	97	43.9	24.9	8.85	2.5	100	8	17.84	4.72	16.98	5.99	20.9	0.07	128	34	122	43	NONE		20.1	54	34	739	767	6696	279	4.65	29	74.4	0	0	6696
									00:02:59	17	2.354	40.011	2002	913.347	1610.74	1.76	417.3	115.2	42.5	24.1	10.15	2.9	99	9.2	17.73	4.89	16.96	5.97	20.9	0.07	128	35	122	43	NONE		20.1	54	34	739	767	7681	320	5.33	30	85.3	0	0	7681
									00:03:03	16.81	2.336	39.261	2070	864.804	1525.55	1.76	416.7	110.4	44	25	9.61	2.7	100	8.6	17.84	4.73	17.01	5.89	20.9	0.07	128	34	122	42	NONE		20.1	54	34	739	767	7273	303.1	5.05	30	80.8	0	0	7273
									00:03:07	16.09	2.244	36.097	2050	822.578	1432.77	1.74	398.2	108.3	42.5	24.4	9.14	2.6	101	8.1	17.75	4.83	16.86	6.1	20.9	0.07	128	35	121	44	NONE		20.1	54	34	739	767	6889	287	4.78	30	76.5	0	0	6889
									00:03:10	16.71	2.405	40.195	2015	954.821	1626.54	1.7	424.1	118.3	40.9	24	10.61	3	101	9.5	17.63	4.92	16.78	6.11	20.9	0.07	127	35	121	44	NONE		20.1	54	34	739	767	7939	330.8	5.51	31	88.2	0	0	7939
									00:03:14	16.71	2.264	37.838	2056	862.019	1466.12	1.7	402.3	106.7	42.5	25	9.58	2.7	102	8.5	17.77	4.71	16.87	5.97	20.9	0.07	128	34	121	43	NONE		20.1	54	34	739	767	7163	298.5	4.97	31	79.6	0	0	7163
									00:03:17	16.53	2.416	39.934	2073	887.122	1547.83	1.74	430.6	113.9	43.7	25.1	9.86	2.8	102	8.7	17.82	4.71	16.98	5.86	20.9	0.07	128	34	122	42	NONE		20.1	54	34	739	767	7434	309.7	5.16	31	82.6	0	0	7434
									00:03:20	20.76	2.292	47.585	1972	999.45	1772.41	1.77	412	103.9	46.2	26	11.1	3.2	102	9.8	17.98	4.53	17.23	5.63	20.9	0.07	129	33	124	41	NONE		20.1	54	34	739	767	8420	350.9	5.85	31	93.6	0	0	8420
									00:03:23	22.3	2.514	56.074	1928	1124.8	2067	1.84	454.4	112.8	48.5	26.4	12.5	3.6	103	10.9	18.07	4.49	17.4	5.48	20.9	0.07	130	32	125	39	NONE		20.1	54	34	739	767	9591	399.6	6.66	32	106.6	0	0	9591
									00:03:26	22.9	2.318	53.084	1890	962.764	1828.63	1.9	424.6	97.3	53.5	28.2	10.7	3.1	103	9.3	18.32	4.2	17.61	5.27	20.9	0.07	132	30	127	38	NONE		20.2	54	34	739	767	8303	346	5.77	32	92.3	0	0	8303
									00:03:29	17.96	2.055	36.916	1883	689.693	1326.26	1.92	374.6	89.9	51.7	26.9	7.66	2.2	104	6.6	18.23	4.37	17.44	5.58	20.9	0.07	131	31	126	40	NONE		20.2	54	34	739	767	5974	248.9	4.15	32	66.4	0	0	5974
									00:03:32	17.39	1.846	32.104	1715	664.492	1228.02	1.85	331.9	85.9	46.5	25.2	7.38	2.1	102	6.5	17.98	4.65	17.14	5.9	20.9	0.07	129	34	123	42	NONE		20.2	54	34	739	767	5677	236.5	3.94	32	63.1	0	0	5677
									00:03:36	18.29	2.216	40.537	1945	818.815	1541.14	1.88	399.6	102.5	47.9	25.5	9.1	2.6	101	8.1	18.03	4.63	17.3	5.76	20.9	0.07	130	33	125	41	NONE		20.2	54	34	739	767	7040	293.3	4.89	33	78.2	0	0	7040
									00:03:39	20	2.325	46.5	1896	936.503	1758.82	1.88	419.5	107	48.2	25.6	10.41	3	102	9.2	18.04	4.6	17.36	5.65	20.9	0.07	130	33	125	41	NONE		20.2	54	34.1	739	767	8045	335.2	5.59	33	89.4	0	0	8045
									00:03:42	16.67	2.073	34.55	2050	651.12	1238.64	1.9	377.6	90.5	51.3	27	7.23	2.1	101	6.4	18.22	4.37	17.41	5.64	20.9	0.07	131	31	125	41	NONE		20.2	54	34	739	767	5619	234.1	3.9	33	62.4	0	0	5619
									00:03:45	19.8	2.215	43.861	1711	863.245	1628.65	1.89	401	100.1	49.2	26.1	9.59	2.7	100	8.6	18.1	4.52	17.39	5.63	20.9	0.07	130	33	125	41	NONE		20.2	54	34.1	739	767	7428	309.5	5.16	34	82.5	0	0	7428
									00:03:48	18.58	2.357	43.783	2055	795.925	1571.25	1.97	430.8	103	53.4	27	8.84	2.5	100	8	18.28	4.37	17.57	5.4	20.9	0.07	132	31	127	39	NONE		20.2	54	34.1	739	767	6959	289.9	4.83	34	77.3	0	0	6959
									00:03:53	13.92	2.81	39.118	2593	688.863	1393.44	2.02	515.3	121.9	55.4	27.4	7.65	2.2	106	6.5	18.34	4.34	17.51	5.57	20.9	0.07	132	31	126	40	NONE		20.3	54	34.1	739	767	6076	253.2	4.22	34	67.5	0	0	6076
									00:03:56	19.42	1.74	33.786	1367	715.033	1305.84	1.83	311.9	81.8	45.4	24.8	7.94	2.3	104	6.9	17.93	4.7	17.08	5.92	20.9	0.07	129	34	123	43	NONE		20.3	54	34.1	739	767	6084	253.5	4.23	34	67.6	0	0	6084
									00:03:59	18.99	1.919	36.437	1856	791.817	1366.81	1.73	343.5	87.6	44.3	25.7	8.8	2.5	103	7.7	17.9	4.56	17.08	5.74	20.9	0.07	129	33	123	41	NONE		20.3	54	34.1	739	767	6612	275.5	4.59	35	73.5	0	0	6612
									00:04:03	15.96	2.174	34.691	1899	755.537	1323.45	1.75	388.7	100.9	44.4	25.4	8.39	2.4	101	7.5	17.88	4.64	17.05	5.79	20.9	0.07	129	33	123	42	NONE		20.3	54	34.1	739	767	6339	264.1	4.4	35	70.4	0	0	6339
									00:04:06	17.96	2.302	41.353	1839	903.599	1572.48	1.74	411.5	106.5	44.4	25.5	10.04	2.9	100	9	17.88	4.63	17.14	5.7	20.9	0.07	129	33	123	41	NONE		20.3	54	34.1	739	767	7565	315.2	5.25	35	84.1	0	0	7565
									00:04:10	16.39	2.432	39.869	2147	806.151	1457.03	1.81	439.4	108.2	48	26.6	8.96	2.6	100	8.1	18.07	4.45	17.35	5.52	20.9	0.07	130	32	125	40	NONE		20.3	54	34.1	739	767	6835	284.8	4.75	35	75.9	0	0	6835
									00:04:14	14.63	2.249	32.912	2089	650.732	1208.2	1.86	407.2	100.5	49	26.4	7.23	2.1	100	6.5	18.11	4.47	17.35	5.58	20.9	0.07	130	32	125	40	NONE		20.3	54	34.1	739	767	5568	232	3.87	36	61.9	0	0	5568
									00:04:18	15.71	2.272	35.686	1936	735.758	1350.29	1.84	408.9	104.6	47	25.6	8.18	2.3	99	7.4	18	4.6	17.24	5.67	20.9	0.07	130	33	124	41	NONE		20.3	54	34.1	739	767	6271	261.3	4.35	36	69.7	0	0	6271
									00:04:21	16.35	2.128	34.79	1859	705.306	1275.86	1.81	384.3	95	47.7	26.4	7.84	2.2	99	7.1	18.06	4.46	17.28	5.59	20.9	0.07	130	32	124	40	NONE		20.3	54	34.1	739	767	5982	249.2	4.15	36	66.5	0	0	5982
									00:04:25	17.44	2.277	39.715	1950	770.276	1414.97	1.84	413.7	98.8	50	27.2	8.56	2.4	97	7.9	18.17	4.34	17.47	5.39	20.9	0.07	131	31	126	39	NONE		20.3	54	34.1	739	767	6567	273.6	4.56	37	73	0	0	6567
									00:04:29	15.58	2.656	41.392	2388	706.49	1370.11	1.94	490.1	107.2	57	29.4	7.85	2.2	99	7.1	18.45	4.04	17.76	5.07	20.9	0.07	133	29	128	37	NONE		20.3	54	34.1	739	767	6138	255.7	4.26	37	68.2	0	0	6138
									00:04:32	17.14	2.185	37.457	1713	678.415	1310.11	1.93	400	93.1	53.4	27.7	7.54	2.2	100	6.8	18.31	4.26	17.56	5.33	20.9	0.07	132	31	126	38	NONE		20.3	54	34.1	739	767	5885	245.2	4.09	37	65.4	0	0	5885
									00:04:36	16.62	2.012	33.44	1856	630.308	1184.47	1.88	366.7	86.8	51.2	27.3	7	2	99	6.4	18.23	4.31	17.53	5.34	20.9	0.07	131	31	126	38	NONE		20.3	54	34.1	739	767	5416	225.7	3.76	37	60.2	0	0	5416
									00:04:39	17.19	2.184	37.547	1930	674.195	1267.95	1.88	400.8	89.9	53.9	28.7	7.49	2.1	98	6.9	18.35	4.12	17.67	5.15	20.9	0.07	132	30	127	37	NONE		20.3	54	34.1	739	767	5795	241.4	4.02	37	64.4	0	0	5795
									00:04:55	14.49	2.154	31.217	1879	604.468	1072.73	1.77	392.1	90.2	50	28.2	6.72	1.9	93	6.5	18.2	4.19	17.49	5.22	20.9	0.07	131	30	126	38	NONE		20.4	53	34.1	739	767	5094	212.2	3.54	38	56.6	0	0	5094
									00:04:59	15.71	1.696	26.639	1629	527.146	899.376	1.71	308.3	69.8	48.4	28.4	5.86	1.7	90	5.9	18.18	4.12	17.37	5.24	20.9	0.07	131	30	125	38	NONE		20.4	53	34.1	739	767	4385	182.7	3.05	39	48.7	0	0	4385
									00:05:03	15.83	1.943	30.76	1641	636.737	1058.78	1.66	351.2	81.5	46.6	28	7.07	2	90	7.1	18.08	4.19	17.28	5.27	20.9	0.07	130	30	124	38	NONE		20.4	53	34.1	740	767	5253	218.9	3.65	39	58.4	0	0	5253
									00:05:07	15.5	1.863	28.884	1760	604.369	984.558	1.63	336.5	77.4	46	28.2	6.72	1.9	89	6.8	18.06	4.15	17.32	5.18	20.9	0.07	130	30	125	37	NONE		20.4	53	34.1	739	767	4954	206.4	3.44	39	55	0	0	4954
									00:05:10	16.9	2.026	34.242	1782	695.475	1128.11	1.62	367.7	81.4	47.5	29.3	7.73	2.2	87	8	18.15	4.02	17.43	5	20.9	0.07	131	29	125	36	NONE		20.4	53	34.1	739	767	5693	237.2	3.95	39	63.3	0	0	5693
									00:05:14	16.04	1.955	31.364	1877	619.309	1017.92	1.64	356.1	77.4	48.8	29.7	6.88	2	88	7	18.21	3.96	17.54	4.92	20.9	0.07	131	29	126	35	NONE		20.4	53	34.1	739	767	5090	212.1	3.54	40	56.6	0	0	5090
									00:05:17	19.29	2.012	38.817	1668	758.647	1257.3	1.66	366.9	79.5	49.4	29.8	8.43	2.4	88	8.6	18.24	3.95	17.54	4.86	20.9	0.07	131	28	126	35	NONE		20.4	53	34.1	739	767	6252	260.5	4.34	40	69.5	0	0	6252
									00:05:20	16.76	2.102	35.229	1877	665.097	1123.53	1.69	384.9	81.8	51.2	30.3	7.39	2.1	89	7.5	18.31	3.89	17.65	4.77	20.9	0.07	132	28	127	34	NONE		20.4	53	34.1	739	767	5515	229.8	3.83	40	61.3	0	0	5515
									00:05:24	18.58	2.023	37.579	1776	692.139	1170.17	1.69	371.7	76.9	52.4	31	7.69	2.2	92	7.5	18.37	3.8	17.71	4.73	20.9	0.07	132	27	128	34	NONE		20.4	53	34.1	739	767	5741	239.2	3.99	40	63.8	0	0	5741
									00:05:27	19.67	2.057	40.466	1838	741.665	1261.83	1.7	378.1	78.3	52.7	31	8.24	2.4	93	8	18.38	3.81	17.79	4.65	20.9	0.07	132	27	128	33	NONE		20.4	53	34.1	739	767	6164	256.8	4.28	40	68.5	0	0	6164
									00:05:29	22.39	1.936	43.343	1666	783.188	1336.73	1.71	356.5	72.9	53.3	31.3	8.7	2.5	95	8.2	18.41	3.77	17.82	4.6	20.9	0.07	133	27	128	33	NONE		20.4	53	34.1	739	767	6516	271.5	4.52	41	72.4	0	0	6516
									00:05:33	18.46	1.709	31.551	1658	561.972	952.202	1.69	315.4	63	53.8	31.8	6.24	1.8	96	5.9	18.46	3.69	17.72	4.76	20.9	0.07	133	27	128	34	NONE		20.4	53	34.1	739	767	4664	194.3	3.24	41	51.8	0	0	4664
									00:05:36	19.29	1.913	36.907	1621	713.32	1190.8	1.67	349.3	75.3	49.8	29.9	7.93	2.3	97	7.4	18.26	3.94	17.64	4.79	20.9	0.07	131	28	127	34	NONE		20.4	53	34.1	739	767	5892	245.5	4.09	41	65.5	0	0	5892
									00:05:38	23.08	1.712	39.508	1616	728.274	1205.61	1.66	314.8	63.8	52	31.4	8.09	2.3	96	7.6	18.39	3.73	17.73	4.67	20.9	0.07	132	27	128	34	NONE		20.4	53	34.1	739	767	6000	250	4.17	41	66.7	0	0	6000
									00:05:42	16.95	1.977	33.508	1522	654.904	1086.53	1.66	360.5	78.2	49.4	29.7	7.28	2.1	93	7	18.23	3.96	17.55	4.87	20.9	0.07	131	28	126	35	NONE		20.4	53	34.1	739	767	5399	225	3.75	41	60	0	0	5399
									00:05:46	14.78	1.438	21.251	1669	415.725	670.825	1.61	262.5	55.4	48.6	30.1	4.62	1.3	94	4.4	18.25	3.85	17.45	4.97	20.9	0.07	131	28	126	36	NONE		20.4	53	34.1	739	767	3397	141.6	2.36	42	37.7	0	0	3397
									00:05:50	16.76	1.668	27.955	1468	595.49	924.939	1.55	301.1	67.3	45	29	6.62	1.9	91	6.5	18.05	4.03	17.32	5.01	20.9	0.07	130	29	125	36	NONE		20.4	53	34.1	739	767	4809	200.4	3.34	42	53.4	0	0	4809
									00:05:55	11.79	3.183	37.521	2723	744.04	1204.78	1.62	579.8	124.7	49.3	30.5	8.27	2.4	92	8.1	18.22	3.92	17.48	4.84	20.9	0.07	131	28	126	35	NONE		20.5	53	34.1	739	767	6087	253.6	4.23	42	67.6	0	0	6087
									00:05:58	15.79	1.613	25.468	1383	521.945	817.877	1.57	292.8	63.2	46.7	29.8	5.8	1.7	97	5.4	18.15	3.92	17.21	5.05	20.9	0.07	131	28	124	36	NONE		20.5	52	34.1	739	767	4227	176.1	2.94	42	47	0	0	4227
									00:06:03	14.6	1.56	22.774	1612	502.077	742.001	1.48	280.7	62	43.3	29.3	5.58	1.6	99	5.1	17.99	3.97	17.1	5.15	20.9	0.07	130	29	123	37	NONE		20.5	53	34.1	739	767	3995	166.5	2.77	43	44.4	0	0	3995
									00:06:06	17.7	1.736	30.726	1557	707.965	1017.4	1.44	310.5	70.1	41.6	29	7.87	2.2	96	7.4	17.89	4.04	17.11	5.02	20.9	0.07	129	29	123	36	NONE		20.5	53	34.1	739	767	5587	232.8	3.88	43	62.1	0	0	5587
									00:06:09	17.96	1.928	34.635	1706	748.858	1092.08	1.46	348.2	74.2	44.6	30.6	8.32	2.4	94	8	18.06	3.85	17.34	4.77	20.9	0.07	130	28	125	34	NONE		20.5	52	34.1	739	767	5935	247.3	4.12	43	65.9	0	0	5935
									00:06:13	17.49	1.798	31.452	1576	666.053	990.316	1.49	325.5	69.1	45.4	30.5	7.4	2.1	94	7.1	18.1	3.84	17.37	4.82	20.9	0.07	130	28	125	35	NONE		20.5	53	34.1	739	767	5309	221.2	3.69	43	59	0	0	5309
									00:06:16	17.05	1.828	31.159	1798	656.555	988.884	1.51	331	70.8	45.6	30.3	7.3	2.1	97	6.8	18.11	3.87	17.45	4.75	20.9	0.07	130	28	126	34	NONE		20.5	53	34.1	739	767	5254	218.9	3.65	43	58.4	0	0	5254
									00:06:20	18.46	1.88	34.708	1682	718.873	1098.21	1.53	341.1	72.6	46.5	30.4	7.99	2.3	97	7.4	18.14	3.86	17.48	4.75	20.9	0.07	131	28	126	34	NONE		20.5	53	34.1	739	767	5777	240.7	4.01	44	64.2	0	0	5777
									00:06:23	18.29	1.822	33.329	1636	665.294	1030.79	1.55	332.2	68.8	48.2	31.1	7.39	2.1	96	6.9	18.23	3.78	17.51	4.7	20.9	0.07	131	27	126	34	NONE		20.5	53	34.1	739	767	5369	223.7	3.73	44	59.7	0	0	5369
									00:06:26	18.13	1.794	32.52	1621	654.055	1015.69	1.55	326.7	68.4	47.8	30.8	7.27	2.1	98	6.7	18.21	3.81	17.52	4.71	20.9	0.07	131	27	126	34	NONE		20.5	53	34.2	739	767	5282	220.1	3.67	44	58.7	0	0	5282
									00:06:29	20.41	1.774	36.204	1570	741.942	1140.34	1.54	322.3	68.2	46.9	30.5	8.24	2.4	98	7.6	18.17	3.84	17.55	4.69	20.9	0.07	131	28	126	34	NONE		20.5	53	34.1	739	767	5973	248.9	4.15	44	66.4	0	0	5973
									00:06:32	20.83	1.694	35.292	1526	694.531	1067.72	1.54	309.6	62.6	48.7	31.7	7.72	2.2	99	7	18.28	3.7	17.54	4.68	20.9	0.07	132	27	126	34	NONE		20.5	53	34.2	739	767	5592	233	3.88	44	62.1	0	0	5592
									00:06:35	19.93	1.793	35.741	1618	712.398	1110.28	1.56	326.9	68	48.2	30.9	7.92	2.3	100	7.1	18.23	3.79	17.52	4.75	20.9	0.07	131	27	126	34	NONE		20.5	53	34.2	739	767	5760	240	4	45	64	0	0	5760
									00:06:38	20.62	1.679	34.619	1517	704.219	1072.37	1.52	305.5	63.5	47.1	30.9	7.82	2.2	99	7.1	18.2	3.78	17.43	4.8	20.9	0.07	131	27	125	35	NONE		20.5	53	34.2	739	767	5654	235.6	3.93	45	62.8	0	0	5654
									00:06:41	21.82	1.66	36.218	1432	753.663	1131.36	1.5	301.2	63.3	46	30.7	8.37	2.4	99	7.6	18.14	3.81	17.41	4.79	20.9	0.07	131	27	125	34	NONE		20.5	53	34.2	739	767	6025	251	4.18	45	66.9	0	0	6025
									00:06:44	18.52	1.874	34.704	1790	694.253	1066.13	1.54	341.7	70.3	48.1	31.3	7.71	2.2	99	7	18.23	3.75	17.52	4.7	20.9	0.07	131	27	126	34	NONE		20.5	53	34.2	739	767	5588	232.8	3.88	45	62.1	0	0	5588
									00:06:48	14.29	1.964	28.057	1891	568.559	892.036	1.57	357.1	76.2	47.6	30.3	6.32	1.8	97	5.9	18.18	3.88	17.49	4.78	20.9	0.07	131	28	126	34	NONE		20.5	53	34.2	739	767	4606	191.9	3.2	45	51.2	0	0	4606
									00:06:52	16.17	1.554	25.132	1647	504.559	781.587	1.55	283.1	59	47.6	30.7	5.61	1.6	95	5.3	18.22	3.8	17.52	4.7	20.9	0.07	131	27	126	34	NONE		20.5	53	34.1	739	767	4072	169.7	2.83	46	45.2	0	0	4072
									00:06:55	19.11	1.717	32.809	1372	683.042	1026.88	1.5	311.5	65.6	46.1	30.6	7.59	2.2	94	7.3	18.14	3.82	17.49	4.73	20.9	0.07	131	28	126	34	NONE		20.5	53	34.2	739	767	5463	227.6	3.79	46	60.7	0	0	5463
									00:06:59	15.75	1.745	27.48	1553	560.46	852.616	1.52	317.4	66.1	47.1	30.9	6.23	1.8	92	6.1	18.19	3.79	17.42	4.73	20.9	0.07	131	27	125	34	NONE		20.6	53	34.2	739	767	4498	187.4	3.12	46	50	0	0	4498
									00:07:03	14.81	1.405	20.815	1423	438.634	643.067	1.47	254.7	53	45.1	30.8	4.87	1.4	90	4.9	18.13	3.77	17.31	4.77	20.9	0.07	131	27	125	34	NONE		20.6	53	34.2	739	767	3482	145.1	2.42	46	38.7	0	0	3482
									00:07:07	13.92	1.43	19.907	1368	442.859	628.457	1.42	257.4	55.1	42.8	30.1	4.92	1.4	85	5.2	18	3.85	17.17	4.84	20.9	0.07	130	28	124	35	NONE		20.6	52	34.2	739	767	3483	145.1	2.42	46	38.7	0	0	3483
									00:07:11	15.15	1.422	21.545	1311	482.387	660.038	1.37	256.1	53.2	42.5	31	5.36	1.5	84	5.7	18.01	3.74	17.15	4.81	20.9	0.07	130	27	123	35	NONE		20.6	52	34.2	739	767	3755	156.4	2.61	47	41.7	0	0	3755
									00:07:15	15.27	1.599	24.412	1437	572.357	776.879	1.36	285.9	62.1	40.8	30	6.36	1.8	82	7	17.88	3.88	17.09	4.78	20.9	0.07	129	28	123	34	NONE		20.6	52	34.2	739	767	4445	185.2	3.09	47	49.4	0	0	4445
									00:07:19	15.96	1.495	23.856	1405	541.137	726.417	1.34	268.9	55.6	42	31.3	6.01	1.7	81	6.7	17.99	3.72	17.17	4.69	20.9	0.07	130	27	124	34	NONE		20.6	52	34.2	739	767	4190	174.6	2.91	47	46.6	0	0	4190
									00:07:23	15.62	1.617	25.266	1487	576.484	777.971	1.35	290.5	60.8	41.9	31.1	6.41	1.8	83	6.9	17.97	3.76	17.28	4.63	20.9	0.07	129	27	124	33	NONE		20.6	52	34.2	739	767	4470	186.2	3.1	47	49.7	0	0	4470
									00:07:26	16.81	1.57	26.387	1514	581.034	795.203	1.37	283.5	57.8	43.4	31.7	6.46	1.8	84	6.9	18.06	3.68	17.31	4.58	20.9	0.07	130	27	125	33	NONE		20.6	52	34.2	739	767	4523	188.4	3.14	47	50.3	0	0	4523
									00:07:31	13.7	2.228	30.521	2053	649.265	919.524	1.42	403.9	82	45.5	32.1	7.21	2.1	88	7.4	18.13	3.68	17.47	4.47	20.9	0.07	131	26	126	32	NONE		20.6	52	34.2	739	767	5103	212.6	3.54	48	56.7	0	0	5103
									00:07:34	16.62	1.487	24.715	1336	541.379	749.755	1.38	268.6	55.1	43.5	31.4	6.02	1.7	89	6.1	18.06	3.71	17.37	4.57	20.9	0.07	130	27	125	33	NONE		20.6	52	34.2	739	767	4228	176.2	2.94	48	47	0	0	4228
									00:07:38	16.57	1.508	24.994	1498	542.511	750.247	1.38	272.8	55.3	43.9	31.8	6.03	1.7	90	6	18.09	3.67	17.35	4.53	20.9	0.07	130	26	125	33	NONE		20.6	52	34.2	739	767	4235	176.5	2.94	48	47.1	0	0	4235
									00:07:42	15.67	1.537	24.078	1372	543.904	738.905	1.36	276.5	57.6	42.3	31.1	6.04	1.7	89	6.1	17.99	3.75	17.26	4.59	20.9	0.07	130	27	124	33	NONE		20.5	53	34.2	739	767	4225	176	2.93	48	46.9	0	0	4225
									00:07:45	16.26	1.582	25.724	1455	589.236	784.142	1.33	284.2	58.9	41.7	31.4	6.55	1.9	90	6.5	17.96	3.72	17.27	4.54	20.9	0.07	129	27	124	33	NONE		20.5	53	34.3	739	767	4551	189.6	3.16	48	50.6	0	0	4551
									00:07:49	17.65	1.474	26.012	1435	589.225	775.561	1.32	265.4	53.7	42	31.9	6.55	1.9	90	6.5	18.01	3.64	17.26	4.52	20.9	0.07	130	26	124	33	NONE		20.5	53	34.2	739	767	4538	189.1	3.15	49	50.4	0	0	4538
									00:07:52	18.46	1.481	27.342	1387	616.126	809.74	1.31	266.9	53.6	42.3	32.2	6.85	2	89	6.9	18.02	3.62	17.31	4.49	20.9	0.07	130	26	125	32	NONE		20.5	53	34.2	739	767	4743	197.6	3.29	49	52.7	0	0	4743
									00:07:55	18.69	1.449	27.084	1291	597.94	784.305	1.31	262	51.3	43.1	32.9	6.64	1.9	90	6.6	18.08	3.54	17.31	4.45	20.9	0.07	130	25	125	32	NONE		20.5	53	34.3	739	767	4600	191.7	3.19	49	51.1	0	0	4600
									00:07:58	20.83	1.328	27.667	1213	618.659	814.803	1.32	239.6	47.8	42.4	32.2	6.87	2	91	6.8	18.04	3.6	17.29	4.47	20.9	0.07	130	26	124	32	NONE		20.6	52	34.3	739	767	4765	198.5	3.31	49	52.9	0	0	4765
									00:08:01	17.91	1.348	24.143	1261	547.976	716.716	1.31	242.7	48.9	41.8	31.9	6.09	1.7	92	6	18	3.63	17.21	4.53	20.9	0.07	130	26	124	33	NONE		20.6	52	34.3	739	767	4213	175.5	2.93	49	46.8	0	0	4213
									00:08:05	18.58	1.38	25.635	1230	599.187	773.991	1.29	247.4	50.9	40.6	31.4	6.66	1.9	90	6.7	17.93	3.69	17.17	4.55	20.9	0.07	129	27	124	33	NONE		20.6	52	34.3	739	767	4591	191.3	3.19	49	51	0	0	4591
									00:08:08	20	1.411	28.22	1276	649.438	831.295	1.28	253.7	50.8	41.3	32.3	7.22	2.1	90	7.2	17.98	3.6	17.24	4.46	20.9	0.07	129	26	124	32	NONE		20.6	52	34.3	739	767	4964	206.8	3.45	50	55.2	0	0	4964
									00:08:11	19.17	1.218	23.348	1166	533.977	677.361	1.27	219.3	43.2	41.2	32.5	5.93	1.7	91	5.9	18	3.55	17.18	4.5	20.9	0.07	130	26	124	32	NONE		20.6	52	34.3	739	767	4072	169.7	2.83	50	45.2	0	0	4072
									00:08:14	20	1.322	26.44	1175	605.952	772.254	1.27	237.9	47.2	41.3	32.4	6.73	1.9	91	6.7	18	3.57	17.17	4.52	20.9	0.07	130	26	124	33	NONE		20.6	52	34.3	739	767	4626	192.8	3.21	50	51.4	0	0	4626
									00:08:17	20.07	1.402	28.134	1229	652.87	830.83	1.27	251.8	50.6	40.9	32.2	7.25	2.1	89	7.3	17.96	3.61	17.23	4.44	20.9	0.07	129	26	124	32	NONE		20.6	52	34.3	739	767	4983	207.6	3.46	50	55.4	0	0	4983
									00:08:20	18.52	1.339	24.796	1249	561.653	724.142	1.29	241.3	47.8	41.8	32.5	6.24	1.8	87	6.5	18.02	3.57	17.27	4.42	20.9	0.07	130	26	124	32	NONE		20.6	52	34.3	739	767	4301	179.2	2.99	50	47.8	0	0	4301
									00:08:23	18.35	1.268	23.266	1262	517.855	663.139	1.28	229.2	44.2	42.4	33.1	5.75	1.6	88	5.9	18.08	3.49	17.28	4.42	20.9	0.07	130	25	124	32	NONE		20.6	52	34.3	739	767	3959	164.9	2.75	50	44	0	0	3959
									00:08:26	18.87	1.311	24.736	1235	560.621	717.644	1.28	236.3	46.5	41.8	32.6	6.23	1.8	88	6.4	18.02	3.55	17.3	4.4	20.9	0.07	130	26	125	32	NONE		20.6	52	34.3	739	767	4285	178.5	2.98	50	47.6	0	0	4285
									00:08:30	18.58	1.31	24.334	1197	540.185	691.045	1.28	236.9	45.5	42.6	33.3	6	1.7	87	6.2	18.08	3.47	17.27	4.4	20.9	0.07	130	25	124	32	NONE		20.6	53	34.3	739	767	4128	172	2.87	51	45.9	0	0	4128
									00:08:33	16.95	1.199	20.322	1089	457.876	573.637	1.25	216.5	41.4	41.8	33.4	5.09	1.5	87	5.3	18.06	3.45	17.15	4.47	20.9	0.07	130	25	123	32	NONE		20.6	52	34.3	739	767	3480	145	2.42	51	38.7	0	0	3480
									00:08:37	15.23	1.418	21.594	1339	516.336	639.245	1.24	253.7	51.3	39.8	32.1	5.74	1.6	87	5.9	17.89	3.62	17.07	4.53	20.9	0.07	129	26	123	33	NONE		20.6	52	34.3	739	767	3912	163	2.72	51	43.5	0	0	3912
									00:08:42	13.73	1.415	19.428	1337	463.144	572.932	1.24	253.3	51	39.9	32.2	5.15	1.5	84	5.5	17.9	3.6	17.04	4.52	20.9	0.07	129	26	123	33	NONE		20.6	53	34.3	739	767	3509	146.2	2.44	51	39	0	0	3509
									00:08:46	14.85	1.403	20.837	1359	494.115	603.72	1.22	251.5	49.7	40.1	32.8	5.49	1.6	84	5.9	17.93	3.54	17.07	4.48	20.9	0.07	129	26	123	32	NONE		20.6	53	34.3	739	767	3731	155.5	2.59	51	41.5	0	0	3731
									00:08:49	15.46	1.372	21.216	1273	516.732	627.604	1.21	244.9	49.6	39	32.1	5.74	1.6	84	6.2	17.85	3.62	17.06	4.47	20.9	0.07	129	26	123	32	NONE		20.6	53	34.3	739	767	3896	162.3	2.71	51	43.3	0	0	3896
									00:08:53	15.79	1.381	21.805	1294	519.488	626.238	1.21	247.5	48.5	39.8	33.1	5.77	1.6	82	6.3	17.92	3.51	17.08	4.43	20.9	0.07	129	25	123	32	NONE		20.6	53	34.3	739	767	3909	162.9	2.71	52	43.4	0	0	3909
									00:08:56	18.63	1.364	25.416	1197	605.931	717.45	1.18	244.6	47.1	39.8	33.6	6.73	1.9	81	7.5	17.93	3.45	17.13	4.35	20.9	0.07	129	25	123	31	NONE		20.6	53	34.3	739	767	4539	189.1	3.15	52	50.4	0	0	4539
									00:09:00	19.11	1.342	25.643	1276	586.601	707.283	1.21	242.1	45.3	41.4	34.4	6.52	1.9	83	7.1	18.04	3.38	17.25	4.24	20.9	0.07	130	24	124	31	NONE		20.6	53	34.3	739	767	4415	183.9	3.07	52	49.1	0	0	4415
									00:09:03	17.44	1.31	22.849	1229	518.116	628.465	1.21	236.6	44.1	41.7	34.4	5.76	1.6	85	6.1	18.06	3.37	17.24	4.28	20.9	0.07	130	24	124	31	NONE		20.6	53	34.3	739	767	3905	162.7	2.71	52	43.4	0	0	3905
									00:09:07	13.86	1.23	17.044	1189	406.6	489.528	1.2	220.4	43.2	39.5	32.8	4.52	1.3	85	4.8	17.92	3.51	17.09	4.41	20.9	0.07	129	25	123	32	NONE		20.6	53	34.3	739	767	3059	127.5	2.12	52	34	0	0	3059
									00:09:11	17.29	1.219	21.078	1104	515.503	600.852	1.17	217.8	42.5	38.5	33.1	5.73	1.6	83	6.2	17.87	3.49	17.03	4.39	20.9	0.07	129	25	123	32	NONE		20.6	53	34.3	739	767	3847	160.3	2.67	52	42.7	0	0	3847
									00:09:14	18.69	1.192	22.28	1114	540.827	626.418	1.16	213.3	41	38.8	33.5	6.01	1.7	84	6.4	17.89	3.44	17.06	4.33	20.9	0.07	129	25	123	31	NONE		20.6	53	34.3	739	767	4030	167.9	2.8	53	44.8	0	0	4030
									00:09:17	20	1.089	21.78	983	525.478	598.039	1.14	195.2	36.6	38.8	34.1	5.84	1.7	84	6.3	17.92	3.36	17.02	4.32	20.9	0.07	129	24	123	31	NONE		20.6	53	34.3	739	767	3898	162.4	2.71	53	43.3	0	0	3898
									00:09:20	20.55	1.298	26.671	1174	648.836	733.639	1.13	232.4	43.7	38.9	34.4	7.21	2.1	82	7.9	17.9	3.37	17.1	4.24	20.9	0.07	129	24	123	31	NONE		20.6	53	34.3	739	767	4806	200.2	3.34	53	53.4	0	0	4806
									00:09:23	21.43	1.043	22.35	987	525.576	593.054	1.13	187.8	33.9	39.7	35.2	5.84	1.7	83	6.3	18.01	3.25	17.14	4.2	20.9	0.07	130	23	123	30	NONE		20.6	53	34.3	739	767	3891	162.1	2.7	53	43.2	0	0	3891
									00:09:26	19.17	1.19	22.812	1123	545.2	623.253	1.14	213.6	39.8	39.4	34.4	6.06	1.7	84	6.5	17.95	3.34	17.09	4.24	20.9	0.07	129	24	123	31	NONE		20.6	53	34.3	739	767	4049	168.7	2.81	53	45	0	0	4049
									00:09:30	16.26	1.021	16.602	1013	399.429	454.295	1.14	183.1	34.2	38.7	34	4.44	1.3	81	4.9	17.93	3.35	16.99	4.3	20.9	0.07	129	24	122	31	NONE		20.6	53	34.3	739	767	2963	123.4	2.06	53	32.9	0	0	2963
									00:09:33	16.48	1.139	18.775	1065	469.191	524.034	1.12	203.1	38.9	37.6	33.6	5.21	1.5	80	5.9	17.83	3.42	16.92	4.36	20.9	0.07	128	25	122	31	NONE		20.6	53	34.3	739	767	3465	144.4	2.41	53	38.5	0	0	3465
									00:09:36	18.24	1.059	19.313	1050	473.742	524.331	1.11	189.5	35.2	38.1	34.4	5.26	1.5	81	5.8	17.89	3.32	16.99	4.27	20.9	0.07	129	24	122	31	NONE		20.6	53	34.3	739	767	3491	145.5	2.42	54	38.8	0	0	3491
									00:09:40	18.52	1.127	20.87	978	533.603	585.763	1.1	200.3	38.7	36.7	33.4	5.93	1.7	81	6.6	17.77	3.43	16.89	4.33	20.9	0.07	128	25	122	31	NONE		20.6	53	34.3	739	767	3925	163.5	2.73	54	43.6	0	0	3925
									00:09:54	17.24	0.999	17.224	871	477.482	470.378	0.99	175.7	33.4	33.5	34.1	5.31	1.5	80	6	17.59	3.34	16.42	4.43	20.9	0.07	127	24	118	32	NONE		20.6	53	34.3	739	767	3427	142.8	2.38	54	38.1	0	174	3253
									00:09:59	12.35	1.208	14.914	1112	446.686	432.12	0.97	209.4	42.8	31.5	32.5	4.96	1.4	85	5.3	17.33	3.54	16.09	4.62	20.9	0.07	125	26	116	33	NONE		20.7	52	34.3	739	767	3193	133	2.22	55	35.5	0	355	2838
									00:10:03	13.67	1.191	16.278	1208	510.879	489.919	0.96	204.5	43.8	30	31.3	5.68	1.6	86	5.9	17.17	3.68	16.15	4.6	20.9	0.07	124	26	116	33	NONE		20.7	52	34.3	739	767	3645	151.9	2.53	55	40.5	0	510	3135
									00:10:08	13.02	1.228	15.983	1315	485.078	468.431	0.97	212.3	44	31.1	32.2	5.39	1.5	82	5.9	17.29	3.58	16.33	4.48	20.9	0.07	124	26	118	32	NONE		20.7	52	34.3	739	767	3466	144.4	2.41	55	38.5	0	406	3060
									00:10:12	16.3	1.235	20.136	1102	614.647	584.018	0.95	213.4	43.8	30.9	32.5	6.83	2	83	7.4	17.28	3.55	16.32	4.45	20.9	0.07	124	26	118	32	NONE		20.7	52	34.3	739	767	4377	182.4	3.04	55	48.6	0	744	3633
									00:10:15	19.67	1.145	22.525	1016	656.554	625.268	0.95	199.7	38.9	32.2	33.8	7.3	2.1	82	8	17.44	3.4	16.46	4.33	20.9	0.07	126	24	119	31	NONE		20.7	52	34.3	739	767	4678	194.9	3.25	55	52	0	761	3917
									00:10:18	19.61	1.08	21.176	1002	600.443	578.171	0.96	189.3	36.1	33	34.3	6.67	1.9	81	7.4	17.53	3.34	16.54	4.28	20.9	0.07	126	24	119	31	NONE		20.7	52	34.3	739	767	4288	178.7	2.98	55	47.6	0	543	3745
									00:10:21	19.05	1.077	20.514	1011	578.718	561.688	0.97	188.9	36.1	33.1	34.1	6.43	1.8	79	7.3	17.54	3.35	16.63	4.24	20.9	0.07	126	24	120	31	NONE		20.7	52	34.3	739	767	4140	172.5	2.87	56	46	0	416	3724
									00:10:24	20.62	1.129	23.278	1032	637.858	628.035	0.98	199	37.3	34.2	34.8	7.09	2	78	8.2	17.63	3.3	16.69	4.22	20.9	0.07	127	24	120	30	NONE		20.7	52	34.3	739	767	4577	190.7	3.18	56	50.9	0	241	4336
									00:10:27	20.41	1.173	23.939	1059	632.556	633.028	1	208	38	35.6	35.6	7.03	2	78	8.1	17.73	3.24	16.84	4.13	20.9	0.07	128	23	121	30	NONE		20.7	52	34.3	739	767	4555	189.8	3.16	56	50.6	0	0	4555
									00:10:30	19.11	1.117	21.344	1075	546.447	559.863	1.02	199	35.9	36.6	35.7	6.07	1.7	79	6.9	17.82	3.21	16.88	4.13	20.9	0.07	128	23	122	30	NONE		20.7	52	34.3	739	767	3956	164.8	2.75	56	44	0	0	3956
									00:10:33	19.11	1.186	22.662	998	581.633	603.737	1.04	211.1	38.7	36.7	35.3	6.46	1.8	79	7.4	17.8	3.26	16.87	4.14	20.9	0.07	128	23	121	30	NONE		20.7	52	34.3	739	767	4223	175.9	2.93	56	46.9	0	0	4223
									00:10:36	17.75	1.096	19.456	986	498.431	520.334	1.04	195.1	35.9	36.5	35	5.54	1.6	79	6.3	17.8	3.28	16.94	4.14	20.9	0.07	128	24	122	30	NONE		20.7	52	34.3	739	767	3623	151	2.52	56	40.3	0	0	3623
									00:10:40	17.86	1.054	18.821	1017	471.9	494.073	1.05	188.3	33.9	37.2	35.6	5.24	1.5	78	6.1	17.87	3.22	16.91	4.16	20.9	0.07	129	23	122	30	NONE		20.7	52	34.3	739	767	3433	143	2.38	56	38.1	0	0	3433
									00:10:43	19.23	1.159	22.288	1017	584.077	601.49	1.03	205.6	38.3	35.9	34.8	6.49	1.9	79	7.4	17.74	3.3	16.85	4.18	20.9	0.07	128	24	121	30	NONE		20.7	52	34.3	739	767	4233	176.4	2.94	57	47	0	0	4233
									00:10:46	17.05	1.248	21.273	1017	563.382	584.875	1.04	220.9	42	35.6	34.3	6.26	1.8	81	7	17.7	3.37	16.72	4.27	20.9	0.07	127	24	120	31	NONE		20.7	52	34.3	739	767	4090	170.4	2.84	57	45.4	0	0	4090
									00:10:50	15	1.064	15.96	1006	430.195	436.2	1.01	187.9	35.6	34.7	34.2	4.78	1.4	85	5.1	17.66	3.35	16.67	4.3	20.9	0.07	127	24	120	31	NONE		20.7	52	34.3	739	767	3107	129.5	2.16	57	34.5	0	0	3107
									00:10:54	18.4	1	18.405	915	502.204	494.432	0.98	176.4	32.9	34.1	34.6	5.58	1.6	85	5.9	17.64	3.29	16.67	4.23	20.9	0.07	127	24	120	30	NONE		20.7	52	34.3	739	767	3604	150.1	2.5	57	40	0	190	3413
									00:10:57	19.67	1.021	20.085	1015	539.561	524.947	0.97	180.7	32.7	34.7	35.6	6	1.7	84	6.4	17.7	3.2	16.72	4.18	20.9	0.07	127	23	120	30	NONE		20.8	52	34.3	739	767	3862	160.9	2.68	57	42.9	0	357	3505
									00:11:00	20.83	0.952	19.833	778	546.034	525.483	0.96	167.8	30.9	33.7	35	6.07	1.7	85	6.4	17.63	3.25	16.57	4.21	20.9	0.07	127	23	119	30	NONE		20.8	52	34.3	739	767	3899	162.5	2.71	57	43.3	0	501	3398
									00:11:03	17.19	1.085	18.653	1014	529.486	505.447	0.95	190.2	36	33	34.5	5.88	1.7	84	6.3	17.53	3.32	16.5	4.3	20.9	0.07	126	24	119	31	NONE		20.8	52	34.3	739	767	3774	157.3	2.62	57	41.9	0	585	3189
									00:11:07	17.29	1.116	19.297	1009	558.967	531.126	0.95	194.9	37.6	32.4	34.1	6.21	1.8	84	6.7	17.46	3.37	16.49	4.31	20.9	0.07	126	24	119	31	NONE		20.8	52	34.3	739	767	3980	165.9	2.76	58	44.2	0	677	3304
									00:11:10	17.44	1.052	18.349	974	530.642	502.941	0.95	183.8	35.3	32.3	34.1	5.9	1.7	85	6.2	17.47	3.36	16.52	4.27	20.9	0.07	126	24	119	31	NONE		20.8	52	34.3	739	767	3777	157.4	2.62	58	42	0	673	3104
									00:11:14	16.9	1.098	18.558	995	537.795	513.697	0.96	191.7	37.2	32.3	33.8	5.98	1.7	83	6.5	17.46	3.39	16.52	4.26	20.9	0.07	126	24	119	31	NONE		20.8	52	34.3	739	767	3834	159.7	2.66	58	42.6	0	586	3248
									00:11:17	17.29	1.032	17.844	942	516.267	488.697	0.95	180.3	34.6	32.2	34	5.74	1.6	80	6.5	17.47	3.35	16.47	4.25	20.9	0.07	126	24	119	31	NONE		20.8	52	34.3	739	767	3673	153.1	2.55	58	40.8	0	670	3004
									00:11:21	16.13	1.027	16.565	890	478.102	453.211	0.95	179.5	34.4	32.3	34.1	5.31	1.5	78	6.1	17.48	3.35	16.51	4.22	20.9	0.07	126	24	119	30	NONE		20.8	52	34.3	739	767	3403	141.8	2.36	58	37.8	0	605	2798
									00:11:24	17.7	1.218	21.558	1194	601.524	575.093	0.96	214.2	39.8	33.8	35.3	6.68	1.9	78	7.7	17.59	3.27	16.61	4.2	20.9	0.07	127	24	120	30	NONE		20.9	52	34.4	739	767	4289	178.7	2.98	58	47.7	0	643	3646
									00:11:28	16.76	0.958	16.056	940	437.441	419.879	0.96	169.2	30.7	34	35.4	4.86	1.4	77	5.7	17.66	3.2	16.69	4.17	20.9	0.07	127	23	120	30	NONE		20.9	52	34.4	739	767	3122	130.1	2.17	59	34.7	0	428	2694
									00:11:31	17.6	0.695	12.229	915	297.973	287.915	0.97	125.1	20.1	36.9	38.2	3.31	0.9	77	3.9	18	2.89	16.9	3.94	20.9	0.07	130	21	122	28	NONE		20.9	52	34.4	739	767	2129	88.7	1.48	59	23.7	0	245	1884
									00:11:34	18.69	1.405	26.262	907	794.2	758.12	0.95	243.2	49.6	31.4	32.9	8.82	2.5	80	9.9	17.31	3.53	16.48	4.34	20.9	0.07	125	25	119	31	NONE		20.9	52	34.4	739	767	5661	235.9	3.93	59	62.9	0	878	4783
									00:11:38	16.48	0.994	16.385	1022	462.733	442.865	0.96	174.4	32.9	32.9	34.4	5.14	1.5	82	5.6	17.55	3.31	16.59	4.22	20.9	0.07	126	24	119	30	NONE		20.9	52	34.4	739	767	3300	137.5	2.29	59	36.7	0	484	2817
									00:11:42	14.74	0.909	13.4	983	374.838	357.45	0.95	159.8	29.7	33	34.6	4.16	1.2	82	4.6	17.58	3.27	16.44	4.3	20.9	0.07	127	24	118	31	NONE		20.9	52	34.4	739	767	2671	111.3	1.86	59	29.7	0	423	2248
									00:11:46	14.89	1.368	20.367	1025	652.744	602.927	0.92	234.2	49.5	29.6	32.1	7.25	2.1	85	7.7	17.12	3.62	16.06	4.53	20.9	0.07	123	26	116	33	NONE		20.9	52	34.4	739	767	4621	192.5	3.21	59	51.3	0	1204	3417
									00:11:49	17.91	1.164	20.848	1032	653.292	592.961	0.91	200.4	40.5	30	33	7.26	2.1	87	7.5	17.22	3.48	16.16	4.41	20.9	0.07	124	25	116	32	NONE		20.9	52	34.4	739	767	4608	192	3.2	59	51.2	0	1452	3156
									00:11:54	13.42	1.271	17.06	1317	545.952	491.698	0.9	217.9	44.8	29.5	32.8	6.07	1.7	86	6.3	17.14	3.52	16.17	4.41	20.9	0.07	123	25	116	32	NONE		20.9	52	34.4	739	767	3845	160.2	2.67	60	42.7	0	1304	2541
									00:11:58	13.73	0.832	11.423	964	338.696	301.44	0.89	145	26.9	30.9	34.7	3.76	1.1	85	4	17.43	3.23	16.23	4.3	20.9	0.07	125	23	117	31	NONE		20.9	52	34.4	739	767	2380	99.1	1.65	60	26.4	0	893	1486
									00:12:03	12.4	1.389	17.219	1120	589.54	515.294	0.87	234.8	50.8	27.7	31.7	6.55	1.9	82	7.2	16.9	3.66	15.86	4.54	20.9	0.07	122	26	114	33	NONE		20.9	52	34.4	739	767	4127	172	2.87	60	45.9	0	1774	2353
									00:12:07	15.38	1.104	16.985	938	567.423	489.323	0.86	187.8	38.9	28	32.5	6.3	1.8	81	7	17.01	3.52	15.92	4.45	20.9	0.07	122	25	115	32	NONE		20.9	52	34.4	739	767	3962	165.1	2.75	60	44	0	1861	2101
									00:12:11	16.22	1.113	18.049	970	598.508	512.979	0.86	189.7	38.7	28.3	33	6.65	1.9	82	7.3	17.04	3.48	15.92	4.47	20.9	0.07	123	25	115	32	NONE		20.9	52	34.4	739	767	4174	173.9	2.9	60	46.4	0	2036	2138
									00:12:18	8.75	1.772	15.499	1797	496.155	449.173	0.91	303.7	62.8	30	33.1	5.51	1.6	83	6	17.14	3.54	15.97	4.48	20.9	0.07	123	26	115	32	NONE		21	52	34.4	739	767	3498	145.7	2.43	61	38.9	0	1130	2367
									00:12:21	18.24	0.63	11.489	492	380.672	318.852	0.84	107.5	21.4	26.8	32	4.23	1.2	82	4.6	17.06	3.4	16.03	4.34	20.9	0.07	123	24	115	31	NONE		21	52	34.4	739	767	2643	110.1	1.84	61	29.4	0	1465	1178
									00:12:24	17.34	0.901	15.624	858	519.825	442.211	0.85	153.5	31.2	27.7	32.6	5.78	1.7	80	6.5	17.04	3.46	15.94	4.41	20.9	0.07	123	25	115	32	NONE		21	52	34.4	739	767	3620	150.8	2.51	61	40.2	0	1845	1775
									00:12:28	15.79	1.043	16.468	938	551.168	465.874	0.85	177.5	36.1	27.9	33	6.12	1.7	79	7	17.02	3.46	15.96	4.41	20.9	0.07	123	25	115	32	NONE		21	52	34.4	739	767	3833	159.7	2.66	61	42.6	0	2025	1809
									00:12:32	14.18	1.074	15.234	1074	496.565	428.915	0.86	183.7	37	28.7	33.2	5.52	1.6	82	6.1	17.1	3.45	16.02	4.36	20.9	0.07	123	25	115	31	NONE		21	52	34.4	739	767	3468	144.5	2.41	61	38.5	0	1613	1856
									00:12:36	17.65	1.145	20.206	979	663.653	574.11	0.87	195.5	39.8	28.6	33	7.37	2.1	81	8.2	17.07	3.48	16.09	4.35	20.9	0.07	123	25	116	31	NONE		21	52	34.4	739	767	4636	193.2	3.22	61	51.5	0	2135	2501
									00:12:39	17.39	1.021	17.757	997	541.817	475.654	0.88	177	33.5	30.5	34.8	6.02	1.7	82	6.6	17.34	3.28	16.31	4.22	20.9	0.07	125	24	117	30	NONE		21	52	34.4	739	767	3796	158.2	2.64	62	42.2	0	1582	2214
									00:12:43	16.09	1.091	17.55	1003	538.894	491.64	0.91	188.6	37.4	30.5	33.4	5.99	1.7	84	6.4	17.29	3.43	16.29	4.27	20.9	0.07	124	25	117	31	NONE		21	52	34.4	739	767	3805	158.5	2.64	62	42.3	0	1139	2666
									00:12:47	16.13	0.974	15.71	884	481.998	433.509	0.9	168.5	32.9	30.3	33.6	5.36	1.5	84	5.7	17.3	3.38	16.19	4.32	20.9	0.07	125	24	117	31	NONE		20.9	52	34.4	739	767	3394	141.4	2.36	62	37.7	0	1165	2228
									00:12:50	16.85	0.993	16.736	925	509.563	455.615	0.89	172.1	33.1	30.5	34.1	5.66	1.6	83	6.1	17.33	3.33	16.24	4.27	20.9	0.07	125	24	117	31	NONE		21	52	34.4	739	767	3583	149.3	2.49	62	39.8	0	1295	2289
									00:12:54	13.99	0.937	13.105	1011	388.768	350.544	0.9	163.2	30.7	31.2	34.6	4.32	1.2	82	4.7	17.42	3.28	16.27	4.26	20.9	0.07	125	24	117	31	NONE		21	52	34.4	739	767	2739	114.1	1.9	62	30.4	0	919	1820
									00:12:58	17.14	1.083	18.566	996	588.503	526.88	0.9	186.1	37.6	29.5	33	6.54	1.9	83	7.1	17.18	3.47	16.25	4.26	20.9	0.07	124	25	117	31	NONE		21	52	34.4	739	767	4140	172.5	2.87	62	46	0	1479	2660
									00:13:02	14.81	1.167	17.289	1033	536.516	483.03	0.9	201.4	39.9	30.3	33.6	5.96	1.7	83	6.5	17.26	3.42	16.21	4.3	20.9	0.07	124	25	117	31	NONE		21	52	34.4	739	767	3778	157.4	2.62	63	42	0	1286	2493
									00:13:06	14.29	0.851	12.157	857	367.82	327.784	0.89	147.7	28.1	30.3	34	4.09	1.2	84	4.4	17.36	3.3	16.23	4.28	20.9	0.07	125	24	117	31	NONE		21	52	34.4	739	767	2585	107.7	1.8	63	28.7	0	960	1625
									00:13:10	15.87	0.901	14.302	899	452.452	398.165	0.88	155	30.7	29.2	33.1	5.03	1.4	83	5.5	17.2	3.41	16.17	4.32	20.9	0.07	124	25	116	31	NONE		21	52	34.4	739	767	3172	132.2	2.2	63	35.2	0	1299	1873
									00:13:14	15.04	0.939	14.12	890	458.913	403.219	0.88	160.6	32.8	28.5	32.4	5.1	1.5	81	5.7	17.1	3.49	16.11	4.33	20.9	0.07	123	25	116	31	NONE		21	52	34.5	739	767	3216	134	2.23	63	35.7	0	1332	1884
									00:13:18	13.73	1.131	15.529	1062	504.113	442.212	0.88	193.5	39.4	28.9	32.9	5.6	1.6	83	6.1	17.11	3.48	16.07	4.36	20.9	0.07	123	25	116	31	NONE		21	52	34.5	739	767	3532	147.1	2.45	63	39.2	0	1480	2052
									00:13:23	13.67	0.961	13.134	951	429.423	374.282	0.87	164.2	33.5	28.4	32.5	4.77	1.4	83	5.2	17.09	3.49	15.98	4.41	20.9	0.07	123	25	115	32	NONE		21	52	34.5	739	767	3005	125.2	2.09	63	33.4	0	1317	1688
									00:13:27	14.74	0.913	13.459	924	447.891	383.211	0.86	155.5	31.8	27.7	32.4	4.98	1.4	82	5.5	17.03	3.48	15.97	4.38	20.9	0.07	123	25	115	32	NONE		21	52	34.5	739	767	3122	130.1	2.17	63	34.7	0	1539	1583
									00:13:31	14.42	0.704	10.154	887	319.712	265.982	0.83	121.5	22.6	28.6	34.4	3.55	1	82	3.9	17.26	3.21	16.09	4.22	20.9	0.07	124	23	116	30	NONE		21	52	34.5	739	767	2217	92.4	1.54	64	24.6	0	1272	945
									00:13:35	14.12	1.101	15.544	804	554.715	459.634	0.83	184.7	39.8	26.2	31.7	6.16	1.8	81	6.8	16.78	3.61	15.64	4.51	20.9	0.07	121	26	113	32	NONE		21	52	34.4	739	767	3843	160.1	2.67	64	42.7	0	2248	1595
									00:13:39	15.79	0.939	14.826	861	510.872	420.723	0.82	158.9	32.6	26.9	32.6	5.68	1.6	82	6.2	16.92	3.47	15.84	4.36	20.9	0.07	122	25	114	31	NONE		21	52	34.5	739	767	3535	147.3	2.46	64	39.3	0	2129	1406
									00:13:43	14.02	0.821	11.509	860	384.193	313.694	0.82	140	27.4	27.4	33.6	4.27	1.2	81	4.7	17.05	3.34	15.82	4.34	20.9	0.07	123	24	114	31	NONE		21	52	34.5	739	767	2655	110.6	1.84	64	29.5	0	1662	992
									00:13:47	16.13	0.951	15.339	730	570.701	457.902	0.8	158.1	34.7	24.9	31	6.34	1.8	78	7.3	16.62	3.65	15.62	4.47	20.9	0.07	120	26	112	32	NONE		21	52	34.5	739	767	3930	163.8	2.73	64	43.7	0	2651	1279
									00:13:51	14.49	0.886	12.841	844	441.089	353.97	0.8	150.2	29.9	26.8	33.4	4.9	1.4	79	5.6	16.95	3.37	15.78	4.31	20.9	0.07	122	24	114	31	NONE		21	52	34.5	739	767	3038	126.6	2.11	64	33.8	0	2048	990
									00:13:55	15.67	0.967	15.149	856	534.164	423.692	0.79	163	33.1	26.3	33.2	5.94	1.7	79	6.8	16.86	3.42	15.76	4.33	20.9	0.07	121	25	113	31	NONE		21	52	34.5	739	767	3671	153	2.55	64	40.8	0	2591	1080
									00:13:59	15.92	0.897	14.276	865	492.433	389.931	0.79	152	30	26.7	33.8	5.47	1.6	80	6.2	16.95	3.34	15.82	4.3	20.9	0.07	122	24	114	31	NONE		21	52	34.5	739	767	3383	141	2.35	65	37.6	0	2403	980
									00:14:03	13.76	1.065	14.656	1054	511.355	415.029	0.81	179.8	36.9	26.8	33	5.68	1.6	82	6.2	16.88	3.46	15.8	4.34	20.9	0.07	122	25	114	31	NONE		21	52	34.5	739	767	3529	147	2.45	65	39.2	0	2269	1260
									00:14:08	12.42	1.058	13.143	958	460.757	374.695	0.81	178.4	36.9	26.6	32.8	5.12	1.5	80	5.8	16.86	3.49	15.69	4.44	20.9	0.07	121	25	113	32	NONE		21	52	34.5	739	767	3181	132.5	2.21	65	35.3	0	2028	1153
									00:14:12	13.92	0.992	13.81	977	476.43	387.924	0.81	167.9	34.1	26.9	33.1	5.29	1.5	80	6	16.93	3.44	15.81	4.35	20.9	0.07	122	25	114	31	NONE		21.1	52	34.5	739	767	3290	137.1	2.28	65	36.6	0	2086	1204
									00:14:16	16.53	1.01	16.694	885	569.199	464.556	0.82	171.4	34.4	27.3	33.4	6.32	1.8	80	7.1	16.97	3.41	15.9	4.3	20.9	0.07	122	25	114	31	NONE		21.1	52	34.5	739	767	3932	163.9	2.73	65	43.7	0	2467	1465
									00:14:20	16.67	1.026	17.1	940	580.238	480.79	0.83	174.2	35.3	27.5	33.1	6.45	1.8	81	7.2	16.98	3.44	15.99	4.27	20.9	0.07	122	25	115	31	NONE		21.1	52	34.5	739	767	4020	167.5	2.79	66	44.7	0	2352	1669
									00:14:24	13.99	1.067	14.923	1011	498.454	419.465	0.84	181.7	36.7	28	33.2	5.54	1.6	86	5.8	17.03	3.44	15.92	4.33	20.9	0.07	123	25	115	31	NONE		21.1	52	34.5	739	767	3464	144.3	2.41	66	38.5	0	1873	1590
									00:14:28	14.96	0.963	14.409	923	490.667	404.722	0.82	163.4	33.1	27.2	33	5.45	1.6	88	5.6	16.97	3.44	15.84	4.35	20.9	0.07	122	25	114	31	NONE		21.1	52	34.5	739	767	3397	141.5	2.36	66	37.7	0	2031	1366
									00:14:31	16.26	1.044	16.976	984	589.977	486.524	0.82	176.3	36.6	26.8	32.6	6.56	1.9	86	6.9	16.89	3.51	15.88	4.34	20.9	0.07	122	25	114	31	NONE		21.1	52	34.5	739	767	4084	170.2	2.84	66	45.4	0	2444	1640
									00:14:35	16.13	1.04	16.774	955	573.831	471.873	0.82	176.3	35.8	27.3	33.2	6.38	1.8	85	6.8	16.95	3.44	15.89	4.33	20.9	0.07	122	25	114	31	NONE		21.1	52	34.5	739	767	3970	165.4	2.76	66	44.1	0	2408	1563
									00:14:40	13.51	1.15	15.541	1194	528.515	440.708	0.83	195.1	39.9	27.6	33.1	5.87	1.7	87	6.1	16.97	3.47	15.87	4.36	20.9	0.07	122	25	114	31	NONE		21.1	52	34.5	739	767	3666	152.8	2.55	66	40.7	0	2079	1587
									00:14:55	16.35	0.981	16.038	906	534.432	446.14	0.83	167.2	33.4	27.9	33.4	5.94	1.7	82	6.5	17.04	3.4	15.92	4.3	20.9	0.07	123	25	115	31	NONE		21.1	52	34.5	739	767	3708	154.5	2.58	67	41.2	0	2091	1617
									00:14:59	15.83	1.005	15.91	921	533.686	447.642	0.84	171	34.6	27.7	33.1	5.93	1.7	81	6.6	17.01	3.44	15.97	4.31	20.9	0.07	123	25	115	31	NONE		21.1	52	34.5	739	767	3706	154.4	2.57	67	41.2	0	2039	1667
									00:15:02	16.71	0.975	16.295	968	520.114	444.997	0.86	167.6	32.6	29.1	34	5.78	1.7	80	6.5	17.19	3.34	16.13	4.22	20.9	0.07	124	24	116	30	NONE		21.1	52	34.5	739	767	3626	151.1	2.52	67	40.3	0	1787	1839
									00:15:06	16.62	0.899	14.942	889	472.785	412.773	0.87	154.7	30.4	29.1	33.4	5.25	1.5	80	5.9	17.21	3.38	16.08	4.29	20.9	0.07	124	24	116	31	NONE		21.1	52	34.5	739	767	3309	137.9	2.3	67	36.8	0	1434	1875
									00:15:09	17.6	0.955	16.804	765	558.246	471.622	0.84	162.8	32.8	27.9	33	6.2	1.8	80	7	17.05	3.43	16.03	4.35	20.9	0.07	123	25	115	31	NONE		21.1	52	34.5	739	767	3882	161.8	2.7	68	43.1	0	2056	1826
									00:15:13	15.15	0.95	14.394	947	469.795	402.376	0.86	162.5	32.5	28.4	33.1	5.22	1.5	83	5.7	17.11	3.42	16	4.36	20.9	0.07	123	25	115	31	NONE		21.1	52	34.5	739	767	3276	136.5	2.27	68	36.4	0	1604	1671
									00:15:17	17.91	0.995	17.821	831	608.34	518.501	0.85	168.5	35.4	27.2	32	6.76	1.9	84	7.2	16.93	3.56	15.93	4.39	20.9	0.07	122	26	115	32	NONE		21.1	52	34.5	739	767	4238	176.6	2.94	68	47.1	0	2136	2102
									00:15:20	17.86	0.894	15.964	836	535.272	450.973	0.84	152.1	30.9	27.5	32.6	5.95	1.7	84	6.4	17.01	3.46	16	4.32	20.9	0.07	122	25	115	31	NONE		21.1	52	34.5	739	767	3720	155	2.58	68	41.3	0	2000	1721
									00:15:23	17.91	0.86	15.403	853	491.13	403.361	0.82	148.1	27.6	28.8	35.1	5.46	1.6	83	5.9	17.22	3.21	16	4.23	20.9	0.07	124	23	115	30	NONE		21.1	52	34.5	739	767	3397	141.5	2.36	68	37.7	0	2072	1325
									00:15:26	19.8	0.744	14.733	908	449.454	369.666	0.82	129.3	22.9	29.7	36.1	4.99	1.4	83	5.4	17.38	3.08	16.13	4.14	20.9	0.07	125	22	116	30	NONE		21.1	52	34.5	739	767	3110	129.6	2.16	68	34.6	0	1884	1226
									00:15:29	19.8	0.853	16.891	612	573.679	459.246	0.8	145	28.4	27	33.8	6.37	1.8	84	6.8	17	3.33	15.78	4.38	20.9	0.07	122	24	114	32	NONE		21.1	52	34.5	739	767	3949	164.6	2.74	68	43.9	0	2689	1261
									00:15:32	18.99	1.058	20.089	915	700.252	572.717	0.82	178.6	36.9	26.8	32.8	7.78	2.2	86	8.1	16.88	3.49	15.78	4.42	20.9	0.07	122	25	114	32	NONE		21.1	52	34.5	739	767	4840	201.7	3.36	69	53.8	0	3008	1831
									00:15:35	20.2	1.022	20.646	952	703.877	577.763	0.82	173.4	35	27.3	33.3	7.82	2.2	88	8	16.97	3.42	15.83	4.35	20.9	0.07	122	25	114	31	NONE		21.1	52	34.5	739	767	4868	202.8	3.38	69	54.1	0	2977	1891
									00:15:39	17.54	0.99	17.368	981	577.95	481.587	0.83	168.8	33.6	27.9	33.5	6.42	1.8	87	6.6	17.05	3.39	15.95	4.3	20.9	0.07	123	24	115	31	NONE		21.1	52	34.5	739	767	4009	167	2.78	69	44.5	0	2281	1728
									00:15:43	16	0.962	15.392	974	509.419	426.123	0.84	164.2	32.6	28	33.5	5.66	1.6	87	5.9	17.07	3.39	15.98	4.32	20.9	0.07	123	24	115	31	NONE		21.1	52	34.5	739	767	3536	147.3	2.46	69	39.3	0	1973	1563
									00:15:47	14.96	1.078	16.13	985	547.66	459.89	0.84	182.9	37.6	27.5	32.8	6.09	1.7	88	6.2	16.97	3.49	15.83	4.43	20.9	0.07	122	25	114	32	NONE		21.1	52	34.5	739	767	3804	158.5	2.64	69	42.3	0	2081	1723
									00:15:51	13.73	0.907	12.453	945	422.209	351.217	0.83	154	31.3	27.2	32.7	4.69	1.3	85	5	16.98	3.45	15.89	4.38	20.9	0.07	122	25	114	32	NONE		21.1	52	34.5	739	767	2927	122	2.03	69	32.5	0	1680	1247
									00:15:56	12.15	1.052	12.777	918	460.404	379.57	0.82	176.1	38.2	25.9	31.4	5.12	1.5	82	5.6	16.74	3.63	15.62	4.52	20.9	0.07	121	26	112	33	NONE		21.2	52	34.5	739	767	3187	132.8	2.21	70	35.4	0	1910	1277
[truncated: 34 more columns]

## Sheet: Sonuçlar
Parametre	um	Pre	Bekl.	%Beklenen	Ex Sonrası	% Değişim	Normal	Sınıf
Parametre	um	Ölçüm	Dinlenme	Isınma	AT	RC	Maks	Bekl.	%Beklenen	Normal	Sınıf
Parametre	um	Ölçüm	Dinlenme	Isınma	AT	RC	Maks	Bekl.	%Beklenen	Normal	Sınıf
Parametre	um	Ölçüm	Dinlenme	Isınma	AT	RC	Maks	Bekl.	%Beklenen	Normal	Sınıf
Parametre	um	Ölçüm	Dinlenme	Isınma	AT	RC	Maks	Bekl.	%Beklenen	Normal	Sınıf
Parametre	um	Ölçüm	Dinlenme	Isınma	AT	RC	Maks	Bekl.	%Beklenen	Normal	Sınıf
