# Supplementary material for: Correction: The contribution of energy systems during 30-second lower body Wingate anaerobic test in combat sports athletes: Intermittent versus single forms and gender comparison
Source: PLoS One. 2024 Jun 27;19(6):e0306361. doi: 10.1371/journal.pone.0306361 (PMC11210755; doi:10.1371/journal.pone.0306361)
Supplement: S1 File — A) Descriptive characteristics of athletes including age range, height, weight; B) Wingate test outputs, including metrics such as peak power, mean power, and fatigue index; C) Oxygen Consumption (O2) Data for two different Wingate test protocols, providing comparative insights into athletes’ oxygen consumption during these tests. (ZIP) [file pone.0306361.s001.zip › S1 File/C. Oxygen consumption data for two Wingate tests/All Raw-Oxygen Data/65.xlsx]

## Sheet: Veri
			Test Tarihi	29122022		Barometrik basınç (mmHg)	774		t	Rf	VT	VE_ergo	IV	VO2	VCO2	RQ	O2eksp	CO2eksp	VE/VO2	VE/VCO2	VO2/Kg	METS	HR	VO2/HR	FeO2	FeCO2	FetO2	FetCO2	FiO2	FiCO2	PeO2	PeCO2	PetO2	PETCO2	Faz	İşaretleyici	Ortam Sıc.	RH Amb	Cihaz Sıcaklığı	Analizör Basıncı	PB	EEkc	EEh	EEm	EEtot	EEkg	PRO	YAĞ	CHO
			Test Süresi	00:11:17		Ortam Sıcaklığı (°C)	21		s	1/min	L(btps)	L/min	mL	mL/min	mL/min	---	mL	mL	---	---	mL/min/Kg	---	bpm	mL/beat	%	%	%	%	%	%	mmHg	mmHg	mmHg	mmHg	---	---	°C	%	°C	mmHg	mmHg	kcal/day	kcal/h	kcal/min	kcal	kcal/Kg/day	kcal/day	kcal/day	kcal/day
			Test Süresi	00:15:54		Ortam Görece Nem (%)	52
			Egzersiz Süresi	00:00:00		Flowmetre sıcaklığı (°C)	34		00:00:04	9.35	2.932	27.402	1650	650.555	869.263	1.34	525.2	111.6	41.1	30.8	10.01	2.9	96	6.8	17.91	3.81	17.35	4.45	20.93	0.04	130	28	126	32	NONE		20.8	52	34.6	746	774	5030	209.6	3.49	0	77.4	0	0	5030
			Kişi (Hasta) Tipi	Healthy		Flowmetre Bağıl Nem (%)	100		00:00:07	19.93	0.446	8.89	836	132.157	178.334	1.35	84.9	10.8	56.7	42	2.03	0.6	98	1.3	19.04	2.42	17.81	3.62	20.93	0.04	138	18	129	26	NONE		20.8	52	34.6	746	774	1025	42.7	0.71	0	15.8	0	0	1025
			Test Türü	Azami		STPD (---)	0.8422		00:00:10	17.86	1.045	18.661	1001	425.624	556.235	1.31	188.6	37.4	40.9	31.3	6.55	1.9	99	4.3	18.05	3.58	17.43	4.33	20.93	0.04	131	26	127	31	NONE		20.8	52	34.6	746	773	3271	136.3	2.27	0	50.3	0	0	3271
			Ergometre	Hiçbiri		BTPS Ins (---)	1.1107		00:00:15	12.63	1.19	15.032	605	376.668	486.47	1.29	211.5	46.2	37.6	29.1	5.79	1.7	96	3.9	17.77	3.88	16.94	4.67	20.93	0.04	129	28	123	34	NONE		20.8	52	34.6	746	774	2886	120.2	2	0	44.4	0	0	2886
			Protokol	Hiçbiri		BTPS Eksp (---)	1.0198		00:00:19	13.67	1.29	17.631	991	490.519	599.567	1.22	225.4	52.6	34	27.8	7.55	2.2	99	5	17.47	4.08	16.65	4.91	20.93	0.04	127	30	121	36	NONE		20.8	52	34.6	746	773	3704	154.4	2.57	0	57	0	0	3704
			Azami Efor	Onaylanmamış		#Adım sayısı	316		00:00:22	23.17	0.665	15.405	728	384.421	457.236	1.19	118.7	23.7	35.9	30.1	5.91	1.7	101	3.8	17.85	3.56	16.82	4.58	20.93	0.04	130	26	122	33	NONE		20.8	52	34.6	746	773	2883	120.1	2	1	44.4	0	0	2883
			EKG Tepkisi	Yok		BSA (m2)	1.82779		00:00:25	19.48	0.881	17.162	740	482.769	558.632	1.16	154	34.4	32.7	28.3	7.43	2.1	104	4.6	17.48	3.9	16.59	4.85	20.93	0.04	127	28	120	35	NONE		20.8	52	34.6	746	773	3596	149.8	2.5	1	55.3	0	0	3596
			Test sebebi	Yok		BMI (kg/m2)	20.1		00:00:29	14.74	0.087	1.283	1543	0	0.810486	0	18.3	0.1	0	309.2	0	0	112	0	21.03	0.11	20.89	0.14	20.93	0.04	153	1	152	1	NONE	Marker	20.8	52	34.6	746	773	0	0	0	1	0	0	0	0
			Testi durdurma sebebi	Yok		HR Maks.	198		00:00:31	24.79	0.249	6.174	66	21.7225	29.2447	1.35	51	1.5	204.3	151.8	0.33	0.1	122	0.2	20.48	0.6	20.13	1.04	20.93	0.04	149	4	146	8	NONE		20.8	51	34.6	746	773	168	7	0.12	1	2.6	0	0	168
			Test Konumu	Tanımsız		Kullanıcı 1 (---)	-		00:00:33	28.85	0.77	22.212	197	570.267	580.442	1.02	137.6	24.2	35.4	34.8	8.77	2.5	129	4.4	17.87	3.14	16.24	5.11	20.93	0.04	130	23	118	37	NONE		20.7	51	34.6	746	773	4122	171.8	2.86	1	63.4	0	0	4122
			Test Amacı	Yok		Kullanıcı 2 (---)	-		00:00:35	42.55	0.541	23.021	240	689.67	687.507	1	94	19.4	29.1	29.2	10.61	3	134	5.1	17.38	3.59	16.19	5.26	20.93	0.04	126	26	118	38	NONE		20.8	51	34.6	746	774	4962	206.8	3.45	1	76.3	0	53	4909
						Kullanıcı 3 (---)	-		00:00:36	53.1	1.911	101.469	555	3827.13	3632.66	0.95	315.3	82	25.5	26.9	58.88	16.8	139	27.5	16.5	4.29	15.32	5.65	20.93	0.04	120	31	111	41	NONE		20.7	51	34.6	746	774	27247	1135.3	18.92	1	419.2	0	4725	22522
									00:00:36	89.55	1.264	113.194	863	2525.71	3054.34	1.21	229.6	41	42.3	35	38.86	11.1	143	17.7	18.16	3.24	17.58	4.23	20.93	0.04	132	24	128	31	NONE		20.7	51	34.6	746	774	19022	792.6	13.21	1	292.7	0	0	19022
									00:00:37	95.24	1.133	107.905	480	2286.34	2490.33	1.09	208.1	31.5	44.3	40.7	35.17	10	144	15.9	18.37	2.78	17.6	4.06	20.93	0.04	134	20	128	30	NONE		20.7	51	34.6	746	774	16785	699.4	11.66	1	258.2	0	0	16785
									00:00:38	96.77	0.705	68.226	714	1010.31	1150.72	1.14	134.8	14.4	60.8	53.4	15.54	4.4	146	6.9	19.12	2.04	18.88	3.02	20.93	0.04	139	15	137	22	NONE		20.7	51	34.6	746	774	7497	312.4	5.21	1	115.3	0	0	7497
									00:00:38	181.82	0.212	38.545	295	123.587	170.786	1.38	43.5	1.2	208.9	151.2	1.9	0.5	148	0.8	20.52	0.57	20.43	0.67	20.93	0.04	149	4	149	5	NONE		20.7	51	34.6	746	774	965	40.2	0.67	1	14.8	0	0	965
									00:00:39	68.97	0.811	55.931	532	1172.14	1189.29	1.01	149.5	20.8	43.6	43	18.03	5.2	154	7.6	18.43	2.56	17.76	3.61	20.93	0.04	134	19	129	26	NONE		20.7	51	34.6	746	774	8467	352.8	5.88	1	130.3	0	0	8467
									00:00:39	166.67	0.459	76.5	249	871.927	1111.29	1.27	89.5	8.1	74.4	58.3	13.41	3.8	154	5.7	19.5	1.76	19.37	2.56	20.93	0.04	142	13	141	19	NONE		20.7	51	34.6	746	774	6657	277.4	4.62	1	102.4	0	0	6657
									00:00:40	176.47	0.348	61.412	311	340.584	514.426	1.51	70.3	3.6	144	95.4	5.24	1.5	156	2.2	20.2	1.03	20.12	1.37	20.93	0.04	147	8	146	10	NONE		20.7	51	34.6	746	774	2728	113.6	1.89	2	42	0	0	2728
									00:00:40	230.77	0.183	42.231	122	158.565	238.465	1.5	37.4	1.3	164.5	109.4	2.44	0.7	158	1	20.44	0.71	20.28	0.78	20.93	0.04	149	5	147	6	NONE		20.7	51	34.6	746	774	1268	52.8	0.88	2	19.5	0	0	1268
									00:00:40	153.85	0.322	49.538	219	442.532	553.46	1.25	63.8	4.4	87.6	70	6.81	1.9	159	2.8	19.81	1.37	19.7	1.89	20.93	0.04	144	10	143	14	NONE		20.7	51	34.6	745	774	3362	140.1	2.33	2	51.7	0	0	3362
									00:00:41	181.82	0.154	28	93	276.253	296.83	1.07	30.4	2	55.3	51.5	4.25	1.2	161	1.7	19.74	1.3	19.65	1.56	20.93	0.04	143	9	143	11	NONE		20.7	51	34.6	746	773	2022	84.2	1.4	2	31.1	0	0	2022
									00:00:41	83.33	2.161	180.083	157	6668.79	6627.79	0.99	357.4	95.3	26.1	26.3	102.6	29.3	164	40.7	16.54	4.41	15.68	5.2	20.93	0.04	120	32	114	38	NONE		20.7	51	34.6	746	773	47950	1997.9	33.3	2	737.7	0	1006	46944
									00:00:42	65.22	1.381	90.065	961	2441.18	2545.73	1.04	244.2	46.9	35	33.6	37.56	10.7	169	14.4	17.68	3.4	16.77	4.18	20.93	0.04	128	25	122	30	NONE		20.7	51	34.6	745	773	17742	739.3	12.32	2	273	0	0	17742
									00:00:43	60	2.151	129.06	761	3900.08	3857.58	0.99	373.2	77.2	32	32.4	60	17.1	173	22.5	17.35	3.59	16.28	4.59	20.93	0.04	126	26	118	33	NONE		20.7	51	34.6	746	773	28013	1167.2	19.45	2	431	0	1042	26971
									00:00:44	56.07	1.425	79.907	1134	1874.58	1932.99	1.03	258.3	41.5	40.5	39.3	28.84	8.2	175	10.7	18.13	2.91	17.05	4.04	20.93	0.04	132	21	124	29	NONE		20.7	51	34.6	746	773	13589	566.2	9.44	2	209.1	0	0	13589
									00:00:45	75	1.201	90.075	736	1950.84	2338.5	1.2	219.2	37.5	43.5	36.3	30.01	8.6	178	11	18.25	3.12	17.57	3.98	20.93	0.04	133	23	128	29	NONE		20.7	51	34.6	745	773	14660	610.8	10.18	3	225.5	0	0	14660
									00:00:46	60	1.958	117.48	718	3307.82	3512.9	1.06	343.5	70.3	34.2	32.2	50.89	14.5	181	18.3	17.54	3.59	16.43	4.62	20.93	0.04	127	26	119	34	NONE		20.7	51	34.6	746	773	24141	1005.9	16.76	3	371.4	0	0	24141
									00:00:47	57.14	1.579	90.229	964	2315	2563.68	1.11	281.3	53.9	37.2	33.6	35.62	10.2	184	12.6	17.82	3.41	16.83	4.47	20.93	0.04	129	25	122	32	NONE		20.7	51	34.6	745	773	17062	710.9	11.85	3	262.5	0	0	17062
									00:00:48	58.25	1.658	96.583	889	2555.28	2891.59	1.13	293.5	59.6	36.2	32	39.31	11.2	187	13.7	17.7	3.59	16.75	4.69	20.93	0.04	129	26	122	34	NONE		20.7	51	34.6	745	773	18931	788.8	13.15	3	291.2	0	0	18931
									00:00:49	59.41	1.505	89.406	888	2356.55	2761.81	1.17	266.2	55.8	36.2	30.9	36.25	10.4	190	12.4	17.69	3.71	16.84	4.74	20.93	0.04	128	27	122	34	NONE		20.7	51	34.6	745	773	17609	733.7	12.23	3	270.9	0	0	17609
									00:00:50	57.69	1.997	115.212	947	3092.29	3702.74	1.2	351.7	77	36	30	47.57	13.6	191	16.2	17.61	3.86	16.62	4.84	20.93	0.04	128	28	121	35	NONE		20.7	51	34.6	745	773	23231	968	16.13	4	357.4	0	0	23231
									00:00:51	68.18	1.934	131.864	931	3342.36	4297.12	1.29	343.1	75.6	38	29.6	51.42	14.7	192	17.4	17.74	3.91	16.95	4.76	20.93	0.04	129	28	123	35	NONE		20.7	51	34.6	745	773	25577	1065.7	17.76	4	393.5	0	0	25577
									00:00:52	68.97	1.691	116.621	900	2671.42	3457.61	1.29	305.1	60.2	41.8	32.3	41.1	11.7	194	13.8	18.04	3.56	17.25	4.62	20.93	0.04	131	26	125	34	NONE		20.7	52	34.6	746	773	20480	853.3	14.22	4	315.1	0	0	20480
									00:00:53	68.97	1.789	123.379	910	2814.96	3862.02	1.37	322.2	67.2	42.1	30.7	43.31	12.4	195	14.4	18.01	3.76	17.16	4.65	20.93	0.04	131	27	125	34	NONE		20.7	52	34.6	745	773	21926	913.6	15.23	5	337.3	0	0	21926
									00:00:54	68.97	1.924	132.69	838	3083.97	4137.68	1.34	345.8	72	41.5	30.9	47.45	13.6	195	15.8	17.97	3.74	17.04	4.85	20.93	0.04	130	27	124	35	NONE		20.7	52	34.6	745	773	23874	994.7	16.58	5	367.3	0	0	23874
									00:00:55	61.22	2.088	127.837	964	3214.71	4366.05	1.36	370	85.5	38.4	28.3	49.46	14.1	196	16.4	17.72	4.09	16.81	5.03	20.93	0.04	129	30	122	37	NONE		20.7	52	34.6	745	773	24970	1040.4	17.34	5	384.1	0	0	24970
									00:00:56	63.16	2.098	132.505	1069	3098.36	4232.42	1.37	376.4	80.4	41.3	30.3	47.67	13.6	196	15.8	17.94	3.83	17.13	4.84	20.93	0.04	130	28	124	35	NONE		20.7	52	34.6	745	773	24105	1004.4	16.74	5	370.8	0	0	24105
									00:00:57	61.86	1.476	91.299	946	2038.62	2808.72	1.38	266.7	54.5	42.7	31	31.36	9	197	10.3	18.07	3.69	17.32	4.79	20.93	0.04	131	27	126	35	NONE		20.7	52	34.6	745	773	15898	662.4	11.04	6	244.6	0	0	15898
									00:00:58	50	2.479	123.95	935	3344.13	4519.23	1.35	433.6	108.3	36	26.7	51.45	14.7	198	16.9	17.49	4.37	16.58	5.52	20.93	0.04	127	32	120	40	NONE	Marker	20.7	52	34.6	746	773	25939	1080.8	18.01	6	399.1	0	0	25939
									00:00:59	43.17	2.779	119.957	1422	3046.34	4478.96	1.47	489.6	124.3	38.4	26.1	46.87	13.4	198	15.4	17.62	4.47	16.88	5.29	20.93	0.04	128	32	123	38	NONE		20.7	52	34.6	746	773	24203	1008.5	16.81	6	372.4	0	0	24203
									00:01:01	33.52	3.408	114.235	1620	2758.96	4210.74	1.53	604.8	150.5	40.6	26.6	42.45	12.1	197	14	17.75	4.42	16.98	5.3	20.93	0.04	129	32	123	38	NONE		20.7	53	34.6	746	773	22164	923.5	15.39	7	341	0	0	22164
									00:01:02	40.27	2.903	116.899	1310	2742.95	4285.28	1.56	517.2	127.5	41.6	26.6	42.2	12.1	197	13.9	17.82	4.39	17.07	5.16	20.93	0.04	129	32	124	37	NONE		20.7	53	34.6	746	773	22192	924.7	15.41	7	341.4	0	0	22192
									00:01:04	36.14	2.677	96.759	1466	2172.42	3529.54	1.62	479.6	117	43.4	26.7	33.42	9.5	195	11.1	17.92	4.37	17.2	5.09	20.93	0.04	130	32	125	37	NONE		20.7	53	34.6	746	773	17791	741.3	12.35	7	273.7	0	0	17791
									00:01:06	38.22	2.69	102.803	1356	2314.97	3866.93	1.67	481	121.2	43.3	25.9	35.61	10.2	194	11.9	17.88	4.51	17.13	5.35	20.93	0.04	130	33	124	39	NONE		20.8	53	34.6	746	773	19126	796.9	13.28	8	294.2	0	0	19126
									00:01:07	33.33	3.226	107.533	1680	2325.03	4012.62	1.73	579.8	144.2	45.2	26.2	35.77	10.2	192	12.1	17.97	4.47	17.25	5.45	20.93	0.04	130	32	125	40	NONE		20.8	52	34.6	746	773	19413	808.9	13.48	8	298.7	0	0	19413
									00:01:09	33.33	2.936	97.867	1683	2184.91	3791.26	1.74	524.7	136.2	43.7	25.2	33.61	9.6	190	11.5	17.87	4.64	17.17	5.53	20.93	0.04	130	34	125	40	NONE		20.8	52	34.6	746	773	18276	761.5	12.69	8	281.2	0	0	18276
									00:01:11	37.04	2.76	102.222	1448	2167.96	3787.3	1.75	497.3	122.5	46	26.3	33.35	9.5	189	11.5	18.02	4.44	17.26	5.44	20.93	0.04	131	32	125	39	NONE		20.8	52	34.6	746	773	18174	757.3	12.62	9	279.6	0	0	18174
									00:01:13	37.5	2.755	103.312	1435	2455.85	4321.17	1.76	486.5	137.9	41	23.3	37.78	10.8	188	13.1	17.66	5.01	16.84	5.9	20.93	0.04	128	36	122	43	NONE		20.8	52	34.6	746	773	20637	859.9	14.33	9	317.5	0	0	20637
									00:01:15	30.61	2.445	74.847	1529	1755.65	2955.62	1.68	433.9	115.6	41.4	24.6	27.01	7.7	186	9.4	17.75	4.73	16.85	5.84	20.93	0.04	129	34	122	42	NONE		20.8	52	34.6	746	774	14541	605.9	10.1	10	223.7	0	0	14541
									00:01:17	28.71	3.111	89.311	1608	2244.84	3698.74	1.65	545.7	154.2	38.9	23.6	34.54	9.9	184	12.2	17.54	4.96	16.84	5.9	20.93	0.04	128	36	122	43	NONE		20.8	52	34.6	746	774	18466	769.4	12.82	10	284.1	0	0	18466
									00:01:19	32.26	2.74	88.387	1544	2241.65	3782.47	1.69	479.1	140.3	38.4	22.8	34.49	9.9	182	12.3	17.49	5.12	16.67	6.12	20.93	0.04	127	37	121	44	NONE		20.8	52	34.6	746	774	18581	774.2	12.9	11	285.9	0	0	18581
									00:01:21	24.39	3.589	87.537	1909	2216.85	3724.04	1.68	627.9	182.7	38.7	23	34.11	9.7	180	12.3	17.5	5.09	16.67	6.23	20.93	0.04	127	37	121	45	NONE		20.8	52	34.6	746	774	18349	764.5	12.74	11	282.3	0	0	18349
									00:01:24	20.55	2.797	57.473	1851	1524.97	2483.39	1.63	485.7	144.6	36.7	22.6	23.46	6.7	177	8.6	17.37	5.17	16.44	6.39	20.93	0.04	126	38	120	46	NONE		20.8	52	34.6	746	774	12498	520.7	8.68	12	192.3	0	0	12498
									00:01:26	29.85	3.146	93.91	1806	2341.59	3941.17	1.68	552	158	39.2	23.3	36.02	10.3	176	13.3	17.55	5.02	16.79	5.86	20.93	0.04	128	37	122	43	NONE		20.8	52	34.6	746	774	19393	808	13.47	12	298.4	0	0	19393
									00:01:28	35.29	2.557	90.247	1449	2207.47	3772.01	1.71	449.9	127.9	39.8	23.3	33.96	9.7	175	12.6	17.59	5	16.89	5.9	20.93	0.04	128	36	123	43	NONE		20.8	52	34.6	746	774	18372	765.5	12.76	12	282.6	0	0	18372
									00:01:30	27.65	3.096	85.604	1981	1909.37	3411.2	1.79	552.5	147.7	43.8	24.5	29.37	8.4	175	10.9	17.85	4.77	17.04	5.77	20.93	0.04	130	35	124	42	NONE		20.8	52	34.6	746	774	16126	671.9	11.2	13	248.1	0	0	16126
									00:01:32	26.79	2.636	70.607	1668	1656.5	2959.03	1.79	466.2	132.2	41.5	23.2	25.48	7.3	174	9.5	17.69	5.02	17.15	5.73	20.93	0.04	129	36	125	42	NONE		20.8	52	34.6	746	774	13990	582.9	9.72	13	215.2	0	0	13990
									00:01:34	23.53	3.78	88.941	2170	1985.05	3630.8	1.83	673.6	184.7	44	24	30.54	8.7	173	11.5	17.82	4.89	17.2	5.79	20.93	0.04	130	36	125	42	NONE		20.8	51	34.6	746	774	16899	704.1	11.74	13	260	0	0	16899
									00:01:37	29.7	2.454	72.891	1732	1539.21	2912.85	1.89	440.6	117.4	46	24.3	23.68	6.8	171	9	17.95	4.78	17.2	5.71	20.93	0.04	131	35	125	42	NONE		20.8	51	34.6	746	774	13258	552.4	9.21	14	204	0	0	13258
									00:01:38	32.09	2.397	76.909	1545	1626.51	3098.48	1.9	430.1	115.6	45.9	24.1	25.02	7.1	171	9.5	17.94	4.82	17.3	5.69	20.93	0.04	130	35	126	41	NONE		20.8	51	34.6	746	774	14042	585.1	9.75	14	216	0	0	14042
									00:01:41	20.83	3.707	77.229	2137	1598.16	3064.39	1.92	667.3	176.1	47.4	24.7	24.59	7	171	9.3	18	4.75	17.42	5.66	20.93	0.04	131	35	127	41	NONE		20.8	51	34.6	746	774	13829	576.2	9.6	15	212.8	0	0	13829
									00:01:45	16.62	4.113	68.36	2163	1370.78	2709.87	1.98	742.9	195.2	49	24.8	21.09	6	170	8.1	18.06	4.75	17.49	5.79	20.93	0.04	131	35	127	42	NONE		20.8	51	34.6	746	774	11991	499.6	8.33	15	184.5	0	0	11991
									00:01:48	19.17	3.444	66.019	2221	1410.43	2811.66	1.99	615.3	175.5	45.9	23	21.7	6.2	169	8.3	17.87	5.1	17.25	6.01	20.93	0.04	130	37	125	44	NONE		20.8	51	34.6	746	774	12375	515.6	8.59	16	190.4	0	0	12375
									00:01:51	22.3	3.444	76.818	2293	1570.3	3153.2	2.01	619.6	169.2	47.9	23.9	24.16	6.9	168	9.3	17.99	4.91	17.39	5.81	20.93	0.04	131	36	126	42	NONE		20.8	51	34.6	746	774	13813	575.6	9.59	16	212.5	0	0	13813
									00:01:53	30.77	2.914	89.662	1763	1601.3	3310.77	2.07	534.3	128.9	54.6	26.4	24.64	7	168	9.5	18.34	4.42	17.73	5.18	20.93	0.04	133	32	129	38	NONE		20.8	51	34.6	746	774	14237	593.2	9.89	16	219	0	0	14237
									00:01:54	36.81	2.501	92.061	1420	1603.27	3342.62	2.08	460	108.8	55.8	26.8	24.67	7	167	9.6	18.39	4.35	17.74	5.09	20.93	0.04	134	32	129	37	NONE		20.8	51	34.6	746	774	14299	595.8	9.93	17	220	0	0	14299
									00:01:56	28.3	2.701	76.443	1732	1324.67	2787.46	2.1	496.9	118	56.2	26.7	20.38	5.8	167	7.9	18.4	4.37	17.79	5.21	20.93	0.04	134	32	129	38	NONE		20.8	51	34.6	746	774	11855	493.9	8.23	17	182.4	0	0	11855
									00:01:58	33.15	2.199	72.895	1420	1283.6	2667.31	2.08	403.9	96.4	55	26.5	19.75	5.6	166	7.7	18.37	4.38	17.73	5.3	20.93	0.04	134	32	129	39	NONE		20.8	51	34.6	746	774	11434	476.4	7.94	17	175.9	0	0	11434
									00:02:00	30.46	2.268	69.076	1545	1180.58	2475.63	2.1	418.1	97.4	56.7	27	18.16	5.2	165	7.2	18.43	4.29	17.83	5.15	20.93	0.04	134	31	130	37	NONE		20.8	51	34.6	746	774	10552	439.6	7.33	17	162.3	0	0	10552
									00:02:03	19.74	3.422	67.539	2402	1134.58	2434.55	2.15	631.6	147.8	58.3	27.2	17.46	5	164	6.9	18.46	4.32	17.87	5.22	20.93	0.04	134	31	130	38	NONE		20.8	51	34.6	746	774	10228	426.2	7.1	18	157.4	0	0	10228
									00:02:05	28.17	2.124	59.831	1544	986.889	2160.54	2.19	392.6	91.9	58.6	26.8	15.18	4.3	163	6.1	18.48	4.33	17.86	5.21	20.93	0.04	134	31	130	38	NONE		20.8	51	34.6	746	774	8965	373.5	6.23	18	137.9	0	0	8965
									00:02:07	28.04	2.489	69.785	1602	1209.55	2588.65	2.14	457.5	110.6	56.1	26.2	18.61	5.3	163	7.4	18.38	4.44	17.75	5.39	20.93	0.04	134	32	129	39	NONE		20.8	51	34.6	746	774	10893	453.9	7.56	18	167.6	0	0	10893
									00:02:10	21.2	2.131	45.18	1587	871.246	1811.81	2.08	386.2	102.3	50.2	24.1	13.4	3.8	163	5.3	18.12	4.8	17.52	5.63	20.93	0.04	132	35	127	41	NONE		20.8	51	34.6	746	774	7763	323.5	5.39	19	119.4	0	0	7763
									00:02:13	20.83	3.369	70.188	2122	1190.13	2607.04	2.19	620.4	149.9	57.7	26.4	18.31	5.2	164	7.3	18.41	4.45	17.75	5.54	20.93	0.04	134	32	129	40	NONE		20.8	51	34.6	746	774	10813	450.6	7.51	19	166.4	0	0	10813
									00:02:15	32.26	2.395	77.258	1468	1256.66	2764.7	2.2	443.4	102.7	59.7	27.1	19.33	5.5	164	7.7	18.51	4.29	17.86	5.16	20.93	0.04	135	31	130	38	NONE		20.8	51	34.6	746	774	11437	476.5	7.94	19	175.9	0	0	11437
									00:02:17	29.56	2.098	62.01	1559	967.648	2137.77	2.21	390.4	86.7	61.9	28	14.89	4.3	164	5.9	18.61	4.13	17.96	4.94	20.93	0.04	135	30	131	36	NONE		20.8	51	34.6	746	774	8821	367.5	6.13	19	135.7	0	0	8821
									00:02:20	25.32	2.643	66.911	1676	1130.44	2440.62	2.16	487.3	115.5	57.6	26.7	17.39	5	163	6.9	18.44	4.37	17.86	5.27	20.93	0.04	134	32	130	38	NONE		20.8	51	34.6	746	774	10214	425.6	7.09	20	157.1	0	0	10214
									00:02:23	16	3.696	59.136	2318	1006.26	2139.26	2.13	681.3	160.2	57.7	27.1	15.48	4.4	162	6.2	18.43	4.33	17.82	5.37	20.93	0.04	134	32	130	39	NONE		20.8	51	34.6	746	774	9040	376.7	6.28	20	139.1	0	0	9040
									00:02:25	27.15	2.254	61.195	1624	1040.57	2248.09	2.16	415.2	99.2	57	26.4	16.01	4.6	161	6.5	18.42	4.4	17.83	5.25	20.93	0.04	134	32	130	38	NONE		20.8	51	34.6	746	774	9405	391.9	6.53	20	144.7	0	0	9405
									00:02:28	27.52	2.422	66.661	1592	1125.23	2418.9	2.15	446.7	105.3	57.5	26.8	17.31	4.9	161	7	18.44	4.35	17.92	5.14	20.93	0.04	134	32	130	37	NONE		20.8	51	34.6	746	774	10151	423	7.05	21	156.2	0	0	10151
									00:02:31	19.93	3.07	61.196	2355	933.323	2044.76	2.19	573.1	123	64.1	29.2	14.36	4.1	160	5.8	18.67	4.01	18.1	4.96	20.93	0.04	136	29	132	36	NONE		20.8	51	34.6	746	774	8480	353.4	5.89	21	130.5	0	0	8480
									00:02:33	28.04	2.232	62.579	1454	985.04	2151.79	2.18	415.1	92	61.5	28.2	15.15	4.3	158	6.2	18.6	4.12	18.1	4.89	20.93	0.04	135	30	132	36	NONE		20.8	51	34.6	746	774	8940	372.5	6.21	21	137.5	0	0	8940
									00:02:36	19.54	3.571	69.792	2277	1077.51	2386.75	2.22	665.3	146.4	63.5	28.7	16.58	4.7	158	6.8	18.63	4.1	18.17	4.88	20.93	0.04	135	30	132	35	NONE		20.8	51	34.6	746	774	9832	409.7	6.83	21	151.3	0	0	9832
									00:02:38	27.4	2.31	63.288	1666	933.486	2071.94	2.22	432.7	90.7	65.7	29.6	14.36	4.1	157	5.9	18.73	3.93	18.24	4.68	20.93	0.04	136	29	133	34	NONE		20.8	51	34.6	746	774	8524	355.2	5.92	22	131.1	0	0	8524
									00:02:40	28.57	2.381	68.029	1515	996.594	2229.86	2.24	446.2	93.6	66.3	29.6	15.33	4.4	158	6.3	18.74	3.93	18.15	4.83	20.93	0.04	136	29	132	35	NONE		20.8	51	34.6	746	774	9129	380.4	6.34	22	140.4	0	0	9129
									00:02:43	20.62	3.242	66.845	2328	889.964	2018.31	2.27	613.7	117.5	73.5	32.4	13.69	3.9	158	5.6	18.93	3.62	18.43	4.46	20.93	0.04	138	26	134	32	NONE		20.8	51	34.6	746	774	8195	341.5	5.69	22	126.1	0	0	8195
									00:02:46	18.4	1.944	35.779	1455	560.101	1200.35	2.14	362.1	78.2	61.6	28.7	8.62	2.5	160	3.5	18.63	4.02	17.94	5.11	20.93	0.04	135	29	130	37	NONE		20.8	51	34.6	746	774	5047	210.3	3.5	22	77.6	0	0	5047
									00:02:48	30.3	2.307	69.909	1498	1046.59	2332.57	2.23	431.3	92.3	64.8	29.1	16.1	4.6	161	6.5	18.7	4	18.15	4.67	20.93	0.04	136	29	132	34	NONE		20.8	51	34.6	746	774	9572	398.9	6.65	23	147.3	0	0	9572
									00:02:50	28.57	2.326	66.457	1508	977.711	2138.92	2.19	436.1	89.8	65.9	30.1	15.04	4.3	161	6.1	18.75	3.86	18.22	4.66	20.93	0.04	136	28	132	34	NONE		20.8	51	34.6	746	774	8879	370	6.17	23	136.6	0	0	8879
									00:02:53	21.98	3.284	72.176	2285	991.078	2193.65	2.21	620.2	119.8	71.3	32.2	15.25	4.4	160	6.2	18.89	3.65	18.44	4.41	20.93	0.04	137	27	134	32	NONE		20.8	51	34.6	746	774	9041	376.7	6.28	23	139.1	0	0	9041
									00:02:55	32.61	2.168	70.696	1560	910.834	2091.31	2.3	411.6	77	75.1	32.7	14.01	4	160	5.7	18.99	3.55	18.48	4.29	20.93	0.04	138	26	134	31	NONE		20.8	51	34.6	746	774	8428	351.2	5.85	23	129.7	0	0	8428
									00:02:57	31.25	2.173	67.906	1513	851.996	1988.33	2.33	413.4	76.4	77.1	33.1	13.11	3.7	161	5.3	19.02	3.52	18.47	4.34	20.93	0.04	138	26	134	32	NONE		20.8	51	34.6	746	774	7934	330.6	5.51	23	122.1	0	0	7934
									00:02:59	28.17	2.121	59.746	1546	778.269	1766.68	2.27	402.4	75.3	74.2	32.7	11.97	3.4	161	4.8	18.97	3.55	18.48	4.31	20.93	0.04	138	26	134	31	NONE		20.8	51	34.6	746	774	7169	298.7	4.98	24	110.3	0	0	7169
									00:03:02	20.76	3.063	63.592	2174	811.932	1860.4	2.29	582.1	107.6	76.5	33.4	12.49	3.6	160	5.1	19	3.51	18.51	4.35	20.93	0.04	138	26	135	32	NONE		20.8	51	34.6	746	774	7507	312.8	5.21	24	115.5	0	0	7507
									00:03:04	30.93	2.034	62.907	1446	801.322	1878.1	2.34	386.3	72.9	75.8	32.3	12.33	3.5	158	5.1	18.99	3.58	18.51	4.26	20.93	0.04	138	26	135	31	NONE		20.8	51	34.6	746	774	7475	311.5	5.19	24	115	0	0	7475
									00:03:06	29.41	2.219	65.265	1405	825.378	1927.9	2.34	421.8	78.7	76.6	32.8	12.7	3.6	158	5.2	19.01	3.55	18.5	4.34	20.93	0.04	138	26	134	32	NONE		20.8	51	34.6	746	774	7689	320.4	5.34	24	118.3	0	0	7689
									00:03:09	22.14	2.794	61.86	2024	824.931	1888.99	2.29	528.6	102.4	73.1	31.9	12.69	3.6	158	5.2	18.92	3.66	18.43	4.46	20.93	0.04	138	27	134	32	NONE		20.8	51	34.6	746	774	7625	317.7	5.3	24	117.3	0	0	7625
									00:03:11	29.85	2.375	70.896	1603	946.787	2151.23	2.27	449.4	86.5	72.7	32	14.57	4.2	157	6	18.92	3.64	18.44	4.35	20.93	0.04	138	26	134	32	NONE		20.8	51	34.6	746	774	8725	363.5	6.06	25	134.2	0	0	8725
									00:03:13	26.91	2.59	69.686	1638	842.616	1968.8	2.34	494.5	87.9	80.5	34.4	12.96	3.7	157	5.4	19.09	3.39	18.58	4.26	20.93	0.04	139	25	135	31	NONE		20.8	51	34.6	746	774	7851	327.1	5.45	25	120.8	0	0	7851
									00:03:17	15.71	3.358	52.743	2309	678.852	1558.07	2.3	637.6	119.1	76.1	33.1	10.44	3	156	4.4	18.99	3.55	18.56	4.22	20.93	0.04	138	26	135	31	NONE		20.8	51	34.6	746	774	6280	261.7	4.36	25	96.6	0	0	6280
									00:03:19	25	2.164	54.1	1521	708.392	1611.79	2.28	410.3	77.4	73.9	32.5	10.9	3.1	156	4.5	18.96	3.58	18.46	4.24	20.93	0.04	138	26	134	31	NONE		20.8	51	34.6	746	774	6531	272.1	4.54	25	100.5	0	0	6531
									00:03:21	30.15	1.944	58.613	1342	771.107	1694.65	2.2	368.9	67.5	73.3	33.3	11.86	3.4	155	5	18.98	3.47	18.45	4.19	20.93	0.04	138	25	134	30	NONE		20.8	51	34.6	746	774	7015	292.3	4.87	25	107.9	0	0	7015
									00:03:23	27.27	1.949	53.155	1454	735.951	1590.27	2.16	368.1	70	69.6	32.2	11.32	3.2	154	4.8	18.89	3.59	18.38	4.38	20.93	0.04	137	26	134	32	NONE		20.8	51	34.6	746	774	6652	277.2	4.62	26	102.3	0	0	6652
									00:03:25	28.57	2	57.143	1406	778.98	1655.88	2.13	378.6	69.6	70.8	33.3	11.98	3.4	153	5.1	18.93	3.48	18.42	4.22	20.93	0.04	138	25	134	31	NONE		20.8	51	34.6	746	774	6998	291.6	4.86	26	107.7	0	0	6998
									00:03:28	22.73	2.367	53.795	1466	749.5	1559.41	2.08	447.4	82.4	69.7	33.5	11.53	3.3	151	5	18.9	3.48	18.26	4.53	20.93	0.04	137	25	133	33	NONE		20.8	51	34.6	746	774	6679	278.3	4.64	26	102.8	0	0	6679
									00:03:31	20.41	3.268	66.694	2244	931.188	1942.5	2.09	617.5	114.3	70.1	33.6	14.33	4.1	148	6.3	18.9	3.5	18.46	4.2	20.93	0.04	137	25	134	31	NONE		20.8	51	34.6	746	774	8306	346.1	5.77	26	127.8	0	0	8306
									00:03:33	28.04	1.7	47.664	1312	634.106	1396.31	2.2	322.2	59.8	72.1	32.7	9.76	2.8	147	4.3	18.95	3.52	18.45	4.18	20.93	0.04	138	26	134	30	NONE		20.8	51	34.6	746	774	5773	240.5	4.01	26	88.8	0	0	5773
									00:03:35	26.09	1.693	44.165	1349	646.265	1321.19	2.04	318.5	60.8	65.5	32	9.94	2.8	147	4.4	18.81	3.59	18.32	4.32	20.93	0.04	137	26	133	31	NONE		20.8	51	34.6	746	774	5722	238.4	3.97	27	88	0	0	5722
									00:03:38	25.53	1.559	39.804	1223	646.644	1255.51	1.94	290.3	59	58.8	30.3	9.95	2.8	146	4.4	18.62	3.78	18.07	4.67	20.93	0.04	135	28	131	34	NONE		20.8	51	34.6	746	774	5620	234.2	3.9	27	86.5	0	0	5620
									00:03:40	22.56	1.536	34.647	1272	580.349	1082.76	1.87	285.4	57.6	57	30.5	8.93	2.6	145	4	18.58	3.75	17.92	4.74	20.93	0.04	135	27	130	34	NONE		20.8	51	34.6	746	774	4974	207.3	3.45	27	76.5	0	0	4974
									00:03:44	17.96	3.093	55.563	2238	925.665	1741.15	1.88	574.9	116.3	58.7	31.2	14.24	4.1	143	6.5	18.59	3.76	18.08	4.52	20.93	0.04	135	27	131	33	NONE		20.8	51	34.6	746	774	7957	331.5	5.53	27	122.4	0	0	7957
									00:03:46	22.06	2.272	50.118	1498	835.247	1595.99	1.91	422	86.8	58.2	30.4	12.85	3.7	142	5.9	18.57	3.82	18.12	4.44	20.93	0.04	135	28	132	32	NONE		20.7	51	34.6	746	774	7219	300.8	5.01	27	111.1	0	0	7219
									00:03:49	24.49	1.76	43.102	1380	681.519	1285.12	1.89	329.2	63	60.7	32.2	10.48	3	142	4.8	18.7	3.58	18.16	4.38	20.93	0.04	136	26	132	32	NONE		20.7	51	34.6	746	774	5863	244.3	4.07	28	90.2	0	0	5863
									00:03:51	25.32	1.822	46.127	1303	742.285	1377.01	1.86	340.3	65.3	59.8	32.2	11.42	3.3	141	5.3	18.68	3.58	18.07	4.54	20.93	0.04	136	26	131	33	NONE		20.8	51	34.6	746	774	6350	264.6	4.41	28	97.7	0	0	6350
									00:03:53	26.79	1.586	42.482	1235	634.216	1177.02	1.86	298.8	52.8	64	34.5	9.76	2.8	140	4.5	18.84	3.33	18.18	4.3	20.93	0.04	137	24	132	31	NONE		20.7	51	34.6	746	774	5426	226.1	3.77	28	83.5	0	0	5426
									00:03:56	26.32	1.722	45.316	1252	751.737	1407.87	1.87	320.3	64.2	57.8	30.9	11.57	3.3	139	5.4	18.6	3.73	18.15	4.38	20.93	0.04	135	27	132	32	NONE		20.7	51	34.6	746	774	6452	268.8	4.48	28	99.3	0	0	6452
									00:03:58	23.81	1.413	33.643	1201	528.598	967.398	1.83	264.8	48.8	60.5	33.1	8.13	2.3	139	3.8	18.74	3.45	18.12	4.4	20.93	0.04	136	25	132	32	NONE		20.7	52	34.6	746	774	4501	187.5	3.13	28	69.2	0	0	4501
									00:04:01	24	1.41	33.84	1163	554.756	1005.48	1.81	263	50.3	58	32	8.53	2.4	137	4	18.65	3.57	18.06	4.45	20.93	0.04	136	26	131	32	NONE		20.7	52	34.6	746	774	4708	196.2	3.27	28	72.4	0	0	4708
									00:04:05	15.38	2.444	37.6	2158	591.984	1108.31	1.87	457.5	86.5	61.7	33	9.11	2.6	135	4.4	18.72	3.54	18.16	4.41	20.93	0.04	136	26	132	32	NONE		20.7	52	34.6	746	774	5080	211.7	3.53	29	78.2	0	0	5080
									00:04:07	28.57	1.208	34.514	685	555.046	1011.23	1.82	225.8	42.5	58.6	32.2	8.54	2.4	135	4.1	18.69	3.52	18.01	4.54	20.93	0.04	136	26	131	33	NONE		20.7	52	34.6	746	774	4719	196.6	3.28	29	72.6	0	0	4719
									00:04:09	25.1	1.337	33.565	1266	544.563	986.824	1.81	249.7	47.2	58.4	32.2	8.38	2.4	136	4	18.68	3.53	18.06	4.42	20.93	0.04	136	26	131	32	NONE		20.7	52	34.6	746	774	4621	192.6	3.21	29	71.1	0	0	4621
									00:04:12	25.64	1.354	34.718	996	587.486	1040.16	1.77	251.8	48.7	56	31.7	9.04	2.6	136	4.3	18.6	3.6	17.99	4.49	20.93	0.04	135	26	131	33	NONE		20.7	52	34.6	746	774	4947	206.1	3.44	29	76.1	0	0	4947
									00:04:14	26.09	1.672	43.617	1054	792.977	1376.27	1.74	308.3	63.3	52.7	30.4	12.2	3.5	135	5.9	18.44	3.79	17.88	4.61	20.93	0.04	134	28	130	34	NONE		20.7	52	34.6	746	774	6633	276.4	4.61	29	102.1	0	0	6633
									00:04:17	19.35	1.778	34.413	1203	615.314	1066.06	1.73	328.6	66.1	53.7	31	9.47	2.7	135	4.6	18.48	3.72	17.64	4.86	20.93	0.04	134	27	128	35	NONE		20.7	52	34.6	746	774	5144	214.3	3.57	29	79.1	0	0	5144
									00:04:22	11.47	3.197	36.677	2389	613.737	1098.96	1.79	595.1	115	58.5	32.6	9.44	2.7	136	4.5	18.61	3.6	18.04	4.32	20.93	0.04	135	26	131	31	NONE		20.7	52	34.7	746	774	5188	216.1	3.6	30	79.8	0	0	5188
									00:04:25	22.73	1.535	34.886	1351	646.564	1085.2	1.68	282.7	57.3	51.5	30.7	9.95	2.8	138	4.7	18.42	3.73	17.84	4.55	20.93	0.04	134	27	130	33	NONE		20.7	52	34.6	746	774	5350	222.9	3.72	30	82.3	0	0	5350
									00:04:40	12.5	1.967	24.588	1649	449.671	785.625	1.75	362.3	75.4	52.7	30.2	6.92	2	138	3.3	18.42	3.83	17.94	4.53	20.93	0.04	134	28	130	33	NONE		20.7	52	34.6	746	774	3770	157.1	2.62	31	58	0	0	3770
									00:04:43	26.91	1.858	49.991	1232	817.7	1444.99	1.77	347	64.5	58.8	33.3	12.58	3.6	139	5.9	18.68	3.47	18.15	4.19	20.93	0.04	136	25	132	30	NONE		20.7	52	34.7	746	774	6881	286.7	4.78	31	105.9	0	0	6881
									00:04:45	26.43	1.955	51.674	1360	805.216	1423.11	1.77	367.2	64.7	61.9	35	12.39	3.5	139	5.8	18.78	3.31	18.23	4.14	20.93	0.04	137	24	133	30	NONE		20.7	52	34.6	746	774	6776	282.3	4.71	31	104.3	0	0	6776
									00:04:49	15.96	3.061	48.846	2397	712.15	1314.28	1.85	578.3	99	67	36.3	10.96	3.1	138	5.2	18.89	3.23	18.41	3.96	20.93	0.04	137	24	134	29	NONE		20.7	52	34.7	746	774	6081	253.4	4.22	31	93.6	0	0	6081
									00:04:51	24	1.626	39.024	1383	562.514	1054.29	1.87	307.4	52.8	66.4	35.4	8.65	2.5	137	4.1	18.91	3.25	18.41	3.94	20.93	0.04	137	24	134	29	NONE		20.7	52	34.6	746	774	4829	201.2	3.35	31	74.3	0	0	4829
									00:04:53	25.32	1.658	41.975	1221	603.726	1103.31	1.83	313.8	52.4	66.6	36.4	9.29	2.7	138	4.4	18.93	3.16	18.36	4.04	20.93	0.04	138	23	133	29	NONE		20.7	52	34.6	746	774	5138	214.1	3.57	32	79	0	0	5138
									00:04:56	27.15	1.447	39.285	1237	528.989	979.294	1.85	275.6	43.4	70.7	38.2	8.14	2.3	137	3.9	19.05	3	18.39	3.94	20.93	0.04	138	22	134	29	NONE		20.7	52	34.6	746	774	4522	188.4	3.14	32	69.6	0	0	4522
									00:04:58	22.81	1.77	40.38	1339	609.133	1100.99	1.81	333.4	58	63.7	35.2	9.37	2.7	136	4.5	18.84	3.28	18.36	4.02	20.93	0.04	137	24	133	29	NONE		20.7	52	34.7	746	774	5165	215.2	3.59	32	79.5	0	0	5165
									00:05:01	26.32	1.724	45.368	1287	677.182	1214.99	1.79	325.2	55.5	64.3	35.8	10.42	3	135	5	18.86	3.22	18.33	4.05	20.93	0.04	137	23	133	29	NONE		20.7	52	34.7	746	773	5728	238.6	3.98	32	88.1	0	0	5728
									00:05:06	10.64	3.428	36.468	2313	529.226	987.787	1.87	647.7	111.6	67.5	36.2	8.14	2.3	136	3.9	18.89	3.26	18.25	3.94	20.93	0.04	137	24	133	29	NONE		20.7	52	34.7	746	774	4537	189	3.15	32	69.8	0	0	4537
									00:05:09	22.73	1.752	39.818	1401	658.246	1152.47	1.75	326.9	60.9	58.1	33.2	10.13	2.9	137	4.8	18.66	3.48	18.1	4.26	20.93	0.04	136	25	132	31	NONE		20.7	52	34.7	746	774	5522	230.1	3.83	32	85	0	0	5522
									00:05:12	21.58	1.59	34.317	1366	554.979	959.252	1.73	297.6	53.4	59.1	34.2	8.54	2.4	137	4.1	18.72	3.36	18.11	4.21	20.93	0.04	136	24	132	31	NONE		20.7	52	34.7	746	774	4636	193.2	3.22	33	71.3	0	0	4636
									00:05:14	27.4	1.272	34.849	990	564.967	966.757	1.71	238.1	42.4	58.3	34.1	8.69	2.5	135	4.2	18.72	3.33	18.04	4.26	20.93	0.04	136	24	131	31	NONE		20.7	52	34.7	746	774	4704	196	3.27	33	72.4	0	0	4704
									00:05:17	19.54	1.629	31.837	1372	533.894	904.595	1.69	303.8	55.6	57.1	33.7	8.21	2.3	133	4	18.65	3.41	18.06	4.2	20.93	0.04	136	25	131	31	NONE		20.7	52	34.7	746	774	4431	184.6	3.08	33	68.2	0	0	4431
									00:05:21	14.12	3.591	50.696	2251	841.381	1439.67	1.71	670.3	122.5	59.1	34.5	12.94	3.7	131	6.4	18.67	3.41	18.14	4.14	20.93	0.04	136	25	132	30	NONE		20.7	52	34.7	746	774	7006	291.9	4.87	33	107.8	0	0	7006
									00:05:25	17.54	1.157	20.298	1023	314.11	511.859	1.63	218.1	35.1	60.7	37.3	4.83	1.4	131	2.4	18.85	3.03	18.06	4.19	20.93	0.04	137	22	131	30	NONE		20.7	52	34.7	746	774	2575	107.3	1.79	33	39.6	0	0	2575
									00:05:27	22.39	1.564	35.015	1477	587.785	972.601	1.65	291.9	52.2	56.9	34.4	9.04	2.6	132	4.5	18.66	3.34	18.11	4.09	20.93	0.04	136	24	132	30	NONE		20.7	52	34.7	746	774	4842	201.7	3.36	33	74.5	0	0	4842
									00:05:30	21.66	1.718	37.213	1274	626.547	1012.85	1.62	320.8	56.2	57	35.2	9.64	2.8	132	4.7	18.67	3.27	18.03	4.18	20.93	0.04	136	24	131	30	NONE		20.7	52	34.7	746	774	5123	213.5	3.56	34	78.8	0	0	5123
									00:05:36	9.9	3.543	35.079	2412	550.427	982.318	1.78	664.7	119.2	62.5	35	8.47	2.4	130	4.2	18.76	3.36	18.07	3.96	20.93	0.04	136	24	131	29	NONE		20.7	52	34.7	746	773	4647	193.6	3.23	34	71.5	0	0	4647
									00:05:39	24.39	1.586	38.683	1388	683.234	1094.32	1.6	294.5	53.9	54.1	33.8	10.51	3	131	5.2	18.57	3.4	18.03	4.09	20.93	0.04	135	25	131	30	NONE		20.7	53	34.7	746	773	5570	232.1	3.87	34	85.7	0	0	5570
									00:05:41	22.39	1.566	35.06	1258	604.651	955.602	1.58	291.8	51.3	55.4	35	9.3	2.7	132	4.6	18.63	3.28	17.98	4.17	20.93	0.04	135	24	131	30	NONE		20.7	53	34.7	746	773	4909	204.6	3.41	34	75.5	0	0	4909
									00:05:44	20.98	1.623	34.049	1290	629.732	988.712	1.57	299.8	56.6	51.7	33	9.69	2.8	130	4.8	18.47	3.49	18.03	4.07	20.93	0.04	134	25	131	30	NONE		20.7	53	34.7	746	773	5103	212.6	3.54	34	78.5	0	0	5103
									00:05:47	21.98	1.558	34.242	1214	609.949	949.264	1.56	289.3	51.9	53.6	34.5	9.38	2.7	129	4.7	18.57	3.33	18	4.1	20.93	0.04	135	24	131	30	NONE		20.7	53	34.7	746	773	4929	205.4	3.42	35	75.8	0	0	4929
									00:05:49	24.29	1.362	33.085	1101	559.302	874.825	1.56	254.5	43.3	56.1	35.9	8.6	2.5	128	4.4	18.69	3.18	18.06	4.05	20.93	0.04	136	23	131	29	NONE		20.7	53	34.7	746	774	4527	188.6	3.14	35	69.6	0	0	4527
									00:05:52	24.79	1.475	36.57	1053	635.829	981.754	1.54	274.8	47.6	54.8	35.5	9.78	2.8	128	5	18.63	3.23	18.02	4.07	20.93	0.04	135	23	131	30	NONE		20.7	53	34.7	746	774	5126	213.6	3.56	35	78.9	0	0	5126
									00:05:54	25.21	1.254	31.613	1099	520.021	811.142	1.56	235.1	38.7	57.4	36.8	8	2.3	128	4.1	18.75	3.09	18.1	3.97	20.93	0.04	136	22	132	29	NONE		20.7	53	34.7	746	774	4205	175.2	2.92	35	64.7	0	0	4205
									00:05:57	20.2	1.41	28.485	1239	480.64	745.938	1.55	263.6	44.4	56.3	36.3	7.39	2.1	127	3.8	18.7	3.15	18.02	4.09	20.93	0.04	136	23	131	30	NONE		20.7	53	34.7	746	774	3881	161.7	2.7	35	59.7	0	0	3881
									00:06:00	21.82	1.082	23.607	930	381.908	581.973	1.52	203.4	32.1	57.8	37.9	5.88	1.7	125	3.1	18.8	2.97	17.92	4.16	20.93	0.04	136	22	130	30	NONE		20.7	53	34.7	746	773	3067	127.8	2.13	35	47.2	0	0	3067
									00:06:02	24.69	1.295	31.975	1054	555.77	835.699	1.5	241.5	40.7	54.4	36.2	8.55	2.4	126	4.4	18.65	3.14	17.89	4.24	20.93	0.04	135	23	130	31	NONE		20.7	53	34.7	746	773	4445	185.2	3.09	35	68.4	0	0	4445
									00:06:06	14.22	2.301	32.716	2151	545.738	856.05	1.57	430.6	72.4	58.1	37.1	8.4	2.4	126	4.3	18.71	3.15	18.12	3.99	20.93	0.04	136	23	132	29	NONE		20.7	53	34.7	746	773	4421	184.2	3.07	36	68	0	0	4421
									00:06:09	22.47	1.265	28.427	899	517.162	810.03	1.57	234.2	43.3	51.9	33.2	7.96	2.3	126	4.1	18.51	3.42	17.94	4.19	20.93	0.04	135	25	130	30	NONE		20.7	53	34.7	746	774	4187	174.5	2.91	36	64.4	0	0	4187
									00:06:12	24.69	1.34	33.086	943	552.073	841.567	1.52	251	41	56.8	37.3	8.49	2.4	125	4.4	18.73	3.06	17.88	4.22	20.93	0.04	136	22	130	31	NONE		20.7	53	34.7	746	774	4433	184.7	3.08	36	68.2	0	0	4433
									00:06:17	10.12	3.198	32.358	2345	568.794	894.204	1.57	594.6	106.2	55.6	35.4	8.75	2.5	126	4.5	18.59	3.32	17.73	4.4	20.93	0.04	135	24	129	32	NONE		20.7	53	34.7	746	773	4611	192.1	3.2	36	70.9	0	0	4611
									00:06:21	17.19	1.709	29.381	1321	550.934	844.485	1.53	315.4	59	51.1	33.4	8.48	2.4	128	4.3	18.46	3.45	17.74	4.4	20.93	0.04	134	25	129	32	NONE		20.7	53	34.7	746	773	4432	184.7	3.08	36	68.2	0	0	4432
									00:06:25	16.48	1.37	22.582	1466	435.639	651.894	1.5	252.1	47.5	49.2	32.9	6.7	1.9	129	3.4	18.4	3.47	17.91	4.14	20.93	0.04	134	25	130	30	NONE		20.7	53	34.7	746	773	3479	145	2.42	37	53.5	0	0	3479
									00:06:29	13.22	2.992	39.542	2317	723.493	1107.66	1.53	554	100.7	53.4	34.9	11.13	3.2	128	5.7	18.52	3.37	17.95	4.08	20.93	0.04	135	24	130	30	NONE		20.7	53	34.7	746	774	5818	242.4	4.04	37	89.5	0	0	5818
									00:06:32	22.22	1.372	30.489	1180	544.593	845.15	1.55	254.7	45.7	53.1	34.2	8.38	2.4	128	4.3	18.56	3.33	18.07	4	20.93	0.04	135	24	131	29	NONE		20.7	53	34.7	746	773	4397	183.2	3.05	37	67.6	0	0	4397
									00:06:35	21.28	1.392	29.617	1126	512.761	789.327	1.54	259.5	44.6	54.9	35.6	7.89	2.3	128	4	18.64	3.2	18.05	4.02	20.93	0.04	136	23	131	29	NONE		20.7	53	34.7	746	774	4130	172.1	2.87	37	63.5	0	0	4130
									00:06:40	10.4	3.008	31.279	2294	518.329	823.319	1.59	563.1	95.2	58.9	37.1	7.97	2.3	128	4	18.72	3.16	18.04	4.04	20.93	0.04	136	23	131	29	NONE		20.7	53	34.7	746	774	4215	175.6	2.93	37	64.8	0	0	4215
									00:06:43	24.39	1.016	24.78	861	447.935	677.829	1.51	188.5	33.4	51.5	34	6.89	2	129	3.5	18.55	3.29	17.85	4.14	20.93	0.04	135	24	130	30	NONE		20.7	53	34.7	746	774	3589	149.6	2.49	37	55.2	0	0	3589
									00:06:47	13.79	2.894	39.917	2254	700.038	1091.44	1.56	538.4	95.1	55.6	35.7	10.77	3.1	129	5.4	18.6	3.29	18.05	4.01	20.93	0.04	135	24	131	29	NONE		20.7	53	34.7	746	773	5660	235.8	3.93	38	87.1	0	0	5660
									00:06:50	23.62	1.405	33.189	1083	586.572	908.073	1.55	261.2	46.2	53.8	34.7	9.02	2.6	128	4.6	18.59	3.29	18.07	3.92	20.93	0.04	135	24	131	28	NONE		20.6	53	34.7	746	773	4733	197.2	3.29	38	72.8	0	0	4733
									00:06:52	25.97	1.342	34.857	1070	606.233	926.837	1.53	250.1	42.9	54.5	35.6	9.33	2.7	128	4.7	18.64	3.2	18.1	3.9	20.93	0.04	135	23	131	28	NONE		20.6	53	34.7	746	773	4873	203	3.38	38	75	0	0	4873
									00:06:54	26.55	1.271	33.743	1037	557.341	845.109	1.52	238.4	38.3	57.2	37.7	8.57	2.4	128	4.4	18.76	3.01	18.13	3.84	20.93	0.04	136	22	132	28	NONE		20.6	53	34.7	746	774	4469	186.2	3.1	38	68.7	0	0	4469
									00:06:57	21.13	1.358	28.69	1204	483.445	751.981	1.56	253.9	42.8	56.3	36.2	7.44	2.1	127	3.8	18.7	3.15	18.2	3.78	20.93	0.04	136	23	132	27	NONE		20.6	53	34.7	746	774	3906	162.8	2.71	38	60.1	0	0	3906
									00:07:03	10.4	3.079	32.017	2182	534.415	836.205	1.56	576.2	96.7	58.5	37.4	8.22	2.3	126	4.2	18.71	3.14	18.05	3.88	20.93	0.04	136	23	131	28	NONE		20.6	53	34.7	746	774	4326	180.2	3	38	66.6	0	0	4326
									00:07:06	19.61	1.135	22.255	983	372.012	555.694	1.49	212.7	34.1	56.1	37.6	5.72	1.6	127	2.9	18.74	3	17.94	4.14	20.93	0.04	136	22	130	30	NONE		20.6	52	34.7	746	773	2969	123.7	2.06	39	45.7	0	0	2969
									00:07:09	24.19	1.34	32.419	1009	593.622	859.232	1.45	248.6	42.7	51.8	35.8	9.13	2.6	126	4.7	18.55	3.19	17.78	4.17	20.93	0.04	135	23	129	30	NONE		20.6	52	34.7	746	773	4695	195.6	3.26	39	72.2	0	0	4695
									00:07:11	26.55	1.032	27.398	991	454.474	643.737	1.42	193.9	29.2	56.2	39.7	6.99	2	125	3.6	18.79	2.83	18	3.89	20.93	0.04	136	21	131	28	NONE		20.7	52	34.7	746	773	3572	148.8	2.48	39	55	0	0	3572
									00:07:13	26.2	1.21	31.703	990	552.048	777.18	1.41	226.1	35.7	54.1	38.4	8.49	2.4	125	4.4	18.69	2.95	17.96	3.9	20.93	0.04	136	21	130	28	NONE		20.6	52	34.7	746	773	4331	180.5	3.01	39	66.6	0	0	4331
									00:07:17	14.63	2.924	42.79	2283	738.743	1101.13	1.49	545.9	90.5	56.5	37.9	11.37	3.2	127	5.8	18.67	3.1	18.15	3.79	20.93	0.04	136	23	132	28	NONE		20.6	52	34.7	746	774	5893	245.5	4.09	39	90.7	0	0	5893
									00:07:20	24.19	1.114	26.952	1014	446.447	665.447	1.49	209	33.1	56.6	38	6.87	2	127	3.5	18.76	2.97	18.15	3.75	20.93	0.04	136	22	132	27	NONE		20.6	53	34.7	746	774	3561	148.4	2.47	39	54.8	0	0	3561
									00:07:22	24.19	0.757	18.315	477	320.754	466.607	1.45	141.2	23.2	51.8	35.6	4.93	1.4	128	2.5	18.65	3.06	17.82	3.99	20.93	0.04	136	22	130	29	NONE		20.6	53	34.7	746	774	2540	105.9	1.76	39	39.1	0	0	2540
									00:07:27	11.63	2.9	33.721	2298	593.586	876.981	1.48	540.3	90.7	55.4	37.5	9.13	2.6	127	4.7	18.63	3.13	17.9	4.04	20.93	0.04	135	23	130	29	NONE		20.6	53	34.7	746	773	4723	196.8	3.28	40	72.7	0	0	4723
									00:07:28	61.86	0.155	9.588	103	171.816	257.279	1.5	28.8	5	30.6	20.4	2.64	0.8	127	1.4	18.58	3.23	18.1	3.56	20.93	0.04	135	23	132	26	NONE		20.6	53	34.7	746	774	1372	57.2	0.95	40	21.1	0	0	1372
									00:07:31	18.99	1.284	24.38	1237	472.798	661.891	1.4	236.7	41.9	48.8	34.8	7.27	2.1	127	3.7	18.43	3.26	17.84	4.05	20.93	0.04	134	24	130	29	NONE		20.6	53	34.7	746	773	3704	154.3	2.57	40	57	0	0	3704
									00:07:34	21.35	1.483	31.665	1149	597.745	825.629	1.38	274.5	46.5	50.5	36.5	9.2	2.6	126	4.7	18.51	3.14	17.9	3.94	20.93	0.04	135	23	130	29	NONE		20.6	53	34.7	746	774	4665	194.4	3.24	40	71.8	0	0	4665
									00:07:37	23.17	1.284	29.745	1064	546.898	752.919	1.38	238.5	39.1	51.4	37.4	8.41	2.4	125	4.4	18.57	3.05	17.9	3.93	20.93	0.04	135	22	130	29	NONE		20.6	53	34.7	746	774	4264	177.7	2.96	40	65.6	0	0	4264
									00:07:40	21.98	1.361	29.912	1103	527.765	717.438	1.36	254.2	39.3	53.8	39.5	8.12	2.3	125	4.2	18.68	2.89	17.88	3.91	20.93	0.04	136	21	130	28	NONE		20.6	53	34.7	746	774	4100	170.8	2.85	40	63.1	0	0	4100
									00:07:42	22.81	1.191	27.171	927	500.536	686.456	1.37	221.2	36.2	51.1	37.3	7.7	2.2	124	4	18.57	3.04	17.77	4.08	20.93	0.04	135	22	129	30	NONE		20.6	53	34.8	746	773	3898	162.4	2.71	40	60	0	0	3898
									00:07:49	8.68	3.349	29.08	2471	542.188	776.432	1.43	620.1	107.5	52.5	36.7	8.34	2.4	127	4.3	18.52	3.21	17.62	4.29	20.93	0.04	135	23	128	31	NONE		20.6	53	34.7	746	774	4275	178.1	2.97	41	65.8	0	0	4275
									00:07:52	24.19	1.139	27.556	1117	480.842	665.23	1.38	212.9	33.1	53.8	38.9	7.4	2.1	128	3.8	18.69	2.91	17.83	3.97	20.93	0.04	136	21	130	29	NONE		20.6	53	34.7	746	774	3754	156.4	2.61	41	57.8	0	0	3754
									00:07:54	23.62	1.068	25.228	956	456.643	616.252	1.35	198.9	31.4	51.6	38.3	7.03	2	127	3.6	18.62	2.94	17.76	4	20.93	0.04	135	21	129	29	NONE		20.6	53	34.7	746	774	3541	147.5	2.46	41	54.5	0	0	3541
									00:07:57	23.72	1.176	27.889	975	512.596	681.742	1.33	218.7	34.6	51.2	38.5	7.89	2.3	126	4.1	18.6	2.94	17.78	3.97	20.93	0.04	135	21	129	29	NONE		20.6	53	34.7	746	773	3959	164.9	2.75	41	60.9	0	0	3959
									00:07:59	23.72	1	23.715	897	424.005	545.315	1.29	186.8	27.7	52	40.4	6.52	1.9	124	3.4	18.68	2.77	17.82	3.89	20.93	0.04	136	20	129	28	NONE		20.6	53	34.7	746	773	3245	135.2	2.25	41	49.9	0	0	3245
									00:08:02	22.73	1.04	23.636	951	447.738	573.972	1.28	192.9	30.4	49.2	38.4	6.89	2	122	3.7	18.55	2.92	17.69	4.01	20.93	0.04	135	21	128	29	NONE		20.6	53	34.7	746	773	3424	142.7	2.38	41	52.7	0	0	3424
									00:08:06	13.39	2.356	31.554	2178	572.063	771.117	1.35	438.7	69.3	53.5	39.7	8.8	2.5	121	4.7	18.62	2.94	17.96	3.76	20.93	0.04	135	21	130	27	NONE		20.6	53	34.7	746	773	4434	184.8	3.08	41	68.2	0	0	4434
									00:08:09	25.21	1.162	29.294	711	512.901	680.236	1.33	217.4	32.5	53.7	40.5	7.89	2.3	121	4.2	18.71	2.8	17.9	3.84	20.93	0.04	136	20	130	28	NONE		20.6	53	34.7	746	773	3958	164.9	2.75	41	60.9	0	0	3958
									00:08:11	25.97	1.235	32.078	834	609.157	811.787	1.33	228.7	37.6	49.7	37.3	9.37	2.7	122	5	18.52	3.04	17.71	4.04	20.93	0.04	135	22	129	29	NONE		20.6	53	34.7	746	774	4707	196.1	3.27	42	72.4	0	0	4707
									00:08:15	14.85	2.815	41.807	2282	733.652	1027.94	1.4	525.6	83.3	55.6	39.7	11.29	3.2	125	5.9	18.67	2.96	18.11	3.67	20.93	0.04	136	21	131	27	NONE		20.6	53	34.7	746	773	5748	239.5	3.99	42	88.4	0	0	5748
									00:08:18	18.69	1.484	27.738	1284	484.091	683.386	1.41	277.2	44	54.6	38.7	7.45	2.1	125	3.9	18.68	2.96	18.12	3.71	20.93	0.04	136	22	132	27	NONE		20.6	53	34.7	746	773	3801	158.4	2.64	42	58.5	0	0	3801
									00:08:24	11.09	1.686	18.699	1117	319.791	424.339	1.33	316.3	46.1	56	42.2	4.92	1.4	120	2.7	18.76	2.73	17.5	4.16	20.93	0.04	136	20	127	30	NONE		20.6	53	34.7	746	773	2468	102.8	1.71	42	38	0	0	2468
									00:08:26	23.08	1.162	26.815	934	567.992	733.464	1.29	212.2	38.2	44.4	34.4	8.74	2.5	119	4.8	18.26	3.29	17.63	4.06	20.93	0.04	133	24	128	30	NONE		20.6	53	34.7	746	774	4352	181.3	3.02	42	66.9	0	0	4352
									00:08:29	19.48	1.182	23.026	1078	455.477	591.134	1.3	217.9	36.5	47.6	36.6	7.01	2	120	3.8	18.43	3.09	17.76	3.92	20.93	0.04	134	22	129	28	NONE		20.6	53	34.7	746	773	3494	145.6	2.43	42	53.8	0	0	3494
									00:08:32	19.23	1.239	23.827	969	489.652	620.436	1.27	227.4	38.8	45.9	36.2	7.53	2.2	121	4	18.35	3.13	17.66	3.97	20.93	0.04	133	23	128	29	NONE		20.6	53	34.7	746	774	3733	155.5	2.59	43	57.4	0	0	3733
									00:08:40	8.37	3.084	25.808	2271	520.724	685.57	1.32	566.7	98.5	48.4	36.8	8.01	2.3	124	4.2	18.38	3.19	17.79	3.83	20.93	0.04	133	23	129	28	NONE		20.6	53	34.7	746	773	4010	167.1	2.78	43	61.7	0	0	4010
									00:08:42	22.73	1.189	27.023	1213	541.764	683.854	1.26	219	36.2	46.9	37.2	8.33	2.4	127	4.3	18.42	3.04	17.8	3.76	20.93	0.04	134	22	129	27	NONE		20.6	53	34.8	746	774	4126	171.9	2.87	43	63.5	0	0	4126
									00:08:45	21.35	1.516	32.37	1167	649.22	837.964	1.29	279	47.2	47.6	36.8	9.99	2.9	128	5.1	18.4	3.11	17.85	3.76	20.93	0.04	134	23	130	27	NONE		20.6	53	34.8	746	773	4973	207.2	3.45	43	76.5	0	0	4973
									00:08:48	21.98	1.423	31.275	1141	630.994	820.634	1.3	261.6	44.9	47.1	36.2	9.71	2.8	127	5	18.38	3.16	17.9	3.73	20.93	0.04	133	23	130	27	NONE		20.6	53	34.7	746	773	4844	201.8	3.36	43	74.5	0	0	4844
									00:08:49	58.25	0.305	17.767	128	304.551	381.621	1.25	57.3	7.9	44.9	35.9	4.69	1.3	126	2.4	18.79	2.59	18.21	3.26	20.93	0.04	136	19	132	24	NONE		20.6	53	34.7	746	773	2315	96.5	1.61	43	35.6	0	0	2315
									00:08:52	18.99	1.935	36.741	1547	736.59	975.971	1.32	355.8	61.8	48.1	36.3	11.33	3.2	128	5.8	18.39	3.19	17.92	3.74	20.93	0.04	134	23	130	27	NONE		20.6	53	34.8	746	774	5683	236.8	3.95	44	87.4	0	0	5683
									00:08:56	16.04	1.441	23.118	1373	453.502	604.331	1.33	265.7	45.3	48.5	36.4	6.98	2	129	3.5	18.44	3.14	17.79	3.92	20.93	0.04	134	23	129	28	NONE		20.6	53	34.8	746	773	3504	146	2.43	44	53.9	0	0	3504
									00:08:58	25.64	1.02	26.154	917	519.449	667.168	1.28	188	31.3	46.9	36.5	7.99	2.3	128	4.1	18.43	3.07	17.79	3.84	20.93	0.04	134	22	129	28	NONE		20.6	53	34.7	746	774	3974	165.6	2.76	44	61.1	0	0	3974
									00:09:01	22.47	1.177	26.449	1038	503.089	653.554	1.3	218.1	35	49.4	38.1	7.74	2.2	128	3.9	18.53	2.97	17.87	3.79	20.93	0.04	135	22	130	28	NONE		20.6	53	34.8	746	774	3861	160.9	2.68	44	59.4	0	0	3861
									00:09:07	9.79	2.925	28.63	2191	556.541	737.279	1.32	540.1	90.6	50.2	37.9	8.56	2.4	127	4.4	18.46	3.1	17.62	4.06	20.93	0.04	134	22	128	29	NONE		20.6	53	34.7	746	773	4293	178.9	2.98	44	66.1	0	0	4293
									00:09:10	19.42	1.071	20.796	905	454.106	578.496	1.27	194.8	35.8	42.8	33.6	6.99	2	128	3.5	18.19	3.34	17.6	4.05	20.93	0.04	132	24	128	29	NONE		20.6	53	34.7	746	773	3467	144.4	2.41	44	53.3	0	0	3467
									00:09:13	20.2	1.064	21.495	1037	453.327	571.287	1.26	194.6	34	44.3	35.2	6.97	2	127	3.6	18.29	3.2	17.62	4.03	20.93	0.04	133	23	128	29	NONE		20.5	53	34.7	746	773	3451	143.8	2.4	44	53.1	0	0	3451
									00:09:16	20	1.298	25.96	1044	546.891	692.023	1.27	237.4	41.6	44.9	35.5	8.41	2.4	124	4.4	18.29	3.2	17.63	3.97	20.93	0.04	133	23	128	29	NONE		20.5	53	34.8	746	773	4168	173.6	2.89	45	64.1	0	0	4168
									00:09:19	22.64	0.83	18.792	727	388.097	476.142	1.23	152.4	25.3	44.3	36.1	5.97	1.7	124	3.1	18.36	3.05	17.56	4	20.93	0.04	133	22	127	29	NONE		20.5	53	34.7	746	773	2934	122.2	2.04	45	45.1	0	0	2934
									00:09:24	11.86	2.656	31.494	2196	631.924	814.353	1.29	488.8	82.6	48.5	37.7	9.72	2.8	122	5.2	18.4	3.11	17.86	3.79	20.93	0.04	134	23	130	28	NONE		20.5	52	34.7	746	773	4839	201.6	3.36	45	74.4	0	0	4839
									00:09:38	13.22	3.277	43.308	2323	836.773	1091.87	1.3	605.9	99.4	50.7	38.8	12.87	3.7	121	6.9	18.49	3.03	17.94	3.66	20.93	0.04	134	22	130	27	NONE		20.5	52	34.7	746	773	6429	267.9	4.46	46	98.9	0	0	6429
									00:09:43	10.85	1.48	16.058	1535	305.698	402.175	1.32	274.1	44.6	50	38	4.7	1.3	126	2.4	18.52	3.01	17.83	3.88	20.93	0.04	135	22	130	28	NONE		20.5	52	34.7	746	774	2354	98.1	1.63	46	36.2	0	0	2354
									00:09:47	19.87	1.303	25.887	988	497.312	648.925	1.3	241.1	39.3	49.3	37.7	7.65	2.2	128	3.9	18.5	3.02	17.89	3.78	20.93	0.04	134	22	130	27	NONE		20.5	52	34.8	746	773	3821	159.2	2.65	46	58.8	0	0	3821
									00:09:49	22.9	1.109	25.397	1039	460.936	591.323	1.28	206.8	31.1	51.6	40.2	7.09	2	127	3.6	18.65	2.8	17.97	3.63	20.93	0.04	135	20	130	26	NONE		20.5	52	34.8	746	773	3525	146.9	2.45	46	54.2	0	0	3525
									00:09:52	22.99	1.195	27.471	976	520.612	680.058	1.31	221.5	35.6	49.7	38	8.01	2.3	126	4.1	18.54	2.98	17.96	3.69	20.93	0.04	135	22	130	27	NONE		20.5	52	34.7	746	773	4001	166.7	2.78	46	61.6	0	0	4001
									00:09:54	22.06	1.057	23.316	970	409.085	525.379	1.28	197.9	28.7	53.2	41.4	6.29	1.8	126	3.2	18.72	2.72	18.09	3.54	20.93	0.04	136	20	131	26	NONE		20.5	52	34.8	746	773	3130	130.4	2.17	47	48.1	0	0	3130
									00:09:57	20.76	1.004	20.844	969	362.453	463.368	1.28	188.2	26.9	53.5	41.8	5.58	1.6	123	2.9	18.75	2.68	17.94	3.67	20.93	0.04	136	19	130	27	NONE		20.5	52	34.8	746	774	2770	115.4	1.92	47	42.6	0	0	2770
									00:10:00	21.28	0.957	20.362	869	360.718	460.87	1.28	179	26.1	52.3	40.9	5.55	1.6	121	3	18.7	2.73	17.84	3.72	20.93	0.04	136	20	130	27	NONE		20.5	52	34.8	746	773	2756	114.8	1.91	47	42.4	0	0	2756
									00:10:03	21.13	0.859	18.148	817	347.272	429.847	1.24	159.3	24.5	48	38.8	5.34	1.5	119	2.9	18.54	2.85	17.87	3.69	20.93	0.04	135	21	130	27	NONE		20.5	52	34.8	746	773	2631	109.6	1.83	47	40.5	0	0	2631
									00:10:06	22.06	0.93	20.515	789	396.605	485.44	1.22	172.3	26.5	47.8	39.1	6.1	1.7	117	3.4	18.53	2.85	17.77	3.75	20.93	0.04	135	21	129	27	NONE		20.5	52	34.8	746	773	2996	124.8	2.08	47	46.1	0	0	2996
									00:10:15	6.2	3.346	20.74	2543	344.722	498.917	1.45	628.1	96.9	58.9	40.7	5.3	1.5	123	2.8	18.77	2.9	17.67	3.89	20.93	0.04	136	21	128	28	NONE		20.5	52	34.8	746	774	2726	113.6	1.89	47	41.9	0	0	2726
									00:10:18	19.54	0.933	18.235	917	404.309	476.162	1.18	169.8	29.3	41.7	35.4	6.22	1.8	124	3.3	18.2	3.14	17.53	3.94	20.93	0.04	132	23	127	29	NONE		20.5	52	34.8	746	773	3025	126	2.1	47	46.5	0	0	3025
									00:10:24	10.2	3.077	31.398	2699	581.227	724.256	1.25	572.9	85.5	52.8	42.4	8.94	2.6	123	4.7	18.62	2.78	17.76	3.68	20.93	0.04	135	20	129	27	NONE		20.5	52	34.8	746	774	4411	183.8	3.06	48	67.9	0	0	4411
									00:10:27	19.11	1.142	21.822	1133	411.922	506.053	1.23	212.2	31.9	49.7	40.5	6.34	1.8	123	3.3	18.58	2.79	17.9	3.59	20.93	0.04	135	20	130	26	NONE		20.5	52	34.8	746	773	3115	129.8	2.16	48	47.9	0	0	3115
									00:10:31	16.53	1.28	21.157	1153	438.482	538.603	1.23	234.9	39.2	45.6	37.1	6.75	1.9	124	3.5	18.35	3.06	17.69	3.83	20.93	0.04	133	22	128	28	NONE		20.5	53	34.8	746	773	3316	138.2	2.3	48	51	0	0	3316
									00:10:34	19.93	1.031	20.551	915	432.831	513.538	1.19	189	31	44.3	37.3	6.66	1.9	124	3.5	18.33	3.01	17.63	3.77	20.93	0.04	133	22	128	27	NONE		20.4	53	34.8	746	773	3244	135.2	2.25	48	49.9	0	0	3244
									00:10:37	24.29	1.107	26.891	758	609.212	698.834	1.15	201	34.6	41.3	36	9.37	2.7	123	5	18.16	3.13	17.42	3.91	20.93	0.04	132	23	127	28	NONE		20.4	53	34.8	746	774	4528	188.7	3.14	48	69.7	0	0	4528
									00:10:43	8.88	2.807	24.914	2304	499.574	630.785	1.26	517	85.5	48.6	38.5	7.69	2.2	122	4.1	18.42	3.05	17.47	3.85	20.93	0.04	134	22	127	28	NONE		20.4	53	34.8	746	773	3805	158.5	2.64	48	58.5	0	0	3805
									00:10:50	9.48	1.867	17.697	1468	445.637	508.165	1.14	333.3	64.4	38.2	33.5	6.86	2	122	3.7	17.85	3.45	17.23	4.07	20.93	0.04	130	25	125	30	NONE		20.4	53	34.8	746	774	3308	137.8	2.3	49	50.9	0	0	3308
									00:10:53	18.02	0.826	14.883	928	354.191	378.918	1.07	149.2	25.3	38.5	35.9	5.45	1.6	122	2.9	18.06	3.06	17.21	3.96	20.93	0.04	131	22	125	29	NONE		20.4	53	34.8	746	774	2589	107.9	1.8	49	39.8	0	0	2589
									00:10:56	18.69	0.963	18	827	447.939	463.055	1.03	172.9	29.8	37.3	36	6.89	2	121	3.7	17.95	3.09	17.09	4.05	20.93	0.04	131	22	124	29	NONE		20.4	53	34.8	746	774	3249	135.4	2.26	49	50	0	0	3249
									00:11:00	18.13	1.115	20.211	988	514.3	527.523	1.03	199.5	35	36.8	35.9	7.91	2.3	120	4.3	17.89	3.14	17.05	4.02	20.93	0.04	130	23	124	29	NONE		20.4	53	34.8	746	774	3724	155.2	2.59	49	57.3	0	0	3724
									00:11:10	6.05	3.267	19.78	2275	415.241	511.443	1.23	598.4	101.6	46.6	37.8	6.39	1.8	119	3.5	18.32	3.11	17.32	3.84	20.93	0.04	133	23	126	28	NONE		20.3	53	34.8	746	774	3142	130.9	2.18	49	48.3	0	0	3142
									00:11:15	11.05	2.874	31.757	2447	745.455	799.883	1.07	520.2	87.1	41.6	38.7	11.47	3.3	119	6.3	18.1	3.03	17.4	3.75	20.93	0.04	131	22	126	27	NONE		20.3	53	34.8	746	773	5453	227.2	3.79	50	83.9	0	0	5453
									00:11:18	19.35	0.992	19.2	960	431.662	466.264	1.08	180.7	29	41.3	38.3	6.64	1.9	119	3.6	18.22	2.92	17.51	3.76	20.93	0.04	132	21	127	27	NONE		20.3	53	34.8	746	773	3163	131.8	2.2	50	48.7	0	0	3163
									00:11:21	20.07	1.107	22.214	965	511.218	555.315	1.09	200.9	33.3	40.7	37.5	7.86	2.2	120	4.3	18.15	3.01	17.46	3.78	20.93	0.04	132	22	127	27	NONE		20.3	53	34.8	746	773	3751	156.3	2.6	50	57.7	0	0	3751
									00:11:24	21.28	1.059	22.532	938	510.905	556.881	1.09	192.6	31.5	41.2	37.8	7.86	2.2	121	4.2	18.19	2.97	17.45	3.79	20.93	0.04	132	22	127	28	NONE		20.3	53	34.8	746	773	3751	156.3	2.61	50	57.7	0	0	3751
									00:11:30	9.1	3.05	27.769	2258	557.805	683.114	1.22	562.2	90.3	48.6	39.7	8.58	2.5	120	4.6	18.43	2.96	17.58	3.57	20.93	0.04	134	21	128	26	NONE		20.3	53	34.8	746	773	4215	175.6	2.93	50	64.8	0	0	4215
									00:11:35	13.45	1.199	16.13	1328	365.188	414.931	1.14	217.8	37.1	41.6	36.6	5.62	1.6	121	3	18.17	3.09	17.46	3.89	20.93	0.04	132	22	127	28	NONE		20.3	53	34.8	746	773	2708	112.8	1.88	51	41.7	0	0	2708
									00:11:39	14.49	1.234	17.884	844	407.603	459.037	1.13	224	38.1	41.4	36.7	6.27	1.8	118	3.5	18.15	3.09	17.47	3.83	20.93	0.04	132	22	127	28	NONE		20.3	53	34.8	746	773	3016	125.7	2.09	51	46.4	0	0	3016
									00:11:42	21.58	1.041	22.468	911	549.872	595.925	1.08	187.1	33.2	38.1	35.2	8.46	2.4	119	4.6	17.97	3.19	17.3	3.92	20.93	0.04	130	23	126	28	NONE		20.3	53	34.8	746	773	4032	168	2.8	51	62	0	0	4032
									00:11:44	23.44	1.196	28.031	1032	662.986	722.9	1.09	216.1	37.1	39.8	36.5	10.2	2.9	120	5.5	18.07	3.1	17.42	3.85	20.93	0.04	131	23	127	28	NONE		20.3	53	34.8	746	774	4868	202.9	3.38	51	74.9	0	0	4868
									00:11:47	21.98	1.22	26.813	1234	550.483	612.924	1.11	224.9	33.6	45.9	41.2	8.47	2.4	122	4.5	18.43	2.75	17.64	3.63	20.93	0.04	134	20	128	26	NONE		20.3	53	34.8	746	773	4062	169.3	2.82	51	62.5	0	0	4062
									00:11:50	23.62	0.842	19.89	834	384.864	430.997	1.12	156.4	22	47.4	42.3	5.92	1.7	122	3.2	18.57	2.61	17.65	3.61	20.93	0.04	135	19	128	26	NONE		20.3	53	34.8	746	774	2844	118.5	1.98	51	43.8	0	0	2844
									00:11:52	22.56	0.952	21.474	838	439.458	486.707	1.11	175.6	26	45.3	40.9	6.76	1.9	120	3.7	18.45	2.73	17.59	3.71	20.93	0.04	134	20	128	27	NONE		20.3	53	34.8	746	773	3239	135	2.25	51	49.8	0	0	3239
									00:11:57	13.13	2.423	31.812	2235	644.82	756.707	1.17	446.7	69.4	47.9	40.8	9.92	2.8	119	5.4	18.44	2.86	17.79	3.6	20.93	0.04	134	21	129	26	NONE		20.3	53	34.8	746	773	4820	200.8	3.35	52	74.2	0	0	4820
									00:11:59	24.39	0.873	21.293	782	410.191	483.797	1.18	162	23.9	47.7	40.5	6.31	1.8	120	3.4	18.56	2.74	17.83	3.54	20.93	0.04	135	20	129	26	NONE		20.3	53	34.8	746	773	3070	127.9	2.13	52	47.2	0	0	3070
									00:12:02	26.79	0.836	22.393	700	445.216	524.879	1.18	154.5	23.6	46.1	39.1	6.85	2	120	3.7	18.48	2.82	17.76	3.62	20.93	0.04	134	20	129	26	NONE		20.3	53	34.8	746	773	3332	138.8	2.31	52	51.3	0	0	3332
									00:12:05	18.58	0.967	17.963	644	391.009	450.794	1.15	176.6	29.2	42.6	37	6.02	1.7	119	3.3	18.26	3.02	17.53	3.88	20.93	0.04	133	22	127	28	NONE		20.3	53	34.8	746	773	2910	121.2	2.02	52	44.8	0	0	2910
									00:12:08	20.34	1.021	20.766	1076	474.165	532.607	1.12	185.3	31.5	40.8	36.3	7.29	2.1	119	4	18.15	3.09	17.55	3.76	20.93	0.04	132	22	127	27	NONE		20.3	54	34.8	746	773	3507	146.1	2.44	52	53.9	0	0	3507
									00:12:10	23.44	0.918	21.516	930	438.907	486.247	1.11	169.4	25	45.3	40.9	6.75	1.9	120	3.7	18.45	2.72	17.63	3.64	20.93	0.04	134	20	128	26	NONE		20.3	54	34.8	746	773	3235	134.8	2.25	52	49.8	0	0	3235
									00:12:13	20.62	1.074	22.144	993	487.111	548.243	1.13	196	32	42.5	37.8	7.49	2.1	121	4	18.25	2.98	17.63	3.64	20.93	0.04	132	22	128	26	NONE		20.2	54	34.8	746	773	3604	150.2	2.5	52	55.4	0	0	3604
									00:12:16	22.14	0.91	20.148	906	415.201	459.393	1.11	167.7	25	44.8	40.5	6.39	1.8	122	3.4	18.43	2.75	17.67	3.58	20.93	0.04	134	20	128	26	NONE		20.3	54	34.8	746	773	3059	127.5	2.12	52	47.1	0	0	3059
									00:12:18	23.62	0.959	22.654	886	487.736	535.507	1.1	175.7	27.3	43.1	39.2	7.5	2.1	122	4	18.32	2.85	17.62	3.64	20.93	0.04	133	21	128	26	NONE		20.2	54	34.8	746	773	3587	149.5	2.49	52	55.2	0	0	3587
									00:12:21	23.72	0.903	21.415	867	444.139	488.137	1.1	166.3	24.8	44.5	40.5	6.83	2	123	3.6	18.42	2.75	17.63	3.63	20.93	0.04	134	20	128	26	NONE		20.2	54	34.8	746	773	3267	136.1	2.27	52	50.3	0	0	3267
									00:12:23	24.69	0.918	22.667	776	483.182	533.056	1.1	168.4	26	43.3	39.3	7.43	2.1	122	4	18.34	2.83	17.56	3.68	20.93	0.04	133	21	127	27	NONE		20.2	54	34.8	746	773	3558	148.2	2.47	53	54.7	0	0	3558
									00:12:30	8.58	2.867	24.609	2300	511.846	596.826	1.17	526.8	83.7	46.9	40.2	7.87	2.2	124	4.1	18.37	2.92	17.63	3.63	20.93	0.04	133	21	128	26	NONE		20.3	54	34.8	746	773	3820	159.2	2.65	53	58.8	0	0	3820
									00:12:35	13.61	1.161	15.796	1225	341.547	395.748	1.16	212.2	35	43.5	37.5	5.25	1.5	125	2.7	18.28	3.01	17.47	3.71	20.93	0.04	133	22	127	27	NONE		20.3	53	34.8	746	773	2545	106	1.77	53	39.2	0	0	2545
									00:12:39	13.61	1.165	15.85	966	371.48	410.62	1.11	210.7	36.3	40.1	36.3	5.72	1.6	123	3	18.09	3.12	17.24	3.85	20.93	0.04	131	23	125	28	NONE		20.3	53	34.8	746	773	2737	114	1.9	53	42.1	0	0	2737
									00:12:43	17.75	1.351	23.982	1228	586.895	630.316	1.07	242.9	42.7	38.7	36.1	9.03	2.6	122	4.8	17.98	3.16	17.37	3.83	20.93	0.04	131	23	126	28	NONE		20.3	53	34.8	746	773	4294	178.9	2.98	53	66.1	0	0	4294
									00:12:49	8.75	2.963	25.915	2335	565.189	636.576	1.13	541.4	87.6	44.8	39.7	8.7	2.5	121	4.7	18.27	2.96	17.39	3.82	20.93	0.04	133	21	126	28	NONE		20.3	53	34.8	746	773	4182	174.3	2.9	54	64.3	0	0	4182
									00:12:53	16.26	1.416	23.024	1248	518.265	585.234	1.13	257.5	43.3	42.2	37.4	7.97	2.3	123	4.2	18.19	3.06	17.53	3.74	20.93	0.04	132	22	127	27	NONE		20.3	53	34.8	746	773	3838	159.9	2.66	54	59	0	0	3838
									00:12:57	15.71	0.99	15.55	822	341.622	378.396	1.11	180.8	29	42.3	38.2	5.26	1.5	121	2.8	18.26	2.93	17.52	3.73	20.93	0.04	133	21	127	27	NONE		20.2	53	34.8	746	773	2518	104.9	1.75	54	38.7	0	0	2518
									00:13:00	17.44	1.09	19.012	1045	446.175	485.711	1.09	197.2	33.5	39.9	36.6	6.86	2	120	3.7	18.09	3.07	17.34	3.83	20.93	0.04	131	22	126	28	NONE		20.2	53	34.8	746	773	3275	136.5	2.27	54	50.4	0	0	3275
									00:13:03	22.9	0.935	21.412	878	484.936	517.407	1.07	170.2	27.2	40.8	38.3	7.46	2.1	119	4.1	18.2	2.91	17.46	3.68	20.93	0.04	132	21	127	27	NONE		20.2	53	34.8	746	773	3543	147.6	2.46	54	54.5	0	0	3543
									00:13:06	23.9	0.777	18.574	728	411.182	430.621	1.05	142	21.7	41.1	39.2	6.33	1.8	118	3.5	18.28	2.79	17.43	3.74	20.93	0.04	133	20	127	27	NONE		20.2	53	34.8	746	773	2991	124.6	2.08	54	46	0	0	2991
									00:13:08	22.14	1.083	23.978	846	575.346	603.539	1.05	195.5	32.8	39	37.2	8.85	2.5	117	4.9	18.05	3.03	17.24	3.85	20.93	0.04	131	22	125	28	NONE		20.2	53	34.8	746	773	4187	174.5	2.91	54	64.4	0	0	4187
									00:13:11	25.21	1.07	26.975	882	639.668	672.471	1.05	193.5	32.1	39.4	37.5	9.84	2.8	117	5.5	18.08	3	17.34	3.76	20.93	0.04	131	22	126	27	NONE		20.2	53	34.8	746	773	4658	194.1	3.23	55	71.7	0	0	4658
									00:13:14	18.46	1.084	20.012	983	472.892	500.144	1.06	196.1	32.6	39.6	37.4	7.28	2.1	117	4	18.09	3.01	17.39	3.73	20.93	0.04	131	22	126	27	NONE		20.2	53	34.8	746	773	3448	143.7	2.39	55	53	0	0	3448
									00:13:17	18.99	0.892	16.937	814	374.907	394.081	1.05	163	25	41.6	39.6	5.77	1.6	116	3.2	18.27	2.8	17.55	3.63	20.93	0.04	133	20	127	26	NONE		20.2	53	34.8	746	773	2730	113.7	1.9	55	42	0	0	2730
									00:13:27	6.2	2.854	17.708	2431	386.505	453.395	1.17	520.7	87.9	44.7	38.1	5.95	1.7	116	3.3	18.24	3.08	17.31	3.87	20.93	0.04	132	22	126	28	NONE		20.2	53	34.8	746	773	2889	120.4	2.01	55	44.4	0	0	2889
									00:13:36	7.85	1.845	14.49	1757	357.23	384.041	1.08	331.3	58.8	39	36.3	5.5	1.6	112	3.2	17.96	3.19	17.3	3.82	20.93	0.04	130	23	126	28	NONE		20.2	53	34.8	746	773	2615	108.9	1.82	55	40.2	0	0	2615
									00:13:39	14.22	0.646	9.185	647	226.374	220.825	0.98	116.4	18.7	36.2	37.1	3.48	1	113	2	18.02	2.89	16.97	3.92	20.93	0.04	131	21	123	28	NONE		20.2	53	34.8	746	773	1621	67.5	1.13	55	24.9	0	136	1485
									00:13:42	19.05	1.016	19.352	848	513.699	500.399	0.97	180.8	31.6	35.1	36	7.9	2.3	114	4.5	17.8	3.11	16.95	3.91	20.93	0.04	129	23	123	28	NONE		20.2	53	34.8	746	773	3678	153.2	2.55	56	56.6	0	325	3353
									00:13:45	17.29	0.759	13.124	818	327.469	311.579	0.95	136.6	21.7	36.4	38.2	5.04	1.4	113	2.9	18	2.86	17.08	3.8	20.93	0.04	131	21	124	28	NONE		20.2	53	34.8	746	773	2333	97.2	1.62	56	35.9	0	386	1946
									00:13:49	18.18	1.262	22.945	759	660.35	624.672	0.95	221.5	41.3	32.8	34.7	10.16	2.9	114	5.8	17.55	3.27	16.87	3.96	20.93	0.04	127	24	122	29	NONE		20.2	53	34.8	746	773	4698	195.8	3.26	56	72.3	0	866	3832
									00:13:51	20.2	1.009	20.384	932	552.128	522.261	0.95	179.1	31.1	34.4	36.3	8.49	2.4	116	4.8	17.75	3.08	17.03	3.8	20.93	0.04	129	22	124	28	NONE		20.2	53	34.8	746	773	3928	163.7	2.73	56	60.4	0	725	3203
									00:13:58	9.35	3.085	28.832	2273	663.526	678.221	1.02	561	87.4	42.5	41.5	10.21	2.9	118	5.6	18.18	2.83	17.34	3.7	20.93	0.04	132	21	126	27	NONE		20.2	53	34.8	746	773	4801	200	3.33	56	73.9	0	0	4801
									00:14:00	24.29	0.864	20.988	873	457.677	473.706	1.04	158.3	23.5	42.1	40.7	7.04	2	119	3.8	18.32	2.72	17.57	3.5	20.93	0.04	133	20	128	25	NONE		20.2	53	34.8	746	773	3321	138.4	2.31	56	51.1	0	0	3321
									00:14:03	22.56	0.856	19.308	821	395.693	407.635	1.03	158.2	21.8	44.8	43.5	6.09	1.7	120	3.3	18.48	2.55	17.55	3.51	20.93	0.04	134	18	127	25	NONE		20.2	53	34.9	746	773	2868	119.5	1.99	56	44.1	0	0	2868
									00:14:06	22.3	0.889	19.829	837	441.732	455.44	1.03	162.4	24.6	41.4	40.1	6.8	1.9	119	3.7	18.27	2.77	17.53	3.57	20.93	0.04	133	20	127	26	NONE		20.2	53	34.9	746	773	3202	133.4	2.22	57	49.3	0	0	3202
									00:14:11	10.68	1.263	13.484	1223	309.258	320.054	1.03	229.7	36.1	41.2	39.8	4.76	1.4	119	2.6	18.19	2.86	17.22	3.88	20.93	0.04	132	21	125	28	NONE		20.2	54	34.9	746	773	2244	93.5	1.56	57	34.5	0	0	2244
									00:14:14	21.43	0.814	17.443	648	402.264	409.211	1.02	148	23	39.6	39	6.19	1.8	117	3.4	18.18	2.83	17.18	3.82	20.93	0.04	132	21	125	28	NONE		20.2	54	34.8	746	773	2907	121.1	2.02	57	44.7	0	0	2907
									00:14:17	23.9	0.676	16.159	670	377.046	373.041	0.99	122.8	18.8	38.4	38.8	5.8	1.7	116	3.3	18.17	2.78	17.17	3.77	20.93	0.04	132	20	125	27	NONE		20.2	54	34.9	746	773	2708	112.8	1.88	57	41.7	0	98	2610
									00:14:20	16.62	0.822	13.662	684	336.556	329.942	0.98	148.1	23.9	37.1	37.9	5.18	1.5	114	3	18.02	2.91	17.06	3.84	20.93	0.04	131	21	124	28	NONE		20.1	54	34.9	746	773	2413	100.5	1.68	57	37.1	0	162	2251
									00:14:22	29.41	0.507	14.912	511	352.528	326.892	0.93	92.1	13.4	36.5	39.3	5.42	1.5	114	3.1	18.17	2.64	17.16	3.58	20.93	0.04	132	19	125	26	NONE		20.1	54	34.9	746	773	2498	104.1	1.73	57	38.4	0	620	1878
									00:14:39	13.51	1.169	15.797	922	310.828	379.386	1.22	216.1	33.8	47.8	39.1	4.78	1.4	122	2.5	18.49	2.89	17.32	3.72	20.93	0.04	134	21	126	27	NONE		20.2	54	35	746	773	2347	97.8	1.63	58	36.1	0	0	2347
									00:14:42	19.8	0.978	19.366	869	433.716	448.77	1.03	178.5	27.3	41.5	40.1	6.67	1.9	122	3.6	18.25	2.79	17.44	3.62	20.93	0.04	133	20	127	26	NONE		20.2	54	35	746	773	3147	131.1	2.19	58	48.4	0	0	3147
									00:14:45	15.87	1.279	20.302	1068	473.737	483.78	1.02	232.1	36.7	40.5	39.7	7.29	2.1	122	3.9	18.15	2.87	17.42	3.64	20.93	0.04	132	21	126	26	NONE		20.2	54	35	746	773	3427	142.8	2.38	58	52.7	0	0	3427
									00:14:49	18.29	0.966	17.671	983	389.72	396.149	1.02	176.8	26.1	42.1	41.4	6	1.7	122	3.2	18.3	2.7	17.45	3.57	20.93	0.04	133	20	127	26	NONE		20.2	54	35	746	773	2816	117.3	1.96	58	43.3	0	0	2816
									00:14:53	15.08	1.553	23.412	1117	582.369	599.011	1.03	278.9	47.8	38.4	37.3	8.96	2.6	121	4.8	17.96	3.08	17.37	3.67	20.93	0.04	130	22	126	27	NONE		20.2	54	35	746	773	4219	175.8	2.93	58	64.9	0	0	4219
									00:14:56	17.6	0.899	15.818	922	334.314	341.433	1.02	165.5	23.4	43.6	42.7	5.14	1.5	120	2.8	18.41	2.6	17.55	3.49	20.93	0.04	134	19	127	25	NONE		20.2	54	35	746	773	2418	100.8	1.68	58	37.2	0	0	2418
									00:14:59	20.55	0.79	16.233	736	357.137	357.947	1	144.7	21	41.4	41.3	5.49	1.6	120	3	18.32	2.66	17.48	3.53	20.93	0.04	133	19	127	26	NONE		20.2	54	35	746	773	2573	107.2	1.79	58	39.6	0	0	2573
									00:15:04	11.45	3.046	34.878	2162	780.485	826.29	1.06	555.6	86.9	43.7	41.2	12.01	3.4	122	6.4	18.24	2.85	17.66	3.46	20.93	0.04	132	21	128	25	NONE		20.2	54	35	746	773	5692	237.2	3.95	58	87.6	0	0	5692
									00:15:07	21.9	0.731	16.007	721	327.111	341.329	1.04	135.1	18.8	44.2	42.4	5.03	1.4	123	2.7	18.48	2.57	17.72	3.39	20.93	0.04	134	19	129	25	NONE		20.2	54	35	746	773	2378	99.1	1.65	59	36.6	0	0	2378
									00:15:09	25.1	0.645	16.192	568	332.106	341.296	1.03	119.2	16.4	43.5	42.3	5.11	1.5	123	2.7	18.48	2.54	17.56	3.5	20.93	0.04	134	18	127	25	NONE		20.2	54	35	746	773	2406	100.2	1.67	59	37	0	0	2406
									00:15:12	23.53	0.668	15.718	644	333.463	341.496	1.02	122.9	17.5	42.2	41.2	5.13	1.5	122	2.7	18.4	2.62	17.41	3.59	20.93	0.04	134	19	126	26	NONE		20.2	54	35.1	746	773	2414	100.6	1.68	59	37.1	0	0	2414
									00:15:17	13.51	1.027	13.878	664	271.264	326.536	1.2	190.1	29.1	47.7	39.6	4.17	1.2	122	2.2	18.51	2.83	17.27	3.59	20.93	0.04	134	21	125	26	NONE		20.2	54	35.1	746	773	2041	85	1.42	59	31.4	0	0	2041
									00:15:20	17.39	0.852	14.817	1041	335.71	328.956	0.98	155.5	22.8	40.5	41.3	5.16	1.5	123	2.7	18.25	2.68	17.31	3.62	20.93	0.04	133	19	126	26	NONE		20.2	54	35.1	746	773	2406	100.3	1.67	59	37	0	165	2241
									00:15:23	16.95	1.192	20.203	898	510.852	497.081	0.97	213.9	35.3	37.2	38.3	7.86	2.2	121	4.2	17.94	2.96	17.28	3.63	20.93	0.04	130	21	125	26	NONE		20.2	54	35.1	746	773	3656	152.3	2.54	59	56.3	0	336	3320
									00:15:26	21.66	0.733	15.877	764	366.767	350.375	0.96	133.5	19.5	39.2	41	5.64	1.6	121	3	18.21	2.66	17.24	3.63	20.93	0.04	132	19	125	26	NONE		20.2	54	35.1	746	773	2615	108.9	1.82	59	40.2	0	399	2216
									00:15:29	18.63	0.998	18.596	848	470.609	455.108	0.97	179.1	29.4	36.7	38	7.24	2.1	121	3.9	17.95	2.95	17.32	3.55	20.93	0.04	130	21	126	26	NONE		20.2	54	35.1	746	773	3364	140.2	2.34	59	51.8	0	378	2986
									00:15:33	18.81	0.688	12.94	821	306.523	295.026	0.96	124.8	18.9	37.9	39.4	4.72	1.3	119	2.6	18.14	2.75	17.25	3.59	20.93	0.04	132	20	125	26	NONE		20.2	54	35.1	746	773	2189	91.2	1.52	59	33.7	0	280	1909
									00:15:35	22.39	0.665	14.888	656	343.736	330.602	0.96	121.1	17.8	38.8	40.3	5.29	1.5	118	2.9	18.21	2.68	17.24	3.56	20.93	0.04	132	19	125	26	NONE		20.2	54	35.1	746	773	2454	102.3	1.7	59	37.8	0	320	2134
									00:15:39	15.96	0.877	13.995	843	353.405	337.983	0.96	157.5	25.5	36.4	38.1	5.44	1.6	117	3	17.96	2.91	17.18	3.7	20.93	0.04	130	21	125	27	NONE		20.1	54	35.1	746	773	2520	105	1.75	60	38.8	0	375	2145
									00:15:42	18.63	0.848	15.801	724	394.071	369.734	0.94	152.7	23.9	36.8	39.2	6.06	1.7	117	3.4	18.01	2.82	17.1	3.73	20.93	0.04	131	20	124	27	NONE		20.2	54	35.1	746	773	2799	116.6	1.94	60	43.1	0	590	2209
									00:15:46	17.44	0.965	16.831	804	421.021	393.874	0.94	173.7	27.2	37.1	39.6	6.48	1.9	117	3.6	18	2.82	17.13	3.7	20.93	0.04	131	20	124	27	NONE		20.2	54	35.1	746	773	2988	124.5	2.08	60	46	0	658	2331
									00:15:50	14.74	0.894	13.179	849	333.704	312.152	0.94	160.6	25.5	36.4	38.9	5.13	1.5	117	2.9	17.96	2.85	17.1	3.68	20.93	0.04	130	21	124	27	NONE		20.1	55	35.2	746	773	2369	98.7	1.64	60	36.4	0	522	1846
									00:15:54	15.62	0.961	15.016	816	394.771	359.442	0.91	171.7	27.7	35.3	38.7	6.07	1.7	117	3.4	17.87	2.88	16.96	3.74	20.93	0.04	130	21	123	27	NONE		20.1	55	35.2	746	773	2786	116.1	1.93	60	42.9	0	851	1935
[truncated: 35 more columns]

## Sheet: Sonuçlar
Parametre	um	Pre	Bekl.	%Beklenen	Ex Sonrası	% Değişim	Normal	Sınıf
Parametre	um	Ölçüm	Dinlenme	Isınma	AT	RC	Maks	Bekl.	%Beklenen	Normal	Sınıf
Parametre	um	Ölçüm	Dinlenme	Isınma	AT	RC	Maks	Bekl.	%Beklenen	Normal	Sınıf
Parametre	um	Ölçüm	Dinlenme	Isınma	AT	RC	Maks	Bekl.	%Beklenen	Normal	Sınıf
Parametre	um	Ölçüm	Dinlenme	Isınma	AT	RC	Maks	Bekl.	%Beklenen	Normal	Sınıf
Parametre	um	Ölçüm	Dinlenme	Isınma	AT	RC	Maks	Bekl.	%Beklenen	Normal	Sınıf
