# Supplementary material for: Correction: The contribution of energy systems during 30-second lower body Wingate anaerobic test in combat sports athletes: Intermittent versus single forms and gender comparison
Source: PLoS One. 2024 Jun 27;19(6):e0306361. doi: 10.1371/journal.pone.0306361 (PMC11210755; doi:10.1371/journal.pone.0306361)
Supplement: S1 File — A) Descriptive characteristics of athletes including age range, height, weight; B) Wingate test outputs, including metrics such as peak power, mean power, and fatigue index; C) Oxygen Consumption (O2) Data for two different Wingate test protocols, providing comparative insights into athletes’ oxygen consumption during these tests. (ZIP) [file pone.0306361.s001.zip › S1 File/C. Oxygen consumption data for two Wingate tests/All Raw-Oxygen Data/66.xlsx]

## Sheet: Veri
			Test Tarihi	24112022		Barometrik basınç (mmHg)	759		t	Rf	VT	VE_ergo	IV	VO2	VCO2	RQ	O2eksp	CO2eksp	VE/VO2	VE/VCO2	VO2/Kg	METS	HR	VO2/HR	FeO2	FeCO2	FetO2	FetCO2	FiO2	FiCO2	PeO2	PeCO2	PetO2	PETCO2	Faz	İşaretleyici	Ortam Sıc.	RH Amb	Cihaz Sıcaklığı	Analizör Basıncı	PB	EEkc	EEh	EEm	EEtot	EEkg	PRO	YAĞ	CHO
			Test Süresi	00:10:17		Ortam Sıcaklığı (°C)	23		s	1/min	L(btps)	L/min	mL	mL/min	mL/min	---	mL	mL	---	---	mL/min/Kg	---	bpm	mL/beat	%	%	%	%	%	%	mmHg	mmHg	mmHg	mmHg	---	---	°C	%	°C	mmHg	mmHg	kcal/day	kcal/h	kcal/min	kcal	kcal/Kg/day	kcal/day	kcal/day	kcal/day
			Test Süresi	00:15:57		Ortam Görece Nem (%)	54
			Egzersiz Süresi	00:00:00		Flowmetre sıcaklığı (°C)	34		00:00:00	17.7	1.042	18.442	510	689.666	639.613	0.93	171.5	44.3	24.9	26.9	11.69	3.3	116	5.9	16.46	4.25	14.86	5.59	20.92	0.05	117	30	106	40	NONE		22.9	54	37.2	731	759	4886	203.6	3.39	0	82.8	0	1210	3676
			Kişi (Hasta) Tipi	Healthy		Flowmetre Bağıl Nem (%)	100		00:00:02	28.57	0.907	25.914	619	907.558	835.995	0.92	151.9	35.9	26.4	28.6	15.38	4.4	117	7.8	16.75	3.96	15.5	5.24	20.92	0.05	119	28	110	37	NONE		22.9	54	37.2	731	759	6421	267.5	4.46	0	108.8	0	1728	4693
			Test Türü	Azami		STPD (---)	0.8255		00:00:05	24.9	0.839	20.888	470	757.931	712.726	0.94	139.1	35.1	25.3	26.9	12.85	3.7	113	6.7	16.58	4.18	15.39	5.34	20.92	0.05	118	30	110	38	NONE		22.9	54	37.2	731	759	5386	224.4	3.74	0	91.3	0	1096	4289
			Ergometre	Hiçbiri		BTPS Ins (---)	1.1013		00:00:08	18.93	0.947	17.924	454	672.131	626.938	0.93	155.7	40.6	24.7	26.5	11.39	3.3	110	6.1	16.44	4.29	14.86	5.74	20.92	0.05	117	31	106	41	NONE		22.9	54	37.2	731	759	4768	198.7	3.31	0	80.8	0	1094	3674
			Protokol	Hiçbiri		BTPS Eksp (---)	1.02		00:00:10	28.3	0.774	21.906	548	779.491	696.486	0.89	129.3	30.2	25.6	28.6	13.21	3.8	109	7.2	16.71	3.9	15.4	5.27	20.92	0.05	119	28	110	38	NONE		22.9	54	37.2	731	759	5481	228.4	3.81	1	92.9	0	1992	3489
			Azami Efor	Onaylanmamış		#Adım sayısı	416		00:00:12	25.97	0.949	24.649	581	910.696	834.585	0.92	156.8	39.4	25.1	27.4	15.44	4.4	107	8.5	16.52	4.15	15.21	5.41	20.92	0.05	118	30	108	39	NONE		22.9	54	37.2	731	759	6436	268.2	4.47	1	109.1	0	1836	4601
			EKG Tepkisi	Yok		BSA (m2)	1.68288		00:00:15	21.82	1.003	21.884	712	712.861	682.571	0.96	170.6	38.4	28.6	29.8	12.08	3.5	102	7	17.01	3.83	15.85	5.12	20.92	0.05	121	27	113	36	NONE		22.9	54	37.2	731	758	5085	211.9	3.53	1	86.2	0	737	4347
			Test sebebi	Yok		BMI (kg/m2)	20.4		00:00:19	17.09	2.474	42.291	1473	1208.55	1317.51	1.09	430.3	94.6	34	31.2	20.48	5.9	103	11.7	17.39	3.82	16.51	4.84	20.92	0.05	124	27	118	34	NONE		22.9	54	37.2	731	759	8874	369.8	6.16	1	150.4	0	0	8874
			Testi durdurma sebebi	Yok		HR Maks.	200		00:00:23	14.53	0.726	10.547	524	283.195	309.87	1.09	127.8	26.2	33.7	30.8	4.8	1.4	104	2.7	17.6	3.61	16.18	5.17	20.92	0.05	125	26	115	37	NONE		22.9	54	37.2	731	759	2081	86.7	1.45	1	35.3	0	0	2081
			Test Konumu	Tanımsız		Kullanıcı 1 (---)	-		00:00:25	22.3	0.644	14.364	373	435.494	450.712	1.03	110.9	24.8	29.4	28.4	7.38	2.1	107	4.1	17.22	3.85	15.91	5.26	20.92	0.05	123	27	113	37	NONE		22.9	54	37.2	731	759	3160	131.7	2.19	2	53.6	0	0	3160
			Test Amacı	Yok		Kullanıcı 2 (---)	-		00:00:28	23.81	1.079	25.69	495	923.2	919.064	1	178.8	47.3	26	26.1	15.65	4.5	107	8.6	16.57	4.38	15.42	5.67	20.92	0.05	118	31	110	40	NONE		22.8	55	37.2	731	759	6640	276.7	4.61	2	112.6	0	102	6539
						Kullanıcı 3 (---)	-		00:00:31	22.22	0.982	21.822	516	770.466	755.949	0.98	163.6	41.7	26.3	26.8	13.06	3.7	107	7.2	16.66	4.25	15.53	5.48	20.92	0.05	118	30	110	39	NONE		22.8	55	37.3	731	758	5524	230.2	3.84	2	93.6	0	355	5169
									00:00:34	18.99	1.825	34.652	1331	1060.16	1131.51	1.07	313.2	73.1	31.4	29.4	17.97	5.1	111	9.6	17.16	4.01	16.46	4.84	20.92	0.05	122	29	117	34	NONE		22.8	54	37.2	731	759	7746	322.8	5.38	2	131.3	0	0	7746
									00:00:37	22.39	0.789	17.664	524	476.753	517.6	1.09	138.8	28.4	33.8	31.1	8.08	2.3	111	4.3	17.59	3.6	16.65	4.66	20.92	0.05	125	26	119	33	NONE		22.8	55	37.3	731	759	3497	145.7	2.43	2	59.3	0	0	3497
									00:00:40	17.34	0.713	12.364	556	367.421	394.299	1.07	123.1	27.9	30.3	28.3	6.23	1.8	119	3.1	17.27	3.91	16.06	5.13	20.92	0.05	123	28	114	37	NONE	Marker	22.8	55	37.3	731	759	2688	112	1.87	2	45.6	0	0	2688
									00:00:41	42.55	0.774	32.936	319	1192.66	1254.55	1.05	127.6	36.1	25.1	23.9	20.21	5.8	123	9.7	16.49	4.66	15.64	5.34	20.92	0.05	117	33	111	38	NONE		22.8	55	37.3	731	758	8685	361.9	6.03	3	147.2	0	0	8685
									00:00:42	68.97	0.95	65.517	514	1982.03	2125.02	1.07	163.4	37.8	30.6	28.6	33.59	9.6	128	15.5	17.2	3.98	16.22	4.81	20.92	0.05	122	28	115	34	NONE		22.8	55	37.3	731	758	14497	604	10.07	3	245.7	0	0	14497
									00:00:43	61.86	1.168	72.247	681	1998.2	2196.58	1.1	204.4	43.6	34	30.9	33.87	9.7	132	15.1	17.5	3.73	16.5	4.65	20.92	0.05	124	27	117	33	NONE		22.8	56	37.3	731	758	14701	612.6	10.21	3	249.2	0	0	14701
									00:00:44	56.07	1.494	83.776	701	2236.68	2530.02	1.13	262.9	55.4	35.7	31.6	37.91	10.8	135	16.6	17.6	3.71	16.78	4.42	20.92	0.05	125	26	119	31	NONE		22.8	56	37.3	731	759	16569	690.4	11.51	3	280.8	0	0	16569
									00:00:45	55.56	1.173	65.167	732	1486.6	1766.41	1.19	211.7	39.1	41.2	34.7	25.2	7.2	139	10.7	18.05	3.33	17.19	4.23	20.92	0.05	128	24	122	30	NONE		22.8	56	37.3	731	759	11147	464.4	7.74	3	188.9	0	0	11147
									00:00:46	67.42	1.005	67.753	684	1395.55	1786.48	1.28	183.7	32.6	45.2	35.3	23.65	6.8	143	9.8	18.28	3.24	17.54	3.94	20.92	0.05	130	23	125	28	NONE		22.8	56	37.3	731	759	10667	444.5	7.41	3	180.8	0	0	10667
									00:00:47	58.82	1.129	66.412	699	1315.96	1730.63	1.32	207.3	36.2	47.3	36	22.3	6.4	147	9	18.36	3.21	17.64	3.96	20.92	0.05	131	23	126	28	NONE		22.8	56	37.3	731	759	10132	422.2	7.04	3	171.7	0	0	10132
									00:00:48	51.28	1.381	70.821	808	1311.88	1820.99	1.39	255.4	43.7	51.2	36.9	22.24	6.4	151	8.7	18.49	3.16	17.83	4.01	20.92	0.05	132	23	127	29	NONE		22.8	56	37.3	731	759	10252	427.2	7.12	4	173.8	0	0	10252
									00:00:49	59.41	0.834	49.545	669	814.754	1156.67	1.42	156.4	24	55.7	39.2	13.81	3.9	155	5.3	18.75	2.88	17.99	3.75	20.92	0.05	134	20	128	27	NONE		22.8	56	37.3	731	759	6408	267	4.45	4	108.6	0	0	6408
									00:00:50	60	1.022	61.32	510	1185.37	1604.44	1.35	188.1	32.9	48.2	35.6	20.09	5.7	160	7.4	18.41	3.22	17.6	4.08	20.92	0.05	131	23	125	29	NONE		22.8	56	37.3	731	759	9198	383.3	6.39	4	155.9	0	0	9198
									00:00:51	82.19	1.31	107.671	665	1952.12	2724.2	1.4	242.9	40.8	52.2	37.4	33.09	9.5	160	12.2	18.54	3.11	17.92	3.74	20.92	0.05	132	22	128	27	NONE		22.8	56	37.3	731	759	15278	636.6	10.61	4	259	0	0	15278
									00:00:52	81.08	1.025	83.108	680	1436.29	1906.97	1.33	191.5	29	53.9	40.6	24.34	7	163	8.8	18.68	2.83	18.18	3.44	20.92	0.05	133	20	129	24	NONE		22.8	56	37.3	731	759	11087	462	7.7	4	187.9	0	0	11087
									00:00:53	88.24	0.99	87.353	450	1659.21	2156.62	1.3	182.9	30.1	48.9	37.6	28.12	8	165	10.1	18.47	3.04	17.79	3.7	20.92	0.05	132	22	127	26	NONE		22.8	56	37.3	731	759	12734	530.6	8.84	4	215.8	0	0	12734
									00:00:53	74.07	0.926	68.593	559	1363.77	1690.11	1.24	170.3	28.1	46.5	37.5	23.11	6.6	166	8.2	18.39	3.03	17.52	3.88	20.92	0.05	131	22	125	28	NONE		22.8	56	37.3	731	758	10336	430.7	7.18	4	175.2	0	0	10336
									00:00:54	81.08	0.977	79.216	573	1698.5	2022.29	1.19	178	30.7	43.3	36.4	28.79	8.2	168	10.1	18.22	3.14	17.38	3.98	20.92	0.05	130	22	124	28	NONE		22.8	56	37.3	731	758	12742	530.9	8.85	4	216	0	0	12742
									00:00:55	89.55	1.158	103.701	649	2057.55	2559.62	1.24	213	35.2	47.4	38.1	34.87	10	170	12.1	18.39	3.04	17.82	3.69	20.92	0.05	131	22	127	26	NONE		22.8	56	37.3	731	758	15610	650.4	10.84	4	264.6	0	0	15610
									00:00:56	65.93	1.659	109.385	820	2325.48	2725.47	1.17	302.8	50.9	45.1	38.4	39.41	11.3	172	13.5	18.25	3.07	17.53	3.74	20.92	0.05	130	22	125	27	NONE		22.8	56	37.3	731	758	17377	724	12.07	5	294.5	0	0	17377
									00:00:56	80	1.122	89.76	525	1830.11	2149.04	1.17	206	33.1	46	39.2	31.02	8.9	172	10.6	18.36	2.95	17.58	3.79	20.92	0.05	131	21	125	27	NONE		22.8	56	37.3	731	758	13682	570.1	9.5	5	231.9	0	0	13682
									00:00:57	68.18	1.357	92.523	757	2046.98	2320.25	1.13	246.5	41.9	42.9	37.8	34.69	9.9	174	11.8	18.17	3.09	17.32	3.98	20.92	0.05	129	22	123	28	NONE		22.8	56	37.3	731	758	15171	632.1	10.54	5	257.1	0	0	15171
									00:00:58	67.42	1.37	92.36	740	2047.06	2371.76	1.16	248.6	43.3	42.8	37	34.7	9.9	175	11.7	18.15	3.16	17.37	4	20.92	0.05	129	22	124	28	NONE		22.8	56	37.3	731	758	15253	635.5	10.59	5	258.5	0	0	15253
									00:00:59	70.59	1.501	105.953	713	2488.24	2852.5	1.15	270	49.7	40.6	35.4	42.17	12	176	14.1	17.99	3.31	17.22	4.01	20.92	0.05	128	24	122	29	NONE		22.8	56	37.3	731	758	18492	770.5	12.84	5	313.4	0	0	18492
									00:01:00	68.97	1.326	91.448	834	2052.08	2393.38	1.17	240.1	42.7	42.2	36.2	34.78	9.9	177	11.6	18.11	3.22	17.26	4.09	20.92	0.05	129	23	123	29	NONE		22.8	56	37.3	731	758	15316	638.2	10.64	5	259.6	0	0	15316
									00:01:01	67.42	1.399	94.315	741	2210.42	2543.48	1.15	251.7	46.4	40.5	35.2	37.46	10.7	177	12.5	17.99	3.32	17.11	4.23	20.92	0.05	128	24	122	30	NONE		22.8	56	37.3	731	758	16443	685.1	11.42	6	278.7	0	0	16443
									00:01:02	68.97	1.313	90.552	758	2137.98	2553.19	1.19	235.6	45.5	40.1	33.6	36.24	10.4	177	12.1	17.94	3.47	17.06	4.21	20.92	0.05	128	25	121	30	NONE		22.7	57	37.3	731	758	16051	668.8	11.15	6	272.1	0	0	16051
									00:01:02	84.51	1.147	96.93	633	2122.39	2632.08	1.24	208	38.3	42.9	34.6	35.97	10.3	178	11.9	18.13	3.34	17.47	4.04	20.92	0.05	129	24	124	29	NONE		22.8	57	37.3	731	758	16089	670.4	11.17	6	272.7	0	0	16089
									00:01:03	78.95	1.347	106.342	744	2571.83	3110.66	1.21	240.6	48.4	39.2	32.4	43.59	12.5	178	14.4	17.86	3.59	17.22	4.21	20.92	0.05	127	26	122	30	NONE		22.7	57	37.3	731	758	19371	807.1	13.45	6	328.3	0	0	19371
									00:01:04	78.95	1.373	108.395	711	2571.07	3188.05	1.24	245.8	49.6	40	32.3	43.58	12.5	177	14.5	17.9	3.61	17.23	4.23	20.92	0.05	127	26	123	30	NONE		22.7	56	37.3	731	758	19489	812	13.53	6	330.3	0	0	19489
									00:01:05	75	1.415	106.125	744	2506.07	3021.12	1.21	253.8	49.5	40.3	33.4	42.48	12.1	178	14.1	17.94	3.5	17.27	4.23	20.92	0.05	128	25	123	30	NONE		22.7	56	37.3	731	758	18860	785.8	13.1	6	319.7	0	0	18860
									00:01:05	76.92	1.553	119.462	724	2887.67	3589.59	1.24	277.1	57.3	39.5	31.8	48.94	14	178	16.2	17.84	3.69	17.07	4.41	20.92	0.05	127	26	121	31	NONE		22.7	56	37.3	731	758	21903	912.6	15.21	6	371.2	0	0	21903
									00:01:06	72.29	1.449	104.747	756	2485	3137.75	1.26	259.2	53.3	40.1	31.8	42.12	12	177	14	17.89	3.68	17.02	4.54	20.92	0.05	127	26	121	32	NONE		22.7	56	37.3	731	758	18926	788.6	13.14	7	320.8	0	0	18926
									00:01:07	84.51	1.145	96.761	726	2074.99	2771.76	1.34	207.7	40.3	43.8	32.8	35.17	10	178	11.7	18.14	3.52	17.47	4.14	20.92	0.05	129	25	124	29	NONE		22.7	56	37.3	731	758	16044	668.5	11.14	7	271.9	0	0	16044
									00:01:08	81.08	1.298	105.243	566	2477.15	3223.24	1.3	232.2	48.8	40.2	30.9	41.99	12	177	14	17.89	3.76	17.08	4.52	20.92	0.05	127	27	121	32	NONE		22.7	56	37.3	731	758	19017	792.4	13.21	7	322.3	0	0	19017
									00:01:08	77.92	1.685	131.299	815	3087.33	4011.59	1.3	301.5	63.2	40.8	31.4	52.33	15	178	17.3	17.89	3.75	17.1	4.62	20.92	0.05	127	27	122	33	NONE		22.7	56	37.3	731	758	23693	987.2	16.45	7	401.6	0	0	23693
									00:01:09	75	1.551	116.325	848	2677.27	3543.34	1.32	278.3	58	41.5	31.3	45.38	13	178	15	17.94	3.74	17.22	4.43	20.92	0.05	128	27	122	31	NONE		22.7	56	37.3	731	758	20648	860.3	14.34	7	350	0	0	20648
									00:01:10	84.51	1.252	105.803	756	2137.18	2998.32	1.4	228.7	43.6	46.7	33.3	36.22	10.3	178	12	18.27	3.48	17.63	4.08	20.92	0.05	130	25	125	29	NONE		22.7	56	37.3	731	758	16752	698	11.63	8	283.9	0	0	16752
									00:01:11	89.55	1.411	126.358	618	2762.94	3896.03	1.41	254.6	53.4	43.5	30.8	46.83	13.4	178	15.5	18.04	3.78	17.47	4.49	20.92	0.05	128	27	124	32	NONE		22.7	56	37.3	731	758	21688	903.7	15.06	8	367.6	0	0	21688
									00:01:12	73.17	1.264	92.488	760	2145.04	2958.19	1.38	226.1	49.6	40.7	29.5	36.36	10.4	178	12.1	17.89	3.92	17.28	4.47	20.92	0.05	127	28	123	32	NONE		22.7	56	37.3	730	758	16732	697.2	11.62	8	283.6	0	0	16732
									00:01:13	43.48	2.326	101.13	1198	2566.47	3440.15	1.34	410	97	38.2	28.5	43.5	12.4	178	14.4	17.63	4.17	16.96	4.85	20.92	0.05	125	30	121	34	NONE	Marker	22.7	56	37.3	731	758	19863	827.6	13.79	8	336.7	0	0	19863
									00:01:14	63.83	1.588	101.362	758	2613.43	3573.28	1.37	278.8	68.6	37.1	27.1	44.3	12.7	178	14.7	17.56	4.32	16.59	5.34	20.92	0.05	125	31	118	38	NONE		22.7	56	37.3	731	758	20337	847.4	14.12	8	344.7	0	0	20337
									00:01:15	38.96	1.693	65.961	913	1940.68	2607.2	1.34	289.5	81.9	32.6	24.3	32.89	9.4	178	10.9	17.1	4.84	16.22	5.95	20.92	0.05	122	34	115	42	NONE		22.7	56	37.3	731	759	15029	626.2	10.44	9	254.7	0	0	15029
									00:01:18	24.69	1.709	42.198	1051	1343.02	1784.64	1.33	287.1	88.4	30.1	22.7	22.76	6.5	177	7.6	16.8	5.17	15.56	6.86	20.92	0.05	119	37	111	49	NONE		22.7	56	37.3	731	758	10369	432.1	7.2	9	175.8	0	0	10369
									00:01:19	36.59	1.621	59.305	1008	1992.45	2633.55	1.32	268.7	88	28.5	21.5	33.77	9.6	176	11.3	16.58	5.43	15.36	7.12	20.92	0.05	118	39	109	51	NONE		22.7	55	37.3	731	758	15361	640	10.67	9	260.4	0	0	15361
									00:01:21	38.46	2.06	79.231	1090	2892.89	3869.86	1.34	333.4	122.9	26.5	19.8	49.03	14	174	16.6	16.18	5.97	15.21	7.34	20.92	0.05	115	42	108	52	NONE		22.7	55	37.3	731	758	22376	932.3	15.54	10	379.3	0	0	22376
									00:01:23	40.27	1.955	78.725	1025	2711.53	3587.96	1.32	321.9	108.9	28	21.2	45.96	13.1	172	15.8	16.47	5.57	15.39	7.08	20.92	0.05	117	40	109	50	NONE		22.7	55	37.3	731	758	20911	871.3	14.52	10	354.4	0	0	20911
									00:01:24	36.59	1.952	71.415	1181	2383.4	3096.71	1.3	324.5	103.5	28.9	22.2	40.4	11.5	169	14.1	16.62	5.3	15.64	6.66	20.92	0.05	118	38	111	47	NONE		22.7	55	37.3	731	758	18290	762.1	12.7	10	310	0	0	18290
									00:01:26	39.22	1.898	74.431	1134	2332.43	3138.95	1.35	319.8	97.9	30.7	22.8	39.53	11.3	167	14	16.85	5.16	15.87	6.46	20.92	0.05	120	37	113	46	NONE		22.7	55	37.3	731	758	18071	753	12.55	11	306.3	0	0	18071
									00:01:27	42.25	1.573	66.465	965	2199.87	3000.58	1.36	261.2	86.8	28.9	21.2	37.29	10.7	165	13.3	16.61	5.52	15.5	7.01	20.92	0.05	118	39	110	50	NONE		22.7	55	37.3	731	758	17107	712.8	11.88	11	290	0	0	17107
									00:01:29	27.91	2.557	71.358	1524	2227.67	3122.48	1.4	430.1	136.8	31.2	22.2	37.76	10.8	163	13.7	16.82	5.35	15.97	6.63	20.92	0.05	120	38	114	47	NONE		22.7	54	37.3	731	759	17457	727.4	12.12	11	295.9	0	0	17457
									00:01:31	32.43	1.782	57.795	1135	1850.31	2552.06	1.38	298.2	96.2	30	21.8	31.36	9	161	11.5	16.73	5.4	15.73	6.91	20.92	0.05	119	38	112	49	NONE		22.7	54	37.3	731	759	14434	601.4	10.02	12	244.6	0	0	14434
									00:01:33	31.09	1.818	56.518	1198	1714.59	2427.87	1.42	307.7	95.5	31.7	22.4	29.06	8.3	160	10.7	16.93	5.25	15.81	6.92	20.92	0.05	121	37	113	49	NONE		22.6	54	37.3	731	759	13475	561.5	9.36	12	228.4	0	0	13475
									00:01:35	36.81	1.725	63.497	1070	1854.8	2672.52	1.44	294.2	88.8	32.8	22.8	31.44	9	158	11.7	17.06	5.15	16.06	6.54	20.92	0.05	121	37	114	47	NONE		22.6	54	37.3	731	759	14650	610.4	10.17	12	248.3	0	0	14650
									00:01:37	29.7	2.413	71.673	1476	1853	2864.26	1.55	420.6	118	37.6	24.3	31.41	9	156	11.9	17.43	4.89	16.59	6.21	20.92	0.05	124	35	118	44	NONE		22.6	54	37.3	731	759	14943	622.6	10.38	13	253.3	0	0	14943
									00:01:38	37.04	1.658	61.407	1015	1618.05	2543.34	1.57	287.6	84	36.3	23.1	27.42	7.8	155	10.4	17.35	5.07	16.47	6.42	20.92	0.05	124	36	117	46	NONE		22.6	54	37.3	731	759	13116	546.5	9.11	13	222.3	0	0	13116
									00:01:40	33.71	1.693	57.067	919	1579.17	2486.79	1.57	290.6	90.2	34.6	22	26.77	7.6	155	10.2	17.16	5.33	16.25	6.79	20.92	0.05	122	38	116	48	NONE		22.6	54	37.3	731	759	12808	533.7	8.89	13	217.1	0	0	12808
									00:01:42	34.09	1.636	55.773	1139	1459.55	2318.83	1.59	284	83.2	36.6	23	24.74	7.1	153	9.5	17.36	5.09	16.48	6.5	20.92	0.05	124	36	117	46	NONE		22.6	54	37.3	731	759	11870	494.6	8.24	13	201.2	0	0	11870
									00:01:44	31.75	2.043	64.857	1256	1581.78	2576.02	1.63	359.1	99.3	39.6	24.3	26.81	7.7	151	10.5	17.58	4.86	16.75	6.16	20.92	0.05	125	35	119	44	NONE		22.6	54	37.3	731	759	12964	540.2	9	14	219.7	0	0	12964
									00:01:46	33.52	1.69	56.648	1073	1433.95	2323.51	1.62	295	84.8	37.9	23.4	24.3	6.9	150	9.6	17.46	5.02	16.63	6.33	20.92	0.05	124	36	118	45	NONE		22.6	54	37.3	731	759	11734	488.9	8.15	14	198.9	0	0	11734
									00:01:47	35.93	1.649	59.246	998	1477.49	2378.35	1.61	288.8	81	38.4	23.9	25.04	7.2	149	9.9	17.51	4.91	16.64	6.23	20.92	0.05	125	35	118	44	NONE		22.6	54	37.3	731	759	12065	502.7	8.38	14	204.5	0	0	12065
									00:01:49	29.85	2.436	72.716	1446	1617.33	2698.37	1.67	434.8	110.7	43.7	26.2	27.41	7.8	148	10.9	17.85	4.54	17.08	5.77	20.92	0.05	127	32	122	41	NONE		22.6	54	37.3	731	759	13357	556.5	9.28	15	226.4	0	0	13357
									00:01:51	30.93	1.592	49.237	1015	1145.25	1912.75	1.67	281.9	75.7	41.1	24.6	19.41	5.5	146	7.8	17.71	4.76	17.06	5.76	20.92	0.05	126	34	121	41	NONE		22.6	54	37.3	731	758	9462	394.2	6.57	15	160.4	0	0	9462
									00:01:53	32.43	1.622	52.605	948	1300.43	2125.89	1.63	284.3	80.2	38.7	23.7	22.04	6.3	144	9	17.53	4.94	16.68	6.23	20.92	0.05	125	35	119	44	NONE		22.6	54	37.3	731	758	10671	444.6	7.41	15	180.9	0	0	10671
									00:01:55	34.09	1.57	53.523	1015	1297.06	2111.48	1.63	276.3	75.8	39.4	24.2	21.98	6.3	143	9.1	17.6	4.83	16.83	5.99	20.92	0.05	125	34	120	43	NONE		22.6	54	37.3	731	758	10629	442.9	7.38	15	180.2	0	0	10629
									00:01:56	39.22	1.721	67.49	1013	1558.61	2562.45	1.64	305.4	80	41.5	25.3	26.42	7.5	142	11	17.75	4.65	16.97	5.76	20.92	0.05	126	33	121	41	NONE		22.6	54	37.3	731	758	12812	533.8	8.9	15	217.2	0	0	12812
									00:01:58	48.39	1.578	76.355	856	1633.05	2785.08	1.71	283.2	70.5	44.7	26.2	27.68	7.9	141	11.6	17.95	4.47	17.15	5.46	20.92	0.05	128	32	122	39	NONE		22.6	54	37.3	731	758	13583	565.9	9.43	16	230.2	0	0	13583
									00:01:59	40.82	1.706	69.633	1011	1399.65	2390.98	1.71	309.2	71.8	47.7	27.9	23.72	6.8	140	10	18.12	4.21	17.39	5.23	20.92	0.05	129	30	124	37	NONE		22.6	54	37.3	731	758	11648	485.3	8.09	16	197.4	0	0	11648
									00:02:01	33.9	1.831	62.068	1043	1136.67	2076.38	1.83	335.4	75.1	52.5	28.7	19.27	5.5	138	8.2	18.32	4.1	17.67	5.17	20.92	0.05	130	29	126	37	NONE		22.6	54	37.3	731	758	9673	403	6.72	16	163.9	0	0	9673
									00:02:04	21.05	2.775	58.421	1794	1040.88	2074.04	1.99	508.2	120.7	54.7	27.5	17.64	5	137	7.6	18.31	4.35	17.71	5.38	20.92	0.05	130	31	126	38	NONE		22.6	54	37.3	731	758	9131	380.5	6.34	16	154.8	0	0	9131
									00:02:06	30	0.713	21.39	452	462.719	791.245	1.71	127.7	32.3	41.7	24.4	7.84	2.2	138	3.4	17.91	4.53	17.06	5.83	20.92	0.05	127	32	121	41	NONE		22.6	54	37.3	731	758	3852	160.5	2.67	17	65.3	0	0	3852
									00:02:07	35.71	1.463	52.25	922	1223.37	2077.99	1.7	258.5	71.2	40.7	23.9	20.74	5.9	139	8.8	17.67	4.87	16.94	6.01	20.92	0.05	126	35	120	43	NONE		22.6	54	37.3	731	758	10162	423.4	7.06	17	172.2	0	0	10162
									00:02:09	33.52	1.576	52.827	997	1135.1	1965.34	1.73	282.4	71.8	44.5	25.7	19.24	5.5	136	8.3	17.92	4.56	17.21	5.67	20.92	0.05	128	32	123	40	NONE		22.6	54	37.3	731	759	9488	395.3	6.59	17	160.8	0	0	9488
									00:02:11	34.48	1.368	47.172	923	961.661	1683.13	1.75	247.1	59.8	46.5	26.6	16.3	4.7	134	7.2	18.06	4.37	17.35	5.51	20.92	0.05	129	31	124	39	NONE		22.6	54	37.3	731	759	8067	336.1	5.6	17	136.7	0	0	8067
									00:02:13	32.43	1.299	42.13	908	849.67	1517.04	1.79	234.8	57.3	46.9	26.3	14.4	4.1	131	6.5	18.08	4.41	17.4	5.48	20.92	0.05	129	31	124	39	NONE		22.6	54	37.3	731	758	7175	298.9	4.98	17	121.6	0	0	7175
									00:02:14	33.9	1.302	44.136	842	896.55	1610.75	1.8	235	58.2	46.6	25.9	15.2	4.3	130	6.9	18.05	4.47	17.37	5.6	20.92	0.05	128	32	124	40	NONE		22.6	54	37.3	731	758	7586	316.1	5.27	17	128.6	0	0	7586
									00:02:16	30.77	1.33	40.923	966	804.754	1466.8	1.82	241.1	58.4	48.2	26.4	13.64	3.9	129	6.2	18.13	4.39	17.38	5.62	20.92	0.05	129	31	124	40	NONE		22.6	54	37.3	731	758	6843	285.1	4.75	17	116	0	0	6843
									00:02:18	35.09	1.406	49.333	907	946.759	1715.02	1.81	255.9	59.9	49.5	27.3	16.05	4.6	128	7.4	18.2	4.26	17.5	5.44	20.92	0.05	129	30	124	39	NONE		22.6	54	37.3	731	758	8034	334.7	5.58	18	136.2	0	0	8034
									00:02:20	29.27	1.425	41.707	1015	792.579	1440.02	1.82	259.7	60.3	50	27.5	13.43	3.8	128	6.2	18.22	4.23	17.61	5.27	20.92	0.05	130	30	125	37	NONE		22.6	54	37.3	731	758	6732	280.5	4.68	18	114.1	0	0	6732
									00:02:22	31.09	1.445	44.922	971	850.314	1544.7	1.82	263.5	60.9	50.3	27.7	14.41	4.1	129	6.6	18.24	4.21	17.56	5.27	20.92	0.05	130	30	125	37	NONE		22.6	54	37.3	731	758	7222	300.9	5.02	18	122.4	0	0	7222
									00:02:24	35.09	1.352	47.439	908	866.249	1576.74	1.82	247.8	55.1	51.9	28.5	14.68	4.2	128	6.8	18.33	4.08	17.67	5.16	20.92	0.05	130	29	126	37	NONE		22.6	54	37.3	731	758	7362	306.8	5.11	18	124.8	0	0	7362
									00:02:26	32.09	1.291	41.422	877	768.678	1421.45	1.85	235.9	54.3	51	27.6	13.03	3.7	127	6.1	18.27	4.21	17.66	5.22	20.92	0.05	130	30	126	37	NONE		22.6	54	37.3	731	758	6568	273.7	4.56	18	111.3	0	0	6568
									00:02:28	31.75	1.167	37.048	877	687.542	1263.87	1.84	213.3	48.8	50.7	27.6	11.65	3.3	127	5.4	18.28	4.18	17.65	5.23	20.92	0.05	130	30	125	37	NONE		22.6	54	37.3	731	758	5863	244.3	4.07	18	99.4	0	0	5863
									00:02:30	28.85	1.028	29.654	815	571.36	1045.27	1.83	186.9	44.4	48.4	26.4	9.68	2.8	127	4.5	18.18	4.32	17.54	5.36	20.92	0.05	129	31	125	38	NONE		22.6	54	37.3	731	758	4864	202.7	3.38	19	82.4	0	0	4864
									00:02:31	34.68	1.242	43.075	821	813.87	1456.99	1.79	226.7	51.5	49.9	27.9	13.79	3.9	126	6.5	18.25	4.15	17.59	5.17	20.92	0.05	130	29	125	37	NONE		22.6	54	37.3	731	758	6879	286.6	4.78	19	116.6	0	0	6879
									00:02:33	35.29	1.271	44.859	855	802.442	1450.23	1.81	233.7	50.4	52.8	29.2	13.6	3.9	125	6.4	18.39	3.97	17.72	4.98	20.92	0.05	131	28	126	35	NONE		22.6	54	37.3	731	758	6804	283.5	4.72	19	115.3	0	0	6804
									00:02:35	34.88	1.283	44.756	858	769.143	1401.51	1.82	237.1	49.3	55	30.2	13.04	3.7	124	6.2	18.48	3.84	17.76	4.95	20.92	0.05	131	27	126	35	NONE		22.6	54	37.3	731	758	6540	272.5	4.54	19	110.8	0	0	6540
									00:02:37	26.43	1.646	43.507	1070	746.519	1396.26	1.87	303.9	64.8	55.8	29.8	12.65	3.6	124	6	18.46	3.94	17.93	4.84	20.92	0.05	131	28	127	34	NONE		22.6	54	37.3	731	758	6404	266.8	4.45	19	108.5	0	0	6404
									00:02:39	30.61	1.205	36.888	908	628.652	1185.4	1.89	222.6	47.5	55.3	29.3	10.66	3	125	5	18.47	3.94	17.87	4.95	20.92	0.05	132	28	127	35	NONE		22.6	54	37.3	731	759	5408	225.3	3.76	19	91.7	0	0	5408
									00:02:41	30.93	1.06	32.784	754	606.363	1094.76	1.81	194	43.4	50.5	28	10.28	2.9	125	4.9	18.3	4.09	17.7	5.11	20.92	0.05	130	29	126	36	NONE		22.6	54	37.3	731	759	5139	214.1	3.57	19	87.1	0	0	5139
									00:02:43	30.77	1.128	34.708	784	622.607	1116.22	1.79	207.4	44.5	52.3	29.2	10.55	3	123	5.1	18.39	3.95	17.64	5.14	20.92	0.05	131	28	126	37	NONE		22.6	54	37.3	731	759	5265	219.4	3.66	20	89.2	0	0	5265
									00:02:45	27.78	1.192	33.111	833	610.909	1084.94	1.78	218.4	47.9	51	28.7	10.35	3	121	5	18.32	4.02	17.6	5.12	20.92	0.05	130	29	125	36	NONE		22.6	54	37.3	731	759	5149	214.6	3.58	20	87.3	0	0	5149
									00:02:47	32.79	1.136	37.246	782	726.64	1270.51	1.75	206.6	47.5	48.1	27.5	12.32	3.5	120	6.1	18.19	4.18	17.65	5.07	20.92	0.05	129	30	125	36	NONE		22.6	54	37.3	731	758	6093	253.9	4.23	20	103.3	0	0	6093
									00:02:49	35.29	1.12	39.529	761	697.199	1236.77	1.77	206.5	43	53.2	30	11.82	3.4	121	5.8	18.44	3.84	17.76	4.86	20.92	0.05	131	27	126	35	NONE		22.6	54	37.3	731	758	5875	244.8	4.08	20	99.6	0	0	5875
									00:02:50	34.29	1.079	36.994	752	636.57	1128.41	1.77	199.6	40.4	54.3	30.7	10.79	3.1	121	5.3	18.5	3.74	17.77	4.89	20.92	0.05	132	27	126	35	NONE		22.6	54	37.3	731	758	5362	223.4	3.72	20	90.9	0	0	5362
									00:02:52	33.52	1.168	39.151	783	670.612	1187.76	1.77	216.2	43.5	54.9	31	11.37	3.2	120	5.6	18.51	3.72	17.82	4.78	20.92	0.05	132	26	127	34	NONE		22.6	54	37.3	731	758	5648	235.3	3.92	20	95.7	0	0	5648
									00:02:54	27.52	1.135	31.239	815	562.867	993.826	1.77	208.7	44.3	52.1	29.5	9.54	2.7	119	4.7	18.39	3.9	17.75	4.95	20.92	0.05	131	28	126	35	NONE		22.6	54	37.3	731	758	4735	197.3	3.29	20	80.3	0	0	4735
									00:02:56	29.13	1.115	32.476	846	566.872	1001.46	1.77	205.9	42.2	53.7	30.4	9.61	2.7	117	4.8	18.47	3.78	17.81	4.88	20.92	0.05	131	27	127	35	NONE		22.6	54	37.3	731	758	4770	198.7	3.31	20	80.8	0	0	4770
									00:02:58	30.46	1.118	34.051	784	619.983	1079.86	1.74	205.4	43.5	51.5	29.6	10.51	3	118	5.3	18.37	3.89	17.77	4.81	20.92	0.05	131	28	126	34	NONE		22.6	54	37.3	731	758	5192	216.3	3.61	20	88	0	0	5192
									00:03:01	26.91	1.097	29.516	724	577.485	1011.95	1.75	199.4	46.1	47.8	27.3	9.79	2.8	117	4.9	18.18	4.2	17.65	5.08	20.92	0.05	129	30	125	36	NONE		22.6	54	37.3	731	758	4846	201.9	3.37	21	82.1	0	0	4846
									00:03:03	26.79	1.192	31.929	879	639.362	1099.27	1.72	216.1	50.3	47	27.3	10.84	3.1	116	5.5	18.13	4.22	17.6	5.02	20.92	0.05	129	30	125	36	NONE		22.6	54	37.3	731	758	5332	222.2	3.7	21	90.4	0	0	5332
									00:03:05	30.93	1.022	31.608	707	590.891	1000.74	1.69	187.3	39.7	49.8	29.4	10.02	2.9	114	5.2	18.33	3.88	17.7	4.9	20.92	0.05	130	28	126	35	NONE		22.6	54	37.3	731	758	4904	204.3	3.41	21	83.1	0	0	4904
									00:03:07	28.85	1.005	28.99	716	570.519	978.838	1.72	182.7	41.6	47.3	27.6	9.67	2.8	113	5	18.18	4.14	17.66	5.01	20.92	0.05	129	29	126	36	NONE		22.6	54	37.3	731	758	4755	198.1	3.3	21	80.6	0	0	4755
									00:03:09	29.13	0.99	28.835	661	553.781	918.772	1.66	180.9	38.7	48.4	29.2	9.39	2.7	113	4.9	18.27	3.91	17.65	4.93	20.92	0.05	130	28	125	35	NONE		22.6	54	37.3	731	758	4565	190.2	3.17	21	77.4	0	0	4565
									00:03:11	27.65	1.045	28.894	723	591.838	972.017	1.64	189.2	43.1	45.6	27.7	10.03	2.9	113	5.2	18.11	4.12	17.49	5.11	20.92	0.05	129	29	124	36	NONE		22.6	54	37.4	731	758	4863	202.6	3.38	21	82.4	0	0	4863
									00:03:13	34.68	0.455	15.78	1716	110.769	222.583	2.01	90.5	8	120.5	60	1.88	0.5	112	1	19.89	1.76	19.3	2.49	20.92	0.05	141	13	137	18	NONE		22.6	54	37.3	731	758	975	40.6	0.68	21	16.5	0	0	975
									00:03:16	22.22	2.473	54.956	75	965.265	1722.25	1.78	456.1	95.1	55.3	31	16.36	4.7	113	8.5	18.44	3.85	17.49	5.09	20.92	0.05	131	27	124	36	NONE		22.6	54	37.3	731	758	8149	339.5	5.66	21	138.1	0	0	8149
									00:03:18	25.53	1.014	25.889	612	522.08	870.49	1.67	183.9	41.8	46.2	27.7	8.85	2.5	115	4.5	18.14	4.12	17.39	5.28	20.92	0.05	129	29	124	38	NONE		22.6	54	37.3	731	758	4311	179.6	2.99	22	73.1	0	0	4311
									00:03:20	27.52	1.028	28.294	723	588.921	940.473	1.6	185.9	41.9	44.8	28	9.98	2.9	114	5.2	18.08	4.08	17.4	5.22	20.92	0.05	129	29	124	37	NONE		22.6	54	37.3	731	758	4797	199.9	3.33	22	81.3	0	0	4797
									00:03:22	26.32	0.964	25.368	771	518.107	810.831	1.56	175	37.8	45.4	29	8.78	2.5	111	4.7	18.15	3.92	17.28	5.23	20.92	0.05	129	28	123	37	NONE		22.6	54	37.4	731	758	4194	174.8	2.91	22	71.1	0	0	4194
									00:03:24	30.93	0.988	30.557	723	616.645	962.842	1.56	179.7	38.2	46	29.5	10.45	3	109	5.7	18.19	3.87	17.43	4.83	20.92	0.05	129	27	124	34	NONE		22.6	54	37.4	731	758	4988	207.8	3.46	22	84.5	0	0	4988
									00:03:27	25.42	0.91	23.136	685	466.158	723.036	1.55	165.6	34.9	45.8	29.5	7.9	2.3	108	4.3	18.2	3.84	17.35	5.13	20.92	0.05	129	27	123	36	NONE		22.6	54	37.3	731	758	3763	156.8	2.61	22	63.8	0	0	3763
									00:03:29	25.97	0.804	20.883	631	438.278	679.775	1.55	145.4	32.1	43.5	28	7.43	2.1	108	4.1	18.08	3.99	17.37	5.09	20.92	0.05	129	28	124	36	NONE		22.6	54	37.3	731	758	3538	147.4	2.46	22	60	0	0	3538
									00:03:31	27.91	0.862	24.056	634	489.26	752.734	1.54	156.7	33.1	45.2	29.4	8.29	2.4	108	4.5	18.18	3.84	17.31	5.11	20.92	0.05	129	27	123	36	NONE		22.6	54	37.3	731	759	3940	164.2	2.74	22	66.8	0	0	3940
									00:03:34	25	0.9	22.5	654	477.144	729.662	1.53	162.6	35.8	43.5	28.4	8.09	2.3	105	4.5	18.07	3.98	17.2	5.29	20.92	0.05	129	28	122	38	NONE		22.6	54	37.3	731	759	3835	159.8	2.66	22	65	0	0	3835
									00:03:36	26.55	0.849	22.54	725	460.611	700.893	1.52	154.3	32.4	44.9	29.5	7.81	2.2	105	4.4	18.17	3.82	17.46	4.93	20.92	0.05	129	27	124	35	NONE		22.6	54	37.3	731	758	3697	154	2.57	22	62.7	0	0	3697
									00:03:38	27.27	0.955	26.045	648	553.302	844.914	1.53	172.5	38	43.6	28.6	9.38	2.7	104	5.3	18.06	3.98	17.45	4.96	20.92	0.05	128	28	124	35	NONE		22.6	54	37.3	731	758	4446	185.2	3.09	23	75.4	0	0	4446
									00:03:40	28.04	0.914	25.626	636	577.526	871.389	1.51	163.6	38.1	41	27.2	9.79	2.8	103	5.6	17.9	4.17	17.29	5.08	20.92	0.05	127	30	123	36	NONE		22.6	54	37.3	731	758	4624	192.7	3.21	23	78.4	0	0	4624
									00:03:42	28.17	1.047	29.493	665	652.127	1006.51	1.54	187.8	43.8	42.2	27.3	11.05	3.2	103	6.3	17.94	4.18	17.41	5	20.92	0.05	128	30	124	36	NONE		22.6	54	37.3	731	758	5257	219	3.65	23	89.1	0	0	5257
									00:03:45	25.97	0.985	25.584	775	525.001	830.102	1.58	178.6	39.2	45.3	28.6	8.9	2.5	103	5.1	18.13	3.98	17.48	4.92	20.92	0.05	129	28	124	35	NONE		22.6	54	37.3	731	758	4263	177.6	2.96	23	72.3	0	0	4263
									00:03:47	25.21	1.227	30.933	808	612.466	986.344	1.61	223.5	48	47.6	29.6	10.38	3	103	5.9	18.22	3.91	17.51	4.96	20.92	0.05	130	28	124	35	NONE		22.6	53	37.3	731	758	5002	208.4	3.47	23	84.8	0	0	5002
									00:03:49	27.4	0.897	24.575	649	494.694	795.152	1.61	163	35.6	45.8	28.5	8.38	2.4	102	4.8	18.17	3.97	17.52	4.97	20.92	0.05	129	28	125	35	NONE		22.6	53	37.3	731	758	4038	168.2	2.8	23	68.4	0	0	4038
									00:03:51	31.41	1.062	33.361	663	702.454	1109.29	1.58	191.8	43.3	44.4	28.1	11.91	3.4	101	7	18.06	4.08	17.47	4.94	20.92	0.05	128	29	124	35	NONE		22.6	53	37.3	731	758	5702	237.6	3.96	23	96.6	0	0	5702
									00:03:53	33.71	1.018	34.315	690	679.933	1096.3	1.61	185.4	39.9	47	29.1	11.52	3.3	101	6.7	18.21	3.92	17.67	4.73	20.92	0.05	129	28	126	34	NONE		22.6	53	37.3	731	758	5555	231.5	3.86	23	94.2	0	0	5555
									00:03:55	31.41	0.945	29.686	734	509.252	838.479	1.65	175.4	32.8	54	32.8	8.63	2.5	101	5	18.56	3.47	17.76	4.64	20.92	0.05	132	25	126	33	NONE		22.6	53	37.3	731	758	4188	174.5	2.91	23	71	0	0	4188
									00:03:58	16.81	2.368	39.798	1660	620.383	1142.31	1.84	442.8	83.5	62.3	33.8	10.51	3	102	6.1	18.7	3.53	18.18	4.36	20.92	0.05	133	25	129	31	NONE		22.6	53	37.4	731	758	5293	220.6	3.68	24	89.7	0	0	5293
									00:04:02	18.63	1.022	19.043	574	326.053	569.086	1.75	189.3	37.5	54.4	31.2	5.53	1.6	103	3.2	18.52	3.67	17.46	5.17	20.92	0.05	132	26	124	37	NONE		22.6	53	37.4	731	758	2733	113.9	1.9	24	46.3	0	0	2733
									00:04:04	25.86	0.924	23.897	634	467.98	782.347	1.67	168.3	37.1	47.2	28.2	7.93	2.3	103	4.5	18.21	4.02	17.65	4.96	20.92	0.05	130	29	125	35	NONE		22.6	53	37.4	731	758	3867	161.1	2.69	24	65.5	0	0	3867
									00:04:06	28.17	1.035	29.155	681	606.234	978.753	1.61	187.1	42.6	44.8	27.8	10.28	2.9	103	5.9	18.08	4.12	17.6	4.92	20.92	0.05	129	29	125	35	NONE		22.6	53	37.3	731	758	4955	206.5	3.44	24	84	0	0	4955
									00:04:08	30.46	0.917	27.929	675	562.067	896.27	1.59	166.7	36.1	45.9	28.8	9.53	2.7	102	5.5	18.18	3.94	17.56	4.85	20.92	0.05	129	28	125	34	NONE		22.6	53	37.3	731	758	4576	190.7	3.18	24	77.6	0	0	4576
									00:04:10	28.85	0.891	25.702	648	503.906	803.929	1.6	162.6	34.2	47	29.5	8.54	2.4	101	5	18.25	3.84	17.65	4.77	20.92	0.05	130	27	125	34	NONE		22.6	53	37.3	731	758	4103	171	2.85	24	69.5	0	0	4103
									00:04:12	28.17	0.91	25.634	647	507.057	803.441	1.58	165.9	35	46.7	29.5	8.59	2.5	100	5.1	18.23	3.85	17.61	4.78	20.92	0.05	130	27	125	34	NONE		22.6	53	37.4	731	758	4120	171.7	2.86	24	69.8	0	0	4120
									00:04:14	27.03	0.892	24.108	598	484.727	759.91	1.57	162.3	34.5	45.8	29.2	8.22	2.3	100	4.8	18.2	3.87	17.57	4.8	20.92	0.05	129	27	125	34	NONE		22.6	53	37.4	731	758	3926	163.6	2.73	24	66.5	0	0	3926
									00:04:17	26.09	0.885	23.087	712	463.94	731.401	1.58	161	34.4	45.8	29.1	7.86	2.2	100	4.6	18.19	3.89	17.58	4.78	20.92	0.05	129	28	125	34	NONE		22.6	53	37.4	731	758	3764	156.8	2.61	25	63.8	0	0	3764
									00:04:19	29.41	0.931	27.382	616	564.419	879.91	1.56	168.8	36.7	44.9	28.8	9.57	2.7	99	5.7	18.13	3.94	17.47	4.91	20.92	0.05	129	28	124	35	NONE		22.6	53	37.4	731	758	4564	190.1	3.17	25	77.3	0	0	4564
									00:04:21	31.25	0.988	30.875	659	627.697	967.708	1.54	179.6	38	45.7	29.6	10.64	3	97	6.5	18.18	3.85	17.54	4.79	20.92	0.05	129	27	125	34	NONE		22.6	53	37.4	731	758	5058	210.7	3.51	25	85.7	0	0	5058
									00:04:23	27.4	0.971	26.603	778	511.86	814.671	1.59	177.7	36.5	48.2	30.3	8.68	2.5	98	5.2	18.3	3.76	17.78	4.57	20.92	0.05	130	27	126	32	NONE		22.6	53	37.3	731	758	4165	173.5	2.89	25	70.6	0	0	4165
									00:04:25	24.69	0.945	23.333	670	459.147	738.555	1.61	172.3	36.7	47.1	29.3	7.78	2.2	98	4.7	18.23	3.88	17.68	4.68	20.92	0.05	130	28	126	33	NONE		22.6	53	37.3	731	758	3748	156.2	2.6	25	63.5	0	0	3748
									00:04:28	22.73	1.056	24	698	476.486	765.083	1.61	192.3	41.3	47	29.3	8.08	2.3	97	4.9	18.21	3.91	17.67	4.7	20.92	0.05	129	28	126	33	NONE		22.6	53	37.4	731	758	3888	162	2.7	25	65.9	0	0	3888
									00:04:30	23.62	0.961	22.701	682	458.018	723.963	1.58	174.7	37.6	46	29.1	7.76	2.2	96	4.8	18.18	3.91	17.66	4.75	20.92	0.05	129	28	126	34	NONE		22.6	53	37.3	731	758	3719	155	2.58	25	63	0	0	3719
									00:04:35	14.96	2.275	34.04	1647	579.954	997.757	1.72	421.9	81.9	56.9	33.1	9.83	2.8	96	6	18.55	3.6	17.95	4.49	20.92	0.05	132	26	128	32	NONE		22.6	53	37.4	731	758	4837	201.6	3.36	25	82	0	0	4837
									00:04:49	24.9	0.873	21.734	623	420.519	663.197	1.58	159.7	32.7	47.5	30.1	7.13	2	94	4.5	18.29	3.75	17.76	4.58	20.92	0.05	130	27	126	33	NONE		22.6	53	37.4	731	758	3412	142.2	2.37	26	57.8	0	0	3412
									00:04:51	27.91	0.921	25.702	612	532.492	814.264	1.53	167	35.8	44.6	29.2	9.03	2.6	95	5.6	18.13	3.89	17.62	4.65	20.92	0.05	129	28	125	33	NONE		22.6	53	37.4	731	758	4280	178.3	2.97	26	72.5	0	0	4280
									00:04:53	30	0.903	27.09	611	555.602	848.31	1.53	164	34.7	45	29.5	9.42	2.7	95	5.8	18.16	3.84	17.69	4.54	20.92	0.05	129	27	126	32	NONE		22.6	53	37.4	731	758	4464	186	3.1	26	75.7	0	0	4464
									00:04:55	26.79	0.973	26.062	594	530.871	820.784	1.55	176.8	37.6	45.6	29.5	9	2.6	94	5.6	18.17	3.86	17.74	4.56	20.92	0.05	129	27	126	32	NONE		22.6	53	37.3	731	758	4281	178.4	2.97	26	72.6	0	0	4281
									00:04:59	14.67	2.37	34.768	1830	544.714	957.08	1.76	443.7	80.2	61.9	35.3	9.23	2.6	96	5.7	18.72	3.38	18.2	4.16	20.92	0.05	133	24	129	30	NONE		22.6	53	37.4	731	758	4575	190.6	3.18	27	77.5	0	0	4575
									00:05:02	22.9	0.704	16.122	507	272.098	460.383	1.69	130.8	24.7	53.4	31.5	4.61	1.3	96	2.8	18.58	3.51	18.18	4.17	20.92	0.05	132	25	129	30	NONE		22.6	53	37.4	731	758	2257	94.1	1.57	27	38.3	0	0	2257
									00:05:04	22.56	0.772	17.414	491	334.714	532.9	1.59	141.3	29	47.3	29.7	5.67	1.6	95	3.5	18.3	3.76	17.71	4.62	20.92	0.05	130	27	126	33	NONE		22.6	53	37.4	731	758	2724	113.5	1.89	27	46.2	0	0	2724
									00:05:07	22.81	0.831	18.958	569	392.319	600.575	1.53	150.7	32.3	44.3	28.9	6.65	1.9	93	4.2	18.13	3.89	17.6	4.6	20.92	0.05	129	28	125	33	NONE		22.6	53	37.4	731	758	3155	131.4	2.19	27	53.5	0	0	3155
									00:05:10	21.66	0.731	15.834	515	349.924	508.513	1.45	131.5	28.8	40.9	28.2	5.93	1.7	93	3.8	17.99	3.94	17.36	4.82	20.92	0.05	128	28	123	34	NONE		22.6	53	37.4	731	758	2771	115.4	1.92	27	47	0	0	2771
									00:05:13	20.98	0.852	17.874	567	421.944	593.649	1.41	151.8	34.7	38.9	27.6	7.15	2	92	4.6	17.82	4.07	17.23	4.89	20.92	0.05	127	29	123	35	NONE		22.6	53	37.4	731	758	3310	137.9	2.3	27	56.1	0	0	3310
									00:05:16	21.05	0.786	16.547	609	373.023	519.826	1.39	141.2	30.3	40.4	29	6.32	1.8	91	4.1	17.96	3.85	17.33	4.73	20.92	0.05	128	27	123	34	NONE		22.6	53	37.4	731	758	2918	121.6	2.03	27	49.5	0	0	2918
									00:05:18	25.1	0.859	21.565	519	524.975	710.309	1.35	152.5	34.7	37.7	27.9	8.9	2.5	92	5.7	17.75	4.04	17.2	4.85	20.92	0.05	126	29	122	34	NONE		22.6	53	37.4	731	758	4073	169.7	2.83	27	69	0	0	4073
									00:05:20	28.3	0.91	25.755	703	583.936	804.856	1.38	163.4	34.9	40.7	29.5	9.9	2.8	92	6.3	17.96	3.84	17.34	4.65	20.92	0.05	128	27	123	33	NONE		22.6	53	37.4	731	758	4554	189.8	3.16	27	77.2	0	0	4554
									00:05:22	27.78	0.819	22.75	599	483.822	674.036	1.39	148.5	29.8	43	30.9	8.2	2.3	91	5.3	18.13	3.64	17.53	4.46	20.92	0.05	129	26	125	32	NONE		22.6	53	37.4	731	758	3785	157.7	2.63	27	64.1	0	0	3785
									00:05:24	31.58	0.888	28.042	604	594.044	840.986	1.42	161	32.7	43.5	30.7	10.07	2.9	91	6.5	18.13	3.68	17.63	4.4	20.92	0.05	129	26	125	31	NONE		22.6	53	37.4	731	758	4668	194.5	3.24	28	79.1	0	0	4668
									00:05:28	14.02	1.827	25.612	1382	458.159	730.2	1.59	337.7	64	53.8	33.7	7.77	2.2	91	5	18.48	3.5	17.98	4.28	20.92	0.05	131	25	128	30	NONE		22.6	53	37.4	731	758	3730	155.4	2.59	28	63.2	0	0	3730
									00:05:31	24.39	0.706	17.22	474	293.289	450.016	1.53	131.5	22.7	52.9	34.5	4.97	1.4	91	3.2	18.63	3.22	17.81	4.47	20.92	0.05	132	23	127	32	NONE		22.6	53	37.4	731	758	2360	98.3	1.64	28	40	0	0	2360
									00:05:33	26.79	0.9	24.107	559	451.915	688.895	1.52	165.6	31.6	49.2	32.3	7.66	2.2	91	5	18.4	3.51	17.73	4.54	20.92	0.05	131	25	126	32	NONE		22.6	53	37.4	731	758	3629	151.2	2.52	28	61.5	0	0	3629
									00:05:36	17.44	0.932	16.256	560	255.481	491.588	1.92	173.8	34.6	58.8	30.6	4.33	1.2	95	2.7	18.65	3.71	17.66	4.37	20.92	0.05	133	26	126	31	NONE		22.6	53	37.4	731	758	2213	92.2	1.54	28	37.5	0	0	2213
									00:05:39	29.7	0.716	21.267	557	483.308	668.061	1.38	128.5	27.6	39.7	28.7	8.19	2.3	97	5	17.95	3.85	17.37	4.69	20.92	0.05	128	27	124	33	NONE		22.6	53	37.4	731	758	3772	157.2	2.62	28	63.9	0	0	3772
									00:05:41	27.03	0.8	21.622	617	472.123	642.637	1.36	144.6	29.2	41.8	30.7	8	2.3	95	5	18.08	3.65	17.4	4.57	20.92	0.05	129	26	124	32	NONE		22.6	53	37.4	731	758	3669	152.9	2.55	28	62.2	0	0	3669
									00:05:43	28.85	0.737	21.26	545	448.567	612.813	1.37	133.9	26.1	42.9	31.4	7.6	2.2	94	4.8	18.17	3.54	17.52	4.42	20.92	0.05	129	25	125	31	NONE		22.6	53	37.4	731	758	3490	145.4	2.42	28	59.1	0	0	3490
									00:05:45	28.44	0.795	22.607	566	480.649	664.463	1.38	144.2	28.7	42.9	31	8.15	2.3	95	5.1	18.14	3.61	17.58	4.41	20.92	0.05	129	26	125	31	NONE		22.6	53	37.4	731	758	3752	156.3	2.61	28	63.6	0	0	3752
									00:05:47	24.69	0.972	24	692	496.916	707.671	1.42	176.8	35.2	44.8	31.5	8.42	2.4	95	5.2	18.19	3.62	17.7	4.32	20.92	0.05	129	26	126	31	NONE		22.6	53	37.4	731	758	3912	163	2.72	28	66.3	0	0	3912
									00:05:50	24.9	0.732	18.224	600	372.395	531.016	1.43	133.4	26.2	44.3	31	6.31	1.8	92	4	18.22	3.58	17.65	4.41	20.92	0.05	130	25	125	31	NONE		22.6	53	37.4	731	758	2933	122.2	2.04	29	49.7	0	0	2933
									00:05:52	31.09	0.793	24.653	513	481.093	695.67	1.45	145.4	27.5	46.7	32.3	8.15	2.3	91	5.3	18.34	3.47	17.72	4.28	20.92	0.05	130	25	126	30	NONE		22.6	53	37.4	731	758	3804	158.5	2.64	29	64.5	0	0	3804
									00:05:54	28.17	0.719	20.254	562	410.337	584.692	1.42	131.2	25.5	44.6	31.3	6.95	2	91	4.5	18.25	3.55	17.63	4.38	20.92	0.05	130	25	125	31	NONE		22.6	53	37.4	731	758	3231	134.6	2.24	29	54.8	0	0	3231
									00:05:56	27.27	0.691	18.845	529	390.127	543.883	1.39	125.8	24.5	43.4	31.1	6.61	1.9	92	4.2	18.21	3.55	17.7	4.35	20.92	0.05	129	25	126	31	NONE		22.6	53	37.4	731	758	3052	127.2	2.12	29	51.7	0	0	3052
									00:05:58	26.09	0.672	17.53	518	359.863	501.056	1.39	122.5	23.6	43.6	31.3	6.1	1.7	91	4	18.23	3.51	17.52	4.44	20.92	0.05	130	25	125	32	NONE		22.6	53	37.4	731	758	2815	117.3	1.95	29	47.7	0	0	2815
									00:06:00	28.85	0.705	20.337	505	433.857	589.378	1.36	127.9	25.1	42.2	31.1	7.35	2.1	90	4.8	18.14	3.56	17.5	4.45	20.92	0.05	129	25	124	32	NONE		22.6	53	37.4	731	758	3370	140.4	2.34	29	57.1	0	0	3370
									00:06:02	29.13	0.983	28.631	677	624.215	863.492	1.38	177.6	36.4	42.6	30.8	10.58	3	91	6.9	18.07	3.7	17.6	4.35	20.92	0.05	128	26	125	31	NONE		22.6	53	37.4	731	758	4873	203.1	3.38	29	82.6	0	0	4873
									00:06:05	23.26	0.825	19.186	617	399.132	564.254	1.41	150	29.8	44	31.1	6.76	1.9	92	4.3	18.18	3.61	17.67	4.36	20.92	0.05	129	26	126	31	NONE		22.6	53	37.4	731	758	3135	130.6	2.18	29	53.1	0	0	3135
									00:06:07	25.1	0.67	16.82	430	359.233	500.863	1.39	121.4	24.5	41.9	30.1	6.09	1.7	91	3.9	18.12	3.66	17.67	4.35	20.92	0.05	129	26	126	31	NONE		22.6	53	37.4	731	758	2811	117.1	1.95	29	47.6	0	0	2811
									00:06:09	29.7	0.642	19.069	409	417.892	565.967	1.35	116	23.4	40.7	30	7.08	2	90	4.6	18.07	3.64	17.38	4.56	20.92	0.05	128	26	124	32	NONE		22.6	53	37.4	731	758	3243	135.1	2.25	29	55	0	0	3243
									00:06:12	28.71	0.659	18.919	436	436.448	577.616	1.32	118.2	24.7	38.7	29.3	7.4	2.1	91	4.8	17.94	3.75	17.36	4.54	20.92	0.05	128	27	123	32	NONE		22.6	53	37.4	731	758	3366	140.3	2.34	29	57.1	0	0	3366
									00:06:14	27.91	0.731	20.4	498	472.718	627.484	1.33	131	27.6	39	29.4	8.01	2.3	92	5.1	17.92	3.78	17.43	4.47	20.92	0.05	127	27	124	32	NONE		22.6	53	37.4	731	758	3649	152	2.53	30	61.8	0	0	3649
									00:06:16	29.13	0.734	21.379	508	482.835	640.434	1.33	132.1	27	40.1	30.2	8.18	2.3	92	5.2	18	3.68	17.39	4.48	20.92	0.05	128	26	124	32	NONE		22.6	53	37.4	731	758	3726	155.3	2.59	30	63.2	0	0	3726
									00:06:18	30.93	0.756	23.381	505	544.691	718.067	1.32	135.4	28.5	39	29.5	9.23	2.6	92	5.9	17.91	3.77	17.37	4.49	20.92	0.05	127	27	124	32	NONE		22.6	53	37.4	731	758	4196	174.9	2.91	30	71.1	0	0	4196
									00:06:20	28.71	0.767	22.019	555	481.97	642.702	1.33	138.7	27.5	41.5	31.1	8.17	2.3	92	5.2	18.08	3.59	17.49	4.38	20.92	0.05	129	25	124	31	NONE		22.6	53	37.4	731	758	3725	155.2	2.59	30	63.1	0	0	3725
									00:06:22	31.09	0.639	19.865	474	428.397	561.591	1.31	115.9	22.2	41.3	31.5	7.26	2.1	93	4.6	18.14	3.47	17.5	4.34	20.92	0.05	129	25	124	31	NONE		22.6	53	37.4	731	758	3295	137.3	2.29	30	55.9	0	0	3295
									00:06:24	29.13	0.73	21.262	474	460.064	618.844	1.35	132.2	26.1	41.8	31.1	7.8	2.2	93	4.9	18.11	3.58	17.47	4.45	20.92	0.05	129	25	124	32	NONE		22.6	53	37.4	731	758	3564	148.5	2.47	30	60.4	0	0	3564
									00:06:26	25.32	0.699	17.696	544	381.936	517.322	1.35	126.6	25.1	41.7	30.8	6.47	1.8	93	4.1	18.11	3.59	17.44	4.47	20.92	0.05	129	26	124	32	NONE		22.6	53	37.4	731	758	2964	123.5	2.06	30	50.2	0	0	2964
									00:06:29	25.42	0.719	18.28	502	405.716	544.49	1.34	129.7	26.3	40.7	30.3	6.88	2	93	4.4	18.04	3.66	17.44	4.43	20.92	0.05	128	26	124	31	NONE		22.6	53	37.4	731	758	3141	130.9	2.18	30	53.2	0	0	3141
									00:06:31	28.04	0.719	20.159	546	444.634	588.889	1.32	129.9	25.8	40.9	30.9	7.54	2.2	94	4.7	18.07	3.59	17.39	4.47	20.92	0.05	128	26	124	32	NONE		22.6	53	37.4	731	758	3430	142.9	2.38	30	58.1	0	0	3430
									00:06:32	33.9	0.797	27.017	537	590.754	780.864	1.32	144.2	28.3	41.7	31.6	10.01	2.9	94	6.3	18.09	3.55	17.47	4.37	20.92	0.05	129	25	124	31	NONE		22.6	53	37.4	731	758	4555	189.8	3.16	30	77.2	0	0	4555
									00:06:35	27.4	0.754	20.658	645	402.822	556.962	1.38	138.5	25	46.5	33.6	6.83	2	94	4.3	18.37	3.32	17.73	4.2	20.92	0.05	131	24	126	30	NONE		22.6	53	37.4	731	758	3144	131	2.18	30	53.3	0	0	3144
									00:06:37	23.81	0.759	18.071	539	378.109	523.292	1.38	138	27	43.4	31.3	6.41	1.8	94	4	18.18	3.56	17.57	4.45	20.92	0.05	129	25	125	32	NONE		22.6	53	37.4	731	758	2952	123	2.05	30	50	0	0	2952
									00:06:41	15	2.042	30.63	1554	531.756	818.367	1.54	379.4	67.1	55.6	36.1	9.01	2.6	95	5.6	18.58	3.29	18.06	4.07	20.92	0.05	132	23	128	29	NONE		22.6	53	37.4	731	758	4283	178.4	2.97	31	72.6	0	0	4283
									00:06:44	23.81	0.854	20.333	469	352.216	534.17	1.52	158.8	27.6	53	34.9	5.97	1.7	95	3.7	18.59	3.23	17.94	4.2	20.92	0.05	132	23	128	30	NONE		22.6	53	37.4	731	758	2824	117.7	1.96	31	47.9	0	0	2824
									00:06:46	25.1	0.646	16.218	405	321.868	461.735	1.43	118.2	22.6	44.9	31.3	5.46	1.6	94	3.4	18.3	3.5	17.67	4.45	20.92	0.05	130	25	126	32	NONE		22.6	53	37.4	731	758	2539	105.8	1.76	31	43	0	0	2539
									00:06:48	28.44	0.719	20.445	475	428.932	601.97	1.4	130.6	26	43	30.7	7.27	2.1	93	4.6	18.16	3.62	17.58	4.48	20.92	0.05	129	26	125	32	NONE		22.6	53	37.4	731	758	3362	140.1	2.34	31	57	0	0	3362
									00:06:50	26.67	0.785	20.933	580	437.727	610.021	1.39	142.7	28.1	43.6	31.3	7.42	2.1	93	4.7	18.18	3.58	17.6	4.43	20.92	0.05	129	25	125	31	NONE		22.6	53	37.4	731	758	3425	142.7	2.38	31	58	0	0	3425
									00:06:53	26.09	0.822	21.443	571	445.948	626.516	1.4	149.5	29.5	44	31.3	7.56	2.2	92	4.8	18.19	3.59	17.7	4.28	20.92	0.05	129	26	126	30	NONE		22.6	53	37.4	731	758	3497	145.7	2.43	31	59.3	0	0	3497
									00:06:55	27.03	0.708	19.135	507	403.872	554.41	1.37	128.6	25.2	42.7	31.1	6.85	2	92	4.4	18.16	3.56	17.59	4.35	20.92	0.05	129	25	125	31	NONE		22.6	54	37.4	731	758	3146	131.1	2.18	31	53.3	0	0	3146
									00:06:57	25	0.73	18.25	503	373.583	522.926	1.4	133.1	25.7	44.2	31.6	6.33	1.8	92	4.1	18.23	3.52	17.53	4.44	20.92	0.05	130	25	125	32	NONE		22.6	54	37.4	731	758	2926	121.9	2.03	31	49.6	0	0	2926
									00:07:00	25.32	0.716	18.127	509	377.758	508.782	1.35	130.4	24.7	43.3	32.1	6.4	1.8	92	4.1	18.21	3.45	17.64	4.29	20.92	0.05	129	25	125	31	NONE		22.6	53	37.4	731	758	2927	122	2.03	31	49.6	0	0	2927
									00:07:02	26.67	0.702	18.72	487	394.861	533.871	1.35	127.6	24.6	42.7	31.6	6.69	1.9	91	4.3	18.18	3.5	17.55	4.38	20.92	0.05	129	25	125	31	NONE		22.6	53	37.4	731	758	3063	127.6	2.13	31	51.9	0	0	3063
									00:07:04	25.53	0.766	19.557	523	412.652	550.526	1.33	139.3	26.5	43.1	32.3	6.99	2	91	4.5	18.19	3.46	17.6	4.28	20.92	0.05	129	25	125	30	NONE		22.6	54	37.4	731	758	3189	132.9	2.21	31	54.1	0	0	3189
									00:07:07	26.79	0.807	21.616	467	459.973	610.278	1.33	146.6	28	42.9	32.3	7.8	2.2	91	5.1	18.17	3.47	17.55	4.31	20.92	0.05	129	25	125	31	NONE		22.6	54	37.4	731	758	3550	147.9	2.47	32	60.2	0	0	3550
									00:07:08	31.58	0.708	22.358	440	445.594	585.202	1.31	129.9	22.8	45.2	34.4	7.55	2.2	91	4.9	18.35	3.22	17.56	4.23	20.92	0.05	130	23	125	30	NONE		22.6	54	37.4	731	758	3429	142.9	2.38	32	58.1	0	0	3429
									00:07:11	24.69	0.617	15.235	459	301.521	397.338	1.32	113.3	19.8	44.8	34	5.11	1.5	91	3.3	18.36	3.21	17.49	4.37	20.92	0.05	131	23	124	31	NONE		22.6	54	37.4	731	758	2323	96.8	1.61	32	39.4	0	0	2323
									00:07:13	26.91	0.658	17.704	467	392.912	505.818	1.29	118.9	23.1	40.3	31.3	6.66	1.9	91	4.3	18.07	3.51	17.39	4.43	20.92	0.05	128	25	124	31	NONE		22.6	54	37.4	731	758	3008	125.3	2.09	32	51	0	0	3008
									00:07:15	31.25	0.793	24.781	579	539.594	709.589	1.32	143.6	27.9	41.9	31.8	9.15	2.6	90	6	18.11	3.52	17.47	4.33	20.92	0.05	129	25	124	31	NONE		22.6	54	37.4	731	758	4154	173.1	2.88	32	70.4	0	0	4154
									00:07:17	28.04	0.665	18.645	547	370.158	494.61	1.34	122	21.7	45.1	33.7	6.27	1.8	91	4.1	18.35	3.26	17.68	4.14	20.92	0.05	130	23	126	29	NONE		22.6	54	37.4	731	758	2862	119.3	1.99	32	48.5	0	0	2862
									00:07:19	28.44	0.764	21.725	489	433.975	573.256	1.32	140.1	24.8	45.5	34.4	7.36	2.1	92	4.7	18.34	3.25	17.61	4.23	20.92	0.05	130	23	125	30	NONE		22.6	54	37.4	731	758	3345	139.4	2.32	32	56.7	0	0	3345
									00:07:25	11.45	2.448	28.031	1602	470.652	706.923	1.5	457.1	76	57.9	38.5	7.98	2.3	94	5	18.67	3.1	17.96	4.07	20.92	0.05	133	22	128	29	NONE		22.6	54	37.4	731	758	3763	156.8	2.61	32	63.8	0	0	3763
									00:07:27	22.06	0.623	13.743	361	223.207	316.684	1.42	117	17.7	54.7	38.5	3.78	1.1	95	2.3	18.78	2.84	18.1	3.85	20.92	0.05	134	20	129	27	NONE		22.6	54	37.4	731	758	1755	73.1	1.22	32	29.7	0	0	1755
									00:07:30	23.81	0.726	17.286	394	329.548	452.848	1.37	133.8	23.4	47.4	34.5	5.59	1.6	93	3.5	18.43	3.22	17.76	4.15	20.92	0.05	131	23	126	30	NONE		22.6	54	37.4	731	758	2568	107	1.78	32	43.5	0	0	2568
									00:07:32	23.72	0.875	20.751	478	413.299	557.284	1.35	160.4	28.9	46.2	34.3	7.01	2	92	4.5	18.33	3.3	17.57	4.33	20.92	0.05	130	23	125	31	NONE		22.6	54	37.4	731	758	3204	133.5	2.22	32	54.3	0	0	3204
									00:07:35	24.59	0.759	18.664	524	366.505	485.626	1.33	139.5	24.3	46.2	34.9	6.21	1.8	91	4	18.38	3.2	17.69	4.07	20.92	0.05	131	23	126	29	NONE		22.6	54	37.4	731	758	2828	117.8	1.96	33	47.9	0	0	2828
									00:07:37	27.78	0.687	19.083	456	375.568	489.774	1.3	126.3	21.7	45.6	35	6.37	1.8	89	4.2	18.38	3.16	17.85	3.96	20.92	0.05	131	22	127	28	NONE		22.6	54	37.4	731	758	2885	120.2	2	33	48.9	0	0	2885
									00:07:39	25.86	0.594	15.362	425	307.025	397.203	1.29	109	18.9	44.1	34.1	5.2	1.5	89	3.4	18.35	3.18	17.65	4.11	20.92	0.05	130	23	125	29	NONE		22.6	54	37.4	731	758	2353	98.1	1.63	33	39.9	0	0	2353
									00:07:42	25.53	0.625	15.957	421	310.67	402.345	1.3	115.1	19.4	45.6	35.2	5.27	1.5	89	3.5	18.42	3.1	17.74	4.07	20.92	0.05	131	22	126	29	NONE		22.6	54	37.4	731	758	2382	99.3	1.65	33	40.4	0	0	2382
									00:07:44	27.91	0.707	19.73	425	408.687	514.854	1.26	129.2	22.7	43.5	34.5	6.93	2	89	4.6	18.27	3.21	17.6	4.11	20.92	0.05	130	23	125	29	NONE		22.6	54	37.4	731	758	3111	129.6	2.16	33	52.7	0	0	3111
									00:07:46	25.97	0.606	15.74	432	333.959	415.943	1.25	110.4	19.7	41.7	33.5	5.66	1.6	89	3.8	18.22	3.25	17.52	4.16	20.92	0.05	130	23	125	30	NONE		22.6	54	37.4	731	758	2534	105.6	1.76	33	43	0	0	2534
									00:07:48	24.69	0.614	15.16	434	326.999	405.513	1.24	111.6	20.2	41.1	33.1	5.54	1.6	89	3.7	18.18	3.29	17.46	4.2	20.92	0.05	129	23	124	30	NONE		22.6	54	37.4	731	758	2479	103.3	1.72	33	42	0	0	2479
									00:07:51	24.79	0.655	16.24	428	352.974	429.281	1.22	119	21.3	41.1	33.8	5.98	1.7	88	4	18.17	3.25	17.5	4.1	20.92	0.05	129	23	124	29	NONE		22.6	54	37.4	731	758	2662	110.9	1.85	33	45.1	0	0	2662
									00:07:53	25	0.71	17.75	475	406.177	490.079	1.21	128	24.1	39.4	32.6	6.88	2	88	4.6	18.03	3.39	17.37	4.26	20.92	0.05	128	24	124	30	NONE		22.6	54	37.4	731	758	3057	127.4	2.12	33	51.8	0	0	3057
									00:07:55	29.56	0.823	24.325	520	562.671	680.511	1.21	148.1	28.3	39.6	32.7	9.54	2.7	89	6.3	18	3.44	17.46	4.12	20.92	0.05	128	24	124	29	NONE		22.6	54	37.4	731	758	4238	176.6	2.94	33	71.8	0	0	4238
									00:07:57	29.27	0.681	19.932	423	417.322	508.864	1.22	124.4	21.4	42.9	35.1	7.07	2	88	4.7	18.27	3.14	17.53	4.05	20.92	0.05	130	22	125	29	NONE		22.6	54	37.4	731	758	3150	131.2	2.19	33	53.4	0	0	3150
									00:07:59	27.78	0.527	14.639	461	294.491	360.88	1.23	96.8	16	43.1	35.2	4.99	1.4	88	3.3	18.37	3.04	17.64	3.96	20.92	0.05	131	22	125	28	NONE		22.6	54	37.4	731	758	2225	92.7	1.55	33	37.7	0	0	2225
									00:08:05	12	2.438	29.256	1658	526.691	737.914	1.4	452.4	75.7	54	38.5	8.93	2.6	90	5.9	18.56	3.11	18.14	3.66	20.92	0.05	132	22	129	26	NONE		22.6	54	37.4	731	758	4127	171.9	2.87	34	69.9	0	0	4127
									00:08:08	25.64	0.515	13.205	276	203.232	267.632	1.32	97.5	12.9	56.1	42.6	3.44	1	89	2.3	18.93	2.5	18.29	3.41	20.92	0.05	135	18	130	24	NONE		22.6	54	37.4	731	758	1565	65.2	1.09	34	26.5	0	0	1565
									00:08:11	16.39	0.534	8.754	303	149.2	187.218	1.25	100.1	14.1	51	40.6	2.53	0.7	88	1.7	18.75	2.64	17.89	3.75	20.92	0.05	133	19	127	27	NONE		22.6	54	37.4	731	758	1134	47.3	0.79	34	19.2	0	0	1134
									00:08:14	19.93	0.738	14.711	380	340.706	410.278	1.2	132.8	25.3	39.1	32.5	5.77	1.6	87	3.9	17.99	3.43	17.22	4.38	20.92	0.05	128	24	122	31	NONE		22.6	54	37.4	731	758	2563	106.8	1.78	34	43.4	0	0	2563
									00:08:16	21.9	0.456	9.985	475	189.031	218.236	1.15	84.6	12.3	44.7	38.7	3.2	0.9	87	2.2	18.55	2.7	17.55	3.94	20.92	0.05	132	19	125	28	NONE		22.6	54	37.4	731	758	1407	58.6	0.98	34	23.9	0	0	1407
									00:08:18	28.04	0.5	14.019	426	283.354	322.891	1.14	92	14.2	42.5	37.3	4.8	1.4	86	3.3	18.4	2.84	17.48	3.93	20.92	0.05	131	20	124	28	NONE		22.6	54	37.4	731	758	2103	87.6	1.46	34	35.6	0	0	2103
									00:08:21	25.53	0.461	11.77	365	236.396	269.154	1.14	84.9	13	42.2	37.1	4.01	1.1	85	2.8	18.42	2.82	17.54	3.87	20.92	0.05	131	20	125	28	NONE		22.6	54	37.4	731	758	1754	73.1	1.22	34	29.7	0	0	1754
									00:08:23	25.1	0.506	12.703	374	268.161	299.413	1.12	92.6	14.7	40.8	36.6	4.55	1.3	85	3.2	18.3	2.91	17.32	4.1	20.92	0.05	130	21	123	29	NONE		22.6	54	37.4	731	758	1980	82.5	1.38	34	33.6	0	0	1980
									00:08:26	24.49	0.499	12.22	451	250.89	277.998	1.11	91.7	14	41.9	37.8	4.25	1.2	86	2.9	18.38	2.81	17.5	3.86	20.92	0.05	131	20	124	27	NONE		22.6	54	37.4	731	758	1849	77.1	1.28	34	31.3	0	0	1849
									00:08:28	26.43	0.505	13.348	399	277.844	299.973	1.08	92.7	14	41.4	38.3	4.71	1.3	85	3.3	18.36	2.77	17.39	3.97	20.92	0.05	131	20	124	28	NONE		22.6	54	37.4	731	758	2036	84.8	1.41	34	34.5	0	0	2036
									00:08:31	24.19	0.492	11.903	382	267.768	288.682	1.08	89.3	14.7	38.1	35.4	4.54	1.3	85	3.2	18.15	2.99	17.36	4.02	20.92	0.05	129	21	123	29	NONE		22.6	54	37.4	731	758	1961	81.7	1.36	34	33.2	0	0	1961
									00:08:33	22.73	0.531	12.068	382	286.802	304.59	1.06	95.6	16.5	36.5	34.4	4.86	1.4	85	3.4	18	3.11	17.2	4.06	20.92	0.05	128	22	122	29	NONE		22.6	54	37.4	731	758	2093	87.2	1.45	34	35.5	0	0	2093
									00:08:35	26.43	0.626	16.546	391	371.226	396.842	1.07	113.7	18.5	39.6	37	6.29	1.8	86	4.3	18.16	2.96	17.24	3.96	20.92	0.05	129	21	123	28	NONE		22.6	54	37.4	731	758	2713	113.1	1.88	34	46	0	0	2713
									00:08:37	28.57	0.659	18.829	326	445.816	463.952	1.04	118.8	20	37.7	36.3	7.56	2.2	87	5.1	18.03	3.03	17.16	4.02	20.92	0.05	128	22	122	29	NONE		22.6	54	37.4	731	758	3239	134.9	2.25	34	54.9	0	0	3239
									00:08:39	30.3	0.773	23.424	381	540.31	565.693	1.05	139.9	23	39.4	37.7	9.16	2.6	87	6.2	18.1	2.98	17.16	4.03	20.92	0.05	129	21	122	29	NONE		22.6	54	37.4	731	758	3930	163.8	2.73	34	66.6	0	0	3930
									00:08:41	47.24	0.731	34.535	212	1006.63	1046.57	1.04	126.9	27.2	31	29.8	17.06	4.9	89	11.3	17.36	3.72	16.61	4.39	20.92	0.05	123	26	118	31	NONE		22.6	54	37.4	731	758	7311	304.6	5.08	35	123.9	0	0	7311
									00:08:43	30.46	0.419	12.761	554	208.489	215.987	1.04	79.3	8.8	51	49.2	3.53	1	91	2.3	18.93	2.1	17.89	3.22	20.92	0.05	135	15	127	23	NONE		22.6	54	37.4	731	758	1513	63	1.05	35	25.6	0	0	1513
									00:08:45	30	0.631	18.93	450	422.799	450.353	1.07	114.7	18.5	39.8	37.4	7.17	2	92	4.6	18.18	2.93	17.28	3.99	20.92	0.05	129	21	123	28	NONE		22.6	54	37.4	731	758	3088	128.7	2.14	35	52.3	0	0	3088
									00:08:47	27.65	0.564	15.594	381	336.503	363.34	1.08	103	16.2	40.6	37.6	5.7	1.6	91	3.7	18.26	2.87	17.48	3.8	20.92	0.05	130	20	124	27	NONE		22.6	54	37.4	731	758	2465	102.7	1.71	35	41.8	0	0	2465
									00:08:49	29.27	0.458	13.405	364	272.199	289.24	1.06	84.4	12.2	41.7	39.3	4.61	1.3	90	3	18.43	2.66	17.56	3.72	20.92	0.05	131	19	125	26	NONE		22.6	54	37.4	731	758	1987	82.8	1.38	35	33.7	0	0	1987
									00:08:51	27.15	0.591	16.045	394	363.241	387.837	1.07	107.2	17.6	38.9	36.5	6.16	1.8	90	4	18.14	2.98	17.33	3.96	20.92	0.05	129	21	123	28	NONE		22.6	54	37.4	731	758	2654	110.6	1.84	35	45	0	0	2654
									00:08:53	25	0.842	21.05	385	460.631	492.819	1.07	153.5	24.3	41.9	39.2	7.81	2.2	90	5.1	18.23	2.89	17.27	4.04	20.92	0.05	130	21	123	29	NONE		22.6	54	37.4	731	758	3368	140.3	2.34	35	57.1	0	0	3368
									00:08:55	30.46	0.649	19.766	340	447.134	469.553	1.05	117.8	19	39.4	37.6	7.58	2.2	89	5	18.15	2.93	17.29	3.9	20.92	0.05	129	21	123	28	NONE		22.6	54	37.4	731	758	3255	135.6	2.26	35	55.2	0	0	3255
									00:08:57	29.7	0.728	21.624	396	489.15	518.265	1.06	132.1	21.5	40	37.7	8.29	2.4	90	5.4	18.15	2.95	17.34	3.91	20.92	0.05	129	21	123	28	NONE		22.6	54	37.4	731	758	3568	148.7	2.48	35	60.5	0	0	3568
									00:08:59	28.99	0.665	19.275	404	452.699	475.392	1.05	120	20.2	38.1	36.3	7.67	2.2	90	5	18.05	3.04	17.31	3.86	20.92	0.05	128	22	123	27	NONE		22.6	54	37.4	731	758	3295	137.3	2.29	35	55.9	0	0	3295
									00:09:02	28.57	0.612	17.486	357	375.68	398.468	1.06	111.9	17.2	41.2	38.9	6.37	1.8	90	4.2	18.28	2.81	17.41	3.78	20.92	0.05	130	20	124	27	NONE		22.6	54	37.4	731	758	2741	114.2	1.9	35	46.5	0	0	2741
									00:09:04	25.64	0.738	18.923	302	442.242	462.099	1.04	133.3	22.2	38.7	37.1	7.5	2.1	89	5	18.06	3.01	17.08	4.12	20.92	0.05	128	21	121	29	NONE		22.6	54	37.4	731	758	3216	134	2.23	35	54.5	0	0	3216
									00:09:06	33.9	0.509	17.254	460	363.41	376.253	1.04	93.4	13.7	40.9	39.6	6.16	1.8	90	4	18.35	2.69	17.64	3.41	20.92	0.05	130	19	125	24	NONE		22.6	54	37.4	731	758	2637	109.9	1.83	35	44.7	0	0	2637
									00:09:09	18.02	0.392	7.063	512	137.95	147.316	1.07	72.6	10.1	42.1	39.4	2.34	0.7	94	1.5	18.52	2.58	17.85	3.34	20.92	0.05	132	18	127	24	NONE		22.6	54	37.4	731	758	1008	42	0.7	35	17.1	0	0	1008
									00:09:11	26.09	0.515	13.435	361	285.368	304.565	1.07	94.3	14.4	40.7	38.1	4.84	1.4	92	3.1	18.31	2.8	17.56	3.73	20.92	0.05	130	20	125	27	NONE		22.6	54	37.4	731	758	2085	86.9	1.45	36	35.3	0	0	2085
									00:09:15	18.87	1.273	24.019	412	646.119	767.363	1.19	223.2	49.9	35.1	29.6	10.95	3.1	91	7.1	17.53	3.92	16.65	4.59	20.92	0.05	125	28	118	33	NONE		22.6	54	37.4	731	758	4844	201.8	3.36	36	82.1	0	0	4844
									00:09:18	19.17	0.455	8.722	688	174.973	184.714	1.06	84	11.9	42.2	40	2.97	0.8	93	1.9	18.46	2.62	17.54	3.64	20.92	0.05	131	19	125	26	NONE		22.6	54	37.4	731	758	1275	53.1	0.89	36	21.6	0	0	1275
									00:09:20	26.67	0.589	15.707	565	350.244	372.157	1.06	107.1	17.2	39.5	37.2	5.94	1.7	93	3.8	18.18	2.92	17.27	3.96	20.92	0.05	129	21	123	28	NONE		22.7	54	37.4	731	758	2556	106.5	1.78	36	43.3	0	0	2556
									00:09:22	26.79	0.466	12.482	412	262.248	275.672	1.05	85.5	12.7	40.4	38.5	4.44	1.3	92	2.9	18.35	2.73	17.47	3.75	20.92	0.05	130	19	124	27	NONE		22.7	54	37.4	731	758	1909	79.6	1.33	36	32.4	0	0	1909
									00:09:25	20.48	0.711	14.56	570	330.815	360.832	1.09	128.8	21.7	39.7	36.4	5.61	1.6	92	3.6	18.12	3.05	17.22	4.11	20.92	0.05	129	22	122	29	NONE		22.7	54	37.4	731	758	2429	101.2	1.69	36	41.2	0	0	2429
									00:09:27	29.27	0.526	15.395	396	387.892	409.225	1.05	93.8	17.2	34.4	32.6	6.57	1.9	92	4.2	17.83	3.27	17.14	4.14	20.92	0.05	127	23	122	29	NONE		22.7	54	37.4	731	758	2827	117.8	1.96	36	47.9	0	0	2827
									00:09:29	26.91	0.606	16.305	380	423.285	446.381	1.05	107.5	20.4	34.1	32.3	7.17	2	91	4.7	17.74	3.37	17.17	4.12	20.92	0.05	126	24	122	29	NONE		22.7	54	37.4	731	758	3084	128.5	2.14	36	52.3	0	0	3084
									00:09:32	27.15	0.604	16.398	398	395.344	407.856	1.03	108.6	18.5	36.7	35.5	6.7	1.9	91	4.3	17.98	3.06	17.07	4.12	20.92	0.05	128	22	121	29	NONE		22.7	54	37.4	731	758	2866	119.4	1.99	36	48.6	0	0	2866
									00:09:34	28.04	0.538	15.084	429	385.33	396.5	1.03	95.8	17.4	34.1	33.1	6.53	1.9	91	4.2	17.81	3.23	16.91	4.24	20.92	0.05	127	23	120	30	NONE		22.7	54	37.3	731	758	2792	116.3	1.94	36	47.3	0	0	2792
									00:09:47	25.97	0.696	18.078	399	503.542	515.718	1.02	122	24.4	32.3	31.5	8.53	2.4	87	5.8	17.53	3.51	16.69	4.47	20.92	0.05	125	25	119	32	NONE		22.7	54	37.4	731	758	3645	151.9	2.53	37	61.8	0	0	3645
									00:09:51	15	1.513	22.695	1303	532.284	587.497	1.1	272.6	48.2	40.7	36.8	9.02	2.6	89	6	18.02	3.19	17.34	4	20.92	0.05	128	23	123	28	NONE		22.7	54	37.4	731	758	3920	163.3	2.72	37	66.4	0	0	3920
									00:09:54	21.2	0.436	9.244	348	197.895	214.965	1.09	79.7	12.5	39.2	36.1	3.35	1	88	2.2	18.28	2.87	17.57	3.74	20.92	0.05	130	20	125	27	NONE		22.7	54	37.4	731	758	1452	60.5	1.01	37	24.6	0	0	1452
									00:09:56	25.86	0.535	13.836	277	309.156	333.753	1.08	97.2	15.9	38.9	36	5.24	1.5	90	3.4	18.17	2.97	17.28	4	20.92	0.05	129	21	123	28	NONE		22.7	54	37.4	731	758	2265	94.4	1.57	37	38.4	0	0	2265
									00:09:58	33.33	0.688	22.933	228	690.967	719.74	1.04	118.6	26.5	29.8	28.6	11.71	3.3	91	7.6	17.24	3.85	16.39	4.74	20.92	0.05	123	27	117	34	NONE		22.7	54	37.4	731	758	5021	209.2	3.49	37	85.1	0	0	5021
									00:10:01	19.11	0.617	11.79	685	271.107	285.38	1.05	111.7	18.4	38.6	36.6	4.6	1.3	93	2.9	18.1	2.98	17.2	4.05	20.92	0.05	129	21	122	29	NONE		22.7	54	37.4	731	758	1975	82.3	1.37	37	33.5	0	0	1975
									00:10:04	18.29	0.482	8.817	443	223.821	231.934	1.04	85.9	15.6	33.7	32.5	3.79	1.1	93	2.4	17.82	3.24	17.09	4.15	20.92	0.05	127	23	122	30	NONE		22.7	54	37.4	731	758	1624	67.7	1.13	37	27.5	0	0	1624
									00:10:07	19.23	0.926	17.808	467	482.643	499.071	1.03	163.1	31.9	34.1	33	8.18	2.3	95	5.1	17.61	3.44	16.63	4.53	20.92	0.05	125	24	118	32	NONE		22.7	54	37.4	731	758	3501	145.9	2.43	37	59.3	0	0	3501
									00:10:10	24	0.85	20.4	489	555.893	552.258	0.99	149.8	28.3	33.7	33.9	9.42	2.7	95	5.9	17.62	3.33	16.69	4.36	20.92	0.05	125	24	119	31	NONE		22.7	54	37.4	731	758	3997	166.5	2.78	38	67.7	0	89	3907
									00:10:12	22.22	0.836	18.578	488	504.355	504.142	1	147.4	27.9	33.8	33.8	8.55	2.4	92	5.5	17.63	3.34	16.7	4.37	20.92	0.05	125	24	119	31	NONE		22.7	54	37.4	731	758	3631	151.3	2.52	38	61.5	0	5	3626
									00:10:17	14.02	1.499	21.014	1164	552.771	587.324	1.06	265.2	51.5	36.2	34.1	9.37	2.7	93	5.9	17.69	3.44	17.02	4.23	20.92	0.05	126	24	121	30	NONE		22.7	54	37.4	731	758	4035	168.1	2.8	38	68.4	0	0	4035
									00:10:19	25.53	0.45	11.489	378	262.431	271.366	1.03	81.6	13.1	37	35.8	4.45	1.3	94	2.8	18.13	2.91	17.21	3.95	20.92	0.05	129	21	122	28	NONE		22.7	54	37.3	731	758	1904	79.3	1.32	38	32.3	0	0	1904
									00:10:21	27.03	0.514	13.892	335	355.76	364.63	1.02	91.5	16.6	33.7	32.9	6.03	1.7	93	3.8	17.8	3.23	16.89	4.3	20.92	0.05	127	23	120	31	NONE		22.7	54	37.4	731	758	2576	107.3	1.79	38	43.7	0	0	2576
									00:10:24	24.39	0.517	12.61	380	320.696	333.055	1.04	92.1	16.8	34	32.7	5.44	1.6	91	3.5	17.81	3.25	16.93	4.26	20.92	0.05	127	23	120	30	NONE		22.7	54	37.4	731	758	2329	97	1.62	38	39.5	0	0	2329
									00:10:26	25.64	0.566	14.513	412	380.973	391.949	1.03	100.3	18.8	33.4	32.4	6.46	1.8	90	4.2	17.72	3.32	16.82	4.32	20.92	0.05	126	24	120	31	NONE		22.7	54	37.4	731	758	2760	115	1.92	38	46.8	0	0	2760
									00:10:28	26.09	0.62	16.174	401	447.519	449.863	1.01	108.9	21.2	32.1	31.9	7.59	2.2	90	5	17.56	3.42	16.82	4.25	20.92	0.05	125	24	120	30	NONE		22.7	54	37.4	731	758	3226	134.4	2.24	38	54.7	0	0	3226
									00:10:31	25.53	0.565	14.426	371	372.905	373.425	1	100.5	18	33.9	33.8	6.32	1.8	90	4.1	17.79	3.19	16.76	4.27	20.92	0.05	126	23	119	30	NONE		22.7	54	37.4	731	758	2686	111.9	1.87	38	45.5	0	0	2686
									00:10:33	25.21	0.56	14.118	443	357.676	354.2	0.99	100	17.3	34.5	34.9	6.06	1.7	90	4	17.86	3.09	16.96	4.1	20.92	0.05	127	22	121	29	NONE		22.7	54	37.4	731	758	2570	107.1	1.78	38	43.6	0	85	2485
									00:10:35	29.13	0.633	18.437	410	485.374	478.069	0.98	112.3	20.2	33.8	34.3	8.23	2.4	90	5.4	17.74	3.19	16.85	4.17	20.92	0.05	126	23	120	30	NONE		22.7	54	37.4	731	758	3483	145.1	2.42	38	59	0	179	3304
									00:10:39	16.57	0.807	13.376	412	383.983	374.843	0.98	140.9	27.8	31.8	32.6	6.51	1.9	92	4.2	17.46	3.44	16.27	4.55	20.92	0.05	124	24	116	32	NONE		22.7	54	37.4	731	758	2750	114.6	1.91	39	46.6	0	223	2527
									00:10:41	22.9	0.619	14.176	569	378.626	366.563	0.97	109.6	19.7	33.2	34.3	6.42	1.8	93	4.1	17.71	3.18	16.76	4.21	20.92	0.05	126	23	119	30	NONE		22.7	54	37.3	731	758	2707	112.8	1.88	39	45.9	0	294	2413
									00:10:45	17.39	0.941	16.365	657	458.519	459.833	1	164.9	32.5	33	32.9	7.77	2.2	91	5	17.52	3.45	16.74	4.34	20.92	0.05	125	25	119	31	NONE		22.7	53	37.4	731	758	3303	137.6	2.29	39	56	0	0	3303
									00:10:47	22.64	0.58	13.132	471	347.566	342.222	0.98	102.8	18.6	33.2	33.7	5.89	1.7	91	3.8	17.72	3.21	16.9	4.16	20.92	0.05	126	23	120	30	NONE		22.7	54	37.3	731	758	2494	103.9	1.73	39	42.3	0	131	2363
									00:10:50	22.81	0.631	14.395	515	353.37	348.11	0.99	113.3	18.8	36.2	36.8	5.99	1.7	90	3.9	17.96	2.98	17.03	4.08	20.92	0.05	128	21	121	29	NONE		22.7	54	37.4	731	758	2536	105.7	1.76	39	43	0	129	2407
									00:10:53	24.19	0.723	17.492	522	452.462	452.131	1	128.6	23	34.9	34.9	7.67	2.2	91	5	17.79	3.18	16.92	4.18	20.92	0.05	126	23	120	30	NONE		22.7	53	37.4	731	758	3257	135.7	2.26	39	55.2	0	8	3249
									00:10:55	26.55	0.486	12.903	504	299.699	299.306	1	88	13.9	36.9	36.9	5.08	1.5	93	3.2	18.11	2.86	17.19	3.9	20.92	0.05	129	20	122	28	NONE		22.6	54	37.4	731	758	2157	89.9	1.5	39	36.6	0	10	2148
									00:10:57	28.04	0.558	15.645	430	363.616	366.176	1.01	101	16.1	37.6	37.4	6.16	1.8	93	3.9	18.1	2.89	17.13	4	20.92	0.05	129	21	122	28	NONE		22.6	54	37.4	731	758	2622	109.3	1.82	39	44.4	0	0	2622
									00:10:59	24.59	0.486	11.951	454	270.426	275.198	1.02	88.3	13.8	37.8	37.2	4.58	1.3	93	2.9	18.17	2.84	17.17	3.97	20.92	0.05	129	20	122	28	NONE		22.6	54	37.4	731	758	1955	81.4	1.36	39	33.1	0	0	1955
									00:11:02	25.32	0.532	13.468	394	330.847	337.183	1.02	95.4	16.4	35.4	34.7	5.61	1.6	93	3.6	17.93	3.08	16.93	4.24	20.92	0.05	127	22	120	30	NONE		22.6	54	37.4	731	758	2392	99.7	1.66	39	40.5	0	0	2392
									00:11:04	24.79	0.639	15.843	462	384.215	394.618	1.03	114.8	19.6	36.7	35.7	6.51	1.9	93	4.1	17.97	3.07	17.02	4.14	20.92	0.05	128	22	121	29	NONE		22.6	54	37.4	731	758	2783	116	1.93	39	47.2	0	0	2783
									00:11:09	11.9	1.798	21.405	1414	492.635	554.305	1.13	324.7	57.3	41.8	37.1	8.35	2.4	92	5.4	18.06	3.19	17.44	3.96	20.92	0.05	128	23	124	28	NONE		22.6	54	37.3	731	758	3645	151.9	2.53	39	61.8	0	0	3645
									00:11:14	30.61	0.092	2.816	264	9.89201	16.5302	1.67	18.8	0.7	68.1	40.7	0.17	0	90	0.1	20.43	0.76	19.55	1.51	20.92	0.05	145	5	139	11	NONE		22.6	54	37.4	731	758	82	3.4	0.06	40	1.4	0	0	82
									00:11:16	11.7	0.474	5.544	326	123.143	128.056	1.04	86.3	13.5	38.4	36.9	2.09	0.6	91	1.4	18.21	2.85	17.23	3.96	20.92	0.05	129	20	123	28	NONE		22.6	54	37.4	731	758	894	37.3	0.62	40	15.2	0	0	894
									00:11:19	25.42	0.619	15.737	414	412.253	417.45	1.01	109.8	20.2	33.9	33.4	6.99	2	91	4.5	17.74	3.26	16.67	4.48	20.92	0.05	126	23	119	32	NONE		22.6	54	37.4	731	758	2976	124	2.07	40	50.4	0	0	2976
									00:11:21	26.2	0.567	14.856	365	371.797	374.537	1.01	101.4	17.6	35	34.8	6.3	1.8	90	4.1	17.88	3.1	17	4.09	20.92	0.05	127	22	121	29	NONE		22.6	54	37.4	731	758	2681	111.7	1.86	40	45.4	0	0	2681
									00:11:23	24.69	0.611	15.086	422	435.268	432	0.99	106.5	21.5	30.7	30.9	7.38	2.1	89	4.9	17.43	3.52	16.85	4.26	20.92	0.05	124	25	120	30	NONE		22.6	54	37.3	731	758	3129	130.4	2.17	40	53	0	80	3049
									00:11:26	26.91	0.826	22.224	415	669.774	663.81	0.99	142.7	30.3	30.4	30.6	11.35	3.2	89	7.5	17.28	3.67	16.68	4.37	20.92	0.05	123	26	119	31	NONE		22.6	54	37.4	731	758	4813	200.5	3.34	40	81.6	0	146	4667
									00:11:28	25.86	0.549	14.198	475	371.698	365.612	0.98	97.5	17.4	33.3	33.9	6.3	1.8	90	4.1	17.76	3.17	17.05	4.02	20.92	0.05	126	23	121	29	NONE		22.6	54	37.4	731	758	2667	111.1	1.85	40	45.2	0	149	2518
									00:11:30	26.67	0.551	14.693	395	382.614	381.369	1	97.9	17.6	33.5	33.6	6.48	1.9	91	4.2	17.77	3.19	16.89	4.18	20.92	0.05	126	23	120	30	NONE		22.6	54	37.3	731	758	2753	114.7	1.91	40	46.7	0	31	2722
									00:11:32	28.71	0.624	17.914	360	488.861	490.277	1	109.9	21	32.5	32.4	8.29	2.4	91	5.4	17.61	3.37	16.92	4.22	20.92	0.05	125	24	120	30	NONE		22.6	54	37.4	731	758	3522	146.8	2.45	40	59.7	0	0	3522
									00:11:35	19.87	0.421	8.364	499	186.795	193.359	1.04	76.6	12	37.3	36.1	3.17	0.9	92	2	18.19	2.85	17.09	4.04	20.92	0.05	129	20	122	29	NONE		22.6	54	37.4	731	758	1355	56.5	0.94	40	23	0	0	1355
									00:11:38	24.79	0.61	15.124	408	406.546	411.286	1.01	107.7	20.4	32.9	32.6	6.89	2	91	4.5	17.66	3.34	16.97	4.19	20.92	0.05	126	24	121	30	NONE		22.6	54	37.4	731	758	2935	122.3	2.04	40	49.7	0	0	2935
									00:11:40	27.4	0.749	20.521	368	525.35	532.066	1.01	133.4	23.9	35.4	35	8.9	2.5	90	5.8	17.81	3.19	16.9	4.17	20.92	0.05	127	23	120	30	NONE		22.6	54	37.4	731	758	3793	158	2.63	40	64.3	0	0	3793
									00:11:42	27.4	0.523	14.329	478	332.563	333.333	1	94.7	15	37.3	37.2	5.64	1.6	90	3.7	18.11	2.87	17.08	4.01	20.92	0.05	129	20	121	29	NONE		22.6	54	37.4	731	758	2396	99.8	1.66	40	40.6	0	0	2396
									00:11:44	26.2	0.506	13.258	408	315.877	321.126	1.02	91.2	15.1	36.2	35.6	5.35	1.5	91	3.5	18.02	2.98	17.08	4.08	20.92	0.05	128	21	121	29	NONE		22.6	54	37.4	731	758	2283	95.1	1.59	41	38.7	0	0	2283
									00:11:47	25.21	0.353	8.899	362	194.665	194.03	1	64.5	9.5	36.6	36.8	3.3	0.9	90	2.2	18.27	2.69	17.23	3.9	20.92	0.05	130	19	123	28	NONE		22.6	54	37.4	731	758	1401	58.4	0.97	41	23.7	0	16	1385
									00:11:49	27.52	0.5	13.761	283	372.912	371.474	1	88.2	16.6	31.7	31.9	6.32	1.8	89	4.2	17.64	3.32	16.81	4.27	20.92	0.05	125	24	120	30	NONE		22.6	54	37.4	731	758	2683	111.8	1.86	41	45.5	0	35	2647
									00:11:51	25.86	0.4	10.345	328	257.345	249.781	0.97	71.7	11.9	33.2	34.2	4.36	1.2	89	2.9	17.92	2.98	16.95	4.12	20.92	0.05	127	21	121	29	NONE		22.6	54	37.3	731	758	1841	76.7	1.28	41	31.2	0	185	1656
									00:11:53	28.17	0.422	11.887	312	318.876	304.358	0.95	74.7	13.3	31.1	32.6	5.4	1.5	88	3.6	17.7	3.15	16.79	4.14	20.92	0.05	126	22	119	29	NONE		22.6	54	37.4	731	758	2273	94.7	1.58	41	38.5	0	353	1920
									00:11:55	28.57	0.484	13.829	330	390.03	369.295	0.95	84.9	15.9	30.3	32	6.61	1.9	88	4.4	17.54	3.29	16.69	4.19	20.92	0.05	125	23	119	30	NONE		22.6	54	37.4	731	758	2775	115.6	1.93	41	47	0	504	2272
									00:11:58	27.27	0.574	15.655	393	443.755	419.034	0.94	100.6	18.9	31	32.8	7.52	2.1	89	5	17.53	3.29	16.72	4.18	20.92	0.05	125	23	119	30	NONE		22.6	54	37.4	731	758	3156	131.5	2.19	41	53.5	0	600	2556
									00:12:01	20.34	0.699	14.217	394	405.707	387.005	0.95	122.3	23.4	31.5	33.1	6.88	2	90	4.5	17.5	3.35	16.44	4.41	20.92	0.05	124	24	117	31	NONE		22.6	54	37.4	731	758	2891	120.5	2.01	41	49	0	455	2437
									00:12:04	20.76	0.809	16.796	403	480.32	448.933	0.93	141.6	26.6	31.9	34.2	8.14	2.3	89	5.4	17.5	3.29	16.42	4.38	20.92	0.05	124	23	117	31	NONE		22.6	54	37.3	731	758	3409	142	2.37	41	57.8	0	760	2648
									00:12:06	26.55	0.526	13.965	459	376.021	342.683	0.91	93.2	15.9	32.2	35.3	6.37	1.8	90	4.2	17.72	3.02	16.74	4.06	20.92	0.05	126	21	119	29	NONE		22.6	54	37.3	731	758	2655	110.6	1.84	41	45	0	803	1851
									00:12:08	24.1	0.63	15.181	391	426.009	395.529	0.93	110.7	20.2	31.7	34.1	7.22	2.1	93	4.6	17.57	3.21	16.61	4.25	20.92	0.05	125	23	118	30	NONE		22.6	54	37.3	731	758	3019	125.8	2.1	41	51.2	0	737	2282
									00:12:11	18.87	0.649	12.245	454	344.752	325.136	0.94	113.9	21.2	31.7	33.6	5.84	1.7	93	3.7	17.55	3.27	16.44	4.43	20.92	0.05	125	23	117	31	NONE		22.5	54	37.3	731	758	2451	102.1	1.7	41	41.5	0	476	1975
									00:12:14	20	0.454	9.08	530	221.062	204.27	0.92	81.8	12.6	34.7	37.6	3.75	1.1	92	2.4	18.02	2.78	16.67	4.14	20.92	0.05	128	20	119	29	NONE		22.6	54	37.3	731	758	1565	65.2	1.09	41	26.5	0	406	1159
									00:12:17	27.4	0.465	12.74	424	344.2	318.144	0.92	82.3	14.3	31.4	34	5.83	1.7	93	3.7	17.7	3.08	16.67	4.17	20.92	0.05	126	22	119	30	NONE		22.5	54	37.3	731	758	2437	101.5	1.69	41	41.3	0	630	1807
									00:12:19	26.32	0.665	17.5	409	503.457	466.335	0.93	116.3	21.8	31.1	33.6	8.53	2.4	94	5.4	17.49	3.28	16.52	4.34	20.92	0.05	124	23	117	31	NONE		22.5	54	37.3	731	758	3566	148.6	2.48	42	60.4	0	897	2669
									00:12:21	25.75	0.645	16.609	466	469.081	435.284	0.93	113.2	20.8	31.6	34	7.95	2.3	94	5	17.55	3.22	16.72	4.14	20.92	0.05	125	23	119	29	NONE		22.5	54	37.4	731	758	3324	138.5	2.31	42	56.3	0	817	2506
									00:12:24	26.09	0.49	12.783	377	353.898	330.655	0.93	86.3	15.6	31	33.1	6	1.7	92	3.8	17.61	3.18	16.58	4.29	20.92	0.05	125	23	118	31	NONE		22.5	54	37.3	731	758	2511	104.6	1.74	42	42.6	0	563	1948
									00:12:26	22.14	0.459	10.162	340	282.831	260.807	0.92	80.8	14.5	30.5	33	4.79	1.4	91	3.1	17.6	3.16	16.63	4.12	20.92	0.05	125	22	118	29	NONE		22.5	54	37.4	731	758	2001	83.4	1.39	42	33.9	0	532	1470
									00:12:29	23.53	0.505	11.882	358	363.02	331.107	0.91	87.3	17.3	28.2	30.9	6.15	1.8	91	4	17.29	3.43	16.36	4.38	20.92	0.05	123	24	116	31	NONE		22.5	54	37.3	731	758	2563	106.8	1.78	42	43.4	0	769	1794
									00:12:31	25.75	0.467	12.026	381	355.467	322.385	0.91	81.3	15.4	28.8	31.7	6.02	1.7	89	4	17.41	3.3	16.39	4.33	20.92	0.05	124	23	117	31	NONE		22.5	54	37.3	731	758	2507	104.5	1.74	42	42.5	0	796	1711
									00:12:35	14.67	1.474	21.623	1194	575.065	573.566	1	260.9	48.1	35.8	35.9	9.75	2.8	87	6.6	17.7	3.26	16.9	4.14	20.92	0.05	126	23	120	29	NONE		22.5	54	37.3	731	758	4138	172.4	2.87	42	70.1	0	37	4101
									00:12:38	19.93	0.535	10.664	399	250.435	250.653	1	96.7	15.5	37	37	4.24	1.2	89	2.8	18.07	2.9	17.16	3.88	20.92	0.05	129	21	122	28	NONE		22.5	54	37.4	731	758	1803	75.1	1.25	42	30.6	0	0	1803
									00:12:41	22.81	0.5	11.407	354	280.856	279.665	1	89.7	15.1	34.9	35.1	4.76	1.4	89	3.2	17.94	3.02	16.9	4.13	20.92	0.05	128	21	120	29	NONE		22.5	54	37.4	731	758	2020	84.2	1.4	42	34.2	0	29	1991
									00:12:44	24.29	0.346	8.405	436	168.934	164.971	0.98	64	8.4	39.7	40.6	2.86	0.8	89	1.9	18.5	2.43	17.4	3.6	20.92	0.05	132	17	124	26	NONE		22.5	54	37.3	731	758	1210	50.4	0.84	42	20.5	0	97	1113
									00:12:45	29.13	0.455	13.252	257	341.311	328.731	0.96	81.1	13.9	32.9	34.1	5.78	1.7	89	3.8	17.82	3.05	16.88	4.1	20.92	0.05	127	22	120	29	NONE		22.5	54	37.4	731	758	2438	101.6	1.69	42	41.3	0	307	2131
									00:12:48	27.27	0.485	13.227	350	323.5	311.977	0.96	87.2	14.1	35	36.3	5.48	1.6	89	3.6	17.98	2.91	16.85	4.13	20.92	0.05	128	21	120	29	NONE		22.5	54	37.3	731	758	2311	96.3	1.6	42	39.2	0	281	2030
									00:12:51	17	0.622	10.572	389	294.226	277.654	0.94	109.4	20.1	31.9	33.8	4.99	1.4	92	3.2	17.59	3.23	16.49	4.38	20.92	0.05	125	23	117	31	NONE		22.5	53	37.4	731	758	2092	87.2	1.45	42	35.5	0	402	1690
									00:12:54	24.39	0.549	13.39	429	363.809	342.783	0.94	97	17.3	32.1	34.1	6.17	1.8	93	3.9	17.67	3.15	16.54	4.37	20.92	0.05	126	22	118	31	NONE		22.5	53	37.4	731	758	2586	107.8	1.8	43	43.8	0	510	2076
									00:12:56	22.81	0.408	9.308	406	253.876	233.44	0.92	72.1	12.6	30.4	33	4.3	1.2	90	2.8	17.67	3.09	16.73	4.07	20.92	0.05	126	22	119	29	NONE		22.5	54	37.4	731	758	1796	74.8	1.25	43	30.4	0	493	1302
									00:12:58	26.55	0.647	17.177	358	543.299	507.917	0.93	110.9	23.5	28.2	30.2	9.21	2.6	87	6.2	17.14	3.63	16.38	4.44	20.92	0.05	122	26	116	32	NONE		22.5	54	37.4	731	758	3856	160.7	2.68	43	65.4	0	857	2999
									00:13:02	18.58	0.361	6.706	399	152.638	142.904	0.94	65.7	9.5	35.4	37.8	2.59	0.7	85	1.8	18.2	2.63	16.9	4.03	20.92	0.05	129	19	120	29	NONE		22.5	54	37.3	731	758	1084	45.1	0.75	43	18.4	0	236	848
									00:13:05	19.74	0.401	7.914	292	208.087	193.869	0.93	71.3	12.1	31.4	33.7	3.53	1	83	2.5	17.78	3.02	16.53	4.29	20.92	0.05	126	21	118	31	NONE		22.5	54	37.3	731	758	1476	61.5	1.02	43	25	0	344	1132
									00:13:08	21.51	0.528	11.355	312	339.208	309.521	0.91	91.7	17.7	29	31.8	5.75	1.6	83	4.1	17.37	3.35	16.32	4.43	20.92	0.05	123	24	116	31	NONE		22.5	54	37.4	731	758	2395	99.8	1.66	43	40.6	0	715	1680
									00:13:10	22.81	0.524	11.954	438	375.021	339.687	0.91	90.1	18.3	27.6	30.5	6.36	1.8	85	4.4	17.19	3.49	16.27	4.43	20.92	0.05	122	25	116	31	NONE		22.6	54	37.4	731	758	2644	110.2	1.84	43	44.8	0	850	1794
									00:13:13	23.81	0.497	11.833	405	346.878	311.54	0.9	86.7	16.1	29.3	32.6	5.88	1.7	85	4.1	17.44	3.24	16.6	4.17	20.92	0.05	124	23	118	30	NONE		22.6	54	37.3	731	758	2442	101.7	1.7	43	41.4	0	849	1593
									00:13:15	25.97	0.378	9.818	343	260.728	231.79	0.89	67.2	11	30.7	34.5	4.42	1.3	84	3.1	17.78	2.91	16.69	4.09	20.92	0.05	126	21	119	29	NONE		22.6	54	37.4	731	758	1831	76.3	1.27	43	31	0	694	1138
									00:13:17	27.4	0.448	12.274	317	356.837	318.33	0.89	78.3	14.3	29	32.5	6.05	1.7	84	4.2	17.48	3.19	16.48	4.15	20.92	0.05	124	23	117	30	NONE		22.6	54	37.4	731	758	2508	104.5	1.74	43	42.5	0	924	1584
									00:13:20	22.56	0.426	9.609	338	268.977	239.945	0.89	75	13.1	29.9	33.5	4.56	1.3	85	3.2	17.61	3.08	16.61	4.18	20.92	0.05	125	22	118	30	NONE		22.6	54	37.4	731	758	1891	78.8	1.31	43	32	0	696	1194
									00:13:22	24.79	0.537	13.314	346	406.602	364.935	0.9	92.9	18.1	28.5	31.7	6.89	2	84	4.8	17.3	3.37	16.47	4.2	20.92	0.05	123	24	117	30	NONE		22.6	54	37.3	731	758	2862	119.2	1.99	43	48.5	0	1001	1861
									00:13:25	23.08	0.406	9.369	358	252.659	222.813	0.88	72	11.9	30.7	34.8	4.28	1.2	84	3	17.73	2.93	16.69	4.03	20.92	0.05	126	21	119	29	NONE		22.6	54	37.3	731	758	1772	73.8	1.23	43	30	0	714	1058
									00:13:27	24.19	0.502	12.145	320	367.217	322.502	0.88	87.1	16.4	28.5	32.4	6.22	1.8	84	4.4	17.35	3.27	16.42	4.23	20.92	0.05	123	23	117	30	NONE		22.6	54	37.4	731	758	2573	107.2	1.79	43	43.6	0	1069	1504
									00:13:30	23.08	0.536	12.369	342	375.931	330.152	0.88	92.9	17.6	28.6	32.6	6.37	1.8	84	4.5	17.33	3.28	16.39	4.2	20.92	0.05	123	23	117	30	NONE		22.6	54	37.3	731	758	2634	109.8	1.83	44	44.6	0	1095	1539
									00:13:32	26.91	0.563	15.148	361	446.408	391.293	0.88	98.2	17.9	29.7	33.9	7.57	2.2	85	5.3	17.44	3.18	16.36	4.28	20.92	0.05	124	23	116	30	NONE		22.7	54	37.3	731	758	3127	130.3	2.17	44	53	0	1318	1809
									00:13:35	24.1	0.517	12.458	381	375.22	327.023	0.87	89.8	16.7	28.7	32.9	6.36	1.8	85	4.4	17.37	3.23	16.58	4.12	20.92	0.05	123	23	118	29	NONE		22.7	54	37.3	731	758	2625	109.4	1.82	44	44.5	0	1151	1474
									00:13:38	18.46	2.164	39.951	1225	1157.53	1096	0.95	377.6	73	33.4	35.3	19.62	5.6	88	13.2	17.45	3.37	16.93	3.99	20.92	0.05	124	24	120	28	NONE		22.7	54	37.3	731	758	8237	343.2	5.72	44	139.6	0	1494	6742
									00:13:40	31.75	0.688	21.841	404	641.723	609.439	0.95	119.7	23.6	30.6	32.2	10.88	3.1	92	7	17.4	3.43	16.99	3.92	20.92	0.05	124	24	121	28	NONE		22.7	54	37.4	731	758	4569	190.4	3.17	44	77.4	0	785	3785
									00:13:43	17.24	0.537	9.259	525	229.756	229.596	1	96.2	16.4	35	35.1	3.89	1.1	98	2.3	17.91	3.05	17.28	3.8	20.92	0.05	127	22	123	27	NONE		22.7	54	37.3	731	758	1654	68.9	1.15	44	28	0	4	1650
									00:13:46	23.08	0.358	8.262	256	208.393	204.233	0.98	64	10.9	31.9	32.5	3.53	1	98	2.1	17.88	3.04	17.07	3.9	20.92	0.05	127	22	121	28	NONE		22.7	54	37.3	731	758	1494	62.2	1.04	44	25.3	0	102	1392
									00:13:49	21.58	0.562	12.129	325	344.151	331.72	0.96	98.4	18.9	30.9	32	5.83	1.7	95	3.6	17.51	3.36	16.77	4.2	20.92	0.05	124	24	119	30	NONE		22.7	54	37.3	731	758	2458	102.4	1.71	44	41.7	0	303	2155
									00:13:51	25	0.428	10.7	321	281.424	261.798	0.93	76.1	12.9	31.8	34.2	4.77	1.4	93	3	17.78	3.01	16.85	3.87	20.92	0.05	126	21	120	28	NONE		22.7	54	37.3	731	758	1995	83.1	1.39	44	33.8	0	475	1520
									00:13:53	25.53	0.431	11.004	260	310.907	282.085	0.91	75.7	13.6	29.6	32.7	5.27	1.5	92	3.4	17.56	3.16	16.74	4.03	20.92	0.05	125	22	119	29	NONE		22.7	54	37.3	731	758	2193	91.4	1.52	44	37.2	0	694	1499
									00:13:55	29.41	0.426	12.529	306	372.577	334.721	0.9	74.1	14	28.1	31.3	6.31	1.8	91	4.1	17.39	3.29	16.55	4.12	20.92	0.05	124	23	118	29	NONE		22.7	54	37.3	731	758	2623	109.3	1.82	44	44.5	0	909	1713
									00:13:58	29.27	0.457	13.376	283	371.046	330.296	0.89	80.6	13.9	30.5	34.3	6.29	1.8	91	4.1	17.64	3.04	16.76	3.97	20.92	0.05	125	22	119	28	NONE		22.7	54	37.4	731	758	2607	108.6	1.81	45	44.2	0	977	1630
									00:14:00	27.27	0.364	9.927	295	273.499	241.285	0.88	64.3	10.9	29.3	33.2	4.64	1.3	91	3	17.66	2.99	16.78	3.9	20.92	0.05	126	21	119	28	NONE		22.7	53	37.4	731	758	1918	79.9	1.33	45	32.5	0	771	1147
									00:14:02	27.4	0.588	16.11	437	454.763	411.733	0.91	103.3	18.5	31.2	34.5	7.71	2.2	92	4.9	17.57	3.15	16.59	4.14	20.92	0.05	125	22	118	29	NONE		22.7	53	37.4	731	758	3206	133.6	2.23	45	54.3	0	1035	2171
									00:14:04	25.21	0.509	12.832	358	323.213	298.531	0.92	91.2	14.6	34.2	37.1	5.48	1.6	91	3.6	17.92	2.87	16.98	3.83	20.92	0.05	127	20	121	27	NONE		22.7	54	37.3	731	758	2288	95.3	1.59	45	38.8	0	596	1692
									00:14:07	26.91	0.428	11.516	262	319.602	292.858	0.92	75.4	13.4	30.1	32.9	5.42	1.5	91	3.5	17.62	3.13	16.63	4.14	20.92	0.05	125	22	118	29	NONE		22.7	53	37.3	731	758	2259	94.1	1.57	45	38.3	0	645	1614
									00:14:09	23.44	0.443	10.383	318	294.337	272.375	0.93	77.7	14.3	29.7	32.1	4.99	1.4	91	3.2	17.54	3.23	16.48	4.29	20.92	0.05	125	23	117	31	NONE		22.7	53	37.3	731	758	2084	86.9	1.45	45	35.3	0	531	1554
									00:14:11	25.97	0.436	11.325	357	334.705	304.069	0.91	75.9	14.4	28.4	31.3	5.67	1.6	92	3.6	17.41	3.3	16.67	4.08	20.92	0.05	124	23	119	29	NONE		22.7	53	37.3	731	758	2361	98.4	1.64	45	40	0	738	1624
									00:14:14	26.55	0.362	9.611	314	260.178	234.904	0.9	64.1	10.9	29.8	33	4.41	1.3	91	2.9	17.71	3.01	16.76	4.02	20.92	0.05	126	21	119	29	NONE		22.7	53	37.3	731	758	1833	76.4	1.27	45	31.1	0	608	1225
									00:14:16	25	0.484	12.1	320	378.121	341.698	0.9	83.3	16.8	27.4	30.3	6.41	1.8	90	4.2	17.21	3.47	16.32	4.32	20.92	0.05	122	25	116	31	NONE		22.7	53	37.3	731	758	2665	111	1.85	45	45.2	0	876	1789
									00:14:18	27.65	0.404	11.171	375	308.432	276.119	0.9	71.3	12.3	29.9	33.4	5.23	1.5	90	3.4	17.65	3.04	16.69	4	20.92	0.05	125	22	119	28	NONE		22.7	53	37.3	731	758	2170	90.4	1.51	45	36.8	0	776	1394
									00:14:20	29.7	0.407	12.089	290	330.398	291.68	0.88	72	12.1	30.3	34.3	5.6	1.6	88	3.8	17.69	2.97	16.69	3.99	20.92	0.05	126	21	119	28	NONE		22.7	53	37.3	731	758	2318	96.6	1.61	45	39.3	0	927	1391
									00:14:23	26.55	0.31	8.23	246	221.178	196.025	0.89	55	9.1	28.8	32.5	3.75	1.1	87	2.5	17.74	2.94	16.7	3.92	20.92	0.05	126	21	119	28	NONE		22.7	53	37.3	731	758	1553	64.7	1.08	45	26.3	0	603	950
									00:14:25	27.78	0.454	12.611	299	391.064	338.727	0.87	78.4	15	27.3	31.5	6.63	1.9	88	4.4	17.27	3.3	16.43	4.18	20.92	0.05	123	23	117	30	NONE		22.7	53	37.3	731	758	2733	113.9	1.9	45	46.3	0	1248	1485
									00:14:27	29.56	0.423	12.502	346	380.368	333.963	0.88	73.3	13.9	27.4	31.2	6.45	1.8	91	4.2	17.33	3.29	16.6	4.04	20.92	0.05	123	23	118	29	NONE		22.8	53	37.3	731	758	2665	111	1.85	45	45.2	0	1110	1555
									00:14:29	27.27	0.41	11.182	327	327.866	285.79	0.87	71.6	12.9	28.3	32.4	5.56	1.6	90	3.6	17.46	3.15	16.59	4	20.92	0.05	124	22	118	28	NONE		22.8	53	37.3	731	758	2294	95.6	1.59	45	38.9	0	1005	1289
									00:14:31	28.04	0.449	12.589	322	380.559	335.011	0.88	77.9	14.7	27.9	31.7	6.45	1.8	89	4.3	17.35	3.27	16.52	4.08	20.92	0.05	123	23	117	29	NONE		22.7	53	37.3	731	758	2668	111.2	1.85	45	45.2	0	1090	1578
									00:14:33	29.27	0.39	11.415	267	332.952	287.614	0.86	68.2	12.1	28.1	32.6	5.64	1.6	91	3.7	17.49	3.1	16.53	4.03	20.92	0.05	124	22	118	29	NONE		22.8	53	37.3	731	758	2325	96.9	1.61	45	39.4	0	1081	1245
									00:14:35	25.21	0.4	10.084	317	305.333	266.36	0.87	69.4	13	27.2	31.2	5.18	1.5	93	3.3	17.35	3.25	16.41	4.16	20.92	0.05	123	23	117	30	NONE		22.7	53	37.3	731	758	2137	89	1.48	45	36.2	0	931	1206
									00:14:48	26.43	0.402	10.626	279	338.226	285.786	0.84	69.1	13.3	25.9	30.7	5.73	1.6	89	3.8	17.19	3.31	16.27	4.18	20.92	0.05	122	24	116	30	NONE		22.8	53	37.3	731	758	2352	98	1.63	46	39.9	0	1245	1107
									00:14:50	27.03	0.359	9.703	289	302.27	254.777	0.84	62	11.6	25.8	30.7	5.12	1.5	88	3.4	17.27	3.23	16.36	4.12	20.92	0.05	123	23	116	29	NONE		22.8	53	37.3	731	758	2101	87.5	1.46	46	35.6	0	1127	974
									00:14:52	26.79	0.406	10.875	318	346.593	289.567	0.84	69.8	13.3	26	31.1	5.87	1.7	87	4	17.19	3.28	16.18	4.22	20.92	0.05	122	23	115	30	NONE		22.8	53	37.3	731	758	2405	100.2	1.67	46	40.8	0	1351	1055
									00:14:54	24.29	0.484	11.757	345	374.718	313.954	0.84	83.2	15.9	26.8	32	6.35	1.8	88	4.3	17.19	3.29	16.28	4.22	20.92	0.05	122	23	116	30	NONE		22.8	53	37.3	731	758	2602	108.4	1.81	46	44.1	0	1440	1162
									00:14:57	28.57	0.426	12.171	314	371.019	313.355	0.84	73.9	13.5	27.4	32.5	6.29	1.8	88	4.2	17.35	3.17	16.42	4.08	20.92	0.05	123	23	117	29	NONE		22.8	53	37.3	731	758	2580	107.5	1.79	46	43.7	0	1369	1211
									00:14:59	27.78	0.446	12.389	320	384.926	331.939	0.86	77	14.7	27.1	31.5	6.52	1.9	88	4.4	17.26	3.3	16.5	4.12	20.92	0.05	123	23	117	29	NONE		22.7	53	37.3	731	758	2688	112	1.87	46	45.6	0	1263	1425
									00:15:01	27.52	0.465	12.798	329	388.145	333.221	0.86	80.7	14.9	28	32.6	6.58	1.9	88	4.4	17.35	3.2	16.54	4.07	20.92	0.05	123	23	118	29	NONE		22.8	53	37.3	731	758	2708	112.8	1.88	46	45.9	0	1308	1400
									00:15:03	29.13	0.445	12.961	298	391.307	336.043	0.86	77.3	14.2	27.9	32.5	6.63	1.9	89	4.4	17.37	3.19	16.45	4.03	20.92	0.05	124	23	117	29	NONE		22.8	53	37.3	731	758	2730	113.7	1.9	46	46.3	0	1316	1414
									00:15:05	26.79	0.423	11.33	319	338.66	293.808	0.87	73.6	13.5	27.9	32.2	5.74	1.6	89	3.8	17.4	3.19	16.52	4.08	20.92	0.05	124	23	117	29	NONE		22.7	53	37.3	731	758	2367	98.6	1.64	46	40.1	0	1070	1297
									00:15:08	26.09	0.442	11.53	316	335.084	294.554	0.88	77.3	13.9	29	32.9	5.68	1.6	88	3.8	17.49	3.14	16.58	4.1	20.92	0.05	124	22	118	29	NONE		22.8	53	37.3	731	758	2348	97.9	1.63	46	39.8	0	969	1379
									00:15:10	24.9	0.387	9.635	294	284.002	248.794	0.88	67.5	12.3	27.8	31.7	4.81	1.4	88	3.2	17.44	3.18	16.5	4.12	20.92	0.05	124	23	117	29	NONE		22.7	53	37.3	731	758	1989	82.9	1.38	46	33.7	0	842	1147
									00:15:12	24.39	0.42	10.244	321	301.623	261.523	0.87	73.3	13.2	28.3	32.6	5.11	1.5	89	3.4	17.45	3.14	16.44	4.14	20.92	0.05	124	22	117	29	NONE		22.7	53	37.3	731	758	2108	87.8	1.46	47	35.7	0	957	1152
									00:15:15	27.03	0.398	10.757	286	322.942	278.885	0.86	69.2	12.7	27.5	31.8	5.47	1.6	88	3.7	17.39	3.19	16.42	4.17	20.92	0.05	124	23	117	30	NONE		22.7	53	37.3	731	758	2255	94	1.57	47	38.2	0	1050	1205
									00:15:17	27.03	0.4	10.811	300	330.161	285.556	0.86	69.3	13	27	31.2	5.6	1.6	88	3.8	17.32	3.25	16.5	4.07	20.92	0.05	123	23	117	29	NONE		22.8	53	37.3	731	758	2307	96.1	1.6	47	39.1	0	1064	1243
									00:15:19	29.56	0.451	13.33	280	405.487	350.696	0.86	78.2	14.6	27.8	32.1	6.87	2	88	4.6	17.34	3.24	16.61	3.84	20.92	0.05	123	23	118	27	NONE		22.8	53	37.3	731	758	2833	118	1.97	47	48	0	1306	1526
									00:15:21	26.43	0.511	13.507	376	374.556	326.056	0.87	90.2	15.2	31.1	35.7	6.35	1.8	89	4.2	17.65	2.97	16.83	3.77	20.92	0.05	126	21	120	27	NONE		22.7	53	37.3	731	758	2620	109.2	1.82	47	44.4	0	1158	1462
									00:15:23	25.86	0.547	14.147	327	390.912	342.128	0.88	96.6	16.3	31.6	36.1	6.63	1.9	89	4.4	17.66	2.98	16.79	3.96	20.92	0.05	126	21	119	28	NONE		22.7	53	37.3	731	758	2737	114.1	1.9	47	46.4	0	1166	1571
									00:15:26	21.98	0.465	10.22	332	303.064	266.092	0.88	81	14.9	28.6	32.6	5.14	1.5	86	3.5	17.42	3.2	16.53	4.13	20.92	0.05	124	23	118	29	NONE		22.7	53	37.3	731	758	2123	88.5	1.47	47	36	0	884	1239
									00:15:30	18.63	0.407	7.584	328	201.839	181.443	0.9	72.3	12	31.1	34.6	3.42	1	86	2.3	17.76	2.95	16.83	3.84	20.92	0.05	126	21	120	27	NONE		22.7	53	37.3	731	758	1421	59.2	0.99	47	24.1	0	490	931
									00:15:32	22.99	0.421	9.678	302	292.604	252.175	0.86	73.1	13.5	27.6	32	4.96	1.4	86	3.4	17.36	3.21	16.54	4.05	20.92	0.05	123	23	118	29	NONE		22.7	53	37.3	731	758	2043	85.1	1.42	47	34.6	0	963	1079
									00:15:34	26.91	0.458	12.323	283	336.458	290.294	0.86	81.1	13.3	31	36	5.7	1.6	85	4	17.71	2.9	16.71	3.85	20.92	0.05	126	21	119	27	NONE		22.7	53	37.3	731	758	2349	97.9	1.63	47	39.8	0	1100	1249
									00:15:37	22.81	0.539	12.297	301	348.712	307.527	0.88	94.7	16.6	30.7	34.8	5.91	1.7	84	4.2	17.57	3.08	16.61	4	20.92	0.05	125	22	118	28	NONE		22.8	53	37.3	731	758	2445	101.9	1.7	47	41.4	0	986	1460
									00:15:41	13.82	0.485	6.705	277	145.021	175.282	1.21	88.2	15.6	39.6	32.7	2.46	0.7	85	1.7	18.19	3.22	16.38	4.2	20.92	0.05	129	23	116	30	NONE		22.8	53	37.3	731	758	1092	45.5	0.76	47	18.5	0	0	1092
									00:15:45	16.81	0.48	8.067	245	263.421	225.571	0.86	82	16.5	26.2	30.5	4.46	1.3	85	3.1	17.08	3.44	15.86	4.51	20.92	0.05	121	24	113	32	NONE		22.7	53	37.3	731	758	1837	76.5	1.28	47	31.1	0	901	936
									00:15:47	23.17	0.496	11.49	337	380.699	312.674	0.82	84.6	16.6	25.9	31.6	6.45	1.8	85	4.5	17.06	3.35	16.16	4.25	20.92	0.05	121	24	115	30	NONE		22.7	53	37.3	731	758	2633	109.7	1.83	47	44.6	0	1606	1027
									00:15:50	28.04	0.435	12.196	317	394.445	323.588	0.82	74.6	14.2	25.9	31.6	6.69	1.9	84	4.7	17.15	3.26	16.41	3.82	20.92	0.05	122	23	117	27	NONE		22.7	53	37.3	731	758	2728	113.7	1.89	47	46.2	0	1672	1055
									00:15:52	25.42	0.509	12.941	254	364.223	296.842	0.82	89.8	14.4	30.6	37.6	6.17	1.8	85	4.3	17.64	2.83	16.65	3.81	20.92	0.05	125	20	118	27	NONE		22.7	53	37.3	731	758	2516	104.8	1.75	48	42.6	0	1588	927
									00:15:55	23.08	0.382	8.815	275	269.971	219.221	0.81	66.3	11.7	26.7	32.8	4.58	1.3	88	3.1	17.36	3.06	16.47	3.94	20.92	0.05	123	22	117	28	NONE		22.7	53	37.3	731	758	1863	77.6	1.29	48	31.6	0	1196	668
									00:15:57	22.64	0.458	10.37	297	329.199	266.702	0.81	78.9	14.5	26.7	32.9	5.58	1.6	89	3.7	17.23	3.17	16.31	4.13	20.92	0.05	122	23	116	29	NONE		22.7	53	37.3	731	758	2271	94.6	1.58	48	38.5	0	1472	800
[truncated: 34 more columns]

## Sheet: Sonuçlar
Parametre	um	Pre	Bekl.	%Beklenen	Ex Sonrası	% Değişim	Normal	Sınıf
Parametre	um	Ölçüm	Dinlenme	Isınma	AT	RC	Maks	Bekl.	%Beklenen	Normal	Sınıf
Parametre	um	Ölçüm	Dinlenme	Isınma	AT	RC	Maks	Bekl.	%Beklenen	Normal	Sınıf
Parametre	um	Ölçüm	Dinlenme	Isınma	AT	RC	Maks	Bekl.	%Beklenen	Normal	Sınıf
Parametre	um	Ölçüm	Dinlenme	Isınma	AT	RC	Maks	Bekl.	%Beklenen	Normal	Sınıf
Parametre	um	Ölçüm	Dinlenme	Isınma	AT	RC	Maks	Bekl.	%Beklenen	Normal	Sınıf
