# Supplementary material for: Correction: The contribution of energy systems during 30-second lower body Wingate anaerobic test in combat sports athletes: Intermittent versus single forms and gender comparison
Source: PLoS One. 2024 Jun 27;19(6):e0306361. doi: 10.1371/journal.pone.0306361 (PMC11210755; doi:10.1371/journal.pone.0306361)
Supplement: S1 File — A) Descriptive characteristics of athletes including age range, height, weight; B) Wingate test outputs, including metrics such as peak power, mean power, and fatigue index; C) Oxygen Consumption (O2) Data for two different Wingate test protocols, providing comparative insights into athletes’ oxygen consumption during these tests. (ZIP) [file pone.0306361.s001.zip › S1 File/C. Oxygen consumption data for two Wingate tests/All Raw-Oxygen Data/67.xlsx]

## Sheet: Veri
			Test Tarihi	21112022		Barometrik basınç (mmHg)	761		t	Rf	VT	VE_ergo	IV	VO2	VCO2	RQ	O2eksp	CO2eksp	VE/VO2	VE/VCO2	VO2/Kg	METS	HR	VO2/HR	FeO2	FeCO2	FetO2	FetCO2	FiO2	FiCO2	PeO2	PeCO2	PetO2	PETCO2	Faz	İşaretleyici	Ortam Sıc.	RH Amb	Cihaz Sıcaklığı	Analizör Basıncı	PB	EEkc	EEh	EEm	EEtot	EEkg	PRO	YAĞ	CHO
			Test Süresi	00:13:40		Ortam Sıcaklığı (°C)	25		s	1/min	L(btps)	L/min	mL	mL/min	mL/min	---	mL	mL	---	---	mL/min/Kg	---	bpm	mL/beat	%	%	%	%	%	%	mmHg	mmHg	mmHg	mmHg	---	---	°C	%	°C	mmHg	mmHg	kcal/day	kcal/h	kcal/min	kcal	kcal/Kg/day	kcal/day	kcal/day	kcal/day
			Test Süresi	00:16:18		Ortam Görece Nem (%)	52
			Egzersiz Süresi	00:00:00		Flowmetre sıcaklığı (°C)	34		00:00:02	4.49	0.765	3.433	317	114.903	121.384	1.06	128.8	33	27.1	25.7	2.05	0.6	106	1.1	16.84	4.31	15.64	5.55	20.93	0.04	120	31	112	40	NONE		25.1	52	39.1	733	761	838	34.9	0.58	0	15	0	0	838
			Kişi (Hasta) Tipi	Healthy		Flowmetre Bağıl Nem (%)	100		00:00:05	20.34	0.824	16.759	778	497.949	559.847	1.12	142.1	33.6	30.8	27.4	8.89	2.5	114	4.4	17.25	4.08	16.13	5.23	20.93	0.04	123	29	115	37	NONE		25.1	52	39.1	733	761	3683	153.5	2.56	0	65.8	0	0	3683
			Test Türü	Azami		STPD (---)	0.8273		00:00:07	21.13	0.967	20.43	744	579.28	683.669	1.18	168	39.5	32.7	27.7	10.34	3	124	4.7	17.37	4.08	16.23	5.29	20.93	0.04	124	29	116	38	NONE		25.1	52	39.1	733	761	4336	180.7	3.01	0	77.4	0	0	4336
			Ergometre	Hiçbiri		BTPS Ins (---)	1.0904		00:00:10	26.91	0.505	13.587	457	316.838	387.294	1.22	90.8	17.6	36.9	30.2	5.66	1.6	131	2.4	17.98	3.49	16.54	4.94	20.93	0.04	128	25	118	35	NONE		25.1	52	39.1	733	761	2393	99.7	1.66	0	42.7	0	0	2393
			Protokol	Hiçbiri		BTPS Eksp (---)	1.02		00:00:15	12.32	1.12	13.799	1320	321.752	421.525	1.31	200.8	41.8	40.2	30.7	5.75	1.6	130	2.5	17.93	3.73	16.74	5.1	20.93	0.04	128	27	120	36	NONE		25	52	39.1	733	761	2475	103.1	1.72	0	44.2	0	0	2475
			Azami Efor	Onaylanmamış		#Adım sayısı	354		00:00:17	20.55	0.741	15.226	361	443.417	557.684	1.26	127.6	33.1	31.1	24.7	7.92	2.3	125	3.5	17.22	4.47	16.11	5.7	20.93	0.04	123	32	115	41	NONE		25	53	39.1	733	761	3374	140.6	2.34	0	60.2	0	0	3374
			EKG Tepkisi	Yok		BSA (m2)	1.53935		00:00:22	14.89	0.735	10.943	656	322.871	406.572	1.26	126.2	33.3	30.7	24.4	5.77	1.6	125	2.6	17.17	4.53	16.08	5.66	20.93	0.04	123	32	115	40	NONE		25	53	39.1	733	761	2457	102.4	1.71	1	43.9	0	0	2457
			Test sebebi	Yok		BMI (kg/m2)	23.3		00:00:28	9.63	1.013	9.756	893	306.169	374.462	1.22	171.8	47.4	29.7	24.3	5.47	1.6	118	2.6	16.96	4.68	15.74	5.91	20.93	0.04	121	33	112	42	NONE		25	52	39.1	733	761	2313	96.4	1.61	1	41.3	0	0	2313
			Testi durdurma sebebi	Yok		HR Maks.	204		00:00:32	13.25	1.032	13.669	1181	348.091	449.162	1.29	182.3	41.4	36.6	28.4	6.22	1.8	115	3	17.66	4.01	16.62	5.19	20.93	0.04	126	29	119	37	NONE		25	52	39.1	733	761	2666	111.1	1.85	1	47.6	0	0	2666
			Test Konumu	Tanımsız		Kullanıcı 1 (---)	-		00:00:36	16.81	1.015	17.059	595	484.977	628.444	1.3	175.4	45.6	32.7	25.3	8.66	2.5	116	4.2	17.28	4.49	16.35	5.5	20.93	0.04	123	32	117	39	NONE		25	52	39.1	733	761	3719	155	2.58	1	66.4	0	0	3719
			Test Amacı	Yok		Kullanıcı 2 (---)	-		00:00:38	21.9	0.629	13.774	568	362.045	462.877	1.28	110.5	25.8	33.8	26.4	6.47	1.8	123	2.9	17.57	4.1	16.53	5.27	20.93	0.04	125	29	118	38	NONE		25	52	39.1	733	761	2766	115.3	1.92	1	49.4	0	0	2766
						Kullanıcı 3 (---)	-		00:00:40	37.27	0.68	25.342	455	671.811	824.113	1.23	119.5	27	33.8	27.6	12	3.4	126	5.3	17.57	3.97	16.71	4.93	20.93	0.04	125	28	119	35	NONE	Marker	25	52	39.1	733	761	5078	211.6	3.53	1	90.7	0	0	5078
									00:00:41	60	0.225	13.5	170	283.491	397.646	1.4	40.9	8.1	32.8	23.4	5.06	1.4	127	2.2	18.18	3.6	17.14	4.4	20.93	0.04	130	26	122	31	NONE		25	52	39.1	733	761	2222	92.6	1.54	1	39.7	0	0	2222
									00:00:42	58.25	0.53	30.874	251	781.337	992.266	1.27	93.8	20.8	34.3	27	13.95	4	127	6.2	17.7	3.92	16.6	4.99	20.93	0.04	126	28	119	36	NONE		25	52	39.1	733	761	5960	248.3	4.14	1	106.4	0	0	5960
									00:00:43	73.17	0.521	38.122	296	902.329	1173.96	1.3	93.2	19.6	36.6	28.1	16.11	4.6	127	7.1	17.89	3.76	16.88	4.76	20.93	0.04	128	27	121	34	NONE		25	52	39.1	733	761	6927	288.6	4.81	1	123.7	0	0	6927
									00:00:43	92.31	0.585	54	259	1163.31	1494.31	1.28	106.3	19.8	40.9	31.8	20.77	5.9	127	9.2	18.17	3.38	17.23	4.48	20.93	0.04	130	24	123	32	NONE		25	52	39.1	733	761	8900	370.8	6.18	1	158.9	0	0	8900
									00:00:44	78.95	0.644	50.842	293	1204.34	1407.08	1.17	115.7	21.8	37.6	32.2	21.51	6.1	127	9.5	17.97	3.39	17.01	4.48	20.93	0.04	128	24	121	32	NONE		25	52	39.1	733	761	8992	374.7	6.24	2	160.6	0	0	8992
									00:00:45	95.24	0.6	57.143	431	961.202	1367.97	1.42	112.3	17.6	52.5	36.9	17.16	4.9	127	7.6	18.72	2.93	17.89	3.92	20.93	0.04	134	21	128	28	NONE		25	52	39.1	733	761	7565	315.2	5.25	2	135.1	0	0	7565
									00:00:46	84.51	0.712	60.169	299	1185.58	1574.25	1.33	130.9	22.8	45.8	34.5	21.17	6	127	9.3	18.38	3.2	17.42	4.25	20.93	0.04	131	23	124	30	NONE		25	52	39.1	733	761	9152	381.3	6.36	2	163.4	0	0	9152
									00:00:46	111.11	0.405	45	370	492.61	803.341	1.63	78.7	8.9	75.6	46.3	8.8	2.5	130	3.8	19.43	2.2	18.91	3.1	20.93	0.04	139	16	135	22	NONE		25	52	39.1	733	761	4039	168.3	2.8	2	72.1	0	0	4039
									00:00:47	113.21	0.348	39.396	233	427.253	773.817	1.81	67.5	8.4	73.7	40.7	7.63	2.2	130	3.3	19.4	2.41	19.06	3.03	20.93	0.04	138	17	136	22	NONE		25	52	39.1	733	761	3625	151	2.52	2	64.7	0	0	3625
									00:00:47	181.82	0.347	63.091	201	658.309	1197.72	1.82	67.5	8.1	76.5	42	11.76	3.4	134	4.9	19.45	2.33	19.18	3.03	20.93	0.04	139	17	137	22	NONE		25	52	39.1	733	761	5594	233.1	3.88	2	99.9	0	0	5594
									00:00:47	139.53	0.542	75.628	169	1042.95	1487.38	1.43	103.6	13.1	63.1	44.3	18.62	5.3	137	7.6	19.11	2.42	18.49	3.31	20.93	0.04	136	17	132	24	NONE		25	52	39.1	733	761	8213	342.2	5.7	2	146.7	0	0	8213
									00:00:48	82.19	0.585	48.082	274	760.419	1201.42	1.58	109.9	17.9	55.7	35.2	13.58	3.9	142	5.4	18.79	3.06	17.84	3.81	20.93	0.04	134	22	127	27	NONE		25	52	39.1	733	761	6174	257.2	4.29	2	110.2	0	0	6174
									00:00:49	60.61	0.758	45.939	384	753.459	1118.09	1.48	142.1	22.6	55.3	37.3	13.45	3.8	150	5	18.75	2.98	18.01	3.97	20.93	0.04	134	21	129	28	NONE		25	53	39.1	733	761	6002	250.1	4.17	2	107.2	0	0	6002
									00:00:50	52.63	0.807	42.474	493	755.97	1035.42	1.37	150.2	24.1	51.3	37.5	13.5	3.9	156	4.8	18.61	2.99	17.45	4.21	20.93	0.04	133	21	125	30	NONE		25	53	39.1	733	761	5886	245.2	4.09	2	105.1	0	0	5886
									00:00:51	92.31	0.926	85.477	401	1710.41	2262.92	1.32	169.9	30	46.2	34.9	30.54	8.7	158	10.8	18.35	3.24	17.35	4.1	20.93	0.04	131	23	124	29	NONE		25	53	39.1	733	761	13190	549.6	9.16	2	235.5	0	0	13190
									00:00:52	93.75	0.897	84.094	493	1541.19	2012.17	1.31	166.6	26.3	50.3	38.5	27.52	7.9	160	9.6	18.57	2.93	17.75	3.77	20.93	0.04	133	21	127	27	NONE		25	53	39.1	733	761	11843	493.4	8.22	2	211.5	0	0	11843
									00:00:52	101.69	0.815	82.881	431	1463.49	1899.37	1.3	152.1	22.9	51.8	39.9	26.13	7.5	164	8.9	18.66	2.81	17.9	3.63	20.93	0.04	133	20	128	26	NONE		25	52	39.1	733	761	11228	467.8	7.8	2	200.5	0	0	11228
									00:00:53	103.45	0.895	92.586	462	1546.81	2057.79	1.33	168	24.4	55.2	41.5	27.62	7.9	165	9.4	18.77	2.73	18.03	3.45	20.93	0.04	134	19	129	25	NONE		25	52	39.1	733	761	11946	497.8	8.3	2	213.3	0	0	11946
									00:00:53	82.19	0.818	67.233	600	1166.64	1507.83	1.29	153	22.5	52.7	40.8	20.83	6	169	6.9	18.7	2.75	17.98	3.34	20.93	0.04	134	20	128	24	NONE		25	52	39.1	733	761	8940	372.5	6.21	2	159.6	0	0	8940
									00:00:54	103.45	0.664	68.69	477	995.785	1543.65	1.55	126	18.3	61.7	39.8	17.78	5.1	171	5.8	18.98	2.76	18.17	3.41	20.93	0.04	135	20	130	24	NONE		25	52	39.1	733	761	8037	334.9	5.58	2	143.5	0	0	8037
									00:00:54	187.5	0.375	70.312	215	728.165	1093.73	1.5	73.3	7.2	78.5	52.3	13	3.7	172	4.2	19.55	1.92	19.36	2.54	20.93	0.04	140	14	138	18	NONE		25	52	39.1	733	761	5822	242.6	4.04	2	104	0	0	5822
									00:00:55	176.47	0.484	85.412	184	1292.39	1884.5	1.46	91.6	13.1	56.5	38.8	23.08	6.6	173	7.5	18.93	2.71	18.48	3.23	20.93	0.04	135	19	132	23	NONE		25	52	39.1	733	761	10243	426.8	7.11	3	182.9	0	0	10243
									00:00:55	187.5	0.277	51.938	247	458.349	696.454	1.52	54.7	4.6	84.7	55.7	8.18	2.3	175	2.6	19.75	1.66	19.61	2.02	20.93	0.04	141	12	140	14	NONE		25	52	39.1	733	761	3677	153.2	2.55	3	65.7	0	0	3677
									00:00:55	133.33	0.568	75.733	216	1560.11	1949.58	1.25	104	17.9	42.6	34.1	27.86	8	176	8.9	18.31	3.15	17.66	3.77	20.93	0.04	131	23	126	27	NONE		25	52	39.1	733	761	11850	493.7	8.23	3	211.6	0	0	11850
									00:00:56	96.77	0.721	69.774	477	1392.37	1818.49	1.31	132.4	23	45.2	34.6	24.86	7.1	178	7.8	18.36	3.19	17.18	3.89	20.93	0.04	131	23	123	28	NONE		25	52	39.1	733	761	10700	445.8	7.43	3	191.1	0	0	10700
									00:00:56	200	0.224	44.8	215	278.747	514.741	1.85	44.9	3.2	110.5	59.8	4.98	1.4	178	1.6	20.04	1.43	19.88	1.78	20.93	0.04	143	10	142	13	NONE		25	52	39.1	733	761	2381	99.2	1.65	3	42.5	0	0	2381
									00:00:57	142.86	0.665	95	138	2338.05	2734.27	1.17	118.7	23.4	36.4	31.1	41.75	11.9	181	12.9	17.85	3.52	16.78	4.39	20.93	0.04	127	25	120	31	NONE		25	52	39.1	733	761	17462	727.6	12.13	3	311.8	0	0	17462
									00:00:58	76.92	1.07	82.308	506	2223.87	2225.56	1	189	35.4	34.6	34.6	39.71	11.3	182	12.2	17.66	3.31	16.52	4.42	20.93	0.04	126	24	118	32	NONE		25	52	39.1	733	761	16015	667.3	11.12	3	286	0	0	16015
									00:00:58	109.09	0.743	81.055	567	1490.7	1832.48	1.23	138.2	20.6	49.3	40.1	26.62	7.6	183	8.1	18.6	2.77	17.91	3.61	20.93	0.04	133	20	128	26	NONE		25	52	39.1	733	761	11274	469.8	7.83	3	201.3	0	0	11274
									00:00:59	133.33	0.697	92.933	474	1436.01	1943.94	1.35	131.9	17.9	58.2	43	25.64	7.3	184	7.8	18.92	2.57	18.54	3.38	20.93	0.04	135	18	132	24	NONE		25	52	39.1	733	761	11144	464.3	7.74	3	199	0	0	11144
									00:00:59	187.5	0.575	107.812	245	1291.59	1825.96	1.41	111.3	12	73.3	51.9	23.06	6.6	184	7	19.36	2.09	19.14	2.77	20.93	0.04	138	15	137	20	NONE		25	52	39.1	733	761	10146	422.7	7.05	3	181.2	0	0	10146
									00:00:59	222.22	0.44	97.778	214	1076.2	1548.89	1.44	85.7	8.6	76.4	53.1	19.22	5.5	185	5.8	19.48	1.95	19.32	2.69	20.93	0.04	139	14	138	19	NONE		25	52	39.1	733	761	8497	354.1	5.9	3	151.7	0	0	8497
									00:01:00	176.47	0.47	82.941	215	1254.4	1797.7	1.43	89	12.5	56.3	39.3	22.4	6.4	185	6.8	18.94	2.66	18.43	3.43	20.93	0.04	135	19	132	24	NONE		25	52	39.1	733	761	9892	412.2	6.87	3	176.6	0	0	9892
									00:01:00	200	0.439	87.8	261	950.069	1377.53	1.45	85.6	8.5	77.7	53.6	16.97	4.8	185	5.1	19.5	1.94	19.35	2.55	20.93	0.04	139	14	138	18	NONE		25	52	39.1	733	761	7518	313.2	5.22	3	134.2	0	0	7518
									00:01:00	166.67	0.701	116.833	245	2436.2	3326.05	1.37	127.7	24.4	43.2	31.6	43.5	12.4	185	13.2	18.22	3.48	17.41	4.32	20.93	0.04	130	25	124	31	NONE		25	52	39.1	733	761	18950	789.6	13.16	3	338.4	0	0	18950
									00:01:01	142.86	0.662	94.571	276	1989.7	2509.91	1.26	120.8	21.5	42.5	33.7	35.53	10.2	185	10.8	18.25	3.25	17.62	4.31	20.93	0.04	130	23	126	31	NONE		25	52	39.1	733	761	15150	631.2	10.52	3	270.5	0	0	15150
									00:01:01	142.86	0.673	96.143	383	1768.05	2332.12	1.32	124.9	20	48.7	36.9	31.57	9	185	9.6	18.56	2.97	18.05	3.84	20.93	0.04	133	21	129	27	NONE		25	52	39.1	733	761	13623	567.6	9.46	3	243.3	0	0	13623
									00:01:01	171.43	0.468	80.229	307	1102.58	1562.05	1.42	89.5	11.2	61.9	43.7	19.69	5.6	186	5.9	19.12	2.39	18.89	3.37	20.93	0.04	137	17	135	24	NONE		25	53	39.1	733	761	8666	361.1	6.02	3	154.8	0	0	8666
									00:01:02	206.9	0.428	88.552	185	1600.83	2196.09	1.37	79.5	13	46.3	33.7	28.59	8.2	186	8.6	18.57	3.04	18.25	3.8	20.93	0.04	133	22	130	27	NONE		25	53	39.1	733	761	12469	519.5	8.66	4	222.7	0	0	12469
									00:01:02	230.77	0.236	54.462	230	397.118	592.985	1.49	47.1	3.2	96.5	64.6	7.09	2	186	2.1	19.96	1.36	163.83	1.51	20.93	0.04	142	10	>70	11	NONE		25	53	39.1	733	761	3170	132.1	2.2	4	56.6	0	0	3170
									00:01:02	146.34	0.755	110.488	262	2651.11	3474.75	1.31	134.7	29	37.8	28.8	47.34	13.5	187	14.2	17.84	3.84	17.07	4.75	20.93	0.04	127	27	122	34	NONE		25	53	39.1	733	761	20393	849.7	14.16	4	364.2	0	0	20393
									00:01:03	93.75	0.978	91.688	520	2611.95	2878.24	1.1	170.3	37.5	32.6	29.6	46.64	13.3	187	14	17.41	3.83	16.38	4.96	20.93	0.04	124	27	117	35	NONE		25	53	39.1	733	761	19228	801.2	13.35	4	343.4	0	0	19228
									00:01:04	101.69	0.866	88.068	582	1799.7	2427.77	1.35	158.3	29.2	45	33.3	32.14	9.2	187	9.6	18.28	3.37	17.45	4.23	20.93	0.04	131	24	125	30	NONE		25	53	39.1	733	761	13953	581.4	9.69	4	249.2	0	0	13953
									00:01:04	200	0.412	82.4	321	837.661	1445.57	1.73	80.4	8.9	81.7	47.3	14.96	4.3	187	4.5	19.51	2.16	19.34	2.75	20.93	0.04	139	15	138	20	NONE		25	53	39.1	733	761	6994	291.4	4.86	4	124.9	0	0	6994
									00:01:04	101.69	0.915	93.051	261	2397.22	3006.62	1.25	161.5	36.1	35.8	28.6	42.81	12.2	188	12.8	17.65	3.95	16.21	5.06	20.93	0.04	126	28	116	36	NONE		25	52	39.1	733	761	18225	759.4	12.66	4	325.5	0	0	18225
									00:01:05	93.75	1.099	103.031	567	2530.96	3378.86	1.34	195.1	44	38.1	28.6	45.2	12.9	188	13.5	17.75	4	16.43	5.26	20.93	0.04	127	29	117	38	NONE		25	52	39.1	733	761	19566	815.3	13.59	4	349.4	0	0	19566
									00:01:06	86.96	1.182	102.783	583	2612.24	3361.81	1.29	208.9	47.2	37	28.8	46.65	13.3	188	13.9	17.67	3.99	16.37	5.18	20.93	0.04	126	29	117	37	NONE		25	52	39.1	733	761	19995	833.1	13.89	4	357.1	0	0	19995
									00:01:07	81.08	1.211	98.189	644	2363.32	3174.18	1.34	215.7	47.8	39.1	29.1	42.2	12.1	189	12.5	17.81	3.95	16.58	4.98	20.93	0.04	127	28	118	36	NONE		25	52	39.1	733	761	18300	762.5	12.71	5	326.8	0	0	18300
									00:01:07	65.93	1.582	104.308	751	2705.2	3544.12	1.31	278.3	65.6	36.9	28.1	48.31	13.8	190	14.2	17.59	4.15	16.45	5.23	20.93	0.04	126	30	117	37	NONE		25	52	39.1	733	761	20806	866.9	14.45	5	371.5	0	0	20806
									00:01:08	75	1.358	101.85	826	2250.87	3155.9	1.4	244.9	51.4	42.9	30.6	40.19	11.5	190	11.8	18.03	3.78	17.07	4.79	20.93	0.04	129	27	122	34	NONE		25	52	39.1	733	761	17640	735	12.25	5	315	0	0	17640
									00:01:09	48	1.822	87.456	1044	2181.03	3076.77	1.41	321.7	78.2	38.6	27.3	38.95	11.1	190	11.5	17.66	4.29	16.68	5.46	20.93	0.04	126	31	119	39	NONE		25	52	39.1	733	761	17122	713.4	11.89	5	305.8	0	0	17122
									00:01:10	62.5	1.888	118	919	2841.13	4227.27	1.49	334.6	82.5	40	26.9	50.73	14.5	190	15	17.72	4.37	16.64	5.43	20.93	0.04	127	31	119	39	NONE		25	52	39.1	733	761	22652	943.8	15.73	5	404.5	0	0	22652
									00:01:11	70.59	1.467	103.553	844	2153.78	3370.8	1.57	265.8	58.3	45.8	29.3	38.46	11	191	11.3	18.12	3.97	17.09	5.06	20.93	0.04	129	28	122	36	NONE		25	52	39.1	733	761	17435	726.5	12.11	6	311.3	0	0	17435
									00:01:12	61.86	1.744	107.876	844	2454.82	3884.74	1.58	311.2	76.6	42.2	26.7	43.84	12.5	191	12.9	17.84	4.39	16.77	5.47	20.93	0.04	127	31	120	39	NONE	Marker	25	52	39.1	733	761	19940	830.8	13.85	6	356.1	0	0	19940
									00:01:13	53.1	1.576	83.681	919	1924.45	3025.71	1.57	280.8	69.5	41.6	26.4	34.37	9.8	191	10.1	17.82	4.41	16.77	5.52	20.93	0.04	127	31	120	39	NONE		25	53	39.1	733	761	15600	650	10.83	6	278.6	0	0	15600
									00:01:16	20.83	2.086	43.458	1328	1365.89	2004.14	1.47	349.6	117.1	30.7	21	24.39	7	191	7.2	16.76	5.61	14.5	7.99	20.93	0.04	120	40	104	57	NONE		25	53	39.1	733	761	10845	451.9	7.53	6	193.7	0	0	10845
									00:01:18	42.86	1.203	51.557	970	1647.91	2259.44	1.37	201.7	64.2	29.5	21.5	29.43	8.4	190	8.7	16.77	5.34	15.17	7.11	20.93	0.04	120	38	108	51	NONE		25.1	53	39.1	733	761	12834	534.7	8.91	7	229.2	0	0	12834
									00:01:20	23.08	1.695	39.115	1190	1627.74	2221	1.36	263	117	23	16.9	29.07	8.3	190	8.6	15.52	6.9	13.81	8.82	20.93	0.04	111	49	99	63	NONE		25.1	53	39.1	733	761	12659	527.5	8.79	7	226.1	0	0	12659
									00:01:22	32.26	1.598	51.548	1091	2039.05	2734.66	1.34	252.6	103.1	24.2	18	36.41	10.4	190	10.7	15.81	6.45	14.2	8.3	20.93	0.04	113	46	101	59	NONE		25.1	53	39.1	733	761	15783	657.6	10.96	7	281.8	0	0	15783
									00:01:24	37.5	1.358	50.925	848	2130.22	2747.61	1.29	211.4	89.1	22.7	17.6	38.04	10.9	187	11.4	15.57	6.56	13.96	8.56	20.93	0.04	111	47	100	61	NONE		25.1	53	39.1	733	761	16316	679.8	11.33	8	291.3	0	0	16316
									00:01:26	33.52	1.487	49.844	805	2336.17	3023.07	1.29	221.8	109.6	20.3	15.7	41.72	11.9	183	12.8	14.92	7.37	13.47	8.96	20.93	0.04	106	53	96	64	NONE		25.1	53	39.1	733	761	17908	746.2	12.44	8	319.8	0	0	17908
									00:01:28	28.71	1.202	34.507	1127	1449.29	1796.11	1.24	187.5	76.1	22.4	18.1	25.88	7.4	183	7.9	15.6	6.33	13.92	8.3	20.93	0.04	111	45	99	59	NONE		25.1	53	39.1	733	761	10984	457.7	7.63	8	196.1	0	0	10984
									00:01:30	21.58	2.583	55.748	1052	2467.05	3102.93	1.26	395	174.8	22	17.5	44.05	12.6	183	13.5	15.29	6.77	12.98	9.37	20.93	0.04	109	48	93	67	NONE		25.1	52	39.1	733	761	18770	782.1	13.03	9	335.2	0	0	18770
									00:01:32	33.15	1.428	47.337	1464	1702.18	2345.83	1.38	231.9	86.1	26.4	19.2	30.4	8.7	178	9.6	16.24	6.03	14.87	7.7	20.93	0.04	116	43	106	55	NONE		25.1	52	39.1	733	761	13275	553.1	9.22	9	237.1	0	0	13275
									00:01:34	45.11	0.284	12.812	933	181.531	391.455	2.16	53.4	10.6	53.2	24.7	3.24	0.9	178	1	18.8	3.73	16.32	5.97	20.93	0.04	134	27	117	43	NONE		25.1	52	39.1	733	761	1640	68.3	1.14	9	29.3	0	0	1640
									00:01:34	92.31	1.156	106.708	105	4718.94	6089.8	1.29	176.4	80.2	21.2	16.5	84.27	24.1	178	26.5	15.26	6.94	14.53	8.19	20.93	0.04	109	50	104	58	NONE		25.1	52	39.1	733	761	36148	1506.2	25.1	9	645.5	0	0	36148
									00:01:36	32.97	1.517	50.011	910	1941.49	2700.21	1.39	240.5	99.6	24.6	17.7	34.67	9.9	178	10.9	15.85	6.57	14.25	8.47	20.93	0.04	113	47	102	60	NONE		25.1	51	39.1	733	761	15181	632.5	10.54	10	271.1	0	0	15181
									00:01:38	25.32	2.215	56.076	1323	2069.55	2888.84	1.4	356.6	138.8	26.2	18.8	36.96	10.6	177	11.7	16.1	6.27	14.64	8.18	20.93	0.04	115	45	105	58	NONE		25.1	51	39.1	733	761	16199	674.9	11.25	10	289.3	0	0	16199
									00:01:40	39.22	1.354	53.098	950	1888.91	2659.3	1.41	220.2	82.5	26.7	18.9	33.73	9.6	175	10.8	16.26	6.09	14.97	7.7	20.93	0.04	116	44	107	55	NONE		25.1	51	39.1	733	761	14820	617.5	10.29	11	264.7	0	0	14820
									00:01:42	30.61	1.577	48.276	1059	1793.95	2559.94	1.43	252.9	101.7	25.7	18	32.03	9.2	175	10.3	16.04	6.45	14.88	8.02	20.93	0.04	115	46	106	57	NONE		25.1	51	39.1	733	761	14130	588.7	9.81	11	252.3	0	0	14130
									00:01:45	20.83	1.507	31.396	1013	1101.84	1603.05	1.45	245.4	93.6	27.2	18.7	19.68	5.6	175	6.3	16.28	6.21	14.46	8.72	20.93	0.04	116	44	103	62	NONE		25.1	52	39.1	733	761	8727	363.6	6.06	11	155.8	0	0	8727
									00:01:47	28.44	1.895	53.886	1154	2125.83	3087.87	1.45	297.7	132	24.4	16.8	37.96	10.8	174	12.2	15.71	6.97	14.23	8.75	20.93	0.04	112	50	102	62	NONE		25.1	51	39.1	733	761	16830	701.2	11.69	12	300.5	0	0	16830
									00:01:49	29.41	1.669	49.088	1219	1763.89	2650.94	1.5	269.2	109.6	26.7	17.7	31.5	9	173	10.2	16.13	6.57	14.88	8.26	20.93	0.04	115	47	106	59	NONE		25.1	51	39.1	733	761	14105	587.7	9.8	12	251.9	0	0	14105
									00:01:51	29.41	1.519	44.676	1001	1623.11	2462.58	1.52	244	101.8	26.3	17.3	28.98	8.3	171	9.5	16.06	6.7	14.79	8.43	20.93	0.04	115	48	106	60	NONE		25.1	51	39.2	733	761	13016	542.3	9.04	12	232.4	0	0	13016
									00:01:53	31.41	1.405	44.136	1084	1436.33	2280.52	1.59	232	88.3	29.2	18.4	25.65	7.3	170	8.4	16.51	6.28	15.19	8.02	20.93	0.04	118	45	108	57	NONE		25.1	51	39.2	733	761	11679	486.6	8.11	13	208.5	0	0	11679
									00:01:55	24.9	1.761	43.842	1156	1446.39	2278.23	1.58	289.9	111.3	29.1	18.5	25.83	7.4	169	8.6	16.46	6.32	15.15	8.21	20.93	0.04	118	45	108	59	NONE		25.1	51	39.2	733	761	11732	488.8	8.15	13	209.5	0	0	11732
									00:01:58	22.64	1.86	42.113	1188	1365.76	2196.69	1.61	307.1	118	29.7	18.4	24.39	7	167	8.2	16.51	6.34	14.98	8.48	20.93	0.04	118	45	107	61	NONE		25.1	52	39.2	733	761	11150	464.6	7.74	13	199.1	0	0	11150
									00:02:00	26.09	1.392	36.313	1193	1148.63	1883.15	1.64	231	87.8	30	18.3	20.51	5.9	165	7	16.59	6.31	15.29	8.2	20.93	0.04	118	45	109	59	NONE		25.1	52	39.2	733	761	9434	393.1	6.55	14	168.5	0	0	9434
									00:02:02	27.15	1.623	44.063	974	1551.05	2553.07	1.65	261.3	114.3	27.2	16.5	27.7	7.9	164	9.5	16.1	7.04	14.85	8.69	20.93	0.04	115	50	106	62	NONE		25.1	52	39.2	733	761	12755	531.4	8.86	14	227.8	0	0	12755
									00:02:05	25.86	1.84	47.586	1151	1530.6	2509.34	1.64	304	118	29.9	18.2	27.33	7.8	163	9.4	16.52	6.41	15.23	8.3	20.93	0.04	118	46	109	59	NONE		25	52	39.2	733	761	12571	523.8	8.73	14	224.5	0	0	12571
									00:02:07	30	1.524	45.72	1160	1323.95	2276.04	1.72	257.6	92.3	32.9	19.2	23.64	6.8	161	8.2	16.9	6.06	15.84	7.67	20.93	0.04	121	43	113	55	NONE		25	52	39.2	733	761	11041	460	7.67	14	197.2	0	0	11041
									00:02:08	36.81	1.684	61.988	975	1715.96	3070.98	1.79	286.8	101.5	34.6	19.3	30.64	8.8	162	10.6	17.03	6.03	15.97	7.53	20.93	0.04	122	43	114	54	NONE		25	51	39.2	733	761	14501	604.2	10.07	15	259	0	0	14501
									00:02:10	42.25	1.349	57	893	1369.06	2568.39	1.88	236	74	39.5	21	24.45	7	162	8.5	17.49	5.49	16.43	7.02	20.93	0.04	125	39	117	50	NONE		25	51	39.2	733	761	11757	489.9	8.16	15	209.9	0	0	11757
									00:02:11	41.67	1.411	58.792	858	1400.84	2666.33	1.9	247	77.9	39.9	21	25.02	7.1	163	8.6	17.51	5.52	16.51	7.04	20.93	0.04	125	39	118	50	NONE		25	51	39.2	733	761	12091	503.8	8.4	15	215.9	0	0	12091
									00:02:13	35.71	1.387	49.536	984	1091.85	2185.25	2	245.6	74.5	43.1	21.5	19.5	5.6	165	6.6	17.71	5.37	16.65	6.96	20.93	0.04	126	38	119	50	NONE		25	51	39.2	733	761	9593	399.7	6.66	15	171.3	0	0	9593
									00:02:15	27.27	1.549	42.245	1137	998.905	2037.39	2.04	270.3	90.9	40.4	19.8	17.84	5.1	166	6	17.45	5.87	16.57	7.36	20.93	0.04	125	42	118	53	NONE		25	51	39.2	733	761	8837	368.2	6.14	16	157.8	0	0	8837
									00:02:17	28.99	1.397	40.493	1017	925.579	1910.17	2.06	245.2	80.2	41.6	20.1	16.53	4.7	166	5.6	17.55	5.74	16.45	7.6	20.93	0.04	125	41	117	54	NONE		25	51	39.2	733	761	8224	342.7	5.71	16	146.9	0	0	8224
									00:02:19	26.32	1.454	38.263	1095	927.657	1927.54	2.08	252.1	89.1	39.3	18.9	16.57	4.7	166	5.6	17.34	6.13	16.37	7.72	20.93	0.04	124	44	117	55	NONE		25	51	39.2	733	761	8263	344.3	5.74	16	147.6	0	0	8263
									00:02:22	28.57	1.753	50.086	1007	1259.82	2581.68	2.05	301.9	109.9	38.2	18.6	22.5	6.4	165	7.6	17.22	6.27	16.23	7.89	20.93	0.04	123	45	116	56	NONE		25	51	39.2	733	761	11165	465.2	7.75	16	199.4	0	0	11165
									00:02:23	36.81	1.303	47.963	1004	986.963	2137.6	2.17	232.4	70.7	46	21.2	17.62	5	164	6	17.84	5.43	16.91	6.92	20.93	0.04	127	39	121	49	NONE		25	51	39.2	733	761	8929	372	6.2	16	159.4	0	0	8929
									00:02:25	36.59	1.208	44.195	836	926.888	1998.56	2.16	214.8	66.5	44.9	20.8	16.55	4.7	165	5.6	17.78	5.5	16.89	7	20.93	0.04	127	39	121	50	NONE		25	51	39.2	733	761	8371	348.8	5.81	17	149.5	0	0	8371
									00:02:27	33.71	1.443	48.64	883	1035.24	2273.88	2.2	255.6	82.1	44.7	20.4	18.49	5.3	164	6.3	17.71	5.69	16.75	7.27	20.93	0.04	126	41	120	52	NONE		25	51	39.2	733	761	9416	392.3	6.54	17	168.1	0	0	9416
									00:02:29	31.09	1.559	48.466	1022	1007.2	2252.89	2.24	277	88.2	46	20.5	17.99	5.1	163	6.2	17.77	5.66	16.81	7.23	20.93	0.04	127	40	120	52	NONE		25.1	51	39.2	733	761	9225	384.4	6.41	17	164.7	0	0	9225
									00:02:31	24.1	1.448	34.892	1103	805.082	1727.15	2.15	253	87.2	41.2	19.2	14.38	4.1	162	5	17.47	6.02	16.61	7.51	20.93	0.04	125	43	119	54	NONE		25	51	39.2	733	761	7257	302.4	5.04	17	129.6	0	0	7257
									00:02:33	25.86	1.273	32.922	989	714.444	1506.38	2.11	225.3	70.9	43.5	20.7	12.76	3.6	160	4.5	17.7	5.57	16.59	7.47	20.93	0.04	126	40	118	53	NONE		25.1	51	39.2	733	761	6398	266.6	4.44	17	114.3	0	0	6398
									00:02:36	23.44	1.742	40.828	1133	967.785	2022.84	2.09	303.3	105	40.5	19.4	17.28	4.9	157	6.2	17.41	6.03	16.42	7.63	20.93	0.04	124	43	117	54	NONE		25.1	51	39.2	733	761	8639	360	6	18	154.3	0	0	8639
									00:02:39	21.43	1.712	36.686	1124	895.414	1862.08	2.08	296.4	105.7	39.3	18.9	15.99	4.6	153	5.9	17.31	6.17	16.3	7.62	20.93	0.04	124	44	116	54	NONE		25.1	51	39.2	733	761	7978	332.4	5.54	18	142.5	0	0	7978
									00:02:42	20.91	1.242	25.965	1347	539.939	1121.03	2.08	221.7	65.3	45.4	21.9	9.64	2.8	150	3.6	17.85	5.26	16.94	6.81	20.93	0.04	127	38	121	49	NONE		25.1	51	39.2	733	761	4808	200.3	3.34	18	85.9	0	0	4808
									00:02:44	28.17	1.369	38.563	883	825.967	1737.75	2.1	242.9	75.1	44.3	21.1	14.75	4.2	149	5.5	17.74	5.49	16.83	7.01	20.93	0.04	127	39	120	50	NONE		25.1	51	39.2	733	761	7391	308	5.13	18	132	0	0	7391
									00:02:46	25.97	1.764	45.818	975	978.091	2106.19	2.15	312.7	98.7	45	20.9	17.47	5	150	6.5	17.73	5.6	16.68	7.18	20.93	0.04	127	40	119	51	NONE		25.1	51	39.2	733	761	8829	367.9	6.13	18	157.7	0	0	8829
									00:02:49	21.28	1.543	32.83	1210	697.225	1457.46	2.09	274.3	83.4	45	21.5	12.45	3.6	150	4.6	17.78	5.41	16.78	6.96	20.93	0.04	127	39	120	50	NONE		25.1	51	39.2	733	761	6224	259.3	4.32	19	111.1	0	0	6224
									00:02:52	18.4	1.975	36.35	1499	585.878	1305.34	2.23	365	86.5	59.8	26.9	10.46	3	147	4	18.48	4.38	17.38	6.09	20.93	0.04	132	31	124	43	NONE		25.1	51	39.2	733	761	5358	223.2	3.72	19	95.7	0	0	5358
									00:02:54	30.3	1.478	44.788	753	945.07	2028.79	2.15	262.6	81.5	45.1	21	16.88	4.8	147	6.4	17.77	5.51	16.88	6.85	20.93	0.04	127	39	121	49	NONE		25.1	51	39.2	733	761	8521	355	5.92	19	152.2	0	0	8521
									00:02:56	32.61	1.323	43.141	1016	785.442	1699.14	2.16	240.7	63.5	52	24	14.03	4	147	5.3	18.19	4.8	17.33	6.12	20.93	0.04	130	34	124	44	NONE		25.1	51	39.2	733	761	7102	295.9	4.93	19	126.8	0	0	7102
									00:02:58	24.29	1.397	33.935	960	674.269	1407.87	2.09	251.2	70.6	47.8	22.9	12.04	3.4	147	4.6	17.98	5.05	17.09	6.54	20.93	0.04	128	36	122	47	NONE		25.1	51	39.2	733	761	6017	250.7	4.18	19	107.4	0	0	6017
									00:03:01	24.79	1.446	35.851	1056	735.234	1539.13	2.09	258.6	75.6	46.4	22.2	13.13	3.8	148	5	17.88	5.23	17.01	6.58	20.93	0.04	128	37	121	47	NONE		25.1	51	39.2	733	761	6567	273.6	4.56	20	117.3	0	0	6567
									00:03:03	30.15	1.323	39.889	1002	745.532	1593.51	2.14	239.9	64.4	50.7	23.7	13.31	3.8	149	5	18.13	4.87	17.27	6.17	20.93	0.04	129	35	123	44	NONE		25.1	51	39.2	733	761	6711	279.6	4.66	20	119.8	0	0	6711
									00:03:05	26.79	1.371	36.723	991	712.551	1506.11	2.11	247.3	68.5	48.9	23.1	12.72	3.6	148	4.8	18.04	5	17.24	6.14	20.93	0.04	129	36	123	44	NONE		25.1	51	39.2	733	761	6387	266.1	4.44	20	114.1	0	0	6387
									00:03:07	26.32	1.305	34.342	901	669.426	1417.12	2.12	235.2	65.6	48.5	22.9	11.95	3.4	146	4.6	18.02	5.03	17.11	6.37	20.93	0.04	129	36	122	45	NONE		25.1	51	39.2	733	761	6004	250.2	4.17	20	107.2	0	0	6004
									00:03:10	24.19	1.413	34.185	1097	654.395	1376.04	2.1	255.5	69.3	49.7	23.6	11.69	3.3	145	4.5	18.08	4.9	17.28	6.1	20.93	0.04	129	35	123	44	NONE		25.1	51	39.2	733	761	5855	243.9	4.07	20	104.5	0	0	5855
									00:03:12	33.33	1.059	35.3	776	656.095	1361.92	2.08	192.5	49.8	50.2	24.2	11.72	3.3	144	4.6	18.18	4.7	17.4	5.83	20.93	0.04	130	34	124	42	NONE		25.1	51	39.2	733	761	5842	243.4	4.06	20	104.3	0	0	5842
									00:03:14	27.78	1.202	33.389	854	634.943	1299.11	2.05	217.9	57	49.5	24.2	11.34	3.2	143	4.4	18.13	4.74	17.27	6.07	20.93	0.04	129	34	123	43	NONE		25.1	51	39.2	733	761	5624	234.3	3.91	21	100.4	0	0	5624
									00:03:17	19.87	1.459	28.987	1205	541.524	1116.53	2.06	265.1	68.5	51	24.7	9.67	2.8	143	3.8	18.17	4.69	17.31	6.05	20.93	0.04	130	34	124	43	NONE		25.1	51	39.2	733	761	4810	200.4	3.34	21	85.9	0	0	4810
									00:03:20	23.17	1.057	24.486	931	496.667	992.521	2	189.9	52.2	46	23	8.87	2.5	142	3.5	17.97	4.94	17.14	6.17	20.93	0.04	128	35	122	44	NONE		25.1	51	39.2	733	761	4361	181.7	3.03	21	77.9	0	0	4361
									00:03:24	13.13	2.307	30.289	1107	706.612	1303.4	1.84	406.3	120.9	41.6	22.5	12.62	3.6	139	5.1	17.61	5.24	16.29	6.99	20.93	0.04	126	37	116	50	NONE		25.1	51	39.2	733	761	6033	251.4	4.19	21	107.7	0	0	6033
									00:03:28	15.83	1.69	26.755	1415	580.581	1067.92	1.84	301.6	82.2	44.2	24	10.37	3	138	4.2	17.85	4.86	16.71	6.43	20.93	0.04	127	35	119	46	NONE		25.2	50	39.2	733	761	4952	206.3	3.44	21	88.4	0	0	4952
									00:03:32	15.31	2.123	32.495	1318	707.799	1297.55	1.83	378.7	103.3	44.4	24.2	12.64	3.6	136	5.2	17.84	4.87	16.6	6.53	20.93	0.04	127	35	119	47	NONE		25.2	50	39.2	733	761	6030	251.3	4.19	22	107.7	0	0	6030
									00:03:34	22.56	1.234	27.835	918	639.588	1147.97	1.79	218.3	62	41.1	22.9	11.42	3.3	135	4.7	17.69	5.02	16.64	6.39	20.93	0.04	126	36	119	46	NONE		25.2	51	39.2	733	761	5410	225.4	3.76	22	96.6	0	0	5410
									00:03:37	22.06	1.111	24.507	1071	534.548	939.189	1.76	198.6	51.9	43	24.5	9.55	2.7	135	4	17.88	4.67	16.93	5.96	20.93	0.04	128	33	121	43	NONE		25.2	51	39.2	733	761	4490	187.1	3.12	22	80.2	0	0	4490
									00:03:40	18.52	1.426	26.407	1221	558.377	1013.31	1.81	255.8	66.7	45	24.8	9.97	2.8	135	4.1	17.94	4.68	17.04	5.91	20.93	0.04	128	33	122	42	NONE		25.2	51	39.2	733	761	4741	197.5	3.29	22	84.7	0	0	4741
									00:03:43	22.22	1.446	32.133	869	704.478	1269.15	1.8	257.9	69.6	43.4	24.1	12.58	3.6	137	5.1	17.84	4.81	16.8	6.21	20.93	0.04	127	34	120	44	NONE		25.2	51	39.2	733	761	5967	248.6	4.14	22	106.5	0	0	5967
									00:03:45	27.91	1.287	35.916	962	775.814	1389.77	1.79	230.2	60.7	43.8	24.4	13.85	4	138	5.6	17.89	4.72	16.97	5.92	20.93	0.04	128	34	121	42	NONE		25.2	51	39.2	733	761	6558	273.3	4.55	22	117.1	0	0	6558
									00:03:48	21.28	1.482	31.532	1209	641.327	1192.01	1.86	267.2	68.3	46.8	25.2	11.45	3.3	139	4.6	18.03	4.61	17.19	5.72	20.93	0.04	129	33	123	41	NONE		25.2	51	39.2	733	761	5490	228.7	3.81	23	98	0	0	5490
									00:03:50	24.39	1.164	28.39	916	578.272	1076.38	1.86	209.8	53.8	46.1	24.8	10.33	3	137	4.2	18.02	4.62	17.17	5.85	20.93	0.04	129	33	123	42	NONE		25.2	51	39.2	733	761	4953	206.4	3.44	23	88.4	0	0	4953
									00:03:53	21.43	1.194	25.586	1057	492.776	950.793	1.93	216.7	54.1	48.9	25.3	8.8	2.5	136	3.6	18.15	4.53	17.24	5.77	20.93	0.04	130	32	123	41	NONE		25.2	51	39.2	733	761	4273	178.1	2.97	23	76.3	0	0	4273
									00:03:56	18.75	1.513	28.369	1171	562.158	1090.62	1.94	273.3	70.9	48.1	24.8	10.04	2.9	134	4.2	18.06	4.69	17.23	5.83	20.93	0.04	129	33	123	42	NONE		25.2	51	39.2	733	761	4885	203.5	3.39	23	87.2	0	0	4885
									00:04:01	13.82	2.5	34.562	1545	610.168	1233.19	2.02	458.5	108.8	55.1	27.2	10.9	3.1	132	4.6	18.34	4.35	17.29	5.82	20.93	0.04	131	31	123	42	NONE		25.2	51	39.2	733	761	5380	224.2	3.74	23	96.1	0	0	5380
									00:04:04	16.81	2.33	39.16	1467	638.647	1305.43	2.04	431.7	94.8	59.5	29.1	11.4	3.3	132	4.8	18.53	4.07	17.61	5.5	20.93	0.04	132	29	126	39	NONE		25.2	51	39.2	733	761	5654	235.6	3.93	24	101	0	0	5654
									00:04:07	24.9	1.161	28.905	883	505.757	1001.93	1.98	213.4	49.1	53.7	27.1	9.03	2.6	135	3.7	18.38	4.23	17.46	5.51	20.93	0.04	131	30	125	39	NONE		25.2	51	39.2	733	761	4427	184.5	3.07	24	79.1	0	0	4427
									00:04:09	22.3	1.288	28.729	854	564.497	1092.34	1.94	233	59.7	48.1	24.9	10.08	2.9	136	4.2	18.09	4.64	17.09	5.84	20.93	0.04	129	33	122	42	NONE		25.2	51	39.2	733	761	4900	204.2	3.4	24	87.5	0	0	4900
									00:04:11	32.79	1.182	38.754	931	716.93	1359.94	1.9	216	50.6	50.9	26.8	12.8	3.7	137	5.2	18.27	4.28	17.47	5.33	20.93	0.04	130	31	125	38	NONE		25.2	51	39.2	733	761	6180	257.5	4.29	24	110.4	0	0	6180
									00:04:13	35.93	1.044	37.509	760	646.379	1265.94	1.96	192.4	43	54.1	27.6	11.54	3.3	139	4.7	18.43	4.12	17.64	5.18	20.93	0.04	132	29	126	37	NONE		25.2	51	39.2	733	761	5635	234.8	3.91	24	100.6	0	0	5635
									00:04:15	38.71	0.905	35.032	739	586.996	1151.12	1.96	167.4	36.3	55.1	28.1	10.48	3	140	4.2	18.5	4.01	17.76	4.99	20.93	0.04	132	29	127	36	NONE		25.2	51	39.2	733	761	5120	213.3	3.56	24	91.4	0	0	5120
									00:04:16	39.22	0.974	38.196	637	676.763	1327.52	1.96	178.8	41.3	52.4	26.7	12.09	3.5	140	4.8	18.36	4.24	17.64	5.22	20.93	0.04	131	30	126	37	NONE		25.2	51	39.2	733	761	5903	246	4.1	24	105.4	0	0	5903
									00:04:18	36.59	0.934	34.171	776	569.914	1142.1	2	172.7	38.1	55.5	27.7	10.18	2.9	140	4.1	18.49	4.08	17.77	5.11	20.93	0.04	132	29	127	36	NONE		25.2	51	39.2	733	761	5010	208.7	3.48	24	89.5	0	0	5010
									00:04:21	20.48	1.245	25.495	1056	436.571	874.38	2	229.4	52.1	55.1	27.5	7.8	2.2	139	3.1	18.43	4.18	17.57	5.48	20.93	0.04	132	30	125	39	NONE		25.2	51	39.2	733	761	3837	159.9	2.66	25	68.5	0	0	3837
									00:04:22	33.15	1.254	41.569	674	737.381	1533.29	2.08	229.5	56.4	53.2	25.6	13.17	3.8	138	5.3	18.3	4.5	17.53	5.51	20.93	0.04	131	32	125	39	NONE		25.2	51	39.2	733	761	6570	273.7	4.56	25	117.3	0	0	6570
									00:04:24	33.52	0.99	33.184	839	544.411	1137.31	2.09	183.1	41.4	56.6	27.1	9.72	2.8	138	3.9	18.49	4.18	17.73	5.25	20.93	0.04	132	30	127	37	NONE		25.2	51	39.2	733	761	4859	202.5	3.37	25	86.8	0	0	4859
									00:04:26	29.56	0.929	27.458	776	479.393	974.091	2.03	170.6	40.2	53	26.1	8.56	2.4	137	3.5	18.36	4.33	17.65	5.34	20.93	0.04	131	31	126	38	NONE		25.2	51	39.2	733	761	4235	176.5	2.94	25	75.6	0	0	4235
									00:04:30	15.15	2.004	30.364	1379	519.7	1093.25	2.1	368.4	88	56.4	26.8	9.28	2.7	135	3.8	18.38	4.39	17.48	5.67	20.93	0.04	131	31	125	40	NONE		25.2	51	39.2	733	761	4650	193.8	3.23	25	83	0	0	4650
									00:04:32	25.97	1.199	31.143	1071	524.823	1092.27	2.08	221	51.3	55.9	26.8	9.37	2.7	135	3.9	18.43	4.28	17.76	5.19	20.93	0.04	132	31	127	37	NONE		25.3	50	39.2	733	761	4678	194.9	3.25	25	83.5	0	0	4678
									00:04:34	31.91	1.162	37.085	807	615.954	1281.75	2.08	214.6	49	56.6	27.2	11	3.1	136	4.5	18.47	4.22	17.73	5.22	20.93	0.04	132	30	127	37	NONE		25.3	50	39.2	733	761	5489	228.7	3.81	25	98	0	0	5489
									00:04:37	24.9	1.123	27.959	1056	431.47	903.37	2.09	209.3	44.3	60.8	29	7.7	2.2	135	3.2	18.64	3.94	17.91	4.98	20.93	0.04	133	28	128	36	NONE		25.3	50	39.2	733	761	3854	160.6	2.68	25	68.8	0	0	3854
									00:04:39	28.44	1.14	32.417	792	523.506	1102.24	2.11	211.2	47.3	58.1	27.6	9.35	2.7	133	3.9	18.53	4.15	17.78	5.16	20.93	0.04	132	30	127	37	NONE		25.3	50	39.2	733	761	4686	195.2	3.25	26	83.7	0	0	4686
									00:04:43	16.35	1.867	30.523	1279	458.313	954.455	2.08	349.2	71.3	64.1	30.8	8.18	2.3	130	3.5	18.7	3.82	17.94	4.97	20.93	0.04	134	27	128	35	NONE		25.3	50	39.2	733	761	4086	170.2	2.84	26	73	0	0	4086
									00:04:45	30	1.121	33.63	695	588.384	1195.32	2.03	205.8	48.6	53.6	26.4	10.51	3	128	4.6	18.36	4.34	17.6	5.4	20.93	0.04	131	31	126	39	NONE		25.3	50	39.2	733	761	5198	216.6	3.61	26	92.8	0	0	5198
									00:04:48	20.13	2.178	43.852	1458	656.516	1399.97	2.13	407.1	84.9	64.6	30.3	11.72	3.3	127	5.2	18.69	3.9	17.97	4.87	20.93	0.04	133	28	128	35	NONE		25.3	50	39.2	733	761	5905	246	4.1	26	105.4	0	0	5905
									00:04:50	26.55	1.38	36.637	1162	500.277	1114.86	2.23	260.2	51.3	69.5	31.2	8.93	2.6	127	3.9	18.86	3.72	18.15	4.72	20.93	0.04	135	27	130	34	NONE		25.3	50	39.2	733	761	4575	190.6	3.18	26	81.7	0	0	4575
									00:05:05	20.91	1.169	24.439	939	468.818	837.809	1.79	213.1	48.9	49	27.4	8.37	2.4	123	3.8	18.23	4.18	17.46	5.21	20.93	0.04	130	30	125	37	NONE		25.3	50	39.2	733	761	3960	165	2.75	27	70.7	0	0	3960
									00:05:07	28.71	1.013	29.081	854	549.737	966.678	1.76	185.2	41.1	49.2	28	9.82	2.8	121	4.5	18.28	4.06	17.47	5.09	20.93	0.04	131	29	125	36	NONE		25.3	50	39.2	733	761	4619	192.4	3.21	27	82.5	0	0	4619
									00:05:09	24.79	1.098	27.223	901	515.369	905.964	1.76	200.7	44.6	49.5	28.1	9.2	2.6	120	4.3	18.28	4.06	17.53	5.07	20.93	0.04	131	29	125	36	NONE		25.3	50	39.2	733	761	4329	180.4	3.01	27	77.3	0	0	4329
									00:05:12	23.9	1.195	28.566	1010	538.847	941.938	1.75	218.6	48.1	49.9	28.6	9.62	2.7	120	4.5	18.29	4.03	17.56	5	20.93	0.04	131	29	125	36	NONE		25.2	51	39.2	733	761	4518	188.3	3.14	27	80.7	0	0	4518
									00:05:14	25	1.145	28.625	853	530.833	944.156	1.78	209.8	46.1	50.6	28.5	9.48	2.7	119	4.5	18.32	4.03	17.59	4.96	20.93	0.04	131	29	126	35	NONE		25.2	51	39.2	733	761	4477	186.5	3.11	27	79.9	0	0	4477
									00:05:18	14.35	1.454	20.871	994	442.904	773.421	1.75	261.2	65.7	44.9	25.7	7.91	2.3	121	3.7	17.96	4.52	17.16	5.52	20.93	0.04	128	32	123	39	NONE		25.2	51	39.2	733	761	3712	154.7	2.58	28	66.3	0	0	3712
									00:05:21	18.46	1.385	25.569	1137	533.29	888.219	1.67	250.1	58.7	45.5	27.3	9.52	2.7	122	4.4	18.06	4.24	17.29	5.29	20.93	0.04	129	30	123	38	NONE		25.2	51	39.2	733	761	4402	183.4	3.06	28	78.6	0	0	4402
									00:05:24	21.98	1.192	26.198	815	542.855	884.224	1.63	215.7	49.1	45.4	27.9	9.69	2.8	121	4.5	18.1	4.12	17.12	5.33	20.93	0.04	129	29	122	38	NONE		25.2	51	39.2	733	761	4449	185.4	3.09	28	79.5	0	0	4449
									00:05:27	21.05	1.167	24.568	847	530.816	836.709	1.58	210.1	48.5	43.5	27.6	9.48	2.7	120	4.4	18	4.16	17.12	5.31	20.93	0.04	129	30	122	38	NONE		25.2	51	39.2	733	761	4306	179.4	2.99	28	76.9	0	0	4306
									00:05:30	22.22	1.137	25.267	855	540.731	844.799	1.56	205.1	46.4	43.9	28.1	9.66	2.8	119	4.5	18.04	4.08	17.13	5.24	20.93	0.04	129	29	122	37	NONE		25.2	51	39.2	733	761	4375	182.3	3.04	28	78.1	0	0	4375
									00:05:33	16.35	1.803	29.477	1522	576.862	939.87	1.63	329.1	70.2	49.1	30.1	10.3	2.9	120	4.8	18.25	3.89	17.59	4.79	20.93	0.04	130	28	126	34	NONE		25.2	51	39.2	733	761	4728	197	3.28	28	84.4	0	0	4728
									00:05:36	25.21	0.935	23.571	824	461.672	776.523	1.68	170.4	37.6	47.2	28.1	8.24	2.4	120	3.8	18.22	4.02	17.49	4.98	20.93	0.04	130	29	125	36	NONE		25.2	51	39.2	733	761	3823	159.3	2.65	28	68.3	0	0	3823
									00:05:38	24.79	0.978	24.248	870	496.542	818.721	1.65	177.2	40.3	45.3	27.5	8.87	2.5	118	4.2	18.12	4.12	17.39	5.05	20.93	0.04	129	29	124	36	NONE		25.2	51	39.2	733	761	4085	170.2	2.84	29	73	0	0	4085
									00:05:41	23.08	1.165	26.885	979	551.135	903.82	1.64	211.1	47.8	45.8	28	9.84	2.8	114	4.8	18.12	4.1	17.32	5.07	20.93	0.04	129	29	124	36	NONE		25.2	51	39.2	733	761	4527	188.6	3.14	29	80.8	0	0	4527
									00:05:43	22.14	1.052	23.292	903	497.147	798.343	1.61	189.6	44	43.7	27.2	8.88	2.5	113	4.4	18.02	4.18	17.34	5.02	20.93	0.04	129	30	124	36	NONE		25.2	51	39.2	733	761	4057	169	2.82	29	72.4	0	0	4057
									00:05:46	21.74	1.276	27.739	963	587.891	929.763	1.58	230.4	52.2	44.6	28.2	10.5	3	113	5.2	18.06	4.09	17.28	5.13	20.93	0.04	129	29	123	37	NONE		25.2	51	39.2	733	761	4774	198.9	3.32	29	85.3	0	0	4774
									00:05:49	22.73	1.252	28.455	1086	595.323	943.999	1.59	226.5	50.7	45.1	28.5	10.63	3	114	5.2	18.09	4.05	17.4	5.01	20.93	0.04	129	29	124	36	NONE		25.2	51	39.2	733	761	4839	201.6	3.36	29	86.4	0	0	4839
									00:05:51	29.56	0.93	27.488	885	527.382	863.983	1.64	170.2	35.7	48.2	29.4	9.42	2.7	114	4.6	18.3	3.84	17.62	4.73	20.93	0.04	131	27	126	34	NONE		25.1	51	39.2	733	761	4330	180.4	3.01	29	77.3	0	0	4330
									00:05:53	30.77	0.997	30.677	807	593.96	987.857	1.66	182.1	39.2	48	28.9	10.61	3	115	5.2	18.26	3.93	17.61	4.8	20.93	0.04	130	28	126	34	NONE		25.1	51	39.2	733	761	4900	204.2	3.4	29	87.5	0	0	4900
									00:05:56	22.06	1.186	26.162	1029	497.554	834.593	1.68	217.1	46.2	49.5	29.5	8.88	2.5	117	4.3	18.31	3.9	17.52	4.94	20.93	0.04	131	28	125	35	NONE		25.1	51	39.2	733	761	4116	171.5	2.86	30	73.5	0	0	4116
									00:05:58	27.65	1.064	29.419	916	558.723	948.869	1.7	194.7	41.9	49.2	29	9.98	2.9	117	4.8	18.3	3.94	17.62	4.85	20.93	0.04	131	28	126	35	NONE		25.1	51	39.2	733	761	4641	193.4	3.22	30	82.9	0	0	4641
									00:06:00	23.44	1.182	27.703	1010	517.92	886.791	1.71	216.7	46.2	50.3	29.4	9.25	2.6	116	4.5	18.33	3.91	17.62	4.85	20.93	0.04	131	28	126	35	NONE		25.1	51	39.2	733	761	4313	179.7	3	30	77	0	0	4313
									00:06:02	29.41	0.934	27.471	854	494.531	862.155	1.74	172	35.8	51.4	29.5	8.83	2.5	115	4.3	18.42	3.83	17.71	4.78	20.93	0.04	131	27	126	34	NONE		25.1	51	39.2	733	761	4143	172.6	2.88	30	74	0	0	4143
									00:06:05	25.1	0.959	24.075	784	440.914	777.237	1.76	176.1	37.8	50.6	28.7	7.87	2.2	114	3.9	18.36	3.94	17.59	4.91	20.93	0.04	131	28	126	35	NONE		25.1	51	39.2	733	761	3707	154.5	2.57	30	66.2	0	0	3707
									00:06:07	21.9	1.052	23.036	864	447.531	766.06	1.71	191.8	42.7	48	28.1	7.99	2.3	113	4	18.23	4.06	17.59	4.89	20.93	0.04	130	29	126	35	NONE		25.1	51	39.2	733	761	3727	155.3	2.59	30	66.5	0	0	3727
									00:06:10	21.2	1.199	25.42	947	482.106	814.343	1.69	219.5	46.9	49.6	29.4	8.61	2.5	112	4.3	18.31	3.91	17.55	4.94	20.93	0.04	131	28	125	35	NONE		25.1	51	39.2	733	761	3997	166.6	2.78	30	71.4	0	0	3997
									00:06:13	25.42	0.986	25.068	762	507.945	841.573	1.66	178.9	40.4	45.8	27.7	9.07	2.6	112	4.5	18.14	4.1	17.44	5.02	20.93	0.04	130	29	125	36	NONE		25.1	51	39.1	733	761	4186	174.4	2.91	30	74.7	0	0	4186
									00:06:16	19.23	1.15	22.115	1091	433.098	719.866	1.66	209.7	45.7	48	28.9	7.73	2.2	112	3.9	18.23	3.97	17.5	4.96	20.93	0.04	130	28	125	35	NONE		25.1	51	39.2	733	761	3573	148.9	2.48	30	63.8	0	0	3573
									00:06:18	25.42	0.975	24.788	808	488.066	805.903	1.65	177.7	38.7	47.1	28.5	8.72	2.5	113	4.3	18.23	3.97	17.49	4.91	20.93	0.04	130	28	125	35	NONE		25.1	51	39.2	733	761	4018	167.4	2.79	31	71.7	0	0	4018
									00:06:20	25.32	0.925	23.418	823	461.507	748.455	1.62	168.7	36.1	46.9	28.9	8.24	2.4	114	4	18.24	3.9	17.49	4.89	20.93	0.04	130	28	125	35	NONE		25.1	51	39.1	733	761	3777	157.4	2.62	31	67.5	0	0	3777
									00:06:24	15.19	1.49	22.633	1238	433.081	708.916	1.64	272.8	57	49.8	30.4	7.73	2.2	114	3.8	18.31	3.83	17.36	5.04	20.93	0.04	131	27	124	36	NONE		25.1	51	39.2	733	761	3555	148.1	2.47	31	63.5	0	0	3555
									00:06:27	24.19	0.921	22.282	786	456.511	739.311	1.62	167	37.3	45.1	27.8	8.15	2.3	114	4	18.13	4.05	17.45	4.9	20.93	0.04	129	29	125	35	NONE		25.1	51	39.1	733	761	3735	155.6	2.59	31	66.7	0	0	3735
									00:06:29	29.7	0.975	28.96	761	567.904	926.801	1.63	177.9	38.1	47.3	29	10.14	2.9	114	5	18.25	3.91	17.53	4.76	20.93	0.04	130	28	125	34	NONE		25.1	51	39.2	733	761	4657	194.1	3.23	31	83.2	0	0	4657
									00:06:33	15.79	1.746	27.568	1351	511.757	840.079	1.64	321	65	51.7	31.5	9.14	2.6	114	4.5	18.38	3.72	17.48	4.86	20.93	0.04	131	27	125	35	NONE		25.1	51	39.2	733	761	4205	175.2	2.92	31	75.1	0	0	4205
									00:06:36	20.41	0.824	16.816	857	325.48	517.906	1.59	150.8	31	47.3	29.7	5.81	1.7	115	2.8	18.3	3.76	17.42	4.94	20.93	0.04	131	27	124	35	NONE		25	51	39.2	733	761	2648	110.3	1.84	31	47.3	0	0	2648
									00:06:39	16.39	1.404	23.016	925	481.042	732.986	1.52	254.5	54.6	45.5	29.8	8.59	2.5	114	4.2	18.13	3.89	17.41	4.76	20.93	0.04	129	28	124	34	NONE		25	51	39.2	733	761	3863	160.9	2.68	31	69	0	0	3863
									00:06:44	13.64	1.618	22.064	1151	508.753	748.646	1.47	289.1	67	41.5	28.2	9.08	2.6	111	4.6	17.87	4.14	17.16	4.96	20.93	0.04	128	30	123	35	NONE		25	51	39.1	733	761	4043	168.5	2.81	32	72.2	0	0	4043
									00:06:48	15.71	1.555	24.424	935	449.94	650.806	1.45	287.6	50.7	51.8	35.8	8.03	2.3	111	4.1	18.5	3.26	17.27	4.76	20.93	0.04	132	23	123	34	NONE		25	51	39.1	733	761	3558	148.2	2.47	32	63.5	0	0	3558
									00:06:52	14.85	1.843	27.371	925	568.216	790.891	1.39	335.7	65.1	46.3	33.3	10.15	2.9	111	5.1	18.21	3.53	17.18	4.78	20.93	0.04	130	25	123	34	NONE		25	51	39.2	733	761	4444	185.2	3.09	32	79.4	0	0	4444
									00:06:55	18.69	1.249	23.346	869	521.816	719.14	1.38	225	47	42.2	30.6	9.32	2.7	112	4.7	18.01	3.76	17.09	4.85	20.93	0.04	129	27	122	35	NONE		25	51	39.1	733	761	4070	169.6	2.83	32	72.7	0	0	4070
									00:06:59	15.79	1.404	22.168	827	545.966	730.777	1.34	249.1	56.5	38.6	28.8	9.75	2.8	113	4.8	17.74	4.02	16.78	5.1	20.93	0.04	127	29	120	36	NONE		25	51	39.2	733	761	4224	176	2.93	32	75.4	0	0	4224
									00:07:03	13.92	1.866	25.977	981	600.159	789.603	1.32	335	69.3	41.7	31.7	10.72	3.1	113	5.3	17.95	3.71	16.95	4.87	20.93	0.04	128	27	121	35	NONE		25	51	39.1	733	761	4621	192.6	3.21	33	82.5	0	0	4621
									00:07:07	13.79	2.346	32.359	983	587.083	765.314	1.3	436.3	68	53.5	41	10.48	3	112	5.2	18.6	2.9	17.54	4.19	20.93	0.04	133	21	125	30	NONE		25	51	39.1	733	761	4509	187.9	3.13	33	80.5	0	0	4509
									00:07:12	13.92	2.066	28.761	1010	533.769	708.057	1.33	382.9	62.3	52.1	39.2	9.53	2.7	112	4.8	18.53	3.02	16.81	5	20.93	0.04	132	22	120	36	NONE		25	51	39.1	733	761	4119	171.6	2.86	33	73.6	0	0	4119
									00:07:16	14.93	1.632	24.358	1015	533.991	706.944	1.32	295.4	57.9	43.7	33	9.54	2.7	114	4.7	18.1	3.55	16.95	4.9	20.93	0.04	129	25	121	35	NONE		25	51	39.2	733	761	4119	171.6	2.86	33	73.5	0	0	4119
									00:07:20	14.46	1.694	24.492	996	553.608	734.744	1.33	305.1	62.1	42.4	32	9.89	2.8	114	4.9	18.01	3.67	17.23	4.56	20.93	0.04	129	26	123	33	NONE		25	51	39.1	733	761	4273	178	2.97	33	76.3	0	0	4273
									00:07:23	17.65	1.438	25.376	756	710.512	920.209	1.3	249.3	63.6	34	26.2	12.69	3.6	115	6.2	17.34	4.42	16.5	5.35	20.93	0.04	124	32	118	38	NONE		24.9	51	39.2	733	761	5448	227	3.78	34	97.3	0	0	5448
									00:07:26	20.69	0.986	20.4	909	497.546	669.422	1.35	175.2	39.5	38.1	28.3	8.88	2.5	116	4.3	17.77	4.01	16.95	4.83	20.93	0.04	127	29	121	34	NONE		24.9	51	39.1	733	761	3855	160.6	2.68	34	68.8	0	0	3855
									00:07:30	14.15	2.146	30.368	1611	554.617	816.575	1.47	397.1	70.6	53	36	9.9	2.8	122	4.5	18.5	3.29	17.65	4.31	20.93	0.04	132	23	126	31	NONE		24.9	51	39.2	733	761	4408	183.7	3.06	34	78.7	0	0	4408
									00:07:33	21.28	0.915	19.468	745	371.024	558.661	1.51	168.2	32.1	48.5	32.2	6.63	1.9	125	3	18.38	3.51	17.71	4.31	20.93	0.04	131	25	126	31	NONE		24.9	51	39.1	733	761	2969	123.7	2.06	34	53	0	0	2969
									00:07:37	14.67	1.536	22.533	1162	413.821	633.435	1.53	283.6	52.8	52	34	7.39	2.1	127	3.3	18.46	3.44	17.56	4.54	20.93	0.04	132	25	125	32	NONE		24.9	51	39.1	733	761	3327	138.6	2.31	34	59.4	0	0	3327
									00:07:40	21.2	0.9	19.081	743	395.944	588.366	1.49	163.5	33.9	44.4	29.9	7.07	2	127	3.1	18.17	3.77	17.52	4.51	20.93	0.04	130	27	125	32	NONE		24.9	51	39.1	733	761	3156	131.5	2.19	34	56.3	0	0	3156
									00:07:43	17.54	1.121	19.667	1009	392.04	587.194	1.5	204.8	40.9	47	31.4	7	2	126	3.1	18.27	3.65	17.57	4.49	20.93	0.04	130	26	125	32	NONE		24.9	51	39.1	733	761	3132	130.5	2.17	34	55.9	0	0	3132
									00:07:47	16.76	0.959	16.073	768	333.347	484.189	1.45	174.4	35.3	44.7	30.8	5.95	1.7	125	2.7	18.19	3.68	17.4	4.64	20.93	0.04	130	26	124	33	NONE		24.9	51	39.1	733	761	2639	110	1.83	35	47.1	0	0	2639
									00:07:49	25.42	0.908	23.085	760	486.447	699.156	1.44	164.8	33.6	43.8	30.5	8.69	2.5	125	3.9	18.15	3.7	17.47	4.49	20.93	0.04	130	26	125	32	NONE		24.9	51	39.1	733	761	3839	160	2.67	35	68.6	0	0	3839
									00:07:52	22.06	0.969	21.375	814	439.46	642.682	1.46	176.4	35.6	45.1	30.9	7.85	2.2	125	3.5	18.2	3.67	17.55	4.45	20.93	0.04	130	26	125	32	NONE		24.9	51	39.1	733	761	3486	145.3	2.42	35	62.3	0	0	3486
									00:07:55	22.99	0.872	20.046	830	395.817	577.304	1.46	159.7	30.7	46.6	31.9	7.07	2	124	3.2	18.31	3.52	17.57	4.4	20.93	0.04	131	25	125	31	NONE		24.9	51	39.1	733	761	3137	130.7	2.18	35	56	0	0	3137
									00:07:58	18.35	1.238	22.716	1010	440.072	666.557	1.51	227	44.4	48.7	32.2	7.86	2.2	122	3.6	18.34	3.59	17.78	4.27	20.93	0.04	131	26	127	30	NONE		24.9	51	39.1	733	761	3527	147	2.45	35	63	0	0	3527
									00:08:02	17.09	1.314	22.462	1021	428.724	658.742	1.54	241.3	47.1	49.6	32.3	7.66	2.2	122	3.5	18.36	3.58	17.79	4.31	20.93	0.04	131	26	127	31	NONE		24.8	52	39.1	733	761	3451	143.8	2.4	35	61.6	0	0	3451
									00:08:05	17.96	1.082	19.437	875	366.096	559.875	1.53	199.1	38.1	49.7	32.5	6.54	1.9	123	3	18.4	3.52	17.72	4.36	20.93	0.04	131	25	127	31	NONE		24.8	52	39.1	733	761	2943	122.6	2.04	35	52.6	0	0	2943
									00:08:08	20.2	0.947	19.131	806	381.391	572.02	1.5	173	34.6	46.5	31	6.81	1.9	124	3.1	18.27	3.65	17.63	4.39	20.93	0.04	130	26	126	31	NONE		24.8	52	39.1	733	761	3048	127	2.12	35	54.4	0	0	3048
									00:08:10	24.29	0.833	20.235	716	401.149	582.2	1.45	152.5	29.3	46.2	31.8	7.16	2	125	3.2	18.31	3.52	17.64	4.31	20.93	0.04	131	25	126	31	NONE		24.8	52	39.1	733	761	3175	132.3	2.2	35	56.7	0	0	3175
									00:08:13	26.2	0.844	22.114	728	422.95	623.534	1.47	155.2	29.1	47.9	32.5	7.55	2.2	126	3.4	18.39	3.45	17.7	4.28	20.93	0.04	131	25	126	31	NONE		24.8	52	39.1	733	761	3363	140.1	2.34	36	60.1	0	0	3363
									00:08:15	26.43	0.809	21.383	669	414.508	609.65	1.47	148.5	28.2	47.1	32	7.4	2.1	126	3.3	18.36	3.49	17.73	4.27	20.93	0.04	131	25	127	30	NONE		24.8	52	39.1	733	761	3294	137.2	2.29	36	58.8	0	0	3294
									00:08:18	19.23	0.994	19.115	713	371.93	544.216	1.46	182.4	34.6	47.8	32.7	6.64	1.9	125	3	18.35	3.48	17.51	4.49	20.93	0.04	131	25	125	32	NONE		24.8	52	39.1	733	761	2951	122.9	2.05	36	52.7	0	0	2951
									00:08:21	22.81	0.874	19.939	735	420.178	597.433	1.42	158.7	32	43.7	30.7	7.5	2.1	125	3.4	18.16	3.66	17.47	4.46	20.93	0.04	130	26	125	32	NONE		24.8	52	39.1	733	761	3306	137.8	2.3	36	59	0	0	3306
									00:08:24	20.83	0.86	17.917	742	371.514	523.259	1.41	156.6	30.7	44.3	31.5	6.63	1.9	124	3	18.21	3.57	17.48	4.43	20.93	0.04	130	25	125	32	NONE		24.8	52	39.1	733	761	2915	121.5	2.02	36	52.1	0	0	2915
									00:08:27	17.39	0.938	16.313	726	354.85	489.597	1.38	169.7	34.4	42.5	30.8	6.34	1.8	123	2.9	18.09	3.67	17.28	4.55	20.93	0.04	129	26	123	32	NONE		24.8	52	39.1	733	761	2768	115.3	1.92	36	49.4	0	0	2768
									00:08:31	15.46	0.989	15.294	842	356.116	476.015	1.34	177.2	37.6	39.9	29.9	6.36	1.8	123	2.9	17.92	3.8	17.19	4.55	20.93	0.04	128	27	123	32	NONE		24.8	52	39.1	733	761	2754	114.7	1.91	36	49.2	0	0	2754
									00:08:36	11.26	2.004	22.559	1465	472.507	659.416	1.4	364.5	71.6	46.1	33	8.44	2.4	121	3.9	18.19	3.57	17.42	4.44	20.93	0.04	130	26	124	32	NONE		24.8	52	39.1	733	761	3698	154.1	2.57	36	66	0	0	3698
									00:08:39	20.55	0.76	15.616	861	316.154	443.665	1.4	138.9	26.4	44.8	32	5.65	1.6	120	2.6	18.28	3.47	17.76	4.1	20.93	0.04	130	25	127	29	NONE		24.8	52	39.1	733	761	2478	103.3	1.72	37	44.3	0	0	2478
									00:08:44	11.93	1.083	12.918	758	260.28	363.857	1.4	198.1	37.3	46.4	33.2	4.65	1.3	120	2.2	18.29	3.44	17.31	4.42	20.93	0.04	131	25	124	32	NONE		24.8	52	39.1	733	761	2038	84.9	1.42	37	36.4	0	0	2038
									00:08:47	17.91	1.108	19.845	885	442.404	580.254	1.31	200.1	39.6	42	32	7.9	2.3	121	3.7	18.06	3.57	17.2	4.47	20.93	0.04	129	26	123	32	NONE		24.8	52	39.1	733	761	3404	141.8	2.36	37	60.8	0	0	3404
									00:08:51	16.9	1.006	17.003	853	396.976	521.565	1.31	180.3	37.7	39.9	30.3	7.09	2	121	3.3	17.92	3.75	17.29	4.42	20.93	0.04	128	27	123	32	NONE		24.8	52	39.1	733	761	3056	127.3	2.12	37	54.6	0	0	3056
									00:08:55	13.86	1.679	23.266	1155	490.184	662.999	1.35	305.5	58.5	45.5	33.6	8.75	2.5	120	4.1	18.2	3.48	17.59	4.13	20.93	0.04	130	25	126	29	NONE		24.8	52	39.1	733	761	3803	158.5	2.64	37	67.9	0	0	3803
									00:09:00	14.25	1.23	17.53	1013	357.239	505.966	1.42	224.5	43.4	46.3	32.7	6.38	1.8	118	3	18.25	3.53	17.58	4.29	20.93	0.04	130	25	126	31	NONE		24.8	52	39.1	733	761	2808	117	1.95	37	50.1	0	0	2808
									00:09:04	14.78	1.029	15.207	804	330.992	453.496	1.37	186.2	37.5	42.8	31.3	5.91	1.7	119	2.8	18.1	3.64	17.33	4.48	20.93	0.04	129	26	124	32	NONE		24.8	51	39.1	733	761	2577	107.4	1.79	37	46	0	0	2577
									00:09:08	15.83	0.96	15.198	755	337.608	453.415	1.34	173.3	35	41.7	31.1	6.03	1.7	120	2.8	18.05	3.65	17.31	4.43	20.93	0.04	129	26	124	32	NONE		24.8	51	39.1	733	761	2614	108.9	1.82	37	46.7	0	0	2614
									00:09:11	16.48	0.923	15.214	770	336.59	440.931	1.31	166.9	32.7	41.8	31.9	6.01	1.7	120	2.8	18.08	3.54	17.2	4.46	20.93	0.04	129	25	123	32	NONE		24.8	51	39.1	733	761	2589	107.9	1.8	38	46.2	0	0	2589
									00:09:15	14.42	1.069	15.418	883	356.286	457.908	1.29	192.1	38.8	40.4	31.5	6.36	1.8	120	3	17.97	3.63	17.14	4.48	20.93	0.04	128	26	122	32	NONE		24.8	51	39.1	733	761	2726	113.6	1.89	38	48.7	0	0	2726
									00:09:18	22.64	0.784	17.751	676	410.725	514.898	1.25	141	27.8	39.4	31.4	7.33	2.1	121	3.4	17.98	3.55	17.31	4.25	20.93	0.04	128	25	124	30	NONE		24.8	51	39.1	733	761	3122	130.1	2.17	38	55.8	0	0	3122
									00:09:22	13.48	1.186	15.991	976	369.125	477.746	1.29	213.1	43.3	40.8	31.5	6.59	1.9	121	3.1	17.97	3.65	17.21	4.42	20.93	0.04	128	26	123	32	NONE		24.8	51	39.1	733	761	2830	117.9	1.97	38	50.5	0	0	2830
									00:09:25	22.64	0.727	16.46	670	383.29	481.607	1.26	130.6	26	38.8	30.9	6.84	2	122	3.1	17.96	3.58	17.35	4.23	20.93	0.04	128	26	124	30	NONE		24.8	51	39.1	733	761	2915	121.5	2.02	38	52.1	0	0	2915
									00:09:29	16.76	0.98	16.425	750	379.425	468.796	1.24	176.4	34.2	40.2	32.5	6.78	1.9	123	3.1	18	3.49	17.21	4.34	20.93	0.04	129	25	123	31	NONE		24.8	51	39.1	733	761	2873	119.7	2	38	51.3	0	0	2873
									00:09:31	22.81	0.941	21.468	768	474.27	602.57	1.27	170.4	32.3	41.9	33	8.47	2.4	123	3.9	18.11	3.43	17.48	4.13	20.93	0.04	129	25	125	29	NONE		24.8	51	39.1	733	761	3618	150.7	2.51	38	64.6	0	0	3618
									00:09:35	18.35	0.901	16.532	751	350.132	445.408	1.27	164.2	29.7	43.5	34.2	6.25	1.8	125	2.8	18.22	3.3	17.48	4.12	20.93	0.04	130	24	125	29	NONE		24.8	51	39.1	733	761	2672	111.3	1.86	38	47.7	0	0	2672
									00:09:38	15.62	1.203	18.797	961	441.396	561.304	1.27	215.7	43.9	40.1	31.5	7.88	2.3	125	3.5	17.93	3.65	17.34	4.25	20.93	0.04	128	26	124	30	NONE		24.8	51	39.1	733	761	3368	140.3	2.34	38	60.1	0	0	3368
									00:09:41	18.69	0.867	16.206	832	361.762	455.489	1.26	156.8	29.8	41.2	32.7	6.46	1.8	125	2.9	18.09	3.44	17.45	4.17	20.93	0.04	129	25	125	30	NONE		24.8	51	39.1	733	761	2753	114.7	1.91	39	49.2	0	0	2753
									00:09:44	23.81	0.8	19.048	608	429.223	537.394	1.25	144.5	27.6	40.5	32.3	7.66	2.2	125	3.4	18.06	3.45	17.38	4.23	20.93	0.04	129	25	124	30	NONE		24.8	51	39.1	733	761	3262	135.9	2.27	39	58.2	0	0	3262
									00:09:46	27.52	0.742	20.422	669	452.232	576.196	1.27	134.3	25.6	40.9	32.1	8.08	2.3	126	3.6	18.1	3.45	17.49	4.09	20.93	0.04	129	25	125	29	NONE		24.8	51	39.1	733	761	3452	143.9	2.4	39	61.7	0	0	3452
									00:09:49	19.93	0.839	16.724	652	352.382	449.657	1.28	153	27.6	43.5	34.1	6.29	1.8	125	2.8	18.24	3.29	17.28	4.33	20.93	0.04	130	23	123	31	NONE		24.8	51	39.1	733	761	2691	112.1	1.87	39	48.1	0	0	2691
									00:09:52	25.53	0.844	21.549	671	498.079	616.032	1.24	151.9	29.5	39.7	32.1	8.89	2.5	124	4	18	3.5	17.32	4.18	20.93	0.04	129	25	124	30	NONE		24.8	51	39.1	733	761	3773	157.2	2.62	39	67.4	0	0	3773
									00:10:01	45.45	0.634	28.818	515	555.218	776.487	1.4	116.7	20.9	46.2	33	9.91	2.8	124	4.5	18.41	3.3	17.79	3.83	20.93	0.04	131	24	127	27	NONE		24.8	51	39.1	733	761	4348	181.2	3.02	39	77.6	0	0	4348
									00:10:05	14.96	0.931	13.93	817	300.774	398.97	1.33	168.9	32.6	42.8	32.3	5.37	1.5	125	2.4	18.14	3.5	17.31	4.4	20.93	0.04	130	25	124	31	NONE		24.8	51	39.1	733	761	2321	96.7	1.61	40	41.4	0	0	2321
									00:10:07	26.91	0.65	17.489	604	397.56	512.898	1.29	117.1	23.3	39.3	30.4	7.1	2	127	3.1	18.02	3.58	17.53	4.14	20.93	0.04	129	26	125	30	NONE		24.8	51	39.1	733	761	3045	126.9	2.11	40	54.4	0	0	3045
									00:10:09	28.44	0.742	21.1	639	459.555	590.608	1.29	134.6	25.4	41.6	32.4	8.21	2.3	128	3.6	18.14	3.42	17.56	4.03	20.93	0.04	130	24	125	29	NONE		24.8	51	39.1	733	761	3516	146.5	2.44	40	62.8	0	0	3516
									00:10:12	19.87	0.946	18.795	815	405.345	518.147	1.28	171.9	31.9	42.9	33.6	7.24	2.1	129	3.1	18.17	3.37	17.52	4.07	20.93	0.04	130	24	125	29	NONE		24.8	51	39.1	733	761	3097	129	2.15	40	55.3	0	0	3097
									00:10:17	13.36	1.612	21.541	1372	422.829	567.802	1.34	296.4	52	48.7	36.3	7.55	2.2	127	3.3	18.39	3.23	17.62	4.08	20.93	0.04	131	23	126	29	NONE		24.8	51	39.1	733	761	3274	136.4	2.27	40	58.5	0	0	3274
									00:10:20	17.39	0.838	14.574	667	331.263	425.411	1.28	151	29.9	40.3	31.4	5.92	1.7	124	2.7	18.02	3.57	17.39	4.22	20.93	0.04	129	25	124	30	NONE		24.8	52	39.1	733	761	2534	105.6	1.76	40	45.3	0	0	2534
									00:10:24	16.17	0.959	15.509	780	371.885	456.495	1.23	171.6	34.5	38.7	31.5	6.64	1.9	123	3	17.89	3.6	17.23	4.29	20.93	0.04	128	26	123	31	NONE		24.8	52	39.1	733	761	2812	117.1	1.95	40	50.2	0	0	2812
									00:10:28	17.34	0.678	11.757	597	292.731	347.614	1.19	120.7	24.5	36	30.3	5.23	1.5	122	2.4	17.8	3.61	17.13	4.26	20.93	0.04	127	26	122	30	NONE		24.8	52	39.1	733	761	2195	91.4	1.52	40	39.2	0	0	2195
									00:10:31	19.17	0.677	12.978	607	344.63	387.435	1.12	119.4	24.7	33.8	30	6.15	1.8	123	2.8	17.64	3.65	16.96	4.32	20.93	0.04	126	26	121	31	NONE		24.8	51	39.1	733	761	2549	106.2	1.77	40	45.5	0	0	2549
									00:10:35	13.76	1.016	13.982	844	361.451	399.551	1.11	180.2	35.5	36	32.6	6.45	1.8	124	2.9	17.74	3.49	16.8	4.43	20.93	0.04	127	25	120	32	NONE		24.8	52	39.1	733	761	2663	110.9	1.85	41	47.5	0	0	2663
									00:10:38	18.81	0.825	15.517	632	429.827	463.25	1.08	144.6	30.1	33	30.7	7.68	2.2	125	3.4	17.53	3.65	16.79	4.37	20.93	0.04	125	26	120	31	NONE		24.8	51	39.1	733	761	3148	131.2	2.19	41	56.2	0	0	3148
									00:10:41	23.72	0.766	18.166	711	456.779	498.233	1.09	136.6	25.7	36.1	33.1	8.16	2.3	126	3.6	17.83	3.36	17.15	4.06	20.93	0.04	127	24	122	29	NONE		24.8	52	39.1	733	761	3354	139.8	2.33	41	59.9	0	0	3354
									00:10:47	10.58	1.722	18.222	1168	427.347	502.636	1.18	309.8	58.1	40.9	34.8	7.63	2.2	126	3.4	17.99	3.37	17.06	4.35	20.93	0.04	128	24	122	31	NONE		24.8	52	39.1	733	761	3196	133.2	2.22	41	57.1	0	0	3196
									00:10:50	14.6	0.941	13.737	807	338.23	392.821	1.16	168	32.9	37.6	32.4	6.04	1.7	127	2.7	17.85	3.5	17.2	4.13	20.93	0.04	127	25	123	29	NONE		24.8	52	39.1	733	761	2522	105.1	1.75	41	45	0	0	2522
									00:10:54	17.7	0.84	14.867	667	346.479	391.909	1.13	151.5	27.1	39.3	34.8	6.19	1.8	125	2.8	18.04	3.23	17.11	4.18	20.93	0.04	129	23	122	30	NONE		24.8	52	39.1	733	761	2567	106.9	1.78	41	45.8	0	0	2567
									00:10:57	19.54	0.836	16.339	732	387.01	444.107	1.15	150.3	27.8	38.7	33.7	6.91	2	123	3.1	17.98	3.33	17.15	4.17	20.93	0.04	128	24	122	30	NONE		24.8	52	39.1	733	761	2877	119.9	2	41	51.4	0	0	2877
									00:11:01	14.42	0.922	13.298	679	306.487	357.166	1.17	166.4	30.3	40.1	34.4	5.47	1.6	124	2.5	18.05	3.29	17.1	4.24	20.93	0.04	129	23	122	30	NONE		24.8	52	39.1	733	761	2287	95.3	1.59	41	40.8	0	0	2287
									00:11:07	10.95	1.229	13.456	1129	350.088	396.836	1.13	217.5	44.3	36.2	32	6.25	1.8	125	2.8	17.7	3.6	16.92	4.37	20.93	0.04	126	26	121	31	NONE		24.8	52	39.1	733	761	2595	108.1	1.8	42	46.3	0	0	2595
									00:11:10	18.75	0.695	13.031	566	323.753	360.231	1.11	124.1	23.5	36.2	32.5	5.78	1.7	125	2.6	17.86	3.38	17.04	4.2	20.93	0.04	127	24	122	30	NONE		24.8	52	39.1	733	761	2389	99.5	1.66	42	42.7	0	0	2389
									00:11:13	17.65	0.782	13.8	632	361.176	398.392	1.1	138.4	27.6	34.8	31.5	6.45	1.8	126	2.9	17.7	3.53	17.01	4.21	20.93	0.04	126	25	121	30	NONE		24.8	52	39.1	733	761	2659	110.8	1.85	42	47.5	0	0	2659
									00:11:17	16.62	0.78	12.964	660	335.067	366.976	1.1	138.4	27	35.2	32.2	5.98	1.7	127	2.6	17.74	3.46	16.91	4.26	20.93	0.04	127	25	121	30	NONE		24.8	52	39.1	733	761	2463	102.6	1.71	42	44	0	0	2463
									00:11:20	20.13	0.852	17.154	731	447.816	490.72	1.1	150.9	29.8	35.2	32.1	8	2.3	127	3.5	17.71	3.5	17.02	4.19	20.93	0.04	126	25	122	30	NONE		24.8	52	39.1	733	761	3292	137.2	2.29	42	58.8	0	0	3292
									00:11:23	16.9	0.84	14.197	750	345.133	393.824	1.14	150.4	28.5	37.7	33	6.16	1.8	127	2.7	17.9	3.39	17.22	4.04	20.93	0.04	128	24	123	29	NONE		24.8	52	39.1	733	761	2562	106.8	1.78	42	45.8	0	0	2562
									00:11:27	17.09	0.771	13.179	656	322.555	360.514	1.12	138	25.8	37.1	33.2	5.76	1.6	128	2.5	17.9	3.35	17.25	4.03	20.93	0.04	128	24	123	29	NONE		24.8	52	39.1	733	761	2383	99.3	1.65	42	42.5	0	0	2383
									00:11:30	16.81	0.17	2.857	916	24.8613	31.0366	1.25	33.7	2.3	67.6	54.2	0.44	0.1	128	0.2	19.82	1.35	18.8	2.27	20.93	0.04	142	10	134	16	NONE		24.8	52	39.1	733	761	189	7.9	0.13	42	3.4	0	0	189
									00:11:36	10.7	1.184	12.663	187	406.92	420.525	1.03	201.5	48	29.3	28.3	7.27	2.1	126	3.2	17.02	4.05	16.15	4.83	20.93	0.04	122	29	115	34	NONE		24.8	52	39.1	733	761	2951	123	2.05	42	52.7	0	0	2951
									00:11:41	11.79	1.037	12.224	926	338.289	354.837	1.05	182	36.8	33.7	32.1	6.04	1.7	126	2.7	17.55	3.55	16.79	4.22	20.93	0.04	125	25	120	30	NONE		24.8	52	39.1	733	761	2462	102.6	1.71	43	44	0	0	2462
									00:11:46	13.27	0.942	12.504	731	332.361	337.4	1.02	166.8	31.1	34.8	34.3	5.94	1.7	127	2.6	17.71	3.3	16.63	4.33	20.93	0.04	126	24	119	31	NONE		24.8	52	39.1	733	761	2401	100	1.67	43	42.9	0	0	2401
									00:11:50	13.99	0.956	13.371	712	358.739	363.523	1.01	169	31.8	34.5	34.1	6.41	1.8	128	2.8	17.68	3.33	16.64	4.3	20.93	0.04	126	24	119	31	NONE		24.8	52	39.1	733	761	2590	107.9	1.8	43	46.3	0	0	2590
									00:11:57	8.57	1.961	16.809	1373	427.001	458.211	1.07	349.3	65.4	38	35.4	7.63	2.2	128	3.3	17.81	3.34	16.9	4.22	20.93	0.04	127	24	121	30	NONE		24.8	52	39.1	733	761	3124	130.2	2.17	43	55.8	0	0	3124
									00:12:00	18.75	0.839	15.731	670	390.001	416.728	1.07	150.1	27.2	37	34.6	6.96	2	128	3	17.89	3.24	17.03	4.11	20.93	0.04	128	23	122	29	NONE		24.8	52	39.1	733	761	2850	118.8	1.98	43	50.9	0	0	2850
									00:12:03	19.87	0.801	15.914	795	424.978	440.167	1.04	141.6	27.1	34.2	33	7.59	2.2	129	3.3	17.68	3.38	16.87	4.16	20.93	0.04	126	24	120	30	NONE		24.8	52	39.1	733	761	3084	128.5	2.14	43	55.1	0	0	3084
									00:12:06	17.96	0.742	13.329	648	344.308	353.759	1.03	132	24.1	35.1	34.1	6.15	1.8	129	2.7	17.79	3.25	16.76	4.2	20.93	0.04	127	23	120	30	NONE		24.8	51	39.1	733	761	2494	103.9	1.73	43	44.5	0	0	2494
									00:12:10	18.99	0.656	12.456	562	365.861	366.593	1	114	23.6	30.4	30.4	6.53	1.9	129	2.8	17.38	3.6	16.54	4.31	20.93	0.04	124	26	118	31	NONE		24.8	51	39.1	733	761	2635	109.8	1.83	43	47.1	0	0	2635
									00:12:14	13.61	0.978	13.306	739	405.615	387.291	0.95	169	34.8	30.5	31.9	7.24	2.1	127	3.2	17.28	3.56	16.15	4.53	20.93	0.04	123	25	115	32	NONE		24.8	51	39.1	733	761	2891	120.5	2.01	44	51.6	0	446	2446
									00:12:19	13.22	0.973	12.859	779	384.091	364.195	0.95	168.9	33.7	31.1	32.8	6.86	2	125	3.1	17.36	3.46	16.16	4.48	20.93	0.04	124	25	115	32	NONE		24.8	51	39.1	733	761	2734	113.9	1.9	44	48.8	0	483	2251
									00:12:24	11.56	1.142	13.202	1018	400.402	380.102	0.95	197.6	40.2	31	32.6	7.15	2	127	3.2	17.3	3.52	16.26	4.44	20.93	0.04	124	25	116	32	NONE		24.8	51	39.1	733	761	2851	118.8	1.98	44	50.9	0	493	2357
									00:12:27	17.09	0.804	13.744	609	403.717	378.687	0.94	140.1	27.1	31.1	33.1	7.21	2.1	127	3.2	17.43	3.37	16.36	4.36	20.93	0.04	124	24	117	31	NONE		24.8	51	39.1	733	761	2867	119.5	1.99	44	51.2	0	607	2260
									00:12:30	18.81	0.893	16.796	810	497.536	492.376	0.99	155	32	31.1	31.4	8.88	2.5	128	3.9	17.36	3.58	16.78	4.1	20.93	0.04	124	26	120	29	NONE		24.8	51	39.1	733	761	3574	148.9	2.48	44	63.8	0	127	3448
									00:12:34	18.13	0.923	16.731	909	445.095	466.858	1.05	163.2	31.5	34.7	33.1	7.95	2.3	130	3.4	17.68	3.41	17.08	3.98	20.93	0.04	126	24	122	28	NONE		24.8	51	39.1	733	761	3239	135	2.25	44	57.8	0	0	3239
									00:12:37	17.34	0.58	10.058	537	288.287	295.076	1.02	101.2	20.8	30.7	30	5.15	1.5	127	2.3	17.45	3.59	16.59	4.35	20.93	0.04	125	26	118	31	NONE		24.8	51	39.1	733	761	2086	86.9	1.45	44	37.3	0	0	2086
									00:12:42	13.54	0.649	8.79	662	284.301	271.608	0.96	110.7	24.5	27.6	28.9	5.08	1.5	125	2.3	17.06	3.78	16.1	4.6	20.93	0.04	122	27	115	33	NONE		24.9	50	39.1	733	761	2027	84.5	1.41	44	36.2	0	309	1718
									00:12:46	13.61	1.39	18.912	1258	546.888	532.888	0.97	242.6	47.9	32.8	33.7	9.77	2.8	123	4.4	17.45	3.45	16.65	4.21	20.93	0.04	125	25	119	30	NONE		24.9	51	39.1	733	761	3915	163.1	2.72	45	69.9	0	342	3573
									00:12:49	21.58	0.687	14.827	455	445.759	430.759	0.97	119	24.4	29.9	30.9	7.96	2.3	122	3.7	17.32	3.55	16.48	4.35	20.93	0.04	124	25	118	31	NONE		24.9	51	39.1	733	761	3186	132.7	2.21	45	56.9	0	366	2820
									00:12:52	17.65	0.81	14.294	796	398.193	395.293	0.99	142.3	27.4	32.8	33	7.11	2	122	3.3	17.57	3.38	16.73	4.19	20.93	0.04	125	24	119	30	NONE		25	51	39.1	733	761	2862	119.3	1.99	45	51.1	0	71	2791
									00:12:56	17.49	0.775	13.557	553	379.037	373.223	0.98	136.1	26.1	32.5	33	6.77	1.9	121	3.1	17.56	3.37	16.54	4.35	20.93	0.04	125	24	118	31	NONE		25	51	39.1	733	761	2720	113.3	1.89	45	48.6	0	142	2577
									00:13:00	13.82	0.839	11.599	660	350.568	336.989	0.96	145.2	29.8	30.3	31.5	6.26	1.8	119	2.9	17.31	3.55	16.17	4.58	20.93	0.04	124	25	115	33	NONE		25	51	39.1	733	761	2503	104.3	1.74	45	44.7	0	331	2172
									00:13:06	9.95	1.225	12.189	704	417.427	385.32	0.92	206.5	47.3	27.5	29.8	7.45	2.1	120	3.5	16.86	3.86	15.35	4.96	20.93	0.04	120	28	110	35	NONE		25	51	39.1	733	761	2955	123.1	2.05	45	52.8	0	776	2179
									00:13:11	11.83	0.898	10.627	995	332.98	306.833	0.92	154.5	31.7	29.4	31.9	5.95	1.7	122	2.7	17.2	3.53	16.01	4.59	20.93	0.04	123	25	114	33	NONE		25	51	39.1	733	761	2356	98.2	1.64	45	42.1	0	631	1725
									00:13:15	16	0.777	12.432	671	386.681	355.915	0.92	133.9	27.2	29.3	31.8	6.91	2	121	3.2	17.23	3.5	16.1	4.54	20.93	0.04	123	25	115	32	NONE		25	51	39.1	733	761	2735	114	1.9	46	48.8	0	743	1993
									00:13:20	11.63	1.03	11.977	880	379.079	354.844	0.94	176.7	37.3	29.4	31.5	6.77	1.9	120	3.2	17.16	3.62	16.04	4.66	20.93	0.04	122	26	115	33	NONE		25	51	39.1	733	761	2691	112.1	1.87	46	48.1	0	587	2104
									00:13:24	15.67	0.899	14.084	673	441.815	415.243	0.94	154.5	32.4	29.4	31.3	7.89	2.3	119	3.7	17.19	3.6	16.07	4.58	20.93	0.04	123	26	115	33	NONE		25	51	39.1	733	761	3139	130.8	2.18	46	56.1	0	644	2495
									00:13:27	16.67	0.972	16.2	740	487.705	459.295	0.94	168.5	33.7	30.8	32.7	8.71	2.5	120	4.1	17.34	3.47	16.3	4.43	20.93	0.04	124	25	116	32	NONE		25	51	39.1	733	761	3466	144.4	2.41	46	61.9	0	689	2777
									00:13:31	16.62	0.803	13.346	700	385.414	368.205	0.96	140.3	27.1	31.6	33.1	6.88	2	121	3.2	17.47	3.37	16.45	4.34	20.93	0.04	125	24	117	31	NONE		25	51	39.1	733	761	2748	114.5	1.91	46	49.1	0	419	2329
									00:13:35	16.71	0.855	14.29	568	437.859	416.979	0.95	147.6	30.5	30	31.5	7.82	2.2	120	3.6	17.26	3.57	16.23	4.53	20.93	0.04	123	25	116	32	NONE		25	51	39.1	733	761	3120	130	2.17	46	55.7	0	508	2612
									00:13:39	14.93	0.888	13.254	882	372.179	367.28	0.99	155.8	30.1	32.8	33.2	6.65	1.9	121	3.1	17.55	3.39	16.6	4.3	20.93	0.04	125	24	119	31	NONE		25	51	39	733	761	2672	111.3	1.86	46	47.7	0	120	2552
									00:13:44	11.63	1.111	12.919	697	391.126	385.323	0.99	192	40.5	30.9	31.4	6.98	2	121	3.2	17.28	3.65	16.2	4.62	20.93	0.04	123	26	116	33	NONE		25	51	39	733	761	2807	117	1.95	47	50.1	0	142	2665
									00:13:48	16.17	0.71	11.482	716	320.553	310.615	0.97	124.8	23.5	32.3	33.3	5.72	1.6	123	2.6	17.58	3.31	16.51	4.3	20.93	0.04	126	24	118	31	NONE		25	51	39.1	733	761	2292	95.5	1.59	47	40.9	0	243	2050
									00:13:51	16.62	0.842	13.994	620	422.594	409.243	0.97	145.7	30.1	30.4	31.4	7.55	2.2	123	3.4	17.3	3.57	16.32	4.48	20.93	0.04	124	26	117	32	NONE		25	51	39	733	761	3022	125.9	2.1	47	54	0	326	2696
									00:13:54	17.96	0.764	13.725	506	411.266	392.257	0.95	132.5	26.7	30.3	31.8	7.34	2.1	124	3.3	17.34	3.49	16.24	4.52	20.93	0.04	124	25	116	32	NONE		25	51	39	733	761	2931	122.1	2.04	47	52.3	0	462	2469
									00:14:00	11.34	1.714	19.44	1283	566.7	568.768	1	298.3	61.3	32.9	32.8	10.12	2.9	125	4.5	17.4	3.58	16.59	4.36	20.93	0.04	124	26	118	31	NONE		25	50	39.1	733	761	4084	170.1	2.84	47	72.9	0	0	4084
									00:14:03	19.8	0.832	16.475	563	460.393	463.079	1.01	146	28.6	32.8	32.6	8.22	2.3	125	3.7	17.55	3.44	16.67	4.26	20.93	0.04	125	25	119	30	NONE		25	50	39.1	733	761	3319	138.3	2.3	47	59.3	0	0	3319
									00:14:06	20.48	0.623	12.758	503	366.471	363.403	0.99	108.8	21.7	30.9	31.2	6.54	1.9	124	3	17.46	3.48	16.58	4.31	20.93	0.04	125	25	118	31	NONE		25	50	39	733	761	2634	109.7	1.83	47	47	0	75	2558
									00:14:09	19.74	0.755	14.901	551	440.645	427.763	0.97	131.2	26.5	30.7	31.6	7.87	2.2	123	3.6	17.38	3.51	16.42	4.42	20.93	0.04	124	25	117	32	NONE		25	50	39.1	733	761	3152	131.3	2.19	47	56.3	0	315	2838
									00:14:12	16.35	1.102	18.016	642	566.219	545.864	0.96	189.1	40.8	29.8	30.9	10.11	2.9	123	4.6	17.16	3.7	16.14	4.63	20.93	0.04	123	26	115	33	NONE		25	50	39	733	761	4045	168.5	2.81	48	72.2	0	496	3548
									00:14:15	20.27	1.005	20.372	791	579.646	570.129	0.98	175.9	34.4	32.7	33.2	10.35	3	124	4.7	17.5	3.42	16.52	4.37	20.93	0.04	125	24	118	31	NONE		25	50	39	733	761	4158	173.3	2.89	48	74.3	0	233	3925
									00:14:20	14.49	1.054	15.275	812	439.423	448.165	1.02	183.8	37.8	32.5	31.8	7.85	2.2	126	3.5	17.44	3.59	16.42	4.55	20.93	0.04	125	26	117	32	NONE		25	50	39.1	733	761	3178	132.4	2.21	48	56.7	0	0	3178
									00:14:23	19.35	0.797	15.426	599	424.226	425.626	1	140.3	26.9	33.2	33.1	7.58	2.2	128	3.3	17.6	3.38	16.55	4.39	20.93	0.04	126	24	118	31	NONE		25	50	39	733	761	3057	127.4	2.12	48	54.6	0	0	3057
									00:14:27	13.54	0.909	12.312	788	340.921	347.765	1.02	159.7	31.4	33.3	32.7	6.09	1.7	128	2.7	17.57	3.45	16.46	4.49	20.93	0.04	125	25	118	32	NONE		25	50	39	733	761	2465	102.7	1.71	48	44	0	0	2465
									00:14:30	20.07	0.745	14.95	537	435.984	433.327	0.99	129.7	26.4	31.1	31.3	7.79	2.2	127	3.4	17.41	3.54	16.48	4.43	20.93	0.04	124	25	118	32	NONE		25	51	39	733	761	3135	130.6	2.18	48	56	0	65	3070
									00:14:33	22.81	0.837	19.095	570	528.648	535.361	1.01	147.1	28.7	33.1	32.7	9.44	2.7	127	4.2	17.57	3.43	16.57	4.33	20.93	0.04	125	24	118	31	NONE		25	51	39.1	733	761	3817	159	2.65	48	68.2	0	0	3817
									00:14:35	23.81	0.871	20.738	641	590.145	593.916	1.01	152.3	30.5	32.3	32.1	10.54	3	126	4.7	17.49	3.5	16.69	4.27	20.93	0.04	125	25	119	30	NONE		25	51	39.1	733	761	4255	177.3	2.95	48	76	0	0	4255
									00:14:38	20.69	0.877	18.145	766	463.287	486.962	1.05	156.2	28.8	36	34.3	8.27	2.4	125	3.7	17.81	3.28	17.04	4.07	20.93	0.04	127	23	122	29	NONE		25	51	39	733	761	3373	140.5	2.34	49	60.2	0	0	3373
									00:14:41	17.86	0.778	13.893	684	347.134	378.041	1.09	138.9	25.9	36.4	33.4	6.2	1.8	124	2.8	17.85	3.33	16.89	4.3	20.93	0.04	127	24	121	31	NONE		25	51	39.1	733	761	2548	106.2	1.77	49	45.5	0	0	2548
									00:14:44	26.32	0.611	16.079	575	427.694	462.771	1.08	107.9	21.5	33.3	30.8	7.64	2.2	125	3.4	17.66	3.52	17.06	4.09	20.93	0.04	126	25	122	29	NONE		25.1	51	39.1	733	761	3135	130.6	2.18	49	56	0	0	3135
									00:14:47	18.4	1.164	21.423	836	529.905	589.809	1.11	208	39.2	38	34.1	9.46	2.7	125	4.2	17.87	3.37	16.99	4.29	20.93	0.04	128	24	121	31	NONE		25.1	51	39	733	761	3910	162.9	2.72	49	69.8	0	0	3910
									00:14:49	25.1	0.981	24.628	748	609.767	685.566	1.12	175.2	33.4	37.5	33.4	10.89	3.1	126	4.8	17.86	3.4	17.24	4.03	20.93	0.04	128	24	123	29	NONE		25.1	50	39	733	761	4510	187.9	3.13	49	80.5	0	0	4510
									00:14:51	28.17	0.649	18.282	630	402.04	467.052	1.16	118	20.3	40.6	34.9	7.18	2.1	127	3.2	18.18	3.13	17.42	3.96	20.93	0.04	130	22	124	28	NONE		25.1	50	39	733	761	2998	124.9	2.08	49	53.5	0	0	2998
									00:15:04	25.1	0.829	20.812	565	404.496	526.926	1.3	152.8	25.7	47.1	36.2	7.22	2.1	134	3	18.43	3.1	17.67	3.94	20.93	0.04	132	22	126	28	NONE		25.1	50	39	733	761	3106	129.4	2.16	50	55.5	0	0	3106
									00:15:07	20.2	0.937	18.929	560	404.683	508.542	1.26	170.6	30.8	43.3	34.4	7.23	2.1	135	3	18.21	3.29	17.39	4.15	20.93	0.04	130	23	124	30	NONE		25.1	50	39	733	761	3078	128.3	2.14	50	55	0	0	3078
									00:15:09	20.83	0.549	11.438	598	222.85	270.277	1.21	101.4	15.9	44.8	36.9	3.98	1.1	134	1.7	18.47	2.9	17.56	3.87	20.93	0.04	132	21	125	28	NONE		25.2	50	39.1	733	761	1680	70	1.17	50	30	0	0	1680
									00:15:13	19.54	1.002	19.583	668	440.306	531.975	1.21	181.3	33.3	41.4	34.2	7.86	2.2	132	3.3	18.09	3.32	17.29	4.17	20.93	0.04	129	24	123	30	NONE		25.2	50	39	733	761	3315	138.1	2.3	50	59.2	0	0	3315
									00:15:15	22.64	0.765	17.321	496	383.091	451.34	1.18	138.9	24.4	41.1	34.9	6.84	2	130	2.9	18.16	3.19	17.26	4.13	20.93	0.04	130	23	123	29	NONE		25.2	50	39	733	761	2866	119.4	1.99	50	51.2	0	0	2866
									00:15:19	15.08	0.972	14.653	689	326.684	383.048	1.17	176.3	31.1	41.6	35.5	5.83	1.7	130	2.5	18.14	3.2	17.07	4.29	20.93	0.04	130	23	122	31	NONE		25.2	50	39	733	761	2441	101.7	1.7	50	43.6	0	0	2441
									00:15:22	20.27	0.721	14.615	617	325.682	372.498	1.14	130.9	22.5	40.5	35.4	5.82	1.7	131	2.5	18.16	3.12	17.28	4.03	20.93	0.04	130	22	123	29	NONE		25.2	50	39	733	761	2419	100.8	1.68	50	43.2	0	0	2419
									00:15:25	18.24	0.692	12.62	529	292.927	323.235	1.1	125	21.7	38.7	35.1	5.23	1.5	131	2.2	18.06	3.14	17.08	4.12	20.93	0.04	129	22	122	29	NONE		25.3	50	39	733	761	2157	89.9	1.5	50	38.5	0	0	2157
									00:15:29	18.87	0.802	15.132	552	393.083	421.141	1.07	142.3	27.3	35.1	32.8	7.02	2	131	3	17.74	3.4	16.9	4.23	20.93	0.04	127	24	121	30	NONE		25.3	50	39	733	761	2875	119.8	2	50	51.3	0	0	2875
									00:15:32	17.49	0.985	17.23	712	432.296	466.09	1.08	175.8	32.6	37	34.3	7.72	2.2	132	3.3	17.85	3.31	16.92	4.22	20.93	0.04	127	24	121	30	NONE		25.3	50	39	733	761	3166	131.9	2.2	50	56.5	0	0	3166
									00:15:35	19.42	0.724	14.058	628	342.509	366.438	1.07	129.9	23.1	37.1	34.7	6.12	1.7	132	2.6	17.94	3.19	17.16	3.99	20.93	0.04	128	23	123	28	NONE		25.3	50	39	733	761	2504	104.3	1.74	50	44.7	0	0	2504
									00:15:39	15.35	2.049	31.442	1399	646.941	798.336	1.23	375.4	63.7	46.9	38	11.55	3.3	133	4.9	18.32	3.11	17.76	3.67	20.93	0.04	131	22	127	26	NONE		25.3	50	39	733	761	4898	204.1	3.4	51	87.5	0	0	4898
									00:15:42	23.35	0.467	10.903	427	229.742	280.334	1.22	85.3	14.7	40.3	33.1	4.1	1.2	133	1.7	18.27	3.15	17.61	3.76	20.93	0.04	130	22	126	27	NONE		25.3	50	39	733	761	1734	72.3	1.2	51	31	0	0	1734
									00:15:45	17.7	0.671	11.876	624	286.707	332.865	1.16	120.2	23	37.1	32	5.12	1.5	134	2.1	17.91	3.43	17.32	3.99	20.93	0.04	128	24	124	28	NONE		25.3	50	39	733	761	2137	89.1	1.48	51	38.2	0	0	2137
									00:15:48	20	0.644	12.88	405	342.574	372.999	1.09	113.7	22.8	33.5	30.8	6.12	1.7	132	2.6	17.66	3.54	16.96	4.15	20.93	0.04	126	25	121	30	NONE		25.3	50	39	733	761	2515	104.8	1.75	51	44.9	0	0	2515
									00:15:52	16.26	0.824	13.398	714	322.089	342.637	1.06	148.2	25.8	38.1	35.8	5.75	1.6	132	2.4	17.99	3.13	16.99	4.06	20.93	0.04	128	22	121	29	NONE		25.3	50	39	733	761	2352	98	1.63	51	42	0	0	2352
									00:15:55	18.29	0.657	12.018	436	318.56	322.909	1.01	116.4	21.6	33.7	33.3	5.69	1.6	131	2.4	17.72	3.29	16.81	4.14	20.93	0.04	126	23	120	30	NONE		25.3	51	39	733	761	2301	95.9	1.6	51	41.1	0	0	2301
									00:15:59	15.04	0.967	14.541	791	386.092	389.556	1.01	171.3	31.7	34.9	34.6	6.89	2	129	3	17.71	3.28	16.81	4.12	20.93	0.04	126	23	120	29	NONE		25.3	51	39	733	761	2785	116.1	1.93	51	49.7	0	0	2785
									00:16:03	20	0.618	12.36	571	340.732	345.032	1.01	108.7	21.1	32.2	31.8	6.08	1.7	128	2.7	17.59	3.41	16.94	3.97	20.93	0.04	126	24	121	28	NONE		25.3	51	39	733	761	2460	102.5	1.71	51	43.9	0	0	2460
									00:16:07	12.42	0.689	8.559	625	240.577	235.592	0.98	120.9	23.2	32	32.6	4.3	1.2	128	1.9	17.55	3.37	16.64	4.13	20.93	0.04	125	24	119	29	NONE		25.3	51	39	733	761	1724	71.8	1.2	51	30.8	0	122	1602
									00:16:13	10.03	1.746	17.518	1316	458.931	464.853	1.01	310	56.7	36.6	36.2	8.2	2.3	127	3.6	17.75	3.25	16.93	3.99	20.93	0.04	127	23	121	28	NONE		25.3	51	39	733	761	3314	138.1	2.3	52	59.2	0	0	3314
									00:16:15	25.64	0.471	12.077	416	326.084	326.924	1	83.2	15.6	31.5	31.5	5.82	1.7	127	2.6	17.66	3.31	16.96	3.96	20.93	0.04	126	24	121	28	NONE		25.3	51	39	733	761	2349	97.9	1.63	52	41.9	0	0	2349
									00:16:18	20.34	0.5	10.169	428	278.7	277.636	1	88.1	16.7	31.4	31.5	4.98	1.4	128	2.2	17.62	3.34	16.88	3.95	20.93	0.04	126	24	121	28	NONE		25.3	51	39	733	761	2005	83.5	1.39	52	35.8	0	26	1979
[truncated: 34 more columns]

## Sheet: Sonuçlar
Parametre	um	Pre	Bekl.	%Beklenen	Ex Sonrası	% Değişim	Normal	Sınıf
Parametre	um	Ölçüm	Dinlenme	Isınma	AT	RC	Maks	Bekl.	%Beklenen	Normal	Sınıf
Parametre	um	Ölçüm	Dinlenme	Isınma	AT	RC	Maks	Bekl.	%Beklenen	Normal	Sınıf
Parametre	um	Ölçüm	Dinlenme	Isınma	AT	RC	Maks	Bekl.	%Beklenen	Normal	Sınıf
Parametre	um	Ölçüm	Dinlenme	Isınma	AT	RC	Maks	Bekl.	%Beklenen	Normal	Sınıf
Parametre	um	Ölçüm	Dinlenme	Isınma	AT	RC	Maks	Bekl.	%Beklenen	Normal	Sınıf
