# Supplementary material for: Correction: The contribution of energy systems during 30-second lower body Wingate anaerobic test in combat sports athletes: Intermittent versus single forms and gender comparison
Source: PLoS One. 2024 Jun 27;19(6):e0306361. doi: 10.1371/journal.pone.0306361 (PMC11210755; doi:10.1371/journal.pone.0306361)
Supplement: S1 File — A) Descriptive characteristics of athletes including age range, height, weight; B) Wingate test outputs, including metrics such as peak power, mean power, and fatigue index; C) Oxygen Consumption (O2) Data for two different Wingate test protocols, providing comparative insights into athletes’ oxygen consumption during these tests. (ZIP) [file pone.0306361.s001.zip › S1 File/C. Oxygen consumption data for two Wingate tests/All Raw-Oxygen Data/68.xlsx]

## Sheet: Veri
			Test Tarihi	19122022		Barometrik basınç (mmHg)	771		t	Rf	VT	VE_ergo	IV	VO2	VCO2	RQ	O2eksp	CO2eksp	VE/VO2	VE/VCO2	VO2/Kg	METS	HR	VO2/HR	FeO2	FeCO2	FetO2	FetCO2	FiO2	FiCO2	PeO2	PeCO2	PetO2	PETCO2	Faz	İşaretleyici	Ortam Sıc.	RH Amb	Cihaz Sıcaklığı	Analizör Basıncı	PB	EEkc	EEh	EEm	EEtot	EEkg	PRO	YAĞ	CHO
			Test Süresi	00:13:57		Ortam Sıcaklığı (°C)	22		s	1/min	L(btps)	L/min	mL	mL/min	mL/min	---	mL	mL	---	---	mL/min/Kg	---	bpm	mL/beat	%	%	%	%	%	%	mmHg	mmHg	mmHg	mmHg	---	---	°C	%	°C	mmHg	mmHg	kcal/day	kcal/h	kcal/min	kcal	kcal/Kg/day	kcal/day	kcal/day	kcal/day
			Test Süresi	00:17:54		Ortam Görece Nem (%)	57
			Egzersiz Süresi	00:00:00		Flowmetre sıcaklığı (°C)	34		00:00:00	15.5	2.901	44.977	2510	1352.16	1377.86	1.02	502.6	107.3	32.5	31.9	18.03	5.2	74	18.3	17.33	3.7	16.46	4.54	20.92	0.05	125	27	119	33	NONE		22.7	56	35.6	744	771	9776	407.3	6.79	0	130.4	0	0	9776
			Kişi (Hasta) Tipi	Healthy		Flowmetre Bağıl Nem (%)	100		00:00:02	28.44	0.891	25.336	911	609.364	629.22	1.03	160.7	26.8	38.3	37.1	8.12	2.3	74	8.2	18.04	3.01	16.88	4.2	20.92	0.05	131	22	122	30	NONE		22.7	56	35.6	744	772	4419	184.1	3.07	0	58.9	0	0	4419
			Test Türü	Azami		STPD (---)	0.8396		00:00:04	26.09	1.102	28.748	708	843.772	866.238	1.03	191.8	40.1	31.9	31.1	11.25	3.2	73	11.6	17.4	3.64	16.17	4.79	20.92	0.05	126	26	117	35	NONE		22.7	56	35.6	744	771	6111	254.6	4.24	0	81.5	0	0	6111
			Ergometre	Hiçbiri		BTPS Ins (---)	1.101		00:00:07	24.59	1.084	26.656	843	778.841	783.68	1.01	189	38.5	32	31.8	10.38	3	73	10.7	17.44	3.55	16.06	4.9	20.92	0.05	126	26	116	35	NONE		22.8	56	35.6	744	771	5615	234	3.9	0	74.9	0	0	5615
			Protokol	Hiçbiri		BTPS Eksp (---)	1.0198		00:00:09	25.42	1.028	26.136	845	787.723	783.088	0.99	178.2	37.2	30.9	31.1	10.5	3	72	10.9	17.33	3.62	16.07	4.85	20.92	0.05	126	26	116	35	NONE		22.8	56	35.6	744	771	5664	236	3.93	1	75.5	0	114	5551
			Azami Efor	Onaylanmamış		#Adım sayısı	468		00:00:11	25.86	0.969	25.06	915	717.447	714.719	1	169.7	33.4	32.4	32.5	9.57	2.7	70	10.2	17.51	3.45	15.93	4.88	20.92	0.05	127	25	115	35	NONE		22.8	56	35.6	744	772	5161	215.1	3.58	1	68.8	0	67	5094
			EKG Tepkisi	Yok		BSA (m2)	1.95803		00:00:14	24.19	0.953	23.056	883	649.711	638.297	0.98	167.5	31.9	32.9	33.5	8.66	2.5	70	9.3	17.58	3.35	16.18	4.72	20.92	0.05	127	24	117	34	NONE		22.8	56	35.6	744	771	4660	194.2	3.24	1	62.1	0	279	4380
			Test sebebi	Yok		BMI (kg/m2)	22.6		00:00:17	23.08	0.946	21.831	935	606.503	597.28	0.98	166.7	31.3	33.3	33.8	8.09	2.3	67	9.1	17.62	3.31	16.04	4.8	20.92	0.05	128	24	116	35	NONE		22.8	56	35.6	744	771	4352	181.3	3.02	1	58	0	226	4126
			Testi durdurma sebebi	Yok		HR Maks.	199		00:00:19	23.9	0.938	22.422	798	653.515	640.853	0.98	163.8	32.4	31.7	32.4	8.71	2.5	63	10.4	17.46	3.45	16.1	4.67	20.92	0.05	126	25	117	34	NONE		22.8	56	35.6	744	771	4685	195.2	3.25	1	62.5	0	310	4375
			Test Konumu	Tanımsız		Kullanıcı 1 (---)	-		00:00:22	22.47	1.099	24.697	962	740.219	729.23	0.99	190.8	39.2	31.2	31.7	9.87	2.8	62	11.9	17.36	3.57	15.99	4.84	20.92	0.05	126	26	116	35	NONE		22.8	56	35.6	744	771	5312	221.3	3.69	1	70.8	0	269	5043
			Test Amacı	Yok		Kullanıcı 2 (---)	-		00:00:24	29.13	0.399	11.621	1001	172.72	173.639	1.01	76.4	7.3	55.5	55.2	2.3	0.7	61	2.8	19.15	1.83	17.9	3.06	20.92	0.05	139	13	130	22	NONE		22.8	56	35.6	744	772	1245	51.9	0.86	1	16.6	0	0	1245
						Kullanıcı 3 (---)	-		00:00:25	46.51	0.471	21.907	162	584.903	576.567	0.99	83.6	15	31.9	32.3	7.8	2.2	60	9.7	17.75	3.18	16.55	4.24	20.92	0.05	129	23	120	31	NONE		22.9	56	35.6	744	772	4198	174.9	2.92	1	56	0	204	3994
									00:00:28	19.61	1.311	25.706	873	827.365	804.103	0.97	224.3	49.5	29.4	30.3	11.03	3.2	59	14	17.11	3.78	15.73	5.03	20.92	0.05	124	27	114	36	NONE		22.9	56	35.6	744	772	5920	246.7	4.11	2	78.9	0	568	5352
									00:00:30	27.27	0.674	18.382	723	477.877	459.397	0.96	120.3	20.4	34.5	35.9	6.37	1.8	58	8.2	17.85	3.03	16.07	4.68	20.92	0.05	129	22	117	34	NONE		22.9	56	35.6	744	772	3411	142.1	2.37	2	45.5	0	450	2961
									00:00:33	22.56	1.695	38.233	1528	1129.88	1160.04	1.03	294.6	62.1	32.4	31.6	15.07	4.3	59	19.2	17.38	3.66	16.63	4.33	20.92	0.05	126	27	121	31	NONE		22.9	56	35.6	744	772	8183	341	5.68	2	109.1	0	0	8183
									00:00:35	36.59	0.517	18.915	275	470.379	462.027	0.98	92.9	15.3	34.8	35.4	6.27	1.8	59	8	17.97	2.96	16.99	4	20.92	0.05	130	21	123	29	NONE		22.9	56	35.6	744	772	3374	140.6	2.34	2	45	0	204	3169
									00:00:38	16.35	1.048	17.134	1179	508.607	514.415	1.01	182.1	38	31.4	31.1	6.78	1.9	58	8.8	17.38	3.63	15.93	4.98	20.92	0.05	126	26	115	36	NONE		22.9	56	35.7	744	772	3671	153	2.55	2	48.9	0	0	3671
									00:00:41	21.43	1.249	26.764	1016	818.306	836.17	1.02	215.6	47.1	30.9	30.2	10.91	3.1	58	14.1	17.26	3.77	16.2	4.85	20.92	0.05	125	27	117	35	NONE		22.9	56	35.7	744	772	5920	246.7	4.11	2	78.9	0	0	5920
									00:00:44	22.73	0.675	15.341	866	384.873	388.555	1.01	121	20.7	35.7	35.4	5.13	1.5	59	6.5	17.93	3.07	16.5	4.38	20.92	0.05	130	22	120	32	NONE		23	55	35.7	744	772	2777	115.7	1.93	2	37	0	0	2777
									00:00:47	20	0.789	15.78	573	428.63	423.248	0.99	139.6	25.6	33.5	34	5.72	1.6	58	7.4	17.69	3.24	16.22	4.66	20.92	0.05	128	23	117	34	NONE		23	56	35.7	744	771	3078	128.2	2.14	3	41	0	132	2946
									00:00:49	27.03	0.552	14.919	428	398.28	379.49	0.95	98.1	17	32.7	34.3	5.31	1.5	57	7	17.77	3.08	15.95	4.7	20.92	0.05	129	22	115	34	NONE		23	56	35.7	744	771	2838	118.2	1.97	3	37.8	0	457	2381
									00:00:52	20.69	0.953	19.717	913	598.328	575.378	0.96	165.2	33.6	30.5	31.8	7.98	2.3	57	10.5	17.33	3.53	16.01	4.81	20.92	0.05	126	26	116	35	NONE		23	56	35.7	744	772	4272	178	2.97	3	57	0	559	3712
									00:00:54	22.81	0.733	16.722	1031	445.493	425.859	0.96	130.3	22.6	34	35.5	5.94	1.7	57	7.8	17.78	3.08	16.47	4.32	20.92	0.05	129	22	119	31	NONE		23	56	35.7	744	772	3176	132.4	2.21	3	42.4	0	478	2699
									00:00:56	36.59	1.213	44.378	467	1462.96	1526.47	1.04	205.7	50.3	28.6	27.4	19.51	5.6	57	25.7	16.96	4.15	15.63	4.94	20.92	0.05	123	30	113	36	NONE		23	56	35.7	744	772	10634	443.1	7.38	3	141.8	0	0	10634
									00:00:59	25.86	0.461	11.922	954	183.703	181.733	0.99	88	8.6	55	55.6	2.45	0.7	57	3.2	19.09	1.87	17.32	3.41	20.92	0.05	138	14	126	25	NONE		23	56	35.7	744	772	1320	55	0.92	3	17.6	0	48	1271
									00:01:01	21.74	0.575	12.5	558	277.249	268.531	0.97	105.2	15	39.6	40.9	3.7	1.1	57	4.9	18.3	2.61	16.66	4.23	20.92	0.05	133	19	121	31	NONE		23	56	35.7	744	772	1982	82.6	1.38	3	26.4	0	213	1770
									00:01:04	18.46	0.93	17.169	810	516.476	504.296	0.98	161.4	33	30.7	31.5	6.89	2	56	9.2	17.35	3.55	16.25	4.7	20.92	0.05	126	26	118	34	NONE		23.1	55	35.7	744	772	3699	154.1	2.57	3	49.3	0	298	3402
									00:01:07	19.74	1.52	30	1149	977.376	961.776	0.98	259.2	58.8	29.3	29.8	13.03	3.7	57	17.1	17.05	3.87	16.12	4.76	20.92	0.05	124	28	117	35	NONE		23.1	55	35.7	744	772	7012	292.2	4.87	3	93.5	0	382	6630
									00:01:10	20.34	0.926	18.834	1046	496.373	492.436	0.99	164.7	29.3	35.1	35.4	6.62	1.9	58	8.6	17.79	3.16	16.4	4.6	20.92	0.05	129	23	119	33	NONE		23.1	55	35.7	744	772	3568	148.7	2.48	4	47.6	0	97	3471
									00:01:13	28.57	0.669	19.114	976	394.659	394.984	1	123.5	16.8	43.4	43.3	5.26	1.5	59	6.7	18.46	2.51	17.01	4.04	20.92	0.05	134	18	123	29	NONE		23.1	56	35.8	744	772	2842	118.4	1.97	4	37.9	0	0	2842
									00:01:15	23.62	1.021	24.118	717	696.434	703.869	1.01	178.4	36	32.3	31.9	9.29	2.7	61	11.4	17.47	3.53	16.23	4.78	20.92	0.05	127	26	118	35	NONE		23.1	56	35.8	744	771	5026	209.4	3.49	4	67	0	0	5026
									00:01:18	23.53	1.104	25.976	1072	734.264	761.541	1.04	193.5	39.1	33.1	31.9	9.79	2.8	64	11.5	17.53	3.54	16.4	4.66	20.92	0.05	127	26	119	34	NONE		23.1	56	35.8	744	772	5330	222.1	3.7	4	71.1	0	0	5330
									00:01:21	15.54	1.017	15.808	1205	439.927	455.369	1.04	178.8	35.4	33.5	32.3	5.87	1.7	68	6.5	17.58	3.48	16.09	4.87	20.92	0.05	127	25	117	35	NONE		23.1	56	35.8	744	772	3192	133	2.22	4	42.6	0	0	3192
									00:01:24	28.57	0.996	28.457	896	790.988	801.271	1.01	175.3	33.9	33.4	33	10.55	3	70	11.3	17.6	3.4	16.2	4.75	20.92	0.05	127	25	117	34	NONE	Marker	23.1	56	35.8	744	771	5711	238	3.97	4	76.2	0	0	5711
									00:01:26	25.64	0.776	19.897	752	637.917	618.108	0.97	132.9	29.1	28.4	29.3	8.51	2.4	71	9	17.13	3.75	15.77	4.91	20.92	0.05	124	27	114	36	NONE		23.2	56	35.8	744	772	4562	190.1	3.17	4	60.8	0	483	4078
									00:01:27	40.54	0.641	25.986	782	638.574	611.97	0.96	115.5	18.3	36.3	37.8	8.51	2.4	71	9	18.02	2.85	16.85	4.04	20.92	0.05	131	21	122	29	NONE		23.2	56	35.8	744	772	4556	189.8	3.16	5	60.7	0	648	3908
									00:01:28	55.56	1.29	71.667	464	2667.96	2661.3	1	212.7	57.7	25.4	25.5	35.57	10.2	71	37.6	16.49	4.47	15.38	5.27	20.92	0.05	120	32	112	38	NONE		23.2	56	35.8	744	772	19199	799.9	13.33	5	256	0	164	19035
									00:01:30	44.12	1.534	67.676	980	2310.12	2282.95	0.99	258.7	62.4	28	28.3	30.8	8.8	71	32.5	16.86	4.07	15.82	5.02	20.92	0.05	122	29	115	36	NONE		23.2	56	35.8	744	772	16590	691.2	11.52	5	221.2	0	666	15924
									00:01:31	47.62	1.462	69.619	1025	1950.3	2001.83	1.03	256.8	50.8	34	33.1	26	7.4	71	27.5	17.56	3.47	16.5	4.41	20.92	0.05	127	25	120	32	NONE		23.2	56	35.8	744	772	14124	588.5	9.81	5	188.3	0	0	14124
									00:01:32	51.28	1.871	95.949	961	2625.54	2797.22	1.07	329.6	65.9	35.2	33	35.01	10	71	37	17.62	3.52	16.59	4.43	20.92	0.05	128	26	120	32	NONE		23.2	56	35.8	744	772	19176	799	13.32	5	255.7	0	0	19176
									00:01:33	60	1.489	89.34	1101	1918.21	2164.05	1.13	272.4	43.7	44.4	39.3	25.58	7.3	71	27	18.29	2.93	17.37	3.88	20.92	0.05	133	21	126	28	NONE		23.2	56	35.8	744	772	14201	591.7	9.86	6	189.3	0	0	14201
									00:01:34	49.18	2.156	106.033	1025	2501.33	2986.55	1.19	388	73.4	41	34.4	33.35	9.5	75	33.4	18	3.4	17.11	4.09	20.92	0.05	130	25	124	30	NONE		23.2	56	35.8	744	772	18778	782.4	13.04	6	250.4	0	0	18778
									00:01:35	67.42	0.954	64.315	1006	1016	1212.69	1.19	180.9	21.9	58.7	49.1	13.55	3.9	75	13.5	18.96	2.3	18.21	3.28	20.92	0.05	137	17	132	24	NONE		23.2	56	35.8	744	772	7627	317.8	5.3	6	101.7	0	0	7627
									00:01:36	260.87	0.238	62.087	36	697.816	806.289	1.16	46.5	3.8	62.8	54.4	9.3	2.7	75	9.3	19.54	1.6	163.83	2.02	20.92	0.05	142	12	>88	15	NONE		23.2	56	35.8	744	772	5196	216.5	3.61	6	69.3	0	0	5196
									00:01:36	71.43	1.639	117.071	725	2563.36	3003.62	1.17	298.6	50.9	43.7	37.3	34.18	9.8	75	34.2	18.22	3.11	17.22	4	20.92	0.05	132	23	125	29	NONE		23.2	56	35.8	744	772	19154	798.1	13.3	6	255.4	0	0	19154
									00:01:37	56.07	1.697	95.159	933	2339.16	2615.52	1.12	304.1	56.4	39	34.9	31.19	8.9	75	31.2	17.92	3.32	16.93	4.18	20.92	0.05	130	24	123	30	NONE		23.2	56	35.8	744	772	17280	720	12	6	230.4	0	0	17280
									00:01:38	100	0.558	55.8	938	470.313	723.946	1.54	110.5	8.9	103.8	67.4	6.27	1.8	75	6.3	19.8	1.59	19.61	2.06	20.92	0.05	144	12	142	15	NONE		23.2	56	35.8	744	772	3788	157.8	2.63	6	50.5	0	0	3788
									00:01:39	107.14	1.526	163.5	174	4401.95	4834.24	1.1	269.3	54.5	35.4	32.3	58.69	16.8	76	57.9	17.65	3.57	16.84	4.28	20.92	0.05	128	26	122	31	NONE		23.2	56	35.8	744	772	32379	1349.1	22.49	7	431.7	0	0	32379
									00:01:39	90.91	0.493	44.818	953	433.604	599.519	1.38	97	8.1	88.7	64.1	5.78	1.7	76	5.7	19.68	1.64	19.34	2.27	20.92	0.05	143	12	140	16	NONE		23.2	56	35.8	744	772	3385	141	2.35	7	45.1	0	0	3385
									00:01:40	70.59	1.239	87.459	159	2637.55	2636.18	1	214.7	45.1	31.3	31.3	35.17	10	76	34.7	17.33	3.64	16.3	4.71	20.92	0.05	126	26	118	34	NONE		23.2	56	35.8	744	772	18988	791.2	13.19	7	253.2	0	34	18954
									00:01:41	68.18	2.371	161.659	972	4954.49	5027.02	1.01	409.2	89	31.7	31.2	66.06	18.9	79	62.7	17.26	3.75	16.14	4.64	20.92	0.05	125	27	117	34	NONE		23.2	56	35.8	744	771	35787	1491.1	24.85	7	477.2	0	0	35787
									00:01:42	88.24	0.982	86.647	1271	1246.32	1675.14	1.34	187.4	23.1	64.6	48	16.62	4.7	84	14.8	19.08	2.35	18.63	3.05	20.92	0.05	138	17	135	22	NONE		23.2	56	35.8	744	771	9653	402.2	6.7	7	128.7	0	0	9653
									00:01:42	82.19	1.94	159.452	410	4548.64	4922.54	1.08	338.8	72.3	33.8	31.2	60.65	17.3	88	51.7	17.46	3.73	16.46	4.46	20.92	0.05	126	27	119	32	NONE		23.2	56	35.8	744	771	33342	1389.3	23.15	7	444.6	0	0	33342
									00:01:44	48	2.391	114.768	1188	3478.12	3707.97	1.07	412.7	93.2	32	30	46.37	13.2	95	36.6	17.26	3.9	16.28	4.69	20.92	0.05	125	28	118	34	NONE		23.2	56	35.8	744	771	25407	1058.6	17.64	8	338.8	0	0	25407
									00:01:45	46.51	2.739	127.395	1351	4068.18	4203.16	1.03	468.1	109	30.5	29.5	54.24	15.5	103	39.5	17.09	3.98	16.24	4.73	20.92	0.05	124	29	118	34	NONE		23.3	56	35.8	744	772	29505	1229.4	20.49	8	393.4	0	0	29505
									00:01:46	55.05	2.639	145.266	1459	3695.1	4297.54	1.16	469.4	94.3	38.3	32.9	49.27	14.1	111	33.3	17.79	3.57	16.82	4.37	20.92	0.05	129	26	122	32	NONE		23.3	56	35.8	744	772	27559	1148.3	19.14	9	367.5	0	0	27559
									00:01:47	55.56	2.954	164.111	1319	3921.01	4838.56	1.23	529.8	105.2	40.9	33.1	52.28	14.9	111	35.3	17.94	3.56	16.97	4.38	20.92	0.05	130	26	123	32	NONE		23.3	56	35.8	744	772	29685	1236.9	20.61	9	395.8	0	0	29685
									00:01:48	51.72	2.518	130.241	1505	3089.3	3780.33	1.22	452.3	88.3	41	33.5	41.19	11.8	111	27.8	17.96	3.51	17.23	4.24	20.92	0.05	130	25	125	31	NONE		23.3	56	35.8	744	772	23338	972.4	16.21	9	311.2	0	0	23338
									00:01:49	71.43	2.531	180.786	1362	3438.75	4770.46	1.39	467.5	80.8	51.1	36.8	45.85	13.1	111	31	18.47	3.19	17.72	3.92	20.92	0.05	134	23	128	28	NONE		23.3	56	35.8	744	772	26868	1119.5	18.66	10	358.2	0	0	26868
									00:01:50	65.22	3.011	196.37	1378	3761.93	5174.9	1.38	555.8	96	51	37.1	50.16	14.3	111	33.9	18.46	3.19	17.71	3.92	20.92	0.05	134	23	128	28	NONE		23.3	56	35.8	744	772	29324	1221.8	20.36	10	391	0	0	29324
									00:01:51	76.92	2.288	176	1200	3011.59	4777.3	1.59	426.3	75.1	56.7	35.7	40.15	11.5	112	26.9	18.63	3.28	17.81	3.92	20.92	0.05	135	24	129	28	NONE		23.3	56	35.8	744	772	24480	1020	17	10	326.4	0	0	24480
									00:01:52	59.41	2.885	171.386	1103	3472.61	4931.47	1.42	527.8	100.3	48.2	33.9	46.3	13.2	114	30.5	18.29	3.48	17.36	4.37	20.92	0.05	133	25	126	32	NONE		23.3	56	35.8	744	772	27314	1138.1	18.97	10	364.2	0	0	27314
									00:01:53	48.39	2.592	125.419	1520	2825.71	3795.1	1.34	467.7	94.7	43.2	32.2	37.68	10.8	118	23.9	18.04	3.65	17.13	4.71	20.92	0.05	131	26	124	34	NONE		23.3	56	35.8	744	772	21881	911.7	15.19	11	291.7	0	0	21881
									00:01:54	48.39	3.368	162.968	1535	3789.95	5148.62	1.36	604.3	128.4	42.1	31	50.53	14.4	120	31.6	17.94	3.81	17.13	4.76	20.92	0.05	130	28	124	34	NONE		23.3	56	35.8	744	771	29440	1226.7	20.44	11	392.5	0	0	29440
									00:01:55	63.16	2.023	127.768	1407	2470.76	3489.1	1.41	372.6	66.8	49.9	35.4	32.94	9.4	124	19.9	18.42	3.3	17.73	4.3	20.92	0.05	133	24	128	31	NONE		23.3	57	35.8	744	771	19403	808.4	13.47	11	258.7	0	0	19403
									00:01:56	50	3.017	150.85	1242	3628.92	5176.55	1.43	537	124.8	40.6	28.5	48.39	13.8	125	29	17.8	4.14	16.99	5.03	20.92	0.05	129	30	123	36	NONE	Marker	23.3	57	35.8	744	772	28580	1190.8	19.85	12	381.1	0	0	28580
									00:01:58	53.57	2.544	136.286	1460	3092.34	4630.32	1.5	456.3	104.2	42.9	28.6	41.23	11.8	141	21.9	17.94	4.1	16.97	5.07	20.92	0.05	130	30	123	37	NONE		23.3	57	35.8	744	772	24701	1029.2	17.15	12	329.3	0	0	24701
									00:01:59	45.8	2.63	120.458	1475	3079.74	4441.65	1.44	462.7	116.8	38.1	26.4	41.06	11.7	148	20.8	17.59	4.44	16.69	5.41	20.92	0.05	128	32	121	39	NONE		23.3	57	35.8	744	772	24331	1013.8	16.9	13	324.4	0	0	24331
									00:02:00	41.38	2.579	106.717	1544	2804.15	4051.91	1.44	451.3	117.9	37	25.6	37.39	10.7	153	18.3	17.5	4.57	16.53	5.58	20.92	0.05	127	33	120	40	NONE		23.3	57	35.8	744	772	22166	923.6	15.39	13	295.6	0	0	22166
									00:02:02	30.3	3.117	94.455	2101	2641.9	3838.37	1.45	538.4	152.4	34.9	24.1	35.23	10.1	155	17	17.27	4.89	16.44	5.99	20.92	0.05	125	35	119	43	NONE		23.3	57	35.8	744	772	20917	871.5	14.53	13	278.9	0	0	20917
									00:02:04	41.38	2.611	108.041	1432	3253.14	4794.99	1.47	443.3	139.3	32.3	21.9	43.38	12.4	153	21.3	16.98	5.34	15.95	6.52	20.92	0.05	123	39	116	47	NONE		23.4	56	35.8	744	772	25865	1077.7	17.96	14	344.9	0	0	25865
									00:02:05	39.47	2.902	114.553	1527	3704.79	5417.9	1.46	484.5	164.9	30.2	20.6	49.4	14.1	151	24.5	16.7	5.68	15.68	6.83	20.92	0.05	121	41	114	50	NONE		23.4	56	35.9	744	772	29388	1224.5	20.41	14	391.8	0	0	29388
									00:02:07	41.67	3.162	131.75	1695	3927.1	5738.84	1.46	538.4	165.6	32.8	22.4	52.36	15	148	26.5	17.03	5.24	16.05	6.33	20.92	0.05	123	38	116	46	NONE		23.4	56	35.9	744	772	31145	1297.7	21.63	15	415.3	0	0	31145
									00:02:08	41.96	2.929	122.895	1680	3278.99	4856.45	1.48	510.3	139.3	36.6	24.7	43.72	12.5	145	22.6	17.42	4.76	16.46	5.73	20.92	0.05	126	34	119	42	NONE		23.4	56	35.9	744	772	26107	1087.8	18.13	15	348.1	0	0	26107
									00:02:10	38.96	3.326	129.584	1808	3537.51	5360.3	1.52	576	165.5	35.9	23.7	47.17	13.5	142	24.9	17.32	4.98	16.43	6.05	20.92	0.05	126	36	119	44	NONE		23.4	56	35.8	744	772	28357	1181.6	19.69	16	378.1	0	0	28357
									00:02:11	37.5	2.964	111.15	1747	3061.82	4645.4	1.52	512.3	149	35.4	23.4	40.82	11.7	140	21.9	17.28	5.03	16.34	5.99	20.92	0.05	125	36	118	43	NONE		23.4	56	35.8	744	772	24553	1023.1	17.05	16	327.4	0	0	24553
									00:02:13	40.27	2.794	112.51	1641	2985.94	4551.63	1.52	486.5	136	36.7	24.1	39.81	11.4	139	21.5	17.41	4.87	16.4	5.94	20.92	0.05	126	35	119	43	NONE		23.4	56	35.9	744	772	23979	999.1	16.65	17	319.7	0	0	23979
									00:02:14	40.54	2.633	106.743	1517	2923.01	4411.49	1.51	455.8	130.9	35.5	23.6	38.97	11.1	138	21.2	17.31	4.97	16.28	6.02	20.92	0.05	126	36	118	44	NONE		23.4	55	35.9	744	772	23403	975.1	16.25	17	312	0	0	23403
									00:02:16	33.15	3.465	114.862	2159	2994.6	4695.21	1.57	604.5	170.4	37.6	24	39.93	11.4	137	21.9	17.45	4.92	16.55	5.8	20.92	0.05	126	36	120	42	NONE		23.4	55	35.9	744	772	24255	1010.6	16.84	18	323.4	0	0	24255
									00:02:17	42.25	2.441	103.141	1426	2745.47	4232.31	1.54	424.5	120.5	36.5	23.7	36.61	10.5	136	20.2	17.39	4.94	16.45	5.93	20.92	0.05	126	36	119	43	NONE		23.4	55	35.9	744	772	22123	921.8	15.36	18	295	0	0	22123
									00:02:19	38.96	3.082	120.078	1778	3003.61	4854	1.62	541.1	149.9	39.1	24.2	40.05	11.4	136	22.1	17.56	4.86	16.6	5.92	20.92	0.05	127	35	120	43	NONE		23.4	55	35.9	744	772	24557	1023.2	17.05	18	327.4	0	0	24557
									00:02:21	37.04	2.476	91.704	1547	2392.81	3824.38	1.6	431.4	124.2	37.2	23.3	31.9	9.1	135	17.7	17.42	5.02	16.52	6.12	20.92	0.05	126	36	120	44	NONE		23.4	55	35.9	744	772	19496	812.3	13.54	19	259.9	0	0	19496
									00:02:22	40.27	2.676	107.758	1547	2723.81	4526.69	1.66	468.1	135.2	38.5	23.2	36.32	10.4	134	20.3	17.49	5.05	16.54	6.19	20.92	0.05	127	37	120	45	NONE		23.4	55	35.9	744	772	22467	936.1	15.6	19	299.6	0	0	22467
									00:02:24	37.04	2.832	104.889	1652	2565.42	4297.88	1.68	498.3	139.6	39.9	23.8	34.21	9.8	133	19.3	17.6	4.93	16.7	6.09	20.92	0.05	128	36	121	44	NONE		23.4	55	35.9	744	772	21215	884	14.73	20	282.9	0	0	21215
									00:02:25	39.22	2.799	109.765	1610	2626.46	4590.81	1.75	493.3	140.8	40.7	23.3	35.02	10	132	19.9	17.62	5.03	16.71	6.16	20.92	0.05	128	36	121	45	NONE		23.4	55	35.9	744	772	22022	917.6	15.29	20	293.6	0	0	22022
									00:02:27	34.88	2.552	89.023	1611	2097.87	3644.95	1.74	451.2	125.7	41.3	23.8	27.97	8	131	16	17.68	4.93	16.8	6.07	20.92	0.05	128	36	122	44	NONE		23.4	55	35.9	744	772	17555	731.5	12.19	20	234.1	0	0	17555
									00:02:29	37.5	2.534	95.025	1471	2357.25	4019.36	1.71	444.2	128.9	39.2	23	31.43	9	130	18.1	17.53	5.09	16.58	6.33	20.92	0.05	127	37	120	46	NONE		23.4	55	35.9	744	772	19605	816.9	13.61	21	261.4	0	0	19605
									00:02:30	36.81	2.721	100.16	1706	2406.24	4131.06	1.72	479.7	135	40.6	23.6	32.08	9.2	130	18.5	17.63	4.96	16.82	5.97	20.92	0.05	128	36	122	43	NONE		23.4	55	35.9	744	772	20057	835.7	13.93	21	267.4	0	0	20057
									00:02:32	34.09	2.917	99.443	1815	2275.33	3977.74	1.75	518.3	140.4	42.7	24.4	30.34	8.7	129	17.6	17.77	4.81	16.94	5.77	20.92	0.05	129	35	123	42	NONE		23.4	55	35.9	744	772	19079	795	13.25	21	254.4	0	0	19079
									00:02:34	31.41	2.575	80.89	1682	1951.08	3390.22	1.74	453.3	129.8	40.3	23.2	26.01	7.4	125	15.6	17.6	5.04	16.75	6.08	20.92	0.05	128	37	121	44	NONE		23.4	55	35.9	744	772	16327	680.3	11.34	22	217.7	0	0	16327
									00:02:36	33.9	2.755	93.39	1707	2161.84	3738.36	1.73	488.8	132.7	42.1	24.3	28.82	8.2	123	17.6	17.74	4.82	16.98	5.9	20.92	0.05	129	35	123	43	NONE		23.4	55	36	744	772	18062	752.6	12.54	22	240.8	0	0	18062
									00:02:37	34.29	3.04	104.229	1676	2387.4	4194.49	1.76	539.9	147.2	42.7	24.3	31.83	9.1	122	19.6	17.76	4.84	16.91	5.9	20.92	0.05	129	35	123	43	NONE		23.4	55	36	744	772	20052	835.5	13.92	22	267.4	0	0	20052
									00:02:39	34.09	2.566	87.477	1662	1959.77	3401.59	1.74	457.8	120.1	43.4	25	26.13	7.5	122	16.1	17.84	4.68	17.03	5.85	20.92	0.05	129	34	123	42	NONE		23.4	55	35.9	744	772	16394	683.1	11.38	23	218.6	0	0	16394
									00:02:41	30.77	3.431	105.569	2210	2153.13	3909.14	1.82	620.2	153	48	26.5	28.71	8.2	123	17.5	18.08	4.46	17.39	5.4	20.92	0.05	131	32	126	39	NONE		23.4	54	35.9	744	772	18284	761.8	12.7	23	243.8	0	0	18284
									00:02:43	33.33	2.662	88.733	1600	1815.89	3288.3	1.81	481	118.8	47.6	26.3	24.21	6.9	122	14.9	18.07	4.46	17.32	5.47	20.92	0.05	131	32	126	40	NONE		23.4	54	36	744	772	15407	641.9	10.7	24	205.4	0	0	15407
									00:02:45	33.71	2.686	90.539	1678	1824.31	3319.25	1.82	486.4	118.6	48.3	26.6	24.32	6.9	120	15.2	18.11	4.42	17.29	5.49	20.92	0.05	131	32	125	40	NONE		23.4	54	36	744	772	15503	646	10.77	24	206.7	0	0	15503
									00:02:47	25.86	2.459	63.595	1505	1484.1	2675.09	1.8	434.6	124.4	41.6	23.1	19.79	5.7	120	12.4	17.67	5.06	16.96	5.9	20.92	0.05	128	37	123	43	NONE		23.4	54	36	744	772	12572	523.8	8.73	24	167.6	0	0	12572
									00:02:49	36.59	2.423	88.646	1582	1777.56	3293.27	1.85	438.7	108.4	48.4	26.1	23.7	6.8	121	14.7	18.11	4.47	17.25	5.6	20.92	0.05	131	32	125	41	NONE		23.4	54	36	744	772	15199	633.3	10.56	25	202.7	0	0	15199
									00:02:50	36.36	2.736	99.491	1624	1975.14	3650.26	1.85	496.2	120.9	49.1	26.6	26.34	7.5	122	16.2	18.14	4.42	17.42	5.32	20.92	0.05	131	32	126	39	NONE		23.4	54	36	744	772	16874	703.1	11.72	25	225	0	0	16874
									00:02:52	37.04	2.45	90.741	1552	1743.26	3271.32	1.88	446.2	106.4	50.6	26.9	23.24	6.6	121	14.4	18.21	4.34	17.47	5.39	20.92	0.05	132	31	127	39	NONE		23.4	54	36	744	772	14972	623.8	10.4	25	199.6	0	0	14972
									00:02:54	37.74	2.599	98.075	1503	1884.07	3511.31	1.86	473.5	112.1	50.7	27.2	25.12	7.2	120	15.7	18.22	4.31	17.43	5.39	20.92	0.05	132	31	126	39	NONE		23.4	54	36	744	772	16143	672.6	11.21	26	215.2	0	0	16143
									00:02:55	37.5	2.639	98.962	1611	1833.69	3495.05	1.91	482.8	112.3	52.5	27.6	24.45	7	119	15.4	18.29	4.26	17.51	5.26	20.92	0.05	133	31	127	38	NONE		23.4	54	36	744	772	15834	659.8	11	26	211.1	0	0	15834
									00:02:57	33.9	2.674	90.644	1655	1664.52	3136.09	1.88	490.1	111.5	53	28.1	22.19	6.3	118	14.1	18.33	4.17	17.67	5.03	20.92	0.05	133	30	128	36	NONE		23.4	54	36	744	772	14316	596.5	9.94	26	190.9	0	0	14316
									00:02:59	30.61	2.635	80.663	1630	1540.13	2943.14	1.91	479.9	115.8	51	26.7	20.54	5.9	118	13.1	18.21	4.39	17.51	5.28	20.92	0.05	132	32	127	38	NONE		23.4	54	36	744	772	13311	554.6	9.24	26	177.5	0	0	13311
									00:03:01	33.52	2.511	84.168	1585	1587.72	3038.61	1.91	458.1	109.2	51.5	26.9	21.17	6	118	13.5	18.24	4.35	17.54	5.36	20.92	0.05	132	32	127	39	NONE		23.5	54	36	744	772	13730	572.1	9.53	27	183.1	0	0	13730
									00:03:04	20.91	2.62	54.774	1694	1201.97	2227.76	1.85	467.4	128.2	44.4	23.9	16.03	4.6	119	10.1	17.84	4.89	17.17	5.92	20.92	0.05	129	35	124	43	NONE		23.5	54	36	744	772	10279	428.3	7.14	27	137.1	0	0	10279
									00:03:05	34.29	2.251	77.177	1474	1578.1	2993.75	1.9	405.8	105.1	47.4	25	21.04	6	120	13.2	18.03	4.67	17.19	5.75	20.92	0.05	131	34	125	42	NONE		23.5	54	36	744	772	13605	566.9	9.45	27	181.4	0	0	13605
									00:03:07	35.29	2.197	77.541	1333	1614.22	2993.66	1.85	395.4	102.1	46.5	25.1	21.52	6.1	118	13.7	18	4.65	17.22	5.68	20.92	0.05	130	34	125	41	NONE		23.4	54	36	744	772	13807	575.3	9.59	28	184.1	0	0	13807
									00:03:09	32.61	2.365	77.12	1521	1579.75	2974.46	1.88	426.4	109.8	47.4	25.2	21.06	6	116	13.6	18.03	4.64	17.28	5.72	20.92	0.05	131	34	125	41	NONE		23.5	54	36	744	772	13583	566	9.43	28	181.1	0	0	13583
									00:03:11	31.91	2.189	69.862	1428	1391.26	2661.6	1.91	396.1	100.4	48.6	25.4	18.55	5.3	114	12.2	18.1	4.59	17.37	5.55	20.92	0.05	131	33	126	40	NONE		23.5	54	36	744	772	12029	501.2	8.35	28	160.4	0	0	12029
									00:03:12	33.71	2.224	74.966	1433	1470.92	2821.96	1.92	403.3	100.8	49.4	25.7	19.61	5.6	113	13	18.13	4.53	17.39	5.62	20.92	0.05	131	33	126	41	NONE		23.4	54	36	744	772	12731	530.4	8.84	28	169.7	0	0	12731
									00:03:14	31.91	2.363	75.415	1554	1428	2817.42	1.97	430.2	106.3	51.2	26	19.04	5.4	110	13	18.21	4.5	17.45	5.5	20.92	0.05	132	33	127	40	NONE		23.5	54	36	744	772	12482	520.1	8.67	29	166.4	0	0	12482
									00:03:16	29.27	2.374	69.483	1492	1288.98	2544.32	1.97	433.5	104.7	52.3	26.5	17.19	4.9	108	11.9	18.26	4.41	17.6	5.49	20.92	0.05	132	32	128	40	NONE		23.5	54	36	744	772	11269	469.5	7.83	29	150.3	0	0	11269
									00:03:18	30.77	2.353	72.4	1523	1293.61	2636.33	2.04	431.3	103.2	54.3	26.6	17.25	4.9	108	12	18.33	4.39	17.6	5.43	20.92	0.05	133	32	128	39	NONE		23.5	54	36	744	772	11441	476.7	7.95	29	152.5	0	0	11441
									00:03:20	34.68	1.871	64.89	1332	1125.35	2262.09	2.01	344.6	78.6	55.5	27.6	15	4.3	109	10.3	18.42	4.2	17.66	5.26	20.92	0.05	134	30	128	38	NONE		23.5	54	36	744	772	9903	412.6	6.88	29	132	0	0	9903
									00:03:22	34.09	2.225	75.852	1396	1363.97	2748.12	2.01	407.7	97.1	53.9	26.7	18.19	5.2	109	12.5	18.32	4.36	17.65	5.33	20.92	0.05	133	32	128	39	NONE		23.5	54	36	744	772	12013	500.5	8.34	30	160.2	0	0	12013
									00:03:24	32.79	2.172	71.213	1479	1230.59	2464.75	2	400.3	90.6	56	28	16.41	4.7	108	11.4	18.43	4.17	17.71	5.28	20.92	0.05	134	30	128	38	NONE		23.5	54	36	744	772	10815	450.6	7.51	30	144.2	0	0	10815
									00:03:26	30.93	2.315	71.598	1521	1217.34	2460.8	2.02	427.4	95.9	57	28.2	16.23	4.6	105	11.6	18.46	4.14	17.77	5.17	20.92	0.05	134	30	129	37	NONE		23.5	54	36	744	772	10734	447.3	7.45	30	143.1	0	0	10734
									00:03:27	33.71	2.346	79.079	1475	1301.46	2667.41	2.05	434.7	95.4	58.9	28.8	17.35	5	104	12.5	18.53	4.07	17.82	5	20.92	0.05	134	29	129	36	NONE		23.5	54	36	744	772	11534	480.6	8.01	30	153.8	0	0	11534
									00:03:29	30.15	2.411	72.693	1602	1154	2387.64	2.07	448.6	95.5	61.2	29.6	15.39	4.4	105	11	18.61	3.96	18	4.87	20.92	0.05	135	29	130	35	NONE		23.5	54	36	744	772	10263	427.6	7.13	31	136.8	0	0	10263
									00:03:31	35.5	2.054	72.923	1443	1128.16	2360.63	2.09	383.2	80.2	62.4	29.8	15.04	4.3	106	10.6	18.66	3.9	18.01	4.79	20.92	0.05	135	28	131	35	NONE		23.5	54	36	744	772	10075	419.8	7	31	134.3	0	0	10075
									00:03:33	30.15	2.325	70.101	1476	1188.02	2381.12	2	429.6	95.2	57.2	28.6	15.84	4.5	105	11.3	18.48	4.09	17.77	5.07	20.92	0.05	134	30	129	37	NONE		23.5	54	36	744	772	10444	435.2	7.25	31	139.2	0	0	10444
									00:03:35	33.9	2.1	71.186	1492	1143.47	2332.98	2.04	390.4	83	60.2	29.5	15.25	4.4	104	11	18.59	3.95	17.88	4.84	20.92	0.05	135	29	130	35	NONE		23.5	54	36	744	772	10117	421.5	7.03	31	134.9	0	0	10117
									00:03:37	35.29	2.193	77.4	1426	1238.32	2525.47	2.04	407.9	86.3	60.5	29.7	16.51	4.7	104	11.9	18.6	3.94	17.89	4.82	20.92	0.05	135	29	130	35	NONE		23.5	54	36	744	772	10955	456.4	7.61	32	146.1	0	0	10955
									00:03:38	33.33	2.144	71.467	1426	1118.57	2276.68	2.04	399.9	82.4	61.8	30.4	14.91	4.3	104	10.8	18.65	3.84	17.95	4.73	20.92	0.05	135	28	130	34	NONE		23.5	54	36	744	772	9888	412	6.87	32	131.8	0	0	9888
									00:03:40	32.79	2.076	68.066	1351	1085.09	2187.97	2.02	386.5	80.5	60.6	30.1	14.47	4.1	104	10.4	18.62	3.88	18	4.7	20.92	0.05	135	28	130	34	NONE		23.5	54	36	744	772	9560	398.3	6.64	32	127.5	0	0	9560
									00:03:42	32.79	2.006	65.77	1398	1094.63	2172.41	1.98	371.7	79.9	58	29.2	14.6	4.2	103	10.6	18.53	3.98	17.92	4.87	20.92	0.05	134	29	130	35	NONE		23.5	54	36	744	772	9589	399.5	6.66	32	127.8	0	0	9589
									00:03:44	30.3	2.259	68.455	1554	1113.35	2210.74	1.99	419.8	88	59.6	30	14.84	4.2	102	10.9	18.58	3.9	17.9	4.9	20.92	0.05	135	28	130	36	NONE		23.5	54	36	744	772	9754	406.4	6.77	32	130.1	0	0	9754
									00:03:46	33.9	2.086	70.712	1419	1091.23	2213.6	2.03	389.8	78.8	62.6	30.9	14.55	4.2	101	10.8	18.69	3.78	17.99	4.75	20.92	0.05	135	27	130	34	NONE		23.5	54	36	744	772	9635	401.4	6.69	33	128.5	0	0	9635
									00:03:49	20.83	3.367	70.146	2491	1067.37	2225.81	2.09	629.5	128.9	64.4	30.9	14.23	4.1	103	10.4	18.7	3.83	18.2	4.57	20.92	0.05	136	28	132	33	NONE		23.5	54	36	744	772	9520	396.7	6.61	33	126.9	0	0	9520
									00:03:50	36.14	1.742	62.964	1237	907.26	1898.06	2.09	327.7	63.4	66.6	31.8	12.1	3.5	103	8.8	18.81	3.64	18.11	4.6	20.92	0.05	136	26	131	33	NONE		23.5	54	36	744	772	8102	337.6	5.63	33	108	0	0	8102
									00:03:53	22.64	2.208	49.992	1397	862.104	1667.49	1.93	407.7	88.8	56.2	29	11.49	3.3	105	8.2	18.46	4.02	17.72	5.09	20.92	0.05	134	29	128	37	NONE		23.5	54	36	744	772	7483	311.8	5.2	33	99.8	0	0	7483
									00:03:55	31.25	2.107	65.844	1497	1069.34	2113.86	1.98	391.7	81.6	59.5	30.1	14.26	4.1	106	10.1	18.59	3.87	17.93	4.81	20.92	0.05	135	28	130	35	NONE		23.5	54	36	744	772	9354	389.7	6.5	33	124.7	0	0	9354
									00:03:57	35.71	2.071	73.964	1251	1171.92	2314.4	1.97	386.2	78.2	61	30.9	15.63	4.5	105	11.2	18.65	3.78	17.93	4.74	20.92	0.05	135	27	130	34	NONE		23.5	54	36	744	772	10247	427	7.12	34	136.6	0	0	10247
									00:03:58	33.71	2.018	68.022	1364	1053.63	2100.21	1.99	377.2	75.2	62.3	31.3	14.05	4	104	10.1	18.69	3.73	17.98	4.64	20.92	0.05	136	27	130	34	NONE		23.5	54	36	744	772	9244	385.2	6.42	34	123.3	0	0	9244
									00:04:00	33.52	1.913	64.123	1317	990.459	1946.38	1.97	357.9	70.1	62.4	31.7	13.21	3.8	104	9.5	18.71	3.66	17.98	4.65	20.92	0.05	136	27	130	34	NONE		23.5	54	36	744	772	8645	360.2	6	34	115.3	0	0	8645
									00:04:02	29.56	2.081	61.507	1476	989.495	1935.1	1.96	387.5	79	60.1	30.7	13.19	3.8	103	9.6	18.62	3.8	18.05	4.65	20.92	0.05	135	28	131	34	NONE		23.5	54	36	744	772	8622	359.3	5.99	34	115	0	0	8622
									00:04:04	32.09	1.884	60.449	1394	964.723	1868.89	1.94	351.3	70.3	60.3	31.1	12.86	3.7	102	9.5	18.65	3.73	18.01	4.62	20.92	0.05	135	27	131	33	NONE		23.5	54	36	744	772	8378	349.1	5.82	34	111.7	0	0	8378
									00:04:06	35.5	1.892	67.172	1318	1067.91	2076.77	1.94	352.9	70.6	60.6	31.1	14.24	4.1	100	10.7	18.65	3.73	18.03	4.51	20.92	0.05	135	27	131	33	NONE		23.5	54	36	744	772	9287	387	6.45	35	123.8	0	0	9287
									00:04:07	34.48	1.85	63.793	1332	983.832	1916.35	1.95	346.3	67.1	62.4	32	13.12	3.7	99	9.9	18.72	3.63	18.01	4.53	20.92	0.05	136	26	131	33	NONE		23.5	54	36	744	772	8561	356.7	5.94	35	114.1	0	0	8561
									00:04:09	34.48	1.948	67.172	1411	1009.47	2013.4	1.99	365.4	70.5	64.2	32.2	13.46	3.8	99	10.2	18.76	3.62	18.08	4.49	20.92	0.05	136	26	131	33	NONE		23.5	54	36	744	772	8858	369.1	6.15	35	118.1	0	0	8858
									00:04:11	36.14	2.026	73.229	1301	1103.11	2218.53	2.01	379.8	74.1	64.1	31.9	14.71	4.2	98	11.3	18.75	3.66	18.1	4.52	20.92	0.05	136	27	131	33	NONE		23.5	54	36	744	772	9709	404.6	6.74	35	129.5	0	0	9709
									00:04:13	34.48	1.945	67.069	1345	1005.55	2010.55	2	364.9	70.4	64.3	32.2	13.41	3.8	98	10.3	18.76	3.62	18.19	4.43	20.92	0.05	136	26	132	32	NONE		23.5	54	36	744	772	8832	368	6.13	35	117.8	0	0	8832
									00:04:14	34.48	1.854	63.931	1318	955.307	1904.72	1.99	348	66.7	64.4	32.3	12.74	3.6	98	9.7	18.77	3.6	18.23	4.37	20.92	0.05	136	26	132	32	NONE		23.5	54	36	744	772	8382	349.3	5.82	35	111.8	0	0	8382
									00:04:16	35.29	1.941	68.506	1302	1051.96	2108.3	2	363.1	72.1	62.8	31.3	14.03	4	98	10.7	18.71	3.71	18.11	4.48	20.92	0.05	136	27	131	32	NONE		23.5	54	36	744	772	9247	385.3	6.42	36	123.3	0	0	9247
									00:04:18	33.15	1.942	64.376	1316	981.072	1941.18	1.98	363.8	70.7	63.3	32	13.08	3.7	98	10	18.73	3.64	18.08	4.55	20.92	0.05	136	26	131	33	NONE		23.5	54	36	744	772	8585	357.7	5.96	36	114.5	0	0	8585
									00:04:20	33.52	1.816	60.872	1397	899.069	1781.67	1.98	341.4	64.2	65.1	32.8	11.99	3.4	98	9.2	18.8	3.54	18.14	4.45	20.92	0.05	136	26	132	32	NONE		23.5	54	36	744	772	7871	328	5.47	36	105	0	0	7871
									00:04:22	30.3	1.978	59.939	1350	936.052	1873.31	2	369.3	74.6	61.8	30.9	12.48	3.6	99	9.5	18.67	3.77	18.13	4.52	20.92	0.05	135	27	131	33	NONE		23.5	55	36	744	772	8224	342.7	5.71	36	109.7	0	0	8224
									00:04:23	32.26	1.966	63.419	1410	929.37	1896.82	2.04	369.5	71	65.8	32.2	12.39	3.5	99	9.4	18.79	3.61	18.25	4.4	20.92	0.05	136	26	132	32	NONE		23.5	55	36	744	772	8224	342.7	5.71	36	109.7	0	0	8224
									00:04:26	29.56	1.569	46.374	1105	735.024	1472.33	2	292.4	60.1	60.3	30.1	9.8	2.8	98	7.5	18.64	3.83	18.03	4.71	20.92	0.05	135	28	131	34	NONE		23.5	56	36	744	772	6460	269.2	4.49	37	86.1	0	0	6460
									00:04:28	28.04	1.799	50.439	1491	775.287	1542.28	1.99	336.6	66.4	62.5	31.4	10.34	3	98	7.9	18.71	3.69	18.07	4.6	20.92	0.05	136	27	131	33	NONE		23.5	55	36	744	772	6797	283.2	4.72	37	90.6	0	0	6797
									00:04:30	23.08	2.066	47.677	1539	787.725	1514.88	1.92	383.7	79.2	58.5	30.4	10.5	3	98	8	18.57	3.83	17.98	4.86	20.92	0.05	135	28	130	35	NONE		23.5	55	36	744	772	6823	284.3	4.74	37	91	0	0	6823
									00:04:33	21.98	1.789	39.319	1398	691.531	1281.02	1.85	330.1	70.3	54.6	29.5	9.22	2.6	98	7.1	18.45	3.93	17.74	5.03	20.92	0.05	134	28	129	36	NONE		23.5	55	36	744	772	5913	246.4	4.11	37	78.8	0	0	5913
									00:04:35	29.56	1.744	51.547	1335	865.027	1646.37	1.9	323.4	67.2	57.2	30.1	11.53	3.3	97	8.9	18.54	3.85	17.87	4.76	20.92	0.05	134	28	130	35	NONE		23.5	55	36	744	772	7466	311.1	5.18	37	99.5	0	0	7466
									00:04:37	32.79	1.612	52.852	1271	875.11	1643.63	1.88	299.6	60.5	57.8	30.8	11.67	3.3	96	9.1	18.59	3.75	17.91	4.63	20.92	0.05	135	27	130	34	NONE		23.5	55	36	744	772	7518	313.3	5.22	37	100.2	0	0	7518
									00:04:39	27.78	2.128	59.111	1536	954.022	1820.41	1.91	396.5	79.1	59.9	31.4	12.72	3.6	96	9.9	18.63	3.72	18.07	4.6	20.92	0.05	135	27	131	33	NONE		23.5	55	36	744	772	8241	343.4	5.72	38	109.9	0	0	8241
									00:04:41	32.09	1.885	60.481	1429	922.254	1798.82	1.95	353.3	67.7	63.1	32.4	12.3	3.5	96	9.6	18.74	3.59	18.13	4.45	20.92	0.05	136	26	131	32	NONE		23.5	55	36.1	744	772	8029	334.5	5.58	38	107	0	0	8029
									00:04:54	25.32	1.553	39.316	1288	612.26	1159.21	1.89	290.7	55.3	61.3	32.4	8.16	2.3	94	6.5	18.72	3.56	18	4.6	20.92	0.05	136	26	130	33	NONE		23.5	55	36.1	744	772	5275	219.8	3.66	39	70.3	0	0	5275
									00:04:56	27.78	1.408	39.111	1158	642.897	1198.95	1.86	262	52.1	57.8	31	8.57	2.4	93	6.9	18.61	3.7	17.86	4.82	20.92	0.05	135	27	129	35	NONE		23.5	55	36.1	744	772	5510	229.6	3.83	39	73.5	0	0	5510
									00:04:58	31.09	1.464	45.513	1162	778.858	1406.35	1.81	271.4	54.6	55.6	30.8	10.38	3	93	8.4	18.54	3.73	17.81	4.79	20.92	0.05	134	27	129	35	NONE		23.5	55	36.1	744	772	6602	275.1	4.58	39	88	0	0	6602
									00:05:00	28.44	2.046	58.18	1495	1021.42	1847.78	1.81	378	78.4	55	30.4	13.62	3.9	93	11	18.48	3.83	17.81	4.78	20.92	0.05	134	28	129	35	NONE		23.5	55	36.1	744	772	8663	361	6.02	39	115.5	0	0	8663
									00:05:02	29.56	1.834	54.207	1428	890.799	1635.31	1.84	341.5	66.8	58.5	31.9	11.88	3.4	92	9.7	18.62	3.64	17.96	4.56	20.92	0.05	135	26	130	33	NONE		23.5	55	36.1	744	772	7593	316.4	5.27	39	101.2	0	0	7593
									00:05:04	31.09	1.562	48.56	1208	767.273	1412.91	1.84	292.2	54.9	60.5	32.8	10.23	2.9	92	8.3	18.71	3.51	17.94	4.59	20.92	0.05	136	25	130	33	NONE		23.5	55	36.1	744	772	6547	272.8	4.55	40	87.3	0	0	6547
									00:05:06	36.81	1.399	51.497	1097	821.394	1514.73	1.84	261.4	49.7	59.6	32.3	10.95	3.1	92	8.9	18.68	3.55	17.99	4.48	20.92	0.05	135	26	130	32	NONE		23.5	55	36	744	772	7012	292.2	4.87	40	93.5	0	0	7012
									00:05:07	32.79	1.753	57.475	1223	939.245	1729.79	1.84	326.6	63.7	58.7	31.9	12.52	3.6	91	10.3	18.63	3.63	18.03	4.46	20.92	0.05	135	26	131	32	NONE		23.5	55	36	744	772	8015	333.9	5.57	40	106.9	0	0	8015
									00:05:09	29.27	1.824	53.385	1335	845.969	1592.45	1.88	340.8	65.7	60.7	32.2	11.28	3.2	91	9.3	18.68	3.6	18.11	4.46	20.92	0.05	135	26	131	32	NONE		23.5	55	36.1	744	772	7273	303.1	5.05	40	97	0	0	7273
									00:05:12	28.99	1.58	45.797	1206	714.093	1341.48	1.88	295.8	55.9	61.3	32.6	9.52	2.7	90	7.9	18.72	3.54	18.09	4.5	20.92	0.05	136	26	131	33	NONE		23.5	55	36.1	744	772	6135	255.6	4.26	40	81.8	0	0	6135
									00:05:14	30	1.495	44.85	1129	730.265	1351.71	1.85	278.6	54.4	58.5	31.6	9.74	2.8	89	8.2	18.64	3.64	18.04	4.54	20.92	0.05	135	26	131	33	NONE		23.5	55	36.1	744	772	6242	260.1	4.33	40	83.2	0	0	6242
									00:05:16	28.85	1.687	48.663	1319	793.654	1505.74	1.9	314	63	58.8	31	10.58	3	88	9	18.61	3.73	18.01	4.53	20.92	0.05	135	27	131	33	NONE		23.5	55	36.1	744	772	6842	285.1	4.75	41	91.2	0	0	6842
									00:05:18	25.1	1.721	43.205	1348	708.134	1316.39	1.86	320.4	63.3	58.5	31.5	9.44	2.7	88	8	18.62	3.68	17.92	4.7	20.92	0.05	135	27	130	34	NONE		23.5	56	36.1	744	772	6062	252.6	4.21	41	80.8	0	0	6062
									00:05:20	26.79	1.856	49.714	1479	811.256	1542.5	1.9	345.4	69.5	59	31	10.82	3.1	87	9.3	18.61	3.74	17.97	4.59	20.92	0.05	135	27	130	33	NONE		23.5	56	36.1	744	772	6999	291.6	4.86	41	93.3	0	0	6999
									00:05:23	24.19	1.78	43.065	1452	688.593	1288.34	1.87	332.3	64.3	60.1	32.1	9.18	2.6	87	7.9	18.67	3.61	18.01	4.6	20.92	0.05	135	26	131	33	NONE		23.5	56	36.1	744	772	5908	246.2	4.1	41	78.8	0	0	5908
									00:05:25	27.15	1.69	45.882	1449	729.806	1376.09	1.89	315.6	61.2	60.3	32	9.73	2.8	87	8.4	18.67	3.62	18.02	4.56	20.92	0.05	135	26	131	33	NONE		23.5	56	36.1	744	772	6278	261.6	4.36	41	83.7	0	0	6278
									00:05:27	27.65	1.676	46.341	1313	726.734	1383.04	1.9	313.4	60.4	61.1	32.1	9.69	2.8	85	8.5	18.7	3.6	17.98	4.57	20.92	0.05	136	26	130	33	NONE		23.5	56	36.1	744	772	6272	261.3	4.36	41	83.6	0	0	6272
									00:05:29	26.91	1.58	42.511	1273	658.473	1229.41	1.87	296.1	55.2	61.7	33	8.78	2.5	84	7.8	18.74	3.49	18.03	4.49	20.92	0.05	136	25	131	33	NONE		23.6	55	36.1	744	772	5645	235.2	3.92	41	75.3	0	0	5645
									00:05:32	24.29	1.747	42.437	1442	670.084	1246.97	1.86	326.7	62	60.8	32.7	8.93	2.6	84	8	18.7	3.55	18.1	4.4	20.92	0.05	136	26	131	32	NONE		23.6	55	36.1	744	772	5738	239.1	3.98	42	76.5	0	0	5738
									00:05:34	29.41	1.589	46.735	1320	748.926	1373.44	1.83	296.8	56.4	59.7	32.5	9.99	2.9	84	8.9	18.68	3.55	18.09	4.32	20.92	0.05	135	26	131	31	NONE		23.6	55	36.1	744	772	6382	265.9	4.43	42	85.1	0	0	6382
									00:05:36	32.79	1.559	51.115	1223	795.356	1459.87	1.84	292.2	53.8	61.4	33.4	10.6	3	84	9.5	18.74	3.45	18.05	4.35	20.92	0.05	136	25	131	32	NONE		23.6	55	36.1	744	772	6779	282.5	4.71	42	90.4	0	0	6779
									00:05:38	27.03	1.66	44.865	1352	695.882	1293.06	1.86	311.1	57.8	61.8	33.2	9.28	2.7	84	8.3	18.74	3.48	18.05	4.41	20.92	0.05	136	25	131	32	NONE		23.6	55	36.1	744	772	5956	248.2	4.14	42	79.4	0	0	5956
									00:05:40	33.15	1.377	45.646	1195	696.976	1272.53	1.83	258.7	46.4	62.2	34	9.29	2.7	84	8.3	18.79	3.37	18.16	4.2	20.92	0.05	136	24	132	30	NONE		23.6	55	36.1	744	772	5930	247.1	4.12	42	79.1	0	0	5930
									00:05:42	30.46	1.668	50.802	1223	817.286	1487.73	1.82	311.5	59	59.6	32.7	10.9	3.1	84	9.7	18.68	3.54	18.1	4.26	20.92	0.05	135	26	131	31	NONE		23.6	55	36.1	744	772	6946	289.4	4.82	42	92.6	0	0	6946
									00:05:44	30.77	1.725	53.077	1365	815.643	1494.5	1.83	323.8	58.7	62.4	34.1	10.88	3.1	85	9.6	18.77	3.4	18.18	4.15	20.92	0.05	136	25	132	30	NONE		23.6	55	36.1	744	772	6948	289.5	4.82	43	92.6	0	0	6948
									00:05:45	33.15	1.598	52.972	1236	761.09	1433.71	1.88	301.9	52.3	66.6	35.3	10.15	2.9	85	9	18.89	3.27	18.2	4.15	20.92	0.05	137	24	132	30	NONE		23.6	55	36.1	744	772	6545	272.7	4.55	43	87.3	0	0	6545
									00:05:47	31.75	1.559	49.492	1146	724.403	1344.22	1.86	294.1	51.2	65.3	35.2	9.66	2.8	85	8.5	18.86	3.28	18.29	4.06	20.92	0.05	137	24	133	29	NONE		23.6	55	36.1	744	772	6197	258.2	4.3	43	82.6	0	0	6197
									00:05:50	27.03	1.52	41.081	1289	631.535	1147.11	1.82	285.4	51.3	62.1	34.2	8.42	2.4	85	7.4	18.78	3.38	18.19	4.25	20.92	0.05	136	24	132	31	NONE		23.6	55	36.1	744	772	5364	223.5	3.72	43	71.5	0	0	5364
									00:05:52	30.46	1.573	47.909	1270	728.53	1325.25	1.82	295.7	52.6	62.8	34.5	9.71	2.8	86	8.5	18.8	3.34	18.17	4.22	20.92	0.05	136	24	132	31	NONE		23.6	55	36.1	744	772	6191	257.9	4.3	43	82.5	0	0	6191
									00:05:53	31.25	1.722	53.812	1240	831.474	1515.27	1.82	323.1	58.6	62.1	34.1	11.09	3.2	85	9.8	18.76	3.4	18.18	4.14	20.92	0.05	136	25	132	30	NONE		23.6	55	36.1	744	772	7070	294.6	4.91	43	94.3	0	0	7070
									00:05:56	28.44	1.705	48.483	1398	714.539	1314.55	1.84	321.5	55.9	65.1	35.4	9.53	2.7	86	8.3	18.86	3.28	18.29	4.04	20.92	0.05	137	24	133	29	NONE		23.6	55	36.1	744	772	6095	254	4.23	43	81.3	0	0	6095
									00:05:57	38.71	1.41	54.581	1106	741.817	1417.2	1.91	267.8	44.3	69.9	36.6	9.89	2.8	86	8.6	18.99	3.14	18.36	3.92	20.92	0.05	138	23	133	28	NONE		23.6	55	36.1	744	772	6411	267.1	4.45	44	85.5	0	0	6411
									00:05:59	31.58	1.64	51.789	1220	760.991	1418.28	1.86	309.2	54.3	65.2	35	10.15	2.9	87	8.7	18.85	3.31	18.37	3.98	20.92	0.05	137	24	133	29	NONE		23.6	55	36.1	744	772	6520	271.7	4.53	44	86.9	0	0	6520
									00:06:02	21.66	1.787	38.708	1303	586.013	1056.98	1.8	336.2	59	63.5	35.2	7.81	2.2	89	6.6	18.81	3.3	18.11	4.32	20.92	0.05	136	24	131	31	NONE		23.6	55	36.1	744	772	4965	206.9	3.45	44	66.2	0	0	4965
									00:06:04	32.79	1.657	54.328	1267	831.96	1519.1	1.83	311.2	56	62.5	34.3	11.09	3.2	92	9	18.78	3.38	18.2	4.14	20.92	0.05	136	25	132	30	NONE		23.6	55	36.1	744	772	7079	294.9	4.92	44	94.4	0	0	7079
									00:06:05	33.15	1.688	55.956	1236	857.854	1577.21	1.84	316.9	57.5	62.5	34	11.44	3.3	94	9.1	18.77	3.41	18.2	4.14	20.92	0.05	136	25	132	30	NONE		23.6	55	36.1	744	772	7316	304.8	5.08	44	97.5	0	0	7316
									00:06:07	31.41	1.633	51.298	1160	805.799	1445.23	1.79	306	55.6	60.9	34	10.74	3.1	95	8.5	18.74	3.4	18.16	4.22	20.92	0.05	136	25	132	31	NONE		23.6	55	36.1	744	772	6815	283.9	4.73	44	90.9	0	0	6815
									00:06:10	20.76	3.182	66.062	2379	967.538	1806.44	1.87	600.1	105.2	66.8	35.8	12.9	3.7	96	10.1	18.86	3.31	18.36	3.95	20.92	0.05	137	24	133	29	NONE		23.6	55	36.1	744	772	8295	345.6	5.76	45	110.6	0	0	8295
									00:06:12	27.4	1.331	36.466	1133	539.706	955.615	1.77	251.2	42.2	64	36.2	7.2	2.1	95	5.7	18.87	3.17	18.15	4.19	20.92	0.05	137	23	132	30	NONE		23.6	55	36.1	744	772	4545	189.4	3.16	45	60.6	0	0	4545
									00:06:14	29.27	1.353	39.6	1150	651.443	1114	1.71	252.6	46	57.6	33.7	8.69	2.5	94	6.9	18.67	3.4	17.91	4.36	20.92	0.05	135	25	130	32	NONE		23.6	55	36.1	744	772	5423	226	3.77	45	72.3	0	0	5423
									00:06:17	27.27	1.385	37.773	1235	638.682	1049.11	1.64	258.1	46.5	56.2	34.2	8.52	2.4	92	6.9	18.64	3.36	17.86	4.36	20.92	0.05	135	24	129	32	NONE		23.6	55	36.1	744	772	5249	218.7	3.64	45	70	0	0	5249
									00:06:19	31.25	1.105	34.531	905	622.144	980.084	1.58	204.6	37.9	52	33	8.3	2.4	91	6.8	18.52	3.43	17.67	4.45	20.92	0.05	134	25	128	32	NONE		23.6	55	36.1	744	772	5046	210.3	3.5	45	67.3	0	0	5046
									00:06:20	35.93	1.951	70.096	1267	1162.78	1898.5	1.63	364.5	63.9	58.1	35.6	15.5	4.4	90	12.9	18.68	3.28	18.06	4.06	20.92	0.05	135	24	131	29	NONE		23.6	55	36.1	744	772	9537	397.4	6.62	45	127.2	0	0	9537
									00:06:22	30.61	2.17	66.429	1302	1014.86	1712.49	1.69	408.8	67.7	63.3	37.5	13.53	3.9	90	11.3	18.84	3.12	18.24	3.87	20.92	0.05	137	23	132	28	NONE		23.6	55	36.1	744	772	8412	350.5	5.84	45	112.2	0	0	8412
									00:06:24	30.3	1.3	39.394	1115	575.02	983.554	1.71	246	39.3	64.8	37.9	7.67	2.2	90	6.4	18.92	3.02	18.28	3.85	20.92	0.05	137	22	133	28	NONE		23.6	55	36.1	744	772	4787	199.5	3.32	46	63.8	0	0	4787
									00:06:26	28.85	1.035	29.856	1027	430.89	723.878	1.68	196.2	30.4	64.6	38.5	5.75	1.6	88	4.9	18.96	2.94	18.17	4	20.92	0.05	137	21	132	29	NONE		23.6	55	36.1	744	772	3567	148.6	2.48	46	47.6	0	0	3567
									00:06:28	28.71	1.174	33.703	1008	549.851	882.662	1.61	219.9	37.2	57.6	35.9	7.33	2.1	86	6.4	18.73	3.17	17.88	4.24	20.92	0.05	136	23	130	31	NONE		23.6	55	36.1	744	772	4486	186.9	3.12	46	59.8	0	0	4486
									00:06:30	28.85	1.517	43.76	1242	778.328	1243.68	1.6	281.2	52.1	53.6	33.6	10.38	3	85	9.2	18.54	3.43	17.78	4.32	20.92	0.05	134	25	129	31	NONE		23.6	55	36.1	744	772	6341	264.2	4.4	46	84.5	0	0	6341
									00:06:33	26.55	1.656	43.965	1226	788.396	1232.25	1.56	306.9	56.1	53.4	34.2	10.51	3	86	9.2	18.53	3.39	17.86	4.29	20.92	0.05	134	25	129	31	NONE		23.6	55	36.1	744	772	6380	265.8	4.43	46	85.1	0	0	6380
									00:06:35	29.85	1.338	39.94	1252	682.245	1076.16	1.58	249.4	43.6	55.5	35.2	9.1	2.6	85	8	18.64	3.26	17.93	4.06	20.92	0.05	135	24	130	29	NONE		23.6	55	36.1	744	772	5536	230.7	3.84	46	73.8	0	0	5536
									00:06:37	31.09	1.297	40.321	1132	668.298	1058.65	1.58	242.6	41.2	57.1	36	8.91	2.5	84	8	18.7	3.18	17.87	4.2	20.92	0.05	136	23	130	30	NONE		23.6	55	36.1	744	772	5430	226.3	3.77	46	72.4	0	0	5430
									00:06:39	30.15	1.27	38.291	1067	644.796	1009.35	1.57	237.2	40.5	56.1	35.8	8.6	2.5	83	7.8	18.68	3.19	17.86	4.2	20.92	0.05	135	23	129	30	NONE		23.6	55	36.1	744	772	5220	217.5	3.62	46	69.6	0	0	5220
									00:06:41	29.27	1.313	38.429	1133	678.688	1038.26	1.53	244	42.9	53.6	35	9.05	2.6	82	8.3	18.58	3.27	17.86	4.18	20.92	0.05	135	24	129	30	NONE		23.6	55	36.1	744	772	5456	227.3	3.79	47	72.7	0	0	5456
									00:06:44	18.58	1.476	27.418	1207	493.689	734.113	1.49	273.9	47.8	52.9	35.6	6.58	1.9	82	6	18.56	3.24	17.51	4.56	20.92	0.05	135	23	127	33	NONE		23.6	55	36.1	744	772	3935	164	2.73	47	52.5	0	0	3935
									00:06:46	27.78	1.412	39.222	1194	738.861	1107.85	1.5	260.4	48.2	50.5	33.6	9.85	2.8	84	8.8	18.44	3.41	17.57	4.44	20.92	0.05	134	25	127	32	NONE		23.6	55	36.1	744	772	5904	246	4.1	47	78.7	0	0	5904
									00:06:48	28.71	1.564	44.9	1305	832.88	1251.61	1.5	289	52.7	51.5	34.3	11.11	3.2	83	10	18.48	3.37	17.72	4.28	20.92	0.05	134	24	128	31	NONE		23.6	55	36.1	744	772	6660	277.5	4.63	47	88.8	0	0	6660
									00:06:50	27.91	1.519	42.391	1318	752.229	1163.32	1.55	282	50.4	53.8	34.8	10.03	2.9	83	9.1	18.56	3.32	17.88	4.1	20.92	0.05	135	24	130	30	NONE		23.6	55	36.1	744	772	6067	252.8	4.21	47	80.9	0	0	6067
									00:06:53	24.29	1.167	28.348	1102	478.455	710.203	1.48	218.3	35.4	55.7	37.5	6.38	1.8	81	5.9	18.71	3.03	17.78	4.2	20.92	0.05	136	22	129	30	NONE		23.6	55	36.1	744	772	3812	158.8	2.65	47	50.8	0	0	3812
									00:06:55	27.15	1.271	34.507	1026	626.265	922.519	1.47	235.7	41.1	52.1	35.3	8.35	2.4	81	7.7	18.54	3.23	17.67	4.29	20.92	0.05	134	23	128	31	NONE		23.6	55	36.1	744	772	4978	207.4	3.46	47	66.4	0	0	4978
									00:06:57	26.67	1.566	41.76	1255	769.834	1146.9	1.49	289.7	52	51.8	34.8	10.26	2.9	80	9.6	18.5	3.32	17.73	4.27	20.92	0.05	134	24	129	31	NONE		23.6	55	36.1	744	772	6140	255.8	4.26	48	81.9	0	0	6140
									00:07:00	23.35	1.409	32.895	1286	592.797	866.437	1.46	261.6	44.9	52.7	36.1	7.9	2.3	80	7.4	18.57	3.19	17.84	4.15	20.92	0.05	135	23	129	30	NONE		23.6	55	36.1	744	772	4702	195.9	3.26	48	62.7	0	0	4702
									00:07:02	29.85	1.406	41.97	1094	771.96	1135.45	1.47	260.3	46	51.7	35.1	10.29	2.9	80	9.6	18.51	3.27	17.76	4.17	20.92	0.05	134	24	129	30	NONE		23.6	55	36.1	744	772	6134	255.6	4.26	48	81.8	0	0	6134
									00:07:04	29.7	1.432	42.535	1179	772.467	1141.97	1.48	265.5	46.5	52.4	35.4	10.3	2.9	80	9.7	18.54	3.25	17.87	4.09	20.92	0.05	134	24	130	30	NONE		23.6	55	36.1	744	772	6147	256.1	4.27	48	82	0	0	6147
									00:07:06	24.69	1.28	31.605	1189	534.446	801.589	1.5	239.3	39.3	55.9	37.3	7.13	2	79	6.8	18.7	3.07	17.97	4.05	20.92	0.05	136	22	130	29	NONE		23.6	55	36.1	744	772	4271	178	2.97	48	56.9	0	0	4271
									00:07:08	30.15	1.185	35.729	1053	626.921	921.788	1.47	220.7	37	53.6	36.5	8.36	2.4	78	8	18.62	3.12	17.9	4.02	20.92	0.05	135	23	130	29	NONE		23.6	55	36.1	744	772	4981	207.5	3.46	48	66.4	0	0	4981
									00:07:11	23.72	1.413	33.51	1042	623.721	925.905	1.48	261.1	47.2	51.1	34.4	8.32	2.4	77	8.1	18.48	3.34	17.71	4.26	20.92	0.05	134	24	128	31	NONE		23.6	55	36.1	744	772	4969	207.1	3.45	48	66.3	0	0	4969
									00:07:13	24	1.327	31.848	1167	616.621	877.408	1.42	244.3	44.2	48.9	34.4	8.22	2.3	77	8	18.41	3.33	17.65	4.32	20.92	0.05	133	24	128	31	NONE		23.6	55	36.1	744	772	4853	202.2	3.37	49	64.7	0	0	4853
									00:07:16	25.21	1.486	37.462	1225	725.538	1038.52	1.43	273.5	49.8	49.2	34.4	9.67	2.8	77	9.4	18.41	3.35	17.66	4.28	20.92	0.05	133	24	128	31	NONE		23.6	55	36.1	744	772	5720	238.3	3.97	49	76.3	0	0	5720
									00:07:18	24.9	1.584	39.436	1289	749.466	1081.01	1.44	292.2	52.5	50.3	34.9	9.99	2.9	76	9.9	18.45	3.31	17.72	4.23	20.92	0.05	134	24	128	31	NONE		23.6	55	36.1	744	772	5921	246.7	4.11	49	79	0	0	5921
									00:07:21	24.9	1.053	26.216	1527	405.519	614.096	1.51	198.8	29.9	60.3	39.9	5.41	1.5	78	5.2	18.88	2.84	18.09	3.8	20.92	0.05	137	21	131	28	NONE		23.7	55	36.1	744	772	3250	135.4	2.26	49	43.3	0	0	3250
									00:07:23	25	1.295	32.375	826	612.864	895.417	1.46	238.9	43.3	50	34.2	8.17	2.3	78	7.9	18.45	3.34	17.65	4.28	20.92	0.05	134	24	128	31	NONE		23.7	55	36.1	744	772	4860	202.5	3.38	49	64.8	0	0	4860
									00:07:25	26.09	1.22	31.826	1119	611.483	873.826	1.43	224.8	40.5	49.1	34.3	8.15	2.3	78	7.8	18.43	3.32	17.62	4.24	20.92	0.05	134	24	128	31	NONE		23.7	55	36.1	744	772	4818	200.8	3.35	49	64.2	0	0	4818
									00:07:27	27.15	1.217	33.041	1060	648.452	893.476	1.38	223.9	39.8	48	34.9	8.65	2.5	78	8.3	18.4	3.27	17.52	4.31	20.92	0.05	133	24	127	31	NONE		23.7	55	36.1	744	772	5057	210.7	3.51	49	67.4	0	0	5057
									00:07:30	27.91	1.467	40.94	1101	828.169	1147.48	1.39	268.7	49.7	47.1	34	11.04	3.2	78	10.6	18.32	3.39	17.52	4.32	20.92	0.05	133	25	127	31	NONE		23.7	55	36.1	744	772	6469	269.5	4.49	50	86.2	0	0	6469
									00:07:32	27.52	1.384	38.092	1243	746.082	1049.45	1.41	254.5	46.1	48.5	34.5	9.95	2.8	78	9.6	18.39	3.33	17.67	4.18	20.92	0.05	133	24	128	30	NONE		23.7	55	36.2	744	772	5852	243.8	4.06	50	78	0	0	5852
									00:07:34	26.79	1.314	35.196	1065	697.783	983.892	1.41	241.2	44.4	47.8	33.9	9.3	2.7	79	8.8	18.36	3.38	17.57	4.26	20.92	0.05	133	24	127	31	NONE		23.7	55	36.2	744	772	5477	228.2	3.8	50	73	0	0	5477
									00:07:37	21.9	1.759	38.518	1164	819.488	1136.75	1.39	319.8	62.7	45.1	32.5	10.93	3.1	78	10.5	18.18	3.56	17.41	4.39	20.92	0.05	132	26	126	32	NONE		23.7	55	36.2	744	772	6403	266.8	4.45	50	85.4	0	0	6403
									00:07:39	24.69	1.247	30.79	1373	562.248	785.324	1.4	231.5	38.5	51.7	37	7.5	2.1	78	7.2	18.56	3.09	17.76	4.06	20.92	0.05	135	22	129	29	NONE		23.7	55	36.2	744	772	4402	183.4	3.06	50	58.7	0	0	4402
									00:07:42	23.72	1.359	32.229	1160	634.727	884.602	1.39	249.8	45.1	48.2	34.6	8.46	2.4	78	8.1	18.38	3.32	17.6	4.25	20.92	0.05	133	24	128	31	NONE		23.7	55	36.2	744	772	4966	206.9	3.45	50	66.2	0	0	4966
									00:07:44	21.98	1.365	30	1158	588.282	806.817	1.37	251.2	44.4	48.4	35.3	7.84	2.2	80	7.4	18.4	3.25	17.6	4.29	20.92	0.05	133	24	128	31	NONE		23.7	55	36.2	744	772	4582	190.9	3.18	50	61.1	0	0	4582
									00:07:47	25	1.274	31.85	1147	640.767	880.923	1.37	233.6	42.6	47	34.2	8.54	2.4	80	8	18.34	3.34	17.53	4.28	20.92	0.05	133	24	127	31	NONE		23.7	55	36.2	744	772	4994	208.1	3.47	51	66.6	0	0	4994
									00:07:49	23.62	1.335	31.535	1196	651.302	873.411	1.34	244.1	44.7	45.9	34.2	8.68	2.5	78	8.4	18.28	3.35	17.43	4.34	20.92	0.05	133	24	126	31	NONE		23.7	55	36.2	744	772	5041	210	3.5	51	67.2	0	0	5041
									00:07:52	25.64	1.413	36.231	1229	735.847	1005.36	1.37	258.8	47.4	46.8	34.3	9.81	2.8	77	9.6	18.32	3.35	17.49	4.27	20.92	0.05	133	24	127	31	NONE		23.7	55	36.2	744	772	5725	238.5	3.98	51	76.3	0	0	5725
									00:07:54	27.91	1.466	40.912	1261	797.088	1095.93	1.37	270	47.5	48.9	35.5	10.63	3	76	10.5	18.42	3.24	17.63	4.11	20.92	0.05	134	23	128	30	NONE		23.7	55	36.2	744	772	6212	258.9	4.31	51	82.8	0	0	6212
									00:07:56	25.21	1.453	36.63	1289	682.519	947.826	1.39	269.1	45.5	51.1	36.8	9.1	2.6	75	9.1	18.52	3.13	17.79	4.02	20.92	0.05	134	23	129	29	NONE		23.7	55	36.2	744	772	5334	222.3	3.7	51	71.1	0	0	5334
									00:07:59	25.75	1.333	34.326	1168	626.764	872.157	1.39	247.5	41	51.9	37.3	8.36	2.4	74	8.5	18.57	3.08	17.91	3.97	20.92	0.05	135	22	130	29	NONE		23.7	55	36.2	744	772	4901	204.2	3.4	51	65.4	0	0	4901
									00:08:01	28.44	1.493	42.455	1275	783.06	1106.85	1.41	276.7	47.1	51.7	36.6	10.44	3	74	10.6	18.53	3.15	17.85	3.93	20.92	0.05	134	23	129	28	NONE		23.7	55	36.2	744	772	6151	256.3	4.27	51	82	0	0	6151
									00:08:03	30.46	1.297	39.503	1133	671.802	960.395	1.43	242.7	38.2	55.6	38.9	8.96	2.6	75	9	18.71	2.95	18.01	3.79	20.92	0.05	136	21	131	27	NONE		23.7	55	36.2	744	772	5294	220.6	3.68	52	70.6	0	0	5294
									00:08:05	29.7	1.426	42.356	1160	703.959	1024.81	1.46	267.4	41.8	57.2	39.3	9.39	2.7	76	9.3	18.75	2.93	18.06	3.75	20.92	0.05	136	21	131	27	NONE		23.7	55	36.2	744	772	5577	232.4	3.87	52	74.4	0	0	5577
									00:08:07	26.79	1.08	28.929	997	460.837	680.636	1.48	203.4	30.8	58.7	39.7	6.14	1.8	77	6	18.83	2.85	17.96	3.88	20.92	0.05	137	21	130	28	NONE		23.7	55	36.2	744	772	3666	152.8	2.55	52	48.9	0	0	3666
									00:08:09	25.32	1.26	31.899	1135	562.354	819.961	1.46	234.6	39.2	53.6	36.7	7.5	2.1	77	7.3	18.62	3.11	17.84	4	20.92	0.05	135	23	129	29	NONE		23.7	55	36.2	744	772	4457	185.7	3.1	52	59.4	0	0	4457
									00:08:12	24.39	1.177	28.707	1122	506.541	721.17	1.42	219.3	35.8	53.3	37.4	6.75	1.9	77	6.6	18.63	3.04	17.86	3.93	20.92	0.05	135	22	129	28	NONE		23.7	55	36.2	744	772	3987	166.1	2.77	52	53.2	0	0	3987
									00:08:14	25	1.305	32.625	1120	613.297	842.811	1.37	241.5	40.8	50.3	36.6	8.18	2.3	76	8.1	18.51	3.13	17.81	4.01	20.92	0.05	134	23	129	29	NONE		23.7	55	36.2	744	772	4779	199.1	3.32	52	63.7	0	0	4779
									00:08:17	21.43	1.247	26.721	1151	515.044	699.536	1.36	230.1	39.5	49	36.1	6.87	2	76	6.8	18.45	3.17	17.57	4.2	20.92	0.05	134	23	127	30	NONE		23.7	55	36.2	744	772	4001	166.7	2.78	52	53.3	0	0	4001
									00:08:19	23.17	1.439	33.336	1279	648.46	880.831	1.36	265.2	46	48.9	36	8.65	2.5	76	8.5	18.43	3.2	17.66	4.08	20.92	0.05	134	23	128	30	NONE		23.7	55	36.2	744	772	5037	209.9	3.5	52	67.2	0	0	5037
									00:08:22	25.75	1.307	33.657	1215	647.81	891.896	1.38	241.1	41.9	49.2	35.7	8.64	2.5	76	8.5	18.45	3.21	17.75	3.94	20.92	0.05	134	23	129	29	NONE		23.7	55	36.2	744	772	5051	210.5	3.51	53	67.3	0	0	5051
									00:08:24	27.65	1.233	34.092	1056	612.611	851.718	1.39	229.4	37.3	52.5	37.8	8.17	2.3	75	8.2	18.61	3.03	17.74	3.99	20.92	0.05	135	22	129	29	NONE		23.7	55	36.2	744	772	4790	199.6	3.33	53	63.9	0	0	4790
									00:08:26	27.4	1.285	35.205	1169	653.026	898.552	1.38	238.2	39.7	51	37	8.71	2.5	75	8.7	18.54	3.09	17.84	3.88	20.92	0.05	134	22	129	28	NONE		23.7	55	36.2	744	772	5091	212.1	3.54	53	67.9	0	0	5091
									00:08:28	29.27	1.172	34.302	1103	614.715	845.793	1.38	218.2	35	52.5	38.1	8.2	2.3	75	8.2	18.62	2.99	17.88	3.8	20.92	0.05	135	22	130	28	NONE		23.7	55	36.2	744	772	4792	199.7	3.33	53	63.9	0	0	4792
									00:08:30	30.46	1.269	38.65	1054	689.249	960.745	1.39	236.3	38.2	53	38	9.19	2.6	76	9.1	18.62	3.01	17.86	3.86	20.92	0.05	135	22	129	28	NONE		23.7	55	36.3	744	772	5393	224.7	3.74	53	71.9	0	0	5393
									00:08:32	29.85	1.284	38.328	1118	680.104	928.897	1.37	239.4	37.7	53.3	39	9.07	2.6	76	8.9	18.64	2.94	17.96	3.77	20.92	0.05	135	21	130	27	NONE		23.7	55	36.2	744	772	5291	220.5	3.67	53	70.5	0	0	5291
									00:08:34	32.79	1.085	35.574	990	596.308	835.797	1.4	203.5	30.9	55.8	39.8	7.95	2.3	77	7.7	18.76	2.85	17.9	3.78	20.92	0.05	136	21	130	27	NONE		23.7	55	36.2	744	772	4673	194.7	3.24	53	62.3	0	0	4673
									00:08:36	28.44	1.236	35.147	1113	635.649	880.676	1.39	229.8	37.5	52.2	37.6	8.48	2.4	76	8.4	18.59	3.03	17.96	3.76	20.92	0.05	135	22	130	27	NONE		23.7	55	36.2	744	772	4965	206.9	3.45	53	66.2	0	0	4965
									00:08:38	41.96	0.953	39.986	816	666.943	959.175	1.44	178.7	27.7	55.6	38.6	8.89	2.5	76	8.8	18.75	2.91	17.92	3.61	20.92	0.05	136	21	130	26	NONE		23.7	55	36.2	744	772	5265	219.4	3.66	54	70.2	0	0	5265
									00:08:40	23.72	1.418	33.628	1231	602.228	840.203	1.4	263.9	42.9	53.1	38	8.03	2.3	76	7.9	18.61	3.03	17.91	3.84	20.92	0.05	135	22	130	28	NONE		23.7	55	36.2	744	772	4713	196.4	3.27	54	62.8	0	0	4713
									00:08:43	24	1.258	30.192	1069	564.937	761.199	1.35	233.1	38.4	50.5	37.5	7.53	2.2	77	7.3	18.53	3.05	17.73	4.02	20.92	0.05	134	22	129	29	NONE		23.7	55	36.2	744	772	4378	182.4	3.04	54	58.4	0	0	4378
									00:08:45	21.82	1.585	34.582	1372	643.874	883.211	1.37	293.7	49	51.3	37.4	8.58	2.5	78	8.3	18.53	3.09	17.87	3.83	20.92	0.05	134	22	130	28	NONE		23.7	55	36.2	744	772	5015	209	3.48	54	66.9	0	0	5015
									00:08:48	27.03	1.094	29.568	1024	520.718	707.014	1.36	204.2	31.7	53.1	39.1	6.94	2	78	6.7	18.67	2.9	17.91	3.76	20.92	0.05	135	21	130	27	NONE		23.7	55	36.3	744	772	4044	168.5	2.81	54	53.9	0	0	4044
									00:08:50	22.39	1.154	25.836	1024	499.29	665.93	1.33	213	36	48.6	36.4	6.66	1.9	78	6.4	18.46	3.12	17.7	4.02	20.92	0.05	134	23	128	29	NONE		23.7	55	36.3	744	772	3859	160.8	2.68	54	51.5	0	0	3859
									00:08:53	26.43	1.087	28.731	960	555.329	722.58	1.3	200.8	33.1	48.4	37.2	7.4	2.1	78	7.1	18.47	3.05	17.66	4.01	20.92	0.05	134	22	128	29	NONE		23.7	55	36.3	744	772	4263	177.6	2.96	54	56.8	0	0	4263
									00:08:56	19.11	1.289	24.631	1088	482.587	626.652	1.3	237.7	39.7	48.3	37.2	6.43	1.8	78	6.2	18.44	3.08	17.47	4.18	20.92	0.05	134	22	127	30	NONE		23.7	55	36.3	744	772	3703	154.3	2.57	54	49.4	0	0	3703
									00:08:58	24.39	1.022	24.927	884	498.882	620.32	1.24	188.2	30.8	46.5	37.4	6.65	1.9	80	6.2	18.41	3.01	17.55	3.93	20.92	0.05	134	22	127	28	NONE		23.7	55	36.3	744	772	3784	157.7	2.63	55	50.5	0	0	3784
									00:09:00	40.54	1.029	41.716	592	860.159	1054.78	1.23	188.8	31.5	45.2	36.9	11.47	3.3	80	10.8	18.35	3.06	17.27	4.17	20.92	0.05	133	22	125	30	NONE		23.7	55	36.3	744	772	6501	270.9	4.51	55	86.7	0	0	6501
									00:09:02	23.53	1.254	29.506	1325	586.572	732.461	1.25	231.1	37.7	47.5	38	7.82	2.2	79	7.4	18.43	3.01	17.55	4.01	20.92	0.05	134	22	127	29	NONE		23.8	55	36.3	744	772	4454	185.6	3.09	55	59.4	0	0	4454
									00:09:04	27.27	1.204	32.836	1056	672.479	826.656	1.23	221.1	36.7	46	37.4	8.97	2.6	78	8.6	18.36	3.05	17.52	4.01	20.92	0.05	133	22	127	29	NONE		23.8	54	36.3	744	772	5086	211.9	3.53	55	67.8	0	0	5086
									00:09:07	24.39	1.25	30.488	1118	628.088	777.729	1.24	229.3	38.6	45.8	37	8.37	2.4	78	8.1	18.34	3.09	17.51	4.03	20.92	0.05	133	22	127	29	NONE		23.8	54	36.3	744	772	4759	198.3	3.31	55	63.5	0	0	4759
									00:09:09	25.32	1.053	26.658	1023	509.702	622.285	1.22	195.2	29.8	48.8	40	6.8	1.9	77	6.6	18.54	2.83	17.56	4	20.92	0.05	134	21	127	29	NONE		23.8	54	36.3	744	772	3848	160.3	2.67	55	51.3	0	0	3848
									00:09:12	23.62	1.227	28.984	1053	601.072	741.559	1.23	224.9	38	45.5	36.9	8.01	2.3	77	7.8	18.33	3.1	17.41	4.13	20.92	0.05	133	22	126	30	NONE		23.8	54	36.3	744	772	4550	189.6	3.16	55	60.7	0	0	4550
									00:09:14	23.53	1.116	26.259	1012	553.213	672.569	1.22	204.2	34.6	44.5	36.6	7.38	2.1	77	7.2	18.3	3.1	17.31	4.15	20.92	0.05	133	22	125	30	NONE		23.8	54	36.3	744	772	4172	173.8	2.9	55	55.6	0	0	4172
									00:09:16	28.44	0.944	26.844	832	537.04	650.122	1.21	174	27.7	46.3	38.2	7.16	2	77	7	18.43	2.93	17.24	4.18	20.92	0.05	134	21	125	30	NONE		23.8	54	36.3	744	772	4046	168.6	2.81	55	53.9	0	0	4046
									00:09:19	25.75	1.148	29.562	1040	633.048	755.182	1.19	209.7	35.5	43.9	36.8	8.44	2.4	77	8.2	18.27	3.09	17.26	4.17	20.92	0.05	132	22	125	30	NONE		23.8	54	36.3	744	772	4751	198	3.3	56	63.4	0	0	4751
									00:09:23	15.5	1.301	20.171	1041	492.975	579.947	1.18	232.9	45.2	38.7	32.9	6.57	1.9	80	6.2	17.9	3.47	17.06	4.37	20.92	0.05	130	25	124	32	NONE		23.8	55	36.3	744	772	3687	153.6	2.56	56	49.2	0	0	3687
									00:09:25	23.9	1.185	28.327	1091	643.081	744.803	1.16	214.8	37.7	41.4	35.8	8.57	2.4	81	7.9	18.13	3.18	17.2	4.24	20.92	0.05	131	23	125	31	NONE		23.8	55	36.3	744	772	4791	199.6	3.33	56	63.9	0	0	4791
									00:09:28	23.17	1.223	28.332	1199	623.506	725.319	1.16	222.7	37.9	42.8	36.8	8.31	2.4	80	7.8	18.21	3.1	17.28	4.1	20.92	0.05	132	22	125	30	NONE		23.8	55	36.3	744	772	4651	193.8	3.23	56	62	0	0	4651
									00:09:30	25.21	1.129	28.462	1072	617.381	720.46	1.17	206	34.6	43.2	37.1	8.23	2.4	79	7.8	18.25	3.06	17.34	4.01	20.92	0.05	132	22	126	29	NONE		23.8	55	36.3	744	772	4608	192	3.2	56	61.4	0	0	4608
									00:09:32	24.9	1.159	28.855	1046	632.138	734.171	1.16	211.2	35.7	42.9	36.9	8.43	2.4	78	8.1	18.22	3.08	17.37	4.02	20.92	0.05	132	22	126	29	NONE		23.8	55	36.3	744	772	4713	196.4	3.27	56	62.8	0	0	4713
									00:09:35	28.44	1.147	32.616	1012	712.113	829.15	1.16	209.1	35.3	43	36.9	9.49	2.7	78	9.1	18.23	3.08	17.32	4.03	20.92	0.05	132	22	126	29	NONE		23.8	55	36.3	744	772	5313	221.4	3.69	56	70.8	0	0	5313
									00:09:37	25.75	1.229	31.648	1148	680.936	806.198	1.18	224.4	37.9	43.8	37	9.08	2.6	78	8.7	18.26	3.08	17.4	3.94	20.92	0.05	132	22	126	29	NONE		23.8	55	36.3	744	772	5101	212.5	3.54	57	68	0	0	5101
									00:09:39	24	1.251	30.024	1150	625.625	747.127	1.19	229.4	37.7	45.3	37.9	8.34	2.4	77	8.1	18.34	3.01	17.57	3.9	20.92	0.05	133	22	127	28	NONE		23.8	55	36.3	744	772	4697	195.7	3.26	57	62.6	0	0	4697
									00:09:42	25.64	1.336	34.256	1151	734.069	887.728	1.21	243.9	41.9	44.2	36.6	9.79	2.8	78	9.4	18.26	3.14	17.6	3.89	20.92	0.05	132	23	128	28	NONE		23.8	55	36.3	744	772	5529	230.4	3.84	57	73.7	0	0	5529
									00:09:54	24.79	1.296	32.132	1150	631.065	810.935	1.29	239	39.6	48.2	37.5	8.41	2.4	78	8.1	18.44	3.06	17.62	3.91	20.92	0.05	134	22	128	28	NONE		23.8	55	36.3	744	772	4829	201.2	3.35	58	64.4	0	0	4829
									00:09:56	24.19	1.177	28.476	1137	538.242	686.884	1.28	218.2	34.4	49.8	39	7.18	2.1	78	6.9	18.54	2.92	17.75	3.78	20.92	0.05	134	21	129	27	NONE		23.8	55	36.3	744	772	4111	171.3	2.85	58	54.8	0	0	4111
									00:09:59	21.58	1.273	27.475	1085	559.043	711.565	1.27	233.7	39.9	46.4	36.5	7.45	2.1	78	7.2	18.36	3.13	17.56	4.02	20.92	0.05	133	23	127	29	NONE		23.8	55	36.3	744	772	4267	177.8	2.96	58	56.9	0	0	4267
									00:10:02	22.22	1.222	27.156	1136	522.21	669.683	1.28	226	36.5	49	38.2	6.96	2	78	6.7	18.49	2.99	17.68	3.88	20.92	0.05	134	22	128	28	NONE		23.8	55	36.3	744	772	3994	166.4	2.77	58	53.2	0	0	3994
									00:10:04	23.81	1.246	29.667	1021	615.133	767.251	1.25	228.3	39	45.5	36.5	8.2	2.3	78	7.9	18.32	3.13	17.46	4.07	20.92	0.05	133	23	127	30	NONE		23.8	55	36.3	744	772	4670	194.6	3.24	58	62.3	0	0	4670
									00:10:07	23.9	1.153	27.562	1120	563.035	692.956	1.23	211.8	35.1	46	37.4	7.51	2.1	77	7.3	18.37	3.04	17.5	4	20.92	0.05	133	22	127	29	NONE		23.8	55	36.3	744	772	4260	177.5	2.96	58	56.8	0	0	4260
									00:10:09	22.39	1.475	33.022	1168	675.447	858.41	1.27	270.6	46.4	46.6	36.6	9.01	2.6	77	8.8	18.35	3.15	17.57	3.92	20.92	0.05	133	23	127	28	NONE		23.8	54	36.3	744	772	5153	214.7	3.58	58	68.7	0	0	5153
									00:10:12	24.9	1.46	36.349	943	756.344	961.009	1.27	267.2	46.7	45.8	36	10.08	2.9	76	10	18.3	3.2	17.4	4.07	20.92	0.05	133	23	126	30	NONE		23.8	55	36.3	744	772	5770	240.4	4.01	59	76.9	0	0	5770
									00:10:14	21.13	1.029	21.739	1304	407.089	501.776	1.23	191.2	28.8	49.8	40.4	5.43	1.6	78	5.2	18.58	2.8	17.63	3.83	20.92	0.05	135	20	128	28	NONE		23.8	54	36.3	744	772	3081	128.4	2.14	59	41.1	0	0	3081
									00:10:17	28.3	1.156	32.717	1023	621.184	768.117	1.24	214.4	32.9	49.5	40	8.28	2.4	78	8	18.55	2.85	17.59	3.88	20.92	0.05	134	21	128	28	NONE		23.8	54	36.3	744	772	4705	196.1	3.27	59	62.7	0	0	4705
									00:10:19	25.42	1.242	31.576	1098	613.831	763.805	1.24	229.6	36.4	48.5	39	8.18	2.3	77	8	18.49	2.93	17.64	3.87	20.92	0.05	134	21	128	28	NONE		23.8	54	36.3	744	772	4657	194	3.23	59	62.1	0	0	4657
									00:10:21	24.19	1.095	26.492	1024	491.219	616.61	1.26	203.6	30.9	50.5	40.2	6.55	1.9	77	6.4	18.59	2.82	17.61	3.9	20.92	0.05	135	20	128	28	NONE		23.8	55	36.3	744	772	3735	155.6	2.59	59	49.8	0	0	3735
									00:10:24	22.64	1.256	28.438	1096	568.799	699.094	1.23	231.4	37.4	47.2	38.4	7.58	2.2	77	7.4	18.42	2.98	17.62	3.91	20.92	0.05	134	22	128	28	NONE		23.8	55	36.3	744	772	4302	179.2	2.99	59	57.4	0	0	4302
									00:10:27	23.17	1.169	27.081	1072	551.251	673.339	1.22	214.9	35.2	46.2	37.8	7.35	2.1	77	7.2	18.38	3.01	17.49	4	20.92	0.05	133	22	127	29	NONE		23.8	55	36.3	744	772	4162	173.4	2.89	59	55.5	0	0	4162
									00:10:29	27.65	1.115	30.829	1024	605.707	746.25	1.23	205.9	32.7	47.7	38.7	8.08	2.3	76	8	18.47	2.93	17.64	3.82	20.92	0.05	134	21	128	28	NONE		23.8	55	36.3	744	772	4584	191	3.18	59	61.1	0	0	4584
									00:10:31	26.55	1.115	29.602	1040	565.983	700.929	1.24	206.6	32	49	39.6	7.55	2.2	75	7.5	18.53	2.87	17.76	3.75	20.92	0.05	134	21	129	27	NONE		23.8	55	36.3	744	772	4289	178.7	2.98	59	57.2	0	0	4289
									00:10:33	27.65	1.173	32.433	929	661.359	805.937	1.22	215.6	35.3	46.1	37.8	8.82	2.5	75	8.8	18.38	3.01	17.55	3.84	20.92	0.05	133	22	127	28	NONE		23.8	55	36.3	744	772	4991	207.9	3.47	60	66.5	0	0	4991
									00:10:36	25	1.222	30.55	1149	582.98	730.295	1.25	226.4	35.4	49.4	39.4	7.77	2.2	75	7.8	18.53	2.9	17.67	3.78	20.92	0.05	134	21	128	27	NONE		23.8	55	36.3	744	772	4431	184.6	3.08	60	59.1	0	0	4431
									00:10:38	27.65	1.188	32.848	1024	630.976	791.843	1.25	219.9	34.7	49	39	8.41	2.4	76	8.3	18.51	2.92	17.66	3.78	20.92	0.05	134	21	128	27	NONE		23.8	55	36.3	744	772	4798	199.9	3.33	60	64	0	0	4798
									00:10:40	27.27	1.07	29.182	976	536.765	679.346	1.27	199.1	30.2	50.8	40.1	7.16	2	75	7.2	18.61	2.82	17.81	3.67	20.92	0.05	135	20	129	27	NONE		23.8	54	36.3	744	772	4091	170.4	2.84	60	54.5	0	0	4091
									00:10:42	29.7	1.017	30.208	993	557.526	700.635	1.26	189.2	28.6	50.5	40.1	7.43	2.1	75	7.4	18.6	2.81	17.81	3.61	20.92	0.05	135	20	129	26	NONE		23.8	54	36.3	744	772	4241	176.7	2.95	60	56.5	0	0	4241
									00:10:44	27.03	1.123	30.351	1040	560.497	715.746	1.28	208.8	32.1	50.8	39.8	7.47	2.1	75	7.5	18.59	2.86	17.74	3.73	20.92	0.05	135	21	129	27	NONE		23.8	54	36.3	744	772	4281	178.4	2.97	60	57.1	0	0	4281
									00:10:46	27.52	1.189	32.725	1041	613.265	778.958	1.27	220.7	34.3	50.2	39.5	8.18	2.3	75	8.2	18.56	2.88	17.81	3.68	20.92	0.05	135	21	129	27	NONE		23.8	54	36.3	744	772	4678	194.9	3.25	60	62.4	0	0	4678
									00:10:48	30.93	0.929	28.732	865	523.611	657.954	1.26	173.1	25.8	50.7	40.4	6.98	2	75	7	18.63	2.78	17.72	3.68	20.92	0.05	135	20	128	27	NONE		23.8	54	36.3	744	772	3983	166	2.77	60	53.1	0	0	3983
									00:10:51	26.32	1.07	28.158	1024	521.31	653.297	1.25	199	30.1	50.5	40.3	6.95	2	75	7	18.6	2.81	17.74	3.7	20.92	0.05	135	20	129	27	NONE		23.8	54	36.3	744	772	3962	165.1	2.75	61	52.8	0	0	3962
									00:10:53	24.59	1.058	26.016	869	497.387	600.248	1.21	196.2	29.6	48.8	40.5	6.63	1.9	76	6.5	18.54	2.8	17.63	3.79	20.92	0.05	134	20	128	27	NONE		23.8	54	36.3	744	772	3744	156	2.6	61	49.9	0	0	3744
									00:10:58	13.39	1.962	26.277	1740	538.121	661.46	1.23	360.3	59.8	47.1	38.3	7.17	2	78	6.9	18.36	3.05	17.54	3.97	20.92	0.05	133	22	127	29	NONE		23.8	55	36.3	744	772	4070	169.6	2.83	61	54.3	0	0	4070
									00:11:00	25	1.063	26.575	960	526.914	624.89	1.19	196.3	30.3	47.1	39.7	7.03	2	79	6.7	18.47	2.85	17.55	3.87	20.92	0.05	134	21	127	28	NONE		23.8	55	36.3	744	772	3949	164.5	2.74	61	52.7	0	0	3949
									00:11:02	25.32	1.129	28.582	1020	577.913	689.495	1.19	207.9	33	46.4	38.9	7.71	2.2	79	7.3	18.41	2.92	17.44	3.9	20.92	0.05	134	21	126	28	NONE		23.8	55	36.3	744	772	4338	180.7	3.01	61	57.8	0	0	4338
									00:11:05	23.9	1.056	25.243	975	508.722	601.588	1.18	194.6	30.5	46.3	39.2	6.78	1.9	79	6.4	18.43	2.89	17.49	3.86	20.92	0.05	134	21	127	28	NONE		23.8	55	36.3	744	772	3810	158.7	2.65	61	50.8	0	0	3810
									00:11:07	24.39	1.094	26.683	992	548.576	644.144	1.17	201.1	32	45.5	38.8	7.31	2.1	79	6.9	18.38	2.93	17.5	3.83	20.92	0.05	133	21	127	28	NONE		23.8	55	36.3	744	772	4101	170.9	2.85	61	54.7	0	0	4101
									00:11:10	22.06	0.957	21.11	993	421.995	485.669	1.15	176.7	26.7	46.4	40.3	5.63	1.6	79	5.3	18.46	2.79	17.46	3.85	20.92	0.05	134	20	127	28	NONE		23.8	55	36.3	744	772	3139	130.8	2.18	61	41.9	0	0	3139
									00:11:13	20.62	1.094	22.557	908	486.912	547.986	1.13	200	32.2	43.4	38.5	6.49	1.9	77	6.3	18.28	2.94	17.41	3.94	20.92	0.05	133	21	126	29	NONE		23.8	55	36.3	744	772	3603	150.1	2.5	61	48	0	0	3603
									00:11:15	24.49	1.148	28.114	1057	654.594	716.11	1.09	207.7	35.4	40.3	36.9	8.73	2.5	77	8.5	18.09	3.08	17.23	3.99	20.92	0.05	131	22	125	29	NONE		23.8	55	36.3	744	772	4811	200.4	3.34	62	64.1	0	0	4811
									00:11:18	23.35	1.078	25.167	1043	554.267	604.949	1.09	196.7	31.4	42.5	38.9	7.39	2.1	76	7.3	18.25	2.91	17.26	3.94	20.92	0.05	132	21	125	29	NONE		23.8	55	36.3	744	772	4071	169.6	2.83	62	54.3	0	0	4071
									00:11:20	25.32	1.097	27.772	1019	607.356	660.048	1.09	200.4	31.6	42.8	39.4	8.1	2.3	76	8	18.27	2.88	17.31	3.83	20.92	0.05	132	21	125	28	NONE		23.8	55	36.3	744	772	4456	185.7	3.09	62	59.4	0	0	4456
									00:11:23	25.42	1.04	26.441	961	579.665	642.112	1.11	189.8	30.6	42.5	38.4	7.73	2.2	75	7.7	18.25	2.94	17.36	3.8	20.92	0.05	132	21	126	28	NONE		23.8	55	36.3	744	772	4273	178	2.97	62	57	0	0	4273
									00:11:25	24.79	0.933	23.132	916	489.49	546.119	1.12	171.1	26.7	43.7	39.2	6.53	1.9	75	6.5	18.34	2.86	17.47	3.75	20.92	0.05	133	21	127	27	NONE		23.8	54	36.3	744	772	3614	150.6	2.51	62	48.2	0	0	3614
									00:11:28	21.13	1.089	23.007	1060	513.938	568.629	1.11	198.2	32.6	41.9	37.9	6.85	2	74	6.9	18.2	2.99	17.33	3.86	20.92	0.05	132	22	126	28	NONE		23.8	54	36.3	744	772	3787	157.8	2.63	62	50.5	0	0	3787
									00:11:31	21.98	0.98	21.538	1062	461.48	515.043	1.12	179.4	28.4	43.3	38.8	6.15	1.8	73	6.3	18.31	2.9	17.47	3.68	20.92	0.05	133	21	127	27	NONE		23.8	54	36.3	744	772	3408	142	2.37	62	45.4	0	0	3408
									00:11:34	21.58	0.979	21.129	858	468.903	514.846	1.1	178.4	28.9	41.8	38.1	6.25	1.8	72	6.5	18.22	2.95	17.39	3.83	20.92	0.05	132	21	126	28	NONE		23.8	54	36.3	744	772	3449	143.7	2.4	62	46	0	0	3449
									00:11:36	23.53	1.134	26.682	1057	580.348	632.848	1.09	207.3	32.6	43.1	39.6	7.74	2.2	73	7.9	18.28	2.87	17.33	3.82	20.92	0.05	133	21	126	28	NONE		23.8	54	36.3	744	772	4262	177.6	2.96	63	56.8	0	0	4262
									00:11:39	22.73	1.158	26.318	1105	548.555	612.959	1.12	212.8	32.7	45.1	40.3	7.31	2.1	74	7.4	18.38	2.82	17.52	3.66	20.92	0.05	133	20	127	27	NONE		23.8	54	36.3	744	772	4052	168.8	2.81	63	54	0	0	4052
									00:11:41	22.56	1.207	27.226	1112	586.933	651.445	1.11	220.8	35	43.7	39.4	7.83	2.2	74	7.9	18.29	2.9	17.53	3.7	20.92	0.05	133	21	127	27	NONE		23.8	54	36.4	744	772	4328	180.3	3.01	63	57.7	0	0	4328
									00:11:44	25.64	0.943	24.179	948	485.077	540.999	1.12	174.2	25.6	46.1	41.4	6.47	1.8	74	6.6	18.47	2.71	17.6	3.62	20.92	0.05	134	20	128	26	NONE		23.8	54	36.4	744	772	3581	149.2	2.49	63	47.7	0	0	3581
									00:11:46	25.1	1.035	25.983	941	549.513	615.136	1.12	189.8	29.7	44.1	39.4	7.33	2.1	74	7.4	18.34	2.87	17.6	3.62	20.92	0.05	133	21	128	26	NONE		23.8	54	36.4	744	772	4060	169.2	2.82	63	54.1	0	0	4060
									00:11:49	22.64	0.956	21.645	966	446.84	500.403	1.12	175.9	26.8	44.9	40.1	5.96	1.7	74	6	18.4	2.8	17.48	3.74	20.92	0.05	133	20	127	27	NONE		23.8	54	36.4	744	772	3302	137.6	2.29	63	44	0	0	3302
									00:11:52	21.43	0.855	18.321	814	382.628	416.924	1.09	157.2	23.6	44	40.3	5.1	1.5	74	5.2	18.39	2.76	17.37	3.75	20.92	0.05	133	20	126	27	NONE		23.8	54	36.4	744	772	2809	117.1	1.95	63	37.5	0	0	2809
									00:11:55	19.8	1.113	22.04	1050	498.142	536.091	1.08	202.4	32.8	41.5	38.5	6.64	1.9	73	6.8	18.19	2.95	17.25	3.87	20.92	0.05	132	21	125	28	NONE		23.8	54	36.3	744	772	3647	151.9	2.53	63	48.6	0	0	3647
									00:11:57	24	0.855	20.52	861	446.263	477.026	1.07	156.4	24.1	42.2	39.5	5.95	1.7	73	6.1	18.29	2.82	17.24	3.81	20.92	0.05	133	20	125	28	NONE		23.8	54	36.4	744	772	3262	135.9	2.27	63	43.5	0	0	3262
									00:12:00	20.13	1.72	34.631	723	922.336	1008.24	1.09	304.2	60.5	36	32.9	12.3	3.5	73	12.6	17.69	3.52	16.83	4.12	20.92	0.05	128	26	122	30	NONE		23.8	54	36.4	744	772	6777	282.4	4.71	64	90.4	0	0	6777
									00:12:03	20.41	0.526	10.735	1331	161.647	170.272	1.05	100.5	10.2	57.6	54.7	2.16	0.6	74	2.2	19.11	1.94	17.78	3.2	20.92	0.05	139	14	129	23	NONE		23.8	54	36.4	744	772	1178	49.1	0.82	64	15.7	0	0	1178
									00:12:05	24.49	0.941	23.045	806	503.756	529.053	1.05	172.1	26.2	42.3	40.3	6.72	1.9	74	6.8	18.29	2.78	17.35	3.7	20.92	0.05	133	20	126	27	NONE		23.8	54	36.4	744	772	3667	152.8	2.55	64	48.9	0	0	3667
									00:12:08	23.53	0.939	22.094	885	491.961	514.251	1.05	171.3	26.5	41.6	39.8	6.56	1.9	74	6.6	18.24	2.82	17.36	3.73	20.92	0.05	132	20	126	27	NONE		23.8	54	36.4	744	772	3577	149.1	2.48	64	47.7	0	0	3577
									00:12:10	26.79	0.853	22.848	893	485.494	491.923	1.01	156.8	22.3	43.2	42.6	6.47	1.8	74	6.6	18.38	2.61	17.41	3.59	20.92	0.05	133	19	126	26	NONE		23.8	54	36.4	744	772	3506	146.1	2.43	64	46.7	0	0	3506
									00:12:13	21.51	1.163	25.011	1056	605.519	619.659	1.02	209.6	34.9	38.8	37.9	8.07	2.3	75	8.1	18.02	3	17.17	3.79	20.92	0.05	131	22	124	27	NONE		23.8	54	36.4	744	772	4382	182.6	3.04	64	58.4	0	0	4382
									00:12:16	23.72	1.05	24.901	1009	558.929	576.944	1.03	191.4	29.5	41.6	40.3	7.45	2.1	75	7.5	18.23	2.81	17.31	3.69	20.92	0.05	132	20	125	27	NONE		23.8	54	36.4	744	772	4053	168.9	2.81	64	54	0	0	4053
									00:12:18	24	1.155	27.72	1026	617.856	643.264	1.04	210.7	32.5	42.1	40.5	8.24	2.4	75	8.2	18.24	2.81	17.36	3.65	20.92	0.05	132	20	126	26	NONE		23.8	54	36.4	744	772	4489	187	3.12	64	59.9	0	0	4489
									00:12:21	23.81	0.94	22.381	941	489.528	514.367	1.05	171.9	26.2	42.3	40.3	6.53	1.9	77	6.4	18.29	2.79	17.43	3.63	20.92	0.05	133	20	126	26	NONE		23.8	54	36.4	744	772	3564	148.5	2.47	65	47.5	0	0	3564
									00:12:23	22.3	0.86	19.182	915	422.95	443.282	1.05	157.1	24.1	41.7	39.8	5.64	1.6	77	5.5	18.27	2.8	17.22	3.76	20.92	0.05	132	20	125	27	NONE		23.8	54	36.4	744	772	3077	128.2	2.14	65	41	0	0	3077
									00:12:26	23.72	0.979	23.217	926	544.519	559.729	1.03	177.3	28.6	39.6	38.5	7.26	2.1	76	7.2	18.11	2.92	17.22	3.73	20.92	0.05	131	21	125	27	NONE		23.8	54	36.4	744	772	3945	164.4	2.74	65	52.6	0	0	3945
									00:12:28	25.1	0.947	23.774	918	553.848	567.559	1.02	171.7	27.4	39.8	38.8	7.38	2.1	75	7.4	18.13	2.89	17.24	3.65	20.92	0.05	131	21	125	26	NONE		23.8	54	36.4	744	772	4009	167.1	2.78	65	53.5	0	0	4009
									00:12:33	11.95	3.108	37.147	2596	785.807	871.548	1.11	570.1	88.4	46.2	41.7	10.48	3	76	10.3	18.34	2.84	17.79	3.48	20.92	0.05	133	21	129	25	NONE		23.8	54	36.4	744	772	5794	241.4	4.02	65	77.2	0	0	5794
									00:12:36	21.74	0.766	16.652	679	315.589	337.987	1.07	142.7	18.9	47.9	44.8	4.21	1.2	76	4.2	18.63	2.47	17.71	3.41	20.92	0.05	135	18	128	25	NONE		23.8	54	36.4	744	772	2308	96.2	1.6	65	30.8	0	0	2308
									00:12:38	33.52	0.235	7.877	574	52.829	64.2421	1.22	47.2	2.4	104.7	86.1	0.7	0.2	77	0.7	20.09	1.02	19.51	1.52	20.92	0.05	146	7	141	11	NONE		23.8	54	36.4	744	772	398	16.6	0.28	65	5.3	0	0	398
									00:12:41	19.05	0.93	17.714	336	405.074	414.767	1.02	169.1	26.4	40.4	39.5	5.4	1.5	77	5.3	18.18	2.84	16.96	4.02	20.92	0.05	132	21	123	29	NONE		23.8	54	36.4	744	772	2932	122.2	2.04	65	39.1	0	0	2932
									00:12:43	25.1	0.782	19.632	708	467.418	449.138	0.96	141.6	21.7	38.2	39.8	6.23	1.8	78	6	18.11	2.77	16.77	3.99	20.92	0.05	131	20	122	29	NONE		23.8	54	36.4	744	772	3336	139	2.32	65	44.5	0	445	2891
									00:12:46	25.1	1.08	27.113	912	669.598	646.234	0.97	194.4	31.2	37.9	39.2	8.93	2.6	79	8.5	18	2.89	16.83	3.91	20.92	0.05	130	21	122	28	NONE		23.8	54	36.4	744	772	4784	199.3	3.32	66	63.8	0	570	4214
									00:12:48	23.35	1.039	24.257	1009	602.116	577.852	0.96	186.9	30	37.6	39.1	8.03	2.3	79	7.6	17.99	2.89	16.94	3.87	20.92	0.05	130	21	123	28	NONE		23.8	54	36.4	744	772	4297	179	2.98	66	57.3	0	591	3706
									00:12:51	22.9	0.825	18.893	817	454.833	430.443	0.95	149.2	22.8	38	40.2	6.06	1.7	78	5.8	18.08	2.76	16.84	3.86	20.92	0.05	131	20	122	28	NONE		23.8	54	36.4	744	772	3236	134.8	2.25	66	43.1	0	592	2644
									00:12:54	21.82	0.896	19.549	864	503.97	471.723	0.94	160.3	26.2	35.8	38.2	6.72	1.9	77	6.5	17.89	2.92	16.87	3.85	20.92	0.05	130	21	122	28	NONE		23.7	54	36.4	744	772	3578	149.1	2.48	66	47.7	0	781	2796
									00:12:56	22.73	0.899	20.432	866	529.066	487.529	0.92	160.8	26	35.6	38.6	7.05	2	76	7	17.89	2.89	16.82	3.82	20.92	0.05	130	21	122	28	NONE		23.8	54	36.4	744	772	3743	156	2.6	66	49.9	0	1003	2740
									00:12:59	23.81	0.98	23.333	885	608.533	567.909	0.93	175	28.9	35.6	38.2	8.11	2.3	75	8.1	17.86	2.95	16.7	3.88	20.92	0.05	129	21	121	28	NONE		23.7	54	36.4	744	772	4317	179.9	3	66	57.6	0	984	3333
									00:13:02	21.43	0.97	20.786	885	537.995	496.813	0.92	173.5	28.1	35.8	38.8	7.17	2	75	7.2	17.89	2.9	16.92	3.77	20.92	0.05	130	21	123	27	NONE		23.7	54	36.4	744	772	3808	158.7	2.64	66	50.8	0	995	2813
									00:13:04	23.9	0.935	22.351	905	574.356	534.498	0.93	167.4	27.1	36	38.7	7.66	2.2	75	7.7	17.9	2.9	16.95	3.75	20.92	0.05	130	21	123	27	NONE		23.7	54	36.4	744	772	4072	169.7	2.83	66	54.3	0	965	3108
									00:13:07	23.62	1.079	25.488	1053	645.396	606.089	0.94	193.6	31.1	36.9	39.3	8.61	2.5	74	8.7	17.94	2.88	16.97	3.74	20.92	0.05	130	21	123	27	NONE		23.7	54	36.4	744	772	4585	191	3.18	67	61.1	0	953	3632
									00:13:09	25.32	0.983	24.886	924	601.91	574.071	0.95	177.6	27.5	38.4	40.3	8.03	2.3	74	8.1	18.07	2.8	17.1	3.63	20.92	0.05	131	20	124	26	NONE		23.7	54	36.4	744	772	4290	178.7	2.98	67	57.2	0	677	3613
									00:13:12	24.59	1.085	26.68	981	655.452	639.137	0.98	195.4	31.5	38.1	39.1	8.74	2.5	74	8.9	18.01	2.9	17.09	3.69	20.92	0.05	131	21	124	27	NONE		23.7	54	36.4	744	772	4693	195.6	3.26	67	62.6	0	399	4295
									00:13:14	24.9	1.015	25.27	961	581.286	564.213	0.97	184.7	27.5	40.5	41.7	7.75	2.2	74	7.9	18.2	2.71	17.14	3.65	20.92	0.05	132	20	124	26	NONE		23.7	55	36.4	744	772	4158	173.3	2.89	67	55.4	0	417	3741
									00:13:18	15.46	0.951	14.706	848	268.871	321.037	1.19	177.4	25.2	50.7	42.4	3.58	1	77	3.5	18.65	2.65	16.91	3.87	20.92	0.05	135	19	123	28	NONE		23.7	55	36.4	744	772	2019	84.1	1.4	67	26.9	0	0	2019
									00:13:20	23.08	0.919	21.208	892	507.061	487.097	0.96	166.3	25.6	38.6	40.2	6.76	1.9	78	6.5	18.1	2.79	17.03	3.69	20.92	0.05	131	20	123	27	NONE		23.7	55	36.4	744	772	3619	150.8	2.51	67	48.3	0	486	3133
									00:13:23	24	0.803	19.272	746	440.275	415.055	0.94	146.4	21	40	42.4	5.87	1.7	77	5.7	18.23	2.62	17.06	3.69	20.92	0.05	132	19	124	27	NONE		23.7	54	36.4	744	772	3130	130.4	2.17	67	41.7	0	612	2518
									00:13:25	22.81	0.954	21.764	912	543.756	506.097	0.93	171.6	26.9	37.1	39.8	7.25	2.1	77	7.1	17.99	2.82	16.81	3.8	20.92	0.05	130	20	122	28	NONE		23.7	55	36.5	744	772	3855	160.6	2.68	67	51.4	0	911	2944
									00:13:28	21.43	1.113	23.85	992	625.05	581.884	0.93	198.6	32.9	35.8	38.4	8.33	2.4	77	8.1	17.84	2.96	16.91	3.79	20.92	0.05	129	21	123	27	NONE		23.7	55	36.4	744	772	4432	184.7	3.08	67	59.1	0	1045	3387
									00:13:31	22.47	0.913	20.517	909	507.751	470.601	0.93	164.5	25.4	37.3	40.3	6.77	1.9	76	6.7	18.02	2.78	16.88	3.75	20.92	0.05	131	20	122	27	NONE		23.7	55	36.5	744	772	3597	149.9	2.5	68	48	0	898	2699
									00:13:34	23.53	0.937	22.047	874	546.056	506.338	0.93	168.8	26.1	37.4	40.3	7.28	2.1	76	7.2	18.01	2.79	16.95	3.67	20.92	0.05	131	20	123	27	NONE		23.7	55	36.4	744	772	3869	161.2	2.69	68	51.6	0	960	2908
									00:13:36	24.39	0.901	21.976	872	548.204	510.898	0.93	162.1	25.4	37	39.7	7.31	2.1	76	7.2	17.99	2.82	17.02	3.6	20.92	0.05	130	20	123	26	NONE		23.7	55	36.5	744	772	3888	162	2.7	68	51.8	0	903	2985
									00:13:38	25	0.897	22.425	855	557.834	515.315	0.92	161.5	25	37.1	40.1	7.44	2.1	75	7.4	18	2.79	17.09	3.61	20.92	0.05	131	20	124	26	NONE		23.7	55	36.5	744	772	3949	164.5	2.74	68	52.7	0	1027	2922
									00:13:41	25.75	0.889	22.893	845	561.175	522.237	0.93	160.4	24.6	37.6	40.4	7.48	2.1	75	7.5	18.04	2.77	17.06	3.54	20.92	0.05	131	20	124	26	NONE		23.7	55	36.5	744	772	3979	165.8	2.76	68	53.1	0	942	3037
									00:13:43	24.49	0.845	20.694	813	519.051	482.718	0.93	151.9	23.9	36.6	39.3	6.92	2	75	6.9	17.98	2.83	17.06	3.57	20.92	0.05	130	21	124	26	NONE		23.7	55	36.5	744	772	3680	153.3	2.56	68	49.1	0	879	2801
									00:13:46	24.49	0.85	20.816	804	524.917	484.72	0.92	152.7	24	36.4	39.4	7	2	74	7.1	17.96	2.82	17.07	3.59	20.92	0.05	130	20	124	26	NONE		23.7	55	36.5	744	772	3716	154.8	2.58	68	49.5	0	971	2745
									00:13:48	25.97	0.828	21.506	803	548.455	503.432	0.92	148.5	23.5	35.9	39.1	7.31	2.1	74	7.4	17.93	2.84	16.98	3.58	20.92	0.05	130	21	123	26	NONE		23.7	55	36.5	744	772	3878	161.6	2.69	68	51.7	0	1086	2791
									00:13:50	25.32	0.843	21.342	834	535.634	490.527	0.92	151.6	23.5	36.5	39.9	7.14	2	74	7.2	17.98	2.79	16.95	3.62	20.92	0.05	130	20	123	26	NONE		23.7	55	36.5	744	772	3785	157.7	2.63	68	50.5	0	1088	2697
									00:13:53	24	0.881	21.144	834	535.342	490.831	0.92	158.2	24.8	36.4	39.7	7.14	2	74	7.2	17.96	2.81	16.99	3.62	20.92	0.05	130	20	123	26	NONE		23.7	55	36.5	744	772	3784	157.7	2.63	69	50.5	0	1074	2710
									00:13:55	24.79	0.861	21.347	891	520.527	482.289	0.93	155.5	23.6	37.7	40.7	6.94	2	74	7	18.06	2.74	17.11	3.62	20.92	0.05	131	20	124	26	NONE		23.7	55	36.5	744	772	3687	153.6	2.56	69	49.2	0	924	2763
									00:13:58	24.9	0.919	22.88	824	555.644	512.946	0.92	166.1	25	38	41.2	7.41	2.1	74	7.5	18.07	2.72	17.06	3.63	20.92	0.05	131	20	124	26	NONE		23.7	55	36.5	744	772	3933	163.9	2.73	69	52.4	0	1031	2902
									00:14:00	22.56	0.933	21.045	968	480.808	453.247	0.94	170.1	24.4	40.5	42.9	6.41	1.8	75	6.4	18.23	2.62	17.24	3.53	20.92	0.05	132	19	125	26	NONE		23.7	55	36.5	744	772	3418	142.4	2.37	69	45.6	0	669	2749
									00:14:03	24.9	0.786	19.568	730	469.38	437.001	0.93	142.3	21.3	38	40.8	6.26	1.8	74	6.3	18.1	2.71	17.11	3.62	20.92	0.05	131	20	124	26	NONE		23.7	55	36.5	744	772	3328	138.7	2.31	69	44.4	0	784	2545
									00:14:05	24.79	0.793	19.661	712	473.87	437.202	0.92	143.5	21.4	37.8	41	6.32	1.8	75	6.3	18.1	2.7	17.06	3.65	20.92	0.05	131	20	124	26	NONE		23.7	55	36.5	744	772	3354	139.7	2.33	69	44.7	0	886	2468
									00:14:08	22.99	0.882	20.276	871	511.587	466.274	0.91	158.5	24.6	36.5	40	6.82	1.9	75	6.8	17.97	2.79	16.87	3.74	20.92	0.05	130	20	122	27	NONE		23.7	55	36.5	744	772	3612	150.5	2.51	69	48.2	0	1092	2520
									00:14:10	24.19	0.866	20.952	843	529.024	482.754	0.91	155.6	24.2	36.4	39.9	7.05	2	75	7.1	17.97	2.79	16.84	3.73	20.92	0.05	130	20	122	27	NONE		23.7	55	36.5	744	772	3736	155.7	2.59	69	49.8	0	1115	2621
									00:14:13	22.9	0.874	20.015	889	499.625	458.805	0.92	157.3	24.3	36.9	40.1	6.66	1.9	75	6.7	18	2.78	17.1	3.66	20.92	0.05	130	20	124	27	NONE		23.7	55	36.5	744	772	3533	147.2	2.45	69	47.1	0	985	2548
									00:14:15	22.9	0.805	18.435	798	456.811	415.245	0.91	145.1	22	36.8	40.5	6.09	1.7	75	6.1	18.02	2.73	17.05	3.64	20.92	0.05	131	20	124	26	NONE		23.7	55	36.5	744	772	3223	134.3	2.24	69	43	0	1001	2222
									00:14:18	21.98	0.78	17.143	815	429.394	385.825	0.9	140.4	21.3	36.3	40.4	5.73	1.6	75	5.7	18	2.73	16.89	3.69	20.92	0.05	130	20	122	27	NONE		23.7	55	36.5	744	772	3023	125.9	2.1	70	40.3	0	1047	1976
									00:14:21	23.26	0.83	19.302	765	488.647	442.915	0.91	149.1	23.1	36.2	39.9	6.52	1.9	75	6.5	17.96	2.78	16.95	3.67	20.92	0.05	130	20	123	27	NONE		23.7	55	36.5	744	772	3446	143.6	2.39	70	45.9	0	1101	2345
									00:14:24	18.13	1.317	23.873	1264	639.585	588.072	0.92	234.2	39.3	35.3	38.4	8.53	2.4	76	8.4	17.78	2.98	16.93	3.75	20.92	0.05	129	22	123	27	NONE		23.7	55	36.5	744	772	4523	188.5	3.14	70	60.3	0	1243	3280
									00:14:27	22.56	0.833	18.789	829	483.197	433.351	0.9	149.3	23.3	35.6	39.7	6.44	1.8	75	6.4	17.92	2.8	16.82	3.74	20.92	0.05	130	20	122	27	NONE		23.7	55	36.5	744	772	3400	141.7	2.36	70	45.3	0	1197	2203
									00:14:29	24	0.938	22.512	922	585.129	526.521	0.9	167.8	26.6	35.6	39.6	7.8	2.2	76	7.7	17.89	2.84	16.84	3.68	20.92	0.05	130	21	122	27	NONE		23.7	55	36.5	744	772	4120	171.7	2.86	70	54.9	0	1408	2712
									00:14:32	24.29	0.936	22.737	790	617.849	551.288	0.89	166.2	27.5	34	38.2	8.24	2.4	76	8.1	17.76	2.94	16.85	3.67	20.92	0.05	129	21	122	27	NONE		23.7	55	36.5	744	772	4343	181	3.02	70	57.9	0	1597	2746
									00:14:34	23.26	0.921	21.419	962	549.411	496.695	0.9	165.1	25.9	36	39.8	7.33	2.1	76	7.2	17.93	2.81	16.94	3.68	20.92	0.05	130	20	123	27	NONE		23.7	55	36.5	744	772	3872	161.3	2.69	70	51.6	0	1268	2604
									00:14:37	21.82	0.864	18.851	849	478.107	429.876	0.9	155.2	23.9	36.2	40.3	6.37	1.8	76	6.3	17.96	2.77	16.88	3.68	20.92	0.05	130	20	122	27	NONE		23.7	55	36.5	744	772	3366	140.2	2.34	70	44.9	0	1159	2207
									00:14:40	22.73	0.844	19.182	767	498.869	446.068	0.89	151	23.8	35.3	39.4	6.65	1.9	76	6.6	17.89	2.82	16.94	3.7	20.92	0.05	130	20	123	27	NONE		23.8	55	36.5	744	772	3508	146.2	2.44	71	46.8	0	1267	2241
									00:14:53	17.29	1.225	21.182	997	581.055	507.897	0.87	217.3	35.6	34.4	39.3	7.75	2.2	78	7.4	17.74	2.91	16.65	3.83	20.92	0.05	129	21	121	28	NONE		23.7	55	36.5	744	772	4068	169.5	2.82	71	54.2	0	1748	2320
									00:14:56	25.1	0.944	23.699	993	599.351	533.826	0.89	169.7	25.8	36.6	41.1	7.99	2.3	80	7.5	17.98	2.73	17	3.62	20.92	0.05	130	20	123	26	NONE		23.7	55	36.5	744	772	4212	175.5	2.92	71	56.2	0	1571	2640
									00:14:58	21.05	0.752	15.832	827	370.607	332.71	0.9	136.8	19.2	38.7	43.2	4.94	1.4	81	4.6	18.19	2.55	17.05	3.59	20.92	0.05	132	19	124	26	NONE		23.7	55	36.5	744	772	2608	108.7	1.81	71	34.8	0	910	1698
									00:15:01	20.62	0.817	16.845	748	441.99	391.064	0.88	146	23	34.8	39.4	5.89	1.7	80	5.5	17.87	2.82	16.66	3.82	20.92	0.05	130	20	121	28	NONE		23.7	55	36.5	744	772	3102	129.2	2.15	71	41.4	0	1220	1882
									00:15:04	21.2	0.882	18.7	758	525.063	458.495	0.87	155.8	26.2	32.8	37.5	7	2	79	6.6	17.66	2.97	16.75	3.79	20.92	0.05	128	22	121	27	NONE		23.7	55	36.5	744	772	3675	153.1	2.55	72	49	0	1590	2085
									00:15:07	20.27	1.038	21.041	940	573.89	494.888	0.86	184.4	29.6	34.2	39.6	7.65	2.2	78	7.4	17.76	2.85	16.83	3.76	20.92	0.05	129	21	122	27	NONE		23.8	55	36.5	744	772	4007	167	2.78	72	53.4	0	1883	2124
									00:15:10	23.35	1.016	23.72	934	645.181	554.522	0.86	180.6	28.8	34.2	39.8	8.6	2.5	77	8.4	17.78	2.83	16.77	3.73	20.92	0.05	129	21	122	27	NONE		23.7	55	36.5	744	772	4502	187.6	3.13	72	60	0	2159	2343
									00:15:13	20.48	1.158	23.713	968	629.531	550.503	0.87	206.6	32.6	35.4	40.5	8.39	2.4	76	8.3	17.84	2.82	16.78	3.73	20.92	0.05	129	20	122	27	NONE		23.8	55	36.5	744	772	4407	183.6	3.06	72	58.8	0	1888	2519
									00:15:15	27.65	0.79	21.843	796	532.559	469.022	0.88	142.9	20.6	37.4	42.4	7.1	2	76	7	18.09	2.61	16.97	3.5	20.92	0.05	131	19	123	25	NONE		23.8	55	36.5	744	772	3734	155.6	2.59	72	49.8	0	1520	2213
									00:15:17	25	0.956	23.9	881	596.607	533.576	0.89	172.2	25.9	37.1	41.5	7.95	2.3	77	7.7	18.01	2.71	16.97	3.59	20.92	0.05	131	20	123	26	NONE		23.8	55	36.5	744	772	4196	174.8	2.91	72	55.9	0	1513	2683
									00:15:20	24.9	0.922	22.954	906	562.652	519.186	0.92	166.4	25.3	37.7	40.9	7.5	2.1	77	7.3	18.05	2.74	17.17	3.48	20.92	0.05	131	20	124	25	NONE		23.8	55	36.5	744	772	3982	165.9	2.77	72	53.1	0	1050	2932
									00:15:22	24.9	0.874	21.759	842	537.873	498.786	0.93	157.5	24.3	37.2	40.1	7.17	2	78	6.9	18.02	2.78	17.2	3.53	20.92	0.05	131	20	125	26	NONE		23.8	55	36.5	744	772	3811	158.8	2.65	72	50.8	0	945	2866
									00:15:24	26.32	0.875	23.026	826	558.209	525.01	0.94	158.1	24.2	38	40.4	7.44	2.1	76	7.3	18.07	2.77	17.18	3.47	20.92	0.05	131	20	125	25	NONE		23.8	55	36.5	744	772	3967	165.3	2.75	72	52.9	0	805	3161
									00:15:27	21.98	0.892	19.604	868	480.96	449.382	0.93	160.9	24.8	37.6	40.2	6.41	1.8	76	6.3	18.04	2.78	17.21	3.52	20.92	0.05	131	20	125	26	NONE		23.8	55	36.5	744	772	3413	142.2	2.37	73	45.5	0	765	2648
									00:15:30	23.26	0.945	21.977	914	514.094	482.803	0.94	171.7	25.2	39.6	42.1	6.85	2	76	6.8	18.17	2.67	17.11	3.6	20.92	0.05	132	19	124	26	NONE		23.8	55	36.5	744	772	3652	152.2	2.54	73	48.7	0	759	2893
									00:15:32	23.72	0.855	20.277	828	483.489	453.419	0.94	154.9	23.2	38.5	41.1	6.45	1.8	76	6.4	18.12	2.71	17.09	3.57	20.92	0.05	131	20	124	26	NONE		23.8	55	36.5	744	772	3433	143.1	2.38	73	45.8	0	729	2705
									00:15:35	20.98	0.928	19.469	883	482.775	451.537	0.94	167.1	26.1	37.3	39.9	6.44	1.8	75	6.4	18.01	2.81	17.2	3.53	20.92	0.05	131	20	125	26	NONE		23.8	55	36.5	744	772	3426	142.8	2.38	73	45.7	0	757	2670
									00:15:38	21.9	0.758	16.599	781	389	355.207	0.91	137.8	19.7	38.7	42.4	5.19	1.5	75	5.2	18.18	2.6	17.04	3.58	20.92	0.05	132	19	124	26	NONE		23.8	55	36.5	744	772	2747	114.5	1.91	73	36.6	0	815	1933
									00:15:41	22.06	0.807	17.801	733	448.842	403.661	0.9	145.1	22.2	36.2	40.3	5.98	1.7	76	5.9	17.98	2.75	16.97	3.68	20.92	0.05	130	20	123	27	NONE		23.7	55	36.5	744	772	3160	131.7	2.19	73	42.1	0	1086	2074
									00:15:43	25.32	0.883	22.354	822	560.518	504.976	0.9	158.9	24.2	36.7	40.8	7.47	2.1	76	7.4	18	2.74	16.88	3.66	20.92	0.05	130	20	122	27	NONE		23.8	55	36.5	744	772	3948	164.5	2.74	73	52.6	0	1335	2613
									00:15:45	23.81	0.897	21.357	843	531.917	478.775	0.9	161.6	24.4	37	41.1	7.09	2	75	7.1	18.02	2.72	16.94	3.63	20.92	0.05	131	20	123	26	NONE		23.8	55	36.5	744	772	3746	156.1	2.6	73	49.9	0	1277	2468
									00:15:48	23.44	0.764	17.906	814	426.655	384.056	0.9	138.6	19.9	38.1	42.4	5.69	1.6	75	5.7	18.14	2.6	17	3.55	20.92	0.05	132	19	123	26	NONE		23.8	55	36.5	744	772	3004	125.2	2.09	73	40.1	0	1024	1981
									00:15:51	21.98	0.804	17.67	763	448.5	394.825	0.88	144.5	21.8	36	40.9	5.98	1.7	75	6	17.97	2.71	17.02	3.6	20.92	0.05	130	20	123	26	NONE		23.8	55	36.5	744	772	3144	131	2.18	74	41.9	0	1284	1860
									00:15:53	23.08	0.879	20.285	830	514.524	452.588	0.88	158	23.8	36.3	41.2	6.86	2	75	6.9	17.97	2.71	16.91	3.64	20.92	0.05	130	20	123	26	NONE		23.7	55	36.5	744	772	3606	150.3	2.5	74	48.1	0	1482	2125
									00:15:56	24.49	0.938	22.971	909	598.703	531.094	0.89	167.8	26.3	35.5	40	7.98	2.3	75	8	17.89	2.8	16.81	3.7	20.92	0.05	130	20	122	27	NONE		23.7	55	36.5	744	772	4204	175.1	2.92	74	56	0	1620	2583
									00:15:59	17.8	1.05	18.694	1026	485.868	425.625	0.88	188	29	35.9	41	6.48	1.9	75	6.5	17.9	2.76	16.78	3.71	20.92	0.05	130	20	122	27	NONE		23.7	55	36.5	744	772	3403	141.8	2.36	74	45.4	0	1440	1963
									00:16:02	22.99	0.927	21.31	860	541.734	473.549	0.87	166.6	25	36.4	41.6	7.22	2.1	76	7.1	17.97	2.7	16.98	3.58	20.92	0.05	130	20	123	26	NONE		23.7	55	36.5	744	772	3792	158	2.63	74	50.6	0	1629	2163
									00:16:06	15.67	1.625	25.457	1635	665.373	612.739	0.92	290.2	47.4	36.6	39.8	8.87	2.5	76	8.8	17.86	2.92	17.05	3.59	20.92	0.05	129	21	124	26	NONE		23.8	55	36.5	744	772	4707	196.1	3.27	74	62.8	0	1271	3436
									00:16:08	25	0.739	18.475	732	434.23	395.233	0.91	134.3	19.2	38.5	42.3	5.79	1.7	76	5.7	18.17	2.6	17.33	3.39	20.92	0.05	132	19	126	25	NONE		23.8	55	36.5	744	772	3065	127.7	2.13	74	40.9	0	939	2125
									00:16:10	26.79	0.634	16.982	586	391.554	361.68	0.92	115.5	16.4	38.6	41.8	5.22	1.5	75	5.2	18.22	2.59	17.11	3.44	20.92	0.05	132	19	124	25	NONE		23.7	55	36.5	744	772	2772	115.5	1.92	74	37	0	722	2050
									00:16:13	22.14	0.707	15.653	585	385.103	348.459	0.9	127.6	19.1	36.6	40.5	5.13	1.5	74	5.2	18.05	2.7	17.04	3.57	20.92	0.05	131	20	124	26	NONE		23.8	55	36.5	744	772	2715	113.1	1.89	74	36.2	0	882	1833
									00:16:16	22.22	0.965	21.444	843	560.774	500.325	0.89	172.5	27.3	35.5	39.8	7.48	2.1	75	7.5	17.88	2.83	16.88	3.69	20.92	0.05	130	21	122	27	NONE		23.8	55	36.5	744	772	3942	164.2	2.74	75	52.6	0	1450	2492
									00:16:18	23.62	0.964	22.772	932	574.982	515.987	0.9	173.3	26.5	36.7	40.9	7.67	2.2	76	7.6	17.98	2.75	16.96	3.6	20.92	0.05	130	20	123	26	NONE		23.8	55	36.5	744	772	4046	168.6	2.81	75	54	0	1417	2629
									00:16:21	21.43	0.705	15.107	737	342.562	312.091	0.91	128.8	17.7	39.7	43.6	4.57	1.3	75	4.6	18.27	2.51	17.1	3.47	20.92	0.05	132	18	124	25	NONE		23.8	55	36.5	744	772	2418	100.8	1.68	75	32.2	0	734	1684
									00:16:24	22.81	0.745	16.996	702	418.79	372.098	0.89	134.5	19.8	36.8	41.4	5.58	1.6	74	5.7	18.05	2.66	17.13	3.48	20.92	0.05	131	19	124	25	NONE		23.8	55	36.5	744	772	2941	122.6	2.04	75	39.2	0	1119	1822
									00:16:26	22.99	0.781	17.954	723	440.224	391.973	0.89	141.1	20.7	37.1	41.7	5.87	1.7	74	5.9	18.07	2.65	17.04	3.51	20.92	0.05	131	19	124	25	NONE		23.8	55	36.5	744	772	3093	128.9	2.15	75	41.2	0	1157	1936
									00:16:29	23.17	0.684	15.846	615	395.965	343.425	0.87	123.3	18	35.9	41.4	5.28	1.5	73	5.4	18.03	2.63	16.87	3.56	20.92	0.05	131	19	122	26	NONE		23.8	55	36.5	744	772	2768	115.3	1.92	75	36.9	0	1253	1514
									00:16:31	24.39	0.856	20.878	829	538.926	466.29	0.87	153.5	23.2	35.6	41.1	7.19	2.1	74	7.3	17.93	2.71	16.75	3.64	20.92	0.05	130	20	121	26	NONE		23.8	55	36.5	744	772	3765	156.9	2.61	75	50.2	0	1732	2033
									00:16:34	24.49	0.883	21.624	795	563.987	494.647	0.88	158	24.5	35.3	40.3	7.52	2.1	73	7.7	17.89	2.77	16.72	3.69	20.92	0.05	130	20	121	27	NONE		23.8	55	36.5	744	772	3951	164.6	2.74	75	52.7	0	1658	2293
									00:16:36	22.56	0.843	19.015	751	495.118	423.776	0.86	151	22.8	35.2	41.1	6.6	1.9	73	6.8	17.91	2.7	16.76	3.66	20.92	0.05	130	20	122	27	NONE		23.8	55	36.5	744	772	3452	143.8	2.4	75	46	0	1698	1754
									00:16:39	24.1	0.808	19.47	877	494.288	426.766	0.86	145.3	21.5	36	41.7	6.59	1.9	74	6.7	17.98	2.66	16.94	3.49	20.92	0.05	130	19	123	25	NONE		23.8	55	36.5	744	772	3452	143.8	2.4	75	46	0	1609	1843
									00:16:42	21.43	0.744	15.943	744	393.628	347.715	0.88	134.3	19.7	36.7	41.5	5.25	1.5	74	5.3	18.05	2.65	17.03	3.52	20.92	0.05	131	19	123	26	NONE		23.8	55	36.5	744	772	2761	115.1	1.92	76	36.8	0	1099	1662
									00:16:45	19.17	0.744	14.262	700	369.169	315.878	0.86	133.4	20	35	40.9	4.92	1.4	74	5	17.93	2.69	16.88	3.53	20.92	0.05	130	19	122	26	NONE		23.8	55	36.5	744	772	2574	107.2	1.79	76	34.3	0	1268	1306
									00:16:47	23.35	0.864	20.171	811	533.904	459.972	0.86	154.3	23.9	34.7	40.3	7.12	2	73	7.3	17.86	2.77	16.79	3.62	20.92	0.05	129	20	122	26	NONE		23.8	55	36.5	744	772	3727	155.3	2.59	76	49.7	0	1761	1966
									00:16:51	18.63	1.061	19.77	903	550.559	473.519	0.86	187.8	30.8	33.5	39	7.34	2.1	75	7.3	17.7	2.9	16.63	3.76	20.92	0.05	128	21	121	27	NONE		23.8	55	36.5	744	772	3842	160.1	2.67	76	51.2	0	1835	2007
									00:16:54	20.2	0.925	18.687	908	495.326	422.944	0.85	165.2	25.4	34.9	40.8	6.6	1.9	75	6.6	17.86	2.75	16.87	3.6	20.92	0.05	129	20	122	26	NONE		23.8	55	36.5	744	772	3452	143.8	2.4	76	46	0	1721	1730
									00:16:56	23.81	0.773	18.405	836	467.235	404.046	0.86	139	20.6	35.8	41.4	6.23	1.8	74	6.3	17.98	2.66	16.9	3.53	20.92	0.05	130	19	123	26	NONE		23.8	55	36.5	744	772	3264	136	2.27	76	43.5	0	1507	1757
									00:16:59	22.06	0.849	18.728	789	497.106	423.631	0.85	151.6	23.3	34.6	40.6	6.63	1.9	74	6.7	17.86	2.74	16.83	3.55	20.92	0.05	129	20	122	26	NONE		23.8	55	36.5	744	772	3463	144.3	2.4	76	46.2	0	1747	1716
									00:17:01	22.22	0.812	18.044	819	477.739	412.192	0.86	145	22.5	34.5	40	6.37	1.8	75	6.4	17.86	2.77	16.99	3.54	20.92	0.05	129	20	123	26	NONE		23.8	55	36.6	744	772	3336	139	2.32	76	44.5	0	1562	1774
									00:17:04	22.73	0.914	20.773	847	560.496	481.643	0.86	162.7	25.7	34.2	39.8	7.47	2.1	75	7.5	17.8	2.81	16.74	3.66	20.92	0.05	129	20	121	27	NONE		23.8	55	36.5	744	772	3911	162.9	2.72	76	52.1	0	1878	2033
									00:17:07	24.19	0.741	17.927	767	458.041	396.67	0.87	133.1	19.9	35.4	40.9	6.11	1.7	75	6.1	17.96	2.69	16.92	3.52	20.92	0.05	130	19	123	26	NONE		23.8	55	36.5	744	772	3201	133.4	2.22	77	42.7	0	1464	1737
									00:17:09	26.43	0.798	21.093	762	536.774	468.241	0.87	143.4	21.5	35.8	41.1	7.16	2	75	7.2	17.97	2.69	16.88	3.53	20.92	0.05	130	20	122	26	NONE		23.8	55	36.5	744	772	3756	156.5	2.61	77	50.1	0	1637	2119
									00:17:11	23.53	0.803	18.894	780	476.498	416.777	0.87	144.5	21.5	36.2	41.4	6.35	1.8	76	6.3	18	2.68	16.87	3.59	20.92	0.05	130	19	122	26	NONE		23.8	55	36.5	744	772	3336	139	2.32	77	44.5	0	1427	1909
									00:17:14	21.98	0.705	15.495	753	381.088	331.156	0.87	127.4	18.3	36.6	42.1	5.08	1.5	75	5.1	18.07	2.6	16.99	3.51	20.92	0.05	131	19	123	25	NONE		23.8	55	36.6	744	772	2665	111	1.85	77	35.5	0	1192	1473
									00:17:17	20.41	0.819	16.714	721	448.366	380.193	0.85	146	22.6	34.1	40.2	5.98	1.7	74	6.1	17.83	2.76	16.7	3.66	20.92	0.05	129	20	121	27	NONE		23.8	55	36.6	744	772	3120	130	2.17	77	41.6	0	1619	1501
									00:17:20	21.98	0.735	16.154	773	418.592	354.861	0.85	131.8	19.6	34.9	41.2	5.58	1.6	74	5.7	17.93	2.67	16.85	3.6	20.92	0.05	130	19	122	26	NONE		23.8	55	36.5	744	772	2913	121.4	2.02	77	38.8	0	1514	1399
									00:17:23	16.95	0.961	16.288	682	467.01	380.189	0.81	169.5	27.2	32.3	39.7	6.23	1.8	75	6.2	17.64	2.83	16.41	3.82	20.92	0.05	128	21	119	28	NONE		23.8	55	36.6	744	772	3225	134.4	2.24	77	43	0	2046	1179
									00:17:26	23.62	0.83	19.606	908	541.083	441.93	0.82	147.4	22.7	33.2	40.6	7.21	2.1	75	7.2	17.76	2.73	16.72	3.48	20.92	0.05	129	20	121	25	NONE		23.8	55	36.5	744	772	3739	155.8	2.6	77	49.8	0	2338	1400
									00:17:28	25.1	0.795	19.958	744	556.938	455.283	0.82	140.9	22	32.7	40	7.43	2.1	75	7.4	17.72	2.77	16.71	3.46	20.92	0.05	128	20	121	25	NONE		23.8	55	36.5	744	772	3849	160.4	2.67	77	51.3	0	2398	1451
									00:17:31	24.19	0.805	19.476	775	531.41	438.662	0.83	143.2	22	33.5	40.5	7.09	2	75	7.1	17.79	2.73	16.85	3.54	20.92	0.05	129	20	122	26	NONE		23.8	55	36.5	744	772	3679	153.3	2.56	77	49.1	0	2192	1488
									00:17:32	43.17	0.634	27.367	398	682.372	579.2	0.85	114.4	16.3	35.7	42	9.1	2.6	75	9.1	18.04	2.57	16.63	3.52	20.92	0.05	131	19	121	26	NONE		23.8	55	36.5	744	772	4750	197.9	3.3	78	63.3	0	2451	2299
									00:17:36	17.39	0.74	12.87	894	317.577	258.859	0.82	133.9	18.1	36.7	45	4.23	1.2	76	4.2	18.09	2.45	16.56	3.69	20.92	0.05	131	18	120	27	NONE		23.8	55	36.6	744	772	2194	91.4	1.52	78	29.2	0	1384	809
									00:17:39	20.13	0.829	16.691	796	475.064	380.063	0.8	146.5	22.9	32.2	40.2	6.33	1.8	76	6.3	17.67	2.76	16.63	3.66	20.92	0.05	128	20	121	27	NONE		23.8	55	36.6	744	772	3270	136.2	2.27	78	43.6	0	2232	1038
									00:17:41	21.82	0.806	17.585	776	490.173	390.08	0.8	143	21.7	32.8	41.2	6.54	1.9	75	6.5	17.74	2.69	16.49	3.67	20.92	0.05	129	20	120	27	NONE		23.9	55	36.6	744	772	3371	140.4	2.34	78	44.9	0	2349	1022
									00:17:44	23.62	0.875	20.669	767	578.944	461.308	0.8	155.1	23.7	32.8	41.2	7.72	2.2	75	7.7	17.73	2.71	16.54	3.6	20.92	0.05	129	20	120	26	NONE		23.9	55	36.6	744	772	3982	165.9	2.77	78	53.1	0	2761	1221
									00:17:46	24.29	0.815	19.798	855	518.146	419.938	0.81	146.1	21	34.9	43.1	6.91	2	76	6.8	17.93	2.58	16.79	3.55	20.92	0.05	130	19	122	26	NONE		23.8	55	36.6	744	772	3575	149	2.48	78	47.7	0	2313	1262
									00:17:49	23.53	0.794	18.682	751	498.054	403.02	0.81	141.9	20.8	34.2	42.3	6.64	1.9	75	6.6	17.87	2.62	16.73	3.57	20.92	0.05	130	19	121	26	NONE		23.9	55	36.6	744	772	3435	143.1	2.39	78	45.8	0	2237	1198
									00:17:52	22.99	0.814	18.713	782	491.545	401.284	0.82	145.8	21.2	34.8	42.6	6.55	1.9	75	6.6	17.91	2.6	16.59	3.66	20.92	0.05	130	19	120	27	NONE		23.8	55	36.6	744	772	3396	141.5	2.36	78	45.3	0	2128	1268
									00:17:54	21.35	1.054	22.505	970	630.573	521.149	0.83	186.6	29.6	33.3	40.3	8.41	2.4	75	8.4	17.7	2.81	16.79	3.48	20.92	0.05	128	20	122	25	NONE		23.8	55	36.6	744	772	4367	181.9	3.03	78	58.2	0	2586	1781
[truncated: 35 more columns]

## Sheet: Sonuçlar
Parametre	um	Pre	Bekl.	%Beklenen	Ex Sonrası	% Değişim	Normal	Sınıf
Parametre	um	Ölçüm	Dinlenme	Isınma	AT	RC	Maks	Bekl.	%Beklenen	Normal	Sınıf
Parametre	um	Ölçüm	Dinlenme	Isınma	AT	RC	Maks	Bekl.	%Beklenen	Normal	Sınıf
Parametre	um	Ölçüm	Dinlenme	Isınma	AT	RC	Maks	Bekl.	%Beklenen	Normal	Sınıf
Parametre	um	Ölçüm	Dinlenme	Isınma	AT	RC	Maks	Bekl.	%Beklenen	Normal	Sınıf
Parametre	um	Ölçüm	Dinlenme	Isınma	AT	RC	Maks	Bekl.	%Beklenen	Normal	Sınıf
