# Supplementary material for: Correction: The contribution of energy systems during 30-second lower body Wingate anaerobic test in combat sports athletes: Intermittent versus single forms and gender comparison
Source: PLoS One. 2024 Jun 27;19(6):e0306361. doi: 10.1371/journal.pone.0306361 (PMC11210755; doi:10.1371/journal.pone.0306361)
Supplement: S1 File — A) Descriptive characteristics of athletes including age range, height, weight; B) Wingate test outputs, including metrics such as peak power, mean power, and fatigue index; C) Oxygen Consumption (O2) Data for two different Wingate test protocols, providing comparative insights into athletes’ oxygen consumption during these tests. (ZIP) [file pone.0306361.s001.zip › S1 File/C. Oxygen consumption data for two Wingate tests/All Raw-Oxygen Data/69.xlsx]

## Sheet: Veri
			Test Tarihi	24112022		Barometrik basınç (mmHg)	759		t	Rf	VT	VE_ergo	IV	VO2	VCO2	RQ	O2eksp	CO2eksp	VE/VO2	VE/VCO2	VO2/Kg	METS	HR	VO2/HR	FeO2	FeCO2	FetO2	FetCO2	FiO2	FiCO2	PeO2	PeCO2	PetO2	PETCO2	Faz	İşaretleyici	Ortam Sıc.	RH Amb	Cihaz Sıcaklığı	Analizör Basıncı	PB	EEkc	EEh	EEm	EEtot	EEkg	PRO	YAĞ	CHO
			Test Süresi	00:09:43		Ortam Sıcaklığı (°C)	22		s	1/min	L(btps)	L/min	mL	mL/min	mL/min	---	mL	mL	---	---	mL/min/Kg	---	bpm	mL/beat	%	%	%	%	%	%	mmHg	mmHg	mmHg	mmHg	---	---	°C	%	°C	mmHg	mmHg	kcal/day	kcal/h	kcal/min	kcal	kcal/Kg/day	kcal/day	kcal/day	kcal/day
			Test Süresi	00:16:05		Ortam Görece Nem (%)	58
			Egzersiz Süresi	00:00:00		Flowmetre sıcaklığı (°C)	34		00:00:00	20.55	1.026	21.082	623	650.606	754.655	1.16	175	45	30.2	26	13.55	3.9	138	4.7	17.06	4.39	16.38	5.17	20.92	0.05	121	31	117	37	NONE		22.2	56	37	731	759	4849	202	3.37	0	101	0	0	4849
			Kişi (Hasta) Tipi	Healthy		Flowmetre Bağıl Nem (%)	100		00:00:02	26.32	0.769	20.237	484	598.6	662.941	1.11	132.7	30.9	30.7	27.7	12.47	3.6	137	4.4	17.26	4.02	16.46	5	20.92	0.05	123	29	117	36	NONE		22.2	56	37	731	759	4412	183.8	3.06	0	91.9	0	0	4412
			Test Türü	Azami		STPD (---)	0.8255		00:00:04	27.27	0.763	20.809	507	609.773	678.111	1.11	131.9	30.5	31	27.9	12.7	3.6	135	4.5	17.29	4	16.51	4.92	20.92	0.05	123	28	118	35	NONE		22.2	56	37	731	759	4499	187.4	3.12	0	93.7	0	0	4499
			Ergometre	Hiçbiri		BTPS Ins (---)	1.103		00:00:07	22.99	1.023	23.517	551	679.713	760.8	1.12	177.3	40.6	32.2	28.8	14.16	4	131	5.2	17.33	3.97	16.39	5.04	20.92	0.05	123	28	117	36	NONE		22.2	56	37	731	759	5022	209.3	3.49	0	104.6	0	0	5022
			Protokol	Hiçbiri		BTPS Eksp (---)	1.02		00:00:12	14.08	2.166	30.507	1260	753.351	938.57	1.25	385	81.8	39.2	31.5	15.69	4.5	127	5.9	17.77	3.78	17.11	4.65	20.92	0.05	127	27	122	33	NONE		22.2	56	37	731	759	5718	238.2	3.97	1	119.1	0	0	5718
			Azami Efor	Onaylanmamış		#Adım sayısı	499		00:00:15	13.22	1.405	18.568	890	473.814	593.52	1.25	248.2	55.1	37.2	29.7	9.87	2.8	124	3.8	17.67	3.92	16.91	4.86	20.92	0.05	126	28	120	35	NONE		22.2	56	37	731	759	3601	150	2.5	1	75	0	0	3601
			EKG Tepkisi	Yok		BSA (m2)	1.45519		00:00:17	38.71	0.214	8.284	202	165.433	194.715	1.18	39.4	6.2	33.7	28.6	3.45	1	122	1.4	18.41	2.9	17.53	3.8	20.92	0.05	131	21	125	27	NONE		22.2	56	37	731	759	1238	51.6	0.86	1	25.8	0	0	1238
			Test sebebi	Yok		BMI (kg/m2)	19.5		00:00:22	11.26	2.084	23.46	1017	626.52	770.975	1.23	365.3	84	36.2	29.4	13.05	3.7	125	5	17.53	4.03	16.49	5.02	20.92	0.05	125	29	117	36	NONE		22.2	55	37	731	759	4740	197.5	3.29	1	98.7	0	0	4740
			Testi durdurma sebebi	Yok		HR Maks.	200		00:00:25	20.2	0.877	17.717	523	492.007	553.057	1.12	153.2	33.6	33.1	29.5	10.25	2.9	127	3.9	17.47	3.83	16.45	5.04	20.92	0.05	124	27	117	36	NONE		22.2	55	37	731	759	3639	151.6	2.53	1	75.8	0	0	3639
			Test Konumu	Tanımsız		Kullanıcı 1 (---)	-		00:00:28	24.19	0.641	15.508	375	446.524	478.929	1.07	111.4	24.3	30.9	28.8	9.3	2.7	125	3.6	17.38	3.79	16.29	4.98	20.92	0.05	124	27	116	35	NONE		22.2	56	37	731	759	3266	136.1	2.27	1	68	0	0	3266
			Test Amacı	Yok		Kullanıcı 2 (---)	-		00:00:30	28.3	0.633	17.915	311	556.088	569.684	1.02	108.5	24.7	28.7	28	11.59	3.3	124	4.5	17.14	3.9	16.13	5.02	20.92	0.05	122	28	115	36	NONE		22.2	56	37	731	759	4025	167.7	2.8	1	83.9	0	0	4025
						Kullanıcı 3 (---)	-		00:00:32	34.09	0.593	20.216	443	588.632	593.898	1.01	103.1	21.4	30.3	30	12.26	3.5	125	4.7	17.39	3.61	16.32	4.77	20.92	0.05	124	26	116	34	NONE	Marker	22.2	56	37.1	731	759	4246	176.9	2.95	1	88.5	0	0	4246
									00:00:33	44.12	0.538	23.735	658	278.556	452.813	1.63	103.9	12.7	74.1	45.6	5.8	1.7	127	2.2	19.31	2.36	18.18	3.1	20.92	0.05	138	17	129	22	NONE		22.2	57	37.1	731	759	2282	95.1	1.58	2	47.5	0	0	2282
									00:00:33	117.65	0.628	73.882	140	584.882	1446.12	2.47	123.5	15.2	112.2	45.4	12.19	3.5	130	4.5	19.67	2.42	18.85	3.24	20.92	0.05	140	17	134	23	NONE		22.2	57	37.1	731	759	5575	232.3	3.87	2	116.2	0	0	5575
									00:00:34	200	0.37	74	233	667.862	1108.87	1.66	72.8	6.9	89.8	54.1	13.91	4	130	5.1	19.68	1.86	19.59	2.41	20.92	0.05	140	13	139	17	NONE		22.2	57	37.1	731	759	5507	229.5	3.82	2	114.7	0	0	5507
									00:00:34	260.87	0.259	67.565	155	596.17	919.805	1.54	51.1	4.4	82.7	53.6	12.42	3.5	131	4.6	19.73	1.7	19.66	1.79	20.92	0.05	140	12	140	13	NONE		22.2	57	37.1	731	759	4805	200.2	3.34	2	100.1	0	0	4805
									00:00:34	272.73	0.259	70.636	140	549.768	916.601	1.67	51.4	4.2	93.8	56.2	11.45	3.3	131	4.2	19.85	1.62	19.78	1.74	20.92	0.05	141	12	141	12	NONE		22.3	57	37	731	759	4539	189.1	3.15	2	94.6	0	0	4539
									00:00:34	272.73	0.313	85.364	156	741.17	1158.2	1.56	61.8	5.3	89.4	57.2	15.44	4.4	131	5.7	19.74	1.69	19.67	1.96	20.92	0.05	141	12	140	14	NONE		22.2	57	37	731	759	5997	249.9	4.16	2	124.9	0	0	5997
									00:00:35	260.87	0.368	96	155	834.388	1360.4	1.63	72.6	6.5	93.2	57.1	17.38	5	134	6.2	19.73	1.77	19.63	2.08	20.92	0.05	140	13	140	15	NONE		22.3	57	37	731	759	6841	285	4.75	2	142.5	0	0	6841
									00:00:35	285.71	0.408	116.571	124	1028.34	1697.56	1.65	80.4	7.4	93.9	56.9	21.42	6.1	134	7.7	19.71	1.81	19.6	2.14	20.92	0.05	140	13	140	15	NONE		22.3	57	37	731	759	8464	352.7	5.88	2	176.3	0	0	8464
									00:00:35	260.87	0.367	95.739	172	843.254	1317.41	1.56	72.4	6.3	91.9	58.8	17.57	5	135	6.2	19.73	1.72	19.67	1.99	20.92	0.05	140	12	140	14	NONE		22.2	57	37	731	759	6822	284.3	4.74	2	142.1	0	0	6822
									00:00:35	272.73	0.449	122.455	140	1234.57	1931.01	1.56	87.8	8.8	83.7	53.5	25.72	7.3	135	9.1	19.55	1.96	19.43	2.36	20.92	0.05	139	14	138	17	NONE		22.3	57	37	731	759	9992	416.3	6.94	2	208.2	0	0	9992
									00:00:36	240	0.463	111.12	247	959.402	1638.49	1.71	91.3	8.5	98.3	57.6	19.99	5.7	135	7.1	19.72	1.84	19.63	2.1	20.92	0.05	140	13	140	15	NONE		22.3	57	37	731	759	7983	332.6	5.54	2	166.3	0	0	7983
									00:00:36	240	0.585	140.4	155	1757.2	2716.21	1.55	112.5	14	70.3	45.5	36.61	10.5	137	12.8	19.23	2.39	19.09	3	20.92	0.05	137	17	136	21	NONE		22.3	57	37	731	759	14171	590.5	9.84	2	295.2	0	0	14171
									00:00:36	214.29	0.423	90.643	308	620.904	1112.64	1.79	84.4	6.5	121.8	68	12.94	3.7	137	4.5	19.95	1.54	19.88	1.87	20.92	0.05	142	11	142	13	NONE		22.3	58	37	731	759	5249	218.7	3.65	2	109.4	0	0	5249
									00:00:36	250	0.477	119.25	170	1105	1829.15	1.66	93.7	9.1	92.1	55.6	23.02	6.6	139	7.9	19.64	1.91	19.56	2.31	20.92	0.05	140	14	139	16	NONE		22.2	58	37	731	759	9103	379.3	6.32	2	189.6	0	0	9103
									00:00:37	285.71	0.409	116.857	140	1048.46	1744.63	1.66	80.5	7.6	92.4	55.5	21.84	6.2	139	7.5	19.68	1.86	19.56	2.31	20.92	0.05	140	13	139	16	NONE		22.2	58	37	731	759	8652	360.5	6.01	2	180.2	0	0	8652
									00:00:37	193.55	0.448	86.71	308	649.644	1226.72	1.89	88.9	7.9	112.6	59.6	13.53	3.9	140	4.6	19.84	1.76	19.75	2.15	20.92	0.05	141	13	141	15	NONE		22.2	58	37	731	759	5592	233	3.88	2	116.5	0	0	5592
									00:00:37	222.22	0.449	99.778	248	752.902	1390	1.85	89.1	7.8	111.9	60.6	15.69	4.5	141	5.3	19.84	1.74	19.6	1.98	20.92	0.05	141	12	140	14	NONE		22.3	58	37.1	731	759	6430	267.9	4.47	2	134	0	0	6430
									00:00:37	300	0.423	126.9	78	1331.79	2176.89	1.63	82.4	9	79.5	48.6	27.75	7.9	141	9.4	19.48	2.13	19.36	2.49	20.92	0.05	139	15	138	18	NONE		22.2	58	37.1	731	759	10928	455.3	7.59	2	227.7	0	0	10928
									00:00:38	230.77	0.395	91.154	247	576.762	1220	2.12	78.9	6.6	130	61.5	12.02	3.4	142	4.1	19.97	1.67	19.88	2.02	20.92	0.05	142	12	142	14	NONE		22.3	58	37.1	731	759	5172	215.5	3.59	2	107.7	0	0	5172
									00:00:38	240	0.382	91.68	202	619.637	1270.08	2.05	76.1	6.6	120.8	59	12.91	3.7	142	4.4	19.92	1.73	19.84	2.01	20.92	0.05	142	12	141	14	NONE		22.3	58	37.1	731	759	5492	228.8	3.81	2	114.4	0	0	5492
									00:00:38	260.87	0.436	113.739	140	948.438	1676.2	1.77	86.1	8	100.7	57	19.76	5.6	143	6.6	19.75	1.83	19.65	2.21	20.92	0.05	141	13	140	16	NONE		22.2	58	37.1	730	759	7982	332.6	5.54	2	166.3	0	0	7982
									00:00:38	206.9	0.558	115.448	218	990.375	1916.93	1.94	109.8	11.5	101.9	52.7	20.63	5.9	144	6.9	19.68	2.06	19.56	2.62	20.92	0.05	140	15	139	19	NONE		22.3	58	37.1	730	759	8598	358.3	5.97	2	179.1	0	0	8598
									00:00:39	206.9	0.557	115.241	279	839.173	1746.22	2.08	110.5	10.5	120.1	57.7	17.48	5	144	5.8	19.84	1.89	19.72	2.28	20.92	0.05	141	13	140	16	NONE		22.3	58	37.1	731	759	7479	311.6	5.19	2	155.8	0	0	7479
									00:00:39	214.29	0.503	107.786	233	737.486	1547.95	2.1	100.1	9	125.8	59.9	15.36	4.4	145	5.1	19.9	1.79	19.81	2.15	20.92	0.05	142	13	141	15	NONE		22.3	58	37.1	731	759	6594	274.7	4.58	2	137.4	0	0	6594
									00:00:39	214.29	0.49	105	233	816.561	1655.25	2.03	96.9	9.6	110.2	54.4	17.01	4.9	146	5.6	19.78	1.96	19.67	2.41	20.92	0.05	141	14	140	17	NONE		22.2	58	37.1	731	759	7208	300.3	5.01	2	150.2	0	0	7208
									00:00:39	206.9	0.423	87.517	279	474.413	1057.24	2.23	85	6.4	153.9	69.1	9.88	2.8	147	3.2	20.09	1.51	19.99	1.86	20.92	0.05	143	11	142	13	NONE		22.3	58	37.1	731	759	4339	180.8	3.01	2	90.4	0	0	4339
									00:00:40	222.22	0.423	94	187	546.243	1172.25	2.15	84.8	6.6	143.6	66.9	11.38	3.3	147	3.7	20.05	1.56	19.99	1.93	20.92	0.05	143	11	142	14	NONE		22.3	58	37.1	731	759	4925	205.2	3.42	2	102.6	0	0	4925
									00:00:41	68.18	0.492	33.545	171	363.61	650.45	1.79	95.4	11.8	79.1	44.2	7.58	2.2	149	2.4	19.39	2.4	19.26	2.8	20.92	0.05	138	17	137	20	NONE		22.3	58	37.1	731	759	3072	128	2.13	2	64	0	0	3072
									00:00:41	176.47	0.37	65.294	191	472.749	861.871	1.82	73.6	6.1	112	61.4	9.85	2.8	151	3.1	19.89	1.65	19.82	2.03	20.92	0.05	142	12	141	14	NONE		22.3	58	37.1	731	759	4020	167.5	2.79	2	83.8	0	0	4020
									00:00:41	222.22	0.532	118.222	217	1088	1932.83	1.78	104.4	10.8	94.4	53.1	22.67	6.5	151	7.2	19.62	2.03	19.52	2.47	20.92	0.05	140	14	139	18	NONE		22.3	58	37.1	731	759	9172	382.2	6.37	2	191.1	0	0	9172
									00:00:42	187.5	0.6	112.5	263	1188.9	2105.48	1.77	116.6	13.9	83.6	47.2	24.77	7.1	153	7.8	19.43	2.32	19.3	2.98	20.92	0.05	138	16	137	21	NONE		22.3	58	37.1	731	759	10012	417.2	6.95	2	208.6	0	0	10012
									00:00:42	181.82	0.532	96.727	339	810.282	1596.46	1.97	104.8	10.9	103.7	52.6	16.88	4.8	154	5.3	19.7	2.05	19.61	2.53	20.92	0.05	140	15	140	18	NONE		22.3	58	37.1	731	759	7079	295	4.92	2	147.5	0	0	7079
									00:00:42	187.5	0.668	125.25	262	1449.33	2471.75	1.71	129	16.3	77.4	45.4	30.19	8.6	155	9.4	19.31	2.44	19.14	3.1	20.92	0.05	137	17	136	22	NONE		22.3	57	37.1	731	759	12055	502.3	8.37	2	251.1	0	0	12055
									00:00:43	157.89	0.64	101.053	416	973.208	1796.53	1.85	125.1	14.1	92.5	50.1	20.28	5.8	156	6.2	19.55	2.2	19.38	2.71	20.92	0.05	139	16	138	19	NONE		22.3	57	37.1	731	759	8311	346.3	5.77	2	173.2	0	0	8311
									00:00:43	187.5	0.545	102.188	339	839.706	1645.34	1.96	107.5	10.9	106.1	54.1	17.49	5	157	5.3	19.72	2	19.61	2.39	20.92	0.05	140	14	140	17	NONE		22.3	57	37.1	731	759	7322	305.1	5.08	2	152.5	0	0	7322
									00:00:43	206.9	0.383	79.241	294	366.392	838.574	2.29	77.4	5.1	176.7	77.2	7.63	2.2	158	2.3	20.21	1.33	20.15	1.68	20.92	0.05	144	9	143	12	NONE		22.3	57	37.1	731	759	3386	141.1	2.35	2	70.5	0	0	3386
									00:00:43	250	0.451	112.75	124	898.61	1584.17	1.76	89.3	7.9	106	60.1	18.72	5.3	158	5.7	19.8	1.75	19.71	2.16	20.92	0.05	141	12	140	15	NONE		22.3	57	37.1	730	759	7556	314.8	5.25	2	157.4	0	0	7556
									00:00:44	230.77	0.478	110.308	186	969.014	1707.44	1.76	94.1	9.2	97.2	55.1	20.19	5.8	159	6.1	19.69	1.92	19.56	2.32	20.92	0.05	140	14	139	17	NONE		22.3	57	37.1	731	759	8147	339.4	5.66	2	169.7	0	0	8147
									00:00:44	222.22	0.504	112	217	1037.27	1898.71	1.83	98.8	10.6	93	50.8	21.61	6.2	160	6.5	19.6	2.1	19.47	2.58	20.92	0.05	140	15	139	18	NONE		22.3	57	37.1	731	759	8833	368	6.13	2	184	0	0	8833
									00:00:44	162.16	0.64	103.784	385	963.683	1724.56	1.79	125.5	13.2	95.9	53.6	20.08	5.7	161	6	19.61	2.06	19.46	2.69	20.92	0.05	140	15	139	19	NONE		22.3	57	37.1	731	759	8144	339.3	5.66	2	169.7	0	0	8144
									00:00:45	176.47	0.667	117.706	324	1192.26	2064.16	1.73	130.1	14.5	88.4	51	24.84	7.1	162	7.4	19.51	2.17	19.31	2.72	20.92	0.05	139	15	137	19	NONE		22.3	57	37.1	731	759	9965	415.2	6.92	3	207.6	0	0	9965
									00:00:45	133.33	0.817	108.933	448	1281.89	2002.64	1.56	157.9	18.6	77.7	49.7	26.71	7.6	163	7.9	19.33	2.28	19.1	2.85	20.92	0.05	138	16	136	20	NONE		22.3	57	37.1	731	759	10371	432.1	7.2	3	216.1	0	0	10371
									00:00:46	157.89	0.789	124.579	400	1465.5	2347.32	1.6	152.4	18.4	77.5	48.4	30.53	8.7	163	9	19.32	2.33	19.09	2.98	20.92	0.05	138	17	136	21	NONE		22.3	57	37.1	731	759	11948	497.8	8.3	3	248.9	0	0	11948
									00:00:46	142.86	0.803	114.714	416	1342.23	2134.73	1.59	155.2	18.5	78	49.1	27.96	8	164	8.2	19.33	2.3	19.08	2.91	20.92	0.05	138	16	136	21	NONE		22.3	57	37.1	730	759	10919	455	7.58	3	227.5	0	0	10919
									00:00:46	139.53	0.818	114.14	386	1555.63	2337.63	1.5	156.2	20.7	67.1	44.6	32.41	9.3	165	9.4	19.1	2.53	18.81	3.16	20.92	0.05	136	18	134	22	NONE		22.3	57	37.1	731	759	12439	518.3	8.64	3	259.1	0	0	12439
									00:00:47	130.43	0.804	104.87	448	1302.16	2024.42	1.55	154.7	19.2	73.5	47.3	27.13	7.8	165	7.9	19.24	2.39	18.98	2.98	20.92	0.05	137	17	135	21	NONE		22.3	57	37.1	731	759	10520	438.3	7.31	3	219.2	0	0	10520
									00:00:48	52.17	0.59	30.783	481	513.109	680.798	1.33	110.7	16.1	52.9	39.9	10.69	3.1	167	3.1	18.76	2.73	18.47	3.59	20.92	0.05	134	19	132	26	NONE		22.3	57	37.1	731	759	3960	165	2.75	3	82.5	0	0	3960
									00:00:48	139.53	0.709	98.93	417	1302.18	1917.64	1.47	135.9	17	68.5	46.5	27.13	7.8	167	7.8	19.17	2.4	18.93	2.98	20.92	0.05	136	17	135	21	NONE		22.3	57	37.1	730	759	10351	431.3	7.19	3	215.6	0	0	10351
									00:00:49	142.86	0.952	136	354	2344.33	3234.52	1.38	177.7	27.9	53.7	39	48.84	14	168	14	18.67	2.93	18.27	3.62	20.92	0.05	133	21	130	26	NONE		22.3	57	37.1	731	759	18289	762.1	12.7	3	381	0	0	18289
									00:00:49	122.45	0.939	114.98	507	1830.15	2570.93	1.4	176.8	25.9	58.1	41.4	38.13	10.9	168	10.9	18.83	2.76	18.4	3.45	20.92	0.05	134	20	131	25	NONE		22.3	57	37.1	730	759	14350	597.9	9.97	3	299	0	0	14350
									00:00:50	120	0.9	108	494	1734.68	2382.72	1.37	169.4	24.5	57.4	41.8	36.14	10.3	169	10.3	18.82	2.72	18.43	3.34	20.92	0.05	134	19	131	24	NONE		22.3	57	37.1	731	759	13516	563.2	9.39	3	281.6	0	0	13516
									00:00:50	122.45	1.035	126.735	461	2193.18	2929.97	1.34	193.3	29.5	53.9	40.3	45.69	13.1	170	12.9	18.68	2.85	18.19	3.48	20.92	0.05	133	20	130	25	NONE		22.3	57	37.1	731	759	16958	706.6	11.78	3	353.3	0	0	16958
									00:00:51	103.45	1.129	116.793	572	2080.19	2744.59	1.32	210.2	32.7	52.7	39.9	43.34	12.4	170	12.2	18.62	2.9	18.1	3.56	20.92	0.05	133	21	129	25	NONE		22.3	57	37.1	731	759	16030	667.9	11.13	3	334	0	0	16030
									00:00:51	122.45	0.912	111.673	523	1692.2	2440.89	1.44	172.5	24.6	60.9	42.2	35.25	10.1	171	9.9	18.91	2.7	18.54	3.41	20.92	0.05	135	19	132	24	NONE		22.3	57	37.1	731	759	13370	557.1	9.28	3	278.5	0	0	13370
									00:00:52	111.11	0.982	109.111	524	1798.29	2468.49	1.37	184.3	27.4	56.3	41.1	37.46	10.7	170	10.6	18.77	2.79	18.31	3.39	20.92	0.05	134	20	130	24	NONE		22.3	57	37.1	731	759	14009	583.7	9.73	4	291.9	0	0	14009
									00:00:52	117.65	0.941	110.706	493	1816.37	2538	1.4	176.6	26.6	56.4	40.4	37.84	10.8	171	10.6	18.77	2.83	18.29	3.51	20.92	0.05	134	20	130	25	NONE		22.3	57	37.1	731	759	14221	592.5	9.88	4	296.3	0	0	14221
									00:00:53	113.21	0.886	100.302	541	1565.03	2192.44	1.4	167.2	23.9	59	42.1	32.6	9.3	171	9.2	18.87	2.7	18.5	3.38	20.92	0.05	134	19	132	24	NONE		22.3	57	37.1	731	759	12262	510.9	8.52	4	255.5	0	0	12262
									00:00:53	113.21	0.968	109.585	509	1840.46	2515.71	1.37	181.3	27.4	55.2	40.4	38.34	11	171	10.8	18.73	2.83	18.22	3.56	20.92	0.05	133	20	130	25	NONE		22.3	57	37.1	731	759	14321	596.7	9.95	4	298.4	0	0	14321
									00:00:54	120	0.859	103.08	524	1548.21	2246.09	1.45	162.6	23.1	61.2	42.2	32.25	9.2	172	9	18.93	2.69	18.61	3.44	20.92	0.05	135	19	133	24	NONE		22.3	57	37.1	731	759	12253	510.5	8.51	4	255.3	0	0	12253
									00:00:54	120	0.886	106.32	478	1586.38	2314.11	1.46	167.8	23.8	61.7	42.3	33.05	9.4	172	9.2	18.94	2.69	18.54	3.33	20.92	0.05	135	19	132	24	NONE		22.3	57	37.1	731	759	12575	523.9	8.73	4	262	0	0	12575
									00:00:55	122.45	0.859	105.184	464	1645.21	2382.91	1.45	161.9	24	58.7	40.5	34.28	9.8	172	9.6	18.85	2.79	18.42	3.63	20.92	0.05	134	20	131	26	NONE		22.3	57	37.1	731	759	13014	542.3	9.04	4	271.1	0	0	13014
									00:00:55	113.21	0.954	108	494	1772.84	2535.1	1.43	178.9	27.6	56.4	39.5	36.93	10.6	172	10.3	18.75	2.89	18.34	3.53	20.92	0.05	134	21	131	25	NONE		22.3	57	37.1	731	759	13972	582.2	9.7	4	291.1	0	0	13972
									00:00:56	103.45	1.145	118.448	510	2248.98	2983.06	1.33	211.4	35.5	49.4	37.3	46.85	13.4	172	13.1	18.46	3.1	17.81	3.94	20.92	0.05	131	22	127	28	NONE		22.3	57	37.1	731	759	17355	723.1	12.05	4	361.6	0	0	17355
									00:00:57	105.26	1.05	110.526	600	1858.02	2596.35	1.4	196.5	30.4	55.5	39.7	38.71	11.1	172	10.8	18.71	2.9	18.14	3.74	20.92	0.05	133	21	129	27	NONE		22.3	57	37.1	731	759	14547	606.1	10.1	4	303.1	0	0	14547
									00:00:57	117.65	0.912	107.294	525	1603.27	2384.05	1.49	172.6	25	61.8	41.6	33.4	9.5	172	9.3	18.93	2.74	18.54	3.49	20.92	0.05	135	20	132	25	NONE		22.3	57	37.1	731	759	12780	532.5	8.88	4	266.3	0	0	12780
									00:00:58	64.52	0.667	43.032	464	691.519	1010.28	1.46	125.3	19.3	55.7	38.1	14.41	4.1	172	4	18.79	2.89	18.04	3.47	20.92	0.05	134	21	128	25	NONE		22.3	56	37.1	731	759	5484	228.5	3.81	5	114.2	0	0	5484
									00:00:59	69.77	0.861	60.07	288	1560.58	1870.17	1.2	151.9	32.9	35.4	29.5	32.51	9.3	172	9.1	17.64	3.82	17.02	4.76	20.92	0.05	126	27	121	34	NONE		22.3	56	37.1	731	759	11727	488.6	8.14	5	244.3	0	0	11727
									00:00:59	117.65	0.926	108.941	435	2321.94	3208.92	1.38	167.9	33.5	43.4	31.4	48.37	13.8	173	13.4	18.13	3.62	17.58	4.65	20.92	0.05	129	26	125	33	NONE		22.3	56	37.1	731	759	18123	755.1	12.59	5	377.6	0	0	18123
									00:01:00	113.21	1.022	115.698	495	2622.18	3401.04	1.3	184	36.9	41.1	31.7	54.63	15.6	172	15.2	18	3.61	17.37	4.67	20.92	0.05	128	26	124	33	NONE		22.3	56	37.1	731	759	20113	838.1	13.97	5	419	0	0	20113
									00:01:01	113.21	1.008	114.113	509	2444.34	3345.69	1.37	182.7	36.3	43.4	31.7	50.92	14.5	172	14.2	18.12	3.6	17.46	4.48	20.92	0.05	129	26	124	32	NONE		22.3	56	37.1	731	759	19027	792.8	13.21	5	396.4	0	0	19027
									00:01:01	101.69	1.117	113.593	543	2533.56	3294.67	1.3	201.6	39.8	42	32.3	52.78	15.1	172	14.7	18.05	3.56	17.37	4.45	20.92	0.05	129	25	124	32	NONE		22.3	56	37.1	731	759	19447	810.3	13.51	5	405.2	0	0	19447
									00:01:02	92.31	1.159	106.985	648	2287.15	2996.58	1.31	210.5	39.9	44	33.5	47.65	13.6	172	13.3	18.16	3.44	17.41	4.29	20.92	0.05	129	25	124	31	NONE		22.3	56	37.1	731	759	17591	733	12.22	5	366.5	0	0	17591
									00:01:02	90.91	1.187	107.909	604	2422.46	3190.3	1.32	213.9	43.1	41.9	31.8	50.47	14.4	172	14.1	18.02	3.63	17.22	4.49	20.92	0.05	128	26	123	32	NONE		22.3	56	37.1	731	759	18658	777.4	12.96	5	388.7	0	0	18658
									00:01:03	80	1.338	107.04	620	2568.63	3330.84	1.3	238.6	51.1	39.5	30.5	53.51	15.3	171	15	17.83	3.82	16.96	4.65	20.92	0.05	127	27	121	33	NONE		22.3	56	37.1	731	759	19701	820.9	13.68	5	410.4	0	0	19701
									00:01:04	72.29	1.329	96.072	667	2429.17	3033.9	1.25	235.2	51.5	37.5	30	50.61	14.5	171	14.2	17.7	3.88	16.72	4.85	20.92	0.05	126	28	119	35	NONE	Marker	22.3	56	37.1	731	759	18448	768.7	12.81	6	384.3	0	0	18448
									00:01:05	54.55	1.044	56.945	732	1499.55	1822.78	1.22	183.6	41	35.4	29.1	31.24	8.9	171	8.8	17.59	3.93	16.48	5.17	20.92	0.05	125	28	117	37	NONE		22.3	56	37.1	731	759	11309	471.2	7.85	6	235.6	0	0	11309
									00:01:06	51.28	1.096	56.205	687	1714.64	2034.36	1.19	187.2	48.6	30.7	25.9	35.72	10.2	170	10.1	17.08	4.43	15.88	5.7	20.92	0.05	122	32	113	41	NONE		22.3	56	37.1	731	759	12852	535.5	8.92	6	267.7	0	0	12852
									00:01:08	29.85	1.178	35.164	833	1458.23	1653.83	1.13	185.6	67.7	22.7	20	30.38	8.7	170	8.6	15.76	5.75	14.74	6.9	20.92	0.05	112	41	105	49	NONE		22.3	56	37.1	731	759	10809	450.4	7.51	6	225.2	0	0	10809
									00:01:09	56.07	1.495	83.832	856	3108.01	3553.07	1.14	243.6	77.5	25.7	22.5	64.75	18.5	169	18.4	16.29	5.18	15.07	6.41	20.92	0.05	116	37	107	46	NONE		22.3	56	37.1	731	759	23083	961.8	16.03	6	480.9	0	0	23083
									00:01:11	49.18	1.411	69.393	871	2407.17	2793.14	1.16	233.9	69.5	27.4	23.6	50.15	14.3	169	14.2	16.58	4.93	15.49	6.11	20.92	0.05	118	35	110	44	NONE		22.3	56	37.1	731	759	17943	747.6	12.46	7	373.8	0	0	17943
									00:01:12	46.15	1.289	59.492	872	1966.55	2356.89	1.2	215.9	62.5	28.6	23.9	40.97	11.7	167	11.8	16.75	4.85	15.75	5.94	20.92	0.05	119	35	112	42	NONE		22.3	56	37.1	731	759	14777	615.7	10.26	7	307.9	0	0	14777
									00:01:13	44.78	1.097	49.119	888	1617.89	1957.4	1.21	183.8	53.5	28.4	23.5	33.71	9.6	166	9.7	16.75	4.88	15.73	6.05	20.92	0.05	119	35	112	43	NONE		22.3	56	37.1	731	759	12187	507.8	8.46	7	253.9	0	0	12187
									00:01:15	43.17	1.378	59.482	764	2176.8	2651.73	1.22	224.4	75.1	25.9	21.3	45.35	13	165	13.2	16.28	5.45	15.14	6.87	20.92	0.05	116	39	108	49	NONE		22.3	56	37.1	731	759	16425	684.4	11.41	8	342.2	0	0	16425
									00:01:16	43.8	1.452	63.591	873	2441.46	2981.98	1.22	233.1	83.2	24.8	20.3	50.86	14.5	163	15	16.05	5.73	15.05	6.96	20.92	0.05	114	41	107	50	NONE		22.3	57	37.1	731	759	18435	768.1	12.8	8	384.1	0	0	18435
									00:01:17	45.11	1.719	77.549	889	2782.61	3386.98	1.22	281.5	91.8	26.7	22	57.97	16.6	161	17.3	16.38	5.34	15.32	6.55	20.92	0.05	117	38	109	47	NONE		22.3	57	37.1	731	759	20992	874.7	14.58	8	437.3	0	0	20992
									00:01:19	38.96	1.626	63.351	1029	2064.31	2598.57	1.26	272.5	81.6	29.4	23.3	43.01	12.3	160	12.9	16.76	5.02	15.76	6.3	20.92	0.05	119	36	112	45	NONE		22.3	58	37.1	731	759	15709	654.6	10.91	9	327.3	0	0	15709
									00:01:20	41.1	1.413	58.068	1028	1809.02	2323.88	1.28	239.1	69.2	30.5	23.7	37.69	10.8	158	11.4	16.92	4.9	15.93	6.07	20.92	0.05	120	35	113	43	NONE		22.3	58	37.1	731	759	13840	576.7	9.61	9	288.3	0	0	13840
									00:01:22	45.45	1.533	69.682	950	2187.96	2868.33	1.31	258.6	77.2	30.4	23.2	45.58	13	157	13.9	16.87	5.04	15.92	6.24	20.92	0.05	120	36	113	44	NONE		22.3	57	37.1	731	759	16831	701.3	11.69	9	350.6	0	0	16831
									00:01:23	44.78	1.616	72.358	873	2375.03	3189.99	1.34	269.2	87.1	29.1	21.7	49.48	14.1	156	15.2	16.66	5.39	15.72	6.62	20.92	0.05	119	38	112	47	NONE		22.3	57	37.1	731	759	18391	766.3	12.77	9	383.1	0	0	18391
									00:01:24	47.24	1.326	62.646	903	1912.64	2575.77	1.35	224.8	66.7	31	23	39.85	11.4	156	12.3	16.95	5.03	15.98	6.21	20.92	0.05	121	36	114	44	NONE		22.3	57	37.1	731	759	14821	617.6	10.29	9	308.8	0	0	14821
									00:01:26	44.44	1.425	63.333	842	1987.5	2678.18	1.35	240	73.7	30.3	22.5	41.41	11.8	155	12.8	16.84	5.17	15.89	6.48	20.92	0.05	120	37	113	46	NONE		22.3	57	37.1	731	759	15404	641.8	10.7	10	320.9	0	0	15404
									00:01:27	45.11	1.72	77.594	1027	2291.14	3163.65	1.38	293.4	85.8	32.5	23.5	47.73	13.6	155	14.8	17.06	4.99	16.18	6.12	20.92	0.05	121	36	115	44	NONE		22.3	57	37.1	731	759	17878	744.9	12.42	10	372.5	0	0	17878
									00:01:28	45.11	1.547	69.789	996	1955.41	2760.92	1.41	266.6	74.9	34.1	24.1	40.74	11.6	155	12.6	17.23	4.84	16.36	6.01	20.92	0.05	123	34	116	43	NONE		22.3	56	37.1	731	759	15355	639.8	10.66	10	319.9	0	0	15355
									00:01:30	42.86	1.463	62.7	982	1845.97	2620.83	1.42	249.3	74.8	32.3	22.8	38.46	11	155	11.9	17.04	5.11	16.28	6.1	20.92	0.05	121	36	116	43	NONE		22.3	56	37.1	731	759	14518	604.9	10.08	11	302.5	0	0	14518
									00:01:32	27.03	1.671	45.162	1016	1493.55	2179.32	1.46	276.2	98.5	29	19.9	31.12	8.9	154	9.7	16.53	5.89	15.79	6.83	20.92	0.05	118	42	112	49	NONE		22.3	56	37.2	731	759	11840	493.3	8.22	11	246.7	0	0	11840
									00:01:33	44.44	1.681	74.711	980	2151.87	3224	1.5	286.9	88.7	33.3	22.2	44.83	12.8	154	14	17.07	5.28	16.25	6.46	20.92	0.05	122	38	116	46	NONE		22.3	56	37.2	731	759	17192	716.3	11.94	11	358.2	0	0	17192
									00:01:35	43.48	1.654	71.913	981	1909.69	2974.95	1.56	286.6	83.7	36.1	23.1	39.79	11.4	154	12.4	17.33	5.06	16.53	6.19	20.92	0.05	123	36	118	44	NONE		22.3	56	37.2	731	759	15437	643.2	10.72	11	321.6	0	0	15437
									00:01:36	43.48	1.691	73.522	1090	1767.29	2902.54	1.64	297.9	81.7	39.9	24.3	36.82	10.5	153	11.6	17.62	4.83	16.86	5.89	20.92	0.05	125	34	120	42	NONE		22.3	56	37.2	731	759	14523	605.1	10.09	12	302.6	0	0	14523
									00:01:37	45.45	1.504	68.364	919	1632.95	2730.25	1.67	265	73.5	39.9	23.9	34.02	9.7	153	10.7	17.62	4.89	16.91	5.89	20.92	0.05	125	35	120	42	NONE		22.3	55	37.2	731	759	13495	562.3	9.37	12	281.2	0	0	13495
									00:01:39	47.62	1.556	74.095	935	1634.76	2823.88	1.73	277.6	72.6	43.3	25.1	34.06	9.7	152	10.8	17.84	4.67	17.06	5.69	20.92	0.05	127	33	121	41	NONE		22.3	55	37.2	731	759	13654	568.9	9.48	12	284.5	0	0	13654
									00:01:40	45.45	1.491	67.773	919	1477.12	2580.41	1.75	266.4	69.5	43.7	25	30.77	8.8	151	9.8	17.87	4.66	17.12	5.77	20.92	0.05	127	33	122	41	NONE		22.3	55	37.2	731	759	12383	516	8.6	12	258	0	0	12383
									00:01:41	42.55	1.43	60.851	950	1324.25	2307.85	1.74	255.6	66.4	43.7	25.1	27.59	7.9	151	8.8	17.87	4.64	17.07	5.88	20.92	0.05	127	33	122	42	NONE		22.3	55	37.2	731	759	11093	462.2	7.7	12	231.1	0	0	11093
									00:01:43	42.86	1.452	62.229	935	1379.29	2423.03	1.76	258.6	69.2	42.9	24.4	28.74	8.2	150	9.2	17.81	4.77	17.09	5.87	20.92	0.05	127	34	122	42	NONE		22.3	55	37.2	731	759	11584	482.7	8.04	13	241.3	0	0	11584
									00:01:44	45.8	1.436	65.771	903	1408.44	2521.75	1.79	257	67.4	44.4	24.8	29.34	8.4	150	9.4	17.9	4.69	17.15	5.78	20.92	0.05	127	33	122	41	NONE		22.3	55	37.2	731	759	11904	496	8.27	13	248	0	0	11904
									00:01:45	46.51	1.37	63.721	904	1330.21	2423.87	1.82	246	63.8	45.5	24.9	27.71	7.9	149	8.9	17.96	4.66	17.19	5.72	20.92	0.05	128	33	122	41	NONE		22.3	55	37.2	731	759	11310	471.2	7.85	13	235.6	0	0	11310
									00:01:47	38.71	1.447	56.013	872	1262.35	2271.74	1.8	256.6	71.8	42.2	23.5	26.3	7.5	149	8.5	17.73	4.96	17.05	6.17	20.92	0.05	126	35	121	44	NONE		22.3	55	37.2	731	759	10688	445.3	7.42	13	222.7	0	0	10688
									00:01:48	36.81	1.787	65.779	1108	1410.45	2604.92	1.85	319.2	86.6	44.8	24.3	29.38	8.4	148	9.5	17.86	4.85	17.25	5.78	20.92	0.05	127	35	123	41	NONE		22.3	55	37.2	731	759	12047	502	8.37	13	251	0	0	12047
									00:01:50	34.68	1.254	43.491	917	906.666	1668.74	1.84	225.1	58.9	45.3	24.6	18.89	5.4	147	6.2	17.95	4.7	17.15	5.93	20.92	0.05	128	33	122	42	NONE		22.3	55	37.2	731	759	7735	322.3	5.37	13	161.1	0	0	7735
									00:01:52	38.46	1.581	60.808	966	1346.16	2521.84	1.87	280.6	80.2	43.2	23	28.04	8	147	9.2	17.75	5.07	17.11	6.19	20.92	0.05	126	36	122	44	NONE		22.4	55	37.2	731	759	11555	481.4	8.02	14	240.7	0	0	11555
									00:01:53	42.25	1.37	57.887	932	1212.95	2268.27	1.87	245.5	65.7	45.3	24.2	25.27	7.2	146	8.3	17.92	4.8	17.25	5.78	20.92	0.05	128	34	123	41	NONE		22.4	54	37.2	731	759	10405	433.5	7.23	14	216.8	0	0	10405
									00:01:55	37.27	1.27	47.329	871	974.516	1799.03	1.85	228.4	59.1	45.9	24.9	20.3	5.8	146	6.7	17.98	4.65	17.23	5.85	20.92	0.05	128	33	123	42	NONE		22.4	54	37.2	731	759	8323	346.8	5.78	14	173.4	0	0	8323
									00:01:56	40.27	1.362	54.846	873	1165.44	2161.83	1.85	243.6	65.7	44.6	24.1	24.28	6.9	145	8	17.89	4.82	17.2	5.92	20.92	0.05	127	34	122	42	NONE		22.4	54	37.3	731	759	9969	415.4	6.92	14	207.7	0	0	9969
									00:01:58	37.04	1.286	47.63	858	985.498	1818.26	1.85	231.1	60.1	45.7	24.8	20.53	5.9	144	6.8	17.97	4.67	17.18	5.98	20.92	0.05	128	33	122	43	NONE		22.4	54	37.3	731	759	8415	350.6	5.84	14	175.3	0	0	8415
									00:01:59	41.38	1.265	52.345	852	1073.01	2007.88	1.87	227.5	59.4	46.1	24.6	22.35	6.4	144	7.5	17.98	4.7	17.26	5.77	20.92	0.05	128	33	123	41	NONE		22.4	54	37.2	731	759	9206	383.6	6.39	14	191.8	0	0	9206
									00:02:01	40.54	1.404	56.919	858	1108.46	2115.5	1.91	254.3	63.9	48.8	25.6	23.09	6.6	142	7.8	18.11	4.55	17.42	5.72	20.92	0.05	129	32	124	41	NONE		22.4	54	37.2	731	759	9576	399	6.65	15	199.5	0	0	9576
									00:02:02	41.38	1.349	55.821	856	1039.96	2030.39	1.95	245.7	60.1	50.9	26.1	21.67	6.2	142	7.3	18.21	4.46	17.52	5.57	20.92	0.05	130	32	125	40	NONE		22.4	54	37.2	731	759	9057	377.4	6.29	15	188.7	0	0	9057
									00:02:04	41.96	1.101	46.196	872	805.405	1612.71	2	202.2	47.1	53.7	26.8	16.78	4.8	142	5.7	18.37	4.28	17.68	5.37	20.92	0.05	131	30	126	38	NONE		22.4	54	37.2	731	759	7078	294.9	4.92	15	147.5	0	0	7078
									00:02:05	39.74	1.253	49.788	732	943.349	1879.11	1.99	227.4	57.9	49.8	25	19.65	5.6	141	6.7	18.15	4.62	17.46	5.74	20.92	0.05	129	33	124	41	NONE		22.4	54	37.2	731	759	8274	344.8	5.75	15	172.4	0	0	8274
									00:02:07	36.81	1.257	46.27	833	900.712	1804.54	2	227.1	60	48.5	24.2	18.76	5.4	141	6.4	18.07	4.77	17.46	5.83	20.92	0.05	129	34	124	42	NONE		22.4	54	37.2	731	759	7917	329.9	5.5	15	164.9	0	0	7917
									00:02:08	38.46	1.351	51.962	889	964.296	1944.37	2.02	245.8	61.9	51.1	25.3	20.09	5.7	140	6.9	18.19	4.58	17.56	5.69	20.92	0.05	130	33	125	41	NONE		22.4	54	37.3	731	759	8495	354	5.9	15	177	0	0	8495
									00:02:10	34.68	1.081	37.491	877	666.075	1347.66	2.02	197.9	47.6	52.6	26	13.88	4	140	4.8	18.31	4.4	17.65	5.61	20.92	0.05	130	31	126	40	NONE		22.4	54	37.3	731	759	5875	244.8	4.08	15	122.4	0	0	5875
									00:02:12	37.04	1.517	56.185	822	1072.83	2178.7	2.03	274.7	72	50	24.6	22.35	6.4	139	7.7	18.11	4.75	17.49	5.78	20.92	0.05	129	34	125	41	NONE		22.4	54	37.3	731	759	9476	394.8	6.58	16	197.4	0	0	9476
									00:02:13	35.93	1.3	46.707	936	837.794	1704.32	2.03	237.6	58.1	52.7	25.9	17.45	5	138	6.1	18.28	4.47	17.65	5.54	20.92	0.05	130	32	126	39	NONE		22.4	54	37.3	731	759	7405	308.5	5.14	16	154.3	0	0	7405
									00:02:15	36.14	1.307	47.241	921	804.492	1654.8	2.06	240.5	56.1	55.6	27	16.76	4.8	138	5.8	18.4	4.29	17.78	5.42	20.92	0.05	131	31	127	39	NONE		22.4	54	37.3	731	759	7139	297.5	4.96	16	148.7	0	0	7139
									00:02:17	35.71	1.491	53.25	870	941.474	1953.83	2.08	272.8	67	53.9	26	19.61	5.6	137	6.9	18.3	4.49	17.68	5.61	20.92	0.05	130	32	126	40	NONE		22.4	54	37.3	731	759	8382	349.3	5.82	16	174.6	0	0	8382
									00:02:19	34.09	1.371	46.739	967	791.73	1649.96	2.08	252.3	59.3	56	26.9	16.49	4.7	136	5.8	18.4	4.33	17.79	5.46	20.92	0.05	131	31	127	39	NONE		22.4	54	37.3	731	759	7060	294.2	4.9	16	147.1	0	0	7060
									00:02:20	34.48	1.273	43.897	922	732.003	1547.89	2.11	234.6	55	56.7	26.8	15.25	4.4	136	5.4	18.43	4.32	17.86	5.4	20.92	0.05	131	31	127	38	NONE		22.4	54	37.3	731	759	6563	273.4	4.56	16	136.7	0	0	6563
									00:02:22	36.81	1.189	43.767	862	719.192	1513.81	2.1	219.6	50.4	57.3	27.2	14.98	4.3	135	5.3	18.47	4.24	17.93	5.21	20.92	0.05	132	30	128	37	NONE		22.4	54	37.3	731	759	6437	268.2	4.47	17	134.1	0	0	6437
									00:02:24	38.46	1.363	52.423	843	837.11	1804.47	2.16	252.4	57.5	59.4	27.6	17.44	5	135	6.2	18.52	4.22	17.93	5.24	20.92	0.05	132	30	128	37	NONE		22.4	54	37.3	731	759	7559	315	5.25	17	157.5	0	0	7559
									00:02:25	35.93	1.313	47.174	908	745.243	1603.29	2.15	243.5	54.7	59.9	27.9	15.53	4.4	135	5.5	18.55	4.17	18.02	5.16	20.92	0.05	132	30	128	37	NONE		22.4	54	37.3	731	759	6725	280.2	4.67	17	140.1	0	0	6725
									00:02:27	38.96	1.323	51.545	874	783.843	1706.3	2.18	246.4	53.7	62.3	28.6	16.33	4.7	135	5.8	18.62	4.06	18.06	4.95	20.92	0.05	133	29	129	35	NONE		22.4	54	37.3	731	759	7105	296	4.93	17	148	0	0	7105
									00:02:28	39.74	1.197	47.563	855	698.492	1532.29	2.19	223.8	47.3	64.1	29.2	14.55	4.2	134	5.2	18.7	3.95	18.18	4.87	20.92	0.05	133	28	129	35	NONE		22.4	54	37.3	731	759	6350	264.6	4.41	17	132.3	0	0	6350
									00:02:30	41.1	1.196	49.151	797	686.492	1540.67	2.24	224.7	46	67.4	30	14.3	4.1	134	5.1	18.79	3.85	18.16	4.86	20.92	0.05	134	27	129	35	NONE		22.4	54	37.3	731	759	6296	262.3	4.37	17	131.2	0	0	6296
									00:02:32	22.9	1.307	29.931	802	532.012	1144.91	2.15	238.5	61.2	53.2	24.7	11.08	3.2	133	4	18.25	4.68	17.77	5.57	20.92	0.05	130	33	127	40	NONE		22.5	54	37.3	731	759	4801	200.1	3.33	17	100	0	0	4801
									00:02:34	33.15	1.248	41.37	893	649.043	1389.84	2.14	231.7	51.4	60.2	28.1	13.52	3.9	133	4.9	18.57	4.12	17.92	5.28	20.92	0.05	132	29	128	38	NONE		22.5	54	37.3	731	759	5847	243.6	4.06	17	121.8	0	0	5847
									00:02:36	34.68	1.354	46.96	845	774.891	1635.87	2.11	249.9	57.8	57.5	27.2	16.14	4.6	133	5.8	18.46	4.27	17.95	5.2	20.92	0.05	131	30	128	37	NONE		22.5	54	37.3	731	759	6943	289.3	4.82	18	144.6	0	0	6943
									00:02:38	30.3	1.223	37.061	908	592.064	1235.78	2.09	226.8	50	59	28.3	12.33	3.5	132	4.5	18.54	4.09	17.97	5.16	20.92	0.05	132	29	128	37	NONE		22.5	54	37.3	731	759	5283	220.1	3.67	18	110.1	0	0	5283
									00:02:40	33.52	1.302	43.642	877	690.48	1421.21	2.06	241.9	52	59.8	29.1	14.39	4.1	132	5.2	18.58	3.99	18.01	5.04	20.92	0.05	132	28	128	36	NONE		22.5	54	37.3	731	759	6129	255.4	4.26	18	127.7	0	0	6129
									00:02:41	36.14	1.226	44.313	859	682.328	1411.28	2.07	228.5	47.9	61.2	29.6	14.22	4.1	131	5.2	18.64	3.91	18.13	4.81	20.92	0.05	133	28	129	34	NONE		22.5	54	37.3	731	759	6067	252.8	4.21	18	126.4	0	0	6067
									00:02:43	38.71	1.281	49.587	829	737.241	1548.92	2.1	239.6	49.1	63.6	30.3	15.36	4.4	131	5.6	18.7	3.83	18.2	4.69	20.92	0.05	133	27	130	33	NONE		22.5	54	37.3	731	759	6594	274.7	4.58	18	137.4	0	0	6594
									00:02:44	43.17	1.279	55.209	796	753.981	1623.9	2.15	241.3	46.2	69.2	32.1	15.71	4.5	130	5.8	18.87	3.61	18.32	4.52	20.92	0.05	134	26	130	32	NONE		22.5	54	37.3	731	759	6807	283.6	4.73	18	141.8	0	0	6807
									00:02:46	42.86	1.288	55.2	811	736.318	1605.06	2.18	243.5	46	70.9	32.5	15.34	4.4	130	5.7	18.91	3.57	18.42	4.43	20.92	0.05	135	25	131	32	NONE		22.5	54	37.3	731	759	6678	278.2	4.64	18	139.1	0	0	6678
									00:02:47	38.71	1.324	51.252	828	685.929	1513.09	2.21	250.1	48	70.8	32.1	14.29	4.1	131	5.2	18.89	3.63	18.42	4.45	20.92	0.05	134	26	131	32	NONE		22.5	54	37.3	731	759	6249	260.4	4.34	18	130.2	0	0	6249
									00:02:49	37.97	1.309	49.709	860	662.762	1472.06	2.22	247.3	47.6	71	32	13.81	3.9	131	5.1	18.89	3.64	18.47	4.43	20.92	0.05	135	26	132	32	NONE		22.5	54	37.3	731	759	6054	252.2	4.2	18	126.1	0	0	6054
									00:02:50	37.04	1.326	49.111	844	647.028	1441.57	2.23	250.8	47.8	71.9	32.3	13.48	3.9	131	4.9	18.91	3.6	18.42	4.46	20.92	0.05	135	26	131	32	NONE		22.5	54	37.3	731	759	5917	246.5	4.11	19	123.3	0	0	5917
									00:02:52	36.36	1.245	45.273	876	606.122	1332.5	2.2	235.2	45	70.5	32.1	12.63	3.6	131	4.6	18.89	3.61	18.42	4.51	20.92	0.05	135	26	131	32	NONE		22.5	54	37.3	731	759	5515	229.8	3.83	19	114.9	0	0	5515
									00:02:53	44.78	0.937	41.955	782	544.973	1176.89	2.16	177.7	32.3	71.2	33	11.35	3.2	130	4.2	18.96	3.45	18.44	4.32	20.92	0.05	135	25	131	31	NONE		22.5	54	37.3	731	759	4925	205.2	3.42	19	102.6	0	0	4925
									00:02:55	36.14	1.205	43.554	735	620.984	1316.1	2.12	226.4	44.7	66.1	31.2	12.94	3.7	131	4.7	18.79	3.71	18.3	4.57	20.92	0.05	134	26	130	33	NONE		22.5	54	37.3	731	759	5572	232.2	3.87	19	116.1	0	0	5572
									00:02:57	37.97	1.201	45.608	816	670.589	1398.47	2.09	225	45.2	64	30.7	13.97	4	130	5.2	18.73	3.76	18.24	4.64	20.92	0.05	133	27	130	33	NONE		22.5	54	37.3	731	759	5981	249.2	4.15	19	124.6	0	0	5981
									00:02:58	37.04	1.162	43.037	783	626.871	1297.26	2.07	218	43	64.5	31.2	13.06	3.7	130	4.8	18.76	3.7	18.25	4.55	20.92	0.05	134	26	130	32	NONE		22.5	54	37.3	731	759	5575	232.3	3.87	19	116.2	0	0	5575
									00:03:00	39.74	1.158	46.013	782	677.746	1381.98	2.04	217.1	42.7	63.8	31.3	14.12	4	129	5.3	18.75	3.69	18.26	4.53	20.92	0.05	133	26	130	32	NONE		22.5	54	37.3	731	759	5995	249.8	4.16	19	124.9	0	0	5995
									00:03:01	36.59	1.161	42.476	812	622.069	1269.36	2.04	217.8	42.6	64.2	31.4	12.96	3.7	129	4.8	18.76	3.67	18.22	4.54	20.92	0.05	134	26	130	32	NONE		22.5	54	37.3	731	759	5504	229.3	3.82	19	114.7	0	0	5504
									00:03:03	38.96	1.171	45.623	783	667.761	1361.28	2.04	219.7	42.9	64.2	31.5	13.91	4	128	5.2	18.76	3.66	18.31	4.41	20.92	0.05	134	26	130	31	NONE		22.5	54	37.3	731	759	5906	246.1	4.1	19	123.1	0	0	5906
									00:03:05	23.72	1.243	29.478	716	525.254	1021.75	1.95	227.9	52.8	53	27.2	10.94	3.1	128	4.1	18.33	4.25	17.86	5.04	20.92	0.05	131	30	127	36	NONE		22.5	54	37.3	731	759	4568	190.3	3.17	20	95.2	0	0	4568
									00:03:07	33.33	1.205	40.167	924	588.548	1166.93	1.98	226.3	43	64.3	32.4	12.26	3.5	127	4.6	18.78	3.57	18.16	4.61	20.92	0.05	134	25	129	33	NONE		22.5	54	37.3	731	759	5154	214.7	3.58	20	107.4	0	0	5154
									00:03:09	38.46	1.147	44.115	813	634.265	1267.98	2	215.8	40.5	65.3	32.7	13.21	3.8	126	5	18.81	3.53	18.22	4.53	20.92	0.05	134	25	130	32	NONE		22.5	54	37.3	731	759	5571	232.1	3.87	20	116.1	0	0	5571
									00:03:10	40.82	1.225	50	797	690.447	1411.71	2.04	231.3	42.5	68.3	33.4	14.38	4.1	125	5.5	18.88	3.47	18.29	4.39	20.92	0.05	134	25	130	31	NONE		22.5	54	37.3	731	759	6114	254.7	4.25	20	127.4	0	0	6114
									00:03:12	38.46	1.211	46.577	796	633.71	1298.73	2.05	229	41.5	69.3	33.8	13.2	3.8	124	5.1	18.91	3.43	18.35	4.33	20.92	0.05	135	24	131	31	NONE		22.5	54	37.3	731	759	5616	234	3.9	20	117	0	0	5616
									00:03:13	36.14	1.163	42.036	799	575.61	1161.52	2.02	219.9	39.5	68.6	34	11.99	3.4	124	4.6	18.91	3.4	18.46	4.25	20.92	0.05	135	24	131	30	NONE		22.5	54	37.3	731	759	5072	211.4	3.52	20	105.7	0	0	5072
									00:03:15	32.79	1.251	41.016	815	575.4	1176.96	2.05	235.8	44.1	67.3	32.9	11.99	3.4	123	4.7	18.85	3.53	18.36	4.37	20.92	0.05	134	25	131	31	NONE		22.5	54	37.3	731	759	5096	212.3	3.54	20	106.2	0	0	5096
									00:03:17	34.88	1.116	38.93	829	526.9	1087.12	2.06	211.1	38.3	69.3	33.6	10.98	3.1	122	4.3	18.92	3.43	18.38	4.37	20.92	0.05	135	24	131	31	NONE		22.5	54	37.3	731	759	4681	195	3.25	20	97.5	0	0	4681
									00:03:19	37.74	1.176	44.377	799	612.405	1246.73	2.04	222.1	40.6	68.2	33.5	12.76	3.6	122	5	18.89	3.45	18.37	4.34	20.92	0.05	134	25	131	31	NONE		22.5	54	37.3	731	759	5414	225.6	3.76	20	112.8	0	0	5414
									00:03:20	35.09	1.149	40.316	797	546.085	1116.17	2.04	217.4	39.1	69.3	33.9	11.38	3.3	121	4.5	18.92	3.4	18.47	4.17	20.92	0.05	135	24	132	30	NONE		22.5	54	37.3	731	759	4835	201.5	3.36	20	100.7	0	0	4835
									00:03:22	34.88	1.134	39.558	769	556.629	1121.42	2.01	213.8	39.5	66.7	33.1	11.6	3.3	121	4.6	18.85	3.48	18.35	4.34	20.92	0.05	134	25	131	31	NONE		22.5	54	37.3	731	759	4902	204.3	3.4	21	102.1	0	0	4902
									00:03:24	33.33	1.178	39.267	769	541.767	1087.48	2.01	222.6	40.1	68.2	34	11.29	3.2	120	4.5	18.9	3.4	18.4	4.27	20.92	0.05	135	24	131	30	NONE		22.5	54	37.3	731	759	4765	198.5	3.31	21	99.3	0	0	4765
									00:03:26	35.29	1.245	43.941	784	634.997	1269.96	2	234.1	44.2	65.3	32.7	13.23	3.8	118	5.4	18.8	3.55	18.34	4.36	20.92	0.05	134	25	131	31	NONE		22.5	54	37.3	731	759	5578	232.4	3.87	21	116.2	0	0	5578
									00:03:27	34.29	1.178	40.389	800	587.63	1152.52	1.96	221.5	41.3	64.6	33	12.24	3.5	117	5	18.8	3.51	18.33	4.25	20.92	0.05	134	25	131	30	NONE		22.5	54	37.3	731	759	5126	213.6	3.56	21	106.8	0	0	5126
									00:03:29	34.88	1.068	37.256	753	507.416	989.862	1.95	202.3	34.9	68.6	35.2	10.57	3	116	4.4	18.94	3.27	18.48	4.13	20.92	0.05	135	23	132	29	NONE		22.6	54	37.3	731	759	4418	184.1	3.07	21	92	0	0	4418
									00:03:31	32.61	1.124	36.652	730	520.327	1010.71	1.94	212	38.1	66.1	34	10.84	3.1	115	4.5	18.86	3.39	18.24	4.38	20.92	0.05	134	24	130	31	NONE		22.5	54	37.3	731	759	4523	188.5	3.14	21	94.2	0	0	4523
									00:03:33	28.44	1.162	33.043	769	483.366	920.843	1.91	218.6	39.8	64.2	33.7	10.07	2.9	116	4.2	18.81	3.43	18.19	4.46	20.92	0.05	134	24	130	32	NONE		22.5	54	37.3	731	759	4173	173.9	2.9	21	86.9	0	0	4173
									00:03:36	23.53	1.04	24.471	729	400.469	730.101	1.82	193.4	38.1	57	31.3	8.34	2.4	116	3.5	18.6	3.66	17.91	4.71	20.92	0.05	132	26	128	34	NONE		22.6	54	37.3	731	759	3406	141.9	2.36	21	70.9	0	0	3406
									00:03:38	28.17	0.995	28.028	785	462.402	825.74	1.79	185	36	56.4	31.6	9.63	2.8	116	4	18.59	3.62	17.91	4.67	20.92	0.05	132	26	128	33	NONE		22.6	54	37.3	731	759	3905	162.7	2.71	21	81.4	0	0	3905
									00:03:40	31.25	1.155	36.094	785	582.337	1032.68	1.77	215.4	40.6	58.2	32.8	12.13	3.5	116	5	18.65	3.52	18.01	4.54	20.92	0.05	133	25	128	32	NONE		22.6	54	37.3	731	759	4906	204.4	3.41	21	102.2	0	0	4906
									00:03:42	30.93	1.104	34.144	763	538.484	961.4	1.79	206.4	38.2	59.4	33.3	11.22	3.2	115	4.7	18.7	3.46	18.12	4.38	20.92	0.05	133	25	129	31	NONE		22.6	54	37.3	731	759	4547	189.5	3.16	22	94.7	0	0	4547
									00:03:44	29.7	0.988	29.347	770	449.864	794.761	1.77	185.4	32.9	60.6	34.3	9.37	2.7	115	3.9	18.77	3.33	18.11	4.39	20.92	0.05	134	24	129	31	NONE		22.6	54	37.3	731	759	3785	157.7	2.63	22	78.9	0	0	3785
									00:03:46	28.57	1.105	31.571	750	523.054	916.443	1.75	205.5	39.4	56.5	32.3	10.9	3.1	114	4.6	18.6	3.57	18.01	4.5	20.92	0.05	132	25	128	32	NONE		22.6	54	37.3	731	759	4389	182.9	3.05	22	91.4	0	0	4389
									00:03:48	27.27	1.038	28.309	723	474.708	825.998	1.74	192.8	37.2	55.6	32	9.89	2.8	114	4.2	18.57	3.58	17.94	4.57	20.92	0.05	132	26	128	33	NONE		22.6	54	37.3	731	759	3974	165.6	2.76	22	82.8	0	0	3974
									00:03:50	29.56	1.36	40.197	807	717.714	1230.45	1.71	250.7	51.1	53.1	31	14.95	4.3	114	6.3	18.43	3.76	17.95	4.49	20.92	0.05	131	27	128	32	NONE		22.6	54	37.3	731	759	5980	249.2	4.15	22	124.6	0	0	5980
									00:03:52	29.85	1.163	34.716	892	534.882	934.58	1.75	218.2	38.5	61	34.9	11.14	3.2	114	4.7	18.76	3.31	18.19	4.23	20.92	0.05	134	24	130	30	NONE		22.6	54	37.3	731	759	4484	186.8	3.11	22	93.4	0	0	4484
									00:03:54	27.65	1.051	29.06	770	440.456	775.632	1.76	197.5	34.5	61.6	35	9.18	2.6	114	3.9	18.79	3.28	18.16	4.32	20.92	0.05	134	23	129	31	NONE		22.6	54	37.3	731	759	3702	154.3	2.57	22	77.1	0	0	3702
									00:03:56	28.3	1.208	34.189	815	549.942	960.34	1.75	225.5	41.7	58.6	33.5	11.46	3.3	114	4.8	18.67	3.45	18.11	4.36	20.92	0.05	133	25	129	31	NONE		22.6	54	37.3	731	759	4610	192.1	3.2	22	96	0	0	4610
									00:03:58	27.78	1.064	29.556	801	472.777	820.354	1.74	198.8	36.3	58.4	33.7	9.85	2.8	114	4.1	18.68	3.41	18.11	4.33	20.92	0.05	133	24	129	31	NONE		22.6	54	37.3	731	759	3955	164.8	2.75	22	82.4	0	0	3955
									00:04:00	33.15	1.069	35.436	785	549.551	948.809	1.73	200.5	35.2	60.3	34.9	11.45	3.3	114	4.8	18.76	3.29	18.18	4.2	20.92	0.05	134	23	129	30	NONE		22.6	54	37.3	731	759	4589	191.2	3.19	22	95.6	0	0	4589
									00:04:03	22.47	1.03	23.146	689	407.186	684.376	1.68	190.4	37.4	53	31.5	8.48	2.4	114	3.6	18.49	3.63	17.86	4.5	20.92	0.05	132	26	127	32	NONE		22.6	54	37.3	731	759	3371	140.5	2.34	23	70.2	0	0	3371
									00:04:05	34.29	1.122	38.469	722	639.903	1088.16	1.7	208.8	39	56.4	33.1	13.33	3.8	114	5.6	18.61	3.48	18.01	4.39	20.92	0.05	133	25	128	31	NONE		22.6	54	37.3	731	759	5317	221.6	3.69	23	110.8	0	0	5317
									00:04:06	35.71	1.106	39.5	752	628.931	1071.81	1.7	206.9	36.9	58.8	34.5	13.1	3.7	113	5.6	18.71	3.34	18.13	4.19	20.92	0.05	133	24	129	30	NONE		22.6	54	37.3	731	759	5230	217.9	3.63	23	109	0	0	5230
									00:04:08	36.14	1.149	41.53	718	652.835	1107.95	1.7	215.3	37.7	59.7	35.2	13.6	3.9	113	5.8	18.74	3.28	18.17	4.16	20.92	0.05	133	23	129	30	NONE		22.6	54	37.3	731	759	5421	225.9	3.76	23	112.9	0	0	5421
									00:04:10	33.15	1.076	35.669	690	560.578	967.872	1.73	201.5	35.9	59.5	34.5	11.68	3.3	112	5	18.73	3.34	18.16	4.21	20.92	0.05	133	24	129	30	NONE		22.6	54	37.3	731	759	4681	195.1	3.25	23	97.5	0	0	4681
									00:04:12	29.85	1.046	31.224	739	491.461	842.358	1.71	195.9	34.7	59.3	34.6	10.24	2.9	111	4.4	18.73	3.32	18.13	4.26	20.92	0.05	133	24	129	30	NONE		22.6	54	37.4	731	759	4094	170.6	2.84	23	85.3	0	0	4094
									00:04:14	33.33	1.008	33.6	676	549.281	919.132	1.67	188.1	33.9	56.9	34	11.44	3.3	111	4.9	18.66	3.36	18.08	4.26	20.92	0.05	133	24	129	30	NONE		22.6	54	37.4	731	759	4541	189.2	3.15	23	94.6	0	0	4541
									00:04:15	34.29	1.068	36.617	789	560.484	955.872	1.71	200.7	34.3	61	35.8	11.68	3.3	110	5.1	18.79	3.21	18.22	4.1	20.92	0.05	134	23	130	29	NONE		22.6	54	37.4	731	759	4662	194.2	3.24	23	97.1	0	0	4662
									00:04:17	40.27	1.064	42.846	737	674.027	1152.66	1.71	199.3	35.2	59.4	34.7	14.04	4	110	6.1	18.73	3.31	18.25	4.01	20.92	0.05	133	24	130	29	NONE		22.6	54	37.3	731	759	5611	233.8	3.9	23	116.9	0	0	5611
									00:04:18	36.81	1.081	39.791	736	606.038	1056.44	1.74	203.1	35.3	61.4	35.2	12.63	3.6	110	5.5	18.79	3.27	18.33	3.97	20.92	0.05	134	23	131	28	NONE		22.6	54	37.3	731	759	5077	211.5	3.53	23	105.8	0	0	5077
									00:04:20	32.61	1.09	35.543	746	518.741	924.987	1.78	205.6	34.9	64.1	36	10.81	3.1	111	4.7	18.86	3.2	18.39	3.98	20.92	0.05	134	23	131	28	NONE		22.6	54	37.4	731	759	4378	182.4	3.04	24	91.2	0	0	4378
									00:04:22	31.09	0.905	28.135	729	413.17	735.348	1.78	170.6	29.1	62.8	35.3	8.61	2.5	111	3.7	18.85	3.22	18.32	4.02	20.92	0.05	134	23	130	29	NONE		22.7	54	37.4	731	759	3485	145.2	2.42	24	72.6	0	0	3485
									00:04:24	33.15	1.028	34.077	724	509.305	894.633	1.76	193.5	33.2	62.4	35.5	10.61	3	111	4.6	18.82	3.23	18.34	4.03	20.92	0.05	134	23	131	29	NONE		22.6	54	37.4	731	759	4277	178.2	2.97	24	89.1	0	0	4277
									00:04:26	33.33	1.013	33.767	753	500.48	886.051	1.77	190.8	32.7	62.8	35.5	10.43	3	111	4.5	18.84	3.23	18.35	4.02	20.92	0.05	134	23	131	29	NONE		22.7	54	37.4	731	759	4214	175.6	2.93	24	87.8	0	0	4214
									00:04:28	31.25	1.017	31.781	706	479.215	859.007	1.79	191.1	33.8	61.8	34.5	9.98	2.9	110	4.4	18.79	3.32	18.29	4.12	20.92	0.05	134	24	130	29	NONE		22.7	54	37.4	731	759	4052	168.8	2.81	24	84.4	0	0	4052
									00:04:30	27.27	0.983	26.809	770	400.012	709.526	1.77	185	32	62.2	35.1	8.33	2.4	110	3.6	18.82	3.26	18.26	4.17	20.92	0.05	134	23	130	30	NONE		22.7	54	37.4	731	759	3370	140.4	2.34	24	70.2	0	0	3370
									00:04:32	29.85	0.954	28.478	708	446.809	781.879	1.75	178.6	32.2	59.1	33.7	9.31	2.7	110	4.1	18.72	3.38	18.15	4.24	20.92	0.05	133	24	129	30	NONE		22.7	54	37.4	731	759	3748	156.2	2.6	24	78.1	0	0	3748
									00:04:34	33.52	0.932	31.24	754	476.982	825.693	1.73	175.1	30.3	60.6	35	9.94	2.8	110	4.3	18.79	3.25	18.3	4.04	20.92	0.05	134	23	130	29	NONE		22.7	54	37.4	731	759	3987	166.1	2.77	24	83.1	0	0	3987
									00:04:35	33.15	0.908	30.099	720	452.635	781.315	1.73	170.9	29	61.4	35.6	9.43	2.7	110	4.1	18.82	3.19	18.3	4.04	20.92	0.05	134	23	130	29	NONE		22.7	54	37.4	731	759	3780	157.5	2.62	24	78.7	0	0	3780
									00:04:37	30.93	0.975	30.155	690	460.23	807.27	1.75	183.1	32.1	60.8	34.7	9.59	2.7	109	4.2	18.78	3.29	18.25	4.1	20.92	0.05	134	23	130	29	NONE		22.7	54	37.4	731	759	3863	161	2.68	24	80.5	0	0	3863
									00:04:39	32.09	1.002	32.15	785	473.331	821.233	1.74	189	31.5	63.2	36.4	9.86	2.8	109	4.3	18.86	3.14	18.34	3.99	20.92	0.05	134	22	131	28	NONE		22.7	54	37.4	731	759	3959	165	2.75	24	82.5	0	0	3959
									00:04:41	35.09	0.986	34.596	722	507.31	875.127	1.73	186.1	30.7	63.4	36.7	10.57	3	109	4.7	18.87	3.11	18.35	3.97	20.92	0.05	134	22	131	28	NONE		22.7	54	37.4	731	759	4235	176.5	2.94	25	88.2	0	0	4235
									00:04:43	32.26	0.955	30.806	691	464.829	799.638	1.72	179.7	30.5	61.4	35.7	9.68	2.8	108	4.3	18.82	3.19	18.33	3.98	20.92	0.05	134	23	131	28	NONE		22.7	54	37.4	731	759	3877	161.5	2.69	25	80.8	0	0	3877
									00:04:55	30.3	1.104	33.455	784	487.434	806.848	1.66	208.8	32.8	64.3	38.8	10.15	2.9	109	4.5	18.91	2.97	18.28	3.99	20.92	0.05	135	21	130	28	NONE		22.7	54	37.4	731	759	4015	167.3	2.79	25	83.7	0	0	4015
									00:04:57	27.52	0.96	26.422	738	391.987	650.381	1.66	181.2	29.1	62.5	37.7	8.17	2.3	109	3.6	18.88	3.03	18.25	3.99	20.92	0.05	134	22	130	28	NONE		22.7	53	37.4	731	759	3232	134.6	2.24	25	67.3	0	0	3232
									00:04:59	30.15	0.995	30	706	471.068	771.785	1.64	186.7	31.5	59.2	36.1	9.81	2.8	108	4.4	18.76	3.17	18.19	4.02	20.92	0.05	134	23	130	29	NONE		22.7	53	37.4	731	759	3868	161.2	2.69	25	80.6	0	0	3868
									00:05:01	31.58	0.94	29.684	723	458.722	751.699	1.64	176.7	29.3	59.9	36.5	9.56	2.7	107	4.3	18.8	3.12	18.27	3.96	20.92	0.05	134	22	130	28	NONE		22.7	53	37.4	731	759	3767	157	2.62	25	78.5	0	0	3767
									00:05:03	31.41	0.921	28.932	706	445.489	729.854	1.64	173.2	28.6	60	36.6	9.28	2.7	106	4.2	18.81	3.11	18.26	3.95	20.92	0.05	134	22	130	28	NONE		22.7	53	37.4	731	759	3658	152.4	2.54	26	76.2	0	0	3658
									00:05:05	33.71	0.944	31.82	701	485.392	796.754	1.64	177.7	29.1	60.7	37	10.11	2.9	106	4.6	18.82	3.08	18.31	3.86	20.92	0.05	134	22	130	27	NONE		22.7	53	37.4	731	759	3988	166.2	2.77	26	83.1	0	0	3988
									00:05:07	34.48	0.932	32.138	645	488.512	789.613	1.62	175.6	28.2	60.8	37.6	10.18	2.9	105	4.7	18.84	3.03	18.31	3.84	20.92	0.05	134	22	130	27	NONE		22.7	53	37.4	731	759	3994	166.4	2.77	26	83.2	0	0	3994
									00:05:08	35.5	0.891	31.633	674	484.084	775.466	1.6	167.8	26.9	60.2	37.6	10.09	2.9	105	4.6	18.83	3.02	18.32	3.83	20.92	0.05	134	21	130	27	NONE		22.7	53	37.4	731	759	3947	164.5	2.74	26	82.2	0	0	3947
									00:05:10	31.91	0.875	27.926	676	426.326	686.766	1.61	164.8	26.5	60.3	37.4	8.88	2.5	104	4.1	18.83	3.03	18.32	3.82	20.92	0.05	134	22	130	27	NONE		22.7	53	37.4	731	759	3482	145.1	2.42	26	72.5	0	0	3482
									00:05:12	34.09	0.86	29.318	642	437.845	714.102	1.63	162.3	25.8	61.5	37.7	9.12	2.6	103	4.3	18.87	3	18.32	3.83	20.92	0.05	134	21	130	27	NONE		22.7	53	37.4	731	759	3590	149.6	2.49	26	74.8	0	0	3590
									00:05:14	32.26	0.822	26.516	621	404.12	644.25	1.59	154.9	24.6	60	37.7	8.42	2.4	103	3.9	18.84	2.99	18.28	3.83	20.92	0.05	134	21	130	27	NONE		22.7	53	37.4	731	759	3290	137.1	2.28	26	68.5	0	0	3290
									00:05:16	30.77	0.859	26.431	645	414.009	657.232	1.59	161.4	26.3	58.6	36.9	8.63	2.5	102	4.1	18.79	3.06	18.28	3.9	20.92	0.05	134	22	130	28	NONE		22.7	53	37.4	731	759	3366	140.3	2.34	26	70.1	0	0	3366
									00:05:18	28.71	0.856	24.574	650	390.179	617.983	1.58	160.6	26.5	57.8	36.5	8.13	2.3	102	3.8	18.76	3.1	18.16	3.95	20.92	0.05	134	22	129	28	NONE		22.7	53	37.4	731	759	3170	132.1	2.2	26	66	0	0	3170
									00:05:21	21.82	0.993	21.665	694	402.278	608.935	1.51	183	34.3	50.1	33.1	8.38	2.4	103	3.9	18.43	3.45	17.95	4.12	20.92	0.05	131	25	128	29	NONE		22.7	53	37.4	731	759	3224	134.3	2.24	26	67.2	0	0	3224
									00:05:22	35.5	1.081	38.379	750	642.793	980.79	1.53	201.8	34	55.8	36.6	13.39	3.8	104	6.2	18.67	3.15	18.16	3.9	20.92	0.05	133	22	129	28	NONE		22.7	53	37.4	731	759	5163	215.1	3.59	26	107.6	0	0	5163
									00:05:24	37.97	0.929	35.278	691	558.358	863.338	1.55	174.5	28	58.4	37.8	11.63	3.3	105	5.3	18.78	3.01	18.27	3.75	20.92	0.05	134	21	130	27	NONE		22.7	53	37.4	731	759	4503	187.6	3.13	26	93.8	0	0	4503
									00:05:26	28.71	1.017	29.196	722	441.351	694.293	1.57	191.9	29.8	61.6	39.2	9.19	2.6	104	4.2	18.87	2.93	18.33	3.72	20.92	0.05	134	21	131	26	NONE		22.7	53	37.4	731	759	3578	149.1	2.48	26	74.5	0	0	3578
									00:05:28	30.15	0.912	27.497	677	439.658	680.698	1.55	171.1	27.8	57.7	37.3	9.16	2.6	104	4.2	18.76	3.05	18.22	3.85	20.92	0.05	134	22	130	27	NONE		22.7	53	37.4	731	759	3547	147.8	2.46	27	73.9	0	0	3547
									00:05:30	30.61	0.827	25.316	676	398.441	608.781	1.53	155.5	24.5	58.2	38.1	8.3	2.4	104	3.8	18.8	2.96	18.24	3.79	20.92	0.05	134	21	130	27	NONE		22.7	53	37.4	731	759	3202	133.4	2.22	27	66.7	0	0	3202
									00:05:32	30.61	0.888	27.184	660	436.351	666.142	1.53	166.6	26.8	57.4	37.6	9.09	2.6	103	4.2	18.76	3.02	18.22	3.85	20.92	0.05	134	21	130	27	NONE		22.7	53	37.4	731	759	3506	146.1	2.43	27	73	0	0	3506
									00:05:34	32.43	0.907	29.416	692	468.125	718.886	1.54	170.3	27.3	58	37.8	9.75	2.8	103	4.5	18.78	3.01	18.21	3.82	20.92	0.05	134	21	130	27	NONE		22.7	53	37.4	731	759	3768	157	2.62	27	78.5	0	0	3768
									00:05:36	29.85	0.81	24.179	661	373.236	574.131	1.54	152.6	23.7	59.2	38.5	7.78	2.2	103	3.6	18.84	2.93	18.24	3.78	20.92	0.05	134	21	130	27	NONE		22.7	53	37.4	731	759	3006	125.2	2.09	27	62.6	0	0	3006
									00:05:38	25.1	0.87	21.841	679	360.769	548.551	1.52	162.7	26.9	55.7	36.6	7.52	2.1	103	3.5	18.7	3.09	18.14	3.91	20.92	0.05	133	22	129	28	NONE		22.7	53	37.4	731	759	2895	120.6	2.01	27	60.3	0	0	2895
									00:05:41	26.79	0.827	22.152	666	375.17	559.217	1.49	154.3	25.7	54	36.3	7.82	2.2	103	3.6	18.66	3.11	18.07	3.92	20.92	0.05	133	22	129	28	NONE		22.7	53	37.4	731	759	2993	124.7	2.08	27	62.3	0	0	2993
									00:05:42	30.3	0.826	25.03	666	427.966	630.158	1.47	154	25.6	53.5	36.4	8.92	2.5	102	4.2	18.64	3.1	18.17	3.81	20.92	0.05	133	22	129	27	NONE		22.7	53	37.4	731	759	3402	141.7	2.36	27	70.9	0	0	3402
									00:05:44	31.41	0.792	24.88	645	412.149	609.603	1.48	148.2	23.9	55	37.2	8.59	2.5	102	4	18.71	3.02	18.14	3.83	20.92	0.05	133	21	129	27	NONE		22.7	54	37.4	731	759	3280	136.7	2.28	27	68.3	0	0	3280
									00:05:47	28.3	0.822	23.264	638	385.824	569.897	1.48	153.8	24.8	55.2	37.3	8.04	2.3	102	3.8	18.71	3.02	18.2	3.79	20.92	0.05	133	21	130	27	NONE		22.7	54	37.4	731	759	3070	127.9	2.13	27	63.9	0	0	3070
									00:05:49	27.27	0.715	19.5	627	310.934	458.057	1.47	134.4	20.7	56.6	38.4	6.48	1.9	102	3	18.8	2.9	18.14	3.83	20.92	0.05	134	21	129	27	NONE		22.7	54	37.4	731	759	2472	103	1.72	27	51.5	0	0	2472
									00:05:52	20.27	0.805	16.318	548	311.472	446.8	1.43	148.1	27.1	47.8	33.3	6.49	1.9	103	3	18.4	3.37	17.82	4.14	20.92	0.05	131	24	127	29	NONE		22.7	54	37.4	731	759	2457	102.4	1.71	27	51.2	0	0	2457
									00:05:55	19.8	1.844	36.515	1125	633.853	929.906	1.47	343.2	57.8	55.4	37.8	13.21	3.8	102	6.2	18.61	3.13	18.12	3.85	20.92	0.05	133	22	129	27	NONE		22.7	54	37.4	731	759	5033	209.7	3.49	28	104.8	0	0	5033
									00:05:57	26.91	0.887	23.865	677	414.027	596.595	1.44	165.2	27.3	53.1	36.8	8.63	2.5	102	4.1	18.62	3.08	18.09	3.83	20.92	0.05	133	22	129	27	NONE		22.7	53	37.4	731	759	3270	136.3	2.27	28	68.1	0	0	3270
									00:05:59	26.67	0.818	21.813	601	389.624	550.216	1.41	151.9	25.4	51.2	36.3	8.12	2.3	102	3.8	18.57	3.11	17.99	3.9	20.92	0.05	132	22	128	28	NONE		22.7	53	37.4	731	759	3060	127.5	2.12	28	63.7	0	0	3060
									00:06:02	23.17	0.815	18.88	639	336.395	474.19	1.41	151.4	25.2	51.3	36.4	7.01	2	103	3.3	18.58	3.09	17.99	3.91	20.92	0.05	132	22	128	28	NONE		22.7	53	37.4	731	759	2640	110	1.83	28	55	0	0	2640
									00:06:04	26.79	0.849	22.741	623	423.167	578.86	1.37	157	26.6	49.3	36	8.82	2.5	102	4.1	18.49	3.13	17.94	3.89	20.92	0.05	132	22	128	28	NONE		22.7	53	37.4	731	759	3293	137.2	2.29	28	68.6	0	0	3293
									00:06:06	28.85	0.844	24.346	615	450.815	613.92	1.36	156.2	26.2	49.5	36.4	9.39	2.7	102	4.4	18.51	3.1	17.94	3.9	20.92	0.05	132	22	128	28	NONE		22.7	53	37.5	731	759	3504	146	2.43	28	73	0	0	3504
									00:06:08	28.17	0.839	23.634	620	434.829	592.59	1.36	155.4	25.9	49.8	36.6	9.06	2.6	101	4.3	18.52	3.09	18.05	3.77	20.92	0.05	132	22	129	27	NONE		22.7	53	37.5	731	759	3381	140.9	2.35	28	70.4	0	0	3381
									00:06:10	30	0.764	22.92	614	415.087	565.163	1.36	141.8	23.2	50.2	36.8	8.65	2.5	101	4.1	18.56	3.04	17.99	3.83	20.92	0.05	132	22	128	27	NONE		22.7	53	37.5	731	759	3226	134.4	2.24	28	67.2	0	0	3226
									00:06:13	26.43	0.834	22.044	606	412.696	564.827	1.37	154.1	26.3	48.9	35.8	8.6	2.5	101	4.1	18.48	3.15	17.99	3.82	20.92	0.05	132	22	128	27	NONE		22.7	53	37.5	731	759	3212	133.8	2.23	28	66.9	0	0	3212
									00:06:15	25.21	0.814	20.521	615	389.397	526.439	1.35	150.2	25.7	48.2	35.6	8.11	2.3	100	3.9	18.45	3.16	17.93	3.87	20.92	0.05	131	22	128	28	NONE		22.7	53	37.5	731	759	3021	125.9	2.1	28	62.9	0	0	3021
									00:06:18	18.52	1.155	21.389	742	439.284	592.029	1.35	210.8	39.3	45.7	33.9	9.15	2.6	101	4.3	18.25	3.4	17.76	4.06	20.92	0.05	130	24	126	29	NONE		22.7	53	37.5	731	759	3405	141.9	2.36	28	70.9	0	0	3405
									00:06:20	28.3	0.847	23.972	583	471.307	618.65	1.31	155.7	26.9	46.7	35.5	9.82	2.8	102	4.6	18.38	3.18	17.9	3.72	20.92	0.05	131	23	127	26	NONE		22.7	53	37.5	731	759	3627	151.1	2.52	29	75.6	0	0	3627
									00:06:22	27.65	0.985	27.235	619	525.307	694.132	1.32	181.5	30.9	48.2	36.4	10.94	3.1	102	5.2	18.43	3.14	17.83	3.88	20.92	0.05	131	22	127	28	NONE		22.7	53	37.4	731	759	4050	168.7	2.81	29	84.4	0	0	4050
									00:06:26	18.69	1.064	19.888	738	411.482	545.792	1.33	194.1	35.9	45.2	34	8.57	2.4	102	4	18.24	3.37	17.82	3.97	20.92	0.05	130	24	127	28	NONE		22.7	53	37.5	731	759	3175	132.3	2.21	29	66.2	0	0	3175
									00:06:28	26.67	0.977	26.053	668	502.485	656.327	1.31	180.1	30.3	48.1	36.9	10.47	3	103	4.9	18.43	3.1	17.98	3.76	20.92	0.05	131	22	128	27	NONE		22.7	53	37.5	731	759	3862	160.9	2.68	29	80.4	0	0	3862
									00:06:30	27.15	0.8	21.719	639	410.847	542.43	1.32	147.8	24.6	48.2	36.5	8.56	2.4	102	4	18.48	3.08	17.94	3.76	20.92	0.05	132	22	128	27	NONE		22.7	53	37.5	731	759	3167	131.9	2.2	29	66	0	0	3167
									00:06:32	27.27	0.725	19.773	573	371.324	487.197	1.31	134.1	22	48.1	36.7	7.74	2.2	103	3.6	18.5	3.03	17.85	3.84	20.92	0.05	132	22	127	27	NONE		22.7	53	37.5	731	759	2857	119	1.98	29	59.5	0	0	2857
									00:06:35	26.32	0.783	20.605	590	399.51	515.094	1.29	144.3	24.1	47	36.4	8.32	2.4	103	3.9	18.43	3.08	17.86	3.86	20.92	0.05	131	22	127	27	NONE		22.7	53	37.5	731	759	3060	127.5	2.12	29	63.7	0	0	3060
									00:06:37	27.91	0.816	22.772	640	439.388	564.29	1.28	150.5	24.9	47.4	36.9	9.15	2.6	103	4.3	18.44	3.05	17.88	3.79	20.92	0.05	131	22	127	27	NONE		22.7	53	37.5	731	759	3361	140.1	2.33	29	70	0	0	3361
									00:06:39	27.65	0.819	22.645	639	428.088	556.775	1.3	151.4	24.8	48.4	37.2	8.92	2.5	103	4.2	18.49	3.03	17.89	3.81	20.92	0.05	132	22	127	27	NONE		22.7	53	37.5	731	759	3286	136.9	2.28	29	68.5	0	0	3286
									00:06:41	28.44	0.835	23.744	608	448.133	581.81	1.3	154.4	25.2	48.5	37.4	9.34	2.7	103	4.4	18.49	3.02	17.99	3.71	20.92	0.05	132	21	128	26	NONE		22.7	53	37.5	731	759	3438	143.3	2.39	29	71.6	0	0	3438
									00:06:43	26.43	0.826	21.833	622	406.535	538.721	1.33	152.9	25.1	49.2	37.1	8.47	2.4	103	3.9	18.51	3.04	17.92	3.78	20.92	0.05	132	22	128	27	NONE		22.7	53	37.5	731	759	3136	130.7	2.18	29	65.3	0	0	3136
									00:06:45	30.3	0.507	15.364	432	273.512	348.912	1.28	94.5	14.2	48.4	38	5.7	1.6	103	2.7	18.64	2.8	17.86	3.73	20.92	0.05	133	20	127	27	NONE		22.7	53	37.4	731	759	2089	87	1.45	29	43.5	0	0	2089
									00:06:47	29.27	0.924	27.044	700	536.226	687.165	1.28	169.8	28.9	46.6	36.4	11.17	3.2	104	5.2	18.38	3.13	17.86	3.81	20.92	0.05	131	22	127	27	NONE		22.7	54	37.4	731	759	4100	170.8	2.85	30	85.4	0	0	4100
									00:06:49	27.52	0.878	24.165	691	451.321	583.089	1.29	162.6	26.1	49.3	38.1	9.4	2.7	104	4.3	18.52	2.97	17.89	3.77	20.92	0.05	132	21	127	27	NONE		22.7	54	37.5	731	759	3458	144.1	2.4	30	72	0	0	3458
									00:06:52	28.99	0.902	26.145	717	499.797	649.684	1.3	166.5	27.6	48.3	37.1	10.41	3	103	4.9	18.46	3.06	17.98	3.72	20.92	0.05	131	22	128	26	NONE		22.7	54	37.4	731	759	3836	159.8	2.66	30	79.9	0	0	3836
									00:06:53	31.41	0.821	25.791	629	457.761	606.609	1.33	152.9	23.8	51.5	38.9	9.54	2.7	104	4.4	18.62	2.9	18.03	3.65	20.92	0.05	133	21	128	26	NONE		22.7	54	37.4	731	759	3532	147.2	2.45	30	73.6	0	0	3532
									00:06:56	28.3	0.897	25.387	686	442.244	590.03	1.33	167.4	25.7	52.9	39.7	9.21	2.6	104	4.3	18.66	2.87	18.09	3.65	20.92	0.05	133	20	129	26	NONE		22.7	54	37.5	731	759	3418	142.4	2.37	30	71.2	0	0	3418
									00:06:59	19.61	0.876	17.176	574	333.574	438.085	1.31	161.3	27.5	47.4	36.1	6.95	2	104	3.2	18.41	3.14	17.75	3.94	20.92	0.05	131	22	126	28	NONE		22.7	54	37.5	731	759	2567	107	1.78	30	53.5	0	0	2567
									00:07:00	34.68	0.83	28.786	629	563.576	721.127	1.28	152.8	25.6	46.8	36.6	11.74	3.4	104	5.4	18.41	3.08	17.83	3.81	20.92	0.05	131	22	127	27	NONE		22.7	54	37.5	731	759	4307	179.5	2.99	30	89.7	0	0	4307
									00:07:02	31.25	0.805	25.156	627	461.673	598.491	1.3	149.4	23.6	49.8	38.4	9.62	2.7	105	4.4	18.56	2.93	17.93	3.74	20.92	0.05	132	21	128	27	NONE		22.7	54	37.5	731	759	3541	147.5	2.46	30	73.8	0	0	3541
									00:07:04	29.41	0.779	22.912	625	412.02	539.322	1.31	144.9	22.6	50.6	38.7	8.58	2.5	104	4	18.6	2.9	17.96	3.71	20.92	0.05	132	21	128	26	NONE		22.7	54	37.5	731	759	3168	132	2.2	30	66	0	0	3168
									00:07:06	32.79	0.777	25.475	583	447.28	579.581	1.3	145	21.8	51.8	40	9.32	2.7	104	4.3	18.66	2.81	18	3.65	20.92	0.05	133	20	128	26	NONE		22.7	54	37.5	731	759	3430	142.9	2.38	30	71.5	0	0	3430
									00:07:08	36.36	0.751	27.309	598	478.679	631.194	1.32	140.1	21.4	51.7	39.2	9.97	2.8	104	4.6	18.66	2.85	18.06	3.6	20.92	0.05	133	20	129	26	NONE		22.7	54	37.5	731	759	3688	153.7	2.56	30	76.8	0	0	3688
									00:07:10	34.88	0.855	29.826	613	517.562	681.768	1.32	159.7	24.1	52.9	40.2	10.78	3.1	104	5	18.68	2.82	18.17	3.54	20.92	0.05	133	20	129	25	NONE		22.8	53	37.5	731	759	3987	166.1	2.77	30	83.1	0	0	3987
									00:07:11	33.9	0.83	28.136	645	470.265	634.878	1.35	155.6	23.1	54.8	40.6	9.8	2.8	104	4.5	18.75	2.78	18.18	3.55	20.92	0.05	133	20	129	25	NONE		22.8	53	37.5	731	759	3647	151.9	2.53	31	76	0	0	3647
									00:07:13	34.29	0.813	27.874	613	461.654	619.728	1.34	152.6	22.3	55.2	41.1	9.62	2.7	103	4.5	18.77	2.74	18.2	3.54	20.92	0.05	134	20	130	25	NONE		22.8	53	37.5	731	759	3574	148.9	2.48	31	74.5	0	0	3574
									00:07:15	32.26	0.827	26.677	613	449.233	606.861	1.35	154.9	23.2	54.4	40.2	9.36	2.7	103	4.4	18.73	2.81	18.21	3.54	20.92	0.05	133	20	130	25	NONE		22.8	53	37.5	731	759	3484	145.2	2.42	31	72.6	0	0	3484
									00:07:17	30.93	0.754	23.32	588	396.461	531.698	1.34	141.1	21.2	53.4	39.8	8.26	2.4	102	3.9	18.71	2.81	18.2	3.53	20.92	0.05	133	20	130	25	NONE		22.8	53	37.5	731	759	3069	127.9	2.13	31	63.9	0	0	3069
									00:07:19	31.75	0.774	24.571	599	410.343	555.988	1.35	145.1	21.6	54.5	40.2	8.55	2.4	103	4	18.75	2.79	18.2	3.53	20.92	0.05	133	20	130	25	NONE		22.8	53	37.5	731	759	3185	132.7	2.21	31	66.4	0	0	3185
									00:07:21	33.52	0.79	26.48	592	457.114	608.963	1.33	147.6	22.4	52.8	39.6	9.52	2.7	104	4.4	18.68	2.84	18.16	3.57	20.92	0.05	133	20	129	25	NONE		22.8	53	37.5	731	759	3532	147.2	2.45	31	73.6	0	0	3532
									00:07:23	30.61	0.762	23.327	594	394.795	526.17	1.33	142.7	21.2	53.7	40.3	8.22	2.3	103	3.8	18.73	2.78	18.13	3.58	20.92	0.05	133	20	129	25	NONE		22.8	53	37.5	731	759	3051	127.1	2.12	31	63.6	0	0	3051
									00:07:24	30.61	0.734	22.469	564	396.725	523.995	1.32	136.8	21.1	51.2	38.8	8.27	2.4	102	3.9	18.64	2.87	18.11	3.58	20.92	0.05	133	20	129	25	NONE		22.8	53	37.5	731	759	3058	127.4	2.12	31	63.7	0	0	3058
									00:07:26	30.93	0.749	23.165	579	407.199	534.311	1.31	139.7	21.3	51.6	39.3	8.48	2.4	102	4	18.65	2.84	18.09	3.62	20.92	0.05	133	20	129	26	NONE		22.8	53	37.5	731	759	3133	130.5	2.18	31	65.3	0	0	3133
									00:07:28	30	0.869	26.07	646	466.373	615.869	1.32	161.7	25.3	51.4	38.9	9.72	2.8	102	4.6	18.61	2.91	18.02	3.66	20.92	0.05	132	21	128	26	NONE		22.8	53	37.5	731	759	3595	149.8	2.5	31	74.9	0	0	3595
									00:07:31	20.34	0.768	15.62	590	302.995	384.797	1.27	141.6	23.3	46.9	36.9	6.31	1.8	101	3	18.44	3.03	17.77	3.86	20.92	0.05	131	22	127	27	NONE		22.8	53	37.5	731	759	2311	96.3	1.6	31	48.1	0	0	2311
									00:07:33	28.85	0.851	24.548	615	470.986	601.914	1.28	157.1	25.7	47.8	37.4	9.81	2.8	102	4.6	18.46	3.02	17.94	3.76	20.92	0.05	131	22	128	27	NONE		22.8	53	37.5	731	759	3598	149.9	2.5	31	75	0	0	3598
									00:07:35	30.77	0.801	24.646	662	448.444	571.549	1.27	148.9	22.9	50.2	39.4	9.34	2.7	102	4.4	18.59	2.86	17.96	3.67	20.92	0.05	132	20	128	26	NONE		22.8	53	37.5	731	759	3424	142.7	2.38	31	71.3	0	0	3424
									00:07:37	30.77	0.794	24.431	591	442.617	561.476	1.27	147.7	22.5	50.3	39.7	9.22	2.6	102	4.3	18.6	2.83	18.05	3.59	20.92	0.05	132	20	129	26	NONE		22.8	53	37.5	731	759	3375	140.6	2.34	32	70.3	0	0	3375
									00:07:40	22.99	0.948	21.793	627	388.467	511.036	1.32	176.5	27.4	52	39.5	8.09	2.3	102	3.8	18.62	2.89	18.01	3.7	20.92	0.05	133	21	128	26	NONE		22.8	53	37.5	731	759	2991	124.6	2.08	32	62.3	0	0	2991
									00:07:42	28.04	0.793	22.234	574	431.297	548.673	1.27	146.2	24.1	47	36.9	8.99	2.6	102	4.2	18.44	3.04	17.9	3.74	20.92	0.05	131	22	127	27	NONE		22.8	53	37.5	731	759	3291	137.1	2.29	32	68.6	0	0	3291
									00:07:44	27.78	0.76	21.111	564	389.466	488.929	1.26	141.1	21.7	49.2	39.2	8.11	2.3	102	3.8	18.57	2.86	17.88	3.72	20.92	0.05	132	20	127	26	NONE		22.8	53	37.5	731	759	2962	123.4	2.06	32	61.7	0	0	2962
									00:07:46	27.27	0.706	19.255	549	359.338	449.124	1.25	130.9	20.3	48.3	38.6	7.49	2.1	102	3.5	18.54	2.88	17.92	3.69	20.92	0.05	132	20	128	26	NONE		22.8	53	37.5	731	759	2729	113.7	1.9	32	56.9	0	0	2729
									00:07:49	25.42	0.795	20.212	576	400.104	495.4	1.24	146.3	24	46.1	37.2	8.34	2.4	103	3.9	18.4	3.02	17.9	3.69	20.92	0.05	131	21	127	26	NONE		22.8	53	37.5	731	759	3032	126.3	2.11	32	63.2	0	0	3032
									00:07:51	26.43	0.696	18.396	579	362.246	435.377	1.2	128.3	20.3	45.7	38	7.55	2.2	103	3.5	18.43	2.92	17.87	3.67	20.92	0.05	131	21	127	26	NONE		22.8	53	37.5	731	759	2724	113.5	1.89	32	56.8	0	0	2724
									00:07:53	28.71	0.724	20.785	592	397.489	486.766	1.22	133.9	20.9	47.2	38.6	8.28	2.4	103	3.9	18.49	2.89	17.95	3.61	20.92	0.05	132	21	128	26	NONE		22.8	53	37.5	731	759	3003	125.1	2.09	32	62.6	0	0	3003
									00:07:55	28.3	0.709	20.066	566	377.296	463.698	1.23	131.4	20.2	47.9	39	7.86	2.2	102	3.7	18.53	2.85	17.89	3.63	20.92	0.05	132	20	127	26	NONE		22.8	53	37.5	731	759	2853	118.9	1.98	32	59.4	0	0	2853
									00:07:57	27.27	0.712	19.418	543	372.78	458.06	1.23	131.6	20.7	47	38.2	7.77	2.2	102	3.7	18.48	2.91	17.91	3.64	20.92	0.05	132	21	128	26	NONE		22.8	53	37.5	731	759	2819	117.5	1.96	32	58.7	0	0	2819
									00:08:00	26.79	0.699	18.723	568	360.66	436.753	1.21	129.2	20.1	46.7	38.6	7.51	2.1	102	3.5	18.48	2.88	17.88	3.62	20.92	0.05	132	20	127	26	NONE		22.9	53	37.5	731	759	2717	113.2	1.89	32	56.6	0	0	2717
									00:08:02	29.13	0.67	19.515	542	386.514	465.646	1.2	123.4	19.7	45.2	37.5	8.05	2.3	102	3.8	18.42	2.94	17.92	3.61	20.92	0.05	131	21	128	26	NONE		22.9	53	37.5	731	759	2908	121.2	2.02	32	60.6	0	0	2908
									00:08:04	28.85	0.663	19.125	545	380.346	451.723	1.19	122.1	19.3	45	37.9	7.92	2.3	102	3.7	18.42	2.91	17.83	3.64	20.92	0.05	131	21	127	26	NONE		22.9	53	37.5	731	759	2852	118.8	1.98	32	59.4	0	0	2852
									00:08:06	28.57	0.749	21.4	565	418.421	503.019	1.2	138.2	21.7	46.4	38.6	8.72	2.5	101	4.1	18.45	2.9	17.94	3.56	20.92	0.05	131	21	128	25	NONE		22.9	54	37.5	731	759	3147	131.1	2.19	32	65.6	0	0	3147
									00:08:08	27.03	0.749	20.243	594	389.11	469.136	1.21	138.5	21.4	47.2	39.1	8.11	2.3	101	3.9	18.49	2.86	17.89	3.59	20.92	0.05	132	20	127	26	NONE		22.9	54	37.5	731	759	2928	122	2.03	33	61	0	0	2928
									00:08:10	28.44	0.674	19.166	514	363.892	431.085	1.18	124.9	18.7	47.2	39.8	7.58	2.2	102	3.6	18.53	2.77	17.94	3.56	20.92	0.05	132	20	128	25	NONE		22.9	54	37.5	731	759	2726	113.6	1.89	33	56.8	0	0	2726
									00:08:12	27.27	0.68	18.545	549	359.601	422.387	1.17	125.7	19.1	46.3	39.4	7.49	2.1	102	3.5	18.49	2.81	17.87	3.59	20.92	0.05	132	20	127	26	NONE		22.9	54	37.5	731	759	2689	112	1.87	33	56	0	0	2689
									00:08:16	17.8	0.802	14.279	629	286.676	340.991	1.19	147.5	23.6	45.5	38.2	5.97	1.7	102	2.8	18.39	2.94	17.73	3.75	20.92	0.05	131	21	126	27	NONE		22.9	54	37.5	731	759	2150	89.6	1.49	33	44.8	0	0	2150
									00:08:18	26.09	0.92	24	529	539.441	623.259	1.16	166.6	29.4	41.1	35.6	11.24	3.2	101	5.3	18.11	3.2	17.6	3.84	20.92	0.05	129	23	125	27	NONE		22.9	53	37.5	731	759	4017	167.4	2.79	33	83.7	0	0	4017
									00:08:20	30.93	0.208	6.433	555	62.9418	68.8343	1.09	41	2.8	67.8	62	1.31	0.4	100	0.6	19.71	1.35	18.93	2.2	20.92	0.05	140	10	135	16	NONE		22.9	53	37.5	731	759	463	19.3	0.32	33	9.6	0	0	463
									00:08:22	31.58	0.917	28.958	225	708.364	790.996	1.12	164	30.8	37.8	33.8	14.76	4.2	100	7.1	17.88	3.36	17.32	4.01	20.92	0.05	127	24	123	29	NONE		22.9	53	37.5	731	759	5231	218	3.63	33	109	0	0	5231
									00:08:24	29.7	0.857	25.455	630	553.127	614.779	1.11	156.2	25.5	42.3	38	11.52	3.3	100	5.5	18.23	2.98	17.56	3.73	20.92	0.05	130	21	125	27	NONE		22.9	53	37.5	731	759	4080	170	2.83	33	85	0	0	4080
									00:08:26	29.27	0.885	25.902	677	529.33	590.948	1.12	162.7	24.9	45.1	40.4	11.03	3.2	100	5.3	18.38	2.81	17.79	3.57	20.92	0.05	131	20	127	25	NONE		22.9	53	37.5	731	759	3909	162.9	2.71	33	81.4	0	0	3909
									00:08:28	31.41	0.73	22.932	546	464.39	527.357	1.14	134.3	20.7	44.6	39.3	9.67	2.8	100	4.6	18.4	2.84	17.79	3.57	20.92	0.05	131	20	127	25	NONE		22.9	53	37.5	731	759	3443	143.5	2.39	33	71.7	0	0	3443
									00:08:30	28.3	0.772	21.849	560	443.198	502.666	1.13	142	21.9	44.8	39.5	9.23	2.6	98	4.5	18.39	2.84	17.84	3.54	20.92	0.05	131	20	127	25	NONE		22.9	53	37.5	731	759	3285	136.9	2.28	33	68.4	0	0	3285
									00:08:32	28.04	0.669	18.757	517	374.379	427.408	1.14	123.3	18.8	44.9	39.3	7.8	2.2	98	3.8	18.43	2.81	17.76	3.59	20.92	0.05	131	20	126	26	NONE		22.9	53	37.5	731	759	2780	115.8	1.93	33	57.9	0	0	2780
									00:08:34	31.41	0.714	22.429	577	438.762	506.822	1.16	131.9	19.9	46.1	39.9	9.14	2.6	98	4.5	18.47	2.79	17.84	3.54	20.92	0.05	132	20	127	25	NONE		22.9	53	37.5	731	759	3267	136.1	2.27	34	68.1	0	0	3267
									00:08:36	30.77	0.736	22.646	546	446.348	519.009	1.16	135.8	20.8	45.9	39.5	9.3	2.7	98	4.6	18.45	2.83	17.85	3.55	20.92	0.05	131	20	127	25	NONE		22.9	53	37.5	731	759	3329	138.7	2.31	34	69.3	0	0	3329
									00:08:38	30.77	0.696	21.415	560	412.354	481.415	1.17	128.8	19.3	46.7	40	8.59	2.5	97	4.3	18.51	2.77	17.95	3.45	20.92	0.05	132	20	128	25	NONE		22.9	53	37.5	731	759	3078	128.3	2.14	34	64.1	0	0	3078
									00:08:40	31.75	0.704	22.349	559	421.976	493.973	1.17	130.6	19.2	47.7	40.7	8.79	2.5	97	4.4	18.55	2.73	18	3.43	20.92	0.05	132	19	128	24	NONE		22.9	53	37.5	731	759	3152	131.3	2.19	34	65.7	0	0	3152
									00:08:42	28.04	0.77	21.589	575	408.763	488.744	1.2	142.7	21.5	48	40.2	8.52	2.4	99	4.1	18.53	2.79	17.92	3.53	20.92	0.05	132	20	128	25	NONE		22.9	53	37.5	731	759	3070	127.9	2.13	34	64	0	0	3070
									00:08:44	31.09	0.771	23.969	585	468.412	547.038	1.17	142.4	21.7	46.5	39.8	9.76	2.8	98	4.8	18.47	2.81	17.95	3.48	20.92	0.05	132	20	128	25	NONE		22.9	53	37.5	731	759	3497	145.7	2.43	34	72.9	0	0	3497
									00:08:46	26.67	0.744	19.84	565	362.362	434.315	1.2	138.5	20.1	49.6	41.4	7.55	2.2	98	3.7	18.62	2.7	18.01	3.48	20.92	0.05	133	19	128	25	NONE		22.9	53	37.5	731	759	2723	113.5	1.89	34	56.7	0	0	2723
									00:08:49	21.05	0.722	15.2	591	286.074	334.378	1.17	134	19.6	48	41.1	5.96	1.7	97	2.9	18.56	2.71	17.82	3.5	20.92	0.05	132	19	127	25	NONE		22.9	53	37.5	731	759	2136	89	1.48	34	44.5	0	0	2136
									00:08:51	27.15	0.863	23.43	625	460.882	543.941	1.18	159.2	24.7	46.7	39.6	9.6	2.7	98	4.7	18.45	2.86	17.86	3.59	20.92	0.05	131	20	127	26	NONE		22.9	53	37.5	731	759	3450	143.7	2.4	34	71.9	0	0	3450
									00:08:56	12.47	1.645	20.52	1046	389.409	483.788	1.24	304.4	47.8	50.5	40.6	8.11	2.3	96	4.1	18.5	2.91	17.87	3.47	20.92	0.05	132	21	127	25	NONE		22.9	53	37.5	731	759	2953	123.1	2.05	34	61.5	0	0	2953
									00:08:58	26.2	0.598	15.668	437	328.287	372.059	1.13	109.5	17.5	42.1	37.2	6.84	2	98	3.3	18.31	2.93	17.6	3.75	20.92	0.05	130	21	125	27	NONE		22.9	53	37.5	731	759	2433	101.4	1.69	34	50.7	0	0	2433
									00:09:01	25.75	0.678	17.459	494	389.305	422.212	1.08	123.2	20.2	40.2	37.1	8.11	2.3	99	3.9	18.17	2.98	17.51	3.77	20.92	0.05	129	21	125	27	NONE		22.9	53	37.5	731	759	2855	119	1.98	34	59.5	0	0	2855
									00:09:03	26.79	0.701	18.777	521	409.761	443.343	1.08	127.8	20.4	41.2	38.1	8.54	2.4	99	4.1	18.23	2.91	17.53	3.71	20.92	0.05	130	21	125	26	NONE		22.9	53	37.5	731	759	3003	125.1	2.09	35	62.6	0	0	3003
									00:09:05	29.13	0.643	18.728	464	411.475	434.685	1.06	117.2	18.4	40.6	38.4	8.57	2.4	97	4.2	18.23	2.86	17.51	3.67	20.92	0.05	130	20	125	26	NONE		22.9	53	37.5	731	759	2999	125	2.08	35	62.5	0	0	2999
									00:09:07	27.78	0.65	18.056	503	389.728	409.894	1.05	118.8	18.2	41.3	39.3	8.12	2.3	96	4.1	18.28	2.8	17.66	3.59	20.92	0.05	130	20	126	26	NONE		23	53	37.5	731	759	2838	118.2	1.97	35	59.1	0	0	2838
									00:09:09	28.3	0.644	18.226	504	390.759	413.026	1.06	117.8	18	41.6	39.3	8.14	2.3	95	4.1	18.29	2.8	17.61	3.6	20.92	0.05	130	20	125	26	NONE		22.9	53	37.5	731	759	2849	118.7	1.98	35	59.3	0	0	2849
									00:09:12	26.2	0.604	15.825	453	330.069	350.354	1.06	110.9	16.5	42.4	39.9	6.88	2	95	3.5	18.36	2.73	17.66	3.57	20.92	0.05	131	19	126	25	NONE		23	53	37.5	731	759	2409	100.4	1.67	35	50.2	0	0	2409
									00:09:14	26.09	0.626	16.33	493	349.726	372.283	1.06	114.5	17.6	41.5	39	7.29	2.1	94	3.7	18.29	2.81	17.55	3.64	20.92	0.05	130	20	125	26	NONE		22.9	53	37.5	731	759	2554	106.4	1.77	35	53.2	0	0	2554
									00:09:16	27.65	0.605	16.728	469	360.607	378.845	1.05	110.6	16.9	41	39	7.51	2.1	94	3.8	18.28	2.79	17.66	3.57	20.92	0.05	130	20	126	25	NONE		23	53	37.5	731	759	2625	109.4	1.82	35	54.7	0	0	2625
									00:09:18	25.97	0.624	16.208	520	346.131	366.403	1.06	114.2	17.4	41.6	39.3	7.21	2.1	94	3.7	18.3	2.79	17.59	3.6	20.92	0.05	130	20	125	26	NONE		23	53	37.5	731	759	2524	105.2	1.75	35	52.6	0	0	2524
									00:09:21	25.53	0.664	16.953	489	367.89	393.471	1.07	121.2	19	41.2	38.5	7.66	2.2	94	3.9	18.25	2.86	17.55	3.68	20.92	0.05	130	20	125	26	NONE		23	53	37.5	731	759	2689	112.1	1.87	35	56	0	0	2689
									00:09:23	25	0.665	16.625	510	362.107	379.068	1.05	121.4	18.7	41.1	39.2	7.54	2.2	94	3.9	18.26	2.81	17.64	3.59	20.92	0.05	130	20	126	26	NONE		23	53	37.5	731	759	2634	109.8	1.83	35	54.9	0	0	2634
									00:09:25	26.79	0.627	16.795	500	369.37	386.663	1.05	114.3	17.8	40.4	38.6	7.7	2.2	94	3.9	18.23	2.84	17.58	3.57	20.92	0.05	130	20	125	25	NONE		22.9	53	37.5	731	759	2687	112	1.87	35	56	0	0	2687
									00:09:27	29.13	0.61	17.767	484	386.086	403.823	1.05	111.4	17.1	40.7	38.9	8.04	2.3	94	4.1	18.26	2.8	17.67	3.51	20.92	0.05	130	20	126	25	NONE		22.9	53	37.5	731	759	2808	117	1.95	35	58.5	0	0	2808
									00:09:30	27.91	0.628	17.526	500	367.757	391.322	1.06	115.2	17.3	42.3	39.8	7.66	2.2	94	3.9	18.34	2.75	17.67	3.53	20.92	0.05	131	20	126	25	NONE		22.9	53	37.5	731	759	2685	111.9	1.86	35	55.9	0	0	2685
									00:09:32	26.2	0.59	15.459	477	327.651	346.179	1.06	108.1	16.3	41.6	39.4	6.83	2	94	3.5	18.32	2.76	17.67	3.52	20.92	0.05	130	20	126	25	NONE		22.9	53	37.5	731	759	2388	99.5	1.66	35	49.8	0	0	2388
									00:09:34	25.32	0.619	15.671	515	338.782	357.179	1.05	113.1	17.4	41	38.9	7.06	2	93	3.6	18.27	2.81	17.57	3.6	20.92	0.05	130	20	125	26	NONE		22.9	53	37.5	731	759	2468	102.8	1.71	35	51.4	0	0	2468
									00:09:37	23.9	0.61	14.582	496	318.318	335.372	1.05	111.3	17.3	40.6	38.5	6.63	1.9	93	3.4	18.25	2.84	17.53	3.65	20.92	0.05	130	20	125	26	NONE		22.9	53	37.5	731	759	2319	96.6	1.61	36	48.3	0	0	2319
									00:09:39	23.72	0.531	12.593	451	271.979	280.632	1.03	97.1	14.6	40.2	39	5.67	1.6	94	2.9	18.29	2.75	17.46	3.64	20.92	0.05	130	20	124	26	NONE		22.9	53	37.5	731	759	1972	82.2	1.37	36	41.1	0	0	1972
									00:09:42	24.29	0.623	15.134	482	345.65	354.706	1.03	113	18	38.9	37.9	7.2	2.1	94	3.7	18.14	2.89	17.36	3.76	20.92	0.05	129	21	124	27	NONE		22.9	53	37.5	731	759	2503	104.3	1.74	36	52.1	0	0	2503
									00:09:55	24.29	0.602	14.623	438	349.364	350.902	1	108.5	17.8	37	36.8	7.28	2.1	95	3.7	18.02	2.96	17.32	3.7	20.92	0.05	128	21	123	26	NONE		22.9	53	37.5	731	759	2518	104.9	1.75	36	52.5	0	0	2518
									00:09:58	23.62	0.595	14.055	448	343.578	339.347	0.99	106.9	17.7	36.1	36.5	7.16	2	94	3.7	17.97	2.97	17.25	3.74	20.92	0.05	128	21	123	27	NONE		22.9	53	37.5	731	759	2467	102.8	1.71	36	51.4	0	104	2363
									00:10:00	24.49	0.601	14.718	455	362.74	351.748	0.97	107.9	17.7	35.8	37	7.56	2.2	94	3.9	17.95	2.95	17.22	3.75	20.92	0.05	128	21	123	27	NONE		22.9	53	37.5	731	759	2594	108.1	1.8	36	54	0	268	2326
									00:10:03	24.9	0.658	16.382	452	410.11	400.16	0.98	117.8	19.8	35.7	36.6	8.54	2.4	94	4.4	17.9	3.01	17.18	3.76	20.92	0.05	127	21	122	27	NONE		22.9	53	37.5	731	759	2937	122.4	2.04	36	61.2	0	243	2694
									00:10:06	21.51	0.697	14.989	473	364.071	355.964	0.98	125.4	20.4	37	37.9	7.58	2.2	94	3.9	17.99	2.93	17.19	3.79	20.92	0.05	128	21	122	27	NONE		22.9	53	37.5	731	759	2608	108.7	1.81	36	54.3	0	198	2410
									00:10:08	24.1	0.618	14.892	455	360.366	347.917	0.97	111.3	17.8	36.6	38	7.51	2.1	93	3.9	18.01	2.88	17.25	3.69	20.92	0.05	128	21	123	26	NONE		22.9	53	37.5	731	759	2575	107.3	1.79	36	53.6	0	304	2271
									00:10:10	27.15	0.647	17.566	468	425.932	409.6	0.96	116.5	18.6	36.8	38.2	8.87	2.5	94	4.5	18.01	2.87	17.32	3.69	20.92	0.05	128	20	123	26	NONE		22.9	53	37.5	731	759	3041	126.7	2.11	37	63.4	0	398	2643
									00:10:13	24.79	0.685	16.983	484	399.929	396.187	0.99	123.8	19.7	38.1	38.5	8.33	2.4	95	4.2	18.07	2.88	17.38	3.65	20.92	0.05	129	20	124	26	NONE		22.9	53	37.5	731	759	2874	119.7	2	37	59.9	0	92	2782
									00:10:15	27.15	0.723	19.629	505	459.621	453.577	0.99	130.8	20.6	38.6	39.1	9.58	2.7	95	4.8	18.09	2.85	17.36	3.64	20.92	0.05	129	20	124	26	NONE		22.9	53	37.5	731	759	3300	137.5	2.29	37	68.7	0	148	3152
									00:10:17	27.03	0.67	18.108	514	417.453	423.127	1.01	121.4	19.3	38.8	38.3	8.7	2.5	95	4.4	18.12	2.88	17.45	3.63	20.92	0.05	129	21	124	26	NONE		22.9	53	37.5	731	759	3015	125.6	2.09	37	62.8	0	0	3015
									00:10:19	25.53	0.739	18.868	500	432.86	439.039	1.01	134	21.2	39.5	38.9	9.02	2.6	95	4.6	18.13	2.87	17.5	3.59	20.92	0.05	129	20	125	26	NONE		22.9	53	37.5	731	759	3126	130.3	2.17	37	65.1	0	0	3126
									00:10:22	25	0.694	17.35	501	392.397	399.401	1.02	126.1	19.7	39.8	39.1	8.17	2.3	96	4.1	18.17	2.84	17.49	3.61	20.92	0.05	129	20	125	26	NONE		22.9	53	37.5	731	759	2836	118.2	1.97	37	59.1	0	0	2836
									00:10:24	26.09	0.656	17.113	447	400.525	404.253	1.01	118.6	19.1	38.2	37.8	8.34	2.4	96	4.2	18.08	2.91	17.4	3.66	20.92	0.05	129	21	124	26	NONE		22.9	53	37.5	731	759	2890	120.4	2.01	37	60.2	0	0	2890
									00:10:26	28.17	0.666	18.761	476	432.287	436.401	1.01	120.7	19.1	38.8	38.5	9.01	2.6	97	4.5	18.12	2.87	17.46	3.62	20.92	0.05	129	20	124	26	NONE		22.9	53	37.5	731	759	3119	130	2.17	37	65	0	0	3119
									00:10:28	29.27	0.673	19.698	526	448.731	450.929	1	122.2	19	39.3	39.1	9.35	2.7	97	4.6	18.16	2.82	17.45	3.61	20.92	0.05	129	20	124	26	NONE		22.9	53	37.5	731	759	3234	134.8	2.25	37	67.4	0	0	3234
									00:10:32	16.53	0.895	14.793	571	348.536	360.941	1.04	161.5	26.9	39.1	37.8	7.26	2.1	97	3.6	18.04	3.01	17.26	3.86	20.92	0.05	128	21	123	27	NONE		22.9	53	37.5	731	759	2529	105.4	1.76	37	52.7	0	0	2529
									00:10:34	28.17	0.764	21.521	521	500.55	512.002	1.02	138.2	22.4	39.1	38.2	10.43	3	97	5.2	18.09	2.93	17.45	3.67	20.92	0.05	129	21	124	26	NONE		22.9	53	37.5	731	759	3622	150.9	2.52	37	75.5	0	0	3622
									00:10:36	28.99	0.688	19.942	517	444.819	460.757	1.04	125.2	19.6	40.3	38.9	9.27	2.6	97	4.6	18.2	2.85	17.55	3.59	20.92	0.05	130	20	125	26	NONE		22.9	53	37.5	731	759	3228	134.5	2.24	37	67.2	0	0	3228
									00:10:38	27.78	0.676	18.778	515	406.995	425.646	1.05	123.5	18.9	41.4	39.5	8.48	2.4	97	4.2	18.27	2.8	17.6	3.56	20.92	0.05	130	20	125	25	NONE		22.9	53	37.5	731	759	2960	123.3	2.06	37	61.7	0	0	2960
									00:10:40	27.4	0.69	18.904	502	416.92	440.014	1.06	125.7	19.8	40.7	38.6	8.69	2.5	98	4.3	18.22	2.87	17.55	3.61	20.92	0.05	130	20	125	26	NONE		22.9	53	37.5	731	759	3038	126.6	2.11	38	63.3	0	0	3038
									00:10:43	26.32	0.673	17.711	488	384.808	403.277	1.05	122.9	18.9	41.2	39.3	8.02	2.3	97	4	18.26	2.81	17.61	3.59	20.92	0.05	130	20	125	26	NONE		22.9	53	37.5	731	759	2800	116.7	1.94	38	58.3	0	0	2800
									00:10:45	26.55	0.64	16.991	466	375.448	391.865	1.04	116.6	18.2	40.3	38.6	7.82	2.2	95	4	18.22	2.84	17.53	3.62	20.92	0.05	130	20	125	26	NONE		22.9	53	37.5	731	759	2729	113.7	1.9	38	56.9	0	0	2729
									00:10:48	20.55	0.582	11.959	422	262.596	276.646	1.05	106.1	16.6	40.1	38	5.47	1.6	94	2.8	18.23	2.85	17.47	3.69	20.92	0.05	130	20	124	26	NONE		22.9	53	37.5	731	759	1913	79.7	1.33	38	39.9	0	0	1913
									00:10:51	22.14	0.631	13.97	440	323.586	332.358	1.03	114.2	18.5	38.4	37.4	6.74	1.9	94	3.4	18.1	2.93	17.24	3.83	20.92	0.05	129	21	123	27	NONE		22.9	53	37.5	731	759	2344	97.7	1.63	38	48.8	0	0	2344
									00:10:53	25.32	0.626	15.848	441	385.62	386.355	1	112.5	18.8	36.5	36.4	8.03	2.3	93	4.1	17.97	3	17.31	3.75	20.92	0.05	128	21	123	27	NONE		22.9	53	37.5	731	759	2778	115.7	1.93	38	57.9	0	0	2778
									00:10:55	26.2	0.62	16.245	453	392.221	389.101	0.99	111.6	18.3	36.7	37	8.17	2.3	93	4.2	18	2.95	17.28	3.69	20.92	0.05	128	21	123	26	NONE		22.9	53	37.5	731	759	2819	117.5	1.96	38	58.7	0	77	2743
									00:10:58	25	0.659	16.475	471	399.558	399.759	1	118.5	19.7	36.9	36.8	8.32	2.4	92	4.3	17.98	2.99	17.32	3.7	20.92	0.05	128	21	123	26	NONE		22.9	53	37.5	731	759	2877	119.9	2	38	59.9	0	0	2877
									00:11:00	25.75	0.625	16.094	461	377.11	378.118	1	113	18.1	37.9	37.8	7.86	2.2	93	4.1	18.08	2.9	17.41	3.64	20.92	0.05	129	21	124	26	NONE		22.9	53	37.5	731	759	2717	113.2	1.89	38	56.6	0	0	2717
									00:11:03	24.1	0.672	16.193	472	377.16	379.214	1.01	121.6	19.4	38.5	38.3	7.86	2.2	93	4.1	18.1	2.89	17.4	3.65	20.92	0.05	129	21	124	26	NONE		22.9	53	37.5	731	759	2719	113.3	1.89	38	56.6	0	0	2719
									00:11:05	21.82	0.65	14.182	471	326.985	329.15	1.01	117.8	18.6	38.7	38.4	6.81	1.9	93	3.5	18.12	2.86	17.4	3.69	20.92	0.05	129	20	124	26	NONE		22.9	53	37.5	731	759	2358	98.2	1.64	38	49.1	0	0	2358
									00:11:08	22.39	0.644	14.418	439	332.373	335.956	1.01	116.7	18.5	38.7	38.3	6.92	2	93	3.6	18.12	2.87	17.32	3.73	20.92	0.05	129	20	123	27	NONE		22.9	53	37.5	731	759	2399	99.9	1.67	38	50	0	0	2399
									00:11:10	26.09	0.665	17.348	452	418.45	417.074	1	119.7	19.7	37.1	37.2	8.72	2.5	93	4.5	18	2.96	17.33	3.67	20.92	0.05	128	21	123	26	NONE		22.9	53	37.5	731	759	3011	125.4	2.09	38	62.7	0	34	2977
									00:11:13	18.99	0.74	14.051	537	353.853	356.272	1.01	132.2	23.1	36	35.7	7.37	2.1	94	3.8	17.86	3.12	17.36	3.72	20.92	0.05	127	22	124	26	NONE		22.9	53	37.5	731	759	2552	106.3	1.77	39	53.2	0	0	2552
									00:11:16	24.29	0.607	14.745	467	343.997	346.842	1.01	109.8	17.6	37.9	37.6	7.17	2	94	3.7	18.09	2.9	17.42	3.63	20.92	0.05	129	21	124	26	NONE		22.8	53	37.5	731	759	2481	103.4	1.72	39	51.7	0	0	2481
									00:11:18	27.03	0.616	16.649	454	388.97	392.494	1.01	111.4	17.9	37.9	37.6	8.1	2.3	93	4.2	18.08	2.91	17.44	3.64	20.92	0.05	129	21	124	26	NONE		22.8	53	37.5	731	759	2806	116.9	1.95	39	58.5	0	0	2806
									00:11:20	26.32	0.62	16.316	452	372.665	377.777	1.01	112.5	17.7	38.8	38.3	7.76	2.2	93	4	18.15	2.85	17.48	3.58	20.92	0.05	129	20	124	25	NONE		22.8	53	37.4	731	759	2691	112.1	1.87	39	56.1	0	0	2691
									00:11:23	24.49	0.601	14.718	430	330.156	339.629	1.03	109.3	17.1	39.4	38.3	6.88	2	93	3.6	18.19	2.85	17.42	3.63	20.92	0.05	129	20	124	26	NONE		22.8	53	37.5	731	759	2392	99.7	1.66	39	49.8	0	0	2392
									00:11:25	26.2	0.597	15.642	444	362.575	365.561	1.01	108.1	17.2	38.1	37.8	7.55	2.2	93	3.9	18.11	2.88	17.47	3.63	20.92	0.05	129	21	124	26	NONE		22.8	53	37.5	731	759	2615	109	1.82	39	54.5	0	0	2615
									00:11:27	26.91	0.588	15.821	433	358.873	364.393	1.02	106.8	16.7	38.8	38.2	7.48	2.1	93	3.9	18.16	2.84	17.42	3.6	20.92	0.05	129	20	124	26	NONE		22.8	53	37.5	731	759	2593	108	1.8	39	54	0	0	2593
									00:11:30	27.15	0.611	16.588	466	382.095	389.845	1.02	110.7	17.7	38.4	37.7	7.96	2.3	94	4.1	18.12	2.9	17.49	3.6	20.92	0.05	129	21	125	26	NONE		22.8	53	37.5	731	759	2763	115.1	1.92	39	57.6	0	0	2763
									00:11:32	26.2	0.603	15.799	450	360.794	367.661	1.02	109.4	17.3	38.7	38	7.52	2.1	94	3.8	18.14	2.87	17.46	3.59	20.92	0.05	129	20	124	26	NONE		22.8	53	37.5	731	759	2609	108.7	1.81	39	54.3	0	0	2609
									00:11:34	25.53	0.589	15.038	447	340.795	345.775	1.01	107	16.7	38.9	38.3	7.1	2	93	3.7	18.17	2.84	17.47	3.61	20.92	0.05	129	20	124	26	NONE		22.8	53	37.5	731	759	2462	102.6	1.71	39	51.3	0	0	2462
									00:11:37	22.99	0.6	13.793	450	311.591	320.716	1.03	109	17.2	39.1	38	6.49	1.9	93	3.4	18.17	2.87	17.46	3.63	20.92	0.05	129	20	124	26	NONE		22.8	53	37.5	731	759	2258	94.1	1.57	39	47	0	0	2258
									00:11:39	23.9	0.547	13.076	426	305.488	310.335	1.02	98.9	16	37.3	36.7	6.36	1.8	93	3.3	18.08	2.93	17.38	3.66	20.92	0.05	129	21	124	26	NONE		22.8	53	37.5	731	759	2207	92	1.53	39	46	0	0	2207
									00:11:42	27.03	0.562	15.189	432	361.669	357.395	0.99	101.4	16.3	36.8	37.2	7.53	2.2	92	3.9	18.04	2.9	17.38	3.62	20.92	0.05	128	21	124	26	NONE		22.8	53	37.5	731	759	2597	108.2	1.8	39	54.1	0	105	2492
									00:11:44	21.98	0.605	13.297	418	315.398	313.825	1	109.2	17.6	37.3	37.5	6.57	1.9	92	3.4	18.05	2.91	17.35	3.68	20.92	0.05	129	21	124	26	NONE		22.8	53	37.5	731	759	2268	94.5	1.58	39	47.3	0	39	2230
									00:11:47	22.56	0.518	11.684	400	280.757	270.753	0.96	93.4	14.8	36	37.3	5.85	1.7	92	3.1	18.03	2.86	17.33	3.65	20.92	0.05	128	20	123	26	NONE		22.8	53	37.5	731	759	2006	83.6	1.39	40	41.8	0	244	1762
									00:11:50	21.66	0.562	12.173	408	301.533	293.582	0.97	100.8	16.7	35.3	36.3	6.28	1.8	92	3.3	17.94	2.97	17.17	3.76	20.92	0.05	128	21	122	27	NONE		22.8	53	37.5	731	759	2158	89.9	1.5	40	45	0	194	1964
									00:11:52	23.53	0.595	14	422	352.571	336.067	0.95	106.5	17.6	35	36.8	7.35	2.1	91	3.9	17.9	2.96	17.19	3.72	20.92	0.05	127	21	122	26	NONE		22.8	53	37.5	731	759	2512	104.7	1.74	40	52.3	0	401	2111
									00:11:55	24.49	0.566	13.861	423	343.473	325.818	0.95	101.6	16.4	35.4	37.3	7.16	2	91	3.8	17.95	2.9	17.23	3.68	20.92	0.05	128	21	123	26	NONE		22.8	53	37.5	731	759	2445	101.9	1.7	40	50.9	0	429	2016
									00:11:57	25.97	0.576	14.961	441	371.669	347.599	0.94	103.4	16.5	35.4	37.8	7.74	2.2	91	4.1	17.95	2.86	17.2	3.66	20.92	0.05	128	20	122	26	NONE		22.8	53	37.5	731	759	2638	109.9	1.83	40	55	0	583	2055
									00:11:59	25.42	0.631	16.042	451	391.267	377.439	0.96	113.5	18.3	36.5	37.8	8.15	2.3	90	4.3	17.99	2.9	17.34	3.63	20.92	0.05	128	21	123	26	NONE		22.8	53	37.5	731	759	2795	116.5	1.94	40	58.2	0	337	2458
									00:12:02	22.3	0.621	13.851	452	330.92	325.708	0.98	112	18	37.1	37.7	6.89	2	90	3.7	18.04	2.9	17.32	3.65	20.92	0.05	128	21	123	26	NONE		22.8	53	37.5	731	759	2374	98.9	1.65	40	49.5	0	128	2247
									00:12:05	20.62	0.523	10.784	398	260.592	252.556	0.97	94.2	15.1	35.8	37	5.43	1.6	90	2.9	18.01	2.89	17.22	3.71	20.92	0.05	128	21	123	26	NONE		22.8	53	37.5	731	759	1864	77.6	1.29	40	38.8	0	196	1667
									00:12:08	20.2	0.58	11.717	426	303.546	290.336	0.96	103.3	17.7	33.9	35.5	6.32	1.8	91	3.3	17.81	3.05	17.07	3.83	20.92	0.05	127	22	122	27	NONE		22.8	53	37.5	731	759	2165	90.2	1.5	40	45.1	0	322	1843
									00:12:11	21.82	0.628	13.702	434	383.984	354.548	0.92	110.4	20	31.7	34.3	8	2.3	92	4.2	17.58	3.18	16.95	3.78	20.92	0.05	125	23	121	27	NONE		22.8	53	37.5	731	759	2718	113.3	1.89	40	56.6	0	711	2007
									00:12:13	27.03	0.646	17.459	576	427.163	405.533	0.95	116.2	18.5	36.4	38.4	8.9	2.5	93	4.6	17.99	2.86	17.19	3.69	20.92	0.05	128	20	122	26	NONE		22.8	53	37.5	731	759	3041	126.7	2.11	40	63.4	0	526	2516
									00:12:15	25.86	0.61	15.776	485	367.118	358.554	0.98	110.5	17.1	38	38.9	7.65	2.2	93	3.9	18.11	2.8	17.3	3.63	20.92	0.05	129	20	123	26	NONE		22.8	53	37.5	731	759	2630	109.6	1.83	40	54.8	0	209	2420
									00:12:17	28.57	0.573	16.371	461	385.389	377.686	0.98	103.6	16.3	37.3	38.1	8.03	2.3	94	4.1	18.08	2.84	17.35	3.58	20.92	0.05	129	20	124	25	NONE		22.8	53	37.5	731	759	2763	115.1	1.92	40	57.6	0	188	2574
									00:12:19	27.78	0.553	15.361	436	349.863	342.2	0.98	100.5	15.2	38.3	39.2	7.29	2.1	94	3.7	18.17	2.75	17.45	3.55	20.92	0.05	129	20	124	25	NONE		22.8	53	37.5	731	759	2507	104.5	1.74	40	52.2	0	187	2319
									00:12:22	28.44	0.548	15.583	462	353.804	350.37	0.99	99.6	15.2	38.4	38.8	7.37	2.1	94	3.8	18.18	2.77	17.41	3.57	20.92	0.05	129	20	124	25	NONE		22.8	53	37.5	731	759	2542	105.9	1.77	41	53	0	84	2458
									00:12:24	28.3	0.558	15.792	450	358.938	355.61	0.99	101.4	15.5	38.5	38.8	7.48	2.1	94	3.8	18.17	2.78	17.45	3.53	20.92	0.05	129	20	124	25	NONE		22.8	53	37.5	731	759	2579	107.5	1.79	41	53.7	0	82	2497
									00:12:26	24.29	0.581	14.113	504	317.397	319.028	1.01	105.7	16.2	39.1	38.9	6.61	1.9	93	3.4	18.19	2.79	17.41	3.61	20.92	0.05	130	20	124	26	NONE		22.8	53	37.4	731	759	2288	95.3	1.59	41	47.7	0	0	2288
									00:12:28	26.2	0.591	15.485	472	349.216	348.321	1	107.5	16.4	39.1	39.2	7.28	2.1	94	3.7	18.19	2.77	17.47	3.58	20.92	0.05	130	20	124	25	NONE		22.8	53	37.5	731	759	2513	104.7	1.75	41	52.4	0	22	2491
									00:12:31	25.21	0.594	14.975	453	332.583	330.955	1	108.3	16.2	39.7	39.9	6.93	2	94	3.5	18.23	2.73	17.51	3.54	20.92	0.05	130	19	125	25	NONE		22.8	53	37.5	731	759	2392	99.7	1.66	41	49.8	0	40	2352
									00:12:33	27.65	0.524	14.488	438	329.049	329.546	1	95.2	14.7	38.1	38.1	6.86	2	94	3.5	18.17	2.81	17.43	3.56	20.92	0.05	129	20	124	25	NONE		22.8	53	37.5	731	759	2370	98.7	1.65	41	49.4	0	0	2370
									00:12:35	25.32	0.571	14.456	439	320.523	322.144	1.01	104.1	15.7	39.6	39.4	6.68	1.9	94	3.4	18.23	2.75	17.47	3.57	20.92	0.05	130	20	124	25	NONE		22.8	53	37.5	731	759	2310	96.3	1.6	41	48.1	0	0	2310
									00:12:38	22.64	0.52	11.774	398	275.165	271.759	0.99	94.1	14.8	37	37.5	5.73	1.6	94	2.9	18.1	2.85	17.3	3.66	20.92	0.05	129	20	123	26	NONE		22.8	53	37.4	731	759	1976	82.3	1.37	41	41.2	0	83	1892
									00:12:41	23.17	0.54	12.51	418	307.582	296.983	0.97	97	15.8	35.4	36.7	6.41	1.8	93	3.3	17.96	2.93	17.27	3.67	20.92	0.05	128	21	123	26	NONE		22.8	53	37.4	731	759	2198	91.6	1.53	41	45.8	0	258	1939
									00:12:43	25.21	0.58	14.622	446	352.719	341.502	0.97	104.5	16.7	36.5	37.6	7.35	2.1	93	3.8	18.02	2.88	17.32	3.64	20.92	0.05	128	21	123	26	NONE		22.8	53	37.4	731	759	2522	105.1	1.75	41	52.5	0	274	2248
									00:12:46	23.72	0.557	13.209	422	316.835	301.9	0.95	100.5	15.7	36.5	38.3	6.6	1.9	92	3.4	18.04	2.82	17.32	3.62	20.92	0.05	128	20	123	26	NONE		22.8	53	37.5	731	759	2258	94.1	1.57	41	47	0	363	1894
									00:12:48	26.32	0.558	14.684	438	358.349	341.51	0.95	100.4	16	35.8	37.6	7.47	2.1	92	3.9	17.99	2.87	17.28	3.62	20.92	0.05	128	20	123	26	NONE		22.8	53	37.5	731	759	2553	106.4	1.77	41	53.2	0	410	2144
									00:12:50	25	0.567	14.175	415	338.368	330.537	0.98	102.3	16.3	36.7	37.6	7.05	2	93	3.6	18.04	2.87	17.32	3.64	20.92	0.05	128	20	123	26	NONE		22.8	53	37.5	731	759	2424	101	1.68	41	50.5	0	191	2232
									00:12:53	23.44	0.561	13.148	427	318.813	308	0.97	101	16.2	36.1	37.4	6.64	1.9	93	3.4	18	2.89	17.29	3.64	20.92	0.05	128	21	123	26	NONE		22.8	53	37.4	731	759	2278	94.9	1.58	41	47.5	0	264	2015
									00:12:55	23.9	0.575	13.745	455	333.812	321.89	0.96	103.5	16.6	36.2	37.5	6.95	2	93	3.6	18	2.89	17.28	3.66	20.92	0.05	128	21	123	26	NONE		22.7	54	37.4	731	759	2385	99.4	1.66	41	49.7	0	291	2094
									00:12:59	17.86	0.678	12.107	472	311.76	289.813	0.93	121	20	34.8	37.5	6.49	1.9	94	3.3	17.85	2.95	16.9	3.81	20.92	0.05	127	21	120	27	NONE		22.7	54	37.5	731	759	2210	92.1	1.53	42	46	0	531	1679
									00:13:02	16.81	1.393	23.412	1090	539.427	555.014	1.03	252.3	40.7	41.2	40.1	11.24	3.2	97	5.6	18.11	2.92	17.53	3.57	20.92	0.05	129	21	125	25	NONE		22.7	54	37.5	731	759	3909	162.9	2.71	42	81.4	0	0	3909
									00:13:05	21.43	0.542	11.614	386	263.13	264.084	1	98.5	15.2	38.4	38.3	5.48	1.6	96	2.7	18.17	2.8	17.49	3.6	20.92	0.05	129	20	125	26	NONE		22.7	54	37.5	731	759	1896	79	1.32	42	39.5	0	0	1896
									00:13:08	22.56	0.485	10.94	335	265.694	256.164	0.96	87.3	14	35.2	36.5	5.54	1.6	96	2.8	18	2.89	17.29	3.7	20.92	0.05	128	21	123	26	NONE		22.7	54	37.5	731	759	1898	79.1	1.32	42	39.5	0	232	1666
									00:13:10	23.44	0.507	11.883	358	302.364	287.237	0.95	90.6	15.1	33.9	35.7	6.3	1.8	94	3.2	17.87	2.98	17.12	3.77	20.92	0.05	127	21	122	27	NONE		22.7	54	37.4	731	759	2153	89.7	1.5	42	44.9	0	368	1785
									00:13:13	22.56	0.547	12.338	424	321.121	302.133	0.94	97.4	16.5	33.5	35.6	6.69	1.9	93	3.5	17.81	3.02	17.07	3.78	20.92	0.05	127	21	122	27	NONE		22.7	54	37.4	731	759	2282	95.1	1.58	42	47.5	0	461	1821
									00:13:15	25.32	0.687	17.392	497	461.904	433.771	0.94	121.9	21.1	33.8	36	9.62	2.7	93	5	17.74	3.07	17.08	3.77	20.92	0.05	126	22	122	27	NONE		22.7	54	37.4	731	759	3281	136.7	2.28	42	68.4	0	682	2599
									00:13:18	24.49	0.723	17.706	580	429.818	419.251	0.98	130.1	21.1	37.2	38.1	8.95	2.6	93	4.6	17.99	2.92	17.33	3.62	20.92	0.05	128	21	123	26	NONE		22.7	54	37.5	731	759	3078	128.2	2.14	42	64.1	0	258	2820
									00:13:20	26.43	0.562	14.855	451	340.611	336.431	0.99	102	15.7	38.2	38.7	7.1	2	93	3.7	18.15	2.79	17.51	3.52	20.92	0.05	129	20	125	25	NONE		22.7	54	37.5	731	759	2446	101.9	1.7	42	51	0	102	2343
									00:13:22	28.57	0.509	14.543	388	344.803	340.705	0.99	91.9	14.7	36.4	36.8	7.18	2.1	92	3.7	18.06	2.89	17.38	3.6	20.92	0.05	129	21	124	26	NONE		22.7	54	37.5	731	759	2476	103.2	1.72	42	51.6	0	100	2376
									00:13:24	25.64	0.542	13.897	442	325.44	326.581	1	98	15.7	37.2	37.1	6.78	1.9	92	3.5	18.08	2.9	17.51	3.53	20.92	0.05	129	21	125	25	NONE		22.7	54	37.5	731	759	2345	97.7	1.63	42	48.9	0	0	2345
									00:13:27	27.15	0.549	14.905	410	351.505	347.952	0.99	99.2	15.8	37	37.4	7.32	2.1	93	3.8	18.07	2.88	17.39	3.64	20.92	0.05	129	20	124	26	NONE		22.7	54	37.4	731	759	2525	105.2	1.75	42	52.6	0	87	2438
									00:13:29	28.3	0.547	15.481	420	365.878	362.747	0.99	98.8	15.8	36.9	37.2	7.62	2.2	93	3.9	18.06	2.89	17.46	3.57	20.92	0.05	129	21	124	25	NONE		22.7	54	37.4	731	759	2629	109.6	1.83	42	54.8	0	77	2553
									00:13:31	27.52	0.639	17.587	441	424.376	424.424	1	115	19	36.9	36.9	8.84	2.5	93	4.6	18	2.97	17.33	3.66	20.92	0.05	128	21	123	26	NONE		22.7	54	37.5	731	759	3056	127.3	2.12	43	63.7	0	0	3056
									00:13:33	23.17	0.385	8.919	452	210.831	212.416	1.01	69.5	11.3	34.6	34.4	4.39	1.3	93	2.3	18.05	2.94	17.47	3.6	20.92	0.05	129	21	124	26	NONE		22.7	54	37.4	731	759	1520	63.4	1.06	43	31.7	0	0	1520
									00:13:36	20.07	0.8	16.054	493	416.264	410.815	0.99	142.3	25.2	35.2	35.7	8.67	2.5	95	4.4	17.79	3.15	17.36	3.65	20.92	0.05	127	22	124	26	NONE		22.7	53	37.4	731	759	2988	124.5	2.08	43	62.3	0	134	2855
									00:13:39	28.99	0.617	17.884	438	412.16	406.562	0.99	111.9	17.3	38.5	39	8.59	2.5	95	4.3	18.14	2.8	17.44	3.61	20.92	0.05	129	20	124	26	NONE		22.7	53	37.4	731	759	2959	123.3	2.05	43	61.6	0	137	2822
									00:13:41	27.52	0.513	14.119	430	323.53	321.342	0.99	93.1	14.4	37.7	37.9	6.74	1.9	95	3.4	18.15	2.81	17.44	3.58	20.92	0.05	129	20	124	25	NONE		22.7	53	37.4	731	759	2326	96.9	1.62	43	48.5	0	54	2272
									00:13:43	24.1	0.538	12.964	417	301.974	298.989	0.99	97.4	15.3	37.3	37.7	6.29	1.8	95	3.2	18.1	2.84	17.37	3.62	20.92	0.05	129	20	124	26	NONE		22.7	53	37.4	731	759	2169	90.4	1.51	43	45.2	0	73	2096
									00:13:46	23.44	0.54	12.656	436	296.107	292.728	0.99	97.7	15.4	37.2	37.6	6.17	1.8	95	3.1	18.09	2.85	17.3	3.68	20.92	0.05	129	20	123	26	NONE		22.7	53	37.4	731	759	2127	88.6	1.48	43	44.3	0	83	2044
									00:13:48	23.62	0.546	12.898	453	300.331	293.023	0.98	98.9	15.3	37.4	38.4	6.26	1.8	95	3.2	18.11	2.8	17.37	3.64	20.92	0.05	129	20	124	26	NONE		22.7	53	37.5	731	759	2151	89.6	1.49	43	44.8	0	179	1972
									00:13:51	23.62	0.599	14.15	458	336.696	331.507	0.98	108.1	17.3	37.1	37.7	7.01	2	94	3.6	18.05	2.89	17.31	3.67	20.92	0.05	128	21	123	26	NONE		22.7	53	37.5	731	759	2416	100.7	1.68	43	50.3	0	127	2289
									00:13:53	26.79	0.524	14.036	452	333.789	325.877	0.98	94.6	15	36.4	37.3	6.95	2	94	3.6	18.05	2.86	17.4	3.59	20.92	0.05	129	20	124	26	NONE		22.7	53	37.5	731	759	2391	99.6	1.66	43	49.8	0	193	2197
									00:13:56	25.21	0.496	12.504	427	279.264	273.702	0.98	90.4	13.4	38.5	39.2	5.82	1.7	94	3	18.23	2.7	17.44	3.55	20.92	0.05	130	19	124	25	NONE		22.7	53	37.4	731	759	2002	83.4	1.39	43	41.7	0	136	1866
									00:13:58	22.9	0.492	11.267	405	257.074	250.558	0.97	89.4	13.5	37.6	38.6	5.36	1.5	93	2.8	18.17	2.74	17.41	3.58	20.92	0.05	129	20	124	25	NONE		22.7	53	37.5	731	759	1841	76.7	1.28	43	38.3	0	159	1681
									00:14:01	24.19	0.488	11.806	401	273.172	264.742	0.97	88.5	13.5	37	38.2	5.69	1.6	92	3	18.14	2.77	17.37	3.58	20.92	0.05	129	20	124	25	NONE		22.7	53	37.4	731	759	1953	81.4	1.36	43	40.7	0	206	1748
									00:14:03	24.9	0.492	12.249	402	291.383	276.497	0.95	88.9	13.7	36.1	38	6.07	1.7	92	3.2	18.07	2.78	17.3	3.6	20.92	0.05	129	20	123	26	NONE		22.7	53	37.4	731	759	2074	86.4	1.44	43	43.2	0	362	1713
									00:14:05	24.79	0.507	12.57	447	305.951	297.718	0.97	91.2	14.8	35.4	36.4	6.37	1.8	91	3.4	17.99	2.92	17.31	3.61	20.92	0.05	128	21	123	26	NONE		22.7	53	37.4	731	759	2190	91.2	1.52	43	45.6	0	201	1989
									00:14:08	25.75	0.513	13.21	435	312.893	302.776	0.97	92.7	14.5	36.5	37.7	6.52	1.9	92	3.4	18.07	2.83	17.36	3.53	20.92	0.05	129	20	124	25	NONE		22.7	53	37.4	731	759	2237	93.2	1.55	43	46.6	0	247	1990
									00:14:10	23.72	0.549	13.02	483	296.336	288.278	0.97	99.8	15	38.3	39.4	6.17	1.8	92	3.2	18.18	2.73	17.39	3.57	20.92	0.05	129	19	124	25	NONE		22.7	53	37.4	731	759	2121	88.4	1.47	44	44.2	0	197	1924
									00:14:13	26.79	0.508	13.607	448	313.693	301.729	0.96	92.2	13.9	37.4	38.9	6.54	1.9	92	3.4	18.15	2.74	17.45	3.53	20.92	0.05	129	19	124	25	NONE		22.7	53	37.4	731	759	2240	93.3	1.56	44	46.7	0	292	1948
									00:14:15	26.55	0.478	12.69	404	284.616	275.281	0.97	87.1	12.8	38.1	39.3	5.93	1.7	91	3.1	18.22	2.68	17.42	3.53	20.92	0.05	130	19	124	25	NONE		22.7	53	37.4	731	759	2034	84.8	1.41	44	42.4	0	228	1807
									00:14:17	25	0.506	12.65	414	285.01	279.573	0.98	92.1	13.8	38.2	39	5.94	1.7	92	3.1	18.2	2.73	17.45	3.53	20.92	0.05	130	19	124	25	NONE		22.7	53	37.5	731	759	2043	85.1	1.42	44	42.6	0	133	1910
									00:14:20	23.26	0.484	11.256	393	269.868	260.277	0.96	87.3	13.8	35.7	37	5.62	1.6	93	2.9	18.04	2.85	17.36	3.61	20.92	0.05	128	20	124	26	NONE		22.7	53	37.4	731	759	1928	80.3	1.34	44	40.2	0	234	1694
									00:14:22	23.62	0.481	11.362	364	267.063	260.507	0.98	87	13.6	36.4	37.3	5.56	1.6	92	2.9	18.09	2.83	17.31	3.63	20.92	0.05	129	20	123	26	NONE		22.7	53	37.4	731	759	1912	79.7	1.33	44	39.8	0	160	1752
									00:14:25	25.86	0.5	12.931	419	303.566	291.41	0.96	90.5	13.9	36.6	38.2	6.32	1.8	92	3.3	18.1	2.78	17.33	3.57	20.92	0.05	129	20	123	25	NONE		22.7	53	37.5	731	759	2166	90.3	1.5	44	45.1	0	296	1870
									00:14:27	27.4	0.501	13.726	415	326.375	313.22	0.96	90.5	14.1	36.2	37.7	6.8	1.9	92	3.5	18.06	2.81	17.36	3.57	20.92	0.05	129	20	124	25	NONE		22.7	53	37.5	731	759	2329	97	1.62	44	48.5	0	320	2009
									00:14:29	25.86	0.48	12.414	414	286.297	276.68	0.97	87.1	13.2	37	38.3	5.96	1.7	92	3.1	18.15	2.75	17.36	3.53	20.92	0.05	129	20	124	25	NONE		22.7	53	37.4	731	759	2046	85.3	1.42	44	42.6	0	235	1812
									00:14:32	25.75	0.5	12.876	400	300.137	288.033	0.96	90.6	13.8	36.9	38.4	6.25	1.8	92	3.3	18.12	2.76	17.38	3.56	20.92	0.05	129	20	124	25	NONE		22.7	53	37.4	731	759	2142	89.2	1.49	44	44.6	0	295	1847
									00:14:34	23.9	0.496	11.857	400	292.02	279.256	0.96	89.1	14.4	34.9	36.5	6.08	1.7	92	3.2	17.96	2.9	17.16	3.71	20.92	0.05	128	21	122	26	NONE		22.7	53	37.5	731	759	2082	86.8	1.45	44	43.4	0	311	1772
									00:14:37	18.18	0.619	11.255	394	300.386	277.514	0.92	109.8	18.8	33.2	36	6.26	1.8	92	3.3	17.74	3.04	17.08	3.69	20.92	0.05	126	22	122	26	NONE		22.7	53	37.4	731	759	2127	88.6	1.48	44	44.3	0	553	1574
									00:14:40	27.15	0.525	14.253	427	350.515	328.041	0.94	94.4	14.9	35.2	37.7	7.3	2.1	93	3.8	17.98	2.84	17.12	3.68	20.92	0.05	128	20	122	26	NONE		22.7	53	37.5	731	759	2488	103.7	1.73	44	51.8	0	544	1944
									00:14:42	24.1	0.549	13.229	462	316.191	292.902	0.93	99.2	15	36.5	39.4	6.59	1.9	92	3.4	18.07	2.73	17.17	3.64	20.92	0.05	129	19	122	26	NONE		22.7	53	37.5	731	759	2240	93.3	1.56	44	46.7	0	563	1677
									00:14:56	28.04	0.554	15.533	432	362.663	354.645	0.98	100.3	15.6	37.4	38.3	7.56	2.2	92	3.9	18.1	2.82	17.43	3.52	20.92	0.05	129	20	124	25	NONE		22.7	53	37.4	731	759	2598	108.3	1.8	45	54.1	0	196	2402
									00:14:58	26.79	0.521	13.955	418	317.531	310.432	0.98	94.7	14.3	38	38.9	6.62	1.9	92	3.5	18.18	2.74	17.43	3.52	20.92	0.05	129	20	124	25	NONE		22.7	53	37.4	731	759	2275	94.8	1.58	45	47.4	0	174	2101
									00:15:00	27.27	0.492	13.418	396	308.403	300.643	0.97	89.3	13.6	37.3	38.3	6.43	1.8	92	3.4	18.15	2.76	17.51	3.46	20.92	0.05	129	20	125	25	NONE		22.7	53	37.4	731	759	2208	92	1.53	45	46	0	190	2019
									00:15:03	25.97	0.496	12.883	414	296.303	290.573	0.98	90	13.8	37.3	38.1	6.17	1.8	92	3.2	18.15	2.78	17.41	3.53	20.92	0.05	129	20	124	25	NONE		22.7	53	37.4	731	759	2124	88.5	1.48	45	44.3	0	140	1984
									00:15:05	24.49	0.487	11.927	400	271.701	265.973	0.98	88.5	13.4	37.6	38.4	5.66	1.6	92	3	18.17	2.75	17.39	3.54	20.92	0.05	129	20	124	25	NONE		22.7	53	37.4	731	759	1947	81.1	1.35	45	40.6	0	140	1807
									00:15:07	26.2	0.493	12.917	401	306.334	293.14	0.96	89.1	13.8	36.2	37.8	6.38	1.8	93	3.3	18.07	2.8	17.39	3.54	20.92	0.05	129	20	124	25	NONE		22.7	53	37.4	731	759	2185	91	1.52	45	45.5	0	321	1864
									00:15:10	26.32	0.498	13.105	402	308.38	296.544	0.96	90.1	13.9	36.5	38	6.42	1.8	92	3.4	18.09	2.79	17.35	3.54	20.92	0.05	129	20	124	25	NONE		22.7	53	37.4	731	759	2202	91.7	1.53	45	45.9	0	288	1913
									00:15:12	24.9	0.499	12.423	413	291.988	280.538	0.96	90.3	13.9	36.6	38.1	6.08	1.7	92	3.2	18.1	2.79	17.43	3.52	20.92	0.05	129	20	124	25	NONE		22.7	53	37.4	731	759	2084	86.8	1.45	45	43.4	0	279	1805
									00:15:14	27.4	0.48	13.151	409	303.89	290.841	0.96	87.1	13.1	37	38.6	6.33	1.8	91	3.3	18.15	2.73	17.41	3.49	20.92	0.05	129	19	124	25	NONE		22.7	53	37.4	731	759	2167	90.3	1.51	45	45.2	0	318	1850
									00:15:17	23.81	0.47	11.19	408	259.817	250.889	0.97	85.2	13	36.7	38	5.41	1.5	91	2.9	18.13	2.77	17.41	3.52	20.92	0.05	129	20	124	25	NONE		22.7	53	37.4	731	759	1857	77.4	1.29	45	38.7	0	218	1639
									00:15:19	27.78	0.474	13.167	380	306.492	294.95	0.96	85.9	13.1	36.6	38	6.39	1.8	91	3.4	18.12	2.76	17.42	3.48	20.92	0.05	129	20	124	25	NONE		22.7	53	37.4	731	759	2188	91.2	1.52	45	45.6	0	281	1907
									00:15:21	26.55	0.486	12.903	426	304.212	292.725	0.96	87.9	13.6	36.3	37.7	6.34	1.8	91	3.3	18.09	2.8	17.5	3.46	20.92	0.05	129	20	125	25	NONE		22.7	53	37.4	731	759	2172	90.5	1.51	45	45.3	0	280	1892
									00:15:24	26.2	0.493	12.917	416	294.947	284.489	0.96	89.6	13.4	37.6	39	6.14	1.8	91	3.2	18.17	2.72	17.42	3.5	20.92	0.05	129	19	124	25	NONE		22.7	53	37.4	731	759	2107	87.8	1.46	45	43.9	0	255	1852
									00:15:26	24.59	0.454	11.164	390	265.051	257.248	0.97	82	12.9	35.6	36.7	5.52	1.6	91	2.9	18.06	2.84	17.42	3.51	20.92	0.05	129	20	124	25	NONE		22.7	53	37.4	731	759	1896	79	1.32	45	39.5	0	191	1705
									00:15:28	26.09	0.45	11.739	383	284.034	268.639	0.95	81.1	12.7	34.9	36.9	5.92	1.7	91	3.1	18.02	2.82	17.38	3.5	20.92	0.05	128	20	124	25	NONE		22.7	53	37.4	731	759	2021	84.2	1.4	45	42.1	0	374	1647
									00:15:31	25.86	0.478	12.362	410	303.439	291.645	0.96	85.9	13.9	34.8	36.2	6.32	1.8	91	3.3	17.97	2.91	17.38	3.53	20.92	0.05	128	21	124	25	NONE		22.7	53	37.4	731	759	2166	90.3	1.5	46	45.1	0	287	1879
									00:15:33	27.4	0.446	12.219	401	292.713	277.654	0.95	80.5	12.5	35.2	37.1	6.1	1.7	91	3.2	18.05	2.8	17.37	3.49	20.92	0.05	129	20	124	25	NONE		22.7	54	37.4	731	759	2084	86.8	1.45	46	43.4	0	366	1718
									00:15:35	26.32	0.46	12.105	385	293.427	275.23	0.94	82.9	12.9	35	37.3	6.11	1.7	91	3.2	18.02	2.8	17.44	3.48	20.92	0.05	128	20	124	25	NONE		22.7	54	37.4	731	759	2084	86.8	1.45	46	43.4	0	441	1643
									00:15:37	27.03	0.446	12.054	384	281.474	269.442	0.96	80.8	12.3	36.1	37.7	5.86	1.7	91	3.1	18.12	2.76	17.38	3.5	20.92	0.05	129	20	124	25	NONE		22.7	54	37.4	731	759	2008	83.6	1.39	46	41.8	0	293	1715
									00:15:40	25	0.46	11.5	380	281.791	269.726	0.96	82.7	13.3	34.6	36.1	5.87	1.7	91	3.1	17.98	2.89	17.39	3.52	20.92	0.05	128	21	124	25	NONE		22.7	54	37.4	731	759	2010	83.7	1.4	46	41.9	0	294	1716
									00:15:42	22.81	0.469	10.7	387	267.173	251.701	0.94	84.1	13.6	34.1	36.2	5.57	1.6	91	2.9	17.93	2.9	17.29	3.58	20.92	0.05	128	21	123	25	NONE		22.7	54	37.5	731	759	1899	79.1	1.32	46	39.6	0	375	1524
									00:15:45	22.81	0.516	11.772	383	295.425	273.854	0.93	92.5	14.8	34.4	37.2	6.15	1.8	91	3.2	17.93	2.87	17.19	3.61	20.92	0.05	128	20	122	26	NONE		22.7	54	37.4	731	759	2093	87.2	1.45	46	43.6	0	522	1571
									00:15:47	25.42	0.46	11.695	374	299.838	274.291	0.91	82.2	13.3	33.1	36.1	6.25	1.8	91	3.3	17.87	2.89	17.21	3.58	20.92	0.05	127	21	123	25	NONE		22.6	54	37.4	731	759	2118	88.3	1.47	46	44.1	0	616	1502
									00:15:50	24.79	0.516	12.793	377	322.145	293.523	0.91	92.5	14.6	34.3	37.7	6.71	1.9	91	3.5	17.93	2.83	17.15	3.59	20.92	0.05	128	20	122	26	NONE		22.7	54	37.4	731	759	2274	94.8	1.58	46	47.4	0	690	1585
									00:15:52	24.59	0.545	13.402	401	343.089	315.182	0.92	97.4	15.8	34	37.1	7.15	2	92	3.7	17.87	2.9	17.16	3.61	20.92	0.05	127	21	122	26	NONE		22.7	54	37.4	731	759	2426	101.1	1.68	46	50.5	0	674	1753
									00:15:54	31.25	0.461	14.406	412	371.434	339.716	0.91	82.3	13.4	32.9	36	7.74	2.2	92	4	17.85	2.91	17.16	3.58	20.92	0.05	127	21	122	25	NONE		22.7	54	37.4	731	759	2624	109.3	1.82	46	54.7	0	765	1859
									00:15:57	20.34	0.65	13.22	412	355.927	330.327	0.93	115.1	20	33.1	35.7	7.42	2.1	93	3.8	17.71	3.08	17.14	3.66	20.92	0.05	126	22	122	26	NONE		22.7	54	37.4	731	759	2522	105.1	1.75	46	52.5	0	619	1903
									00:16:00	24.39	0.533	13	407	324.843	302.676	0.93	95.6	15.3	34.8	37.3	6.77	1.9	93	3.5	17.94	2.87	17.18	3.65	20.92	0.05	128	20	122	26	NONE		22.7	53	37.4	731	759	2304	96	1.6	46	48	0	537	1767
									00:16:02	24.49	0.522	12.784	409	311.422	291.894	0.94	94	14.7	35.5	37.9	6.49	1.9	94	3.3	18.01	2.82	17.2	3.6	20.92	0.05	128	20	122	26	NONE		22.7	53	37.4	731	759	2211	92.1	1.54	46	46.1	0	473	1738
									00:16:05	21.9	0.542	11.869	394	286.331	264.432	0.92	97.8	14.9	36.1	39.1	5.97	1.7	94	3	18.04	2.75	17.21	3.59	20.92	0.05	128	20	123	26	NONE		22.7	54	37.4	731	759	2027	84.5	1.41	46	42.2	0	529	1498
[truncated: 34 more columns]

## Sheet: Sonuçlar
Parametre	um	Pre	Bekl.	%Beklenen	Ex Sonrası	% Değişim	Normal	Sınıf
Parametre	um	Ölçüm	Dinlenme	Isınma	AT	RC	Maks	Bekl.	%Beklenen	Normal	Sınıf
Parametre	um	Ölçüm	Dinlenme	Isınma	AT	RC	Maks	Bekl.	%Beklenen	Normal	Sınıf
Parametre	um	Ölçüm	Dinlenme	Isınma	AT	RC	Maks	Bekl.	%Beklenen	Normal	Sınıf
Parametre	um	Ölçüm	Dinlenme	Isınma	AT	RC	Maks	Bekl.	%Beklenen	Normal	Sınıf
Parametre	um	Ölçüm	Dinlenme	Isınma	AT	RC	Maks	Bekl.	%Beklenen	Normal	Sınıf
