# Supplementary material for: Correction: The contribution of energy systems during 30-second lower body Wingate anaerobic test in combat sports athletes: Intermittent versus single forms and gender comparison
Source: PLoS One. 2024 Jun 27;19(6):e0306361. doi: 10.1371/journal.pone.0306361 (PMC11210755; doi:10.1371/journal.pone.0306361)
Supplement: S1 File — A) Descriptive characteristics of athletes including age range, height, weight; B) Wingate test outputs, including metrics such as peak power, mean power, and fatigue index; C) Oxygen Consumption (O2) Data for two different Wingate test protocols, providing comparative insights into athletes’ oxygen consumption during these tests. (ZIP) [file pone.0306361.s001.zip › S1 File/C. Oxygen consumption data for two Wingate tests/All Raw-Oxygen Data/7.xlsx]

## Sheet: Veri
			Test Tarihi	29122022		Barometrik basınç (mmHg)	773		t	Rf	VT	VE_ergo	IV	VO2	VCO2	RQ	O2eksp	CO2eksp	VE/VO2	VE/VCO2	VO2/Kg	METS	HR	VO2/HR	FeO2	FeCO2	FetO2	FetCO2	FiO2	FiCO2	PeO2	PeCO2	PetO2	PETCO2	Faz	İşaretleyici	Ortam Sıc.	RH Amb	Cihaz Sıcaklığı	Analizör Basıncı	PB	EEkc	EEh	EEm	EEtot	EEkg	PRO	YAĞ	CHO
			Test Süresi	00:12:47		Ortam Sıcaklığı (°C)	19		s	1/min	L(btps)	L/min	mL	mL/min	mL/min	---	mL	mL	---	---	mL/min/Kg	---	bpm	mL/beat	%	%	%	%	%	%	mmHg	mmHg	mmHg	mmHg	---	---	°C	%	°C	mmHg	mmHg	kcal/day	kcal/h	kcal/min	kcal	kcal/Kg/day	kcal/day	kcal/day	kcal/day
			Test Süresi	00:17:02		Ortam Görece Nem (%)	58
			Egzersiz Süresi	00:00:00		Flowmetre sıcaklığı (°C)	34		00:00:01	16.39	1.067	17.492	1279	614.65	598.071	0.97	178.8	44	26.6	27.3	8.2	2.3	77	8	16.76	4.12	15.36	5.58	20.91	0.06	122	30	112	41	NONE		19.1	58	37.1	745	773	4399	183.3	3.06	0	58.7	0	405	3994
			Kişi (Hasta) Tipi	Healthy		Flowmetre Bağıl Nem (%)	100		00:00:03	21.35	1.32	28.185	1277	991.578	984.667	0.99	220.9	55.6	26.9	27.1	13.22	3.8	76	13	16.73	4.21	15.74	5.32	20.91	0.06	121	31	114	39	NONE		19.1	58	37.1	745	773	7128	297	4.95	0	95	0	170	6959
			Test Türü	Azami		STPD (---)	0.8414		00:00:07	19.11	1.197	22.873	1203	736.1	752.154	1.02	204.3	47.5	29.3	28.6	9.81	2.8	74	9.9	17.07	3.97	15.75	5.32	20.91	0.06	124	29	114	39	NONE		19.1	58	37.1	745	773	5325	221.9	3.7	0	71	0	0	5325
			Ergometre	Hiçbiri		BTPS Ins (---)	1.1164		00:00:10	17.49	1.34	23.44	1392	762.665	796.225	1.04	227.9	54.9	29.1	27.9	10.17	2.9	74	10.3	17.01	4.1	15.98	5.26	20.91	0.06	123	30	116	38	NONE		19.1	58	37.1	745	773	5544	231	3.85	1	73.9	0	0	5544
			Protokol	Hiçbiri		BTPS Eksp (---)	1.0198		00:00:13	19.23	1.143	21.981	1143	710.78	739.708	1.04	194.7	46.4	29	27.9	9.48	2.7	73	9.7	17.03	4.06	15.93	5.24	20.91	0.06	124	29	116	38	NONE		19.1	58	37.1	745	773	5163	215.1	3.59	1	68.8	0	0	5163
			Azami Efor	Onaylanmamış		#Adım sayısı	445		00:00:16	20.13	1.151	23.174	1052	745.655	782.853	1.05	196.2	46.9	29.2	27.8	9.94	2.8	70	10.7	17.05	4.07	16.03	5.22	20.91	0.06	124	30	116	38	NONE		19.1	58	37.1	745	773	5428	226.2	3.77	1	72.4	0	0	5428
			EKG Tepkisi	Yok		BSA (m2)	1.95803		00:00:20	17.65	1.25	22.059	1327	701.748	759.522	1.08	213.3	51.9	29.7	27.4	9.36	2.7	69	10.2	17.06	4.15	16.03	5.26	20.91	0.06	124	30	116	38	NONE		19.1	59	37.1	745	773	5144	214.3	3.57	1	68.6	0	0	5144
			Test sebebi	Yok		BMI (kg/m2)	22.6		00:00:22	22.3	1.143	25.494	1032	775.773	835.447	1.08	197	45.2	30.9	28.6	10.34	3	68	11.4	17.24	3.95	16.3	5.07	20.91	0.06	125	29	118	37	NONE		19.1	59	37.1	745	773	5680	236.7	3.94	1	75.7	0	0	5680
			Testi durdurma sebebi	Yok		HR Maks.	199		00:00:25	22.14	1.246	27.587	1129	814.244	897.07	1.1	215.9	48.9	32	29	10.86	3.1	67	12.2	17.33	3.92	16.36	5.09	20.91	0.06	126	28	119	37	NONE		19.1	59	37.1	745	773	5994	249.7	4.16	2	79.9	0	0	5994
			Test Konumu	Tanımsız		Kullanıcı 1 (---)	-		00:00:28	21.66	0.25	5.415	1276	46.0862	50.1219	1.09	49.7	2.9	84.6	77.8	0.61	0.2	69	0.7	19.88	1.16	18.85	2.37	20.91	0.06	144	8	137	17	NONE	Marker	19.1	59	37.1	745	773	338	14.1	0.23	2	4.5	0	0	338
			Test Amacı	Yok		Kullanıcı 2 (---)	-		00:00:29	38.96	0.984	38.338	209	1260.82	1416.58	1.12	166.3	43.8	28.2	25.1	16.81	4.8	69	18.3	16.9	4.45	16.17	5.21	20.91	0.06	123	32	117	38	NONE		19.1	59	37.1	745	773	9325	388.5	6.48	2	124.3	0	0	9325
						Kullanıcı 3 (---)	-		00:00:31	42.55	1.017	43.277	802	1135.26	1177.62	1.04	180.7	33.5	35.5	34.2	15.14	4.3	69	16.5	17.77	3.29	16.42	4.82	20.91	0.06	129	24	119	35	NONE		19.1	59	37.1	745	773	8241	343.4	5.72	2	109.9	0	0	8241
									00:00:32	44.12	0.422	18.618	735	324.926	358.115	1.1	79.3	9.9	47.8	43.4	4.33	1.2	69	4.7	18.79	2.35	17.66	3.94	20.91	0.06	136	17	128	29	NONE		19.1	60	37.1	745	773	2392	99.7	1.66	2	31.9	0	0	2392
									00:00:33	55.05	1.602	88.183	502	2999.25	3225.5	1.08	269.2	70.6	28.1	26.1	39.99	11.4	69	43.5	16.8	4.41	15.55	5.66	20.91	0.06	122	32	113	41	NONE		19.1	60	37.1	745	773	21953	914.7	15.25	2	292.7	0	0	21953
									00:00:34	51.28	1.596	81.846	1007	2255.62	2698.89	1.2	279.3	63.5	34.7	29	30.07	8.6	69	32.7	17.5	3.98	16.34	4.91	20.91	0.06	127	29	119	36	NONE		19.1	60	37.1	745	773	16943	705.9	11.77	2	225.9	0	0	16943
									00:00:35	52.63	1.995	105	929	3068.69	3441.24	1.12	346.1	78.9	33	29.4	40.92	11.7	69	44.5	17.35	3.95	16.38	4.94	20.91	0.06	126	29	119	36	NONE		19.1	60	37.1	745	773	22685	945.2	15.75	3	302.5	0	0	22685
									00:00:36	59.41	1.712	101.703	1172	2352.31	2763.01	1.17	309.2	56.3	41.5	35.3	31.36	9	71	33.1	18.06	3.29	17.16	4.23	20.91	0.06	131	24	125	31	NONE		19.1	60	37.1	745	773	17587	732.8	12.21	3	234.5	0	0	17587
									00:00:38	46.88	1.761	82.547	1017	1928.56	2348.68	1.22	317.1	60.6	41.1	33.7	25.71	7.3	77	25	18.01	3.44	17.26	4.24	20.91	0.06	131	25	125	31	NONE	Marker	19.1	60	37.1	745	773	14551	606.3	10.1	3	194	0	0	14551
									00:00:39	52.63	2.291	120.579	1083	3082.43	3747.97	1.22	406.3	86	37.9	31.2	41.1	11.7	83	37.1	17.73	3.75	16.97	4.55	20.91	0.06	129	27	123	33	NONE		19.1	60	37.1	745	773	23248	968.7	16.14	3	310	0	0	23248
									00:00:40	36.59	2.069	75.695	1514	2048.89	2412.33	1.18	363.6	79.6	35.7	30.3	27.32	7.8	91	22.5	17.57	3.85	16.89	4.65	20.91	0.06	128	28	123	34	NONE		19.1	60	37.1	745	773	15328	638.7	10.64	4	204.4	0	0	15328
									00:00:42	33.15	1.851	61.359	1535	1846.61	2091.73	1.13	319	76.1	32	28.2	24.62	7	114	16.2	17.23	4.11	16.48	4.87	20.91	0.06	125	30	120	35	NONE		19.1	61	37.1	745	773	13684	570.2	9.5	4	182.5	0	0	13684
									00:00:46	18.52	3.175	58.796	2742	1976.55	2232.9	1.13	533.6	145.2	29.1	25.8	26.35	7.5	139	14.2	16.81	4.57	15.89	5.68	20.91	0.06	122	33	115	41	NONE		19.1	61	37.1	745	773	14637	609.9	10.16	5	195.2	0	0	14637
									00:00:48	29.7	1.81	53.762	1474	2018.29	2187.26	1.08	296.3	88.6	25.6	23.6	26.91	7.7	143	14.1	16.37	4.9	15.2	6.23	20.91	0.06	119	36	110	45	NONE		19.2	60	37.1	745	773	14799	616.6	10.28	5	197.3	0	0	14799
									00:00:50	28.3	2.365	66.934	1851	2648.4	2888.23	1.09	381.2	122.7	24.5	22.5	35.31	10.1	141	18.8	16.12	5.19	15.01	6.49	20.91	0.06	117	38	109	47	NONE		19.2	60	37.1	745	773	19448	810.3	13.51	5	259.3	0	0	19448
									00:00:52	31.58	2.12	66.947	1598	2595.34	2838.62	1.09	343.7	108.1	24.9	22.8	34.6	9.9	138	18.8	16.21	5.1	15	6.51	20.91	0.06	118	37	109	47	NONE		19.2	60	37.1	745	773	19072	794.7	13.24	6	254.3	0	0	19072
									00:00:53	35.71	2.04	72.857	1552	2834.95	3082.56	1.09	330.5	103.8	24.8	22.8	37.8	10.8	134	21.2	16.2	5.09	14.94	6.46	20.91	0.06	118	37	108	47	NONE		19.2	59	37.1	745	773	20804	866.8	14.45	6	277.4	0	0	20804
									00:00:55	31.09	2.533	78.746	1958	2953.71	3345.26	1.13	413.6	129.4	25.9	22.9	39.38	11.3	132	22.4	16.33	5.11	15.23	6.4	20.91	0.06	119	37	111	46	NONE		19.2	59	37.1	745	773	21887	912	15.2	6	291.8	0	0	21887
									00:00:57	37.97	2.092	79.443	1535	2858.04	3238.39	1.13	345.5	102.6	26.9	23.7	38.11	10.9	131	21.8	16.52	4.9	15.32	6.09	20.91	0.06	120	36	111	44	NONE		19.2	59	37.1	745	773	21180	882.5	14.71	7	282.4	0	0	21180
									00:00:58	40.54	2.089	84.689	1517	2928.87	3409.55	1.16	348	101.2	27.9	24	39.05	11.2	130	22.5	16.66	4.84	15.6	5.88	20.91	0.06	121	35	113	43	NONE		19.2	59	37.1	745	773	21849	910.4	15.17	7	291.3	0	0	21849
									00:01:00	36.36	2.137	77.709	1566	2651.89	3130.84	1.18	356.9	103.6	28.3	24	35.36	10.1	130	20.4	16.7	4.85	15.57	6.11	20.91	0.06	121	35	113	44	NONE		19.2	59	37.1	745	773	19852	827.2	13.79	8	264.7	0	0	19852
									00:01:02	35.93	2.465	88.563	1654	2967.19	3571.15	1.2	413.1	119.6	29	24.1	39.56	11.3	130	22.8	16.76	4.85	15.68	6.09	20.91	0.06	122	35	114	44	NONE		19.2	59	37.1	745	773	22320	930	15.5	8	297.6	0	0	22320
									00:01:03	37.27	2.495	92.981	1857	2832.18	3534.4	1.25	426.7	114.2	31.9	25.6	37.76	10.8	130	21.8	17.1	4.58	16.09	5.63	20.91	0.06	124	33	117	41	NONE		19.2	59	37.1	745	773	21504	896	14.93	8	286.7	0	0	21504
									00:01:05	37.74	2.514	94.868	1712	2796.4	3556.29	1.27	432.6	113.5	33	25.9	37.29	10.7	131	21.3	17.21	4.51	16.29	5.65	20.91	0.06	125	33	118	41	NONE		19.2	59	37.1	745	773	21338	889.1	14.82	9	284.5	0	0	21338
									00:01:06	34.09	2.438	83.114	1734	2565.48	3271.48	1.28	415.2	115.5	31.5	24.7	34.21	9.8	131	19.6	17.03	4.74	16.12	5.87	20.91	0.06	124	34	117	43	NONE		19.2	59	37.1	745	773	19590	816.2	13.6	9	261.2	0	0	19590
									00:01:08	45.11	1.882	84.902	1550	2283.67	2948.62	1.29	329.7	78.8	35.8	27.7	30.45	8.7	131	17.4	17.52	4.19	16.52	5.3	20.91	0.06	127	30	120	38	NONE	Marker	19.2	59	37.1	745	773	17496	729	12.15	10	233.3	0	0	17496
									00:01:09	69.77	0.302	21.07	964	62.8567	112.668	1.79	61.9	2.1	257.5	143.7	0.84	0.2	131	0.5	20.5	0.7	20.11	1.41	20.91	0.06	149	5	146	10	NONE		19.2	58	37.1	745	773	531	22.1	0.37	10	7.1	0	0	531
									00:01:10	50.42	1.951	98.37	92	3867.56	4676.81	1.21	312.8	111.4	24.5	20.3	51.57	14.7	131	29.5	16.03	5.71	15.04	6.93	20.91	0.06	116	41	109	50	NONE		19.2	58	37.1	745	773	29128	1213.7	20.23	10	388.4	0	0	29128
									00:01:11	53.1	2.171	115.274	1353	3827.19	4914.91	1.28	363.2	111.3	29.1	22.7	51.03	14.6	133	28.8	16.73	5.13	15.74	6.32	20.91	0.06	121	37	114	46	NONE		19.2	58	37.1	744	773	29279	1219.9	20.33	10	390.4	0	0	29279
									00:01:12	63.16	2.48	156.632	1335	4361.03	5937.44	1.36	430.3	113.2	34.9	25.6	58.15	16.6	135	32.3	17.35	4.56	16.26	5.82	20.91	0.06	126	33	118	42	NONE		19.2	58	37.1	744	773	33896	1412.4	23.54	11	452	0	0	33896
									00:01:13	61.22	2.548	156	1381	3961.89	5557.87	1.4	449.4	109.4	38.3	27.3	52.83	15.1	136	29.1	17.64	4.29	16.71	5.35	20.91	0.06	128	31	121	39	NONE		19.2	58	37.1	744	773	31054	1293.9	21.57	11	414	0	0	31054
									00:01:14	65.22	2.561	167.022	1316	3821.08	5519.33	1.44	459.4	102.1	42.5	29.4	50.95	14.6	138	27.7	17.94	3.99	16.99	5.04	20.91	0.06	130	29	123	37	NONE		19.2	58	37.1	745	773	30202	1258.4	20.97	11	402.7	0	0	30202
									00:01:15	63.16	2.51	158.526	1283	3484.35	5027.75	1.44	453.2	96.1	44.2	30.7	46.46	13.3	140	24.9	18.06	3.83	17.19	4.91	20.91	0.06	131	28	125	36	NONE		19.2	58	37.1	745	773	27532	1147.2	19.12	12	367.1	0	0	27532
									00:01:16	60.61	2.583	156.545	1283	3351.17	4909.11	1.46	468	97.8	45.4	31	44.68	12.8	142	23.6	18.12	3.79	17.24	4.9	20.91	0.06	132	27	125	36	NONE		19.2	58	37.1	745	773	26596	1108.2	18.47	12	354.6	0	0	26596
									00:01:17	53.1	2.556	135.717	1279	2849.36	4127.34	1.45	464.7	93.9	46.3	32	37.99	10.9	144	19.8	18.18	3.67	17.13	4.94	20.91	0.06	132	27	124	36	NONE		19.2	58	37.1	745	773	22540	939.2	15.65	12	300.5	0	0	22540
									00:01:18	55.05	2.668	146.862	1253	3359.09	4655.46	1.39	479.5	102.1	42.6	30.7	44.79	12.8	147	22.9	17.97	3.83	16.95	5	20.91	0.06	130	28	123	36	NONE		19.2	59	37.1	745	773	26239	1093.3	18.22	13	349.9	0	0	26239
									00:01:19	43.48	2.139	93	1397	2284.38	3022.77	1.32	380.6	83.9	39.4	29.8	30.46	8.7	149	15.3	17.79	3.92	16.68	5.29	20.91	0.06	129	28	121	38	NONE	Marker	19.2	59	37.1	745	773	17617	734	12.23	13	234.9	0	0	17617
									00:01:21	48.39	2.654	128.419	1361	3779.27	4874.3	1.29	456.5	121.3	33.1	25.7	50.39	14.4	152	24.9	17.2	4.57	16.28	5.56	20.91	0.06	125	33	118	40	NONE		19.2	62	37.1	745	773	28945	1206.1	20.1	13	385.9	0	0	28945
									00:01:22	38.46	3.259	125.346	1810	3653.28	4623.25	1.27	562.3	144.8	33.6	26.5	48.71	13.9	155	23.6	17.25	4.44	16.38	5.44	20.91	0.06	125	32	119	39	NONE		19.2	62	37.1	745	773	27840	1160	19.33	14	371.2	0	0	27840
									00:01:24	39.47	3.243	128.013	1898	3370.84	4406.49	1.31	570.1	134.6	37.2	28.4	44.94	12.8	156	21.6	17.58	4.15	16.79	5.06	20.91	0.06	128	30	122	37	NONE		19.2	62	37.1	745	773	25911	1079.6	17.99	14	345.5	0	0	25911
									00:01:25	40.27	2.9	116.779	1737	3082.88	4136.25	1.34	508.9	123.8	37	27.6	41.11	11.7	157	19.6	17.55	4.27	16.72	5.14	20.91	0.06	127	31	121	37	NONE		19.2	62	37.1	745	773	23865	994.4	16.57	15	318.2	0	0	23865
									00:01:27	35.29	2.91	102.706	1863	2838.56	3874.65	1.37	505.6	132.2	35.3	25.9	37.85	10.8	157	18.1	17.37	4.54	16.53	5.64	20.91	0.06	126	33	120	41	NONE		19.2	60	37.1	745	773	22079	919.9	15.33	15	294.4	0	0	22079
									00:01:28	37.97	3.066	116.43	1891	3181.76	4376.86	1.38	533.7	138.8	35.8	26	42.42	12.1	157	20.3	17.41	4.53	16.61	5.55	20.91	0.06	126	33	121	40	NONE		19.2	60	37.1	745	773	24802	1033.4	17.22	15	330.7	0	0	24802
									00:01:30	36.81	2.811	103.472	1761	2967.69	4117.25	1.39	484.2	134.6	34	24.5	39.57	11.3	156	19	17.23	4.79	16.33	5.91	20.91	0.06	125	35	119	43	NONE		19.3	59	37.1	745	773	23188	966.2	16.1	16	309.2	0	0	23188
									00:01:32	37.74	3.147	118.755	1968	3224.27	4589.2	1.42	547.5	146.4	36	25.3	42.99	12.3	154	20.9	17.4	4.65	16.55	5.66	20.91	0.06	126	34	120	41	NONE		19.3	59	37.1	745	773	25377	1057.4	17.62	16	338.4	0	0	25377
									00:01:33	37.27	3.067	114.298	1848	3173.58	4568.22	1.44	530.8	147.5	35.2	24.4	42.31	12.1	152	20.9	17.31	4.81	16.48	5.88	20.91	0.06	126	35	120	43	NONE		19.3	59	37.1	745	773	25059	1044.1	17.4	17	334.1	0	0	25059
									00:01:35	37.27	3.083	114.894	1875	3033.63	4489.57	1.48	538.2	145	37	25	40.45	11.6	150	20.2	17.46	4.7	16.63	5.77	20.91	0.06	127	34	121	42	NONE		19.3	59	37.1	745	773	24148	1006.2	16.77	17	322	0	0	24148
									00:01:36	38.46	2.916	112.154	1818	2892.48	4371.33	1.51	510.8	136.8	37.8	25	38.57	11	149	19.4	17.52	4.69	16.66	5.75	20.91	0.06	127	34	121	42	NONE		19.3	58	37.1	745	773	23168	965.3	16.09	18	308.9	0	0	23168
									00:01:38	40	2.877	115.08	1736	2934.76	4493.13	1.53	504.7	135.2	38.3	25	39.13	11.2	148	19.8	17.54	4.7	16.74	5.78	20.91	0.06	127	34	122	42	NONE		19.3	58	37.1	745	773	23599	983.3	16.39	18	314.6	0	0	23599
									00:01:39	39.47	2.821	111.355	1741	2859.11	4381.98	1.53	494.2	133.6	38	24.8	38.12	10.9	147	19.4	17.52	4.74	16.7	5.76	20.91	0.06	127	34	121	42	NONE		19.3	58	37.1	745	773	22998	958.2	15.97	18	306.6	0	0	22998
									00:01:41	40	2.833	113.32	1755	2800.58	4372.86	1.56	499.4	131.6	39.5	25.3	37.34	10.7	146	19.2	17.63	4.65	16.78	5.69	20.91	0.06	128	34	122	41	NONE		19.3	58	37.1	745	773	22655	943.9	15.73	19	302.1	0	0	22655
									00:01:42	41.67	2.749	114.542	1783	2683.79	4220.21	1.57	489.1	122	41.6	26.5	35.78	10.2	145	18.5	17.79	4.44	17.04	5.37	20.91	0.06	129	32	124	39	NONE		19.3	58	37.1	745	773	21757	906.5	15.11	19	290.1	0	0	21757
									00:01:44	36.81	2.947	108.479	1862	2528.79	4049.91	1.6	524.3	132.5	41.9	26.1	33.72	9.6	145	17.4	17.79	4.5	17.08	5.41	20.91	0.06	129	33	124	39	NONE		19.3	58	37.1	745	773	20617	859	14.32	20	274.9	0	0	20617
									00:01:46	27.52	2.4	66.055	1617	1758.5	2711.42	1.54	417.3	118.5	36.5	23.7	23.45	6.7	145	12.1	17.39	4.94	16.58	6.08	20.91	0.06	126	36	120	44	NONE		19.3	58	37.1	745	773	14171	590.4	9.84	20	188.9	0	0	14171
									00:01:48	40	2.985	119.4	1736	2970.36	4709.82	1.59	525.1	141.7	39.3	24.8	39.6	11.3	145	20.5	17.59	4.75	16.81	5.7	20.91	0.06	128	34	122	41	NONE		19.3	58	37.1	745	773	24142	1005.9	16.77	21	321.9	0	0	24142
									00:01:49	44.12	2.573	113.515	1700	2553.29	4067.7	1.59	460.7	111.1	43.2	27.1	34.04	9.7	146	17.5	17.91	4.32	17.02	5.46	20.91	0.06	130	31	124	40	NONE	Marker	19.3	58	37.1	744	773	20783	865.9	14.43	21	277.1	0	0	20783
									00:01:50	46.51	3.124	145.302	1699	3321.71	5445.94	1.64	557	141	42.8	26.1	44.29	12.7	146	22.8	17.83	4.51	17.01	5.53	20.91	0.06	129	33	123	40	NONE		19.3	58	37.1	744	773	27281	1136.7	18.95	21	363.7	0	0	27281
									00:01:52	51.72	2.826	146.172	1449	3341.03	5515.57	1.65	503.7	128.4	42.7	25.8	44.55	12.7	147	22.7	17.82	4.54	16.93	5.72	20.91	0.06	129	33	123	42	NONE		19.3	59	37.1	745	773	27500	1145.8	19.1	22	366.7	0	0	27500
									00:01:53	48	2.769	132.912	1424	3204.74	5087.44	1.59	489.9	127.6	40.4	25.5	42.73	12.2	147	21.8	17.69	4.61	16.8	5.95	20.91	0.06	128	33	122	43	NONE		19.3	59	37.1	744	773	26056	1085.7	18.09	22	347.4	0	0	26056
									00:01:54	58.25	3.054	177.903	1584	3834.01	6381.51	1.66	549.5	132	45.3	27.2	51.12	14.6	148	25.9	17.99	4.32	17.17	5.37	20.91	0.06	131	31	125	39	NONE		19.3	59	37.1	744	773	31640	1318.3	21.97	22	421.9	0	0	31640
									00:01:55	57.69	3.043	175.558	1507	3589.73	5990.31	1.67	552	125.2	47.8	28.6	47.86	13.7	149	24.1	18.14	4.11	17.3	5.18	20.91	0.06	132	30	126	38	NONE		19.3	59	37.1	745	773	29649	1235.4	20.59	23	395.3	0	0	29649
									00:01:56	88.24	1.112	98.118	1491	946.744	2000.15	2.11	216.8	27.6	97.1	46	12.62	3.6	149	6.4	19.5	2.48	19.22	3.29	20.91	0.06	142	18	140	24	NONE		19.3	59	37.1	745	773	8485	353.5	5.89	23	113.1	0	0	8485
									00:01:56	83.33	2.889	240.75	537	4951.54	8462.85	1.71	523	122.4	47.4	27.8	66.02	18.9	150	33	18.1	4.24	17.28	5.2	20.91	0.06	131	31	125	38	NONE		19.3	59	37.1	744	773	41213	1717.2	28.62	23	549.5	0	0	41213
									00:01:57	59.41	2.607	154.871	1506	3104.65	5091.37	1.64	474.7	103.4	48.5	29.6	41.4	11.8	151	20.6	18.21	3.97	17.44	4.83	20.91	0.06	132	29	127	35	NONE		19.3	58	37.1	744	773	25500	1062.5	17.71	23	340	0	0	25500
									00:01:58	61.22	2.822	172.776	1390	3554.82	5642.42	1.59	512.6	111.2	47.4	29.9	47.4	13.5	152	23.4	18.16	3.94	17.33	4.91	20.91	0.06	132	29	126	36	NONE		19.3	58	37.1	745	773	28901	1204.2	20.07	24	385.4	0	0	28901
									00:01:59	57.14	2.763	157.886	1369	3433.77	5210.16	1.52	498.6	110	44.8	29.5	45.78	13.1	154	22.3	18.05	3.98	17.17	4.99	20.91	0.06	131	29	125	36	NONE		19.3	58	37.1	744	773	27537	1147.4	19.12	24	367.2	0	0	27537
									00:02:00	59.41	2.698	160.277	1573	3469.79	5103.42	1.47	487.9	103.7	45	30.6	46.26	13.2	155	22.4	18.08	3.84	17.28	4.72	20.91	0.06	131	28	125	34	NONE		19.3	59	37.1	744	773	27570	1148.8	19.15	24	367.6	0	0	27570
									00:02:01	53.1	2.814	149.416	1472	3476.61	4884.46	1.4	504	111	41.9	29.8	46.35	13.2	156	22.3	17.91	3.94	17.05	4.9	20.91	0.06	130	29	124	36	NONE	Marker	19.4	59	37.1	744	773	27262	1135.9	18.93	25	363.5	0	0	27262
									00:02:03	50.42	3.074	154.992	1547	3958.95	5369.78	1.36	542.5	128.4	38.3	28.2	52.79	15.1	158	25.1	17.65	4.18	16.82	5.07	20.91	0.06	128	30	122	37	NONE		19.4	59	37.1	745	773	30739	1280.8	21.35	25	409.9	0	0	30739
									00:02:04	41.67	3.334	138.917	1923	3454.59	4628.39	1.34	591.6	134	39.4	29.4	46.06	13.2	159	21.7	17.74	4.02	16.96	4.91	20.91	0.06	129	29	123	36	NONE		19.4	59	37.1	745	773	26732	1113.8	18.56	26	356.4	0	0	26732
									00:02:06	36.36	3.066	111.491	1733	3084.64	4062.57	1.32	533.6	134.6	35.3	26.8	41.13	11.8	160	19.3	17.4	4.39	16.62	5.32	20.91	0.06	126	32	121	39	NONE		19.4	59	37.1	745	773	23758	989.9	16.5	26	316.8	0	0	23758
									00:02:07	39.74	2.879	114.397	1836	3039.66	4091.93	1.35	504.5	124.1	36.7	27.3	40.53	11.6	161	18.9	17.52	4.31	16.7	5.3	20.91	0.06	127	31	121	38	NONE		19.4	58	37	745	773	23552	981.3	16.36	26	314	0	0	23552
									00:02:09	37.97	2.276	86.43	1655	2424.56	3254.3	1.34	394.6	103.2	34.6	25.7	32.33	9.2	161	15.1	17.34	4.53	16.4	5.77	20.91	0.06	126	33	119	42	NONE		19.4	58	37	745	773	18771	782.1	13.04	27	250.3	0	0	18771
									00:02:11	34.68	3.129	108.52	1816	3614.82	4787.13	1.32	522	165.9	29.3	22.2	48.2	13.8	161	22.5	16.68	5.3	15.82	6.5	20.91	0.06	121	38	115	47	NONE		19.4	56	37.1	745	773	27884	1161.8	19.36	27	371.8	0	0	27884
									00:02:12	38.46	2.766	106.385	1714	3750.02	4801.15	1.28	455.7	150	27.7	21.6	50	14.3	159	23.6	16.48	5.42	15.5	6.56	20.91	0.06	120	39	113	48	NONE		19.4	56	37.1	745	773	28665	1194.4	19.91	28	382.2	0	0	28665
									00:02:14	36.81	3.548	130.601	2223	3753.54	5159.85	1.37	611.2	168.7	34.1	24.8	50.05	14.3	157	23.9	17.23	4.75	16.39	5.71	20.91	0.06	125	35	119	41	NONE		19.4	56	37.1	744	773	29253	1218.9	20.31	28	390	0	0	29253
									00:02:15	46.15	3.181	146.815	1738	4210.67	5922.85	1.41	547.5	154.4	34.1	24.2	56.14	16	155	27.2	17.21	4.85	16.29	5.88	20.91	0.06	125	35	118	43	NONE		19.4	56	37.1	745	773	33029	1376.2	22.94	29	440.4	0	0	33029
									00:02:16	46.88	2.84	133.125	1728	3504.25	5068.9	1.45	496.7	130.2	37.1	25.6	46.72	13.3	154	22.8	17.49	4.58	16.68	5.46	20.91	0.06	127	33	121	40	NONE		19.4	56	37.1	745	773	27709	1154.5	19.24	29	369.5	0	0	27709
									00:02:18	41.96	3.102	130.154	1705	3443.04	5047.2	1.47	541.6	144.8	36.9	25.2	45.91	13.1	152	22.7	17.46	4.67	16.6	5.69	20.91	0.06	127	34	121	41	NONE		19.4	56	37.1	745	773	27331	1138.8	18.98	30	364.4	0	0	27331
									00:02:19	42.86	2.952	126.514	1823	3115.9	4642.88	1.49	522	130.5	39.6	26.6	41.55	11.9	151	20.6	17.68	4.42	16.91	5.31	20.91	0.06	128	32	123	39	NONE		19.4	56	37.1	745	773	24853	1035.6	17.26	30	331.4	0	0	24853
									00:02:21	38.46	3.321	127.731	1993	2988.69	4593.3	1.54	591.7	143.9	41.8	27.2	39.85	11.4	150	19.9	17.82	4.33	17.12	5.08	20.91	0.06	129	31	124	37	NONE		19.4	56	37.1	745	773	24060	1002.5	16.71	31	320.8	0	0	24060
									00:02:22	42.86	3.062	131.229	1790	2927.38	4597.31	1.57	549.4	129.3	43.8	27.9	39.03	11.2	149	19.6	17.94	4.22	17.18	5.17	20.91	0.06	130	31	125	38	NONE		19.4	56	37.1	745	773	23722	988.4	16.47	31	316.3	0	0	23722
									00:02:24	37.27	3.301	123.019	1914	2713.24	4319.37	1.59	593	139.7	44.4	27.9	36.18	10.3	148	18.3	17.96	4.23	17.29	5.2	20.91	0.06	130	31	126	38	NONE		19.4	56	37	745	773	22079	920	15.33	32	294.4	0	0	22079
									00:02:25	41.67	3.09	128.75	1807	2695.63	4360.36	1.62	559.3	126.2	46.7	28.9	35.94	10.3	147	18.3	18.1	4.08	17.43	4.82	20.91	0.06	131	30	127	35	NONE		19.4	56	37	745	773	22045	918.6	15.31	32	293.9	0	0	22045
									00:02:27	42.86	2.9	124.286	1701	2524.39	4142.82	1.64	527	116.6	48	29.3	33.66	9.6	146	17.3	18.17	4.02	17.46	4.96	20.91	0.06	132	29	127	36	NONE		19.4	56	37.1	745	773	20739	864.1	14.4	32	276.5	0	0	20739
									00:02:28	43.17	2.846	122.849	1656	2540.92	4162.9	1.64	515.8	116.3	47.2	28.8	33.88	9.7	146	17.4	18.12	4.09	17.36	5.02	20.91	0.06	132	30	126	36	NONE		19.4	56	37.1	745	773	20864	869.3	14.49	33	278.2	0	0	20864
									00:02:29	45.45	2.678	121.727	1686	2454.68	3970.53	1.62	487.5	105.4	48.3	29.9	32.73	9.4	145	16.9	18.2	3.94	17.5	4.73	20.91	0.06	132	29	127	34	NONE		19.4	56	37	745	773	20075	836.4	13.94	33	267.7	0	0	20075
									00:02:31	43.48	2.981	129.609	1684	2653.22	4332.81	1.63	541.2	120.2	47.7	29.2	35.38	10.1	144	18.4	18.15	4.03	17.48	4.87	20.91	0.06	132	29	127	35	NONE		19.4	56	37	745	773	21764	906.8	15.11	33	290.2	0	0	21764
									00:02:32	42.86	2.872	123.086	1745	2561.19	4201.14	1.64	520	118.2	46.9	28.6	34.15	9.8	143	17.9	18.11	4.12	17.38	5.01	20.91	0.06	131	30	126	36	NONE		19.4	56	37.1	745	773	21038	876.6	14.61	33	280.5	0	0	21038
									00:02:33	43.17	2.75	118.705	1688	2499.27	4012.39	1.61	497.5	112.1	46.3	28.8	33.32	9.5	142	17.6	18.09	4.08	17.41	4.8	20.91	0.06	131	30	126	35	NONE		19.4	56	37.1	745	773	20392	849.6	14.16	34	271.9	0	0	20392
									00:02:35	28.99	2.393	69.362	1429	1846.36	2740.92	1.48	417	113.8	36.5	24.6	24.62	7	141	13.1	17.43	4.76	16.57	5.83	20.91	0.06	127	35	120	42	NONE		19.4	56	37	745	773	14711	612.9	10.22	34	196.1	0	0	14711
									00:02:37	42.25	2.697	113.958	1672	2703.88	4181.17	1.55	479.2	119.2	41.1	26.5	36.05	10.3	141	19.2	17.77	4.42	17	5.28	20.91	0.06	129	32	123	38	NONE		19.4	56	37	745	773	21808	908.7	15.14	35	290.8	0	0	21808
									00:02:38	42.25	2.629	111.085	1660	2497.28	3905.27	1.56	471.2	111.4	43.3	27.7	33.3	9.5	140	17.8	17.92	4.24	17.2	5.1	20.91	0.06	130	31	125	37	NONE		19.4	56	37	745	773	20211	842.1	14.04	35	269.5	0	0	20211
									00:02:40	36.59	2.505	91.646	1704	2225.49	3491.45	1.57	442.9	114.9	40	25.5	29.67	8.5	139	16	17.68	4.59	16.97	5.36	20.91	0.06	128	33	123	39	NONE		19.4	56	37	745	773	18029	751.2	12.52	35	240.4	0	0	18029
									00:02:41	41.1	2.684	110.301	1721	2388.71	3817.92	1.6	483.5	112	45	28.1	31.85	9.1	138	17.3	18.01	4.17	17.28	5.06	20.91	0.06	131	30	125	37	NONE		19.4	56	37	745	773	19463	810.9	13.52	35	259.5	0	0	19463
									00:02:43	37.74	2.525	95.283	1666	2095	3384.95	1.62	453.5	108.1	44.2	27.4	27.93	8	137	15.3	17.96	4.28	17.31	5.04	20.91	0.06	130	31	126	37	NONE		19.4	56	37	745	773	17127	713.6	11.89	36	228.4	0	0	17127
									00:02:45	38.71	2.25	87.097	1643	1934.58	3161.69	1.63	403.2	98.4	43.6	26.7	25.79	7.4	134	14.4	17.92	4.37	17.14	5.32	20.91	0.06	130	32	124	39	NONE		19.4	56	37	745	773	15873	661.4	11.02	36	211.6	0	0	15873
									00:02:46	35.93	2.664	95.713	1689	2128.24	3507.55	1.65	477.1	117.6	43.8	26.6	28.38	8.1	132	16.1	17.91	4.41	17.28	5.19	20.91	0.06	130	32	125	38	NONE		19.4	56	37	745	773	17508	729.5	12.16	36	233.4	0	0	17508
									00:02:48	35.09	2.562	89.895	1712	1937.12	3250.15	1.68	460.8	111.6	45.1	26.9	25.83	7.4	130	14.9	17.99	4.36	17.23	5.48	20.91	0.06	131	32	125	40	NONE		19.4	56	37	745	773	16027	667.8	11.13	37	213.7	0	0	16027
									00:02:50	36.36	2.677	97.345	1664	2124.49	3562.09	1.68	480.5	118	44.6	26.6	28.33	8.1	128	16.6	17.95	4.41	17.3	5.38	20.91	0.06	130	32	126	39	NONE		19.4	56	37	745	773	17573	732.2	12.2	37	234.3	0	0	17573
									00:02:51	37.97	2.356	89.468	1633	1891.61	3211.52	1.7	424.8	101.9	45.9	27	25.22	7.2	127	14.9	18.03	4.33	17.38	5.19	20.91	0.06	131	31	126	38	NONE		19.4	56	37	745	773	15710	654.6	10.91	37	209.5	0	0	15710
									00:02:53	36.36	2.474	89.964	1700	1839.36	3155.75	1.72	448.2	104.6	47.5	27.7	24.52	7	126	14.6	18.12	4.23	17.42	5.05	20.91	0.06	132	31	126	37	NONE		19.4	56	37	745	773	15329	638.7	10.64	38	204.4	0	0	15329
									00:02:54	39.22	1.917	75.176	1407	1536.44	2622.18	1.71	347.4	80.6	47.1	27.6	20.49	5.9	124	12.4	18.12	4.2	17.39	5.16	20.91	0.06	132	31	126	37	NONE		19.4	56	37	745	773	12782	532.6	8.88	38	170.4	0	0	12782
									00:02:56	35.29	2.08	73.412	1453	1612.22	2725.38	1.69	372.8	93	44	26	21.5	6.1	122	13.2	17.92	4.47	17.23	5.53	20.91	0.06	130	32	125	40	NONE		19.4	56	37	745	773	13371	557.1	9.29	38	178.3	0	0	13371
									00:02:58	37.04	2.029	75.148	1440	1665.32	2801.69	1.68	363.2	91.1	43.6	25.9	22.2	6.3	118	14.1	17.9	4.49	17.1	5.65	20.91	0.06	130	33	124	41	NONE		19.4	56	37	745	773	13790	574.6	9.58	39	183.9	0	0	13790
									00:02:59	35.29	2.083	73.518	1565	1630.91	2758	1.69	372.7	94.1	43.6	25.8	21.75	6.2	116	14.1	17.89	4.52	17.14	5.49	20.91	0.06	130	33	124	40	NONE		19.4	56	37	745	773	13528	563.7	9.39	39	180.4	0	0	13528
									00:03:01	34.29	2.155	73.886	1549	1627.89	2770.3	1.7	385.9	97.3	43.9	25.8	21.71	6.2	115	14.2	17.91	4.52	17.21	5.42	20.91	0.06	130	33	125	39	NONE		19.4	56	37	745	773	13530	563.8	9.4	39	180.4	0	0	13530
									00:03:03	34.68	2.003	69.468	1550	1458.31	2498.51	1.71	361.4	86.8	46	26.8	19.44	5.6	114	12.8	18.04	4.33	17.34	5.4	20.91	0.06	131	31	126	39	NONE		19.4	56	37	745	773	12148	506.1	8.44	39	162	0	0	12148
									00:03:05	37.04	2.026	75.037	1455	1602.18	2783.07	1.74	364.3	90.5	45.2	26	21.36	6.1	113	14.2	17.98	4.47	17.35	5.26	20.91	0.06	131	32	126	38	NONE		19.4	56	37	745	773	13406	558.6	9.31	40	178.7	0	0	13406
									00:03:06	31.75	1.774	56.317	1503	1130.86	1962.05	1.74	322.1	74.5	47.8	27.6	15.08	4.3	111	10.2	18.16	4.2	17.31	5.47	20.91	0.06	132	30	126	40	NONE		19.4	56	37	745	773	9459	394.1	6.57	40	126.1	0	0	9459
									00:03:08	31.25	2.054	64.188	1443	1444.8	2468.75	1.71	366.4	95.1	42.9	25.1	19.26	5.5	110	13.1	17.84	4.63	17.17	5.68	20.91	0.06	130	34	125	41	NONE		19.4	56	37	745	773	12025	501	8.35	40	160.3	0	0	12025
									00:03:10	41.96	1.841	77.245	1374	1653.07	2856.61	1.73	331	82	45	26	22.04	6.3	109	15.2	17.98	4.45	17.2	5.32	20.91	0.06	131	32	125	39	NONE		19.4	56	37	745	773	13809	575.4	9.59	40	184.1	0	0	13809
									00:03:12	31.41	2.327	73.099	1608	1513.48	2678.3	1.77	420.1	102.7	46.8	26.5	20.18	5.8	109	13.9	18.05	4.41	17.52	5.18	20.91	0.06	131	32	127	38	NONE		19.4	56	37	745	773	12742	530.9	8.85	41	169.9	0	0	12742
									00:03:14	29.7	2.385	70.842	1719	1457.54	2579.08	1.77	431	104.6	47.2	26.7	19.43	5.6	109	13.4	18.07	4.39	17.42	5.36	20.91	0.06	131	32	126	39	NONE		19.4	56	37	745	773	12271	511.3	8.52	41	163.6	0	0	12271
									00:03:15	33.71	2.305	77.697	1698	1487.1	2672.87	1.8	420.8	95.6	50.7	28.2	19.83	5.7	109	13.6	18.26	4.15	17.7	4.95	20.91	0.06	133	30	129	36	NONE		19.4	56	37	745	773	12585	524.4	8.74	41	167.8	0	0	12585
									00:03:18	23.9	1.672	39.968	1394	807.18	1440.42	1.78	302.9	72.6	47.4	26.6	10.76	3.1	110	7.3	18.12	4.34	17.34	5.56	20.91	0.06	132	32	126	40	NONE		19.4	56	37	745	773	6815	283.9	4.73	41	90.9	0	0	6815
									00:03:20	35.29	2.008	70.871	1395	1450.06	2578.19	1.78	363.1	88	47.2	26.5	19.33	5.5	112	12.9	18.08	4.38	17.37	5.34	20.91	0.06	131	32	126	39	NONE		19.4	56	37	745	773	12227	509.5	8.49	42	163	0	0	12227
									00:03:21	35.09	1.763	61.86	1379	1203.22	2133.35	1.77	321.3	73.3	49.4	27.8	16.04	4.6	111	10.8	18.22	4.16	17.57	5.21	20.91	0.06	132	30	128	38	NONE		19.4	56	37	745	773	10136	422.4	7.04	42	135.2	0	0	10136
									00:03:23	31.75	2.022	64.19	1519	1296.71	2300.08	1.77	366.4	87.3	47.8	26.9	17.29	4.9	109	11.9	18.12	4.32	17.46	5.3	20.91	0.06	132	31	127	38	NONE		19.4	56	37	745	773	10926	455.2	7.59	42	145.7	0	0	10926
									00:03:25	33.33	2.198	73.267	1562	1428.14	2552.39	1.79	400.3	92.3	49.7	27.8	19.04	5.4	107	13.3	18.21	4.2	17.54	5.16	20.91	0.06	132	30	127	37	NONE		19.4	56	37	745	773	12063	502.6	8.38	42	160.8	0	0	12063
									00:03:27	29.7	2.032	60.356	1647	1109.37	2041.93	1.84	372.7	82.9	52.5	28.5	14.79	4.2	106	10.5	18.34	4.08	17.8	4.94	20.91	0.06	133	30	129	36	NONE		19.4	56	37	745	773	9465	394.4	6.57	42	126.2	0	0	9465
									00:03:30	23.81	1.845	43.929	1554	880.128	1584.92	1.8	334.5	80.2	48	26.7	11.74	3.4	105	8.4	18.13	4.35	17.27	5.69	20.91	0.06	132	32	125	41	NONE		19.4	56	37	745	773	7453	310.6	5.18	43	99.4	0	0	7453
									00:03:32	23.9	1.743	41.665	1526	886.434	1568.31	1.77	313.3	79	45.1	25.5	11.82	3.4	105	8.4	17.97	4.53	17.23	5.66	20.91	0.06	130	33	125	41	NONE		19.4	56	37	745	773	7462	310.9	5.18	43	99.5	0	0	7462
									00:03:34	32.26	1.901	61.323	1481	1319.29	2265.82	1.72	341.6	84.6	44.8	26.1	17.59	5	105	12.6	17.97	4.45	17.4	5.33	20.91	0.06	130	32	126	39	NONE		19.4	56	37	745	773	10998	458.3	7.64	43	146.6	0	0	10998
									00:03:37	21.51	3.563	76.624	2506	1397.73	2564.02	1.83	654.3	143.8	53.7	29.3	18.64	5.3	105	13.3	18.36	4.04	17.81	4.92	20.91	0.06	133	29	129	36	NONE		19.4	56	37	745	773	11911	496.3	8.27	44	158.8	0	0	11911
									00:03:39	27.52	2.018	55.541	1522	1030.16	1880.67	1.83	369.8	82.4	52	28.5	13.74	3.9	104	9.9	18.33	4.08	17.69	5.06	20.91	0.06	133	30	128	37	NONE		19.5	56	37	745	773	8764	365.2	6.09	44	116.9	0	0	8764
									00:03:41	29.41	1.706	50.176	1347	1009.08	1784.14	1.77	309.4	73.1	47.7	27	13.45	3.8	102	9.9	18.14	4.28	17.44	5.4	20.91	0.06	132	31	127	39	NONE		19.5	56	37	745	773	8493	353.9	5.9	44	113.2	0	0	8493
									00:03:44	21.66	1.751	37.928	1600	785.898	1353.56	1.72	316.5	75.3	46.3	26.9	10.48	3	103	7.6	18.08	4.3	17.41	5.36	20.91	0.06	131	31	126	39	NONE		19.5	56	37	745	773	6558	273.2	4.55	44	87.4	0	0	6558
									00:03:45	34.88	1.614	56.302	1286	1109.1	1909.23	1.72	294	66	48.6	28.2	14.79	4.2	104	10.7	18.22	4.09	17.57	5.07	20.91	0.06	132	30	128	37	NONE		19.5	56	37	745	773	9253	385.5	6.43	44	123.4	0	0	9253
									00:03:47	31.58	1.947	61.484	1379	1238.96	2127.02	1.72	353.5	81.2	47.8	27.9	16.52	4.7	104	11.9	18.16	4.17	17.5	5.24	20.91	0.06	132	30	127	38	NONE		19.5	56	37	745	773	10327	430.3	7.17	45	137.7	0	0	10327
									00:03:49	32.43	1.698	55.07	1473	1018.66	1765.51	1.73	312	65.7	51.8	29.9	13.58	3.9	102	10	18.37	3.87	17.68	4.96	20.91	0.06	133	28	128	36	NONE		19.5	56	37	745	773	8517	354.9	5.91	45	113.6	0	0	8517
									00:03:51	32.61	1.808	58.957	1427	1088.87	1924.25	1.77	332	71.2	52	29.5	14.52	4.1	100	10.9	18.36	3.94	17.7	4.97	20.91	0.06	133	29	129	36	NONE		19.5	56	37	745	773	9163	381.8	6.36	45	122.2	0	0	9163
									00:03:53	31.75	1.849	58.698	1425	1082.35	1926.13	1.78	339.5	73.2	52.2	29.3	14.43	4.1	100	10.8	18.36	3.96	17.69	4.97	20.91	0.06	133	29	128	36	NONE		19.5	56	37	745	773	9129	380.4	6.34	45	121.7	0	0	9129
									00:03:55	28.99	1.985	57.536	1507	1048.24	1885.95	1.8	364.9	78.5	53	29.4	13.98	4	99	10.6	18.38	3.95	17.8	4.87	20.91	0.06	133	29	129	35	NONE		19.5	56	37	745	773	8874	369.8	6.16	45	118.3	0	0	8874
									00:03:57	28.85	1.833	52.875	1584	934.622	1709.16	1.83	338.1	71.5	54.4	29.8	12.46	3.6	99	9.4	18.45	3.9	17.8	4.97	20.91	0.06	134	28	129	36	NONE		19.5	56	37	745	773	7956	331.5	5.53	46	106.1	0	0	7956
									00:03:59	32.43	1.821	59.059	1438	1040.01	1869.97	1.8	336.3	69.6	54.6	30.4	13.87	4	98	10.6	18.47	3.82	17.77	4.9	20.91	0.06	134	28	129	36	NONE		19.5	56	37	745	773	8803	366.8	6.11	46	117.4	0	0	8803
									00:04:01	29.85	1.913	57.104	1506	1026.37	1860.43	1.81	352.2	75.2	53.6	29.6	13.68	3.9	98	10.5	18.41	3.93	17.74	4.93	20.91	0.06	134	29	129	36	NONE		19.5	56	37	745	773	8711	363	6.05	46	116.1	0	0	8711
									00:04:03	31.58	1.799	56.811	1427	989.488	1781.25	1.8	332.7	68.1	55.2	30.7	13.19	3.8	96	10.3	18.49	3.79	17.81	4.84	20.91	0.06	134	27	129	35	NONE		19.5	56	37	745	773	8378	349.1	5.82	46	111.7	0	0	8378
									00:04:05	31.58	1.767	55.8	1385	970.346	1765.82	1.82	326.7	67.5	55.2	30.3	12.94	3.7	96	10.1	18.49	3.82	17.82	4.83	20.91	0.06	134	28	129	35	NONE		19.5	56	37	745	773	8247	343.6	5.73	46	110	0	0	8247
									00:04:07	34.29	1.764	60.48	1375	1050.98	1923	1.83	326.1	67.7	55.3	30.2	14.01	4	96	10.9	18.49	3.84	17.83	4.8	20.91	0.06	134	28	129	35	NONE		19.5	56	37	745	773	8948	372.8	6.21	47	119.3	0	0	8948
									00:04:08	31.91	1.739	55.5	1393	943.936	1736.71	1.84	322.3	65.7	56.4	30.7	12.59	3.6	94	10	18.53	3.78	17.9	4.76	20.91	0.06	135	27	130	35	NONE		19.5	56	37	745	773	8052	335.5	5.59	47	107.4	0	0	8052
									00:04:10	31.58	1.74	54.947	1412	915.711	1699.82	1.86	323.2	65	57.6	31	12.21	3.5	93	9.8	18.57	3.74	18.05	4.57	20.91	0.06	135	27	131	33	NONE		19.5	56	37	745	773	7835	326.5	5.44	47	104.5	0	0	7835
									00:04:12	33.52	1.777	59.564	1366	1007.72	1862.89	1.85	329.5	67.1	56.8	30.7	13.44	3.8	92	11	18.54	3.78	18.05	4.53	20.91	0.06	135	27	131	33	NONE		19.5	56	37	745	773	8610	358.8	5.98	47	114.8	0	0	8610
									00:04:14	32.79	1.738	56.984	1381	933.542	1748.32	1.87	323.4	64.4	58.6	31.3	12.45	3.6	91	10.3	18.61	3.71	18	4.6	20.91	0.06	135	27	131	33	NONE		19.5	56	37	745	773	8012	333.8	5.56	47	106.8	0	0	8012
									00:04:16	33.52	1.777	59.564	1396	952.059	1803.66	1.89	331.5	65	60.1	31.7	12.69	3.6	91	10.5	18.66	3.66	18.09	4.53	20.91	0.06	135	27	131	33	NONE		19.5	56	37	745	773	8204	341.8	5.7	47	109.4	0	0	8204
									00:04:18	33.52	1.778	59.598	1379	951.641	1806.46	1.9	331.7	65.1	60.2	31.7	12.69	3.6	90	10.6	18.66	3.66	18.19	4.34	20.91	0.06	135	27	132	32	NONE		19.5	56	37	745	773	8206	341.9	5.7	48	109.4	0	0	8206
									00:04:19	33.52	1.711	57.352	1350	889.442	1703.22	1.91	320.2	61.4	61.8	32.3	11.86	3.4	90	9.9	18.71	3.59	18.12	4.5	20.91	0.06	136	26	132	33	NONE		19.5	56	37	745	773	7693	320.5	5.34	48	102.6	0	0	7693
									00:04:21	28.3	1.929	54.594	1365	864.871	1666.04	1.93	360	71.1	60.8	31.6	11.53	3.3	89	9.7	18.66	3.69	18.07	4.62	20.91	0.06	135	27	131	34	NONE		19.5	56	36.9	745	773	7496	312.3	5.21	48	99.9	0	0	7496
									00:04:24	27.27	1.431	39.027	1330	642.025	1217.5	1.9	266	53.9	57.8	30.5	8.56	2.4	90	7.1	18.59	3.77	18.03	4.69	20.91	0.06	135	27	131	34	NONE		19.5	56	36.9	745	773	5534	230.6	3.84	48	73.8	0	0	5534
									00:04:26	27.91	1.515	42.279	1332	746.27	1364.4	1.83	279.5	59	54	29.6	9.95	2.8	91	8.2	18.45	3.89	17.76	5	20.91	0.06	134	28	129	36	NONE		19.5	56	37	745	773	6352	264.7	4.41	48	84.7	0	0	6352
									00:04:28	31.09	1.524	47.378	1347	848.7	1514.54	1.78	280.9	58.8	53.3	29.8	11.32	3.2	91	9.3	18.43	3.86	17.73	4.95	20.91	0.06	134	28	129	36	NONE		19.5	56	37	745	773	7165	298.6	4.98	48	95.5	0	0	7165
									00:04:30	28.3	1.679	47.519	1464	850.029	1531.42	1.8	309.4	65.3	53.6	29.7	11.33	3.2	89	9.6	18.43	3.89	17.77	4.92	20.91	0.06	134	28	129	36	NONE		19.5	56	37	745	773	7200	300	5	49	96	0	0	7200
									00:04:32	30	1.499	44.97	1256	817.644	1439.18	1.76	275.9	57.9	52.4	29.8	10.9	3.1	89	9.2	18.41	3.86	17.69	4.95	20.91	0.06	134	28	128	36	NONE		19.5	56	37	745	773	6872	286.3	4.77	49	91.6	0	0	6872
									00:04:34	25.42	1.795	45.636	1554	831.864	1481.18	1.78	330.1	70.3	52.7	29.6	11.09	3.2	88	9.5	18.39	3.92	17.84	4.78	20.91	0.06	134	28	130	35	NONE		19.5	56	36.9	745	773	7018	292.4	4.87	49	93.6	0	0	7018
									00:04:36	28.71	1.652	47.426	1506	820.729	1474.06	1.8	305.8	62	55.3	30.8	10.94	3.1	88	9.3	18.51	3.75	17.97	4.62	20.91	0.06	134	27	130	34	NONE		19.5	56	36.9	745	773	6944	289.3	4.82	49	92.6	0	0	6944
									00:04:38	29.85	1.596	47.642	1392	807.95	1463.23	1.81	296.1	59.2	56.4	31.1	10.77	3.1	87	9.3	18.55	3.71	17.95	4.6	20.91	0.06	135	27	130	33	NONE		19.5	56	36.9	745	773	6855	285.6	4.76	49	91.4	0	0	6855
									00:04:41	25.32	1.622	41.063	1396	697.827	1268.34	1.82	300.8	60.5	56.3	31	9.3	2.7	86	8.1	18.55	3.73	17.97	4.71	20.91	0.06	135	27	130	34	NONE		19.5	56	36.9	745	773	5928	247	4.12	49	79	0	0	5928
									00:04:43	28.17	1.45	40.845	1288	730.416	1283.29	1.76	267.5	55	53.2	30.3	9.74	2.8	87	8.4	18.45	3.79	17.87	4.73	20.91	0.06	134	28	130	34	NONE		19.5	56	36.9	745	773	6135	255.6	4.26	50	81.8	0	0	6135
									00:04:54	29.56	1.527	45.133	1288	856.687	1397.56	1.63	280.3	57.1	50.3	30.8	11.42	3.3	88	9.7	18.36	3.74	17.74	4.69	20.91	0.06	133	27	129	34	NONE		19.5	56	36.9	745	773	7025	292.7	4.88	50	93.7	0	0	7025
									00:04:57	27.65	1.722	47.613	1367	943.445	1535.04	1.63	314.2	67	48.4	29.8	12.58	3.6	88	10.7	18.25	3.89	17.57	4.86	20.91	0.06	132	28	128	35	NONE		19.5	56	36.9	745	773	7730	322.1	5.37	51	103.1	0	0	7730
									00:04:59	28.99	1.708	49.507	1473	942.212	1526.46	1.62	313.5	63.6	50.4	31.1	12.56	3.6	88	10.7	18.35	3.72	17.7	4.71	20.91	0.06	133	27	129	34	NONE		19.5	56	36.9	745	773	7709	321.2	5.35	51	102.8	0	0	7709
									00:05:02	17.54	1.618	28.386	1366	598.158	951.277	1.59	292.8	65.4	45.4	28.5	7.98	2.3	88	6.8	18.1	4.04	17.39	5.05	20.91	0.06	131	29	126	37	NONE		19.5	56	36.9	745	773	4866	202.8	3.38	51	64.9	0	0	4866
									00:05:04	26.91	1.499	40.332	1268	856.018	1324.65	1.55	271.3	59.4	44.9	29	11.41	3.3	89	9.6	18.1	3.96	17.47	4.96	20.91	0.06	131	29	127	36	NONE		19.5	56	36.9	745	773	6906	287.7	4.8	51	92.1	0	0	6906
									00:05:06	28.17	1.426	40.169	1304	853.639	1302.53	1.53	258.2	55.8	44.7	29.3	11.38	3.3	87	9.8	18.11	3.91	17.48	4.89	20.91	0.06	131	28	127	36	NONE		19.5	56	36.9	745	773	6857	285.7	4.76	51	91.4	0	0	6857
									00:05:09	26.09	1.574	41.061	1380	881.84	1338.22	1.52	284.6	61.9	44.5	29.3	11.76	3.4	86	10.3	18.08	3.93	17.42	4.92	20.91	0.06	131	29	126	36	NONE		19.5	56	36.9	745	773	7072	294.7	4.91	52	94.3	0	0	7072
									00:05:11	26.32	1.532	40.316	1319	848.571	1295.16	1.53	277.8	59.4	45.3	29.7	11.31	3.2	84	10.1	18.13	3.88	17.42	4.89	20.91	0.06	132	28	126	36	NONE		19.5	56	36.9	745	773	6817	284	4.73	52	90.9	0	0	6817
									00:05:13	29.27	1.361	39.834	1245	830.101	1263.18	1.52	247.2	52.1	45.5	29.9	11.07	3.2	83	10	18.16	3.83	17.66	4.63	20.91	0.06	132	28	128	34	NONE		19.5	56	36.9	745	773	6663	277.6	4.63	52	88.8	0	0	6663
									00:05:15	28.71	1.496	42.947	1209	897.805	1365.1	1.52	271.6	57.4	45.6	30	11.97	3.4	81	11.1	18.16	3.84	17.6	4.67	20.91	0.06	132	28	128	34	NONE		19.5	56	36.9	745	773	7204	300.2	5	52	96.1	0	0	7204
									00:05:17	28.3	1.543	43.67	1365	888.354	1359.4	1.53	281.2	58	46.9	30.7	11.84	3.4	81	11	18.22	3.76	17.63	4.65	20.91	0.06	132	27	128	34	NONE		19.5	56	36.8	745	773	7142	297.6	4.96	52	95.2	0	0	7142
									00:05:20	25.21	1.746	44.017	1460	889.844	1390.78	1.56	318.2	66.6	47.5	30.4	11.86	3.4	82	10.9	18.22	3.81	17.73	4.6	20.91	0.06	132	28	129	33	NONE		19.5	56	36.9	745	773	7200	300	5	53	96	0	0	7200
									00:05:22	28.99	1.566	45.391	1444	857.682	1345.57	1.57	288.1	56.1	50.6	32.2	11.44	3.3	83	10.3	18.4	3.58	17.89	4.37	20.91	0.06	134	26	130	32	NONE		19.5	56	36.8	745	773	6948	289.5	4.83	53	92.6	0	0	6948
									00:05:24	31.58	1.497	47.274	1255	886.927	1400.62	1.58	275.6	53.6	50.8	32.2	11.83	3.4	84	10.6	18.41	3.58	17.75	4.51	20.91	0.06	134	26	129	33	NONE		19.5	56	36.8	745	773	7200	300	5	53	96	0	0	7200
									00:05:26	30	1.534	46.02	1350	844.942	1350.24	1.6	283.1	54.4	52	32.5	11.27	3.2	84	10.1	18.46	3.55	17.84	4.46	20.91	0.06	134	26	130	32	NONE		19.5	56	36.8	745	773	6884	286.8	4.78	53	91.8	0	0	6884
									00:05:28	26.79	1.418	37.982	1286	698.586	1130.5	1.62	261.5	51	51.7	31.9	9.31	2.7	84	8.3	18.44	3.6	17.77	4.56	20.91	0.06	134	26	129	33	NONE		19.5	56	36.8	745	773	5714	238.1	3.97	53	76.2	0	0	5714
									00:05:31	21.82	1.666	36.349	1319	721.991	1154.97	1.6	304.1	63.9	48.2	30.1	9.63	2.8	84	8.6	18.25	3.84	17.57	4.85	20.91	0.06	133	28	128	35	NONE		19.5	56	36.8	745	773	5884	245.2	4.09	53	78.5	0	0	5884
									00:05:33	25	1.669	41.725	1603	839.649	1329.68	1.58	304.2	64.2	47.6	30.1	11.2	3.2	84	10	18.23	3.85	17.68	4.7	20.91	0.06	132	28	128	34	NONE		19.5	56	36.8	745	773	6822	284.2	4.74	54	91	0	0	6822
									00:05:35	27.4	1.651	45.233	1491	875.927	1385.95	1.58	302.6	61.1	49.5	31.3	11.68	3.3	84	10.4	18.33	3.7	17.73	4.61	20.91	0.06	133	27	129	33	NONE		19.5	56	36.8	745	773	7115	296.4	4.94	54	94.9	0	0	7115
									00:05:37	27.27	0.303	8.264	1397	41.3754	69.2762	1.67	61.3	3.2	153.6	91.7	0.55	0.2	83	0.5	20.23	1.06	19.66	1.94	20.91	0.06	147	8	143	14	NONE		19.5	56	36.8	745	773	342	14.3	0.24	54	4.6	0	0	342
									00:05:40	19.29	1.85	35.691	344	816.788	1245.15	1.52	331	77.8	42	27.6	10.89	3.1	84	9.7	17.89	4.21	16.96	5.48	20.91	0.06	130	31	123	40	NONE		19.5	56	36.8	745	773	6559	273.3	4.56	54	87.5	0	0	6559
									00:05:43	30	1.568	47.04	1346	1037.74	1551.66	1.5	282.5	62.4	43.3	29	13.84	4	85	12.2	18.02	3.98	17.33	4.97	20.91	0.06	131	29	126	36	NONE		19.5	55	36.8	745	773	8286	345.2	5.75	54	110.5	0	0	8286
									00:05:45	26.67	1.696	45.227	1414	955.023	1456.09	1.52	307.4	65.9	45.4	29.8	12.73	3.6	85	11.2	18.12	3.89	17.39	4.91	20.91	0.06	132	28	126	36	NONE		19.5	55	36.8	745	773	7670	319.6	5.33	54	102.3	0	0	7670
									00:05:47	26.67	1.503	40.08	1441	783.855	1196.12	1.53	275.5	54.2	48.8	31.9	10.45	3	85	9.2	18.33	3.61	17.67	4.59	20.91	0.06	133	26	128	33	NONE		19.5	55	36.8	745	773	6297	262.4	4.37	54	84	0	0	6297
									00:05:49	28.04	1.568	43.963	1334	877.358	1348.71	1.54	286.5	58.1	47.9	31.1	11.7	3.3	84	10.4	18.27	3.71	17.63	4.59	20.91	0.06	133	27	128	33	NONE		19.5	55	36.8	745	773	7064	294.3	4.91	55	94.2	0	0	7064
									00:05:51	30.93	1.37	42.371	1210	846.375	1274.8	1.51	250.5	49.8	47.5	31.5	11.28	3.2	83	10.2	18.28	3.64	17.58	4.6	20.91	0.06	133	26	128	33	NONE		19.5	55	36.8	745	773	6773	282.2	4.7	55	90.3	0	0	6773
									00:05:54	24	1.633	39.192	1349	787.422	1228.44	1.56	297.9	61.8	47.6	30.5	10.5	3	83	9.5	18.24	3.78	17.7	4.56	20.91	0.06	132	27	129	33	NONE		19.5	55	36.8	745	773	6368	265.3	4.42	55	84.9	0	0	6368
									00:05:58	13.92	3.454	48.084	3123	836.038	1427.35	1.71	640.3	123.9	56.3	33	11.15	3.2	84	10	18.54	3.59	18.03	4.39	20.91	0.06	135	26	131	32	NONE		19.5	55	36.8	745	773	6956	289.8	4.83	55	92.7	0	0	6956
									00:06:00	31.75	0.602	19.111	1247	193.836	324.319	1.67	117.6	12.5	87.1	52.1	2.58	0.7	84	2.3	19.53	2.08	18.75	3.18	20.91	0.06	142	15	136	23	NONE		19.5	55	36.8	745	773	1602	66.8	1.11	55	21.4	0	0	1602
									00:06:03	20.34	1.953	39.722	798	870.938	1376.69	1.58	351.3	81.6	44	27.8	11.61	3.3	83	10.5	17.99	4.18	17.46	4.96	20.91	0.06	131	30	127	36	NONE		19.5	55	36.8	745	773	7072	294.7	4.91	56	94.3	0	0	7072
									00:06:05	27.91	1.551	43.284	1428	842.033	1330.94	1.58	284.1	57.6	49.1	31.1	11.23	3.2	82	10.3	18.32	3.71	17.66	4.69	20.91	0.06	133	27	128	34	NONE		19.5	55	36.8	745	773	6837	284.9	4.75	56	91.2	0	0	6837
									00:06:07	31.75	1.468	46.603	1257	898.214	1400.48	1.56	269.4	53.3	49.4	31.7	11.98	3.4	82	11	18.35	3.63	17.72	4.53	20.91	0.06	133	26	129	33	NONE		19.6	55	36.8	745	773	7263	302.6	5.04	56	96.8	0	0	7263
									00:06:09	28.99	1.54	44.638	1264	843.11	1326.43	1.57	283.3	55.3	50.5	32.1	11.24	3.2	83	10.2	18.4	3.59	17.83	4.47	20.91	0.06	134	26	129	32	NONE		19.5	55	36.8	745	773	6836	284.8	4.75	56	91.1	0	0	6836
									00:06:11	28.17	1.489	41.944	1272	773.745	1216.3	1.57	274.8	52.2	51.7	32.9	10.32	2.9	83	9.3	18.46	3.51	17.85	4.44	20.91	0.06	134	25	130	32	NONE		19.6	55	36.8	745	773	6272	261.3	4.36	56	83.6	0	0	6272
									00:06:13	27.91	1.426	39.795	1288	733.263	1154.21	1.57	263.2	50	51.6	32.8	9.78	2.8	82	8.9	18.46	3.51	17.9	4.37	20.91	0.06	134	25	130	32	NONE		19.5	55	36.8	745	773	5946	247.8	4.13	56	79.3	0	0	5946
									00:06:15	25.97	1.573	40.857	1347	770.357	1205.67	1.57	289.5	56.1	50.7	32.4	10.27	2.9	82	9.4	18.4	3.57	17.8	4.48	20.91	0.06	134	26	129	33	NONE		19.6	55	36.8	745	773	6236	259.8	4.33	57	83.1	0	0	6236
									00:06:19	15.67	1.46	22.872	1313	471.361	718.84	1.53	265.6	55.4	46.2	30.3	6.28	1.8	82	5.7	18.19	3.79	17.47	4.84	20.91	0.06	132	28	127	35	NONE		19.6	55	36.8	745	773	3786	157.7	2.63	57	50.5	0	0	3786
									00:06:21	30.61	1.411	43.194	1145	892.333	1322.98	1.48	256.9	52.2	46	31	11.9	3.4	83	10.8	18.21	3.7	17.59	4.62	20.91	0.06	132	27	128	34	NONE		19.6	55	36.8	745	773	7107	296.1	4.94	57	94.8	0	0	7107
									00:06:23	29.56	1.372	40.552	1306	798.603	1175.95	1.47	251.6	48.1	48.2	32.7	10.65	3	83	9.6	18.34	3.51	17.72	4.43	20.91	0.06	133	25	129	32	NONE		19.6	55	36.8	745	773	6348	264.5	4.41	57	84.6	0	0	6348
									00:06:25	30	1.395	41.85	1286	814.016	1205.87	1.48	256.2	48.6	48.8	33	10.85	3.1	82	9.9	18.37	3.48	17.75	4.34	20.91	0.06	133	25	129	32	NONE		19.6	55	36.8	745	773	6482	270.1	4.5	57	86.4	0	0	6482
									00:06:27	27.65	1.434	39.65	1268	768.498	1159.73	1.51	263.3	50.7	49.1	32.5	10.25	2.9	81	9.5	18.36	3.54	17.71	4.43	20.91	0.06	133	26	129	32	NONE		19.6	55	36.8	745	773	6153	256.4	4.27	57	82	0	0	6153
									00:06:30	22.73	1.399	31.795	1343	611.217	919.235	1.5	257.2	48.9	49.4	32.9	8.15	2.3	80	7.6	18.38	3.5	17.79	4.39	20.91	0.06	133	25	129	32	NONE		19.6	55	36.8	745	773	4889	203.7	3.39	58	65.2	0	0	4889
									00:06:32	25.42	1.584	40.271	1350	787.103	1177.83	1.5	290.6	56	48.9	32.7	10.49	3	80	9.8	18.35	3.54	17.69	4.48	20.91	0.06	133	26	128	33	NONE		19.6	55	36.8	745	773	6286	261.9	4.37	58	83.8	0	0	6286
									00:06:35	26.55	1.475	39.159	1397	727.883	1095.12	1.5	272.4	49.9	51.2	34.1	9.71	2.8	79	9.2	18.47	3.38	17.85	4.32	20.91	0.06	134	25	130	31	NONE		19.6	55	36.8	745	773	5822	242.6	4.04	58	77.6	0	0	5822
									00:06:37	28.3	1.445	40.896	1256	762.993	1151.2	1.51	266.7	49.2	51	33.8	10.17	2.9	79	9.7	18.46	3.4	17.9	4.24	20.91	0.06	134	25	130	31	NONE		19.6	55	36.8	745	773	6108	254.5	4.24	58	81.4	0	0	6108
									00:06:39	27.27	1.293	35.264	1274	645.142	969.125	1.5	239.3	43	51.7	34.4	8.6	2.5	78	8.3	18.51	3.33	17.85	4.24	20.91	0.06	134	24	130	31	NONE		19.6	55	36.8	745	773	5158	214.9	3.58	58	68.8	0	0	5158
									00:06:41	32.79	0.386	12.656	1288	106.316	153.643	1.45	76.5	5.8	97.5	67.4	1.42	0.4	78	1.4	19.82	1.5	19.16	2.44	20.91	0.06	144	11	139	18	NONE		19.6	55	36.8	745	773	840	35	0.58	58	11.2	0	0	840
									00:06:43	25.53	1.549	39.549	467	799.56	1187.59	1.49	282.9	56.2	47.2	31.8	10.66	3	77	10.4	18.26	3.63	17.54	4.63	20.91	0.06	133	26	127	34	NONE		19.6	55	36.8	745	773	6371	265.5	4.42	58	85	0	0	6371
									00:06:46	21.9	1.449	31.73	1282	634.664	920.133	1.45	265.3	50.8	47.6	32.8	8.46	2.4	77	8.2	18.31	3.51	17.48	4.61	20.91	0.06	133	25	127	33	NONE		19.6	55	36.8	745	773	5022	209.2	3.49	58	67	0	0	5022
									00:06:48	37.04	0.488	18.074	1320	224.007	321.261	1.43	94.2	10.6	69.1	48.2	2.99	0.9	77	2.9	19.3	2.17	18.45	3.15	20.91	0.06	140	16	134	23	NONE		19.6	55	36.8	745	773	1767	73.6	1.23	59	23.6	0	0	1767
									00:06:49	37.04	1.304	48.296	257	1109.9	1549.61	1.4	234.1	50.5	41.2	29.5	14.8	4.2	76	14.6	17.95	3.87	17.39	4.64	20.91	0.06	130	28	126	34	NONE		19.6	55	36.8	745	773	8688	362	6.03	59	115.8	0	0	8688
									00:06:51	25.97	1.436	37.299	1289	791.269	1111.24	1.4	261	51.7	44.8	31.9	10.55	3	76	10.4	18.18	3.6	17.49	4.5	20.91	0.06	132	26	127	33	NONE		19.6	55	36.7	745	773	6204	258.5	4.31	59	82.7	0	0	6204
									00:06:54	21.98	1.569	34.484	1384	726.788	1016.49	1.4	285.5	55.9	45.3	32.4	9.69	2.8	77	9.4	18.2	3.56	17.47	4.57	20.91	0.06	132	26	127	33	NONE		19.7	55	36.7	745	773	5692	237.2	3.95	59	75.9	0	0	5692
									00:06:57	24.19	1.446	34.984	1398	678.992	961.654	1.42	266.1	48.1	49	34.6	9.05	2.6	78	8.7	18.4	3.33	17.64	4.38	20.91	0.06	134	24	128	32	NONE		19.7	55	36.7	745	773	5336	222.4	3.71	59	71.2	0	0	5336
									00:07:00	18.99	2.314	43.937	2398	769.544	1150.68	1.5	430.7	73.4	55.4	37	10.26	2.9	78	9.9	18.61	3.17	18.06	3.97	20.91	0.06	135	23	131	29	NONE		19.7	55	36.7	745	773	6144	256	4.27	59	81.9	0	0	6144
									00:07:02	24.49	1.643	40.237	1293	771.827	1135.89	1.47	302.4	56.1	49.9	33.9	10.29	2.9	78	9.9	18.41	3.41	17.75	4.31	20.91	0.06	134	25	129	31	NONE		19.7	55	36.7	745	773	6134	255.6	4.26	60	81.8	0	0	6134
									00:07:05	25	1.333	33.325	1243	622.788	906.783	1.46	246.3	43.9	50.7	34.8	8.3	2.4	78	8	18.48	3.29	17.79	4.28	20.91	0.06	134	24	129	31	NONE		19.7	55	36.7	745	773	4934	205.6	3.43	60	65.8	0	0	4934
									00:07:08	18.87	2.323	43.83	1192	931.525	1338.64	1.44	421.7	85.7	45.6	31.8	12.42	3.5	80	11.6	18.15	3.69	17.37	4.59	20.91	0.06	132	27	126	33	NONE		19.7	55	36.7	745	773	7352	306.3	5.11	60	98	0	0	7352
									00:07:09	35.71	0.882	31.5	921	516.604	708.418	1.37	165.9	24.1	56.1	40.9	6.89	2	81	6.4	18.81	2.73	17.78	3.94	20.91	0.06	137	20	129	29	NONE		19.7	55	36.7	745	773	4023	167.6	2.79	60	53.6	0	0	4023
									00:07:11	47.62	1.247	59.381	470	1249.41	1817.44	1.45	226.6	46.1	44.9	30.8	16.66	4.8	81	15.4	18.17	3.7	17.44	4.35	20.91	0.06	132	27	127	32	NONE		19.7	55	36.7	745	773	9896	412.3	6.87	60	131.9	0	0	9896
									00:07:13	23.9	0.87	20.797	1288	321.899	448.156	1.39	164.6	22.8	59.4	42.7	4.29	1.2	81	4	18.92	2.62	17.91	3.95	20.91	0.06	137	19	130	29	NONE		19.7	55	36.7	744	773	2518	104.9	1.75	60	33.6	0	0	2518
									00:07:16	19.17	1.201	23.022	1107	470.528	636.866	1.35	219.8	40.2	46.1	34	6.27	1.8	80	5.9	18.3	3.35	17.45	4.51	20.91	0.06	133	24	127	33	NONE		19.7	55	36.7	745	773	3651	152.1	2.54	60	48.7	0	0	3651
									00:07:19	24.1	1.332	32.096	1201	701.051	918.591	1.31	241.7	46.1	43.4	33.1	9.35	2.7	79	8.9	18.15	3.46	17.28	4.61	20.91	0.06	132	25	125	33	NONE		19.7	55	36.7	745	773	5392	224.7	3.74	61	71.9	0	0	5392
									00:07:21	23.26	1.338	31.116	1299	646.886	835.588	1.29	244.7	43.5	45.6	35.3	8.63	2.5	78	8.3	18.29	3.25	17.27	4.53	20.91	0.06	133	24	125	33	NONE		19.7	55	36.7	745	773	4956	206.5	3.44	61	66.1	0	0	4956
									00:07:24	28.3	1.303	36.877	1199	771.288	984.047	1.28	238.2	42.1	45.2	35.5	10.28	2.9	77	10	18.28	3.23	17.36	4.42	20.91	0.06	133	23	126	32	NONE		19.7	56	36.7	745	773	5890	245.4	4.09	61	78.5	0	0	5890
									00:07:26	26.2	1.311	34.349	1228	711.423	928.538	1.31	239.8	42.9	45.7	35	9.49	2.7	76	9.4	18.29	3.27	17.55	4.25	20.91	0.06	133	24	127	31	NONE		19.7	56	36.7	745	773	5466	227.8	3.8	61	72.9	0	0	5466
									00:07:28	27.52	1.512	41.615	1353	864.772	1132.41	1.31	276.4	49.8	45.9	35	11.53	3.3	75	11.5	18.28	3.29	17.68	4.08	20.91	0.06	133	24	128	30	NONE		19.7	56	36.7	745	773	6650	277.1	4.62	61	88.7	0	0	6650
									00:07:30	29.41	1.563	45.971	1350	838.257	1140.09	1.36	290.4	47	52.4	38.5	11.18	3.2	75	11.2	18.58	3.01	17.91	3.91	20.91	0.06	135	22	130	28	NONE		19.7	55	36.7	745	773	6514	271.4	4.52	61	86.8	0	0	6514
									00:07:32	28.44	1.541	43.82	1315	771.797	1088.24	1.41	287.2	46.4	54.2	38.4	10.29	2.9	76	10.2	18.64	3.01	18.05	3.8	20.91	0.06	135	22	131	28	NONE		19.7	55	36.7	745	773	6058	252.4	4.21	61	80.8	0	0	6058
									00:07:34	29.7	1.32	39.208	1163	664.408	942.568	1.42	247.1	38.5	55.9	39.4	8.86	2.5	77	8.6	18.72	2.92	18.04	3.82	20.91	0.06	136	21	131	28	NONE		19.7	56	36.7	745	773	5224	217.7	3.63	62	69.7	0	0	5224
									00:07:38	17.91	1.675	30	1382	559.811	797.262	1.42	309.8	53.9	51.3	36.1	7.46	2.1	80	7	18.5	3.22	17.62	4.34	20.91	0.06	134	23	128	32	NONE		19.7	56	36.6	745	773	4407	183.6	3.06	62	58.8	0	0	4407
									00:07:40	28.3	1.567	44.349	1365	825.601	1166.09	1.41	290	49.9	51.3	36.3	11.01	3.1	84	9.8	18.51	3.18	17.87	4.08	20.91	0.06	134	23	130	30	NONE		19.7	56	36.6	745	773	6484	270.2	4.5	62	86.4	0	0	6484
									00:07:42	25.53	1.562	39.881	1520	702.602	1021.96	1.45	290.8	48.5	54.2	37.3	9.37	2.7	86	8.2	18.62	3.1	17.98	4.01	20.91	0.06	135	23	131	29	NONE		19.7	55	36.6	745	773	5565	231.9	3.86	62	74.2	0	0	5565
									00:07:44	27.4	1.682	46.082	1313	894.354	1270.18	1.42	309.5	56.1	49.4	34.8	11.92	3.4	88	10.2	18.4	3.34	17.81	4.15	20.91	0.06	134	24	129	30	NONE		19.7	55	36.6	745	773	7035	293.1	4.89	62	93.8	0	0	7035
									00:07:47	22.9	1.451	33.229	1383	603.482	860.105	1.43	269.3	45.5	52.4	36.8	8.05	2.3	88	6.9	18.56	3.14	17.84	4.16	20.91	0.06	135	23	130	30	NONE		19.7	56	36.6	745	773	4752	198	3.3	62	63.4	0	0	4752
									00:07:49	23.72	1.507	35.739	1337	718.509	995.795	1.39	276.2	50.8	47.4	34.2	9.58	2.7	87	8.3	18.33	3.37	17.8	4.18	20.91	0.06	133	24	129	30	NONE		19.7	56	36.6	745	773	5612	233.9	3.9	63	74.8	0	0	5612
									00:07:52	24.9	1.238	30.822	1225	604.803	824.575	1.36	227.8	40.1	48.1	35.3	8.06	2.3	86	7	18.4	3.24	17.7	4.16	20.91	0.06	134	24	129	30	NONE		19.7	56	36.6	745	773	4703	195.9	3.27	63	62.7	0	0	4703
									00:07:54	26.55	1.412	37.487	1195	804.024	1055.69	1.31	256.9	48.1	44.3	33.7	10.72	3.1	85	9.5	18.19	3.41	17.43	4.34	20.91	0.06	132	25	127	32	NONE		19.7	56	36.6	745	773	6188	257.8	4.3	63	82.5	0	0	6188
									00:07:57	24	1.327	31.848	1262	690.83	880.632	1.27	241.3	44.4	43.7	34.3	9.21	2.6	83	8.3	18.18	3.35	17.44	4.33	20.91	0.06	132	24	127	31	NONE		19.7	56	36.6	745	773	5275	219.8	3.66	63	70.3	0	0	5275
									00:07:59	25.64	1.283	32.897	1201	716.011	900.413	1.26	233.3	42.5	43.4	34.5	9.55	2.7	82	8.7	18.18	3.31	17.44	4.26	20.91	0.06	132	24	127	31	NONE		19.7	56	36.6	745	773	5447	227	3.78	63	72.6	0	0	5447
									00:08:01	25.21	1.341	33.807	1227	746.22	931.21	1.25	243.4	44.7	42.9	34.4	9.95	2.8	80	9.3	18.15	3.33	17.43	4.24	20.91	0.06	132	24	127	31	NONE		19.7	56	36.6	745	773	5666	236.1	3.93	63	75.5	0	0	5666
									00:08:04	26.2	1.327	34.769	1265	778.105	965.786	1.24	240.4	44.6	42.3	34.1	10.37	3	80	9.7	18.12	3.36	17.5	4.17	20.91	0.06	132	24	127	30	NONE		19.7	56	36.6	745	773	5900	245.8	4.1	63	78.7	0	0	5900
									00:08:06	27.03	1.291	34.892	1211	742.724	926.228	1.25	235.6	41.5	44.4	35.6	9.9	2.8	80	9.3	18.25	3.21	17.57	4.1	20.91	0.06	132	23	128	30	NONE		19.7	56	36.6	745	773	5638	234.9	3.92	64	75.2	0	0	5638
									00:08:08	26.79	1.313	35.17	1225	749.568	942.458	1.26	239.5	42.6	44.4	35.3	9.99	2.9	80	9.4	18.24	3.24	17.64	4.04	20.91	0.06	132	24	128	29	NONE		19.7	56	36.6	745	773	5702	237.6	3.96	64	76	0	0	5702
									00:08:12	15.5	1.289	19.984	1202	457.945	571.785	1.25	232.6	44.6	41.3	33.1	6.11	1.7	80	5.7	18.04	3.46	17.28	4.45	20.91	0.06	131	25	125	32	NONE		19.8	56	36.6	745	773	3478	144.9	2.41	64	46.4	0	0	3478
									00:08:14	23.9	1.23	29.402	1099	648.568	787.755	1.21	223.5	39.9	42.8	35.2	8.65	2.5	79	8.2	18.17	3.24	17.29	4.32	20.91	0.06	132	24	126	31	NONE		19.8	56	36.6	745	773	4890	203.8	3.4	64	65.2	0	0	4890
									00:08:17	23.26	1.293	30.07	1229	667.167	804.778	1.21	234.8	41.9	42.6	35.3	8.9	2.5	78	8.6	18.16	3.24	17.39	4.22	20.91	0.06	132	24	126	31	NONE		19.7	56	36.6	745	773	5022	209.2	3.49	64	67	0	0	5022
									00:08:19	25.64	1.254	32.154	1213	696.842	842.514	1.21	228.5	39.8	43.6	36	9.29	2.7	77	9	18.22	3.17	17.44	4.14	20.91	0.06	132	23	127	30	NONE		19.7	56	36.6	745	773	5248	218.7	3.64	64	70	0	0	5248
									00:08:22	26.55	1.271	33.743	1212	732.049	881.044	1.2	231.6	40.2	43.6	36.2	9.76	2.8	75	9.8	18.22	3.16	17.41	4.13	20.91	0.06	132	23	126	30	NONE		19.7	56	36.6	745	773	5507	229.4	3.82	65	73.4	0	0	5507
									00:08:24	27.15	1.298	35.24	1213	752.785	912.033	1.21	237	40.7	44.3	36.6	10.04	2.9	75	10	18.26	3.14	17.53	4.05	20.91	0.06	133	23	127	29	NONE		19.7	56	36.6	745	773	5672	236.3	3.94	65	75.6	0	0	5672
									00:08:26	30.46	1.205	36.701	1181	755.486	937.446	1.24	221	37.3	45.8	36.9	10.07	2.9	75	10.1	18.34	3.1	17.74	3.8	20.91	0.06	133	22	129	28	NONE		19.7	56	36.6	745	773	5728	238.7	3.98	65	76.4	0	0	5728
									00:08:28	28.71	1.304	37.435	1182	767.791	961.912	1.25	239.2	40.6	46.1	36.8	10.24	2.9	75	10.2	18.34	3.11	17.74	3.8	20.91	0.06	133	23	129	28	NONE		19.7	56	36.6	745	773	5836	243.1	4.05	65	77.8	0	0	5836
									00:08:30	31.09	1.274	39.606	1130	795.59	1005.51	1.26	234.3	39.2	47	37.2	10.61	3	74	10.8	18.39	3.08	17.8	3.76	20.91	0.06	134	22	129	27	NONE		19.7	56	36.6	745	773	6061	252.5	4.21	65	80.8	0	0	6061
									00:08:32	30.61	1.273	38.969	1162	741.751	961.806	1.3	235.6	38.1	49.6	38.3	9.89	2.8	74	10	18.51	2.99	17.97	3.64	20.91	0.06	134	22	130	26	NONE		19.7	56	36.6	745	773	5689	237	3.95	65	75.9	0	0	5689
									00:08:34	28.3	1.218	34.472	1117	648.075	849.519	1.31	225.7	36.4	50.1	38.2	8.64	2.5	74	8.8	18.53	2.99	17.91	3.74	20.91	0.06	135	22	130	27	NONE		19.7	56	36.6	745	773	4985	207.7	3.46	65	66.5	0	0	4985
									00:08:37	20.2	1.355	27.374	1217	525.219	698.5	1.33	250.3	41.9	49.4	37.2	7	2	75	7	18.47	3.09	17.86	3.88	20.91	0.06	134	22	130	28	NONE		19.7	56	36.6	745	773	4056	169	2.82	65	54.1	0	0	4056
									00:08:40	19.93	1.242	24.757	1170	509.689	655.118	1.29	227.5	39.8	45.8	35.7	6.8	1.9	76	6.7	18.32	3.2	17.6	4.08	20.91	0.06	133	23	128	30	NONE		19.7	56	36.6	745	773	3900	162.5	2.71	66	52	0	0	3900
									00:08:42	23.26	1.132	26.326	1184	545.809	677.52	1.24	207.4	35.3	45.2	36.5	7.28	2.1	77	7.1	18.32	3.12	17.55	4.05	20.91	0.06	133	23	127	29	NONE		19.7	56	36.6	745	773	4138	172.4	2.87	66	55.2	0	0	4138
									00:08:47	14.74	1.267	18.678	1155	429.883	505.379	1.18	229	41.5	41	34.9	5.73	1.6	79	5.4	18.07	3.28	16.98	4.52	20.91	0.06	131	24	123	33	NONE		19.7	56	36.6	745	773	3215	133.9	2.23	66	42.9	0	0	3215
									00:08:49	22.64	1.294	29.298	1259	686.295	791.111	1.15	233.4	42.3	40.4	35	9.15	2.6	80	8.6	18.04	3.27	17.19	4.28	20.91	0.06	131	24	125	31	NONE		19.7	56	36.6	745	773	5107	212.8	3.55	66	68.1	0	0	5107
									00:08:52	23.81	1.178	28.048	1215	661.116	749.163	1.13	212.4	38.1	39.9	35.2	8.81	2.5	80	8.3	18.03	3.23	17.23	4.21	20.91	0.06	131	23	125	31	NONE		19.7	56	36.6	745	773	4900	204.1	3.4	66	65.3	0	0	4900
									00:08:54	23.35	1.169	27.292	1216	635.964	717.012	1.13	211.2	37.2	40.3	35.8	8.48	2.4	79	8.1	18.07	3.18	17.25	4.16	20.91	0.06	131	23	125	30	NONE		19.7	56	36.6	745	773	4707	196.1	3.27	66	62.8	0	0	4707
									00:08:57	25	1.053	26.325	1018	612.635	678.801	1.11	190.4	32.9	40.1	36.2	8.17	2.3	77	8	18.08	3.12	17.21	4.14	20.91	0.06	131	23	125	30	NONE		19.7	56	36.6	745	773	4516	188.2	3.14	66	60.2	0	0	4516
									00:08:59	24.79	1.261	31.264	1201	748.58	837.491	1.12	226.9	40.9	39.4	35.3	9.98	2.9	76	9.8	17.99	3.24	17.22	4.13	20.91	0.06	131	24	125	30	NONE		19.7	56	36.6	745	773	5531	230.4	3.84	67	73.7	0	0	5531
									00:09:02	24.9	1.139	28.357	1139	657.422	735.66	1.12	206	35.8	40.5	36.2	8.77	2.5	75	8.8	18.09	3.14	17.26	4.07	20.91	0.06	131	23	125	30	NONE		19.8	55	36.6	745	773	4857	202.4	3.37	67	64.8	0	0	4857
									00:09:04	26.79	1.084	29.036	1004	668.326	744.901	1.11	196.3	33.7	40.6	36.5	8.91	2.5	75	8.9	18.11	3.11	17.27	4.04	20.91	0.06	131	23	125	29	NONE		19.8	55	36.6	745	773	4933	205.6	3.43	67	65.8	0	0	4933
									00:09:06	25.75	1.132	29.15	1048	660.891	743.677	1.13	205.4	35	41.4	36.8	8.81	2.5	74	8.9	18.14	3.09	17.31	4.06	20.91	0.06	132	22	126	29	NONE		19.8	55	36.6	745	773	4890	203.7	3.4	67	65.2	0	0	4890
									00:09:08	27.27	1.103	30.082	1110	671.661	755.892	1.13	200.6	33.6	41.9	37.3	8.96	2.6	74	9.1	18.19	3.05	17.47	3.94	20.91	0.06	132	22	127	29	NONE		19.8	55	36.6	745	773	4969	207.1	3.45	67	66.3	0	0	4969
									00:09:10	28.3	1.091	30.877	1074	684.148	775.065	1.13	198.6	33.2	42.2	37.3	9.12	2.6	74	9.2	18.2	3.04	17.37	3.95	20.91	0.06	132	22	126	29	NONE		19.8	55	36.6	745	773	5070	211.2	3.52	67	67.6	0	0	5070
									00:09:13	26.09	1.137	29.661	1059	638.32	729.171	1.14	207.8	33.9	43.6	38.2	8.51	2.4	73	8.7	18.28	2.98	17.4	3.97	20.91	0.06	133	22	126	29	NONE		19.8	55	36.6	745	773	4740	197.5	3.29	67	63.2	0	0	4740
									00:09:15	27.52	1.036	28.514	1060	600.872	687.338	1.14	189.9	30.3	44.2	38.7	8.01	2.3	74	8.1	18.33	2.92	17.59	3.82	20.91	0.06	133	21	128	28	NONE		19.8	55	36.6	745	773	4463	186	3.1	68	59.5	0	0	4463
									00:09:17	27.52	1.127	31.018	1086	663.195	764.819	1.15	206.1	33.7	43.9	38	8.84	2.5	74	9	18.29	2.99	17.57	3.85	20.91	0.06	133	22	128	28	NONE		19.8	55	36.5	745	773	4936	205.7	3.43	68	65.8	0	0	4936
									00:09:19	27.15	1.118	30.353	1118	643.866	740.853	1.15	204.7	33.1	44.2	38.4	8.58	2.5	74	8.7	18.31	2.96	17.52	3.88	20.91	0.06	133	21	127	28	NONE		19.8	55	36.5	745	773	4789	199.6	3.33	68	63.9	0	0	4789
									00:09:21	28.3	1.075	30.425	1011	632.077	727.67	1.15	197.4	31.2	45	39.1	8.43	2.4	74	8.5	18.36	2.9	17.56	3.85	20.91	0.06	133	21	127	28	NONE		19.8	55	36.5	745	773	4702	195.9	3.27	68	62.7	0	0	4702
									00:09:23	29.13	1.038	30.233	1010	622.896	719.999	1.16	190.8	30	45.3	39.2	8.31	2.4	74	8.4	18.38	2.89	17.58	3.79	20.91	0.06	133	21	128	28	NONE		19.8	55	36.5	745	773	4639	193.3	3.22	68	61.8	0	0	4639
									00:09:26	24.29	1.13	27.449	1089	578.832	672.945	1.16	207	33.6	44.5	38.3	7.72	2.2	74	7.8	18.32	2.97	17.6	3.83	20.91	0.06	133	22	128	28	NONE		19.8	55	36.5	745	773	4317	179.9	3	68	57.6	0	0	4317
									00:09:28	25.42	1.202	30.559	1152	647.062	748.311	1.16	220.1	35.7	44.5	38.5	8.63	2.5	75	8.6	18.31	2.97	17.57	3.91	20.91	0.06	133	22	128	28	NONE		19.8	55	36.5	745	773	4819	200.8	3.35	68	64.3	0	0	4819
									00:09:31	22.81	1.089	24.844	1088	512.53	596.003	1.16	200.1	31.7	45.4	39	6.83	2	76	6.7	18.37	2.91	17.51	3.91	20.91	0.06	133	21	127	28	NONE		19.8	55	36.5	745	773	3822	159.3	2.65	68	51	0	0	3822
									00:09:33	24.49	1.054	25.812	1091	538.981	611.366	1.13	193.5	30.3	44.7	39.4	7.19	2.1	76	7.1	18.36	2.87	17.48	3.93	20.91	0.06	133	21	127	29	NONE		19.8	55	36.5	745	773	3995	166.5	2.77	68	53.3	0	0	3995
									00:09:36	26.32	1.111	29.237	995	626.847	711.552	1.14	203.2	32.8	43.7	38.5	8.36	2.4	76	8.2	18.29	2.95	17.42	3.97	20.91	0.06	133	21	126	29	NONE		19.8	55	36.5	745	773	4647	193.6	3.23	69	62	0	0	4647
									00:09:38	25.53	1.11	28.34	1138	609.061	686.07	1.13	203	32.6	43.6	38.7	8.12	2.3	76	8	18.29	2.94	17.46	3.9	20.91	0.06	133	21	127	28	NONE		19.8	55	36.5	745	773	4507	187.8	3.13	69	60.1	0	0	4507
									00:09:40	24.49	1.153	28.237	1108	620.115	698.75	1.13	210.2	34.6	42.8	38	8.27	2.4	76	8.2	18.23	3	17.41	3.93	20.91	0.06	132	22	126	29	NONE		19.8	55	36.5	745	773	4589	191.2	3.19	69	61.2	0	0	4589
									00:09:43	23.44	1.194	27.984	1136	611.604	691.908	1.13	217.8	35.8	43.1	38.1	8.15	2.3	76	8	18.24	3	17.46	3.9	20.91	0.06	132	22	127	28	NONE		19.8	55	36.5	745	773	4531	188.8	3.15	69	60.4	0	0	4531
									00:09:56	25.86	1.036	26.793	1074	589.379	645.846	1.1	189	30.3	42.4	38.7	7.86	2.2	79	7.5	18.24	2.92	17.41	3.9	20.91	0.06	132	21	126	28	NONE		19.8	55	36.5	745	773	4333	180.5	3.01	70	57.8	0	0	4333
									00:09:59	22.06	1.144	25.235	1043	578.118	636.906	1.1	207.4	35	41	37.2	7.71	2.2	78	7.4	18.13	3.06	17.38	3.97	20.91	0.06	132	22	126	29	NONE		19.8	55	36.5	745	773	4256	177.3	2.96	70	56.7	0	0	4256
									00:10:01	24.69	1.113	27.481	1105	627.375	680.053	1.08	202	33.4	41	37.9	8.36	2.4	78	8	18.15	3	17.41	3.9	20.91	0.06	132	22	126	28	NONE		19.9	55	36.5	745	773	4601	191.7	3.19	70	61.3	0	0	4601
									00:10:04	24.19	0.998	24.145	970	547.177	586.314	1.07	181.4	29.4	41	38.3	7.3	2.1	78	7	18.18	2.95	17.31	3.95	20.91	0.06	132	21	126	29	NONE		19.9	55	36.5	745	773	4002	166.7	2.78	70	53.4	0	0	4002
									00:10:07	22.99	0.953	21.908	1051	499.299	532.485	1.07	173.1	28.1	40.7	38.1	6.66	1.9	77	6.5	18.16	2.95	17.24	3.95	20.91	0.06	132	21	125	29	NONE		19.9	55	36.5	745	773	3648	152	2.53	70	48.6	0	0	3648
									00:10:09	24.79	0.95	23.554	879	537.892	563.893	1.05	172.6	27.6	40.6	38.7	7.17	2	76	7.1	18.17	2.91	17.15	4	20.91	0.06	132	21	125	29	NONE		19.9	55	36.5	745	773	3914	163.1	2.72	70	52.2	0	0	3914
									00:10:11	25.42	0.989	25.144	933	594.395	616.23	1.04	178.8	29.4	39.3	37.9	7.93	2.3	75	7.9	18.08	2.97	17.1	4.05	20.91	0.06	131	22	124	29	NONE		19.9	55	36.5	745	773	4314	179.8	3	70	57.5	0	0	4314
									00:10:14	23.53	1.059	24.918	997	597.196	622.94	1.04	191	32.1	39	37.4	7.96	2.3	75	8	18.04	3.03	17.06	4.05	20.91	0.06	131	22	124	29	NONE		19.9	55	36.5	745	773	4341	180.9	3.01	70	57.9	0	0	4341
									00:10:17	21.43	1.167	25.007	1059	609.072	638.276	1.05	209.9	36.1	38.6	36.8	8.12	2.3	75	8.1	17.99	3.09	17.12	4.09	20.91	0.06	131	22	124	30	NONE		19.9	55	36.5	745	773	4432	184.6	3.08	71	59.1	0	0	4432
									00:10:19	22.9	1.14	26.107	1185	624.783	647.75	1.04	205.7	34.3	39.2	37.8	8.33	2.4	76	8.2	18.04	3.01	17.13	3.99	20.91	0.06	131	22	124	29	NONE		19.9	55	36.5	745	773	4535	189	3.15	71	60.5	0	0	4535
									00:10:22	24	1.158	27.792	1027	663.468	690.742	1.04	209	34.9	39.4	37.8	8.85	2.5	77	8.6	18.05	3.01	17.24	3.94	20.91	0.06	131	22	125	29	NONE		19.9	55	36.5	745	773	4820	200.8	3.35	71	64.3	0	0	4820
									00:10:24	24	1.118	26.832	1185	610.688	642.765	1.05	203.2	32.5	41.2	39.1	8.14	2.3	79	7.7	18.18	2.91	17.35	3.85	20.91	0.06	132	21	126	28	NONE		19.9	55	36.5	745	773	4448	185.3	3.09	71	59.3	0	0	4448
									00:10:27	23.44	1.158	27.141	1103	625.589	664.701	1.06	210	34.4	40.8	38.4	8.34	2.4	79	7.9	18.13	2.97	17.31	3.89	20.91	0.06	132	22	126	28	NONE		19.9	55	36.5	745	773	4566	190.3	3.17	71	60.9	0	0	4566
									00:10:29	24.59	1.173	28.844	1122	636.67	676.514	1.06	214.1	33.4	42.6	40.1	8.49	2.4	79	8.1	18.25	2.85	17.45	3.78	20.91	0.06	133	21	127	27	NONE		19.9	55	36.5	745	773	4647	193.6	3.23	71	62	0	0	4647
									00:10:32	25.53	1.028	26.247	1015	565.063	601.172	1.06	188.3	28.6	43.3	40.7	7.53	2.2	78	7.2	18.32	2.78	17.53	3.75	20.91	0.06	133	20	127	27	NONE		19.9	55	36.5	745	773	4126	171.9	2.87	71	55	0	0	4126
									00:10:34	24.79	1.068	26.479	996	590.053	633.354	1.07	194.6	31	41.9	39.1	7.87	2.2	79	7.5	18.22	2.9	17.41	3.86	20.91	0.06	132	21	126	28	NONE		19.9	55	36.5	745	773	4317	179.9	3	72	57.6	0	0	4317
									00:10:37	23.17	1.071	24.811	1076	555.904	595.645	1.07	195	31.2	41.7	38.9	7.41	2.1	79	7	18.21	2.91	17.33	3.87	20.91	0.06	132	21	126	28	NONE		19.9	55	36.5	745	773	4065	169.4	2.82	72	54.2	0	0	4065
									00:10:39	24.9	1.093	27.212	1091	604.773	652.429	1.08	199.2	31.8	42.1	39	8.06	2.3	79	7.7	18.23	2.91	17.46	3.75	20.91	0.06	132	21	127	27	NONE		19.9	55	36.5	745	773	4430	184.6	3.08	72	59.1	0	0	4430
									00:10:41	24.69	1.112	27.457	1075	603.851	648.898	1.07	203	31.9	42.6	39.6	8.05	2.3	79	7.6	18.26	2.87	17.47	3.79	20.91	0.06	133	21	127	28	NONE		19.9	55	36.5	745	773	4419	184.1	3.07	72	58.9	0	0	4419
									00:10:44	21.05	1.25	26.316	1115	572.978	626.211	1.09	228.4	36.1	43.4	39.7	7.64	2.2	80	7.2	18.27	2.89	17.39	3.92	20.91	0.06	133	21	126	28	NONE		19.9	55	36.5	745	773	4210	175.4	2.92	72	56.1	0	0	4210
									00:10:47	25.42	1.05	26.695	1016	593.138	636.852	1.07	191.4	30.4	42	39.1	7.91	2.3	80	7.4	18.23	2.9	17.45	3.8	20.91	0.06	132	21	127	28	NONE		19.9	55	36.5	745	773	4340	180.8	3.01	72	57.9	0	0	4340
									00:10:49	26.2	1.052	27.563	1012	605.753	647.472	1.07	192.1	30	42.5	39.7	8.08	2.3	79	7.7	18.26	2.85	17.51	3.74	20.91	0.06	133	21	127	27	NONE		19.9	55	36.5	745	773	4428	184.5	3.07	72	59	0	0	4428
									00:10:51	26.32	1.013	26.658	980	572.479	610.972	1.07	185.6	28.2	43.3	40.6	7.63	2.2	79	7.2	18.32	2.78	17.51	3.73	20.91	0.06	133	20	127	27	NONE		19.9	55	36.5	745	773	4183	174.3	2.9	72	55.8	0	0	4183
									00:10:53	26.67	1.02	27.2	968	585.839	625.756	1.07	186.8	28.5	43.2	40.5	7.81	2.2	80	7.3	18.31	2.79	17.49	3.75	20.91	0.06	133	20	127	27	NONE		19.9	55	36.5	745	773	4281	178.4	2.97	72	57.1	0	0	4281
									00:10:56	25.86	1.055	27.284	980	589.977	630.356	1.07	193.1	29.6	43.2	40.4	7.87	2.2	80	7.4	18.3	2.81	17.44	3.77	20.91	0.06	133	20	127	27	NONE		19.9	55	36.5	745	773	4312	179.7	2.99	73	57.5	0	0	4312
									00:10:58	24.49	1.029	25.2	1028	546.906	578.681	1.06	188.3	28.7	42.9	40.6	7.29	2.1	81	6.8	18.3	2.79	17.43	3.76	20.91	0.06	133	20	127	27	NONE		19.9	55	36.5	745	773	3988	166.2	2.77	73	53.2	0	0	3988
									00:11:01	24.49	1.07	26.204	1028	567.915	604.965	1.07	195.8	30	43.1	40.5	7.57	2.2	81	7	18.3	2.8	17.52	3.75	20.91	0.06	133	20	127	27	NONE		19.9	55	36.5	745	773	4148	172.8	2.88	73	55.3	0	0	4148
									00:11:03	25.32	0.944	23.899	906	517.927	546.045	1.05	172.8	26.2	42.7	40.5	6.91	2	80	6.5	18.31	2.78	17.5	3.71	20.91	0.06	133	20	127	27	NONE		20	55	36.4	745	773	3774	157.2	2.62	73	50.3	0	0	3774
									00:11:06	24.69	0.978	24.148	946	538.738	565.379	1.05	178.3	27.8	41.6	39.7	7.18	2.1	79	6.8	18.23	2.84	17.42	3.74	20.91	0.06	132	21	126	27	NONE		19.9	55	36.5	745	773	3921	163.4	2.72	73	52.3	0	0	3921
									00:11:08	25	1.092	27.3	1012	605.746	629.903	1.04	199.3	30.6	42.2	40.6	8.08	2.3	80	7.6	18.25	2.8	17.32	3.8	20.91	0.06	133	20	126	28	NONE		20	55	36.5	745	773	4400	183.3	3.06	73	58.7	0	0	4400
									00:11:13	10.93	2.59	28.306	2550	633.737	719.573	1.14	470.7	79.8	43.5	38.3	8.45	2.4	81	7.8	18.17	3.08	17.4	3.9	20.91	0.06	132	22	126	28	NONE		20	55	36.5	745	773	4699	195.8	3.26	73	62.7	0	0	4699
									00:11:16	25.21	0.87	21.933	874	453.018	489.547	1.08	160.2	23.6	44.5	41.2	6.04	1.7	81	5.6	18.41	2.71	17.59	3.66	20.91	0.06	134	20	128	27	NONE		20	55	36.4	745	773	3320	138.3	2.31	74	44.3	0	0	3320
									00:11:18	22.56	0.973	21.947	799	463.585	484.283	1.04	178.8	26.1	43.9	42.1	6.18	1.8	82	5.7	18.38	2.68	17.37	3.79	20.91	0.06	133	19	126	28	NONE		20	55	36.4	745	773	3371	140.4	2.34	74	44.9	0	0	3371
									00:11:21	25	0.936	23.4	876	541.722	558.245	1.03	169.8	27.1	40	38.8	7.22	2.1	81	6.7	18.14	2.9	17.34	3.8	20.91	0.06	132	21	126	28	NONE		20	55	36.5	745	773	3927	163.6	2.73	74	52.4	0	0	3927
									00:11:24	19.61	0.922	18.078	921	420.632	428.076	1.02	167.2	26.5	39.7	39	5.61	1.6	79	5.3	18.13	2.87	17.28	3.83	20.91	0.06	132	21	125	28	NONE		20	55	36.4	745	773	3040	126.7	2.11	74	40.5	0	0	3040
									00:11:27	22.56	0.932	21.023	896	516.184	505.608	0.98	167.8	27.2	37.7	38.5	6.88	2	80	6.5	18	2.92	17.05	3.93	20.91	0.06	131	21	124	29	NONE		20	55	36.4	745	773	3700	154.2	2.57	74	49.3	0	259	3441
									00:11:30	15.67	1.232	19.3	1155	500.317	491.137	0.98	219.8	38	36.4	37.1	6.67	1.9	84	6	17.84	3.08	16.83	4.17	20.91	0.06	130	22	122	30	NONE		20	55	36.4	745	773	3588	149.5	2.49	74	47.8	0	225	3363
									00:11:33	25.64	0.962	24.667	886	641.469	602.393	0.94	171.8	28.5	35.7	38	8.55	2.4	83	7.7	17.86	2.96	16.87	3.97	20.91	0.06	130	22	122	29	NONE		20	55	36.4	745	773	4557	189.9	3.16	74	60.8	0	947	3609
									00:11:35	26.91	0.992	26.691	964	694.018	647.544	0.93	177.2	29.2	35.7	38.3	9.25	2.6	83	8.4	17.86	2.94	16.89	3.93	20.91	0.06	130	21	123	29	NONE		20	55	36.4	745	773	4923	205.1	3.42	74	65.6	0	1125	3798
									00:11:37	24.39	1.072	26.146	1012	668.99	635.274	0.95	191.9	31.6	36.5	38.5	8.92	2.5	84	8	17.9	2.95	17.11	3.84	20.91	0.06	130	21	124	28	NONE		20	55	36.4	745	773	4763	198.5	3.31	75	63.5	0	819	3944
									00:11:40	23.9	1.016	24.287	1028	617.025	585.08	0.95	182.1	29.7	36.6	38.7	8.23	2.4	84	7.3	17.92	2.92	17.06	3.82	20.91	0.06	130	21	124	28	NONE		20	55	36.4	745	773	4392	183	3.05	75	58.6	0	776	3616
									00:11:42	25.53	1	25.532	909	632.974	605.792	0.96	179.9	28.8	37.5	39.2	8.44	2.4	83	7.6	17.99	2.88	17.13	3.76	20.91	0.06	131	21	124	27	NONE		20	55	36.4	745	773	4514	188.1	3.13	75	60.2	0	662	3853
									00:11:45	18.87	1.144	21.585	1083	520.305	500.281	0.96	206.7	32.2	38.9	40.5	6.94	2	83	6.3	18.07	2.81	17.01	3.94	20.91	0.06	131	20	123	29	NONE		20	55	36.4	745	773	3714	154.8	2.58	75	49.5	0	488	3227
									00:11:48	24.19	0.985	23.831	800	546.957	517.219	0.95	179.4	26	40.5	42.8	7.29	2.1	83	6.6	18.21	2.64	17	3.87	20.91	0.06	132	19	123	28	NONE		20	55	36.4	745	773	3891	162.1	2.7	75	51.9	0	722	3169
									00:11:51	21.05	1.266	26.653	965	683.496	652.561	0.95	226.5	37.6	36.8	38.6	9.11	2.6	82	8.3	17.89	2.97	16.81	4.04	20.91	0.06	130	22	122	29	NONE		20	55	36.4	745	773	4872	203	3.38	75	65	0	753	4120
									00:11:53	24.29	0.914	22.202	833	523.342	485.433	0.93	165.9	24.3	39.2	42.2	6.98	2	82	6.4	18.15	2.66	17.08	3.76	20.91	0.06	132	19	124	27	NONE		20	55	36.4	745	773	3708	154.5	2.58	75	49.4	0	917	2791
									00:11:56	21.58	1.019	21.993	924	531.455	497.349	0.94	184.2	28	38.5	41.2	7.09	2	82	6.5	18.08	2.75	16.9	3.89	20.91	0.06	131	20	123	28	NONE		20	55	36.4	745	773	3772	157.2	2.62	75	50.3	0	826	2946
									00:11:58	31.09	0.446	13.865	829	198.048	183.942	0.93	85.8	7.3	59	63.5	2.64	0.8	81	2.4	19.24	1.64	18.11	2.64	20.91	0.06	140	12	131	19	NONE		20	55	36.4	745	773	1404	58.5	0.97	76	18.7	0	341	1062
									00:12:01	19.48	1.026	19.987	355	619.867	558.638	0.9	177.5	34.7	30	33.3	8.26	2.4	83	7.5	17.3	3.38	16.37	4.29	20.91	0.06	126	25	119	31	NONE		20	55	36.4	745	773	4366	181.9	3.03	76	58.2	0	1472	2894
									00:12:03	26.91	0.883	23.758	910	650.043	576.565	0.89	156.6	26	33.7	37.9	8.67	2.5	84	7.7	17.73	2.94	16.69	3.94	20.91	0.06	129	21	121	29	NONE		20	55	36.4	745	773	4564	190.2	3.17	76	60.9	0	1761	2803
									00:12:06	24.29	0.984	23.903	912	658.698	592.884	0.9	174.2	29.6	33.7	37.4	8.78	2.5	83	7.9	17.7	3.01	16.75	3.97	20.91	0.06	129	22	122	29	NONE		20.1	54	36.4	745	773	4638	193.3	3.22	76	61.8	0	1582	3057
									00:12:09	21.2	1.076	22.813	998	576.846	521.832	0.9	193.3	29.9	37	40.9	7.69	2.2	84	6.9	17.96	2.78	16.72	4.01	20.91	0.06	130	20	121	29	NONE		20.1	54	36.4	745	773	4066	169.4	2.82	76	54.2	0	1323	2743
									00:12:11	25.97	0.938	24.364	964	652.805	586.475	0.9	166.9	27.4	34.5	38.4	8.7	2.5	84	7.8	17.79	2.92	16.81	3.87	20.91	0.06	129	21	122	28	NONE		20	56	36.4	745	773	4595	191.5	3.19	76	61.3	0	1594	3002
									00:12:17	9.97	3.167	31.565	2921	764.994	784.944	1.03	570.5	95.5	40.3	39.3	10.2	2.9	83	9.2	18.01	3.02	17.33	3.75	20.91	0.06	131	22	126	27	NONE		20.1	55	36.3	745	773	5540	230.8	3.85	76	73.9	0	0	5540
									00:12:20	20.98	0.846	17.748	841	398.103	393.497	0.99	154.4	22.8	40.9	41.4	5.31	1.5	82	4.9	18.25	2.7	17.25	3.72	20.91	0.06	132	20	125	27	NONE		20.1	55	36.3	745	773	2859	119.1	1.99	77	38.1	0	113	2746
									00:12:22	24.19	0.8	19.355	784	450.451	436.027	0.97	145.3	21.9	39.2	40.5	6.01	1.7	82	5.5	18.16	2.74	17.27	3.68	20.91	0.06	132	20	125	27	NONE		20.1	55	36.3	745	773	3220	134.2	2.24	77	42.9	0	352	2868
									00:12:25	25	0.835	20.875	818	504.495	485.876	0.96	150.8	23.6	37.9	39.4	6.73	1.9	80	6.3	18.06	2.83	17.07	3.8	20.91	0.06	131	21	124	28	NONE		20.1	54	36.3	745	773	3603	150.1	2.5	77	48	0	454	3149
									00:12:27	23.35	0.858	20.031	863	493.668	463.28	0.94	154.6	24.1	37.3	39.7	6.58	1.9	80	6.2	18.02	2.81	17	3.79	20.91	0.06	131	20	123	28	NONE		20.1	54	36.3	745	773	3506	146.1	2.43	77	46.8	0	737	2770
									00:12:30	25.21	0.81	20.42	800	500.674	466.936	0.93	146.1	22.5	37.3	40	6.68	1.9	80	6.3	18.04	2.78	17.12	3.73	20.91	0.06	131	20	124	27	NONE		20.1	54	36.3	745	773	3551	148	2.47	77	47.4	0	817	2735
									00:12:32	24.39	0.905	22.073	857	576.248	532.662	0.92	161.6	26.5	35.3	38.2	7.68	2.2	80	7.2	17.86	2.93	16.97	3.84	20.91	0.06	130	21	123	28	NONE		20.1	54	36.3	745	773	4080	170	2.83	77	54.4	0	1053	3027
									00:12:35	24.59	0.9	22.131	893	572.036	526.744	0.92	161	26	35.7	38.7	7.63	2.2	80	7.2	17.89	2.89	16.93	3.82	20.91	0.06	130	21	123	28	NONE		20.1	54	36.3	745	773	4047	168.6	2.81	77	54	0	1094	2953
									00:12:37	25.53	0.86	21.957	860	536.214	491.58	0.92	155.3	23.4	37.6	41	7.15	2	80	6.7	18.06	2.72	17.02	3.74	20.91	0.06	131	20	124	27	NONE		20.1	54	36.3	745	773	3790	157.9	2.63	77	50.5	0	1077	2713
									00:12:39	26.2	0.955	25.022	915	646.151	591.379	0.92	170.9	27.4	35.9	39.2	8.62	2.5	80	8.1	17.9	2.87	17.04	3.73	20.91	0.06	130	21	124	27	NONE		20.1	54	36.3	745	773	4566	190.2	3.17	77	60.9	0	1321	3245
									00:12:41	25.75	0.971	25.004	949	623.236	578.858	0.93	174.7	27.3	37.2	40.1	8.31	2.4	80	7.8	17.99	2.81	17.16	3.69	20.91	0.06	131	20	125	27	NONE		20.1	54	36.3	745	773	4417	184	3.07	78	58.9	0	1073	3344
									00:12:44	25.75	0.9	23.176	886	579.989	540.784	0.93	161.8	25.5	36.9	39.5	7.73	2.2	81	7.2	17.98	2.83	17.15	3.71	20.91	0.06	131	21	125	27	NONE		20.1	54	36.3	745	773	4114	171.4	2.86	78	54.9	0	949	3165
									00:12:47	21.28	1.159	24.66	925	601.179	563.977	0.94	209.2	32.2	38.5	41.1	8.02	2.3	82	7.3	18.05	2.78	17.1	3.79	20.91	0.06	131	20	124	28	NONE		20.1	54	36.3	745	773	4270	177.9	2.96	78	56.9	0	902	3368
									00:12:50	20.98	1.031	21.629	904	513.765	478.013	0.93	186.9	27.7	39.2	42.2	6.85	2	83	6.2	18.13	2.69	17.14	3.76	20.91	0.06	132	20	124	27	NONE		20.1	54	36.3	745	773	3642	151.8	2.53	78	48.6	0	865	2777
									00:12:52	22.56	1.097	24.744	876	618.642	572.032	0.92	197.3	30.8	37.4	40.5	8.25	2.4	83	7.5	17.99	2.81	16.97	3.79	20.91	0.06	131	20	123	28	NONE		20.1	54	36.3	745	773	4380	182.5	3.04	78	58.4	0	1126	3254
									00:12:55	22.73	1.095	24.886	989	629.125	580.212	0.92	196.6	31	37	40.1	8.39	2.4	83	7.6	17.95	2.83	16.97	3.8	20.91	0.06	130	21	123	28	NONE		20.1	54	36.3	745	773	4452	185.5	3.09	78	59.4	0	1181	3271
									00:12:57	23.08	1.075	24.808	881	609.545	562.189	0.92	193.9	29.6	38	41.3	8.13	2.3	83	7.3	18.04	2.75	17.05	3.76	20.91	0.06	131	20	124	27	NONE		20.1	54	36.3	745	773	4314	179.7	3	78	57.5	0	1144	3170
									00:13:00	23.26	1.086	25.256	890	614.825	564.459	0.92	196.2	29.5	38.4	41.9	8.2	2.3	83	7.4	18.07	2.72	17.01	3.75	20.91	0.06	131	20	123	27	NONE		20.1	55	36.3	745	773	4347	181.1	3.02	78	58	0	1215	3132
									00:13:02	24.59	1.017	25.008	855	605.696	554.254	0.92	183.9	27.4	38.4	42	8.08	2.3	83	7.3	18.08	2.69	17.07	3.72	20.91	0.06	131	20	124	27	NONE		20.2	55	36.3	745	773	4280	178.3	2.97	79	57.1	0	1240	3039
									00:13:05	24.49	1.023	25.053	846	600.545	547.796	0.91	185.3	27.2	38.9	42.6	8.01	2.3	83	7.2	18.11	2.66	17	3.75	20.91	0.06	132	19	123	27	NONE		20.2	55	36.3	745	773	4240	176.7	2.94	79	56.5	0	1271	2969
									00:13:07	24.1	1.059	25.518	836	622.67	566.94	0.91	191.3	28.6	38.3	42	8.3	2.4	84	7.4	18.06	2.7	17.05	3.74	20.91	0.06	131	20	124	27	NONE		20.2	55	36.3	745	773	4395	183.1	3.05	79	58.6	0	1342	3052
									00:13:10	19.54	1.093	21.362	933	521.76	475.94	0.91	197.4	29.6	38.3	42	6.96	2	82	6.4	18.06	2.71	16.96	3.81	20.91	0.06	131	20	123	28	NONE		20.2	54	36.3	745	773	3684	153.5	2.56	79	49.1	0	1104	2580
									00:13:13	20.98	1.036	21.734	851	550.771	493.834	0.9	186.1	28.6	36.8	41	7.34	2.1	82	6.7	17.96	2.76	16.94	3.81	20.91	0.06	130	20	123	28	NONE		20.2	54	36.3	745	773	3875	161.5	2.69	79	51.7	0	1367	2508
									00:13:16	23.72	0.965	22.885	818	569.87	505.22	0.89	173.9	25.9	37.2	42	7.6	2.2	82	6.9	18.02	2.68	16.82	3.82	20.91	0.06	131	19	122	28	NONE		20.2	54	36.3	745	773	4001	166.7	2.78	79	53.3	0	1549	2452
									00:13:18	22.99	0.992	22.805	818	577.326	510.696	0.88	178.3	27	36.7	41.5	7.7	2.2	82	7	17.97	2.72	16.9	3.78	20.91	0.06	130	20	123	27	NONE		20.2	54	36.3	745	773	4051	168.8	2.81	79	54	0	1596	2455
									00:13:21	22.99	0.92	21.149	809	530.356	461.239	0.87	165.7	24.4	36.8	42.4	7.07	2	80	6.6	18.01	2.65	16.8	3.79	20.91	0.06	131	19	122	28	NONE		20.2	54	36.3	745	773	3709	154.5	2.58	79	49.5	0	1650	2059
									00:13:23	27.52	0.753	20.725	768	487.748	420.232	0.86	137	18.6	38.5	44.7	6.5	1.9	80	6.1	18.19	2.47	16.97	3.57	20.91	0.06	132	18	123	26	NONE		20.2	54	36.3	745	773	3405	141.9	2.36	80	45.4	0	1609	1796
									00:13:26	21.66	1.249	27.054	876	742.766	647.862	0.87	221.5	36.3	34.4	39.4	9.9	2.8	80	9.3	17.73	2.91	16.7	3.94	20.91	0.06	129	21	121	29	NONE		20.2	54	36.3	745	773	5198	216.6	3.61	80	69.3	0	2267	2931
									00:13:29	20.34	0.993	20.197	842	531.722	455.238	0.86	177.5	27.2	35.3	41.2	7.09	2	81	6.6	17.88	2.74	16.66	3.89	20.91	0.06	130	20	121	28	NONE		20.2	54	36.3	745	773	3707	154.5	2.57	80	49.4	0	1820	1887
									00:13:32	21.28	0.983	20.915	903	566.781	479.907	0.85	174.9	27.4	34.3	40.5	7.56	2.2	82	6.9	17.79	2.79	16.67	3.87	20.91	0.06	129	20	121	28	NONE		20.2	54	36.3	745	773	3943	164.3	2.74	80	52.6	0	2063	1880
									00:13:35	21.43	1.228	26.314	1168	753.086	650.158	0.86	216.2	36.8	33	38.2	10.04	2.9	82	9.2	17.61	3	16.77	3.84	20.91	0.06	128	22	122	28	NONE		20.2	54	36.3	745	773	5259	219.1	3.65	80	70.1	0	2453	2806
									00:13:37	23.81	0.955	22.738	933	594.068	511.341	0.86	170.9	26.1	35.5	41.2	7.92	2.3	83	7.2	17.9	2.73	16.87	3.74	20.91	0.06	130	20	122	27	NONE		20.2	54	36.3	745	773	4146	172.8	2.88	80	55.3	0	1971	2176
									00:13:40	22.14	1.046	23.159	1006	596.579	524.774	0.88	187.5	28.8	36.2	41.2	7.95	2.3	83	7.2	17.93	2.75	16.89	3.74	20.91	0.06	130	20	123	27	NONE		20.2	54	36.3	745	773	4182	174.2	2.9	80	55.8	0	1718	2464
									00:13:42	24.1	0.983	23.687	904	613.812	533.383	0.87	176.1	26.9	35.8	41.2	8.18	2.3	83	7.4	17.91	2.74	16.99	3.66	20.91	0.06	130	20	123	27	NONE		20.2	54	36.3	745	773	4292	178.8	2.98	80	57.2	0	1919	2373
									00:13:45	24.69	0.998	24.642	958	641.342	562.989	0.88	178.6	27.7	35.7	40.7	8.55	2.4	84	7.6	17.9	2.78	17.01	3.71	20.91	0.06	130	20	123	27	NONE		20.2	54	36.3	745	773	4494	187.2	3.12	81	59.9	0	1874	2620
									00:13:48	17.86	1.109	19.804	993	516.077	461.755	0.89	198.3	31.4	36	40.2	6.88	2	87	5.9	17.88	2.83	16.82	3.9	20.91	0.06	130	21	122	28	NONE		20.2	54	36.3	745	773	3630	151.2	2.52	81	48.4	0	1304	2326
									00:13:50	25.86	0.98	25.345	870	668.333	585.565	0.88	175	27.5	35.2	40.2	8.91	2.5	88	7.6	17.86	2.81	16.82	3.8	20.91	0.06	130	20	122	28	NONE		20.2	54	36.3	745	773	4681	195	3.25	81	62.4	0	1978	2702
									00:13:53	23.72	0.986	23.383	933	643.247	560.83	0.87	174.8	28.7	33.8	38.7	8.58	2.5	89	7.2	17.73	2.91	16.81	3.81	20.91	0.06	129	21	122	28	NONE		20.2	54	36.3	745	773	4501	187.5	3.13	81	60	0	1968	2533
									00:13:55	26.2	0.893	23.397	854	619.114	539.276	0.87	159.4	25	34.8	40	8.25	2.4	88	7	17.85	2.8	16.97	3.71	20.91	0.06	130	20	123	27	NONE		20.2	54	36.3	745	773	4331	180.5	3.01	81	57.7	0	1906	2425
									00:13:58	24.79	0.926	22.959	936	620.455	539.095	0.87	164.7	26.4	34.2	39.4	8.27	2.4	86	7.2	17.79	2.85	16.92	3.71	20.91	0.06	129	21	123	27	NONE		20.2	54	36.3	745	773	4338	180.8	3.01	81	57.8	0	1942	2397
									00:14:00	23.53	0.863	20.306	844	538.752	466.829	0.87	154	24.1	34.6	40	7.18	2.1	86	6.3	17.84	2.79	16.95	3.7	20.91	0.06	130	20	123	27	NONE		20.2	54	36.3	745	773	3765	156.9	2.61	81	50.2	0	1715	2050
									00:14:03	25.53	0.856	21.855	855	592.579	510.944	0.86	152.2	24.3	33.9	39.3	7.9	2.3	86	6.9	17.78	2.84	16.82	3.74	20.91	0.06	129	21	122	27	NONE		20.2	54	36.3	745	773	4137	172.4	2.87	82	55.2	0	1945	2192
									00:14:05	20.83	1.082	22.542	1036	582.852	498.668	0.86	194	29.1	36.2	42.3	7.77	2.2	86	6.8	17.93	2.69	16.64	3.85	20.91	0.06	130	20	121	28	NONE		20.2	54	36.3	745	773	4063	169.3	2.82	82	54.2	0	2003	2060
									00:14:08	23.26	0.922	21.442	923	570.359	490.054	0.86	164.5	25.6	34.7	40.4	7.6	2.2	84	6.8	17.84	2.78	16.92	3.73	20.91	0.06	130	20	123	27	NONE		20.2	54	36.3	745	773	3979	165.8	2.76	82	53.1	0	1912	2067
									00:14:11	22.99	0.892	20.506	846	554.188	477.033	0.86	158.7	25.2	34.1	39.6	7.39	2.1	84	6.6	17.79	2.83	16.79	3.76	20.91	0.06	129	21	122	27	NONE		20.2	55	36.2	745	773	3868	161.2	2.69	82	51.6	0	1838	2030
									00:14:13	23.9	0.901	21.538	845	603.579	516.039	0.85	159.3	26.2	32.9	38.5	8.05	2.3	85	7.1	17.68	2.91	16.73	3.79	20.91	0.06	128	21	121	28	NONE		20.2	55	36.2	745	773	4207	175.3	2.92	82	56.1	0	2083	2125
									00:14:15	25.97	0.87	22.597	823	603.773	508.673	0.84	155.2	23.8	34.4	40.8	8.05	2.3	85	7.1	17.84	2.74	16.8	3.69	20.91	0.06	130	20	122	27	NONE		20.2	55	36.3	745	773	4197	174.9	2.91	82	56	0	2256	1941
									00:14:18	24.9	0.87	21.66	810	590.735	502.231	0.85	154.6	24.5	33.7	39.7	7.88	2.3	85	6.9	17.77	2.82	16.81	3.74	20.91	0.06	129	20	122	27	NONE		20.2	55	36.3	745	773	4113	171.4	2.86	82	54.8	0	2103	2010
									00:14:21	22.9	0.856	19.603	836	539.332	456.356	0.85	151.9	24.2	33.4	39.4	7.19	2.1	84	6.4	17.75	2.83	16.76	3.71	20.91	0.06	129	21	122	27	NONE		20.2	55	36.2	745	773	3752	156.3	2.61	82	50	0	1970	1782
									00:14:23	23.72	0.825	19.565	838	545.431	456.997	0.84	146.1	23.4	32.8	39.2	7.27	2.1	85	6.4	17.71	2.84	16.74	3.73	20.91	0.06	129	21	122	27	NONE		20.2	55	36.2	745	773	3787	157.8	2.63	82	50.5	0	2096	1691
									00:14:26	22.81	0.898	20.487	818	575.987	481.004	0.84	158.8	25.6	32.8	39.3	7.68	2.2	86	6.7	17.68	2.85	16.72	3.77	20.91	0.06	128	21	121	27	NONE		20.3	55	36.2	745	773	3997	166.5	2.78	83	53.3	0	2249	1747
									00:14:29	20.2	0.792	16	861	421.136	350.538	0.83	141.7	21.1	34.6	41.6	5.62	1.6	85	5	17.89	2.66	16.6	3.81	20.91	0.06	130	19	121	28	NONE		20.2	55	36.2	745	773	2920	121.7	2.03	83	38.9	0	1671	1249
									00:14:32	18.81	1.464	27.536	1031	866.522	720.324	0.83	253.3	46.4	30.3	36.4	11.55	3.3	85	10.2	17.3	3.17	16.33	4.03	20.91	0.06	126	23	119	29	NONE		20.2	54	36.2	745	773	6007	250.3	4.17	83	80.1	0	3459	2548
									00:14:35	21.43	0.841	18.021	800	475.996	385.705	0.81	150.5	21.9	34.7	42.8	6.35	1.8	86	5.5	17.9	2.6	16.7	3.73	20.91	0.06	130	19	121	27	NONE		20.3	55	36.2	745	773	3284	136.8	2.28	83	43.8	0	2126	1158
									00:14:37	24.69	0.838	20.691	672	567.664	448.617	0.79	149.1	22.1	33.4	42.3	7.57	2.2	86	6.6	17.79	2.64	16.43	3.8	20.91	0.06	129	19	119	28	NONE		20.3	55	36.2	745	773	3899	162.4	2.71	83	52	0	2790	1108
									00:14:40	23.53	0.956	22.494	710	654.267	517.159	0.79	168.3	26.7	31.9	40.3	8.72	2.5	85	7.7	17.6	2.79	16.27	3.98	20.91	0.06	128	20	118	29	NONE		20.3	55	36.2	745	773	4494	187.2	3.12	83	59.9	0	3214	1280
									00:14:43	20.69	0.462	9.559	1187	155.327	120.493	0.78	88.1	7.2	52.2	67.3	2.07	0.6	85	1.8	19.07	1.56	17.72	2.77	20.91	0.06	138	11	129	20	NONE		20.2	54	36.2	745	773	1063	44.3	0.74	83	14.2	0	814	249
									00:14:57	18.24	0.766	13.97	731	415.1	350.44	0.84	134	23.3	30.6	36.2	5.53	1.6	85	4.9	17.49	3.04	16.38	4.04	20.91	0.06	127	22	119	29	NONE		20.2	54	36.2	745	773	2886	120.3	2	84	38.5	0	1534	1352
									00:15:00	17.44	0.756	13.186	700	424.119	345.51	0.81	130.3	24	28.2	34.6	5.65	1.6	84	5	17.24	3.17	16.19	4.13	20.91	0.06	125	23	118	30	NONE		20.2	54	36.2	745	773	2929	122	2.03	84	39.1	0	1853	1076
									00:15:03	20.2	1.202	24.283	1194	787.909	640.375	0.81	206.8	38.4	29	35.7	10.51	3	83	9.5	17.2	3.19	16.23	4.06	20.91	0.06	125	23	118	29	NONE		20.2	54	36.2	745	773	5439	226.6	3.78	84	72.5	0	3476	1963
									00:15:06	20	1.073	21.46	988	650.272	539.375	0.83	187.1	32.7	30.8	37.2	8.67	2.5	81	8	17.44	3.05	16.42	3.98	20.91	0.06	127	22	119	29	NONE		20.2	54	36.2	745	773	4506	187.8	3.13	84	60.1	0	2623	1883
									00:15:09	18.81	1.018	19.147	1017	564.15	474.546	0.84	178.4	30.6	31.6	37.6	7.52	2.1	82	6.9	17.52	3.01	16.57	3.89	20.91	0.06	127	22	120	28	NONE		20.2	54	36.2	745	773	3920	163.3	2.72	84	52.3	0	2125	1795
									00:15:12	19.54	0.929	18.156	832	511.233	429.848	0.84	164.2	26.7	32.8	39.1	6.82	1.9	84	6.1	17.67	2.87	16.54	3.91	20.91	0.06	128	21	120	28	NONE		20.2	54	36.2	745	773	3552	148	2.47	84	47.4	0	1930	1622
									00:15:15	18.93	1.087	20.574	856	596.783	499.172	0.84	191.1	32	32.3	38.6	7.96	2.3	84	7.1	17.58	2.94	16.45	3.96	20.91	0.06	128	21	119	29	NONE		20.2	54	36.2	745	773	4142	172.6	2.88	84	55.2	0	2312	1830
									00:15:18	19.67	0.901	17.725	776	493.161	406.458	0.82	159.7	25.1	33.1	40.2	6.58	1.9	84	5.9	17.72	2.79	16.52	3.94	20.91	0.06	129	20	120	29	NONE		20.2	54	36.1	745	773	3413	142.2	2.37	85	45.5	0	2048	1365
									00:15:21	20.91	0.882	18.439	765	516.311	421.595	0.82	156.2	24.5	32.9	40.3	6.88	2	83	6.2	17.71	2.78	16.43	3.97	20.91	0.06	129	20	119	29	NONE		20.2	55	36.1	745	773	3567	148.6	2.48	85	47.6	0	2234	1334
									00:15:24	19.8	0.921	18.238	723	535.487	427.256	0.8	161.8	26.2	31.5	39.4	7.14	2	82	6.5	17.57	2.84	16.29	4.01	20.91	0.06	128	21	118	29	NONE		20.2	55	36.1	745	773	3684	153.5	2.56	85	49.1	0	2541	1143
									00:15:27	21.98	0.904	19.868	738	574.51	455.905	0.79	159.3	25.2	31.9	40.2	7.66	2.2	82	7	17.62	2.79	16.4	3.95	20.91	0.06	128	20	119	29	NONE		20.2	55	36.1	745	773	3949	164.5	2.74	85	52.6	0	2782	1166
									00:15:30	20.13	1.019	20.517	868	610.378	484.242	0.79	178.6	29.2	31.3	39.5	8.14	2.3	82	7.4	17.53	2.87	16.3	3.99	20.91	0.06	127	21	118	29	NONE		20.2	55	36.2	745	773	4195	174.8	2.91	85	55.9	0	2959	1236
									00:15:34	14.89	1.154	17.181	759	542.812	427.198	0.79	199.9	34.8	29.7	37.8	7.24	2.1	83	6.5	17.32	3.02	15.79	4.23	20.91	0.06	126	22	115	31	NONE		20.2	55	36.1	745	773	3725	155.2	2.59	85	49.7	0	2708	1017
									00:15:37	24.19	0.713	17.25	764	459.056	355.61	0.77	127.6	17.9	33.9	43.7	6.12	1.7	86	5.3	17.9	2.51	16.53	3.68	20.91	0.06	130	18	120	27	NONE		20.2	55	36.1	745	773	3141	130.9	2.18	85	41.9	0	2416	725
									00:15:39	22.56	0.922	20.797	768	622.696	484.769	0.78	161.5	26.1	30.9	39.6	8.3	2.4	88	7.1	17.52	2.83	16.25	3.95	20.91	0.06	127	21	118	29	NONE		20.2	55	36.1	745	773	4265	177.7	2.96	86	56.9	0	3224	1041
									00:15:42	19.29	1.144	22.071	930	690.13	542.308	0.79	198.6	34.1	30	38.2	9.2	2.6	89	7.8	17.36	2.98	16.19	4.05	20.91	0.06	126	22	118	29	NONE		20.2	55	36.1	745	773	4735	197.3	3.29	86	63.1	0	3461	1273
									00:15:45	22.22	0.914	20.311	852	577.96	453.376	0.78	161.6	24.8	32.5	41.4	7.71	2.2	88	6.6	17.68	2.71	16.42	3.86	20.91	0.06	128	20	119	28	NONE		20.1	55	36.1	745	773	3964	165.2	2.75	86	52.9	0	2916	1048
									00:15:48	22.06	0.889	19.61	745	562.729	444.756	0.79	156.9	24.5	32.1	40.6	7.5	2.1	88	6.4	17.65	2.76	16.36	3.91	20.91	0.06	128	20	119	28	NONE		20.1	55	36.1	745	773	3865	161	2.68	86	51.5	0	2765	1099
									00:15:51	21.74	0.961	20.891	787	611.524	481.411	0.79	169	26.9	31.7	40.2	8.15	2.3	86	7.1	17.59	2.8	16.33	3.92	20.91	0.06	128	20	119	28	NONE		20.1	55	36.1	745	773	4197	174.9	2.91	86	56	0	3048	1149
									00:15:53	20.91	1.324	27.679	803	894.202	701.834	0.78	228.3	40.7	29.3	37.4	11.92	3.4	86	10.4	17.24	3.07	16.02	4.18	20.91	0.06	125	22	116	30	NONE		20.1	55	36.1	745	773	6134	255.6	4.26	86	81.8	0	4503	1630
									00:15:56	20.41	1.06	21.633	1013	625.533	495.558	0.79	186.8	29.5	32.3	40.8	8.34	2.4	87	7.2	17.62	2.78	16.3	3.96	20.91	0.06	128	20	118	29	NONE		20.1	55	36.1	745	773	4298	179.1	2.98	86	57.3	0	3048	1250
									00:15:59	22.81	0.947	21.605	1119	620.609	509.223	0.82	166.9	27.1	32.2	39.3	8.27	2.4	88	7.1	17.62	2.86	16.65	3.76	20.91	0.06	128	21	121	27	NONE		20.1	55	36.1	745	773	4292	178.8	2.98	87	57.2	0	2629	1663
									00:16:01	24.69	0.875	21.605	887	591.361	491.796	0.83	155.5	24.2	33.6	40.4	7.88	2.3	87	6.8	17.77	2.77	16.86	3.64	20.91	0.06	129	20	122	26	NONE		20.1	55	36.1	745	773	4100	170.8	2.85	87	54.7	0	2356	1744
									00:16:04	22.39	0.915	20.485	860	558.064	468.072	0.84	162.7	25.4	33.9	40.4	7.44	2.1	86	6.5	17.78	2.78	16.72	3.79	20.91	0.06	129	20	121	28	NONE		20.1	55	36.1	745	773	3876	161.5	2.69	87	51.7	0	2133	1743
									00:16:07	20.91	0.894	18.69	889	497.357	426.76	0.86	159.5	24.8	34.6	40.4	6.63	1.9	86	5.8	17.84	2.77	16.79	3.73	20.91	0.06	130	20	122	27	NONE		20.1	55	36.1	745	773	3469	144.5	2.41	87	46.3	0	1681	1789
									00:16:09	25.32	0.849	21.494	826	577.442	487.545	0.84	151.3	23.4	34.2	40.5	7.7	2.2	85	6.8	17.82	2.76	16.81	3.73	20.91	0.06	129	20	122	27	NONE		20.1	55	36.1	745	773	4015	167.3	2.79	87	53.5	0	2133	1882
									00:16:12	22.39	0.901	20.172	852	537.923	460.703	0.86	160.7	25	34.6	40.4	7.17	2	85	6.3	17.84	2.77	16.88	3.75	20.91	0.06	129	20	123	27	NONE		20.1	55	36.1	745	773	3751	156.3	2.6	87	50	0	1838	1913
									00:16:15	22.47	0.831	18.674	856	492.464	421.629	0.86	148.5	22.8	34.7	40.6	6.57	1.9	84	5.9	17.87	2.74	16.74	3.75	20.91	0.06	130	20	122	27	NONE		20.1	55	36.1	745	773	3434	143.1	2.38	87	45.8	0	1686	1748
									00:16:17	24.79	0.968	24	784	676.141	576.108	0.85	171	28.2	32.9	38.6	9.02	2.6	84	8	17.67	2.91	16.65	3.86	20.91	0.06	128	21	121	28	NONE		20.1	55	36.1	745	773	4710	196.2	3.27	87	62.8	0	2378	2332
									00:16:20	22.99	0.771	17.724	916	447.293	381.732	0.85	138.8	20.2	36	42.2	5.96	1.7	84	5.3	18	2.62	16.9	3.6	20.91	0.06	131	19	123	26	NONE		20.1	55	36.1	745	773	3117	129.9	2.16	87	41.6	0	1559	1558
									00:16:22	23.9	0.963	23.02	844	639.188	541.432	0.85	170.6	27.5	33.4	39.4	8.52	2.4	84	7.6	17.72	2.86	16.76	3.78	20.91	0.06	129	21	122	27	NONE		20.1	55	36.1	745	773	4447	185.3	3.09	88	59.3	0	2321	2126
									00:16:25	23.08	1.063	24.531	830	658.792	570.07	0.87	189.3	30	34.8	40.2	8.78	2.5	86	7.7	17.81	2.82	16.76	3.84	20.91	0.06	129	20	122	28	NONE		20.1	55	36.1	745	773	4603	191.8	3.2	88	61.4	0	2116	2487
									00:16:28	20.41	0.779	15.898	603	420.304	347.379	0.83	139.3	20.7	34.4	41.7	5.6	1.6	89	4.7	17.88	2.66	16.56	3.82	20.91	0.06	130	19	120	28	NONE		20.1	55	36.1	745	773	2911	121.3	2.02	88	38.8	0	1724	1187
									00:16:31	21.2	0.94	19.929	766	561.021	459.04	0.82	166.3	26.3	32.9	40.2	7.48	2.1	89	6.3	17.69	2.8	16.56	3.87	20.91	0.06	128	20	120	28	NONE		20.1	55	36.1	745	773	3878	161.6	2.69	88	51.7	0	2406	1472
									00:16:33	21.58	0.945	20.396	725	588.14	476.317	0.81	166.5	26.8	32.1	39.6	7.84	2.2	87	6.8	17.62	2.84	16.45	3.9	20.91	0.06	128	21	119	28	NONE		20.1	55	36.1	745	773	4057	169.1	2.82	88	54.1	0	2633	1425
									00:16:36	23.26	0.851	19.791	721	559.67	441.946	0.79	150.6	23.1	32.5	41.1	7.46	2.1	86	6.5	17.7	2.71	16.34	3.87	20.91	0.06	128	20	119	28	NONE		20.1	55	36.1	745	773	3843	160.1	2.67	88	51.2	0	2759	1084
									00:16:39	21.13	0.88	18.592	835	534.367	427.841	0.8	155.2	24.6	32	40	7.12	2	85	6.3	17.64	2.8	16.38	3.9	20.91	0.06	128	20	119	28	NONE		20.1	55	36.1	745	773	3679	153.3	2.55	88	49	0	2503	1176
									00:16:42	17.75	1.203	21.355	947	652.094	529.832	0.81	209.6	36.2	30.8	38	8.69	2.5	84	7.8	17.42	3.01	16.29	4.04	20.91	0.06	126	22	118	29	NONE		20.1	55	36.1	745	773	4501	187.6	3.13	88	60	0	2880	1621
									00:16:46	17.24	1.133	19.534	938	563.481	457.197	0.81	199.6	32.2	32.5	40.1	7.51	2.1	83	6.8	17.62	2.84	16.44	3.97	20.91	0.06	128	21	119	29	NONE		20.1	55	36.1	745	773	3889	162	2.7	89	51.8	0	2503	1385
									00:16:49	19.93	0.896	17.86	786	502.632	405.196	0.81	158.6	24.7	32.8	40.6	6.7	1.9	82	6.1	17.7	2.76	16.48	3.88	20.91	0.06	129	20	120	28	NONE		20.1	55	36.1	745	773	3465	144.4	2.41	89	46.2	0	2292	1172
									00:16:51	20.83	0.908	18.917	627	552.417	439.129	0.79	159.7	25.6	31.6	39.8	7.37	2.1	81	6.8	17.59	2.82	16.47	3.89	20.91	0.06	128	20	120	28	NONE		20.1	55	36.1	745	773	3798	158.2	2.64	89	50.6	0	2658	1140
									00:16:54	21.9	0.998	21.854	688	662.633	523.203	0.79	174.3	29	30.7	38.8	8.84	2.5	81	8.2	17.46	2.91	16.27	3.96	20.91	0.06	127	21	118	29	NONE		20.1	55	36.1	745	773	4550	189.6	3.16	89	60.7	0	3268	1282
									00:16:57	22.81	0.931	21.24	689	658.8	507.463	0.77	162	27	29.8	38.7	8.78	2.5	81	8.1	17.4	2.9	16.18	3.97	20.91	0.06	126	21	117	29	NONE		20.1	55	36.1	745	773	4504	187.7	3.13	89	60	0	3531	973
									00:17:00	21.66	0.822	17.805	719	497.961	380.962	0.77	145.9	21.4	32.7	42.8	6.64	1.9	80	6.2	17.75	2.6	16.47	3.78	20.91	0.06	129	19	120	27	NONE		20.1	55	36.1	745	773	3400	141.7	2.36	89	45.3	0	2726	674
									00:17:02	22.06	1.047	23.096	669	727.954	559.897	0.77	181.6	30.8	29.6	38.5	9.71	2.8	81	9	17.34	2.94	16.07	4.04	20.91	0.06	126	21	117	29	NONE		20.1	55	36.1	745	773	4975	207.3	3.45	89	66.3	0	3920	1055
[truncated: 34 more columns]

## Sheet: Sonuçlar
Parametre	um	Pre	Bekl.	%Beklenen	Ex Sonrası	% Değişim	Normal	Sınıf
Parametre	um	Ölçüm	Dinlenme	Isınma	AT	RC	Maks	Bekl.	%Beklenen	Normal	Sınıf
Parametre	um	Ölçüm	Dinlenme	Isınma	AT	RC	Maks	Bekl.	%Beklenen	Normal	Sınıf
Parametre	um	Ölçüm	Dinlenme	Isınma	AT	RC	Maks	Bekl.	%Beklenen	Normal	Sınıf
Parametre	um	Ölçüm	Dinlenme	Isınma	AT	RC	Maks	Bekl.	%Beklenen	Normal	Sınıf
Parametre	um	Ölçüm	Dinlenme	Isınma	AT	RC	Maks	Bekl.	%Beklenen	Normal	Sınıf
