# Supplementary material for: Correction: The contribution of energy systems during 30-second lower body Wingate anaerobic test in combat sports athletes: Intermittent versus single forms and gender comparison
Source: PLoS One. 2024 Jun 27;19(6):e0306361. doi: 10.1371/journal.pone.0306361 (PMC11210755; doi:10.1371/journal.pone.0306361)
Supplement: S1 File — A) Descriptive characteristics of athletes including age range, height, weight; B) Wingate test outputs, including metrics such as peak power, mean power, and fatigue index; C) Oxygen Consumption (O2) Data for two different Wingate test protocols, providing comparative insights into athletes’ oxygen consumption during these tests. (ZIP) [file pone.0306361.s001.zip › S1 File/C. Oxygen consumption data for two Wingate tests/All Raw-Oxygen Data/70.xlsx]

## Sheet: Veri
			Test Tarihi	24112022		Barometrik basınç (mmHg)	757		t	Rf	VT	VE_ergo	IV	VO2	VCO2	RQ	O2eksp	CO2eksp	VE/VO2	VE/VCO2	VO2/Kg	METS	HR	VO2/HR	FeO2	FeCO2	FetO2	FetCO2	FiO2	FiCO2	PeO2	PeCO2	PetO2	PETCO2	Faz	İşaretleyici	Ortam Sıc.	RH Amb	Cihaz Sıcaklığı	Analizör Basıncı	PB	EEkc	EEh	EEm	EEtot	EEkg	PRO	YAĞ	CHO
			Test Süresi	00:13:37		Ortam Sıcaklığı (°C)	23		s	1/min	L(btps)	L/min	mL	mL/min	mL/min	---	mL	mL	---	---	mL/min/Kg	---	bpm	mL/beat	%	%	%	%	%	%	mmHg	mmHg	mmHg	mmHg	---	---	°C	%	°C	mmHg	mmHg	kcal/day	kcal/h	kcal/min	kcal	kcal/Kg/day	kcal/day	kcal/day	kcal/day
			Test Süresi	00:16:19		Ortam Görece Nem (%)	56
			Egzersiz Süresi	00:00:00		Flowmetre sıcaklığı (°C)	34		00:00:01	27.03	0.425	11.486	464	253.962	295.542	1.16	77.1	13.5	37.8	32.5	4.62	1.3	102	2.5	18.14	3.18	17.12	4.35	20.92	0.05	129	23	122	31	NONE		23.2	56	35.7	729	757	1894	78.9	1.32	0	34.4	0	0	1894
			Kişi (Hasta) Tipi	Healthy		Flowmetre Bağıl Nem (%)	100		00:00:03	29.13	0.456	13.282	336	309.783	363.669	1.17	82	15.4	36.3	30.9	5.63	1.6	103	3	17.98	3.38	16.95	4.6	20.92	0.05	128	24	120	33	NONE		23.1	56	35.7	729	757	2316	96.5	1.61	0	42.1	0	0	2316
			Test Türü	Azami		STPD (---)	0.8229		00:00:05	32.09	0.746	23.936	392	658.818	761.176	1.16	130.3	29.2	32.9	28.5	11.98	3.4	105	6.3	17.47	3.91	16.61	4.95	20.92	0.05	124	28	118	35	NONE		23.2	56	35.7	729	757	4906	204.4	3.41	0	89.2	0	0	4906
			Ergometre	Hiçbiri		BTPS Ins (---)	1.099		00:00:07	29.41	0.583	17.147	439	436.833	496.396	1.14	103.4	20.8	34.5	30.4	7.94	2.3	108	4	17.74	3.57	16.73	4.78	20.92	0.05	126	25	119	34	NONE		23.2	57	35.7	729	757	3240	135	2.25	0	58.9	0	0	3240
			Protokol	Hiçbiri		BTPS Eksp (---)	1.02		00:00:09	29.41	0.509	14.971	408	375.538	429.52	1.14	90.5	18	34.4	30.1	6.83	2	110	3.4	17.78	3.54	16.83	4.69	20.92	0.05	126	25	119	33	NONE		23.2	57	35.7	729	757	2789	116.2	1.94	0	50.7	0	0	2789
			Azami Efor	Onaylanmamış		#Adım sayısı	489		00:00:11	31.25	0.688	21.5	356	599.528	675.227	1.13	120	26.6	32.2	28.6	10.9	3.1	110	5.5	17.44	3.87	16.47	5.05	20.92	0.05	124	27	117	36	NONE		23.2	56	35.7	729	757	4437	184.9	3.08	0	80.7	0	0	4437
			EKG Tepkisi	Yok		BSA (m2)	1.58437		00:00:13	34.48	0.565	19.483	404	538.854	607.774	1.13	98.7	21.7	31.7	28.1	9.8	2.8	110	4.9	17.47	3.84	16.42	4.98	20.92	0.05	124	27	117	35	NONE		23.2	56	35.7	729	757	3989	166.2	2.77	0	72.5	0	0	3989
			Test sebebi	Yok		BMI (kg/m2)	20.7		00:00:14	37.74	0.643	24.264	386	656.552	741.537	1.13	112.8	24.2	32.9	29.2	11.94	3.4	111	5.9	17.54	3.76	16.6	4.85	20.92	0.05	125	27	118	34	NONE		23.2	56	35.7	729	757	4862	202.6	3.38	1	88.4	0	0	4862
			Testi durdurma sebebi	Yok		HR Maks.	200		00:00:16	33.15	0.556	18.431	420	493.464	548.925	1.11	97.8	20.4	32.6	29.3	8.97	2.6	111	4.4	17.59	3.67	16.58	4.89	20.92	0.05	125	26	118	35	NONE		23.2	56	35.7	729	757	3641	151.7	2.53	1	66.2	0	0	3641
			Test Konumu	Tanımsız		Kullanıcı 1 (---)	-		00:00:18	34.48	0.459	15.828	351	371.512	416.31	1.12	82.6	14.9	36.1	32.2	6.75	1.9	111	3.3	18	3.25	16.69	4.71	20.92	0.05	128	23	118	33	NONE		23.2	56	35.7	729	757	2746	114.4	1.91	1	49.9	0	0	2746
			Test Amacı	Yok		Kullanıcı 2 (---)	-		00:00:20	33.52	0.465	15.587	325	379.632	421.148	1.11	83.2	15.5	34.9	31.4	6.9	2	112	3.4	17.89	3.33	16.65	4.75	20.92	0.05	127	24	118	34	NONE		23.2	56	35.7	729	757	2799	116.6	1.94	1	50.9	0	0	2799
						Kullanıcı 3 (---)	-		00:00:22	32.26	0.645	20.806	370	579.906	641.827	1.11	112.6	24.5	32	28.9	10.54	3	114	5.1	17.46	3.8	16.35	5.08	20.92	0.05	124	27	116	36	NONE		23.2	56	35.8	729	757	4273	178.1	2.97	1	77.7	0	0	4273
									00:00:23	32.61	0.758	24.717	478	693.711	773.414	1.11	132.1	29.2	32.3	29	12.61	3.6	115	6	17.43	3.85	16.37	5.11	20.92	0.05	124	27	116	36	NONE		23.2	56	35.8	729	757	5121	213.4	3.56	1	93.1	0	0	5121
									00:00:26	28.3	0.552	15.623	523	430.005	487.341	1.13	96.5	21.2	31.7	28	7.82	2.2	113	3.8	17.48	3.84	16.48	5.04	20.92	0.05	124	27	117	36	NONE		23.2	56	35.8	729	757	3187	132.8	2.21	1	57.9	0	0	3187
									00:00:28	27.52	0.698	19.211	557	495.385	576.471	1.16	123.4	25.8	34.9	30	9.01	2.6	112	4.4	17.68	3.7	16.69	4.9	20.92	0.05	126	26	118	35	NONE		23.2	56	35.8	729	757	3695	154	2.57	1	67.2	0	0	3695
									00:00:30	23.62	0.697	16.465	457	438.437	518.107	1.18	122.4	27	33.8	28.6	7.97	2.3	114	3.8	17.56	3.87	16.64	4.96	20.92	0.05	125	28	118	35	NONE		23.2	56	35.8	729	757	3283	136.8	2.28	1	59.7	0	0	3283
									00:00:32	29.41	0.578	17	386	422.525	498.885	1.18	102.8	20.9	35.4	29.9	7.68	2.2	117	3.6	17.79	3.62	16.82	4.84	20.92	0.05	126	26	119	34	NONE		23.2	56	35.8	729	757	3163	131.8	2.2	1	57.5	0	0	3163
									00:00:34	27.91	0.66	18.419	489	443.938	525.242	1.18	118	23.2	37.1	31.3	8.07	2.3	118	3.8	17.88	3.52	16.81	4.88	20.92	0.05	127	25	119	35	NONE		23.2	56	35.8	729	757	3325	138.5	2.31	1	60.5	0	0	3325
									00:00:37	28.71	0.683	19.608	458	505.46	594.387	1.18	120.7	25.5	34.8	29.6	9.19	2.6	116	4.4	17.67	3.73	16.77	4.87	20.92	0.05	125	27	119	35	NONE		23.2	56	35.8	729	757	3780	157.5	2.63	1	68.7	0	0	3780
									00:00:38	32.79	0.485	15.902	438	355.782	417.079	1.17	87.8	15.7	38.2	32.6	6.47	1.8	115	3.1	18.1	3.24	17.04	4.52	20.92	0.05	129	23	121	32	NONE		23.2	55	35.8	729	757	2659	110.8	1.85	1	48.3	0	0	2659
									00:00:40	39.74	0.647	25.709	369	716.245	833.089	1.16	112.7	25.8	32	27.5	13.02	3.7	116	6.2	17.42	3.99	16.43	4.97	20.92	0.05	124	28	117	35	NONE	Marker	23.2	55	35.8	729	757	5342	222.6	3.71	2	97.1	0	0	5342
									00:00:42	32.43	0.241	7.816	691	57.164	79.53	1.39	48.1	3.1	97	69.7	1.04	0.3	121	0.5	19.96	1.29	19.38	2.26	20.92	0.05	142	9	138	16	NONE		23.2	55	35.8	729	757	447	18.6	0.31	2	8.1	0	0	447
									00:00:42	82.19	0.737	60.575	455	1148.96	1469.98	1.28	136.2	22.1	47.7	37.3	20.89	6	125	9.2	18.48	3	17.57	4.13	20.92	0.05	131	21	125	29	NONE		23.2	55	35.8	729	757	8781	365.9	6.1	2	159.7	0	0	8781
									00:00:43	88.24	0.941	83.029	485	1647.14	2296.91	1.39	172.3	32.1	46.7	33.5	29.95	8.6	126	13.1	18.31	3.41	17.41	4.35	20.92	0.05	130	24	124	31	NONE		23.2	55	35.8	729	757	12889	537	8.95	2	234.3	0	0	12889
									00:00:44	68.18	0.938	63.955	531	1241.1	1645.87	1.33	172.6	29.8	47.7	36	22.57	6.4	130	9.5	18.4	3.18	17.3	4.36	20.92	0.05	131	23	123	31	NONE		23.2	56	35.8	729	757	9577	399	6.65	2	174.1	0	0	9577
									00:00:45	56.6	0.97	54.906	686	1010.35	1351.67	1.34	179.7	29.5	50.4	37.7	18.37	5.2	133	7.6	18.53	3.04	17.55	4.2	20.92	0.05	132	22	125	30	NONE		23.2	56	35.8	729	757	7815	325.6	5.43	2	142.1	0	0	7815
									00:00:46	72.29	0.85	61.446	626	1076.16	1539.45	1.43	158.1	26.3	52.4	36.6	19.57	5.6	136	7.9	18.6	3.09	17.74	3.95	20.92	0.05	132	22	126	28	NONE		23.2	56	35.8	729	757	8482	353.4	5.89	2	154.2	0	0	8482
									00:00:47	73.17	0.947	69.293	593	1082.39	1639.65	1.51	178.2	27.7	59.3	39.1	19.68	5.6	138	7.8	18.82	2.93	17.92	3.89	20.92	0.05	134	21	127	28	NONE		23.2	56	35.8	729	757	8676	361.5	6.02	2	157.7	0	0	8676
									00:00:48	62.5	1.033	64.562	658	1116.97	1629.78	1.46	192.3	32.2	53.9	36.9	20.31	5.8	142	7.9	18.62	3.12	17.92	3.94	20.92	0.05	132	22	127	28	NONE		23.2	56	35.8	729	757	8854	368.9	6.15	2	161	0	0	8854
									00:00:48	75.95	0.928	70.481	700	974.046	1527.5	1.57	176.7	24.9	66.9	42.7	17.71	5.1	143	6.8	19.04	2.68	18.44	3.57	20.92	0.05	135	19	131	25	NONE		23.2	56	35.8	729	757	7890	328.7	5.48	2	143.5	0	0	7890
									00:00:49	72.29	0.959	69.325	624	936.208	1500.57	1.6	182.9	25.7	68.6	42.8	17.02	4.9	147	6.4	19.07	2.68	18.27	3.45	20.92	0.05	135	19	130	24	NONE		23.3	56	35.8	729	757	7635	318.1	5.3	2	138.8	0	0	7635
									00:00:50	70.59	0.755	53.294	639	661.125	1012.2	1.53	145.3	17.8	73.1	47.8	12.02	3.4	150	4.4	19.25	2.36	18.41	3.38	20.92	0.05	137	17	131	24	NONE		23.3	56	35.8	729	757	5316	221.5	3.69	2	96.7	0	0	5316
									00:00:51	89.55	0.596	53.373	485	741.388	1172.07	1.58	113.4	16.2	63.5	40.2	13.48	3.9	152	4.9	19.03	2.72	18.48	3.27	20.92	0.05	135	19	131	23	NONE		23.3	56	35.8	729	757	6020	250.8	4.18	3	109.5	0	0	6020
									00:00:52	76.92	0.849	65.308	393	1049.45	1543.22	1.47	159.4	24.8	57.1	38.8	19.08	5.5	155	6.8	18.78	2.92	17.94	3.67	20.92	0.05	133	21	127	26	NONE		23.3	56	35.8	729	757	8338	347.4	5.79	3	151.6	0	0	8338
									00:00:52	75.95	0.836	63.494	564	1212.26	1599.04	1.32	154.2	26	48	36.4	22.04	6.3	158	7.7	18.44	3.11	17.61	3.93	20.92	0.05	131	22	125	28	NONE		23.3	56	35.8	729	757	9341	389.2	6.49	3	169.8	0	0	9341
									00:00:53	89.55	0.622	55.701	594	897.449	1230.02	1.37	117	17	55.1	40.2	16.32	4.7	160	5.6	18.81	2.73	18.21	3.54	20.92	0.05	134	19	129	25	NONE		23.3	55	35.8	729	757	6988	291.2	4.85	3	127.1	0	0	6988
									00:00:54	70.59	0.78	55.059	512	1080.38	1296.03	1.2	143.8	22.7	46.4	38.7	19.64	5.6	162	6.7	18.44	2.91	17.42	3.73	20.92	0.05	131	21	124	26	NONE		23.3	55	35.8	729	757	8120	338.3	5.64	3	147.6	0	0	8120
									00:00:55	77.92	0.905	70.519	469	1633.4	1894.78	1.16	163	30	39.8	34.3	29.7	8.5	164	10	18.01	3.31	16.96	4.34	20.92	0.05	128	24	120	31	NONE		23.3	55	35.8	729	757	12174	507.3	8.45	3	221.4	0	0	12174
									00:00:55	72.29	0.987	71.349	658	1682.95	1850.51	1.1	177.6	31.6	39.4	35.8	30.6	8.7	167	10.1	17.99	3.2	16.84	4.25	20.92	0.05	128	23	120	30	NONE		23.3	55	35.8	729	757	12383	515.9	8.6	3	225.1	0	0	12383
									00:00:56	78.95	0.691	54.553	654	1132.64	1263.94	1.12	126.7	19.8	43.3	38.8	20.59	5.9	168	6.7	18.34	2.87	17.47	3.8	20.92	0.05	130	20	124	27	NONE		23.3	55	35.8	729	757	8363	348.5	5.81	3	152.1	0	0	8363
									00:00:57	84.51	0.718	60.676	547	1357.01	1553.71	1.14	130.1	22.7	40.4	35.2	24.67	7	169	8	18.12	3.16	17.38	3.93	20.92	0.05	129	22	123	28	NONE		23.3	55	35.8	729	757	10082	420.1	7	3	183.3	0	0	10082
									00:00:58	75.95	0.959	72.835	533	1975.32	2070.04	1.05	168.7	33.6	34.2	32.6	35.91	10.3	170	11.6	17.59	3.5	16.4	4.55	20.92	0.05	125	25	116	32	NONE		23.3	55	35.8	729	757	14372	598.8	9.98	3	261.3	0	0	14372
									00:00:58	74.07	0.917	67.926	671	1832.6	1940.97	1.06	161.4	32.3	34.2	32.3	33.32	9.5	172	10.7	17.6	3.52	16.27	4.6	20.92	0.05	125	25	116	33	NONE		23.3	55	35.8	729	757	13366	556.9	9.28	3	243	0	0	13366
									00:00:59	66.67	1.267	84.467	625	2742.4	2812.52	1.03	214.8	51.9	29.1	28.4	49.86	14.2	173	15.9	16.95	4.1	15.76	5.01	20.92	0.05	120	29	112	36	NONE		23.3	55	35.8	729	757	19856	827.3	13.79	3	361	0	0	19856
									00:01:00	65.93	1.058	69.758	748	2104.71	2141.6	1.02	182.4	40	31	30.4	38.27	10.9	175	12	17.24	3.78	15.98	4.91	20.92	0.05	122	27	113	35	NONE		23.3	55	35.8	729	757	15212	633.8	10.56	4	276.6	0	0	15212
									00:01:01	68.18	1.085	73.977	747	2256.83	2326.08	1.03	186.5	42	30.7	29.8	41.03	11.7	176	12.8	17.19	3.87	15.98	5.01	20.92	0.05	122	27	113	36	NONE		23.4	55	35.8	729	757	16359	681.6	11.36	4	297.4	0	0	16359
									00:01:02	64.52	0.909	58.645	764	1550.38	1616.39	1.04	160.7	30.9	34.9	33.5	28.19	8.1	176	8.8	17.68	3.4	16.28	4.83	20.92	0.05	126	24	116	34	NONE		23.4	55	35.8	729	757	11267	469.5	7.82	4	204.9	0	0	11267
									00:01:03	64.52	1.016	65.548	703	2138.76	2255.97	1.05	171.8	43	28.5	27.1	38.89	11.1	177	12.1	16.91	4.23	15.79	5.2	20.92	0.05	120	30	112	37	NONE		23.4	55	35.8	729	757	15585	649.4	10.82	4	283.4	0	0	15585
									00:01:04	69.77	1.139	79.465	717	2536.27	2728.9	1.08	193.4	48.1	29.4	27.3	46.11	13.2	177	14.3	16.98	4.22	15.82	5.25	20.92	0.05	121	30	112	37	NONE		23.4	55	35.8	729	757	18566	773.6	12.89	4	337.6	0	0	18566
									00:01:05	70.59	1.178	83.153	778	2487.18	2742.48	1.1	202.7	47.8	31.4	28.5	45.22	12.9	177	14.1	17.21	4.06	16.06	5.14	20.92	0.05	122	29	114	36	NONE		23.4	55	35.8	729	757	18312	763	12.72	5	332.9	0	0	18312
									00:01:06	72.29	0.973	70.337	715	1876.28	2106.75	1.12	171.2	35.9	34.8	31	34.11	9.7	178	10.5	17.6	3.69	16.3	5.12	20.92	0.05	125	26	116	36	NONE		23.4	55	35.8	729	757	13874	578.1	9.63	5	252.3	0	0	13874
									00:01:06	81.08	0.75	60.811	699	1390.9	1663.17	1.2	135.2	25.3	39.6	33.2	25.29	7.2	178	7.8	18.03	3.37	16.81	4.68	20.92	0.05	128	24	119	33	NONE		23.4	55	35.8	729	757	10446	435.2	7.25	5	189.9	0	0	10446
									00:01:07	83.33	0.997	83.083	517	2482.41	2866.73	1.15	171.2	42.3	31.1	26.9	45.13	12.9	178	13.9	17.17	4.24	16.05	5.37	20.92	0.05	122	30	114	38	NONE		23.4	55	35.8	729	757	18482	770.1	12.83	5	336	0	0	18482
									00:01:08	70.59	1.104	77.929	703	2488.53	2825.99	1.14	186.9	49.2	29.3	25.8	45.25	12.9	178	14	16.93	4.46	15.62	5.63	20.92	0.05	120	32	111	40	NONE		23.4	55	35.8	729	757	18452	768.8	12.81	5	335.5	0	0	18452
									00:01:09	73.17	1.135	83.049	703	2693.99	3097.07	1.15	191.3	52	28.9	25.2	48.98	14	177	15.2	16.85	4.58	15.75	5.62	20.92	0.05	120	33	112	40	NONE		23.5	54	35.8	729	757	20035	834.8	13.91	5	364.3	0	0	20035
									00:01:10	66.67	1.238	82.533	732	2650.58	3010.95	1.14	209.3	55.5	29.4	25.9	48.19	13.8	178	14.9	16.91	4.48	15.62	5.72	20.92	0.05	120	32	111	41	NONE		23.5	54	35.8	729	757	19655	819	13.65	6	357.4	0	0	19655
									00:01:10	78.95	0.817	64.5	776	1661.37	2078.56	1.25	144	32.4	35.5	28.4	30.21	8.6	177	9.4	17.63	3.97	16.55	5.15	20.92	0.05	125	28	118	37	NONE		23.5	54	35.8	729	757	12623	525.9	8.77	6	229.5	0	0	12623
									00:01:11	72.29	1.288	93.108	670	2963.71	3483.57	1.18	217.8	59.2	29.7	25.3	53.89	15.4	177	16.7	16.91	4.6	15.74	5.82	20.92	0.05	120	33	112	41	NONE		23.5	54	35.8	729	757	22162	923.4	15.39	6	402.9	0	0	22162
									00:01:12	65.93	1.345	88.681	792	2863.39	3381.97	1.18	226.6	63	29.4	24.9	52.06	14.9	177	16.2	16.85	4.68	15.65	5.78	20.92	0.05	120	33	111	41	NONE	Marker	23.5	54	35.9	729	757	21438	893.2	14.89	6	389.8	0	0	21438
									00:01:13	60	1.511	90.66	839	2901.96	3498.17	1.21	254.8	71.6	29.8	24.7	52.76	15.1	177	16.4	16.86	4.74	15.66	5.81	20.92	0.05	120	34	111	41	NONE		23.5	54	35.9	729	757	21838	909.9	15.17	6	397.1	0	0	21838
									00:01:15	39.22	1.78	69.804	1152	2391.99	2862.96	1.2	295.2	89.6	28	23.4	43.49	12.4	177	13.5	16.58	5.03	15.7	5.98	20.92	0.05	118	36	111	42	NONE		23.5	54	35.9	729	757	17968	748.7	12.48	7	326.7	0	0	17968
									00:01:16	37.04	1.903	70.481	1223	2181.93	2723.41	1.25	322.8	90.3	31.1	24.9	39.67	11.3	177	12.3	16.96	4.75	16.14	5.66	20.92	0.05	120	34	115	40	NONE		23.5	54	35.9	729	757	16568	690.3	11.51	7	301.2	0	0	16568
									00:01:18	44.44	1.451	64.489	1051	1913.48	2460.73	1.29	248.1	68	32.1	24.9	34.79	9.9	176	10.9	17.1	4.69	16.12	5.82	20.92	0.05	121	33	114	41	NONE		23.6	54	35.9	729	757	14644	610.2	10.17	7	266.3	0	0	14644
									00:01:19	47.24	1.216	57.449	878	1683.63	2200.39	1.31	208.3	57.2	32.2	24.6	30.61	8.7	175	9.6	17.13	4.7	15.92	5.97	20.92	0.05	122	33	113	42	NONE		23.6	54	35.9	729	757	12941	539.2	8.99	7	235.3	0	0	12941
									00:01:20	47.62	1.046	49.81	832	1535.85	2009.56	1.31	177.1	51.8	30.3	23.1	27.92	8	174	8.8	16.93	4.95	15.57	6.59	20.92	0.05	120	35	111	47	NONE		23.6	54	35.9	729	757	11809	492	8.2	8	214.7	0	0	11809
									00:01:22	44.78	1.391	62.284	753	2379.44	3069.81	1.29	222.5	84	24.9	19.3	43.26	12.4	173	13.8	16	6.04	14.63	7.74	20.92	0.05	114	43	104	55	NONE		23.6	54	35.9	729	757	18226	759.4	12.66	8	331.4	0	0	18226
									00:01:23	48	1.021	49.008	786	1788.15	2207.8	1.23	166.1	56.4	25.5	20.7	32.51	9.3	172	10.4	16.27	5.52	14.72	7.22	20.92	0.05	116	39	105	51	NONE		23.6	55	35.9	729	757	13539	564.1	9.4	8	246.2	0	0	13539
									00:01:24	39.74	1.126	44.742	926	1717.43	2113.7	1.23	180.5	65.2	24.4	19.9	31.23	8.9	171	10	16.03	5.79	14.8	7.27	20.92	0.05	114	41	105	52	NONE		23.6	55	35.9	729	757	12993	541.4	9.02	8	236.2	0	0	12993
									00:01:26	35.29	1.824	64.376	1176	2447.93	3058.24	1.25	292.9	106.2	25.3	20.2	44.51	12.7	169	14.5	16.06	5.82	14.94	7.36	20.92	0.05	114	41	106	52	NONE		23.6	54	35.9	729	757	18592	774.7	12.91	9	338	0	0	18592
									00:01:27	45.45	1.247	56.682	910	1990.61	2483.03	1.25	204.9	67	26.9	21.5	36.19	10.3	167	11.9	16.43	5.37	15.03	7	20.92	0.05	117	38	107	50	NONE		23.6	54	35.9	729	757	15112	629.7	10.49	9	274.8	0	0	15112
									00:01:29	41.67	1.617	67.375	1111	2243.77	2856.16	1.27	269.1	84.1	28.7	22.6	40.8	11.7	166	13.5	16.64	5.2	15.41	6.66	20.92	0.05	118	37	109	47	NONE		23.6	54	35.9	729	757	17125	713.5	11.89	9	311.4	0	0	17125
									00:01:30	42.86	1.729	74.1	1034	2440.25	3218	1.32	287.9	92.1	29.1	22.1	44.37	12.7	165	14.8	16.65	5.33	15.55	6.68	20.92	0.05	118	38	110	47	NONE		23.7	53	35.9	729	757	18802	783.4	13.06	9	341.9	0	0	18802
									00:01:32	35.09	1.727	60.596	1225	1835.75	2513.4	1.37	292.8	87.9	31.7	23.1	33.38	9.5	164	11.2	16.95	5.09	15.95	6.53	20.92	0.05	120	36	113	46	NONE		23.7	53	35.9	729	757	14291	595.4	9.92	10	259.8	0	0	14291
									00:01:33	44.44	1.481	65.822	925	2045.47	2796.75	1.37	249.6	77.2	30.7	22.4	37.19	10.6	162	12.6	16.85	5.21	15.58	6.76	20.92	0.05	120	37	111	48	NONE		23.7	53	35.9	729	757	15917	663.2	11.05	10	289.4	0	0	15917
									00:01:35	37.74	1.626	61.358	1100	1845.14	2533.85	1.37	276.1	82.4	31.8	23.2	33.55	9.6	161	11.5	16.98	5.07	15.88	6.56	20.92	0.05	121	36	113	47	NONE		23.7	53	35.9	729	757	14376	599	9.98	10	261.4	0	0	14376
									00:01:36	40.82	1.637	66.816	1064	1902.31	2676.71	1.41	281	80.5	33.6	23.9	34.59	9.9	160	11.9	17.17	4.92	16.08	6.35	20.92	0.05	122	35	114	45	NONE		23.7	53	35.9	729	757	14923	621.8	10.36	11	271.3	0	0	14923
									00:01:38	43.48	1.509	65.609	1019	1769.6	2560.17	1.45	261.6	72.3	35.4	24.4	32.17	9.2	160	11.1	17.34	4.79	16.27	6.16	20.92	0.05	123	34	116	44	NONE		23.7	53	35.9	729	757	13993	583.1	9.72	11	254.4	0	0	13993
									00:01:39	42.55	1.401	59.617	989	1574.57	2314.98	1.47	243.7	66.8	36	24.5	28.63	8.2	160	9.8	17.39	4.77	16.38	6.13	20.92	0.05	124	34	116	44	NONE		23.7	53	35.9	729	757	12510	521.2	8.69	11	227.4	0	0	12510
									00:01:41	39.74	1.578	62.702	1031	1687.17	2518.52	1.49	273.2	77.8	35.5	23.8	30.68	8.8	159	10.6	17.31	4.93	16.38	6.21	20.92	0.05	123	35	116	44	NONE		23.7	53	35.9	729	757	13465	561	9.35	11	244.8	0	0	13465
									00:01:42	42.86	1.386	59.4	958	1584.05	2331.78	1.47	240.6	66.8	35.6	24.2	28.8	8.2	158	10	17.36	4.82	16.44	6.04	20.92	0.05	123	34	117	43	NONE		23.7	53	35.9	729	757	12590	524.6	8.74	11	228.9	0	0	12590
									00:01:43	40.82	1.413	57.673	1004	1463.38	2206.87	1.51	247.4	66.4	37.5	24.8	26.61	7.6	158	9.3	17.51	4.7	16.48	6.02	20.92	0.05	124	33	117	43	NONE		23.7	53	36	729	757	11714	488.1	8.13	12	213	0	0	11714
									00:01:45	38.96	1.539	59.961	1053	1591.69	2405.96	1.51	267	75.8	36	23.8	28.94	8.3	157	10.1	17.35	4.93	16.5	6.01	20.92	0.05	123	35	117	43	NONE		23.7	53	36	729	757	12750	531.2	8.85	12	231.8	0	0	12750
									00:01:46	39.74	1.471	58.45	1021	1508.77	2304.45	1.53	256.5	71.2	36.9	24.2	27.43	7.8	157	9.6	17.44	4.84	16.38	6.24	20.92	0.05	124	34	116	44	NONE		23.7	53	36	729	757	12123	505.1	8.42	12	220.4	0	0	12123
									00:01:48	39.74	1.467	58.291	1036	1472.51	2232.56	1.52	257	69	37.7	24.9	26.77	7.6	155	9.5	17.52	4.7	16.49	6.07	20.92	0.05	124	33	117	43	NONE		23.7	53	36	729	757	11806	491.9	8.2	12	214.7	0	0	11806
									00:01:49	41.38	1.413	58.469	989	1446.81	2213.48	1.53	248.4	65.7	38.4	25.1	26.31	7.5	154	9.4	17.58	4.65	16.56	5.98	20.92	0.05	125	33	118	42	NONE		23.7	53	36	729	757	11631	484.6	8.08	12	211.5	0	0	11631
									00:01:51	37.74	1.723	65.019	926	1857.66	2811.95	1.51	294.2	91.4	33.6	22.2	33.78	9.7	153	12.1	17.07	5.3	16.36	6.42	20.92	0.05	121	38	116	46	NONE		23.7	53	36	729	757	14887	620.3	10.34	13	270.7	0	0	14887
									00:01:53	32.79	1.717	56.295	1272	1315.5	2016.9	1.53	305	75.6	41	26.8	23.92	6.8	153	8.6	17.76	4.4	16.85	5.65	20.92	0.05	126	31	120	40	NONE		23.7	53	36	729	757	10583	440.9	7.35	13	192.4	0	0	10583
									00:01:54	40	1.771	70.84	1175	1560.39	2502.56	1.6	317.1	76.9	43.6	27.2	28.37	8.1	152	10.3	17.91	4.34	17.07	5.46	20.92	0.05	127	31	121	39	NONE		23.7	53	36	729	757	12727	530.3	8.84	13	231.4	0	0	12727
									00:01:56	36.81	2.125	78.221	1409	1502.61	2536.99	1.69	387.8	84.8	50.3	29.8	27.32	7.8	152	9.9	18.25	3.99	17.54	4.97	20.92	0.05	130	28	125	35	NONE		23.7	53	36	729	757	12457	519.1	8.65	13	226.5	0	0	12457
									00:01:57	51.28	1.5	76.923	894	1365.23	2403.81	1.76	276.3	57.7	53.7	30.5	24.82	7.1	151	9	18.42	3.85	17.54	4.9	20.92	0.05	131	27	125	35	NONE		23.7	53	36	729	757	11475	478.1	7.97	14	208.6	0	0	11475
									00:01:58	49.18	1.652	81.246	957	1445.59	2524.85	1.75	304.3	63.2	53.8	30.8	26.28	7.5	151	9.6	18.42	3.83	17.59	4.89	20.92	0.05	131	27	125	35	NONE		23.7	53	36	729	757	12118	504.9	8.42	14	220.3	0	0	12118
									00:02:00	46.15	1.6	73.846	989	1269.27	2267.91	1.79	295.8	60.5	55.6	31.1	23.08	6.6	152	8.4	18.49	3.78	17.66	4.87	20.92	0.05	131	27	125	35	NONE		23.7	53	36	729	757	10721	446.7	7.44	14	194.9	0	0	10721
									00:02:01	45.45	1.519	69.045	957	1212.07	2190.17	1.81	279.9	59.3	54.3	30.1	22.04	6.3	152	8	18.43	3.9	17.61	4.96	20.92	0.05	131	28	125	35	NONE		23.7	53	36	729	757	10276	428.2	7.14	14	186.8	0	0	10276
									00:02:03	27.91	1.487	41.498	927	718.69	1342.75	1.87	274.1	59.2	55	29.5	13.07	3.7	150	4.8	18.43	3.98	17.77	5.07	20.92	0.05	131	28	126	36	NONE		23.7	53	36	729	757	6163	256.8	4.28	14	112.1	0	0	6163
									00:02:05	40.54	1.345	54.527	1021	1091.22	1882.86	1.73	243.7	57.1	47.4	27.5	19.84	5.7	150	7.3	18.12	4.25	17.31	5.44	20.92	0.05	129	30	123	39	NONE		23.7	53	36	729	757	9111	379.6	6.33	15	165.7	0	0	9111
									00:02:06	46.15	1.342	61.938	864	1201.99	2109.45	1.75	244.1	56.2	48.8	27.8	21.85	6.2	150	8	18.19	4.19	17.31	5.4	20.92	0.05	129	30	123	38	NONE		23.7	53	36	729	757	10092	420.5	7.01	15	183.5	0	0	10092
									00:02:08	34.88	1.027	35.826	705	728.96	1271.55	1.74	185.5	44.8	45.8	26.3	13.25	3.8	149	4.9	18.06	4.36	16.97	5.76	20.92	0.05	128	31	120	41	NONE		23.7	53	36	729	757	6108	254.5	4.24	15	111.1	0	0	6108
									00:02:09	35.29	1.493	52.694	911	1191.42	2026.31	1.7	265.3	70.5	42.2	24.8	21.66	6.2	148	8.1	17.77	4.72	16.87	6.04	20.92	0.05	126	34	120	43	NONE		23.7	53	36	729	757	9901	412.5	6.88	15	180	0	0	9901
									00:02:11	37.5	1.265	47.437	897	1061.29	1761.38	1.66	225.5	57.7	42.2	25.4	19.3	5.5	146	7.3	17.83	4.56	16.85	5.98	20.92	0.05	127	32	120	42	NONE		23.7	53	36	729	757	8750	364.6	6.08	15	159.1	0	0	8750
									00:02:13	35.5	1.103	39.16	802	861.174	1415.72	1.64	197.3	49	42.6	25.9	15.66	4.5	142	6.1	17.89	4.44	16.85	6.01	20.92	0.05	127	32	120	43	NONE		23.7	53	36	729	757	7079	295	4.92	15	128.7	0	0	7079
									00:02:14	37.27	1.27	47.329	774	1137.05	1827.03	1.61	223.9	60.2	39.3	24.5	20.67	5.9	139	8.2	17.63	4.74	16.64	6.17	20.92	0.05	125	34	118	44	NONE		23.7	53	36	729	757	9280	386.7	6.44	15	168.7	0	0	9280
									00:02:16	32.79	1.401	45.934	866	1136.38	1816.1	1.6	245.7	68	38.4	24	20.66	5.9	136	8.4	17.54	4.85	16.65	6.22	20.92	0.05	125	34	118	44	NONE		23.7	53	36	729	757	9259	385.8	6.43	16	168.3	0	0	9259
									00:02:18	36.36	1.155	42	944	930.901	1491.15	1.6	206.6	50.4	42.4	26.5	16.93	4.8	136	6.8	17.89	4.36	16.89	5.79	20.92	0.05	127	31	120	41	NONE		23.7	53	36	729	757	7590	316.2	5.27	16	138	0	0	7590
									00:02:19	35.09	1.172	41.123	835	968.385	1554.1	1.6	207.4	54.4	39.9	24.9	17.61	5	134	7.2	17.7	4.64	16.79	5.99	20.92	0.05	126	33	119	43	NONE		23.7	53	36	729	757	7900	329.2	5.49	16	143.6	0	0	7900
									00:02:21	35.93	1.404	50.443	889	1192.3	1939.8	1.63	248.1	66.3	40.2	24.7	21.68	6.2	132	9	17.67	4.72	16.87	5.85	20.92	0.05	125	34	120	42	NONE		23.7	53	36	729	757	9769	407	6.78	16	177.6	0	0	9769
									00:02:23	37.97	1.676	63.646	1115	1283.49	2186.72	1.7	303.5	70.8	47.5	27.9	23.34	6.7	131	9.8	18.11	4.22	17.34	5.31	20.92	0.05	129	30	123	38	NONE		23.7	53	36	729	757	10672	444.7	7.41	16	194	0	0	10672
									00:02:25	29.7	1.514	44.97	1288	755.886	1387.26	1.84	280.4	57.5	56.7	30.9	13.74	3.9	132	5.7	18.52	3.8	17.86	4.97	20.92	0.05	131	27	127	35	NONE		23.7	53	36	729	757	6442	268.4	4.47	17	117.1	0	0	6442
									00:02:26	38.22	1.211	46.28	896	789.558	1456.22	1.84	223.8	46.9	55.2	29.9	14.36	4.1	133	5.9	18.48	3.87	17.65	5.16	20.92	0.05	131	27	125	37	NONE		23.7	53	36	729	757	6741	280.9	4.68	17	122.6	0	0	6741
									00:02:28	38.71	1.17	45.29	817	801.334	1472.48	1.84	215.2	46.8	53.1	28.9	14.57	4.2	133	6	18.39	4	17.58	5.22	20.92	0.05	131	28	125	37	NONE		23.7	53	36	729	757	6833	284.7	4.74	17	124.2	0	0	6833
									00:02:30	36.36	1.186	43.127	907	759.635	1406.94	1.85	218.2	47.6	53.4	28.8	13.81	3.9	132	5.8	18.4	4.01	17.6	5.26	20.92	0.05	131	28	125	37	NONE		23.7	53	36	729	757	6495	270.6	4.51	17	118.1	0	0	6495
									00:02:31	35.09	1.214	42.596	928	742.155	1386.06	1.87	223.6	48.6	54.1	29	13.49	3.9	130	5.7	18.42	4	17.66	5.25	20.92	0.05	131	28	125	37	NONE		23.7	53	36	729	757	6363	265.1	4.42	17	115.7	0	0	6363
									00:02:33	37.27	1.281	47.739	896	835.431	1560.07	1.87	235.8	51.5	54	28.9	15.19	4.3	131	6.4	18.41	4.02	17.69	5.16	20.92	0.05	131	29	126	37	NONE		23.7	53	36	729	757	7163	298.5	4.97	17	130.2	0	0	7163
									00:02:34	37.04	1.206	44.667	928	758.555	1429.65	1.88	222.8	47.5	55.5	29.4	13.79	3.9	131	5.8	18.47	3.94	17.7	5.14	20.92	0.05	131	28	126	36	NONE		23.7	53	36	729	757	6525	271.9	4.53	17	118.6	0	0	6525
									00:02:36	36.36	1.164	42.327	876	705.77	1338.44	1.9	215.5	45.3	56.4	29.7	12.83	3.7	130	5.4	18.51	3.89	17.76	5.09	20.92	0.05	131	28	126	36	NONE		23.7	53	36	729	757	6084	253.5	4.22	17	110.6	0	0	6084
									00:02:38	35.29	0.977	34.482	779	587.359	1110.06	1.89	180.4	38.7	54.5	28.8	10.68	3.1	129	4.6	18.46	3.96	17.64	5.3	20.92	0.05	131	28	125	38	NONE		23.7	53	36	729	757	5057	210.7	3.51	18	91.9	0	0	5057
									00:02:40	29.41	1.109	32.618	848	594.687	1107.43	1.86	203	46.3	51.4	27.6	10.81	3.1	128	4.6	18.3	4.17	17.53	5.52	20.92	0.05	130	30	124	39	NONE		23.7	53	36	729	757	5094	212.2	3.54	18	92.6	0	0	5094
									00:02:42	24.59	1.688	41.508	1213	732.793	1401.75	1.91	310	70.1	54.3	28.4	13.32	3.8	127	5.8	18.36	4.15	17.67	5.41	20.92	0.05	130	29	125	38	NONE		23.7	53	36	729	757	6336	264	4.4	18	115.2	0	0	6336
									00:02:44	33.9	1.284	43.525	813	812.83	1502.71	1.85	234.3	54.5	50.6	27.4	14.78	4.2	124	6.6	18.25	4.24	17.44	5.52	20.92	0.05	130	30	124	39	NONE		23.7	53	36	729	757	6945	289.4	4.82	18	126.3	0	0	6945
									00:02:46	33.52	1.339	44.883	791	867.275	1576.2	1.82	243.3	57.8	49	27	15.77	4.5	122	7.1	18.17	4.32	17.4	5.53	20.92	0.05	129	31	124	39	NONE		23.7	53	36	729	757	7367	307	5.12	18	134	0	0	7367
									00:02:48	34.48	1.311	45.207	975	803.478	1474.31	1.83	241	52.6	53.3	29	14.61	4.2	122	6.6	18.38	4.01	17.73	5.07	20.92	0.05	131	28	126	36	NONE		23.7	53	36	729	757	6848	285.3	4.76	18	124.5	0	0	6848
									00:02:49	34.09	1.549	52.807	1012	906.168	1703.96	1.88	285.8	61.5	55.6	29.6	16.48	4.7	123	7.4	18.45	3.97	17.79	5.06	20.92	0.05	131	28	126	36	NONE		23.7	53	36	729	757	7788	324.5	5.41	18	141.6	0	0	7788
									00:02:51	32.09	1.394	44.727	980	758.577	1439.39	1.9	257.5	55.2	56	29.5	13.79	3.9	124	6.1	18.47	3.96	17.77	5.12	20.92	0.05	131	28	126	36	NONE		23.7	53	36	729	757	6540	272.5	4.54	18	118.9	0	0	6540
									00:02:53	34.09	1.311	44.693	885	739.726	1395.83	1.89	243	50.4	57.2	30.3	13.45	3.8	123	6	18.54	3.84	17.8	5.01	20.92	0.05	132	27	126	36	NONE		23.7	53	36	729	757	6365	265.2	4.42	19	115.7	0	0	6365
									00:02:55	34.09	1.211	41.284	879	699.866	1315.86	1.88	223.8	47.5	55.6	29.6	12.72	3.6	122	5.7	18.48	3.92	17.76	5.1	20.92	0.05	131	28	126	36	NONE		23.7	52	36	729	757	6015	250.6	4.18	19	109.4	0	0	6015
									00:02:56	34.68	1.451	50.324	867	856.484	1612.15	1.88	268	57.2	55.9	29.7	15.57	4.4	123	7	18.47	3.94	17.81	5.02	20.92	0.05	131	28	126	36	NONE		23.7	52	36	729	757	7364	306.8	5.11	19	133.9	0	0	7364
									00:02:58	36.81	1.463	53.853	933	877.759	1671.49	1.9	271.6	55.9	58.4	30.7	15.96	4.6	124	7.1	18.56	3.82	17.87	4.93	20.92	0.05	132	27	127	35	NONE		23.7	52	36	729	757	7577	315.7	5.26	19	137.8	0	0	7577
									00:03:00	34.68	1.323	45.884	882	724.435	1391.32	1.92	246.5	49.4	60	31.2	13.17	3.8	124	5.8	18.63	3.73	17.92	4.93	20.92	0.05	132	27	127	35	NONE		23.7	52	36	729	757	6272	261.3	4.36	19	114	0	0	6272
									00:03:01	37.27	1.378	51.354	879	814.513	1564.73	1.92	256.6	51.7	59.8	31.2	14.81	4.2	125	6.5	18.62	3.75	17.88	4.91	20.92	0.05	132	27	127	35	NONE		23.7	53	36	729	757	7053	293.9	4.9	19	128.2	0	0	7053
									00:03:03	37.74	1.295	48.868	828	765.112	1473.89	1.93	241.5	48.1	60.4	31.4	13.91	4	125	6.1	18.65	3.71	17.91	4.85	20.92	0.05	132	26	127	34	NONE		23.7	53	36	729	757	6632	276.3	4.61	19	120.6	0	0	6632
									00:03:05	34.48	1.356	46.759	851	760.668	1448.14	1.9	251.8	51.7	58.3	30.6	13.83	4	125	6.1	18.57	3.81	17.86	5	20.92	0.05	132	27	127	36	NONE		23.7	53	36	729	757	6566	273.6	4.56	20	119.4	0	0	6566
									00:03:07	34.09	1.358	46.295	882	736.017	1400.79	1.9	252.9	50.6	59.7	31.3	13.38	3.8	126	5.8	18.62	3.73	17.89	4.97	20.92	0.05	132	26	127	35	NONE		23.7	53	36	729	757	6352	264.7	4.41	20	115.5	0	0	6352
									00:03:08	35.09	1.314	46.105	867	764.328	1456.82	1.91	243.4	51.1	57.1	30	13.9	4	125	6.1	18.52	3.89	17.84	4.99	20.92	0.05	132	28	127	35	NONE		23.7	53	36	729	757	6600	275	4.58	20	120	0	0	6600
									00:03:10	34.09	1.382	47.114	884	777.109	1476.21	1.9	256.2	53.3	57.6	30.3	14.13	4	124	6.3	18.54	3.86	17.84	5	20.92	0.05	132	27	127	36	NONE		23.7	53	36	729	757	6703	279.3	4.65	20	121.9	0	0	6703
									00:03:12	38.71	1.268	49.084	820	805.278	1518.72	1.89	235.3	48.3	57.6	30.5	14.64	4.2	124	6.5	18.56	3.81	17.83	4.89	20.92	0.05	132	27	127	35	NONE		23.7	53	36	729	757	6928	288.7	4.81	20	126	0	0	6928
									00:03:13	33.15	1.297	42.994	851	683.668	1305.63	1.91	241.5	48.5	59.5	31.2	12.43	3.6	124	5.5	18.62	3.74	17.92	4.92	20.92	0.05	132	27	127	35	NONE		23.7	53	36	729	757	5908	246.1	4.1	20	107.4	0	0	5908
									00:03:15	35.09	1.3	45.614	806	726.197	1376.16	1.9	242.1	48.3	59.4	31.4	13.2	3.8	124	5.9	18.62	3.72	17.9	4.91	20.92	0.05	132	26	127	35	NONE		23.7	53	36	729	757	6258	260.8	4.35	20	113.8	0	0	6258
									00:03:17	33.15	1.329	44.055	833	694.502	1316.1	1.9	247.8	48.9	60.1	31.7	12.63	3.6	122	5.7	18.65	3.68	17.87	4.93	20.92	0.05	132	26	127	35	NONE		23.7	53	36	729	757	5985	249.4	4.16	20	108.8	0	0	5985
									00:03:19	30.15	1.635	49.296	1075	746.346	1441.44	1.93	306.1	58.9	63.2	32.7	13.57	3.9	122	6.1	18.72	3.6	18.11	4.68	20.92	0.05	133	26	129	33	NONE		23.7	52	36	729	757	6475	269.8	4.5	21	117.7	0	0	6475
									00:03:20	40.27	1.388	55.893	789	850.874	1657.45	1.95	259.6	50.7	62.4	32	15.47	4.4	122	7	18.7	3.65	18.03	4.65	20.92	0.05	133	26	128	33	NONE		23.7	52	36	729	757	7404	308.5	5.14	21	134.6	0	0	7404
									00:03:22	35.09	1.39	48.772	834	727.648	1429.74	1.96	260.5	50.2	63.7	32.4	13.23	3.8	122	6	18.74	3.61	18.04	4.76	20.92	0.05	133	26	128	34	NONE		23.7	53	36	729	757	6351	264.6	4.41	21	115.5	0	0	6351
									00:03:24	31.58	1.72	54.316	1096	816.1	1576.19	1.93	322.3	61.5	63.8	33.1	14.84	4.2	122	6.7	18.74	3.58	18.17	4.57	20.92	0.05	133	25	129	32	NONE		23.7	53	36.1	729	757	7080	295	4.92	21	128.7	0	0	7080
									00:03:26	36.14	1.329	48.036	851	707.657	1366.61	1.93	249.6	46.6	64.3	33.3	12.87	3.7	123	5.8	18.78	3.51	18.09	4.58	20.92	0.05	133	25	128	33	NONE		23.7	52	36.1	729	757	6139	255.8	4.26	21	111.6	0	0	6139
									00:03:27	35.09	1.369	48.035	852	698.858	1346.28	1.93	257.5	47.3	65.2	33.9	12.71	3.6	124	5.6	18.81	3.46	18.15	4.52	20.92	0.05	134	25	129	32	NONE		23.7	52	36.1	729	757	6057	252.4	4.21	21	110.1	0	0	6057
									00:03:29	32.97	1.329	43.813	854	640.738	1238.32	1.93	249.8	46.3	64.8	33.5	11.65	3.3	124	5.2	18.8	3.48	18.14	4.55	20.92	0.05	133	25	129	32	NONE		23.7	52	36.1	729	757	5560	231.7	3.86	21	101.1	0	0	5560
									00:03:31	31.75	1.408	44.698	869	662.114	1275.04	1.93	264.3	49.5	64.2	33.3	12.04	3.4	123	5.4	18.77	3.52	18.14	4.57	20.92	0.05	133	25	129	32	NONE		23.7	52	36.1	729	757	5738	239.1	3.98	22	104.3	0	0	5738
									00:03:33	30.3	1.359	41.182	870	600.111	1152.85	1.92	255.6	46.9	65.1	33.9	10.91	3.1	122	4.9	18.81	3.45	18.13	4.59	20.92	0.05	134	25	129	33	NONE		23.7	52	36.1	729	757	5196	216.5	3.61	22	94.5	0	0	5196
									00:03:35	34.09	1.271	43.33	791	636.42	1214.01	1.91	238.9	43.9	64.3	33.7	11.57	3.3	121	5.3	18.8	3.45	18.08	4.56	20.92	0.05	133	25	128	32	NONE		23.7	53	36.1	729	757	5497	229	3.82	22	99.9	0	0	5497
									00:03:37	35.5	1.271	45.124	837	665.101	1255.52	1.89	238.9	43.6	64.1	34	12.09	3.5	120	5.5	18.8	3.43	18.12	4.49	20.92	0.05	133	24	129	32	NONE		23.7	52	36.1	729	757	5724	238.5	3.97	22	104.1	0	0	5724
									00:03:39	29.41	0.969	28.5	600	434.795	799.254	1.84	181.6	33.5	60.8	33.1	7.91	2.3	118	3.7	18.74	3.46	18.02	4.7	20.92	0.05	133	25	128	33	NONE		23.7	52	36.1	729	757	3708	154.5	2.57	22	67.4	0	0	3708
									00:03:41	29.27	0.815	23.854	572	433.514	744.197	1.72	149.8	31.3	50.3	29.3	7.88	2.3	116	3.7	18.38	3.84	17.63	4.92	20.92	0.05	131	27	125	35	NONE		23.7	52	36.1	729	757	3613	150.6	2.51	22	65.7	0	0	3613
									00:03:43	30.46	1.151	35.056	723	622.898	1058.49	1.7	212.3	42.8	52.9	31.1	11.33	3.2	114	5.5	18.44	3.72	17.63	4.99	20.92	0.05	131	26	125	35	NONE		23.7	52	36.1	729	757	5175	215.6	3.59	22	94.1	0	0	5175
									00:03:45	27.4	1.423	38.986	787	734.205	1221.93	1.66	260.6	54.9	50.5	30.3	13.35	3.8	112	6.6	18.31	3.86	17.65	4.89	20.92	0.05	130	27	125	35	NONE		23.7	52	36.1	729	757	6059	252.5	4.21	22	110.2	0	0	6059
									00:03:47	24.59	1.679	41.287	1122	692.322	1179.16	1.7	312	59.1	57.1	33.6	12.59	3.6	111	6.2	18.58	3.52	17.85	4.68	20.92	0.05	132	25	127	33	NONE		23.7	52	36.1	729	757	5756	239.8	4	22	104.7	0	0	5756
									00:03:49	34.48	1.201	41.414	822	690.717	1166.47	1.69	223.4	41.7	56.5	33.4	12.56	3.6	111	6.2	18.6	3.47	17.87	4.51	20.92	0.05	132	25	127	32	NONE		23.7	52	36.1	729	757	5727	238.6	3.98	23	104.1	0	0	5727
									00:03:51	35.09	1.189	41.719	774	667.336	1126.46	1.69	222.3	39.6	58.8	34.9	12.13	3.5	111	6	18.7	3.33	17.93	4.45	20.92	0.05	133	24	127	32	NONE		23.7	52	36.1	729	757	5532	230.5	3.84	23	100.6	0	0	5532
									00:03:53	30.77	1.096	33.723	783	548.631	925.685	1.69	204.5	37.1	57.5	34.1	9.98	2.9	110	5	18.66	3.39	17.94	4.53	20.92	0.05	132	24	127	32	NONE		23.7	52	36.1	729	757	4547	189.5	3.16	23	82.7	0	0	4547
									00:03:55	23.26	1.238	28.791	860	498.312	832.272	1.67	229.3	44.1	54.5	32.6	9.06	2.6	111	4.5	18.52	3.56	17.81	4.68	20.92	0.05	132	25	126	33	NONE		23.7	52	36.1	729	757	4117	171.5	2.86	23	74.9	0	0	4117
									00:03:57	27.52	1.188	32.697	822	576.352	942.502	1.64	219.7	42.2	53.4	32.6	10.48	3	111	5.2	18.49	3.55	17.76	4.69	20.92	0.05	131	25	126	33	NONE		23.7	52	36.1	729	757	4730	197.1	3.28	23	86	0	0	4730
									00:03:59	28.85	1.292	37.269	822	681.006	1100.54	1.62	237.9	47	51.8	32	12.38	3.5	110	6.2	18.41	3.64	17.73	4.72	20.92	0.05	131	26	126	34	NONE		23.7	52	36.1	729	757	5568	232	3.87	23	101.2	0	0	5568
									00:04:02	24.1	1.756	42.313	1278	698.254	1166.61	1.67	327.2	59.7	58.2	34.8	12.7	3.6	110	6.3	18.63	3.4	18.11	4.28	20.92	0.05	132	24	129	30	NONE		23.7	52	36.1	729	757	5769	240.4	4.01	23	104.9	0	0	5769
									00:04:03	39.47	1.044	41.211	678	660.265	1107.18	1.68	195.2	34.6	58.2	34.7	12	3.4	110	6	18.7	3.31	17.97	4.34	20.92	0.05	133	24	128	31	NONE		23.7	52	36.1	729	757	5462	227.6	3.79	23	99.3	0	0	5462
									00:04:05	33.71	1.029	34.685	662	561.863	934.562	1.66	192.2	34.2	57.5	34.6	10.22	2.9	110	5.1	18.68	3.32	17.96	4.44	20.92	0.05	133	24	128	32	NONE		23.7	52	36.1	729	757	4636	193.2	3.22	24	84.3	0	0	4636
									00:04:07	34.48	1.034	35.655	682	596.145	990.032	1.66	192.4	35.4	55.8	33.6	10.84	3.1	110	5.4	18.61	3.42	17.88	4.52	20.92	0.05	132	24	127	32	NONE		23.7	52	36.1	729	757	4916	204.8	3.41	24	89.4	0	0	4916
									00:04:09	35.93	0.996	35.784	647	621.043	996.596	1.6	184.7	34.2	53.6	33.4	11.29	3.2	109	5.7	18.54	3.43	17.8	4.53	20.92	0.05	132	24	126	32	NONE		23.7	52	36.1	729	757	5066	211.1	3.52	24	92.1	0	0	5066
									00:04:10	33.9	1.118	37.898	767	650.124	1047.4	1.61	207.6	38.1	54.6	33.9	11.82	3.4	109	6	18.57	3.41	17.8	4.56	20.92	0.05	132	24	126	32	NONE		23.7	52	36.1	729	757	5310	221.3	3.69	24	96.5	0	0	5310
									00:04:12	28.71	0.974	27.962	695	491.375	791.859	1.61	180.3	34	52.8	32.8	8.93	2.6	108	4.5	18.51	3.49	17.78	4.64	20.92	0.05	131	25	126	33	NONE		23.7	52	36.1	729	757	4014	167.2	2.79	24	73	0	0	4014
									00:04:14	32.79	0.899	29.475	615	526.663	829.81	1.58	166.2	31.2	51.6	32.8	9.58	2.7	107	4.9	18.49	3.47	17.65	4.68	20.92	0.05	131	25	125	33	NONE		23.7	52	36.1	729	757	4272	178	2.97	24	77.7	0	0	4272
									00:04:16	33.9	1.167	39.559	665	771.143	1183.41	1.53	213.4	43	48.2	31.4	14.02	4	107	7.2	18.29	3.68	17.46	4.9	20.92	0.05	130	26	124	35	NONE		23.7	52	36.1	729	757	6205	258.6	4.31	24	112.8	0	0	6205
									00:04:18	29.85	1.252	37.373	773	710.428	1097.57	1.54	229.7	45.3	49.7	32.1	12.92	3.7	107	6.6	18.35	3.62	17.57	4.8	20.92	0.05	130	26	125	34	NONE		23.7	52	36.1	729	757	5728	238.7	3.98	24	104.2	0	0	5728
									00:04:20	29.41	1.291	37.971	838	712.583	1110.01	1.56	237.2	46.5	50.4	32.4	12.96	3.7	106	6.7	18.37	3.6	17.65	4.71	20.92	0.05	130	26	125	33	NONE		23.7	52	36.1	729	757	5760	240	4	24	104.7	0	0	5760
									00:04:22	28.17	1.174	33.07	776	589.267	941.597	1.6	217	41.2	52.8	33	10.71	3.1	106	5.6	18.48	3.51	17.77	4.62	20.92	0.05	131	25	126	33	NONE		23.7	52	36.1	729	757	4801	200	3.33	25	87.3	0	0	4801
									00:04:24	29.41	1.074	31.588	672	572.475	899.617	1.57	198.2	37.7	51.6	32.8	10.41	3	104	5.5	18.45	3.51	17.63	4.71	20.92	0.05	131	25	125	33	NONE		23.7	52	36.1	729	757	4640	193.3	3.22	25	84.4	0	0	4640
									00:04:26	29.7	1.066	31.663	738	572.248	898.843	1.57	196.8	37.3	51.7	32.9	10.4	3	104	5.5	18.46	3.5	17.73	4.64	20.92	0.05	131	25	126	33	NONE		23.7	52	36.1	729	757	4638	193.2	3.22	25	84.3	0	0	4638
									00:04:28	30.77	1.108	34.092	711	614.464	968.566	1.58	204.6	38.8	52	33	11.17	3.2	104	5.9	18.47	3.5	17.69	4.67	20.92	0.05	131	25	126	33	NONE		23.7	52	36.1	729	757	4985	207.7	3.46	25	90.6	0	0	4985
									00:04:30	29.7	1.218	36.178	757	656.873	1046.12	1.59	224.6	43.4	51.9	32.6	11.94	3.4	104	6.3	18.44	3.56	17.74	4.65	20.92	0.05	131	25	126	33	NONE		23.7	52	36.1	729	757	5346	222.8	3.71	25	97.2	0	0	5346
									00:04:32	30.93	1.135	35.103	728	621.675	988.491	1.59	210	39.4	53	33.3	11.3	3.2	104	6	18.5	3.47	17.74	4.59	20.92	0.05	131	25	126	33	NONE		23.7	52	36.1	729	757	5057	210.7	3.51	25	91.9	0	0	5057
									00:04:34	27.52	1.307	35.972	822	637.312	1036.29	1.63	241.6	46.4	53.4	32.9	11.59	3.3	103	6.2	18.49	3.55	17.83	4.59	20.92	0.05	131	25	127	33	NONE		23.7	52	36.1	729	757	5221	217.5	3.63	25	94.9	0	0	5221
									00:04:36	29.7	1.099	32.644	750	552.121	893.559	1.62	204.4	37.1	55.4	34.2	10.04	2.9	103	5.4	18.6	3.38	17.86	4.47	20.92	0.05	132	24	127	32	NONE		23.7	52	36.1	729	757	4516	188.2	3.14	25	82.1	0	0	4516
									00:04:38	29.85	1.161	34.657	718	600.388	980.78	1.63	215.2	40.5	54.2	33.2	10.92	3.1	102	5.9	18.54	3.49	17.84	4.56	20.92	0.05	132	25	127	32	NONE		23.7	52	36.1	729	757	4925	205.2	3.42	25	89.6	0	0	4925
									00:04:40	29.27	1.248	36.527	772	616.448	1006.36	1.63	232.1	42.4	55.9	34.3	11.21	3.2	100	6.2	18.6	3.4	17.89	4.48	20.92	0.05	132	24	127	32	NONE		23.7	52	36.1	729	757	5056	210.7	3.51	26	91.9	0	0	5056
									00:04:43	28.3	1.513	42.821	955	691.188	1163.4	1.68	282.6	50.7	59.1	35.1	12.57	3.6	101	6.8	18.68	3.35	18.1	4.3	20.92	0.05	133	24	129	31	NONE		23.7	52	36.1	729	757	5725	238.5	3.98	26	104.1	0	0	5725
									00:04:44	33.33	1.343	44.767	821	683.114	1175.03	1.72	252.3	43.5	62.1	36.1	12.42	3.5	100	6.8	18.79	3.24	18.21	4.17	20.92	0.05	133	23	129	30	NONE		23.7	52	36.1	729	757	5698	237.4	3.96	26	103.6	0	0	5698
									00:04:55	30.77	1.124	34.585	651	530.834	915.206	1.72	211	36.7	61.1	35.4	9.65	2.8	97	5.5	18.77	3.27	18.15	4.28	20.92	0.05	133	23	129	30	NONE		23.8	52	36.1	729	757	4431	184.6	3.08	26	80.6	0	0	4431
									00:04:57	30.61	1.042	31.898	741	491.964	835.978	1.7	195.6	33.7	60.5	35.6	8.94	2.6	95	5.2	18.77	3.23	18.16	4.22	20.92	0.05	133	23	129	30	NONE		23.7	52	36.1	729	757	4087	170.3	2.84	27	74.3	0	0	4087
									00:04:59	30.77	1.031	31.723	666	490.167	820.141	1.67	193.6	32.9	60.3	36.1	8.91	2.5	94	5.2	18.78	3.19	18.12	4.24	20.92	0.05	133	23	129	30	NONE		23.8	52	36.1	729	757	4052	168.8	2.81	27	73.7	0	0	4052
									00:05:01	30.61	1.011	30.949	635	495.148	813.684	1.64	189.2	32.8	58.2	35.4	9	2.6	93	5.3	18.71	3.24	18.06	4.25	20.92	0.05	133	23	128	30	NONE		23.8	52	36.1	729	757	4070	169.6	2.83	27	74	0	0	4070
									00:05:03	32.09	1.008	32.342	666	527.365	855.522	1.62	188.3	32.9	57.1	35.2	9.59	2.7	92	5.7	18.68	3.26	18.08	4.23	20.92	0.05	133	23	128	30	NONE		23.7	52	36.1	729	757	4317	179.9	3	27	78.5	0	0	4317
									00:05:05	28.17	1.157	32.592	666	551.223	890.791	1.62	215.2	39	55.5	34.4	10.02	2.9	92	6	18.6	3.37	17.95	4.37	20.92	0.05	132	24	127	31	NONE		23.8	52	36.1	729	757	4507	187.8	3.13	27	81.9	0	0	4507
									00:05:07	27.91	1.017	28.381	745	449.77	721.03	1.6	190.7	31.9	58.8	36.7	8.18	2.3	93	4.8	18.75	3.14	18.03	4.22	20.92	0.05	133	22	128	30	NONE		23.8	52	36.1	729	757	3668	152.8	2.55	27	66.7	0	0	3668
									00:05:09	29.7	1.043	30.98	681	520.27	813.559	1.56	194.4	33.8	55.6	35.5	9.46	2.7	92	5.7	18.64	3.24	18.02	4.2	20.92	0.05	132	23	128	30	NONE		23.8	52	36.1	729	757	4211	175.4	2.92	27	76.6	0	0	4211
									00:05:11	27.78	1.091	30.306	687	515.662	808.291	1.57	203	35.9	55	35.1	9.38	2.7	93	5.5	18.61	3.29	17.97	4.28	20.92	0.05	132	23	128	30	NONE		23.7	52	36.1	729	757	4176	174	2.9	27	75.9	0	0	4176
									00:05:13	30.77	1.021	31.415	667	533.88	825.312	1.55	190.1	33.1	54.8	35.5	9.71	2.8	94	5.7	18.62	3.24	17.95	4.25	20.92	0.05	132	23	127	30	NONE		23.8	52	36.1	729	757	4306	179.4	2.99	27	78.3	0	0	4306
									00:05:15	27.15	0.999	27.122	681	449.78	701.65	1.56	186.5	31.9	56.1	35.9	8.18	2.3	95	4.7	18.67	3.19	18	4.2	20.92	0.05	133	23	128	30	NONE		23.8	52	36.1	729	757	3637	151.6	2.53	27	66.1	0	0	3637
									00:05:17	31.25	1.079	33.719	698	586.548	883.75	1.51	200.5	34.9	53.8	35.7	10.66	3	96	6.1	18.58	3.23	17.96	4.17	20.92	0.05	132	23	128	30	NONE		23.8	52	36.1	729	757	4694	195.6	3.26	28	85.3	0	0	4694
									00:05:19	31.41	1.19	37.382	744	646.422	985.194	1.52	221.2	38.7	54.4	35.7	11.75	3.4	97	6.7	18.59	3.25	17.97	4.14	20.92	0.05	132	23	128	29	NONE		23.8	52	36.1	729	757	5191	216.3	3.6	28	94.4	0	0	5191
									00:05:21	27.91	0.957	26.707	682	433.015	668.883	1.54	179.2	29.6	57.2	37	7.87	2.2	98	4.4	18.73	3.09	18.07	4.07	20.92	0.05	133	22	128	29	NONE		23.8	52	36.1	729	757	3491	145.5	2.42	28	63.5	0	0	3491
									00:05:23	30.46	1.086	33.076	672	569.229	866.249	1.52	202	35.1	54.4	35.7	10.35	3	98	5.8	18.6	3.23	17.94	4.22	20.92	0.05	132	23	127	30	NONE		23.8	52	36.1	729	757	4569	190.4	3.17	28	83.1	0	0	4569
									00:05:25	31.41	1.065	33.455	713	574.488	867.875	1.51	198.2	34.1	54.4	36	10.45	3	98	5.9	18.61	3.2	17.93	4.18	20.92	0.05	132	23	127	30	NONE		23.8	52	36.1	729	757	4601	191.7	3.2	28	83.7	0	0	4601
									00:05:28	21.2	1.015	21.519	712	372.537	554.764	1.49	188.8	32.3	53.8	36.1	6.77	1.9	98	3.8	18.6	3.18	17.91	4.17	20.92	0.05	132	23	127	30	NONE		23.8	52	36.1	729	757	2971	123.8	2.06	28	54	0	0	2971
									00:05:30	26.79	1.105	29.598	698	557.992	805.703	1.44	203.5	37.1	49.7	34.4	10.15	2.9	99	5.6	18.42	3.36	17.62	4.46	20.92	0.05	131	24	125	32	NONE		23.8	52	36.1	729	757	4410	183.7	3.06	28	80.2	0	0	4410
									00:05:33	26.55	1.046	27.77	705	549.773	775.175	1.41	191.5	36	47.1	33.4	10	2.9	99	5.6	18.31	3.44	17.63	4.41	20.92	0.05	130	24	125	31	NONE		23.8	52	36.1	729	757	4315	179.8	3	28	78.5	0	0	4315
									00:05:35	28.04	1.058	29.664	701	577.549	809.273	1.4	194.2	35.6	48	34.2	10.5	3	99	5.8	18.36	3.36	17.73	4.33	20.92	0.05	130	24	126	31	NONE		23.7	52	36.1	729	757	4525	188.6	3.14	28	82.3	0	0	4525
									00:05:37	32.79	1.048	34.361	696	650.07	914.118	1.41	193.1	34.4	49.3	35.1	11.82	3.4	100	6.5	18.43	3.28	17.78	4.21	20.92	0.05	131	23	126	30	NONE		23.7	52	36.1	729	757	5099	212.4	3.54	29	92.7	0	0	5099
									00:05:39	26.79	1.037	27.777	674	515.46	742.52	1.44	191.4	34.2	50.2	34.9	9.37	2.7	101	5.1	18.46	3.3	17.81	4.26	20.92	0.05	131	23	126	30	NONE		23.8	52	36.1	729	757	4071	169.6	2.83	29	74	0	0	4071
									00:05:41	28.44	1.102	31.336	682	595.743	850.694	1.43	202.8	36.9	49.3	34.5	10.83	3.1	100	6	18.4	3.35	17.73	4.32	20.92	0.05	131	24	126	31	NONE		23.7	52	36.1	729	757	4693	195.5	3.26	29	85.3	0	0	4693
									00:05:43	31.91	1.121	35.777	656	686.239	972.903	1.42	206.1	37.6	48.9	34.5	12.48	3.6	100	6.9	18.39	3.35	17.73	4.24	20.92	0.05	131	24	126	30	NONE		23.7	52	36.1	729	757	5395	224.8	3.75	29	98.1	0	0	5395
									00:05:44	38.22	1.03	39.363	680	711.013	1021.76	1.44	190.8	33	51.6	35.9	12.93	3.7	102	7	18.52	3.2	17.84	4.11	20.92	0.05	132	23	127	29	NONE		23.8	52	36.1	729	757	5612	233.8	3.9	29	102	0	0	5612
									00:05:46	36.81	1.052	38.724	681	694.732	1005.02	1.45	195	33.7	52	36	12.63	3.6	104	6.7	18.54	3.2	17.92	4.06	20.92	0.05	132	23	127	29	NONE		23.7	52	36.1	729	757	5494	228.9	3.81	29	99.9	0	0	5494
									00:05:48	28.99	1.109	32.145	733	538.785	802.65	1.49	207.1	34.2	55.9	37.5	9.8	2.8	107	5	18.67	3.08	18.01	4.07	20.92	0.05	133	22	128	29	NONE		23.7	52	36.1	729	757	4297	179.1	2.98	29	78.1	0	0	4297
									00:05:50	32.43	1.027	33.308	675	580.95	859.153	1.48	190.9	32.7	53.4	36.1	10.56	3	106	5.5	18.59	3.18	17.95	4.11	20.92	0.05	132	23	127	29	NONE		23.7	52	36.1	729	757	4624	192.6	3.21	29	84.1	0	0	4624
									00:05:52	35.93	1.032	37.078	678	634.873	948.729	1.49	192.2	32.6	54.4	36.4	11.54	3.3	106	6	18.62	3.16	17.94	4.11	20.92	0.05	132	22	127	29	NONE		23.7	52	36.1	729	757	5068	211.2	3.52	29	92.1	0	0	5068
									00:05:54	20.2	1.493	30.162	1011	503.787	792.348	1.57	278.4	48.4	57.1	36.3	9.16	2.6	107	4.7	18.65	3.24	17.99	4.23	20.92	0.05	132	23	128	30	NONE		23.7	52	36.1	729	757	4084	170.2	2.84	29	74.3	0	0	4084
									00:05:57	27.65	0.944	26.101	599	461.346	701.549	1.52	175	31.3	52.4	34.4	8.39	2.4	106	4.4	18.54	3.32	17.86	4.35	20.92	0.05	132	24	127	31	NONE		23.7	52	36.1	729	757	3702	154.3	2.57	30	67.3	0	0	3702
									00:05:59	27.03	1.004	27.135	615	503.617	747.36	1.48	185.1	34.1	50.1	33.8	9.16	2.6	106	4.8	18.44	3.4	17.74	4.42	20.92	0.05	131	24	126	31	NONE		23.7	52	36.1	729	757	4012	167.2	2.79	30	72.9	0	0	4012
									00:06:02	21.98	0.965	21.209	624	411.341	604.476	1.47	176.9	33.9	47.8	32.5	7.48	2.1	105	3.9	18.33	3.51	17.66	4.53	20.92	0.05	130	25	125	32	NONE		23.7	52	36.1	729	757	3268	136.1	2.27	30	59.4	0	0	3268
									00:06:04	30.3	1.111	33.667	654	674.243	946.334	1.4	203.1	38.5	46.8	33.3	12.26	3.5	102	6.6	18.28	3.47	17.56	4.48	20.92	0.05	130	25	125	32	NONE		23.7	52	36.1	729	757	5286	220.2	3.67	30	96.1	0	0	5286
									00:06:06	27.91	1.011	28.214	696	533.658	760.117	1.42	186.2	33.6	49.2	34.5	9.7	2.8	102	5.2	18.42	3.32	17.78	4.27	20.92	0.05	131	24	126	30	NONE		23.7	52	36.1	729	757	4201	175	2.92	30	76.4	0	0	4201
									00:06:08	29.56	1.229	36.325	570	720.095	1045.66	1.45	224.7	43.6	47.6	32.8	13.09	3.7	102	7.1	18.28	3.55	17.62	4.43	20.92	0.05	130	25	125	31	NONE		23.7	52	36.1	729	757	5700	237.5	3.96	30	103.6	0	0	5700
									00:06:10	31.41	0.836	26.262	823	432.523	625.207	1.45	156.6	24.6	55.6	38.5	7.86	2.2	102	4.2	18.73	2.94	17.89	4.11	20.92	0.05	133	21	127	29	NONE		23.7	52	36.1	729	757	3419	142.5	2.37	30	62.2	0	0	3419
									00:06:12	24.19	1.216	29.419	882	508.859	768.453	1.51	226.1	39.2	54.5	36.1	9.25	2.6	103	4.9	18.59	3.22	17.95	4.2	20.92	0.05	132	23	127	30	NONE		23.7	52	36.1	729	757	4075	169.8	2.83	30	74.1	0	0	4075
									00:06:14	31.91	0.891	28.436	674	462.293	700.14	1.51	166.9	27.1	56.7	37.4	8.41	2.4	100	4.6	18.73	3.04	18.12	3.94	20.92	0.05	133	22	129	28	NONE		23.7	52	36.1	729	757	3705	154.4	2.57	30	67.4	0	0	3705
									00:06:16	30.93	0.792	24.495	553	394.167	600.837	1.52	148.5	24	56.7	37.2	7.17	2	98	4	18.75	3.03	18.11	4.01	20.92	0.05	133	22	129	28	NONE		23.7	52	36.1	729	757	3165	131.9	2.2	31	57.6	0	0	3165
									00:06:18	27.03	0.807	21.811	568	366.629	551.58	1.5	150.6	25.2	54.3	36.1	6.67	1.9	97	3.8	18.66	3.12	17.93	4.18	20.92	0.05	132	22	127	30	NONE		23.7	52	36.1	729	757	2933	122.2	2.04	31	53.3	0	0	2933
									00:06:21	25.53	0.716	18.281	540	321.253	471.586	1.47	133	22.8	51.3	35	5.84	1.7	97	3.3	18.58	3.18	17.79	4.34	20.92	0.05	132	23	126	31	NONE		23.7	52	36.1	729	757	2551	106.3	1.77	31	46.4	0	0	2551
									00:06:23	23.81	0.732	17.429	465	344.3	490.561	1.42	134	25.4	45.8	32.1	6.26	1.8	96	3.6	18.31	3.47	17.57	4.55	20.92	0.05	130	25	125	32	NONE		23.7	52	36.1	729	757	2711	112.9	1.88	31	49.3	0	0	2711
									00:06:25	25.21	0.813	20.496	581	392.808	555.923	1.42	149.5	27.2	47.7	33.7	7.14	2	95	4.1	18.39	3.35	17.59	4.46	20.92	0.05	131	24	125	32	NONE		23.7	52	36.1	729	757	3087	128.6	2.14	31	56.1	0	0	3087
									00:06:28	28.17	0.918	25.859	584	520.459	708.043	1.36	167.9	31	45.9	33.7	9.46	2.7	95	5.5	18.29	3.38	17.55	4.44	20.92	0.05	130	24	125	32	NONE		23.7	52	36.1	729	757	4044	168.5	2.81	31	73.5	0	0	4044
									00:06:31	18.13	1.628	29.511	1109	559.4	814.366	1.46	299.5	55.4	50.5	34.7	10.17	2.9	97	5.8	18.4	3.4	17.79	4.31	20.92	0.05	131	24	126	31	NONE		23.7	52	36.1	729	757	4432	184.6	3.08	31	80.6	0	0	4432
									00:06:33	31.58	1.054	33.284	633	588.288	843.981	1.43	195.8	33	52.8	36.8	10.7	3.1	97	6.1	18.58	3.13	17.83	4.19	20.92	0.05	132	22	127	30	NONE		23.7	52	36.1	729	757	4641	193.4	3.22	31	84.4	0	0	4641
									00:06:35	28.99	0.824	23.884	599	418.944	603.266	1.44	153.2	25.7	52.2	36.2	7.62	2.2	98	4.3	18.59	3.12	17.86	4.18	20.92	0.05	132	22	127	30	NONE		23.7	52	36.1	729	757	3308	137.8	2.3	31	60.2	0	0	3308
									00:06:37	30.93	0.813	25.144	542	459.143	646.371	1.41	150.5	25.8	50	35.6	8.35	2.4	98	4.7	18.51	3.17	17.79	4.21	20.92	0.05	131	23	126	30	NONE		23.7	52	36.1	729	757	3602	150.1	2.5	31	65.5	0	0	3602
									00:06:39	27.03	0.912	24.649	590	457.037	652.724	1.43	168.4	29.8	49.8	34.9	8.31	2.4	97	4.7	18.46	3.27	17.79	4.26	20.92	0.05	131	23	126	30	NONE		23.7	52	36.1	729	757	3601	150	2.5	31	65.5	0	0	3601
									00:06:41	31.25	0.931	29.094	606	549.779	757.03	1.38	171.7	29.9	48.9	35.5	10	2.9	97	5.7	18.44	3.21	17.73	4.22	20.92	0.05	131	23	126	30	NONE		23.7	52	36.1	729	757	4287	178.6	2.98	32	77.9	0	0	4287
									00:06:43	26.55	0.991	26.31	630	478.189	679.638	1.42	183.5	31.6	51.1	36	8.69	2.5	96	5	18.52	3.19	17.83	4.18	20.92	0.05	131	23	127	30	NONE		23.7	52	36.1	729	757	3762	156.8	2.61	32	68.4	0	0	3762
									00:06:45	31.91	0.962	30.702	645	569.512	791.119	1.39	177.8	30.6	50	36	10.35	3	95	6	18.48	3.18	17.84	4.1	20.92	0.05	131	23	127	29	NONE		23.7	52	36.1	729	757	4452	185.5	3.09	32	80.9	0	0	4452
									00:06:47	33.15	0.982	32.552	633	564.501	791.434	1.4	183	29.5	53.6	38.2	10.26	2.9	95	5.9	18.64	3	17.97	3.93	20.92	0.05	132	21	128	28	NONE		23.7	52	36.1	729	757	4424	184.3	3.07	32	80.4	0	0	4424
									00:06:49	34.88	0.947	33.035	603	545.827	778.805	1.43	177.4	27.6	56	39.3	9.92	2.8	94	5.8	18.73	2.91	17.99	3.95	20.92	0.05	133	21	128	28	NONE		23.7	52	36.1	729	757	4299	179.1	2.99	32	78.2	0	0	4299
									00:06:51	31.75	0.936	29.714	626	494.58	716.739	1.45	175.1	27.9	55.6	38.4	8.99	2.6	95	5.2	18.71	2.98	18.02	3.91	20.92	0.05	133	21	128	28	NONE		23.7	52	36.2	729	757	3913	163	2.72	32	71.1	0	0	3913
									00:06:52	32.97	1.009	33.264	667	549.433	786.725	1.43	189	29.5	56.3	39.3	9.99	2.9	96	5.7	18.73	2.92	18.08	3.87	20.92	0.05	133	21	128	27	NONE		23.7	52	36.1	729	757	4332	180.5	3.01	32	78.8	0	0	4332
									00:06:55	26.09	0.773	20.165	568	306.016	455.464	1.49	146	21.6	59.9	40.3	5.56	1.6	96	3.2	18.89	2.79	18.14	3.84	20.92	0.05	134	20	129	27	NONE		23.7	52	36.1	729	757	2440	101.7	1.69	32	44.4	0	0	2440
									00:06:57	30.93	0.425	13.144	328	196.674	279.679	1.42	80.5	11.2	55.8	39.3	3.58	1	95	2.1	18.94	2.64	18.22	3.53	20.92	0.05	134	19	129	25	NONE		23.7	52	36.2	729	757	1548	64.5	1.07	32	28.1	0	0	1548
									00:06:59	25.32	0.485	12.278	507	82.4417	272.121	3.3	95.6	13.3	127.4	38.6	1.5	0.4	95	0.9	19.71	2.74	18.05	3.68	20.92	0.05	140	19	128	26	NONE		23.7	52	36.2	729	757	894	37.3	0.62	32	16.3	0	0	894
									00:07:00	58.82	0.772	45.412	160	998.978	1361.06	1.36	139.3	28.5	41.3	30.3	18.16	5.2	96	10.4	18.04	3.69	17.29	4.46	20.92	0.05	128	26	123	32	NONE		23.7	52	36.2	729	757	7766	323.6	5.39	32	141.2	0	0	7766
									00:07:02	30.3	1.283	38.879	949	749.211	1006.52	1.34	236.2	41	49.1	36.5	13.62	3.9	98	7.6	18.41	3.2	17.79	4.06	20.92	0.05	131	23	126	29	NONE		23.7	52	36.2	729	757	5802	241.7	4.03	32	105.5	0	0	5802
									00:07:04	38.22	1.185	45.287	789	817.952	1132.54	1.38	219.8	36.6	52.1	37.6	14.87	4.2	99	8.3	18.55	3.09	17.93	3.87	20.92	0.05	132	22	127	27	NONE		23.7	52	36.2	729	757	6388	266.1	4.44	33	116.1	0	0	6388
									00:07:05	31.41	1.207	37.916	805	634.411	889.286	1.4	225.9	35	56.3	40.2	11.53	3.3	99	6.4	18.72	2.9	18.12	3.74	20.92	0.05	133	21	129	27	NONE		23.7	52	36.2	729	757	4971	207.1	3.45	33	90.4	0	0	4971
									00:07:07	31.25	1.092	34.125	681	560.38	788.401	1.41	204.8	31.2	57	40.5	10.19	2.9	99	5.7	18.75	2.86	18.13	3.76	20.92	0.05	133	20	129	27	NONE		23.7	52	36.2	729	757	4396	183.2	3.05	33	79.9	0	0	4396
									00:07:10	27.4	1.114	30.521	741	501.969	715.759	1.43	208.8	32.3	57	40	9.13	2.6	99	5.1	18.74	2.9	18.1	3.84	20.92	0.05	133	21	129	27	NONE		23.7	52	36.2	729	757	3953	164.7	2.75	33	71.9	0	0	3953
									00:07:12	23.72	0.884	20.964	655	334.568	473.474	1.42	166.3	24.7	57.7	40.8	6.08	1.7	97	3.4	18.81	2.79	18.02	3.91	20.92	0.05	134	20	128	28	NONE		23.7	52	36.2	729	757	2629	109.5	1.83	33	47.8	0	0	2629
									00:07:14	28.99	0.955	27.681	713	468.341	656.566	1.4	178.5	28	54.8	39.1	8.52	2.4	96	4.9	18.69	2.93	18.08	3.83	20.92	0.05	133	21	128	27	NONE		23.7	52	36.2	729	757	3670	152.9	2.55	33	66.7	0	0	3670
									00:07:16	31.25	0.791	24.719	527	428.225	578.793	1.35	147.6	22.9	52.6	38.9	7.79	2.2	94	4.6	18.66	2.9	17.97	3.86	20.92	0.05	132	21	128	27	NONE		23.7	52	36.2	729	757	3322	138.4	2.31	33	60.4	0	0	3322
									00:07:18	32.09	0.969	31.091	572	563.783	760.92	1.35	179.8	29.3	51.2	37.9	10.25	2.9	94	6	18.56	3.02	17.88	3.97	20.92	0.05	132	21	127	28	NONE		23.7	52	36.2	729	757	4372	182.1	3.04	33	79.5	0	0	4372
									00:07:20	30.15	1.137	34.281	630	649.767	871.761	1.34	209.8	35.7	49.5	36.9	11.81	3.4	95	6.8	18.45	3.14	17.83	4.01	20.92	0.05	131	22	127	28	NONE		23.7	53	36.2	729	757	5030	209.6	3.49	33	91.5	0	0	5030
									00:07:22	28.3	1.254	35.491	792	641.303	875.178	1.36	232.7	38.2	52.3	38.3	11.66	3.3	96	6.7	18.56	3.05	17.92	3.9	20.92	0.05	132	22	127	28	NONE		23.7	52	36.2	729	757	4988	207.8	3.46	33	90.7	0	0	4988
									00:07:24	34.29	0.98	33.6	633	588.586	784.721	1.33	182.7	28.3	53	39.8	10.7	3.1	96	6.1	18.64	2.89	17.95	3.8	20.92	0.05	132	21	127	27	NONE		23.7	52	36.2	729	757	4548	189.5	3.16	34	82.7	0	0	4548
									00:07:25	35.09	0.965	33.86	633	581.461	780.194	1.34	180.3	27.5	54	40.3	10.57	3	96	6.1	18.68	2.85	18.01	3.71	20.92	0.05	133	20	128	26	NONE		23.7	52	36.2	729	757	4501	187.6	3.13	34	81.8	0	0	4501
									00:07:27	34.88	0.91	31.744	619	539.746	727.643	1.35	170.2	25.8	54.3	40.3	9.81	2.8	96	5.6	18.7	2.84	18.09	3.65	20.92	0.05	133	20	128	26	NONE		23.7	52	36.2	729	757	4184	174.3	2.91	34	76.1	0	0	4184
									00:07:29	30.77	0.934	28.738	616	496.937	674.436	1.36	174.3	27.1	53.5	39.4	9.04	2.6	96	5.2	18.66	2.9	18.07	3.72	20.92	0.05	132	21	128	26	NONE		23.7	52	36.2	729	757	3859	160.8	2.68	34	70.2	0	0	3859
									00:07:31	27.65	1.004	27.76	733	476.876	648.501	1.36	187.5	29	54.2	39.8	8.67	2.5	97	4.9	18.68	2.89	18.05	3.76	20.92	0.05	133	21	128	27	NONE		23.7	52	36.2	729	757	3705	154.4	2.57	34	67.4	0	0	3705
									00:07:33	31.25	0.838	26.188	625	435.792	591.048	1.36	157.1	23.4	55.1	40.6	7.92	2.3	97	4.5	18.75	2.79	18.14	3.62	20.92	0.05	133	20	129	26	NONE		23.7	52	36.2	729	757	3384	141	2.35	34	61.5	0	0	3384
									00:07:35	31.91	0.975	31.117	571	526.566	717.397	1.36	182.4	27.8	54.9	40.3	9.57	2.7	97	5.4	18.71	2.85	18.04	3.76	20.92	0.05	133	20	128	27	NONE		23.7	53	36.2	729	757	4094	170.6	2.84	34	74.4	0	0	4094
									00:07:37	25.42	0.93	23.644	682	371.531	511.279	1.38	175.4	24.9	58.8	42.8	6.76	1.9	96	3.9	18.86	2.68	17.98	3.76	20.92	0.05	134	19	128	27	NONE		23.7	52	36.2	729	757	2896	120.7	2.01	34	52.7	0	0	2896
									00:07:40	29.56	0.977	28.877	589	562.698	766.53	1.36	179.5	32	47.6	35	10.23	2.9	97	5.8	18.37	3.28	17.83	3.91	20.92	0.05	130	23	127	28	NONE		23.7	52	36.2	729	757	4374	182.3	3.04	34	79.5	0	0	4374
									00:07:41	30.77	0.899	27.662	632	456.944	629.301	1.38	168.6	25.3	55.8	40.5	8.31	2.4	99	4.6	18.75	2.81	18.04	3.74	20.92	0.05	133	20	128	27	NONE		23.7	53	36.2	729	757	3563	148.5	2.47	34	64.8	0	0	3563
									00:07:43	33.15	0.873	28.939	622	495.896	659.225	1.33	163.2	24.6	53.7	40.4	9.02	2.6	99	5	18.69	2.82	18.06	3.7	20.92	0.05	133	20	128	26	NONE		23.7	53	36.2	729	757	3829	159.5	2.66	34	69.6	0	0	3829
									00:07:45	33.15	0.837	27.746	576	495.411	656.987	1.33	155.7	24.5	51.3	38.7	9.01	2.6	99	5	18.6	2.93	18.08	3.68	20.92	0.05	132	21	128	26	NONE		23.7	53	36.2	729	757	3823	159.3	2.65	34	69.5	0	0	3823
									00:07:47	31.58	0.846	26.716	597	451.844	612.76	1.36	158.3	24	54.2	40	8.22	2.3	97	4.7	18.71	2.84	18.08	3.66	20.92	0.05	133	20	128	26	NONE		23.7	53	36.2	729	757	3508	146.2	2.44	35	63.8	0	0	3508
									00:07:49	31.75	0.853	27.079	588	450.624	600.23	1.33	160	23.4	55.2	41.4	8.19	2.3	97	4.6	18.76	2.74	18.07	3.64	20.92	0.05	133	19	128	26	NONE		23.7	53	36.2	729	757	3481	145.1	2.42	35	63.3	0	0	3481
									00:07:51	29.7	0.839	24.921	573	415.152	559.33	1.35	157.3	23.3	55	40.8	7.55	2.2	97	4.3	18.75	2.78	18.06	3.67	20.92	0.05	133	20	128	26	NONE		23.7	53	36.2	729	757	3217	134.1	2.23	35	58.5	0	0	3217
									00:07:53	33.15	0.814	26.983	542	458.182	613.652	1.34	152.3	22.9	53.8	40.2	8.33	2.4	98	4.7	18.71	2.81	18.01	3.73	20.92	0.05	133	20	128	26	NONE		23.7	53	36.2	729	757	3545	147.7	2.46	35	64.5	0	0	3545
									00:07:55	28.85	0.893	25.76	541	446.467	594.782	1.33	166.7	25.5	53.2	39.9	8.12	2.3	97	4.6	18.67	2.86	17.98	3.75	20.92	0.05	133	20	128	27	NONE		23.7	53	36.2	729	757	3449	143.7	2.4	35	62.7	0	0	3449
									00:07:57	28.71	0.763	21.904	549	384.15	503.686	1.31	142.3	21.7	51.8	39.5	6.98	2	95	4	18.65	2.84	18	3.73	20.92	0.05	132	20	128	26	NONE		23.7	53	36.2	729	757	2955	123.1	2.05	35	53.7	0	0	2955
									00:07:59	29.41	0.777	22.853	479	419.834	547.329	1.3	144.1	23	49.5	38	7.63	2.2	96	4.4	18.55	2.96	17.88	3.84	20.92	0.05	132	21	127	27	NONE		23.7	53	36.2	729	757	3225	134.4	2.24	35	58.6	0	0	3225
									00:08:01	31.58	0.805	25.421	540	467.662	605.485	1.29	149.3	23.7	49.6	38.3	8.5	2.4	97	4.8	18.55	2.94	17.87	3.82	20.92	0.05	132	21	127	27	NONE		23.7	53	36.2	729	757	3585	149.4	2.49	35	65.2	0	0	3585
									00:08:02	38.46	0.817	31.423	538	580.388	743.588	1.28	151.5	23.9	49.5	38.6	10.55	3	97	6	18.54	2.93	17.86	3.73	20.92	0.05	132	21	127	26	NONE		23.7	53	36.2	729	757	4437	184.9	3.08	35	80.7	0	0	4437
									00:08:04	35.71	0.721	25.75	462	465.277	591.949	1.27	134.1	20.5	50	39.3	8.46	2.4	97	4.8	18.6	2.84	17.93	3.66	20.92	0.05	132	20	127	26	NONE		23.7	53	36.2	729	757	3551	147.9	2.47	35	64.6	0	0	3551
									00:08:06	35.5	0.842	29.893	548	526.035	671.413	1.28	157.1	23.4	52.1	40.8	9.56	2.7	98	5.4	18.66	2.78	18.01	3.6	20.92	0.05	132	20	128	26	NONE		23.7	53	36.2	729	757	4018	167.4	2.79	35	73	0	0	4018
									00:08:07	37.74	0.84	31.698	493	573.092	732.305	1.28	156.2	24	50.7	39.7	10.42	3	99	5.8	18.6	2.86	17.98	3.64	20.92	0.05	132	20	128	26	NONE		23.7	53	36.2	729	757	4378	182.4	3.04	35	79.6	0	0	4378
									00:08:09	31.58	0.883	27.884	570	490.521	633.059	1.29	164.7	24.8	52.3	40.6	8.92	2.5	100	4.9	18.65	2.81	17.99	3.69	20.92	0.05	132	20	128	26	NONE		23.7	53	36.2	729	757	3758	156.6	2.61	35	68.3	0	0	3758
									00:08:11	31.58	0.967	30.537	635	497.559	652.763	1.31	181.9	25.6	56.9	43.4	9.05	2.6	101	4.9	18.81	2.65	18.07	3.58	20.92	0.05	134	19	128	25	NONE		23.7	53	36.2	729	757	3828	159.5	2.66	36	69.6	0	0	3828
									00:08:13	32.09	0.784	25.155	511	397.662	517.774	1.3	148	20	57.6	44.2	7.23	2.1	100	4	18.88	2.55	18.1	3.58	20.92	0.05	134	18	129	25	NONE		23.7	53	36.2	729	757	3053	127.2	2.12	36	55.5	0	0	3053
									00:08:15	25.53	0.564	14.4	467	246.225	313.464	1.27	105.6	15.2	51.2	40.2	4.48	1.3	98	2.5	18.72	2.7	17.86	3.75	20.92	0.05	133	19	127	27	NONE		23.7	53	36.2	729	757	1879	78.3	1.31	36	34.2	0	0	1879
									00:08:17	31.58	0.763	24.095	475	468.27	580.031	1.24	140.7	22.7	46.7	37.7	8.51	2.4	98	4.8	18.44	2.98	17.66	3.89	20.92	0.05	131	21	125	28	NONE		23.7	53	36.2	729	757	3549	147.9	2.46	36	64.5	0	0	3549
									00:08:19	32.97	0.805	26.538	526	513.672	626.659	1.22	148.6	23.5	47.2	38.7	9.34	2.7	98	5.2	18.46	2.92	17.65	3.85	20.92	0.05	131	21	125	27	NONE		23.8	52	36.2	729	757	3877	161.6	2.69	36	70.5	0	0	3877
									00:08:21	34.88	0.788	27.488	487	512.887	620.272	1.21	146.2	22	48.8	40.4	9.33	2.7	98	5.2	18.55	2.79	17.73	3.74	20.92	0.05	132	20	126	27	NONE		23.8	52	36.2	729	757	3863	161	2.68	36	70.2	0	0	3863
									00:08:22	37.5	0.774	29.025	493	557.161	670.093	1.2	143.1	22.1	47.4	39.4	10.13	2.9	99	5.6	18.49	2.86	17.72	3.75	20.92	0.05	131	20	126	27	NONE		23.8	53	36.2	729	757	4190	174.6	2.91	36	76.2	0	0	4190
									00:08:25	27.15	0.711	19.303	497	398.245	474.665	1.19	130.2	21.6	43.7	36.7	7.24	2.1	99	4	18.31	3.04	17.58	3.84	20.92	0.05	130	22	125	27	NONE		23.8	52	36.2	729	757	2988	124.5	2.08	36	54.3	0	0	2988
									00:08:26	34.88	0.771	26.895	603	518.796	617.641	1.19	142.5	21.9	47.1	39.6	9.43	2.7	100	5.2	18.48	2.84	17.67	3.74	20.92	0.05	131	20	125	27	NONE		23.8	52	36.2	729	757	3892	162.2	2.7	36	70.8	0	0	3892
									00:08:29	27.27	0.771	21.027	456	440.918	521.037	1.18	140.9	23.6	43.4	36.7	8.02	2.3	101	4.4	18.27	3.06	17.53	3.83	20.92	0.05	130	22	124	27	NONE		23.8	52	36.2	729	757	3302	137.6	2.29	36	60	0	0	3302
									00:08:30	33.52	0.825	27.654	542	533.721	631.36	1.18	152.5	23.3	47.4	40.1	9.7	2.8	102	5.2	18.48	2.82	17.67	3.76	20.92	0.05	131	20	125	27	NONE		23.8	52	36.2	729	757	3997	166.6	2.78	36	72.7	0	0	3997
									00:08:32	30	0.785	23.55	516	450.231	530.996	1.18	145.3	21.9	47.6	40.4	8.19	2.3	102	4.4	18.51	2.79	17.72	3.74	20.92	0.05	131	20	126	27	NONE		23.8	52	36.2	729	757	3370	140.4	2.34	36	61.3	0	0	3370
									00:08:37	14.53	1.402	20.368	1088	358.206	445.952	1.24	261.8	38	54	43.4	6.51	1.9	98	3.7	18.67	2.71	17.94	3.64	20.92	0.05	133	19	127	26	NONE		23.8	52	36.2	729	757	2718	113.3	1.89	37	49.4	0	0	2718
									00:08:39	23.81	0.782	18.619	399	377.15	446.928	1.19	143.6	23.2	44.9	37.9	6.86	2	93	4.1	18.36	2.97	17.54	3.95	20.92	0.05	130	21	125	28	NONE		23.8	52	36.2	729	757	2826	117.8	1.96	37	51.4	0	0	2826
									00:08:41	29.27	0.825	24.146	542	480.622	553.688	1.15	152	23.4	46	39.9	8.74	2.5	92	5.2	18.42	2.84	17.58	3.84	20.92	0.05	131	20	125	27	NONE		23.8	52	36.2	729	757	3576	149	2.48	37	65	0	0	3576
									00:08:43	33.9	0.74	25.085	494	489.616	550.397	1.12	136.8	20.1	46.4	41.3	8.9	2.5	92	5.3	18.49	2.72	17.62	3.73	20.92	0.05	131	19	125	26	NONE		23.8	52	36.2	729	757	3622	150.9	2.51	37	65.8	0	0	3622
									00:08:45	30.3	0.84	25.455	556	510.157	578.059	1.13	154.7	23.6	45.7	40.4	9.28	2.7	93	5.5	18.42	2.81	17.57	3.79	20.92	0.05	131	20	125	27	NONE		23.8	52	36.2	729	757	3781	157.5	2.63	37	68.7	0	0	3781
									00:08:47	27.15	0.776	21.068	515	399.235	449.351	1.13	144	20.5	48	42.7	7.26	2.1	93	4.3	18.56	2.64	17.65	3.72	20.92	0.05	132	19	125	26	NONE		23.8	52	36.2	729	757	2954	123.1	2.05	37	53.7	0	0	2954
									00:08:49	26.79	0.75	20.089	454	405.361	459.051	1.13	138	21.2	44.9	39.7	7.37	2.1	93	4.4	18.4	2.83	17.57	3.83	20.92	0.05	131	20	125	27	NONE		23.8	52	36.2	729	757	3004	125.2	2.09	37	54.6	0	0	3004
									00:08:51	29.27	0.766	22.42	458	456.463	513.446	1.12	140.8	21.7	44.6	39.7	8.3	2.4	92	5	18.38	2.83	17.58	3.77	20.92	0.05	131	20	125	27	NONE		23.8	52	36.2	729	757	3377	140.7	2.34	37	61.4	0	0	3377
									00:08:53	27.4	0.825	22.603	554	455.136	509.267	1.12	151.9	23	45.4	40.6	8.28	2.4	92	4.9	18.41	2.79	17.6	3.78	20.92	0.05	131	20	125	27	NONE		23.8	52	36.2	729	757	3363	140.1	2.34	37	61.1	0	0	3363
									00:08:55	30.93	0.724	22.392	457	453.447	507.459	1.12	133.2	20.3	44.6	39.9	8.24	2.4	91	5	18.4	2.8	17.6	3.73	20.92	0.05	131	20	125	26	NONE		23.8	52	36.2	729	757	3350	139.6	2.33	37	60.9	0	0	3350
									00:08:57	29.27	0.711	20.81	445	416.435	468.344	1.12	131	19.8	45.1	40.1	7.57	2.2	92	4.5	18.42	2.78	17.61	3.75	20.92	0.05	131	20	125	27	NONE		23.8	52	36.2	729	757	3081	128.4	2.14	37	56	0	0	3081
									00:08:59	30.61	0.898	27.49	572	587.161	653.76	1.11	164	26.4	43.2	38.8	10.68	3.1	92	6.4	18.26	2.94	17.58	3.76	20.92	0.05	130	21	125	27	NONE		23.8	52	36.2	729	757	4333	180.5	3.01	37	78.8	0	0	4333
									00:09:02	27.27	0.864	23.564	547	479.407	542.427	1.13	158.8	24.6	45.2	39.9	8.72	2.5	92	5.2	18.38	2.85	17.61	3.78	20.92	0.05	130	20	125	27	NONE		23.8	52	36.2	729	757	3552	148	2.47	38	64.6	0	0	3552
									00:09:04	24.69	0.731	18.049	528	366.673	413.19	1.13	134.4	20.7	44.5	39.5	6.67	1.9	93	3.9	18.39	2.83	17.62	3.76	20.92	0.05	131	20	125	27	NONE		23.8	52	36.2	729	757	2714	113.1	1.88	38	49.3	0	0	2714
									00:09:07	21.13	0.873	18.444	583	380.985	432.283	1.13	160.1	25.3	44.5	39.2	6.93	2	93	4.1	18.34	2.9	17.48	3.88	20.92	0.05	130	21	124	28	NONE		23.8	52	36.2	729	757	2824	117.7	1.96	38	51.4	0	0	2824
									00:09:09	24.29	0.802	19.482	512	445.283	483.745	1.09	145.1	24.6	39.9	36.8	8.1	2.3	92	4.8	18.09	3.07	17.28	3.97	20.92	0.05	128	22	123	28	NONE		23.8	52	36.2	729	757	3267	136.1	2.27	38	59.4	0	0	3267
									00:09:11	33.52	0.812	27.218	573	600.569	639.785	1.07	147.8	23.6	41.4	38.9	10.92	3.1	91	6.6	18.2	2.91	17.36	3.84	20.92	0.05	129	21	123	27	NONE		23.8	52	36.2	729	757	4386	182.8	3.05	38	79.7	0	0	4386
									00:09:13	30.3	0.708	21.455	494	431.744	467.475	1.08	130.5	19.1	44.8	41.4	7.85	2.2	91	4.7	18.43	2.7	17.5	3.69	20.92	0.05	131	19	124	26	NONE		23.8	52	36.2	729	757	3165	131.9	2.2	38	57.5	0	0	3165
									00:09:15	31.09	0.707	21.979	518	451.657	482.154	1.07	130	19.2	43.8	41.1	8.21	2.3	92	4.9	18.39	2.72	17.53	3.68	20.92	0.05	131	19	124	26	NONE		23.8	52	36.2	729	757	3300	137.5	2.29	38	60	0	0	3300
									00:09:17	29.27	0.723	21.161	522	427.204	463.375	1.08	133.2	19.6	44.7	41.2	7.77	2.2	92	4.6	18.42	2.71	17.56	3.69	20.92	0.05	131	19	125	26	NONE		23.8	52	36.2	729	757	3133	130.5	2.18	38	57	0	0	3133
									00:09:19	31.41	0.737	23.152	509	446.581	484.233	1.08	136.6	19.1	46.9	43.3	8.12	2.3	92	4.9	18.53	2.59	17.57	3.65	20.92	0.05	132	18	125	26	NONE		23.8	52	36.3	729	757	3275	136.5	2.27	38	59.5	0	0	3275
									00:09:21	32.97	0.775	25.549	493	503.616	551.073	1.09	143.2	20.7	46.1	42.2	9.16	2.6	93	5.4	18.48	2.67	17.58	3.67	20.92	0.05	131	19	125	26	NONE		23.8	52	36.3	729	757	3701	154.2	2.57	38	67.3	0	0	3701
									00:09:23	30	0.739	22.17	487	445.509	487.108	1.09	136.2	20.1	45	41.2	8.1	2.3	92	4.8	18.43	2.72	17.61	3.68	20.92	0.05	131	19	125	26	NONE		23.8	52	36.2	729	757	3274	136.4	2.27	38	59.5	0	0	3274
									00:09:25	26.55	0.696	18.478	513	362.639	394.396	1.09	128.7	18.4	45.8	42.1	6.59	1.9	91	4	18.49	2.64	17.59	3.69	20.92	0.05	131	19	125	26	NONE		23.8	52	36.3	729	757	2661	110.9	1.85	38	48.4	0	0	2661
									00:09:27	30.93	0.958	29.629	490	641.574	702.999	1.1	174.7	28.1	42.8	39.1	11.66	3.3	91	7.1	18.24	2.93	17.45	3.81	20.92	0.05	129	21	124	27	NONE		23.8	52	36.3	729	757	4717	196.5	3.28	39	85.8	0	0	4717
									00:09:29	33.33	0.785	26.167	573	495.981	540.599	1.09	145.8	20.1	48.1	44.1	9.02	2.6	92	5.4	18.57	2.56	17.67	3.56	20.92	0.05	132	18	125	25	NONE		23.8	52	36.3	729	757	3642	151.7	2.53	39	66.2	0	0	3642
									00:09:31	31.25	0.778	24.312	546	453.107	506.908	1.12	144.7	20.1	48.8	43.6	8.24	2.4	92	4.9	18.6	2.58	17.76	3.56	20.92	0.05	132	18	126	25	NONE		23.8	52	36.2	729	757	3348	139.5	2.32	39	60.9	0	0	3348
									00:09:33	29.85	0.734	21.91	533	396.331	445.447	1.12	137	18.5	50	44.5	7.21	2.1	93	4.3	18.66	2.52	17.78	3.56	20.92	0.05	133	18	126	25	NONE		23.8	52	36.2	729	757	2931	122.1	2.04	39	53.3	0	0	2931
									00:09:35	30.46	0.779	23.726	505	444.409	496.536	1.12	144.8	20.2	48.6	43.5	8.08	2.3	95	4.7	18.59	2.59	17.74	3.6	20.92	0.05	132	18	126	26	NONE		23.9	52	36.3	729	757	3282	136.8	2.28	39	59.7	0	0	3282
									00:09:37	34.09	0.735	25.057	479	472.595	528.344	1.12	136.5	19.2	48	42.9	8.59	2.5	95	5	18.57	2.61	17.71	3.58	20.92	0.05	132	19	126	25	NONE		23.8	52	36.3	729	757	3491	145.5	2.42	39	63.5	0	0	3491
									00:09:38	31.41	0.755	23.717	502	449.852	504.689	1.12	140.1	19.9	47.8	42.6	8.18	2.3	95	4.7	18.56	2.64	17.71	3.61	20.92	0.05	132	19	126	26	NONE		23.8	52	36.3	729	757	3326	138.6	2.31	39	60.5	0	0	3326
									00:09:40	33.9	0.756	25.627	501	485.762	544.594	1.12	140.3	19.9	47.9	42.7	8.83	2.5	96	5.1	18.56	2.63	17.73	3.59	20.92	0.05	132	19	126	25	NONE		23.9	52	36.3	729	757	3591	149.6	2.49	39	65.3	0	0	3591
									00:09:42	30.93	0.746	23.072	526	440.874	494.454	1.12	138.3	19.8	47.4	42.3	8.02	2.3	97	4.5	18.54	2.65	17.69	3.62	20.92	0.05	132	19	126	26	NONE		23.8	52	36.3	729	757	3259	135.8	2.26	39	59.3	0	0	3259
									00:09:44	29.56	0.715	21.133	469	421.683	472.909	1.12	131.8	19.8	45.2	40.3	7.67	2.2	98	4.3	18.43	2.77	17.67	3.62	20.92	0.05	131	20	125	26	NONE		23.9	52	36.3	729	757	3117	129.9	2.16	39	56.7	0	0	3117
									00:09:57	27.4	0.683	18.712	534	347.175	377.839	1.09	127.2	17.1	48.4	44.4	6.31	1.8	97	3.6	18.62	2.5	17.75	3.54	20.92	0.05	132	18	126	25	NONE		23.8	52	36.3	729	757	2548	106.2	1.77	40	46.3	0	0	2548
									00:09:59	25.42	0.651	16.551	434	314.412	340.495	1.08	120.9	16.6	47	43.4	5.72	1.6	96	3.3	18.57	2.55	17.56	3.67	20.92	0.05	132	18	125	26	NONE		23.8	52	36.3	729	757	2305	96	1.6	40	41.9	0	0	2305
									00:10:01	27.15	0.687	18.652	457	388.716	412.352	1.06	126.1	18.8	43.1	40.6	7.07	2	94	4.1	18.36	2.74	17.52	3.69	20.92	0.05	130	19	124	26	NONE		23.9	52	36.3	729	757	2836	118.2	1.97	40	51.6	0	0	2836
									00:10:03	30.77	0.715	22	473	455.143	479.636	1.05	131.4	19.3	43.6	41.4	8.28	2.4	93	4.9	18.38	2.7	17.53	3.67	20.92	0.05	130	19	124	26	NONE		23.8	52	36.3	729	757	3316	138.2	2.3	40	60.3	0	0	3316
									00:10:06	27.78	0.697	19.361	464	375.73	405.785	1.08	129.1	18.1	46.4	42.9	6.83	2	92	4.1	18.52	2.6	17.58	3.68	20.92	0.05	132	18	125	26	NONE		23.8	52	36.3	729	757	2753	114.7	1.91	40	50.1	0	0	2753
									00:10:08	28.04	0.685	19.206	444	381.82	409.714	1.07	126.5	18.1	45.2	42.1	6.94	2	91	4.2	18.47	2.64	17.52	3.7	20.92	0.05	131	19	124	26	NONE		23.9	52	36.3	729	757	2793	116.4	1.94	40	50.8	0	0	2793
									00:10:10	25	0.614	15.35	437	290.593	312.569	1.08	114.1	15.5	46.8	43.5	5.28	1.5	90	3.2	18.58	2.52	17.58	3.68	20.92	0.05	132	18	125	26	NONE		23.9	52	36.3	729	757	2127	88.6	1.48	40	38.7	0	0	2127
									00:10:12	28.99	0.701	20.319	446	421.321	442.456	1.05	128.8	18.9	43.4	41.3	7.66	2.2	89	4.7	18.37	2.7	17.43	3.77	20.92	0.05	130	19	124	27	NONE		23.9	52	36.3	729	757	3067	127.8	2.13	40	55.8	0	0	3067
									00:10:14	27.03	0.76	20.541	475	435.31	458.612	1.05	139.2	21	42.8	40.7	7.91	2.3	88	4.9	18.32	2.76	17.43	3.75	20.92	0.05	130	20	124	27	NONE		23.9	52	36.3	729	757	3171	132.1	2.2	40	57.7	0	0	3171
									00:10:17	27.52	0.816	22.459	478	468.215	493.571	1.05	149.8	22.2	43.9	41.6	8.51	2.4	89	5.3	18.36	2.72	17.52	3.67	20.92	0.05	130	19	124	26	NONE		23.9	52	36.3	729	757	3411	142.1	2.37	40	62	0	0	3411
									00:10:19	28.17	0.91	25.634	538	559.457	596.795	1.07	165.9	26.2	42.3	39.6	10.17	2.9	89	6.3	18.23	2.88	17.48	3.75	20.92	0.05	129	20	124	27	NONE		23.9	52	36.3	729	757	4087	170.3	2.84	40	74.3	0	0	4087
									00:10:21	28.3	0.898	25.415	604	511.611	555.503	1.09	165.5	24.3	45.8	42.2	9.3	2.7	90	5.7	18.43	2.71	17.7	3.58	20.92	0.05	131	19	126	25	NONE		23.9	52	36.3	729	757	3753	156.4	2.61	40	68.2	0	0	3753
									00:10:23	27.91	0.766	21.377	539	399.231	439.035	1.1	142.5	19.5	48.7	44.2	7.26	2.1	91	4.4	18.6	2.55	17.8	3.46	20.92	0.05	132	18	126	25	NONE		23.9	52	36.3	729	757	2938	122.4	2.04	41	53.4	0	0	2938
									00:10:25	24.49	0.728	17.829	484	326.279	365.508	1.12	135.7	18.5	49.4	44.1	5.93	1.7	91	3.6	18.64	2.54	17.8	3.53	20.92	0.05	132	18	126	25	NONE		23.9	52	36.3	729	757	2411	100.5	1.67	41	43.8	0	0	2411
									00:10:28	24	0.82	19.68	509	375.406	416.54	1.11	152.1	21.5	47.9	43.2	6.83	2	91	4.1	18.55	2.62	17.68	3.65	20.92	0.05	132	19	126	26	NONE		23.9	52	36.3	729	757	2768	115.3	1.92	41	50.3	0	0	2768
									00:10:30	27.15	0.667	18.109	437	365.585	394.705	1.08	122.9	18	44.3	41.1	6.65	1.9	89	4.1	18.43	2.7	17.61	3.62	20.92	0.05	131	19	125	26	NONE		23.9	52	36.3	729	757	2678	111.6	1.86	41	48.7	0	0	2678
									00:10:32	30	0.736	22.08	448	439.845	469.858	1.07	135.9	19.4	45.4	42.5	8	2.3	88	5	18.46	2.64	17.63	3.59	20.92	0.05	131	19	125	25	NONE		23.9	52	36.3	729	757	3214	133.9	2.23	41	58.4	0	0	3214
									00:10:34	29.27	0.711	20.81	437	419.765	444.246	1.06	131.1	18.8	44.7	42.2	7.63	2.2	87	4.8	18.44	2.64	17.62	3.6	20.92	0.05	131	19	125	26	NONE		23.9	52	36.3	729	757	3061	127.5	2.13	41	55.7	0	0	3061
									00:10:36	26.67	0.617	16.453	438	327.264	344.343	1.05	114	16	44.6	42.4	5.95	1.7	86	3.8	18.48	2.59	17.63	3.57	20.92	0.05	131	18	125	25	NONE		23.8	53	36.3	729	757	2383	99.3	1.66	41	43.3	0	0	2383
									00:10:39	26.32	0.726	19.105	471	389.331	410.096	1.05	133.7	19.3	44.3	42.1	7.08	2	85	4.6	18.42	2.66	17.54	3.66	20.92	0.05	131	19	125	26	NONE		23.8	53	36.3	729	757	2836	118.2	1.97	41	51.6	0	0	2836
									00:10:41	25.97	0.696	18.078	455	364.597	379.439	1.04	128.4	18.1	44.6	42.9	6.63	1.9	85	4.3	18.45	2.6	17.64	3.57	20.92	0.05	131	18	125	25	NONE		23.8	53	36.3	729	757	2649	110.4	1.84	41	48.2	0	0	2649
									00:10:44	21.58	0.749	16.165	501	333.361	352.119	1.06	137.7	20.2	44	41.6	6.06	1.7	84	4	18.38	2.7	17.51	3.7	20.92	0.05	131	19	124	26	NONE		23.8	53	36.3	729	757	2430	101.2	1.69	41	44.2	0	0	2430
									00:10:46	24.9	0.803	19.992	434	405.633	424.062	1.05	148	21.1	45	43	7.38	2.1	84	4.8	18.43	2.63	17.49	3.66	20.92	0.05	131	19	124	26	NONE		23.8	53	36.3	729	757	2950	122.9	2.05	41	53.6	0	0	2950
									00:10:48	28.71	0.646	18.545	489	358.017	367.995	1.03	119.9	15.9	46.2	44.9	6.51	1.9	85	4.2	18.56	2.46	17.65	3.46	20.92	0.05	132	17	125	25	NONE		23.8	53	36.3	729	757	2594	108.1	1.8	41	47.2	0	0	2594
									00:10:50	31.58	0.573	18.095	386	360.719	371.961	1.03	105.9	14.6	44	42.7	6.56	1.9	85	4.2	18.48	2.55	17.65	3.44	20.92	0.05	131	18	125	24	NONE		23.8	53	36.3	729	757	2615	109	1.82	41	47.5	0	0	2615
									00:10:53	25.86	0.534	13.81	403	262.364	270.987	1.03	99.3	13	45.7	44.3	4.77	1.4	85	3.1	18.6	2.43	17.7	3.41	20.92	0.05	132	17	126	24	NONE		23.8	53	36.3	729	757	1903	79.3	1.32	41	34.6	0	0	1903
									00:10:55	25.86	0.569	14.716	384	289.156	294.022	1.02	105.4	14.1	44.6	43.9	5.26	1.5	83	3.5	18.52	2.48	17.53	3.56	20.92	0.05	132	18	124	25	NONE		23.8	53	36.3	729	757	2090	87.1	1.45	42	38	0	0	2090
									00:10:57	28.57	0.646	18.457	399	385.77	389.751	1.01	118.7	16.9	42.7	42.2	7.01	2	83	4.6	18.37	2.62	17.52	3.58	20.92	0.05	130	19	124	25	NONE		23.8	53	36.3	729	757	2784	116	1.93	42	50.6	0	0	2784
									00:10:59	29.27	0.67	19.61	397	407.932	411.01	1.01	123.2	17.4	43	42.7	7.42	2.1	83	4.9	18.39	2.6	17.55	3.49	20.92	0.05	131	18	125	25	NONE		23.8	53	36.3	729	757	2942	122.6	2.04	42	53.5	0	0	2942
									00:11:01	29.56	0.504	14.897	389	305.494	302.761	0.99	92.9	12.7	42	42.4	5.55	1.6	84	3.6	18.43	2.52	17.73	3.34	20.92	0.05	131	18	126	24	NONE		23.9	52	36.3	729	757	2195	91.5	1.52	42	39.9	0	67	2128
									00:11:03	31.25	0.617	19.281	378	418.455	418.946	1	112.8	16.6	40.8	40.8	7.61	2.2	85	4.9	18.28	2.69	17.45	3.54	20.92	0.05	130	19	124	25	NONE		23.9	52	36.3	729	757	3014	125.6	2.09	42	54.8	0	0	3014
									00:11:06	23.17	0.985	22.819	455	512.746	518.668	1.01	179.1	27.7	41.3	40.9	9.32	2.7	88	5.8	18.18	2.81	17.37	3.71	20.92	0.05	129	20	123	26	NONE		23.9	53	36.3	729	757	3701	154.2	2.57	42	67.3	0	0	3701
									00:11:08	28.85	0.578	16.673	631	294.176	296.981	1.01	108.5	12.8	49.8	49.3	5.35	1.5	92	3.2	18.77	2.21	17.72	3.27	20.92	0.05	133	16	126	23	NONE		23.9	52	36.3	729	757	2123	88.4	1.47	42	38.6	0	0	2123
									00:11:10	22.47	0.633	14.225	421	294.549	302.97	1.03	116.4	16.7	43	41.8	5.36	1.5	94	3.1	18.39	2.64	17.61	3.48	20.92	0.05	131	19	125	25	NONE		23.9	52	36.3	729	757	2134	88.9	1.48	42	38.8	0	0	2134
									00:11:12	31.75	0.629	19.968	445	413.112	409.763	0.99	115.8	16	43	43.3	7.51	2.1	96	4.3	18.41	2.54	17.55	3.48	20.92	0.05	131	18	125	25	NONE		23.9	52	36.3	729	757	2969	123.7	2.06	42	54	0	82	2887
									00:11:14	32.61	0.697	22.728	437	496.636	484.382	0.98	127.4	18.4	41.2	42.2	9.03	2.6	96	5.2	18.28	2.64	17.27	3.71	20.92	0.05	130	19	123	26	NONE		23.9	52	36.3	729	757	3556	148.2	2.47	42	64.7	0	299	3257
									00:11:16	26.09	0.734	19.148	440	438.73	430.043	0.98	133.2	20.4	39.5	40.3	7.98	2.3	96	4.6	18.15	2.78	17.23	3.76	20.92	0.05	129	20	122	27	NONE		23.9	52	36.3	729	757	3145	131	2.18	42	57.2	0	213	2933
									00:11:18	29.27	0.642	18.79	431	405.734	389.661	0.96	117.6	16.5	41.3	43	7.38	2.1	95	4.3	18.32	2.57	17.27	3.64	20.92	0.05	130	18	123	26	NONE		23.9	52	36.3	729	757	2896	120.7	2.01	42	52.7	0	392	2504
									00:11:21	27.65	0.563	15.567	471	333.904	323.508	0.97	103.2	14.5	40.8	42.1	6.07	1.7	94	3.6	18.33	2.58	17.44	3.52	20.92	0.05	130	18	124	25	NONE		23.9	52	36.3	729	757	2388	99.5	1.66	42	43.4	0	254	2134
									00:11:22	30.61	0.721	22.071	400	501.721	479.609	0.96	131.1	19.4	39.7	41.6	9.12	2.6	94	5.3	18.18	2.69	17.21	3.7	20.92	0.05	129	19	122	26	NONE		23.9	52	36.3	729	757	3577	149.1	2.48	42	65	0	538	3039
									00:11:24	30.61	0.657	20.112	455	457.188	432.552	0.95	119.5	17.5	39.3	41.5	8.31	2.4	95	4.8	18.19	2.66	17.31	3.57	20.92	0.05	129	19	123	25	NONE		23.9	52	36.3	729	757	3253	135.5	2.26	42	59.1	0	598	2655
									00:11:27	27.4	0.625	17.123	438	378.138	364.944	0.97	114.1	16.5	40.2	41.7	6.88	2	94	4	18.26	2.64	17.23	3.68	20.92	0.05	130	19	122	26	NONE		23.9	52	36.3	729	757	2702	112.6	1.88	43	49.1	0	322	2380
									00:11:29	24.9	0.75	18.672	479	431.299	416.394	0.97	136	20.7	39.3	40.7	7.84	2.2	92	4.7	18.13	2.76	17.25	3.73	20.92	0.05	129	20	122	26	NONE		23.9	52	36.3	729	757	3082	128.4	2.14	43	56	0	364	2718
									00:11:31	37.97	0.699	26.544	372	594.078	567.178	0.95	127.4	18.5	40.2	42.1	10.8	3.1	92	6.5	18.23	2.65	17.24	3.6	20.92	0.05	129	19	122	26	NONE		23.9	52	36.3	729	757	4235	176.4	2.94	43	77	0	654	3580
									00:11:33	25.64	0.729	18.692	527	420.99	416.417	0.99	132.6	20.1	40.1	40.6	7.65	2.2	93	4.5	18.19	2.76	17.27	3.72	20.92	0.05	129	20	123	26	NONE		23.9	52	36.3	729	757	3024	126	2.1	43	55	0	112	2912
									00:11:35	32.61	0.604	19.696	463	406.578	394.396	0.97	111.3	15	42.8	44.2	7.39	2.1	94	4.3	18.43	2.48	17.39	3.54	20.92	0.05	131	18	123	25	NONE		23.9	52	36.3	729	757	2908	121.2	2.02	43	52.9	0	297	2611
									00:11:37	30.46	0.634	19.31	452	421.031	413.109	0.98	115.9	16.8	40.8	41.6	7.66	2.2	94	4.5	18.28	2.65	17.44	3.56	20.92	0.05	130	19	124	25	NONE		23.9	52	36.3	729	757	3019	125.8	2.1	43	54.9	0	194	2825
									00:11:39	29.41	0.559	16.441	426	343.722	336.914	0.98	102.8	14.2	41.8	42.7	6.25	1.8	94	3.7	18.39	2.54	17.43	3.52	20.92	0.05	131	18	124	25	NONE		23.9	52	36.3	729	757	2464	102.7	1.71	43	44.8	0	167	2297
									00:11:41	24.79	0.589	14.603	442	296.831	293.906	0.99	108.7	14.7	43.4	43.8	5.4	1.5	92	3.2	18.46	2.5	17.47	3.58	20.92	0.05	131	18	124	25	NONE		23.9	52	36.3	729	757	2133	88.9	1.48	43	38.8	0	72	2061
									00:11:44	21.28	0.709	15.085	390	338.311	329.952	0.98	129.1	19.2	40.2	41.2	6.15	1.8	92	3.7	18.21	2.71	17.03	3.8	20.92	0.05	129	19	121	27	NONE		23.9	52	36.3	729	757	2423	100.9	1.68	43	44	0	204	2218
									00:11:46	31.25	0.725	22.656	473	512.023	494.696	0.97	131.9	19.6	40	41.4	9.31	2.7	93	5.5	18.19	2.7	17.23	3.7	20.92	0.05	129	19	122	26	NONE		23.9	52	36.3	729	757	3659	152.5	2.54	43	66.5	0	423	3237
									00:11:48	26.43	0.61	16.123	471	359.373	347.896	0.97	111.2	16.3	39.7	41	6.53	1.9	94	3.8	18.23	2.67	17.4	3.57	20.92	0.05	129	19	124	25	NONE		23.9	52	36.3	729	757	2569	107.1	1.78	43	46.7	0	280	2289
									00:11:51	26.91	0.602	16.197	422	361.52	352.012	0.97	109.7	16.2	39.6	40.7	6.57	1.9	93	3.9	18.22	2.69	17.36	3.61	20.92	0.05	129	19	123	26	NONE		23.9	52	36.3	729	757	2588	107.8	1.8	43	47.1	0	232	2356
									00:11:53	26.2	0.584	15.301	424	342.725	330.045	0.96	106.4	15.6	39.3	40.8	6.23	1.8	92	3.7	18.22	2.67	17.41	3.55	20.92	0.05	129	19	124	25	NONE		23.9	52	36.3	729	757	2448	102	1.7	43	44.5	0	309	2138
									00:11:55	29.27	0.577	16.888	407	373.64	361.544	0.97	105.3	15.3	39.7	41	6.79	1.9	92	4.1	18.25	2.65	17.36	3.56	20.92	0.05	130	19	123	25	NONE		23.9	52	36.3	729	757	2671	111.3	1.85	44	48.6	0	295	2376
									00:11:57	29.7	0.605	17.97	398	400.614	386.124	0.96	110.3	16.1	39.7	41.2	7.28	2.1	92	4.4	18.23	2.66	17.33	3.63	20.92	0.05	129	19	123	26	NONE		23.9	52	36.3	729	757	2861	119.2	1.99	44	52	0	353	2508
									00:11:59	27.15	0.584	15.855	423	343.37	333.057	0.97	106.9	15.2	40.6	41.9	6.24	1.8	91	3.8	18.3	2.6	17.41	3.54	20.92	0.05	130	18	124	25	NONE		23.9	52	36.3	729	757	2456	102.3	1.71	44	44.7	0	252	2204
									00:12:01	30.46	0.592	18.03	385	398.25	381.048	0.96	108.1	15.5	39.9	41.7	7.24	2.1	90	4.4	18.26	2.62	17.35	3.58	20.92	0.05	130	19	123	25	NONE		24	52	36.3	729	757	2840	118.3	1.97	44	51.6	0	419	2421
									00:12:03	24.59	0.842	20.705	505	484.506	475.099	0.98	152.3	23.9	39.2	40	8.81	2.5	91	5.3	18.09	2.84	17.19	3.77	20.92	0.05	128	20	122	27	NONE		24	52	36.3	729	757	3474	144.7	2.41	44	63.2	0	230	3243
									00:12:07	19.05	1.569	29.886	1091	604.132	633.499	1.05	289.3	41.2	47.3	45.1	10.98	3.1	92	6.6	18.44	2.63	17.83	3.39	20.92	0.05	131	19	127	24	NONE		24	52	36.3	729	757	4396	183.2	3.05	44	79.9	0	0	4396
									00:12:09	25.32	0.466	11.797	305	208.603	215.978	1.04	87.4	10.6	48.1	46.4	3.79	1.1	92	2.3	18.76	2.27	17.99	3.15	20.92	0.05	133	16	128	22	NONE		24	52	36.3	729	757	1514	63.1	1.05	44	27.5	0	0	1514
									00:12:11	29.27	0.512	14.985	307	314.273	321.392	1.02	94	13.6	41.2	40.3	5.71	1.6	92	3.4	18.36	2.66	17.63	3.46	20.92	0.05	130	19	125	25	NONE		24	52	36.3	729	757	2274	94.8	1.58	44	41.3	0	0	2274
									00:12:14	23.44	0.42	9.844	318	188.183	188.817	1	78.1	10	43.6	43.4	3.42	1	91	2.1	18.6	2.38	17.75	3.34	20.92	0.05	132	17	126	24	NONE		24	52	36.3	729	757	1356	56.5	0.94	44	24.7	0	0	1356
									00:12:16	29.27	0.521	15.249	290	335.738	318.863	0.95	95.2	13.5	39.3	41.4	6.1	1.7	90	3.7	18.27	2.59	17.37	3.55	20.92	0.05	130	18	123	25	NONE		24	52	36.3	729	757	2391	99.6	1.66	44	43.5	0	410	1981
									00:12:18	29.85	0.474	14.149	305	325.365	303.676	0.93	86.1	12.6	37.1	39.7	5.92	1.7	90	3.6	18.16	2.66	17.29	3.52	20.92	0.05	129	19	123	25	NONE		24	52	36.3	729	757	2308	96.2	1.6	44	42	0	525	1783
									00:12:20	32.09	0.492	15.786	312	380.477	344.65	0.91	88.8	13.3	35.6	39.3	6.92	2	91	4.2	18.05	2.7	17.18	3.6	20.92	0.05	128	19	122	26	NONE		24	52	36.3	729	757	2683	111.8	1.86	44	48.8	0	862	1821
									00:12:22	30.15	0.603	18.181	365	454.159	411.805	0.91	108.2	16.9	35.4	39	8.26	2.4	91	5	17.94	2.8	17.02	3.72	20.92	0.05	127	20	121	26	NONE		24	52	36.3	729	757	3203	133.5	2.22	44	58.2	0	1019	2183
									00:12:23	31.75	0.57	18.095	375	443.303	402.678	0.91	102.6	15.7	35.8	39.4	8.06	2.3	91	4.9	18	2.75	17.03	3.66	20.92	0.05	128	20	121	26	NONE		24	52	36.3	729	757	3127	130.3	2.17	44	56.9	0	978	2149
									00:12:25	33.33	0.643	21.433	381	555.429	498.608	0.9	114.7	18.5	34.4	38.3	10.1	2.9	92	6	17.84	2.88	17.02	3.72	20.92	0.05	127	20	121	26	NONE		24	52	36.3	729	757	3909	162.9	2.71	44	71.1	0	1365	2544
									00:12:28	25.32	0.593	15.013	376	361.242	322.964	0.89	107.1	15.8	36.7	41	6.57	1.9	94	3.8	18.06	2.66	17.17	3.61	20.92	0.05	128	19	122	26	NONE		24	52	36.3	729	757	2540	105.8	1.76	45	46.2	0	919	1622
									00:12:30	22.22	0.648	14.4	492	356.248	319.559	0.9	116.5	17.8	36.1	40.2	6.48	1.9	95	3.7	17.98	2.75	16.99	3.74	20.92	0.05	128	20	121	27	NONE		24	52	36.3	729	757	2507	104.5	1.74	45	45.6	0	881	1626
									00:12:32	28.17	0.618	17.408	435	397.039	359.067	0.9	112.5	15.8	38.9	43	7.22	2.1	94	4.2	18.2	2.56	17.13	3.67	20.92	0.05	129	18	122	26	NONE		24	52	36.3	729	757	2799	116.6	1.94	45	50.9	0	913	1885
									00:12:35	27.03	0.638	17.243	436	407.829	368.751	0.9	115.5	16.9	37.6	41.6	7.42	2.1	94	4.3	18.1	2.65	17.15	3.67	20.92	0.05	129	19	122	26	NONE		24.1	52	36.3	729	757	2874	119.8	2	45	52.3	0	940	1934
									00:12:37	28.71	0.647	18.574	397	432.085	393.945	0.91	117.4	17	38.3	42	7.86	2.2	93	4.6	18.15	2.63	17.18	3.63	20.92	0.05	129	19	122	26	NONE		24.1	52	36.3	729	757	3051	127.1	2.12	45	55.5	0	919	2132
									00:12:39	27.65	0.631	17.447	424	399.893	370.506	0.93	114.7	16.6	38.8	41.9	7.27	2.1	93	4.3	18.18	2.63	17.2	3.62	20.92	0.05	129	19	122	26	NONE		24.1	52	36.3	729	757	2833	118	1.97	45	51.5	0	710	2122
									00:12:41	24.9	0.61	15.187	436	339.702	313.338	0.92	111.3	15.6	39.6	42.9	6.18	1.8	92	3.7	18.25	2.56	17.27	3.61	20.92	0.05	130	18	123	26	NONE		24.1	52	36.3	729	757	2404	100.2	1.67	45	43.7	0	637	1767
									00:12:43	28.85	0.633	18.26	394	417.126	388.889	0.93	115.1	16.7	38.9	41.8	7.58	2.2	92	4.5	18.18	2.64	17.22	3.63	20.92	0.05	129	19	122	26	NONE		24.1	52	36.3	729	757	2959	123.3	2.05	45	53.8	0	684	2275
									00:12:45	31.25	0.546	17.062	349	385.398	352.982	0.92	99.5	14	38.6	42.1	7.01	2	92	4.2	18.22	2.56	17.3	3.54	20.92	0.05	129	18	123	25	NONE		24.1	52	36.3	729	757	2724	113.5	1.89	45	49.5	0	782	1942
									00:12:48	23.81	0.582	13.857	414	311.099	290.14	0.93	106.1	15.1	39.2	42	5.66	1.6	93	3.3	18.23	2.59	17.21	3.63	20.92	0.05	129	18	122	26	NONE		24.1	52	36.3	729	757	2207	91.9	1.53	45	40.1	0	507	1699
									00:12:50	27.91	0.54	15.07	360	337.955	310.698	0.92	98.5	13.8	38.8	42.2	6.14	1.8	91	3.7	18.24	2.56	17.3	3.57	20.92	0.05	130	18	123	25	NONE		24.1	52	36.3	729	757	2390	99.6	1.66	45	43.5	0	658	1732
									00:12:52	24	0.5	12	333	254.741	235.998	0.93	91.9	12.2	40.5	43.7	4.63	1.3	90	2.8	18.38	2.44	17.3	3.52	20.92	0.05	130	17	123	25	NONE		24.1	52	36.3	729	757	1804	75.2	1.25	45	32.8	0	453	1351
									00:12:55	28.44	0.702	19.962	399	482.777	441.046	0.91	126.6	19.2	37.2	40.7	8.78	2.5	92	5.2	18.03	2.74	17.08	3.71	20.92	0.05	128	19	121	26	NONE		24.1	52	36.3	729	757	3410	142.1	2.37	45	62	0	1006	2404
									00:12:56	32.43	0.63	20.432	387	483.507	442.611	0.92	114	16.9	37.6	41	8.79	2.5	92	5.3	18.1	2.68	17.17	3.62	20.92	0.05	128	19	122	26	NONE		24.1	52	36.3	729	757	3416	142.4	2.37	45	62.1	0	986	2430
									00:12:59	26.2	0.552	14.463	405	334.86	308.822	0.92	100.2	14.6	37.7	40.9	6.09	1.7	91	3.7	18.15	2.64	17.22	3.6	20.92	0.05	129	19	122	26	NONE		24.1	52	36.3	729	757	2370	98.7	1.65	46	43.1	0	629	1741
									00:13:01	24.9	0.573	14.266	419	326.804	299.375	0.92	104.2	14.9	38.3	41.8	5.94	1.7	91	3.6	18.18	2.6	17.21	3.63	20.92	0.05	129	18	122	26	NONE		24.1	52	36.3	729	757	2310	96.2	1.6	46	42	0	662	1648
									00:13:04	25.32	0.597	15.114	404	355.851	327.094	0.92	108.1	16	37.5	40.8	6.47	1.8	92	3.9	18.11	2.68	17.15	3.64	20.92	0.05	129	19	122	26	NONE		24.1	52	36.3	729	757	2517	104.9	1.75	46	45.8	0	694	1822
									00:13:06	22.3	0.561	12.513	405	292.517	268.324	0.92	101.7	14.9	37.4	40.8	5.32	1.5	93	3.1	18.13	2.66	17.17	3.63	20.92	0.05	129	19	122	26	NONE		24.1	52	36.3	729	757	2068	86.2	1.44	46	37.6	0	584	1484
									00:13:09	26.32	0.566	14.895	344	355.628	323.015	0.91	102.3	15.2	36.7	40.4	6.47	1.8	90	4	18.07	2.69	17.13	3.64	20.92	0.05	128	19	122	26	NONE		24.1	52	36.3	729	757	2509	104.5	1.74	46	45.6	0	785	1724
									00:13:11	22.64	0.692	15.668	411	385.55	347.537	0.9	124.5	19	36.5	40.5	7.01	2	90	4.3	17.99	2.75	16.9	3.83	20.92	0.05	128	19	120	27	NONE		24.1	52	36.3	729	757	2716	113.2	1.89	46	49.4	0	914	1802
									00:13:15	17.65	1.271	22.429	444	591.346	596.331	1.01	225.1	41.7	35.8	35.5	10.75	3.1	93	6.4	17.71	3.28	16.44	3.96	20.92	0.05	126	23	117	28	NONE		24.1	52	36.3	729	757	4266	177.7	2.96	46	77.6	0	0	4266
									00:13:17	26.43	0.478	12.634	657	232.699	201.417	0.87	89.6	9.5	46.3	53.5	4.23	1.2	93	2.5	18.74	1.99	17.61	3.05	20.92	0.05	133	14	125	22	NONE		24.1	52	36.3	729	757	1626	67.7	1.13	46	29.6	0	746	880
									00:13:20	21.05	1.032	21.726	766	484.978	451.868	0.93	188.3	26.6	41.8	44.8	8.82	2.5	93	5.2	18.25	2.58	17.44	3.46	20.92	0.05	130	18	124	25	NONE		24.1	52	36.3	729	757	3439	143.3	2.39	46	62.5	0	801	2638
									00:13:21	41.96	0.559	23.455	313	515.63	484.074	0.94	102.2	14.3	39.8	42.4	9.38	2.7	94	5.5	18.28	2.56	17.41	3.37	20.92	0.05	130	18	124	24	NONE		24.1	52	36.3	729	757	3663	152.6	2.54	46	66.6	0	765	2898
									00:13:23	32.26	0.626	20.194	464	438.278	419.059	0.96	114.6	16.1	40.9	42.8	7.97	2.3	96	4.6	18.31	2.57	17.44	3.43	20.92	0.05	130	18	124	24	NONE		24.1	52	36.3	729	757	3125	130.2	2.17	46	56.8	0	468	2657
									00:13:25	31.75	0.541	17.175	416	355.863	337.759	0.95	99.7	13.2	42	44.3	6.47	1.8	96	3.7	18.43	2.44	17.64	3.31	20.92	0.05	131	17	125	24	NONE		24.1	52	36.3	729	757	2534	105.6	1.76	46	46.1	0	440	2094
									00:13:27	32.61	0.472	15.391	366	282.896	270.048	0.95	88.3	10.3	46.3	48.5	5.14	1.5	95	3	18.71	2.18	17.77	3.13	20.92	0.05	133	15	126	22	NONE		24.1	52	36.3	729	757	2016	84	1.4	46	36.7	0	313	1704
									00:13:29	31.91	0.406	12.957	342	244.198	236.282	0.97	75.7	9.2	43.9	45.4	4.44	1.3	93	2.6	18.65	2.27	17.67	3.19	20.92	0.05	132	16	125	23	NONE		24.1	52	36.3	729	757	1746	72.7	1.21	46	31.7	0	193	1553
									00:13:30	31.58	0.779	24.6	426	581.924	553.767	0.95	140.8	21.7	38.5	40.4	10.58	3	94	6.2	18.07	2.79	17.14	3.74	20.92	0.05	128	20	122	27	NONE		24.1	52	36.4	729	757	4145	172.7	2.88	46	75.4	0	685	3461
									00:13:33	22.47	0.67	15.056	527	335.016	330.36	0.99	122.1	18.2	40.2	40.8	6.09	1.7	94	3.6	18.22	2.72	17.29	3.69	20.92	0.05	129	19	123	26	NONE		24.1	52	36.4	729	757	2405	100.2	1.67	47	43.7	0	114	2291
									00:13:36	24.69	0.567	14	408	323.517	313.235	0.97	102.8	15.7	37.9	39.2	5.88	1.7	91	3.6	18.13	2.77	17.25	3.72	20.92	0.05	129	20	122	26	NONE		24.1	52	36.3	729	757	2313	96.4	1.61	47	42.1	0	251	2062
									00:13:38	27.65	0.562	15.539	360	366.093	353.097	0.96	101.6	15.8	37.2	38.5	6.66	1.9	89	4.1	18.08	2.81	17.16	3.75	20.92	0.05	128	20	122	27	NONE		24.1	52	36.3	729	757	2615	109	1.82	47	47.6	0	317	2298
									00:13:40	31.09	0.588	18.28	318	435.472	409.459	0.94	106.2	16.3	37	39.3	7.92	2.3	90	4.8	18.06	2.77	17.22	3.68	20.92	0.05	128	20	122	26	NONE		24.1	52	36.3	729	757	3094	128.9	2.15	47	56.3	0	631	2463
									00:13:42	28.3	0.497	14.066	364	331.569	313.271	0.94	89.9	13.7	36.4	38.6	6.03	1.7	90	3.7	18.09	2.76	17.15	3.73	20.92	0.05	128	20	122	26	NONE		24.2	52	36.3	729	757	2358	98.3	1.64	47	42.9	0	444	1914
									00:13:44	24.79	0.521	12.917	401	316.09	296.632	0.94	93.7	14.8	35.4	37.7	5.75	1.6	87	3.6	17.98	2.84	17.07	3.82	20.92	0.05	128	20	121	27	NONE		24.2	52	36.3	729	757	2245	93.5	1.56	47	40.8	0	472	1773
									00:13:46	27.65	0.572	15.816	383	382.556	355.252	0.93	103.1	15.9	36.3	39.1	6.96	2	86	4.4	18.02	2.78	17.11	3.75	20.92	0.05	128	20	121	27	NONE		24.2	52	36.3	729	757	2711	113	1.88	47	49.3	0	660	2051
									00:13:49	26.67	0.553	14.747	389	358.046	334.052	0.93	99.6	15.5	36	38.6	6.51	1.9	86	4.2	18.01	2.8	17.07	3.78	20.92	0.05	128	20	121	27	NONE		24.2	52	36.4	729	757	2540	105.8	1.76	47	46.2	0	581	1959
									00:13:51	22.81	0.546	12.456	373	303.883	280.218	0.92	98.3	15.2	35.7	38.8	5.53	1.6	90	3.4	18	2.78	16.98	3.83	20.92	0.05	128	20	121	27	NONE		24.3	52	36.4	729	757	2150	89.6	1.49	47	39.1	0	572	1579
									00:13:54	21.51	0.555	11.935	404	291.401	269.378	0.92	99.9	15.5	35.8	38.7	5.3	1.5	88	3.3	18	2.79	16.94	3.86	20.92	0.05	128	20	120	27	NONE		24.3	52	36.3	729	757	2063	86	1.43	47	37.5	0	532	1531
									00:13:56	25.21	0.575	14.496	378	369.852	336.318	0.91	102.8	16.5	34.4	37.9	6.72	1.9	87	4.3	17.88	2.87	16.91	3.85	20.92	0.05	127	20	120	27	NONE		24.3	52	36.3	729	757	2610	108.7	1.81	47	47.5	0	808	1802
									00:13:59	26.79	0.621	16.634	384	433.554	385.479	0.89	110.7	17.8	34	38.3	7.88	2.3	87	5	17.83	2.87	16.85	3.85	20.92	0.05	127	20	120	27	NONE		24.3	52	36.3	729	757	3045	126.9	2.11	47	55.4	0	1153	1893
									00:14:02	18.02	0.636	11.459	363	290.114	260.674	0.9	113.9	17.9	35.2	39.1	5.27	1.5	90	3.2	17.91	2.81	16.91	3.82	20.92	0.05	127	20	120	27	NONE		24.4	52	36.4	729	757	2042	85.1	1.42	47	37.1	0	707	1335
									00:14:04	26.32	0.63	16.579	422	464.036	408.932	0.88	110.9	19.2	31.8	36	8.44	2.4	89	5.2	17.6	3.05	16.7	3.91	20.92	0.05	125	22	119	28	NONE		24.4	52	36.4	729	757	3254	135.6	2.26	48	59.2	0	1319	1935
									00:14:08	17.09	0.947	16.188	414	501.557	444.851	0.89	163.3	32.1	29.9	33.7	9.12	2.6	89	5.6	17.24	3.39	16.48	4.1	20.92	0.05	122	24	117	29	NONE		24.4	52	36.4	729	757	3521	146.7	2.45	48	64	0	1359	2163
									00:14:10	31.58	0.705	22.263	434	641.61	541.7	0.84	123.6	21.2	31.3	37	11.67	3.3	90	7.1	17.53	3.01	16.63	3.74	20.92	0.05	124	21	118	27	NONE		24.4	52	36.4	729	757	4461	185.9	3.1	48	81.1	0	2371	2090
									00:14:12	25.32	0.434	10.987	551	243.036	205.873	0.85	79.5	10.1	37.9	44.8	4.42	1.3	91	2.7	18.32	2.33	17.33	3.27	20.92	0.05	130	17	123	23	NONE		24.5	51	36.4	729	757	1691	70.5	1.17	48	30.7	0	883	808
									00:14:14	28.3	0.514	14.547	399	346.914	306.075	0.88	93	13.4	36.2	41.1	6.31	1.8	89	3.9	18.09	2.61	17.22	3.46	20.92	0.05	128	19	122	25	NONE		24.5	51	36.4	729	757	2433	101.4	1.69	48	44.2	0	978	1456
									00:14:16	30.3	0.543	16.455	375	417.357	364.755	0.87	97.3	14.9	34.3	39.3	7.59	2.2	89	4.7	17.92	2.74	16.99	3.63	20.92	0.05	127	19	121	26	NONE		24.5	52	36.4	729	757	2922	121.7	2.03	48	53.1	0	1257	1665
									00:14:18	31.25	0.614	19.188	391	501.804	444.672	0.89	109.4	17.6	33.9	38.2	9.12	2.6	90	5.6	17.82	2.87	16.99	3.69	20.92	0.05	127	20	121	26	NONE		24.5	51	36.4	729	757	3522	146.8	2.45	48	64	0	1369	2154
									00:14:20	24.79	0.506	12.545	442	309.068	280.459	0.91	91	14	35	38.5	5.62	1.6	91	3.4	17.98	2.77	17.05	3.68	20.92	0.05	128	20	121	26	NONE		24.6	51	36.4	729	757	2180	90.8	1.51	48	39.6	0	689	1491
									00:14:23	22.14	0.494	10.937	370	247.915	225.05	0.91	90	12.6	37.9	41.7	4.51	1.3	88	2.8	18.22	2.55	17.14	3.67	20.92	0.05	129	18	122	26	NONE		24.6	51	36.4	729	757	1749	72.9	1.21	48	31.8	0	550	1198
									00:14:26	24.59	0.523	12.861	375	312.606	280.009	0.9	94.3	14.1	35.6	39.8	5.68	1.6	86	3.6	18.03	2.7	16.99	3.73	20.92	0.05	128	19	121	26	NONE		24.6	51	36.4	729	757	2199	91.6	1.53	48	40	0	783	1416
									00:14:27	32.61	0.693	22.598	341	592.606	527.343	0.89	123.4	20	34.3	38.5	10.77	3.1	87	6.8	17.81	2.89	16.97	3.74	20.92	0.05	126	20	120	27	NONE		24.6	51	36.4	729	757	4163	173.5	2.89	48	75.7	0	1565	2599
									00:14:30	28.3	0.662	18.736	487	435.972	388.191	0.89	120.2	17	38.4	43.2	7.93	2.3	87	5	18.16	2.57	17.23	3.49	20.92	0.05	129	18	122	25	NONE		24.6	51	36.4	729	757	3063	127.6	2.13	48	55.7	0	1146	1917
									00:14:31	32.61	0.56	18.261	326	398.525	360.089	0.9	102.6	13.7	40.1	44.4	7.25	2.1	87	4.6	18.32	2.45	17.4	3.4	20.92	0.05	130	17	124	24	NONE		24.6	51	36.4	729	757	2808	117	1.95	48	51.1	0	924	1884
									00:14:34	24.19	0.586	14.177	499	278.7	258.945	0.93	108.8	13.3	44.8	48.2	5.07	1.4	88	3.2	18.57	2.27	17.41	3.43	20.92	0.05	132	16	124	24	NONE		24.6	51	36.4	729	757	1975	82.3	1.37	48	35.9	0	478	1497
									00:14:38	13.61	0.998	13.578	938	269.92	263.112	0.97	184.8	24	46.8	48	4.91	1.4	88	3.1	18.52	2.4	17.76	3.28	20.92	0.05	131	17	126	23	NONE		24.6	51	36.4	729	757	1933	80.5	1.34	49	35.1	0	166	1766
									00:14:41	24.1	0.626	15.084	255	335.32	320.963	0.96	114.2	16.5	40	41.7	6.1	1.7	87	3.9	18.24	2.64	17.32	3.63	20.92	0.05	130	19	123	26	NONE		24.6	51	36.4	729	757	2392	99.6	1.66	49	43.5	0	349	2042
									00:14:43	25.86	0.466	12.052	336	252.22	235.518	0.93	85.8	11.3	40.6	43.5	4.59	1.3	85	3	18.41	2.42	17.4	3.46	20.92	0.05	131	17	124	25	NONE		24.6	51	36.4	729	757	1790	74.6	1.24	49	32.5	0	404	1385
									00:14:57	24.39	0.55	13.415	354	331.672	277.451	0.84	99.1	14.1	35.3	42.2	6.03	1.7	86	3.9	18.02	2.56	16.76	3.69	20.92	0.05	128	18	119	26	NONE		24.5	52	36.4	729	757	2302	95.9	1.6	49	41.9	0	1284	1018
									00:14:59	28.04	0.572	16.037	328	413.841	339.444	0.82	102.4	15	34	41.5	7.52	2.1	83	5	17.9	2.62	16.76	3.65	20.92	0.05	127	19	119	26	NONE		24.5	52	36.4	729	757	2862	119.2	1.99	49	52	0	1756	1106
									00:15:02	26.67	0.641	17.093	347	462.931	379.139	0.82	113.8	17.6	32.9	40.2	8.42	2.4	83	5.6	17.75	2.75	16.66	3.77	20.92	0.05	126	19	118	27	NONE		24.5	52	36.4	729	757	3200	133.3	2.22	49	58.2	0	1977	1223
									00:15:04	29.27	0.671	19.639	372	561.226	454.296	0.81	118	19.2	31.3	38.7	10.2	2.9	86	6.5	17.59	2.86	16.65	3.74	20.92	0.05	125	20	118	27	NONE		24.5	52	36.4	729	757	3871	161.3	2.69	49	70.4	0	2517	1354
									00:15:06	29.85	0.48	14.328	349	361.417	291.296	0.81	86.3	12.1	33.9	42	6.57	1.9	89	4.1	17.98	2.52	16.85	3.55	20.92	0.05	128	18	120	25	NONE		24.5	52	36.4	729	757	2491	103.8	1.73	49	45.3	0	1650	842
									00:15:08	31.75	0.675	21.429	389	609.966	492.702	0.81	118.8	19.2	31.5	39	11.09	3.2	90	6.8	17.6	2.84	16.56	3.78	20.92	0.05	125	20	118	27	NONE		24.4	52	36.4	729	757	4206	175.3	2.92	49	76.5	0	2760	1446
									00:15:10	27.4	0.534	14.63	423	392.19	318.595	0.81	95	14.4	32.4	39.9	7.13	2	92	4.3	17.79	2.7	16.79	3.63	20.92	0.05	126	19	119	26	NONE		24.4	52	36.4	729	757	2707	112.8	1.88	50	49.2	0	1734	973
									00:15:12	27.03	0.632	17.081	476	432.293	355.454	0.82	113.5	16.3	35.1	42.7	7.86	2.2	95	4.6	17.96	2.58	16.8	3.65	20.92	0.05	128	18	119	26	NONE		24.4	52	36.4	729	757	2991	124.6	2.08	50	54.4	0	1814	1176
									00:15:14	25.64	0.576	14.769	395	378.905	312.5	0.82	103.2	15.1	34.2	41.5	6.89	2	95	4	17.92	2.62	16.73	3.7	20.92	0.05	127	19	119	26	NONE		24.4	52	36.4	729	757	2623	109.3	1.82	50	47.7	0	1569	1054
									00:15:16	30	0.693	20.79	360	579.033	475.259	0.82	122.4	19.6	32.3	39.3	10.53	3	94	6.2	17.66	2.83	16.63	3.79	20.92	0.05	125	20	118	27	NONE		24.4	51	36.4	729	757	4005	166.9	2.78	50	72.8	0	2450	1555
									00:15:19	27.27	0.64	17.455	422	479.921	394.5	0.82	113.3	17.9	32.4	39.4	8.73	2.5	92	5.2	17.7	2.8	16.71	3.71	20.92	0.05	126	20	119	26	NONE		24.4	51	36.4	729	757	3320	138.3	2.31	50	60.4	0	2017	1303
									00:15:21	30	0.504	15.12	403	396.045	324.549	0.82	90	13.4	32.9	40.1	7.2	2.1	92	4.3	17.86	2.66	16.92	3.56	20.92	0.05	127	19	120	25	NONE		24.4	51	36.4	729	757	2738	114.1	1.9	50	49.8	0	1687	1051
									00:15:23	25.64	0.57	14.615	362	379.525	314.674	0.83	101.9	15.2	33.8	40.7	6.9	2	93	4.1	17.88	2.67	16.79	3.67	20.92	0.05	127	19	119	26	NONE		24.4	51	36.4	729	757	2630	109.6	1.83	50	47.8	0	1534	1096
									00:15:25	24.59	0.549	13.5	361	340.759	283.781	0.83	98.6	14.3	34.6	41.5	6.2	1.8	91	3.7	17.96	2.6	16.8	3.68	20.92	0.05	128	18	119	26	NONE		24.3	51	36.4	729	757	2363	98.5	1.64	50	43	0	1349	1015
									00:15:28	24.9	0.482	12	328	290.043	238.834	0.82	87.2	11.9	35.4	42.9	5.27	1.5	88	3.3	18.09	2.47	16.86	3.61	20.92	0.05	128	18	120	26	NONE		24.3	51	36.5	729	757	2007	83.6	1.39	50	36.5	0	1209	798
									00:15:30	24.1	0.658	15.855	297	423.736	346.392	0.82	117.1	17.8	33.4	40.9	7.7	2.2	87	4.9	17.8	2.71	16.53	3.87	20.92	0.05	126	19	117	27	NONE		24.3	51	36.4	729	757	2928	122	2.03	50	53.2	0	1824	1104
									00:15:32	28.04	0.694	19.458	411	530.499	430.311	0.81	123.1	19	33	40.7	9.65	2.8	88	6	17.74	2.74	16.55	3.8	20.92	0.05	126	19	118	27	NONE		24.3	51	36.4	729	757	3661	152.5	2.54	50	66.6	0	2360	1301
									00:15:35	26.91	0.536	14.422	390	365.749	292.931	0.8	96.3	13.5	34.3	42.8	6.65	1.9	88	4.2	17.97	2.52	16.9	3.51	20.92	0.05	128	18	120	25	NONE		24.3	51	36.4	729	757	2518	104.9	1.75	50	45.8	0	1711	807
									00:15:37	27.65	0.499	13.797	329	336.376	271.877	0.81	90.2	12.2	35.3	43.6	6.12	1.7	86	3.9	18.08	2.44	16.94	3.5	20.92	0.05	128	17	120	25	NONE		24.3	51	36.4	729	757	2320	96.7	1.61	50	42.2	0	1518	802
									00:15:39	29.13	0.572	16.66	354	414.404	331.052	0.8	103.1	14.1	35.3	44.2	7.53	2.2	89	4.7	18.02	2.47	16.83	3.58	20.92	0.05	128	18	119	25	NONE		24.3	51	36.4	729	757	2852	118.8	1.98	50	51.8	0	1958	894
									00:15:41	24.59	0.607	14.926	351	409.741	335.797	0.82	107.5	16.9	32.2	39.3	7.45	2.1	90	4.6	17.71	2.78	16.6	3.82	20.92	0.05	126	20	118	27	NONE		24.3	51	36.5	729	757	2833	118	1.97	51	51.5	0	1745	1088
									00:15:43	28.3	0.708	20.038	442	543.998	438.864	0.81	125.7	19.2	33.2	41.1	9.89	2.8	90	6	17.75	2.71	16.69	3.73	20.92	0.05	126	19	118	26	NONE		24.3	51	36.5	729	757	3750	156.3	2.6	51	68.2	0	2474	1277
									00:15:46	27.03	0.871	23.541	412	716.53	588.521	0.82	151.2	26.9	30.2	36.8	13.03	3.7	91	7.9	17.36	3.09	16.35	3.97	20.92	0.05	123	22	116	28	NONE		24.2	51	36.4	729	757	4956	206.5	3.44	51	90.1	0	3022	1934
									00:15:48	27.15	0.705	19.14	669	477.885	391.989	0.82	126.9	17.9	36.1	44	8.69	2.5	92	5.2	18	2.54	16.96	3.48	20.92	0.05	128	18	120	25	NONE		24.2	51	36.4	729	757	3305	137.7	2.29	51	60.1	0	2027	1277
									00:15:50	30.93	0.656	20.289	413	497.158	424.275	0.85	118.3	17	36.5	42.7	9.04	2.6	95	5.2	18.03	2.59	17.18	3.48	20.92	0.05	128	18	122	25	NONE		24.2	51	36.4	729	757	3464	144.3	2.41	51	63	0	1733	1731
									00:15:51	37.74	0.483	18.226	392	388.479	334.055	0.86	88.9	11	40.1	46.7	7.06	2	97	4	18.41	2.28	17.39	3.22	20.92	0.05	131	16	123	23	NONE		24.2	51	36.5	729	757	2711	113	1.88	51	49.3	0	1296	1415
									00:15:53	34.48	0.622	21.448	440	501.721	439.483	0.88	112.9	15.8	37.9	43.3	9.12	2.6	98	5.1	18.15	2.54	17.2	3.48	20.92	0.05	129	18	122	25	NONE		24.2	51	36.5	729	757	3514	146.4	2.44	51	63.9	0	1488	2026
									00:15:55	31.09	0.622	19.337	457	439.387	396.224	0.9	113.3	15.8	39.1	43.3	7.99	2.3	98	4.5	18.22	2.54	17.25	3.51	20.92	0.05	129	18	122	25	NONE		24.2	51	36.5	729	757	3095	129	2.15	51	56.3	0	1038	2057
									00:15:59	17.6	1.093	19.232	436	514.952	472.775	0.92	193.7	33.2	35	38.1	9.36	2.7	98	5.3	17.72	3.04	16.74	3.99	20.92	0.05	126	22	119	28	NONE		24.2	51	36.5	729	757	3641	151.7	2.53	51	66.2	0	1018	2623
									00:16:03	12.82	0.808	10.359	986	213.973	201.457	0.94	149	19.5	44.2	47	3.89	1.1	100	2.1	18.44	2.41	17.16	3.71	20.92	0.05	131	17	122	26	NONE		24.2	51	36.5	729	757	1521	63.4	1.06	51	27.7	0	304	1217
									00:16:06	25.64	0.512	13.128	376	298.907	273.105	0.91	93.2	13.2	37.9	41.5	5.43	1.6	100	3	18.2	2.58	17.21	3.61	20.92	0.05	129	18	122	26	NONE		24.2	51	36.5	729	757	2111	88	1.47	51	38.4	0	622	1489
									00:16:09	17.8	0.451	8.03	344	189.88	168.102	0.89	81.7	11.7	35.7	40.4	3.45	1	94	2	18.12	2.59	17.09	3.65	20.92	0.05	129	18	121	26	NONE		24.2	51	36.5	729	757	1333	55.5	0.93	52	24.2	0	522	811
									00:16:11	23.81	0.481	11.452	374	260.728	234.308	0.9	87.6	12.2	37.5	41.8	4.74	1.4	92	2.8	18.21	2.54	17.04	3.69	20.92	0.05	129	18	121	26	NONE		24.1	52	36.5	729	757	1835	76.5	1.27	52	33.4	0	635	1201
									00:16:14	27.65	0.515	14.24	408	354.044	308.109	0.87	92.6	13.8	34.8	39.9	6.44	1.8	89	4	17.98	2.68	16.97	3.73	20.92	0.05	128	19	120	26	NONE		24.1	52	36.5	729	757	2476	103.2	1.72	52	45	0	1097	1380
									00:16:16	24.19	0.497	12.024	379	294.681	253.848	0.86	89.6	13	35.1	40.7	5.36	1.5	89	3.3	18.03	2.62	16.98	3.68	20.92	0.05	128	19	121	26	NONE		24.1	52	36.5	729	757	2057	85.7	1.43	52	37.4	0	973	1084
									00:16:19	21.9	0.483	10.577	392	247.055	215.473	0.87	87.7	12.2	36.6	42	4.49	1.3	91	2.7	18.16	2.53	17.08	3.6	20.92	0.05	129	18	121	26	NONE		24.1	52	36.5	729	757	1729	72	1.2	52	31.4	0	754	975
[truncated: 34 more columns]

## Sheet: Sonuçlar
Parametre	um	Pre	Bekl.	%Beklenen	Ex Sonrası	% Değişim	Normal	Sınıf
Parametre	um	Ölçüm	Dinlenme	Isınma	AT	RC	Maks	Bekl.	%Beklenen	Normal	Sınıf
Parametre	um	Ölçüm	Dinlenme	Isınma	AT	RC	Maks	Bekl.	%Beklenen	Normal	Sınıf
Parametre	um	Ölçüm	Dinlenme	Isınma	AT	RC	Maks	Bekl.	%Beklenen	Normal	Sınıf
Parametre	um	Ölçüm	Dinlenme	Isınma	AT	RC	Maks	Bekl.	%Beklenen	Normal	Sınıf
Parametre	um	Ölçüm	Dinlenme	Isınma	AT	RC	Maks	Bekl.	%Beklenen	Normal	Sınıf
