# Supplementary material for: Correction: The contribution of energy systems during 30-second lower body Wingate anaerobic test in combat sports athletes: Intermittent versus single forms and gender comparison
Source: PLoS One. 2024 Jun 27;19(6):e0306361. doi: 10.1371/journal.pone.0306361 (PMC11210755; doi:10.1371/journal.pone.0306361)
Supplement: S1 File — A) Descriptive characteristics of athletes including age range, height, weight; B) Wingate test outputs, including metrics such as peak power, mean power, and fatigue index; C) Oxygen Consumption (O2) Data for two different Wingate test protocols, providing comparative insights into athletes’ oxygen consumption during these tests. (ZIP) [file pone.0306361.s001.zip › S1 File/C. Oxygen consumption data for two Wingate tests/All Raw-Oxygen Data/8.xlsx]

## Sheet: Veri
			Test Tarihi	18112022		Barometrik basınç (mmHg)	760		t	Rf	VT	VE_ergo	IV	VO2	VCO2	RQ	O2eksp	CO2eksp	VE/VO2	VE/VCO2	VO2/Kg	METS	HR	VO2/HR	FeO2	FeCO2	FetO2	FetCO2	FiO2	FiCO2	PeO2	PeCO2	PetO2	PETCO2	Faz	İşaretleyici	Ortam Sıc.	RH Amb	Cihaz Sıcaklığı	Analizör Basıncı	PB	EEkc	EEh	EEm	EEtot	EEkg	PRO	YAĞ	CHO
			Test Süresi	00:09:30		Ortam Sıcaklığı (°C)	22		s	1/min	L(btps)	L/min	mL	mL/min	mL/min	---	mL	mL	---	---	mL/min/Kg	---	bpm	mL/beat	%	%	%	%	%	%	mmHg	mmHg	mmHg	mmHg	---	---	°C	%	°C	mmHg	mmHg	kcal/day	kcal/h	kcal/min	kcal	kcal/Kg/day	kcal/day	kcal/day	kcal/day
			Test Süresi	00:10:01		Ortam Görece Nem (%)	52
			Egzersiz Süresi	00:00:00		Flowmetre sıcaklığı (°C)	34		00:00:00	16.95	1.061	17.983	1024	752.762	600.488	0.8	170.6	43.3	22.3	28	11.58	3.3	61	12.3	16.08	4.08	14.68	5.22	20.93	0.04	115	29	105	37	NONE		21.8	53	36.9	732	760	5179	215.8	3.6	0	79.7	0	3575	1603
			Kişi (Hasta) Tipi	Healthy		Flowmetre Bağıl Nem (%)	100		00:00:02	22.73	0.748	17	862	596.565	488.299	0.82	126	26.3	25.8	31.6	9.18	2.6	61	9.8	16.84	3.52	15.53	4.61	20.93	0.04	120	25	111	33	NONE		21.8	53	36.9	732	760	4124	171.8	2.86	0	63.4	0	2554	1570
			Test Türü	Azami		STPD (---)	0.8264		00:00:05	19.67	0.945	18.59	751	689.791	585.57	0.85	156.7	36.4	25	29.4	10.61	3	59	11.7	16.58	3.85	15.43	4.81	20.93	0.04	118	27	110	34	NONE		21.8	52	36.9	732	760	4801	200.1	3.33	0	73.9	0	2476	2325
			Ergometre	Hiçbiri		BTPS Ins (---)	1.1068		00:00:09	15.58	0.812	12.655	800	438.21	378.298	0.86	136.9	29.7	26.4	30.6	6.74	1.9	58	7.6	16.86	3.66	15.42	4.88	20.93	0.04	120	26	110	35	NONE		21.9	51	36.9	732	760	3060	127.5	2.13	0	47.1	0	1428	1632
			Protokol	Hiçbiri		BTPS Eksp (---)	1.02		00:00:13	17.75	0.99	17.574	707	554.252	492.94	0.89	170.3	34	29.5	33.1	8.53	2.4	58	9.6	17.2	3.43	15.7	4.76	20.93	0.04	123	24	112	34	NONE		21.9	51	36.9	732	760	3893	162.2	2.7	1	59.9	0	1470	2424
			Azami Efor	Onaylanmamış		#Adım sayısı	131		00:00:17	15.15	0.674	10.212	750	314.381	282.095	0.9	116.5	22.8	29.1	32.4	4.84	1.4	57	5.5	17.28	3.38	15.93	4.62	20.93	0.04	123	24	114	33	NONE		21.9	51	36.9	732	760	2212	92.2	1.54	1	34	0	775	1437
			EKG Tepkisi	Yok		BSA (m2)	1.74611		00:00:21	15.54	0.521	8.098	476	265.425	233.669	0.88	88.9	18.4	26.4	30	4.08	1.2	56	4.7	17.06	3.53	15.6	4.89	20.93	0.04	122	25	111	35	NONE		21.9	51	36.9	732	760	1861	77.5	1.29	1	28.6	0	760	1101
			Test sebebi	Yok		BMI (kg/m2)	22.8		00:00:25	13.3	0.771	10.257	810	357.737	312.126	0.87	129.7	28.7	26.1	29.9	5.5	1.6	56	6.4	16.82	3.72	15.29	5.05	20.93	0.04	120	27	109	36	NONE		21.9	51	36.9	732	760	2503	104.3	1.74	1	38.5	0	1089	1414
			Testi durdurma sebebi	Yok		HR Maks.	201		00:00:30	13.95	0.77	10.744	651	388.366	337.751	0.87	128.4	29.6	25.2	28.9	5.97	1.7	55	7.1	16.68	3.84	15.34	5.02	20.93	0.04	119	27	109	36	NONE		21.9	51	36.9	732	760	2716	113.2	1.89	1	41.8	0	1208	1508
			Test Konumu	Tanımsız		Kullanıcı 1 (---)	-		00:00:35	12.2	0.938	11.439	942	401.076	359.012	0.9	157.4	36	26.4	29.5	6.17	1.8	58	6.9	16.78	3.84	15.35	5.02	20.93	0.04	120	27	109	36	NONE		21.9	51	36.9	732	760	2821	117.5	1.96	1	43.4	0	1010	1811
			Test Amacı	Yok		Kullanıcı 2 (---)	-		00:00:40	11.83	0.88	10.414	777	375.547	328.076	0.87	146.8	33.9	25.5	29.2	5.78	1.7	58	6.5	16.68	3.85	15.34	5.07	20.93	0.04	119	27	109	36	NONE		22	51	36.9	732	760	2629	109.5	1.83	1	40.4	0	1134	1495
						Kullanıcı 3 (---)	-		00:00:44	12.27	0.722	8.859	770	311.933	270.832	0.87	121.2	27	25.6	29.5	4.8	1.4	59	5.3	16.79	3.74	15.42	4.92	20.93	0.04	120	27	110	35	NONE		22	51	36.9	732	760	2181	90.9	1.51	1	33.6	0	981	1200
									00:00:48	14.74	0.821	12.103	799	412.347	365.119	0.89	138.8	30.3	26.8	30.3	6.34	1.8	58	7.1	16.91	3.69	15.56	4.89	20.93	0.04	121	26	111	35	NONE		22	51	36.9	732	760	2894	120.6	2.01	2	44.5	0	1131	1763
									00:00:53	18.69	0.578	10.804	764	333.346	296.08	0.89	99.9	19.4	28.5	32.1	5.13	1.5	59	5.6	17.28	3.36	15.8	4.75	20.93	0.04	123	24	113	34	NONE		22	51	36.9	732	760	2341	97.5	1.63	2	36	0	893	1448
									00:00:57	10.03	0.866	8.689	548	310.436	267.418	0.86	144.9	32.6	25.7	29.9	4.78	1.4	59	5.3	16.73	3.76	15.01	5.27	20.93	0.04	119	27	107	38	NONE		22	51	36.9	732	760	2167	90.3	1.5	2	33.3	0	1025	1142
									00:01:01	16.09	0.723	11.63	839	397.408	348.408	0.88	122.2	26.5	26.4	30.1	6.11	1.7	60	6.6	16.9	3.67	15.32	5.06	20.93	0.04	121	26	109	36	NONE		22	51	37	732	760	2784	116	1.93	2	42.8	0	1171	1612
									00:01:07	11.09	0.666	7.386	791	222.834	200.101	0.9	115.6	22.1	29.7	33	3.43	1	62	3.6	17.36	3.32	15.33	5.1	20.93	0.04	124	24	109	36	NONE		22	51	36.9	732	760	1568	65.3	1.09	2	24.1	0	546	1022
									00:01:12	11.34	0.56	6.352	529	218.001	184.413	0.85	94.7	19.9	25.5	30.1	3.35	1	60	3.6	16.91	3.55	15.21	5.08	20.93	0.04	121	25	108	36	NONE		22	51	37	732	760	1516	63.2	1.05	2	23.3	0	797	719
									00:01:16	16.13	0.969	15.629	827	599.576	518.632	0.86	159.1	39.3	24.2	28	9.22	2.6	60	10	16.42	4.06	15	5.24	20.93	0.04	117	29	107	37	NONE		22	51	37	732	760	4189	174.5	2.91	2	64.4	0	1930	2259
									00:01:21	12.61	0.709	8.937	736	307.386	266.825	0.87	119.7	25.9	26.2	30.2	4.73	1.4	58	5.3	16.88	3.65	15.44	4.91	20.93	0.04	120	26	110	35	NONE		22	51	37	732	760	2149	89.5	1.49	3	33.1	0	968	1181
									00:01:25	15.08	0.751	11.322	689	392.782	342.578	0.87	126.5	27.8	26.1	30	6.04	1.7	56	7	16.84	3.7	15.4	4.9	20.93	0.04	120	26	110	35	NONE		22	51	36.9	732	760	2749	114.5	1.91	3	42.3	0	1199	1550
									00:01:31	9.54	0.401	3.825	580	137.399	118.549	0.86	67	15.2	23	26.6	2.11	0.6	52	2.6	16.71	3.79	15.38	4.98	20.93	0.04	119	27	110	36	NONE		22	51	37	732	760	959	40	0.67	3	14.8	0	449	510
									00:01:36	14.02	0.689	9.659	608	338.871	292.207	0.86	115.8	25.5	25.6	29.7	5.21	1.5	51	6.6	16.81	3.7	15.19	5.06	20.93	0.04	120	26	108	36	NONE		22	51	36.9	732	760	2366	98.6	1.64	3	36.4	0	1112	1254
									00:01:40	13.73	0.747	10.256	687	359.225	309.752	0.86	125.6	27.6	25.9	30	5.53	1.6	51	7	16.81	3.69	15.4	5	20.93	0.04	120	26	110	36	NONE		22	52	37	732	760	2508	104.5	1.74	3	38.6	0	1179	1329
									00:01:44	11.74	0.645	7.573	687	257.158	224.541	0.87	109.2	23.4	26.3	30.1	3.96	1.1	51	5	16.93	3.63	15.38	4.96	20.93	0.04	121	26	110	35	NONE		22	51	37	732	760	1800	75	1.25	3	27.7	0	779	1021
									00:01:48	18.13	0.725	13.142	594	454.182	398.597	0.88	122.2	26.9	26.1	29.8	6.99	2	52	8.7	16.86	3.71	15.65	4.77	20.93	0.04	120	26	112	34	NONE		22	51	37	732	760	3182	132.6	2.21	3	49	0	1329	1853
									00:01:51	18.29	0.675	12.348	641	400.19	357.199	0.89	115.4	23.9	27.7	31	6.16	1.8	53	7.6	17.1	3.54	15.7	4.78	20.93	0.04	122	25	112	34	NONE		22.1	51	36.9	732	760	2813	117.2	1.95	3	43.3	0	1031	1782
									00:01:55	17.91	0.658	11.785	684	375.824	342.439	0.91	112.8	23.4	28	30.8	5.78	1.7	54	7	17.14	3.56	15.87	4.68	20.93	0.04	122	25	113	33	NONE		22.1	51	37	732	760	2653	110.5	1.84	3	40.8	0	804	1849
									00:01:59	15.67	0.642	10.057	670	304.523	282.778	0.93	111.2	22.1	29.4	31.7	4.68	1.3	53	5.7	17.32	3.44	16.13	4.58	20.93	0.04	123	25	115	33	NONE		22.1	51	37	732	760	2158	89.9	1.5	4	33.2	0	526	1632
									00:02:03	14.46	0.603	8.718	640	248.347	232.486	0.94	105.7	19.7	31	33.1	3.82	1.1	54	4.6	17.53	3.27	16.24	4.46	20.93	0.04	125	23	116	32	NONE		22.1	51	36.9	732	760	1763	73.5	1.22	4	27.1	0	384	1379
									00:02:08	13.22	0.803	10.612	782	318.209	299.012	0.94	139.3	27.7	30.4	32.4	4.9	1.4	53	6	17.35	3.45	16.14	4.61	20.93	0.04	124	25	115	33	NONE		22.1	51	36.9	732	760	2261	94.2	1.57	4	34.8	0	465	1795
									00:02:12	15.58	0.534	8.322	513	271.471	252.245	0.93	91	19.8	26.6	28.7	4.18	1.2	55	4.9	17.04	3.71	16	4.68	20.93	0.04	122	26	114	33	NONE		22.1	51	36.9	732	760	1924	80.2	1.34	4	29.6	0	465	1459
									00:02:17	11.76	0.479	5.635	520	160.528	143.966	0.9	84.1	15	30	33.4	2.47	0.7	56	2.9	17.56	3.13	15.89	4.66	20.93	0.04	125	22	113	33	NONE		22.1	51	37	732	760	1130	47.1	0.78	4	17.4	0	398	732
									00:02:20	14.39	0.659	9.482	613	340.883	298.871	0.88	110	25.4	24.9	28.4	5.24	1.5	56	6.1	16.69	3.85	15.3	5.07	20.93	0.04	119	27	109	36	NONE		22.1	51	36.9	732	760	2388	99.5	1.66	4	36.7	0	1004	1383
									00:02:24	16.13	0.684	11.032	733	382.35	336.225	0.88	115.2	25.5	25.9	29.5	5.88	1.7	58	6.6	16.84	3.73	15.54	4.89	20.93	0.04	120	27	111	35	NONE		22.1	51	37	732	760	2680	111.7	1.86	4	41.2	0	1103	1577
									00:02:28	13.39	0.819	10.969	629	377.668	335.034	0.89	138.1	30.6	26.6	29.9	5.81	1.7	60	6.3	16.86	3.74	15.22	5.06	20.93	0.04	120	27	109	36	NONE		22.1	51	37	732	760	2652	110.5	1.84	4	40.8	0	1022	1630
									00:02:33	16.3	0.713	11.625	658	384.326	339.724	0.88	121.4	25.5	27.3	30.9	5.91	1.7	59	6.5	17.03	3.58	15.56	4.85	20.93	0.04	121	26	111	35	NONE		22.1	51	36.9	732	760	2696	112.4	1.87	4	41.5	0	1068	1628
									00:02:37	13.73	0.621	8.526	515	287.26	252.463	0.88	105.3	22.5	26.3	30	4.42	1.3	57	5	16.96	3.62	15.53	4.83	20.93	0.04	121	26	111	34	NONE		22.1	51	36.9	732	760	2013	83.9	1.4	4	31	0	832	1181
									00:02:40	15.58	0.525	8.182	409	278.393	239.404	0.86	88.9	18.8	25.5	29.6	4.28	1.2	55	5.1	16.93	3.58	15.54	4.75	20.93	0.04	121	26	111	34	NONE		22.1	51	36.9	732	760	1943	80.9	1.35	5	29.9	0	929	1014
									00:02:44	17	0.666	11.32	540	399.723	341.778	0.86	111.8	24.6	25.3	29.6	6.15	1.8	54	7.4	16.79	3.69	15.18	4.99	20.93	0.04	120	26	108	36	NONE		22.1	51	37	732	760	2786	116.1	1.93	5	42.9	0	1379	1408
									00:02:48	16.53	0.834	13.785	674	507.305	436.617	0.86	138.5	32.3	24.9	28.9	7.8	2.2	54	9.4	16.61	3.87	15.46	4.81	20.93	0.04	118	28	110	34	NONE		22.1	51	36.9	732	760	3541	147.5	2.46	5	54.5	0	1684	1857
									00:02:53	11.45	0.766	8.771	631	307.839	266.768	0.87	128.7	28.5	25.9	29.9	4.74	1.4	54	5.7	16.8	3.72	15.25	4.97	20.93	0.04	120	27	109	35	NONE		22.1	51	36.9	732	760	2151	89.6	1.49	5	33.1	0	980	1172
									00:02:57	14.56	0.707	10.296	807	334	295.048	0.88	120.9	24.8	27.8	31.4	5.14	1.5	55	6.1	17.1	3.51	15.52	4.85	20.93	0.04	122	25	111	35	NONE		22.1	51	36.9	732	760	2343	97.6	1.63	5	36	0	933	1410
									00:03:01	15.04	0.64	9.624	604	324.548	285.111	0.88	108.5	23.2	26.4	30.1	4.99	1.4	53	6.1	16.95	3.62	15.6	4.85	20.93	0.04	121	26	111	35	NONE		22.1	51	36.9	732	760	2274	94.8	1.58	5	35	0	943	1331
									00:03:06	15.04	0.708	10.647	627	354.643	315.841	0.89	120.3	25.7	27.1	30.4	5.46	1.6	52	6.8	16.99	3.63	15.7	4.7	20.93	0.04	121	26	112	34	NONE		22.1	51	36.9	732	760	2492	103.8	1.73	5	38.3	0	931	1561
									00:03:10	14.42	0.642	9.26	503	301.717	265.107	0.88	109.7	22.5	27.3	31.1	4.64	1.3	52	5.8	17.09	3.5	15.79	4.64	20.93	0.04	122	25	113	33	NONE		22.1	51	36.9	732	760	2114	88.1	1.47	5	32.5	0	876	1239
									00:03:13	15.54	0.721	11.207	562	359.236	318.704	0.89	123.6	25.1	28.2	31.8	5.53	1.6	52	6.9	17.14	3.48	15.64	4.77	20.93	0.04	122	25	112	34	NONE		22.1	51	36.9	732	760	2522	105.1	1.75	5	38.8	0	971	1551
									00:03:18	12.3	0.673	8.275	823	271.249	245.174	0.9	114.7	24.4	27.3	30.2	4.17	1.2	53	5.1	17.04	3.63	15.67	4.86	20.93	0.04	122	26	112	35	NONE		22.1	51	36.9	732	760	1912	79.7	1.33	6	29.4	0	627	1284
									00:03:22	15.96	0.604	9.638	488	309.056	276.37	0.89	103.5	21.2	27.6	30.8	4.75	1.4	52	5.9	17.14	3.51	15.78	4.66	20.93	0.04	122	25	113	33	NONE		22.1	51	36.9	732	760	2173	90.6	1.51	6	33.4	0	784	1389
									00:03:28	11.11	0.653	7.256	713	247.163	218.882	0.89	110.4	24.1	26.2	29.6	3.8	1.1	53	4.7	16.91	3.69	15.44	4.99	20.93	0.04	121	26	110	36	NONE		22.1	51	36.9	732	760	1735	72.3	1.2	6	26.7	0	677	1057
									00:03:31	13.51	0.645	8.716	515	302.664	265.125	0.88	108.6	24	25.7	29.3	4.66	1.3	53	5.7	16.84	3.72	15.69	4.71	20.93	0.04	120	27	112	34	NONE		22.1	51	36.9	733	760	2120	88.3	1.47	6	32.6	0	897	1222
									00:03:35	16.57	0.782	12.961	687	436.076	386.067	0.89	132.6	28.5	27.1	30.6	6.71	1.9	55	7.9	16.96	3.64	15.55	4.84	20.93	0.04	121	26	111	35	NONE		22.1	51	36.9	732	760	3061	127.5	2.13	6	47.1	0	1198	1863
									00:03:38	18.87	0.731	13.792	639	436.666	391.471	0.9	125.6	25.4	28.6	31.9	6.72	1.9	56	7.8	17.18	3.47	15.74	4.72	20.93	0.04	123	25	112	34	NONE		22.1	51	36.9	732	760	3072	128	2.13	6	47.3	0	1085	1987
									00:03:40	23.35	0.656	15.315	670	464.349	421.304	0.91	113.7	22.1	29.5	32.5	7.14	2	55	8.4	17.33	3.37	16.11	4.47	20.93	0.04	124	24	115	32	NONE		22.1	52	36.9	732	760	3275	136.5	2.27	6	50.4	0	1036	2239
									00:03:45	11.72	0.626	7.336	663	239.118	217.402	0.91	106.8	22.7	27.2	30	3.68	1.1	56	4.3	17.06	3.63	15.39	5.12	20.93	0.04	122	26	110	37	NONE		22.1	51	36.9	732	760	1687	70.3	1.17	6	26	0	523	1164
									00:03:52	10.07	0.66	6.644	687	213.888	199.129	0.93	112.8	24.2	27.8	29.8	3.29	0.9	61	3.5	17.09	3.67	15.12	5.31	20.93	0.04	122	26	108	38	NONE		22.1	51	36.9	732	760	1517	63.2	1.05	6	23.3	0	357	1159
									00:03:56	14.78	0.611	9.03	548	308.068	270.567	0.88	103.3	22.4	26	29.5	4.74	1.4	59	5.2	16.91	3.67	15.2	5.12	20.93	0.04	121	26	108	37	NONE		22.1	52	36.9	732	760	2159	89.9	1.5	7	33.2	0	897	1262
									00:04:10	12.17	2.51	30.548	2377	837.617	835.746	1	442.1	84.1	35.5	35.5	12.89	3.7	54	15.5	17.61	3.35	16.62	4.25	20.93	0.04	126	24	119	30	NONE		22.1	52	36.9	732	760	6028	251.2	4.19	7	92.7	0	46	5982
									00:04:14	5.48	0.256	1.403	284	37.6239	34.8553	0.93	45.4	7.8	27.1	29.2	0.58	0.2	52	0.7	17.73	3.05	16.45	4.07	20.93	0.04	126	22	117	29	NONE		22.1	52	36.9	732	760	267	11.1	0.19	7	4.1	0	67	200
									00:04:18	10.93	0.539	5.891	596	187.831	166.937	0.89	92.5	18.7	27.3	30.7	2.89	0.8	52	3.6	17.16	3.47	15.79	4.65	20.93	0.04	122	25	113	33	NONE		22.1	52	36.9	732	760	1319	55	0.92	7	20.3	0	501	818
									00:04:25	9.43	0.937	8.84	592	371.721	309.682	0.83	150.1	40.1	22	26.4	5.72	1.6	53	7	16.02	4.28	14.66	5.45	20.93	0.04	114	31	105	39	NONE		22.1	52	36.9	732	760	2578	107.4	1.79	8	39.7	0	1469	1110
									00:04:29	12.02	0.219	2.633	564	11.0914	54.7924	4.94	43.8	5.6	161.5	32.7	0.17	0	57	0.2	20	2.56	16.66	3.67	20.93	0.04	143	18	119	26	NONE		22.1	52	36.9	733	760	149	6.2	0.1	8	2.3	0	0	149
									00:04:34	16.17	0.61	9.865	621	326.28	285.406	0.87	103.9	21.6	26.8	30.6	5.02	1.4	58	5.6	17.03	3.54	15.77	4.63	20.93	0.04	121	25	112	33	NONE		22.1	52	36.9	732	760	2284	95.2	1.59	8	35.1	0	977	1308
									00:04:37	14.81	0.527	7.807	563	267.385	230.021	0.86	89.1	19	25.3	29.4	4.11	1.2	59	4.5	16.91	3.61	15.57	4.71	20.93	0.04	121	26	111	34	NONE		22.1	52	36.9	732	760	1866	77.7	1.3	8	28.7	0	890	976
									00:04:54	11.88	0.687	8.162	604	222.91	245.722	1.1	120.6	25.3	32.9	29.8	3.43	1	65	3.4	17.55	3.68	15.78	4.7	20.93	0.04	125	26	113	34	NONE		22.1	52	36.9	733	760	1641	68.4	1.14	8	25.2	0	0	1641
									00:04:58	19.48	0.672	13.091	761	424.75	383.635	0.9	114.8	24.1	27.6	30.6	6.53	1.9	63	6.7	17.08	3.59	15.89	4.63	20.93	0.04	122	26	113	33	NONE		22.1	52	36.9	732	760	2993	124.7	2.08	8	46	0	989	2004
									00:05:02	13.22	0.689	9.106	745	284.032	258.006	0.91	118.7	23.9	28.8	31.7	4.37	1.2	65	4.4	17.23	3.47	15.42	5.07	20.93	0.04	123	25	110	36	NONE		22.1	52	36.9	733	760	2004	83.5	1.39	8	30.8	0	627	1377
									00:05:06	17.7	0.611	10.814	694	319.738	293.334	0.92	106.4	20.3	29.9	32.6	4.92	1.4	69	4.6	17.41	3.32	15.84	4.78	20.93	0.04	124	24	113	34	NONE		22.1	52	36.9	733	760	2260	94.2	1.57	8	34.8	0	637	1623
									00:05:14	6.93	1.844	12.776	646	539.841	484.151	0.9	293.7	85.3	22.8	25.4	8.31	2.4	71	7.6	15.93	4.63	14.3	5.7	20.93	0.04	114	33	102	41	NONE		22.1	52	36.9	733	760	3799	158.3	2.64	9	58.4	0	1337	2461
									00:05:17	24.69	0.31	7.654	1078	114.62	101.53	0.89	59.4	5.1	51.7	58.4	1.76	0.5	76	1.5	19.16	1.65	17.61	2.95	20.93	0.04	137	12	126	21	NONE		22.1	52	36.8	732	760	805	33.5	0.56	9	12.4	0	314	491
									00:05:25	7.23	0.571	4.128	628	122.327	106.161	0.87	99.6	18	29.6	34.1	1.88	0.5	73	1.7	17.44	3.15	14.96	5.39	20.93	0.04	124	22	107	38	NONE		22.1	52	36.9	733	760	855	35.6	0.59	9	13.2	0	386	469
									00:05:28	17.29	0.719	12.432	851	442.982	387.396	0.87	120.3	27.4	25.3	29	6.82	1.9	71	6.2	16.73	3.81	15.35	5.05	20.93	0.04	119	27	109	36	NONE		22.1	52	36.8	732	760	3101	129.2	2.15	9	47.7	0	1328	1773
									00:05:37	9.46	2.963	28.041	2141	756.956	759.518	1	523.3	98.3	36.2	36	11.65	3.3	71	10.7	17.66	3.32	16.55	4.38	20.93	0.04	126	24	118	31	NONE		22.1	52	36.9	733	760	5454	227.3	3.79	9	83.9	0	0	5454
									00:05:44	8.76	0.392	3.434	453	47.2961	85.7429	1.81	74.4	12	59.6	32.9	0.73	0.2	64	0.7	18.98	3.06	16.7	4.05	20.93	0.04	135	22	119	29	NONE		22.1	52	36.8	732	760	401	16.7	0.28	10	6.2	0	0	401
									00:05:49	10.05	0.482	4.844	510	145.907	134.605	0.92	83.6	16.4	28.4	30.8	2.24	0.6	60	2.4	17.34	3.4	15.98	4.62	20.93	0.04	124	24	114	33	NONE		22.1	52	36.9	732	760	1033	43	0.72	10	15.9	0	273	760
									00:05:53	12.79	0.688	8.802	702	304.487	274.072	0.9	115.8	26.2	26	28.8	4.68	1.3	60	5.1	16.83	3.81	15.38	5.04	20.93	0.04	120	27	110	36	NONE		22.1	52	36.8	732	760	2144	89.3	1.49	10	33	0	731	1413
									00:05:56	15.42	0.673	10.38	582	363.639	322.863	0.89	113	25.6	25.6	28.8	5.59	1.6	61	6	16.79	3.8	15.42	4.97	20.93	0.04	120	27	110	35	NONE		22.1	52	36.8	732	760	2554	106.4	1.77	10	39.3	0	977	1576
									00:06:00	16.09	1.114	17.92	1086	653.018	610.869	0.94	184.7	46.4	25.7	27.5	10.05	2.9	59	11.1	16.58	4.17	15.72	4.91	20.93	0.04	118	30	112	35	NONE		22.1	52	36.8	733	760	4635	193.1	3.22	10	71.3	0	1021	3614
									00:06:05	17.75	0.606	10.757	741	301.734	285.433	0.95	106.5	19.7	31.5	33.3	4.64	1.3	58	5.2	17.57	3.25	16.15	4.6	20.93	0.04	125	23	115	33	NONE		22.1	52	36.8	732	760	2147	89.4	1.49	10	33	0	396	1751
									00:06:09	11.03	0.494	5.449	485	158.203	146.764	0.93	86.3	16.3	29.6	31.9	2.43	0.7	59	2.7	17.47	3.3	16.02	4.56	20.93	0.04	125	24	114	33	NONE		22.1	52	36.8	732	760	1121	46.7	0.78	10	17.2	0	277	844
									00:06:13	15.23	0.502	7.645	584	224.661	207.632	0.92	87.5	16.7	29.3	31.7	3.46	1	59	3.8	17.43	3.33	15.47	5.07	20.93	0.04	124	24	110	36	NONE		22.1	52	36.8	732	760	1591	66.3	1.1	10	24.5	0	411	1179
									00:06:17	14.25	0.606	8.637	609	275.053	251.533	0.91	103.9	21.6	27.8	30.4	4.23	1.2	59	4.7	17.15	3.56	15.51	5.01	20.93	0.04	122	25	111	36	NONE		22.1	52	36.8	732	760	1943	81	1.35	10	29.9	0	567	1376
									00:06:20	17.49	0.768	13.434	679	438.482	404.65	0.92	130.9	28.3	27.8	30.2	6.75	1.9	58	7.6	17.04	3.68	15.66	4.92	20.93	0.04	122	26	112	35	NONE		22.1	52	36.8	732	760	3103	129.3	2.16	11	47.7	0	817	2286
									00:06:23	20.62	0.595	12.268	636	355.962	335.016	0.94	103.9	19.9	30.4	32.3	5.48	1.6	60	5.9	17.46	3.34	15.98	4.7	20.93	0.04	125	24	114	34	NONE		22.1	52	36.8	732	760	2530	105.4	1.76	11	38.9	0	508	2022
									00:06:27	14.67	0.581	8.523	576	244.939	227.517	0.93	101.7	19	30.6	32.9	3.77	1.1	57	4.3	17.5	3.27	15.89	4.79	20.93	0.04	125	23	113	34	NONE		22.1	52	36.8	732	760	1736	72.3	1.21	11	26.7	0	421	1315
									00:06:31	20.98	0.626	13.133	590	396.303	368.394	0.93	108.5	21.5	29.4	31.7	6.1	1.7	57	7	17.33	3.43	15.87	4.83	20.93	0.04	124	24	113	34	NONE		22.1	52	36.8	732	760	2809	117	1.95	11	43.2	0	675	2134
									00:06:36	10.05	0.782	7.859	737	249.323	231.611	0.93	134.1	28.2	28.7	30.9	3.84	1.1	59	4.2	17.15	3.61	15.85	4.87	20.93	0.04	122	26	113	35	NONE		22.1	52	36.8	732	760	1767	73.6	1.23	11	27.2	0	428	1339
									00:06:41	15.35	0.71	10.895	891	342.952	322.3	0.94	121.9	25.7	28.6	30.5	5.28	1.5	59	5.8	17.17	3.62	15.89	4.85	20.93	0.04	122	26	113	35	NONE		22.1	52	36.8	732	760	2437	101.5	1.69	11	37.5	0	501	1936
									00:06:46	11.47	0.643	7.377	664	226.409	212.768	0.94	111	22.7	29	30.9	3.48	1	60	3.8	17.26	3.53	15.92	4.77	20.93	0.04	123	25	114	34	NONE		22.2	52	36.8	732	760	1609	67	1.12	11	24.7	0	331	1278
									00:06:52	9.58	0.834	7.994	541	247.364	263.502	1.07	142.9	33.6	29.6	27.8	3.81	1.1	60	4.1	17.13	4.03	14.96	5.48	20.93	0.04	122	29	107	39	NONE		22.2	52	36.8	732	760	1807	75.3	1.25	11	27.8	0	0	1807
									00:06:57	16.62	0.481	7.994	676	226.829	197.879	0.87	84.6	14.6	30.1	34.5	3.49	1	58	3.9	17.59	3.04	16.47	4.05	20.93	0.04	125	22	117	29	NONE		22.2	52	36.8	732	760	1587	66.1	1.1	11	24.4	0	691	896
									00:07:01	10.2	0.688	7.02	635	229.026	198.364	0.87	117.6	23.8	27.5	31.8	3.52	1	57	4	17.09	3.46	15.2	5.12	20.93	0.04	122	25	108	37	NONE		22.2	52	36.8	732	760	1600	66.7	1.11	11	24.6	0	731	869
									00:07:04	16.67	0.751	12.517	586	425.978	370.475	0.87	127.1	27.2	26.6	30.6	6.55	1.9	56	7.6	16.92	3.62	15.47	4.94	20.93	0.04	121	26	110	35	NONE		22.2	52	36.8	732	760	2979	124.1	2.07	12	45.8	0	1325	1654
									00:07:10	14.29	0.828	11.829	696	392.856	349.063	0.89	140.8	29.9	27.6	31	6.04	1.7	56	7	17	3.61	15.44	4.98	20.93	0.04	121	26	110	36	NONE		22.2	52	36.8	732	760	2759	115	1.92	12	42.4	0	1050	1709
									00:07:15	11.47	0.654	7.503	572	245.634	212.718	0.87	111.7	22.7	27.3	31.5	3.78	1.1	55	4.5	17.08	3.47	15.51	4.93	20.93	0.04	122	25	111	35	NONE		22.2	52	36.8	732	760	1716	71.5	1.19	12	26.4	0	785	931
									00:07:18	13.36	0.584	7.804	498	251.901	216.061	0.86	100.1	19.8	27.3	31.8	3.88	1.1	53	4.8	17.14	3.39	15.8	4.54	20.93	0.04	122	24	113	32	NONE		22.2	52	36.8	732	760	1757	73.2	1.22	12	27	0	853	904
									00:07:22	17.44	0.708	12.349	507	411.811	357.687	0.87	120.4	25.1	27	31.1	6.34	1.8	53	7.8	17.01	3.55	15.52	4.84	20.93	0.04	121	25	111	35	NONE		22.2	52	36.8	732	760	2879	120	2	12	44.3	0	1292	1588
									00:07:25	17.44	0.743	12.959	620	415.509	366.135	0.88	127.4	25.7	28.3	32.1	6.39	1.8	53	7.8	17.15	3.46	15.74	4.72	20.93	0.04	122	25	112	34	NONE		22.2	52	36.8	732	760	2913	121.4	2.02	12	44.8	0	1182	1732
									00:07:30	13.3	0.516	6.865	447	232.241	209.911	0.9	87.3	19.3	25.5	28.3	3.57	1	56	4.1	16.92	3.74	15.78	4.72	20.93	0.04	121	27	113	34	NONE		22.2	52	36.8	732	760	1637	68.2	1.14	12	25.2	0	537	1100
									00:07:35	10.49	0.684	7.175	608	237.162	208.262	0.88	116.5	24.3	27.2	30.9	3.65	1	58	4.1	17.03	3.55	15.25	5.17	20.93	0.04	121	25	109	37	NONE		22.2	52	36.8	732	760	1662	69.2	1.15	12	25.6	0	691	971
									00:07:40	15.92	0.682	10.854	684	343.659	306.791	0.89	117.2	23.6	28.3	31.7	5.29	1.5	59	5.8	17.18	3.46	15.8	4.7	20.93	0.04	123	25	113	34	NONE		22.2	52	36.8	732	760	2416	100.7	1.68	12	37.2	0	885	1531
									00:07:44	13.27	0.596	7.912	549	257.436	229.936	0.89	101.8	21.2	27.1	30.4	3.96	1.1	59	4.4	17.08	3.56	15.56	4.88	20.93	0.04	122	25	111	35	NONE		22.3	51	36.8	732	760	1810	75.4	1.26	13	27.8	0	660	1150
									00:07:48	12.55	0.988	12.402	678	452.448	401.473	0.89	164.2	39.1	25.5	28.7	6.96	2	58	7.8	16.62	3.96	15.28	5.11	20.93	0.04	118	28	109	36	NONE		22.3	51	36.8	732	760	3177	132.4	2.21	13	48.9	0	1222	1955
									00:07:53	14.6	0.598	8.73	581	264.101	233.561	0.88	103.8	19.6	29.2	33	4.06	1.2	60	4.4	17.36	3.28	15.59	4.85	20.93	0.04	124	23	111	35	NONE		22.3	51	36.8	732	760	1853	77.2	1.29	13	28.5	0	731	1122
									00:07:57	15.15	0.75	11.364	629	378.265	334.299	0.88	127.5	27	27.2	30.8	5.82	1.7	60	6.3	17	3.6	15.5	4.9	20.93	0.04	121	26	111	35	NONE		22.3	51	36.8	732	760	2654	110.6	1.84	13	40.8	0	1053	1601
									00:08:01	14.08	0.615	8.662	585	274.918	241.552	0.88	105.7	21	27.9	31.8	4.23	1.2	60	4.6	17.19	3.41	15.76	4.7	20.93	0.04	123	24	112	34	NONE		22.3	51	36.8	732	760	1927	80.3	1.34	13	29.6	0	798	1129
									00:08:05	14.18	0.665	9.433	524	310.163	272.333	0.88	113.4	23.5	27.2	31	4.77	1.4	61	5.1	17.05	3.53	15.44	4.95	20.93	0.04	122	25	110	35	NONE		22.3	51	36.8	732	760	2173	90.6	1.51	13	33.4	0	905	1269
									00:08:09	15.79	0.619	9.774	514	316.991	277.294	0.87	105.9	21.5	27.3	31.3	4.88	1.4	60	5.3	17.11	3.47	15.63	4.76	20.93	0.04	122	25	111	34	NONE		22.3	51	36.8	732	760	2219	92.5	1.54	13	34.1	0	949	1271
									00:08:13	16.17	0.715	11.563	648	392.582	346.321	0.88	121	26.2	26.6	30.1	6.04	1.7	60	6.5	16.92	3.66	15.76	4.72	20.93	0.04	121	26	112	34	NONE		22.3	51	36.8	732	760	2753	114.7	1.91	13	42.4	0	1107	1646
									00:08:18	11.81	0.719	8.492	596	291.076	256.812	0.88	121.4	26.6	26.3	29.8	4.48	1.3	61	4.8	16.88	3.7	15.46	4.96	20.93	0.04	120	26	110	35	NONE		22.3	51	36.8	732	760	2041	85.1	1.42	14	31.4	0	820	1221
									00:08:22	16.26	0.794	12.911	738	425.33	375.991	0.88	135.3	28.3	27.7	31.3	6.54	1.9	62	6.9	17.04	3.56	15.76	4.73	20.93	0.04	121	25	112	34	NONE		22.3	51	36.8	732	760	2984	124.3	2.07	14	45.9	0	1181	1803
									00:08:26	12.93	0.573	7.409	618	277.627	244.389	0.88	94.6	23.1	23.4	26.6	4.27	1.2	62	4.5	16.51	4.03	15.6	4.86	20.93	0.04	118	29	111	35	NONE		22.4	51	36.8	732	760	1946	81.1	1.35	14	29.9	0	795	1151
									00:08:30	15.11	0.75	11.335	575	389.471	347.196	0.89	126.5	28.1	26.4	29.6	5.99	1.7	63	6.2	16.87	3.75	15.54	4.99	20.93	0.04	120	27	111	36	NONE		22.3	51	36.8	732	760	2737	114.1	1.9	14	42.1	0	1014	1723
									00:08:34	16.95	0.663	11.237	694	370.203	332.433	0.9	112.9	24	27.1	30.2	5.7	1.6	64	5.8	17.03	3.62	15.73	4.79	20.93	0.04	121	26	112	34	NONE		22.4	51	36.8	732	760	2606	108.6	1.81	14	40.1	0	907	1698
									00:08:37	17.24	0.662	11.414	647	371.388	336.747	0.91	113	23.9	27.5	30.3	5.71	1.6	65	5.7	17.07	3.61	15.87	4.71	20.93	0.04	122	26	113	34	NONE		22.4	51	36.8	732	760	2619	109.1	1.82	14	40.3	0	834	1785
									00:08:41	16.62	0.62	10.305	640	322.687	294.636	0.91	106.7	21.7	28.3	31	4.96	1.4	64	5	17.21	3.5	15.76	4.76	20.93	0.04	123	25	112	34	NONE		22.4	51	36.8	732	760	2279	95	1.58	14	35.1	0	676	1603
									00:08:44	16.53	0.663	10.959	678	349.654	321.462	0.92	113.6	23.8	28	30.5	5.38	1.5	65	5.4	17.13	3.59	15.78	4.79	20.93	0.04	122	26	113	34	NONE		22.4	51	36.8	732	760	2473	103	1.72	14	38	0	680	1792
									00:08:48	16.09	0.585	9.41	576	293.217	266.733	0.91	100.8	20.3	28.3	31.1	4.51	1.3	67	4.4	17.23	3.47	15.8	4.75	20.93	0.04	123	25	113	34	NONE		22.4	51	36.8	732	760	2069	86.2	1.44	14	31.8	0	638	1431
									00:08:52	13.42	0.831	11.154	718	374.936	344.609	0.92	140.7	31.4	27.2	29.6	5.77	1.6	68	5.5	16.93	3.78	15.6	4.96	20.93	0.04	121	27	111	35	NONE		22.4	51	36.8	732	760	2652	110.5	1.84	14	40.8	0	732	1920
									00:08:57	15.67	0.912	14.287	810	468.958	435.435	0.93	155.2	34	28.1	30.3	7.21	2.1	70	6.7	17.02	3.73	15.62	4.9	20.93	0.04	121	27	111	35	NONE		22.4	51	36.8	732	760	3323	138.5	2.31	15	51.1	0	811	2513
									00:09:02	10.79	0.712	7.683	498	270.793	239.125	0.88	119.4	27.1	25.6	29	4.17	1.2	66	4.1	16.77	3.81	15.27	5.13	20.93	0.04	120	27	109	37	NONE		22.4	51	36.8	732	760	1900	79.1	1.32	15	29.2	0	758	1141
									00:09:06	16.57	0.537	8.901	550	310.278	273.727	0.88	90.3	20.2	24.9	28.3	4.77	1.4	65	4.8	16.82	3.76	15.21	5.06	20.93	0.04	120	27	108	36	NONE		22.4	51	36.8	732	760	2176	90.7	1.51	15	33.5	0	875	1301
									00:09:09	16.17	0.691	11.175	745	387.518	338.429	0.87	116.4	25.6	25.9	29.7	5.96	1.7	63	6.2	16.85	3.7	15.51	4.86	20.93	0.04	120	26	111	35	NONE		22.4	51	36.8	732	760	2712	113	1.88	15	41.7	0	1173	1540
									00:09:13	14.05	0.987	13.869	690	487.224	427.365	0.88	165.7	37.2	26.4	30.2	7.5	2.1	61	8	16.79	3.77	15.29	5.06	20.93	0.04	120	27	109	36	NONE		22.4	51	36.8	732	760	3413	142.2	2.37	15	52.5	0	1431	1982
									00:09:17	18.18	0.61	11.091	684	349.405	314.86	0.9	104.9	21.2	28.1	31.2	5.38	1.5	60	5.8	17.2	3.48	15.91	4.63	20.93	0.04	123	25	113	33	NONE		22.4	51	36.8	732	760	2461	102.5	1.71	15	37.9	0	830	1631
									00:09:20	16.44	0.502	8.252	625	229.646	207.826	0.9	88.5	15.5	30.9	34.2	3.53	1	59	3.9	17.63	3.09	16	4.55	20.93	0.04	126	22	114	32	NONE		22.4	51	36.8	732	760	1619	67.5	1.12	15	24.9	0	525	1094
									00:09:24	17.91	0.848	15.188	678	496.874	462.683	0.93	144.4	31.6	28	30.1	7.64	2.2	58	8.6	17.03	3.73	15.97	4.67	20.93	0.04	121	27	114	33	NONE		22.4	51	36.8	732	760	3523	146.8	2.45	15	54.2	0	827	2696
									00:09:29	13.25	0.691	9.152	653	207.454	253.122	1.22	124.8	23.4	39.6	32.5	3.19	0.9	61	3.4	18.06	3.39	16	4.74	20.93	0.04	129	24	114	34	NONE		22.4	51	36.8	732	760	1566	65.3	1.09	16	24.1	0	0	1566
									00:09:33	14.05	0.659	9.26	550	289.66	272.141	0.94	113.3	23.7	28.6	30.4	4.46	1.3	61	4.7	17.19	3.6	15.94	4.72	20.93	0.04	123	26	114	34	NONE		22.4	51	36.8	732	760	2058	85.7	1.43	16	31.7	0	425	1633
									00:09:39	10.14	0.729	7.389	787	225.837	214.483	0.95	125.9	25.9	29.6	31.1	3.47	1	60	3.8	17.27	3.55	15.71	5.02	20.93	0.04	123	25	112	36	NONE		22.4	51	36.8	732	760	1608	67	1.12	16	24.7	0	276	1332
									00:10:01	6.55	0.532	3.485	491	118.844	110.896	0.93	89.7	20.7	25.5	27.3	1.83	0.5	63	1.9	16.86	3.89	15.39	5.05	20.93	0.04	120	28	110	36	NONE		22.4	51	36.8	732	760	843	35.1	0.59	16	13	0	192	651
[truncated: 34 more columns]

## Sheet: Sonuçlar
Parametre	um	Pre	Bekl.	%Beklenen	Ex Sonrası	% Değişim	Normal	Sınıf
Parametre	um	Ölçüm	Dinlenme	Isınma	AT	RC	Maks	Bekl.	%Beklenen	Normal	Sınıf
Parametre	um	Ölçüm	Dinlenme	Isınma	AT	RC	Maks	Bekl.	%Beklenen	Normal	Sınıf
Parametre	um	Ölçüm	Dinlenme	Isınma	AT	RC	Maks	Bekl.	%Beklenen	Normal	Sınıf
Parametre	um	Ölçüm	Dinlenme	Isınma	AT	RC	Maks	Bekl.	%Beklenen	Normal	Sınıf
Parametre	um	Ölçüm	Dinlenme	Isınma	AT	RC	Maks	Bekl.	%Beklenen	Normal	Sınıf
