# Supplementary material for: Correction: The contribution of energy systems during 30-second lower body Wingate anaerobic test in combat sports athletes: Intermittent versus single forms and gender comparison
Source: PLoS One. 2024 Jun 27;19(6):e0306361. doi: 10.1371/journal.pone.0306361 (PMC11210755; doi:10.1371/journal.pone.0306361)
Supplement: S1 File — A) Descriptive characteristics of athletes including age range, height, weight; B) Wingate test outputs, including metrics such as peak power, mean power, and fatigue index; C) Oxygen Consumption (O2) Data for two different Wingate test protocols, providing comparative insights into athletes’ oxygen consumption during these tests. (ZIP) [file pone.0306361.s001.zip › S1 File/C. Oxygen consumption data for two Wingate tests/All Raw-Oxygen Data/9.xlsx]

## Sheet: Veri
			Test Tarihi	18112022		Barometrik basınç (mmHg)	760		t	Rf	VT	VE_ergo	IV	VO2	VCO2	RQ	O2eksp	CO2eksp	VE/VO2	VE/VCO2	VO2/Kg	METS	HR	VO2/HR	FeO2	FeCO2	FetO2	FetCO2	FiO2	FiCO2	PeO2	PeCO2	PetO2	PETCO2	Faz	İşaretleyici	Ortam Sıc.	RH Amb	Cihaz Sıcaklığı	Analizör Basıncı	PB	EEkc	EEh	EEm	EEtot	EEkg	PRO	YAĞ	CHO
			Test Süresi	00:13:31		Ortam Sıcaklığı (°C)	23		s	1/min	L(btps)	L/min	mL	mL/min	mL/min	---	mL	mL	---	---	mL/min/Kg	---	bpm	mL/beat	%	%	%	%	%	%	mmHg	mmHg	mmHg	mmHg	---	---	°C	%	°C	mmHg	mmHg	kcal/day	kcal/h	kcal/min	kcal	kcal/Kg/day	kcal/day	kcal/day	kcal/day
			Test Süresi	00:10:01		Ortam Görece Nem (%)	51
			Egzersiz Süresi	00:00:00		Flowmetre sıcaklığı (°C)	34		00:00:00	19.61	0.767	15.039	645	546.928	498.951	0.91	127.4	31.1	25	27.4	6.51	1.9	69	7.9	16.61	4.05	15.31	5.32	20.93	0.04	118	29	109	38	NONE		23.4	51	38.8	732	760	3862	160.9	2.68	0	46	0	1156	2706
			Kişi (Hasta) Tipi	Healthy		Flowmetre Bağıl Nem (%)	100		00:00:03	20.34	0.533	10.841	599	335.159	312.4	0.93	91.9	18.8	28.1	30.1	3.99	1.1	68	4.9	17.24	3.53	15.61	5.13	20.93	0.04	123	25	111	37	NONE		23.5	50	38.8	732	760	2377	99	1.65	0	28.3	0	551	1826
			Test Türü	Azami		STPD (---)	0.8264		00:00:06	22.22	0.69	15.333	573	533.283	496.266	0.93	115.8	27.3	25.8	27.8	6.35	1.8	69	7.7	16.78	3.96	15.6	5.16	20.93	0.04	120	28	111	37	NONE		23.5	50	38.8	732	760	3781	157.5	2.63	0	45	0	896	2885
			Ergometre	Hiçbiri		BTPS Ins (---)	1.1002		00:00:09	22.47	0.656	14.742	566	504.416	472.383	0.94	110.5	25.7	26.1	27.9	6	1.7	69	7.3	16.84	3.92	15.65	5.13	20.93	0.04	120	28	112	37	NONE		23.5	50	38.8	732	760	3581	149.2	2.49	0	42.6	0	776	2805
			Protokol	Hiçbiri		BTPS Eksp (---)	1.02		00:00:11	21.74	0.624	13.565	604	449.283	423.078	0.94	105.9	23.8	26.8	28.5	5.35	1.5	68	6.6	16.97	3.81	15.71	5.15	20.93	0.04	121	27	112	37	NONE		23.6	50	38.8	732	760	3193	133.1	2.22	0	38	0	636	2558
			Azami Efor	Onaylanmamış		#Adım sayısı	218		00:00:14	19.74	0.582	11.487	613	363.024	351.768	0.97	99.7	21.8	27.8	28.7	4.32	1.2	68	5.3	17.13	3.75	15.79	5.11	20.93	0.04	122	27	113	36	NONE		23.6	50	38.8	732	760	2596	108.2	1.8	0	30.9	0	275	2321
			EKG Tepkisi	Yok		BSA (m2)	1.98047		00:00:18	14.74	0.666	9.818	521	283.472	325.707	1.15	115.4	27	31	27	3.37	1	66	4.3	17.33	4.05	15.28	5.37	20.93	0.04	124	29	109	38	NONE		23.6	50	38.8	732	760	2108	87.8	1.46	1	25.1	0	0	2108
			Test sebebi	Yok		BMI (kg/m2)	28.1		00:00:22	17.7	0.804	14.23	684	506.088	476.498	0.94	134.1	32.9	25.7	27.3	6.02	1.7	69	7.3	16.68	4.09	15.41	5.36	20.93	0.04	119	29	110	38	NONE		23.7	50	38.8	732	760	3597	149.9	2.5	1	42.8	0	718	2879
			Testi durdurma sebebi	Yok		HR Maks.	192		00:00:23	46.15	0.911	42.046	465	1589.94	1496.47	0.94	149.5	39.6	24.4	25.9	18.93	5.4	69	23	16.41	4.35	15.26	5.08	20.93	0.04	117	31	109	36	NONE		23.7	50	38.8	732	760	11299	470.8	7.85	1	134.5	0	2267	9032
			Test Konumu	Tanımsız		Kullanıcı 1 (---)	-		00:00:24	81.08	0.112	9.081	129	163.359	164.512	1.01	21	2.5	20.8	20.7	1.94	0.6	69	2.4	18.75	2.23	18.27	2.55	20.93	0.04	134	16	130	18	NONE		23.7	50	38.8	732	760	1178	49.1	0.82	1	14	0	0	1178
			Test Amacı	Yok		Kullanıcı 2 (---)	-		00:00:26	25.75	0.348	8.961	560	204.494	197.073	0.96	63.3	9.4	35	36.3	2.43	0.7	69	3	18.19	2.7	16.44	4.36	20.93	0.04	130	19	117	31	NONE		23.7	50	38.8	732	760	1461	60.9	1.01	1	17.4	0	181	1280
						Kullanıcı 3 (---)	-		00:00:29	23.35	0.725	16.926	545	549.033	538.474	0.98	123.4	28.2	27.9	28.4	6.54	1.9	69	8	17.02	3.89	15.72	5.19	20.93	0.04	121	28	112	37	NONE		23.7	50	38.8	732	760	3936	164	2.73	1	46.9	0	258	3678
									00:00:32	22.81	0.689	15.719	667	477.049	477.447	1	118.9	25.6	29.6	29.6	5.68	1.6	68	7	17.26	3.72	16.24	4.8	20.93	0.04	123	26	116	34	NONE		23.8	50	38.8	732	760	3435	143.1	2.39	1	40.9	0	0	3435
									00:00:34	20.76	0.625	12.976	564	376.137	383.464	1.02	108.8	22.6	30.6	30	4.48	1.3	66	5.7	17.41	3.62	16.22	4.93	20.93	0.04	124	26	116	35	NONE		23.8	50	38.8	732	760	2720	113.3	1.89	1	32.4	0	0	2720
									00:00:37	21.35	0.414	8.84	358	232.946	237.059	1.02	73.4	13.6	31.5	31	2.77	0.8	65	3.6	17.73	3.29	16.08	4.97	20.93	0.04	126	23	115	35	NONE		23.8	49	38.8	732	760	1684	70.2	1.17	1	20	0	0	1684
									00:00:40	19.35	0.348	6.735	282	179.292	173.715	0.97	61.7	11	30	31	2.13	0.6	63	2.8	17.73	3.16	15.75	5.14	20.93	0.04	126	23	112	37	NONE		23.8	49	38.8	732	760	1282	53.4	0.89	1	15.3	0	136	1146
									00:00:43	22.99	0.516	11.862	370	412.592	383.62	0.93	86.6	20.4	24.8	26.7	4.91	1.4	62	6.7	16.78	3.95	15.31	5.42	20.93	0.04	120	28	109	39	NONE		23.8	49	38.8	732	760	2925	121.9	2.03	1	34.8	0	701	2224
									00:00:46	21.28	0.586	12.468	601	389.233	365.111	0.94	100.8	21	28.2	30.1	4.63	1.3	63	6.2	17.2	3.58	15.59	5.19	20.93	0.04	123	26	111	37	NONE		23.9	49	38.8	732	760	2764	115.2	1.92	1	32.9	0	585	2180
									00:00:49	19.29	0.603	11.633	554	384.431	361.249	0.94	102.4	22.9	26.7	28.5	4.58	1.3	65	5.9	16.98	3.8	15.62	5.15	20.93	0.04	121	27	111	37	NONE		23.9	49	38.8	732	760	2731	113.8	1.9	2	32.5	0	562	2169
									00:00:52	21.13	0.473	9.993	511	292.626	270.797	0.93	82.5	15.7	29.1	31.4	3.48	1	64	4.6	17.44	3.32	15.84	4.96	20.93	0.04	124	24	113	35	NONE		23.9	49	38.8	732	760	2072	86.3	1.44	2	24.7	0	528	1545
									00:00:54	24.29	0.77	18.704	503	669.604	622.13	0.93	128.3	31.3	25.4	27.3	7.97	2.3	64	10.5	16.66	4.06	15.47	5.27	20.93	0.04	119	29	110	38	NONE		23.9	49	38.8	732	760	4746	197.7	3.3	2	56.5	0	1148	3598
									00:00:59	11.93	1.339	15.972	1264	523.147	527.035	1.01	227.1	54	28.9	28.7	6.23	1.8	67	7.8	16.96	4.03	15.83	5.18	20.93	0.04	121	29	113	37	NONE		24	49	38.8	732	760	3773	157.2	2.62	2	44.9	0	0	3773
									00:01:01	25.42	0.492	12.508	414	358.608	359.341	1	85.9	17.3	29.9	29.9	4.27	1.2	67	5.4	17.46	3.52	16.04	4.95	20.93	0.04	124	25	114	35	NONE		24	49	38.8	732	760	2583	107.6	1.79	2	30.8	0	0	2583
									00:01:05	19.29	0.539	10.399	406	309.202	310.648	1	93.4	19.7	29.3	29.1	3.68	1.1	65	4.8	17.33	3.65	15.84	5.17	20.93	0.04	124	26	113	37	NONE		24	49	38.8	732	760	2229	92.9	1.55	2	26.5	0	0	2229
									00:01:07	22.14	0.38	8.413	320	231.201	222.264	0.96	67	12.3	29.7	30.9	2.75	0.8	63	3.7	17.63	3.24	15.83	5.05	20.93	0.04	126	23	113	36	NONE		24.1	49	38.8	732	760	1650	68.8	1.15	2	19.6	0	218	1433
									00:01:10	21.28	0.61	12.979	534	435.044	412.417	0.95	103.2	23.7	26.4	27.9	5.18	1.5	64	6.8	16.92	3.89	15.65	5.18	20.93	0.04	121	28	112	37	NONE		24.1	48	38.8	732	760	3096	129	2.15	2	36.9	0	550	2547
									00:01:13	24.19	0.442	10.694	347	332.275	312.355	0.94	76.1	15.8	27.1	28.8	3.96	1.1	64	5.2	17.22	3.57	15.57	5.17	20.93	0.04	123	25	111	37	NONE		24.1	48	38.8	732	760	2361	98.4	1.64	2	28.1	0	483	1878
									00:01:16	18.29	0.766	14.012	694	478.139	448.869	0.94	129.1	30	26.6	28.4	5.69	1.6	65	7.4	16.85	3.92	15.65	5.17	20.93	0.04	120	28	112	37	NONE		24.1	48	38.8	732	760	3396	141.5	2.36	2	40.4	0	710	2687
									00:01:18	27.27	0.518	14.127	412	434.733	405.513	0.93	89.4	18.2	28.1	30.1	5.18	1.5	64	6.8	17.26	3.51	15.62	5.11	20.93	0.04	123	25	111	36	NONE		24.2	48	38.8	732	760	3084	128.5	2.14	3	36.7	0	707	2376
									00:01:21	19.42	0.671	13.029	592	422.995	398.453	0.94	114.4	25.1	27.6	29.3	5.04	1.4	62	6.8	17.05	3.74	15.8	5.02	20.93	0.04	122	27	113	36	NONE		24.2	48	38.8	732	760	3007	125.3	2.09	3	35.8	0	595	2411
									00:01:24	20.69	0.539	11.152	468	344.318	317.744	0.92	93	18.8	28.2	30.5	4.1	1.2	63	5.5	17.25	3.49	15.61	5.17	20.93	0.04	123	25	111	37	NONE		24.2	48	38.8	732	760	2437	101.5	1.69	3	29	0	642	1795
									00:01:27	22.81	0.611	13.939	537	457.881	421.461	0.92	104	22.6	27	29.3	5.45	1.6	63	7.3	17.02	3.7	15.63	5.15	20.93	0.04	121	26	111	37	NONE		24.3	48	38.8	732	760	3239	135	2.25	3	38.6	0	879	2360
									00:01:30	19.35	0.509	9.852	515	289.641	268.647	0.93	88.7	17	29.3	31.6	3.45	1	62	4.7	17.43	3.34	15.66	5.1	20.93	0.04	124	24	112	36	NONE		24.3	48	38.8	732	760	2052	85.5	1.43	3	24.4	0	508	1544
									00:01:32	22.14	0.646	14.303	480	471.983	438.038	0.93	109.8	24.2	27	29.1	5.62	1.6	63	7.5	17	3.75	15.55	5.19	20.93	0.04	121	27	111	37	NONE		24.3	48	38.8	732	760	3345	139.4	2.32	3	39.8	0	821	2524
									00:01:37	14.56	0.715	10.413	565	343.991	319.085	0.93	121.5	26.8	27.3	29.4	4.1	1.2	65	5.3	16.99	3.75	15.36	5.29	20.93	0.04	121	27	110	38	NONE		24.3	48	38.8	732	760	2437	101.6	1.69	3	29	0	602	1835
									00:01:40	17.14	0.824	14.126	696	495.046	455.738	0.92	138.1	32.5	26.1	28.4	5.89	1.7	67	7.4	16.76	3.94	15.45	5.23	20.93	0.04	119	28	110	37	NONE		24.4	48	38.8	732	760	3502	145.9	2.43	3	41.7	0	949	2553
									00:01:43	19.8	0.64	12.673	550	421.068	383.631	0.91	108.7	23.7	26.8	29.4	5.01	1.4	66	6.4	16.98	3.7	15.54	5.17	20.93	0.04	121	26	111	37	NONE		24.4	48	38.8	732	760	2972	123.8	2.06	3	35.4	0	902	2070
									00:01:46	18.18	0.546	9.927	482	308.736	282.191	0.91	94.1	19	28	30.7	3.68	1.1	65	4.7	17.23	3.48	15.43	5.24	20.93	0.04	123	25	110	37	NONE		24.4	48	38.8	732	760	2181	90.9	1.51	3	26	0	640	1541
									00:01:49	22.3	0.658	14.677	456	524.418	468.847	0.89	109.9	25.7	25	28	6.24	1.8	64	8.2	16.7	3.91	15.31	5.29	20.93	0.04	119	28	109	38	NONE		24.4	48	38.7	732	760	3688	153.7	2.56	4	43.9	0	1334	2354
									00:01:51	26.32	0.572	15.053	437	515.164	456.045	0.89	96.6	21.2	25.6	29	6.13	1.8	65	7.9	16.89	3.71	15.38	5.2	20.93	0.04	120	26	110	37	NONE		24.5	47	38.7	732	760	3616	150.6	2.51	4	43	0	1416	2199
									00:01:54	22.06	0.597	13.169	488	458.63	405.787	0.88	100.4	22.5	25.3	28.6	5.46	1.6	65	7.1	16.82	3.77	15.37	5.22	20.93	0.04	120	27	110	37	NONE		24.5	47	38.7	732	760	3218	134.1	2.24	4	38.3	0	1266	1953
									00:01:57	21.74	0.669	14.543	565	505.801	451.487	0.89	112.5	25.4	25.7	28.8	6.02	1.7	65	7.8	16.82	3.8	15.49	5.15	20.93	0.04	120	27	110	37	NONE		24.5	47	38.8	732	760	3556	148.2	2.47	4	42.3	0	1303	2253
									00:01:59	30.93	0.251	7.763	278	202.652	178.892	0.88	44.8	7.1	27.6	31.3	2.41	0.7	65	3.1	17.85	2.83	15.82	4.53	20.93	0.04	127	20	113	32	NONE		24.5	49	38.8	732	760	1421	59.2	0.99	4	16.9	0	569	853
									00:02:02	19.48	0.861	16.773	728	588.94	536.961	0.91	144.3	33.7	26.2	28.7	7.01	2	65	9.1	16.76	3.91	15.47	5.17	20.93	0.04	119	28	110	37	NONE		24.5	48	38.7	732	760	4158	173.3	2.89	4	49.5	0	1253	2906
									00:02:05	22.3	0.514	11.465	465	362.64	327.985	0.9	88.3	18	27.3	30.2	4.32	1.2	64	5.7	17.18	3.5	15.55	5.08	20.93	0.04	122	25	111	36	NONE		24.6	48	38.7	732	760	2556	106.5	1.78	4	30.4	0	834	1722
									00:02:07	22.73	0.637	14.477	500	498.126	453.473	0.91	107.3	24.4	25.9	28.4	5.93	1.7	65	7.7	16.84	3.83	15.56	5.12	20.93	0.04	120	27	111	37	NONE		24.6	48	38.7	732	760	3516	146.5	2.44	4	41.9	0	1076	2440
									00:02:10	21.74	0.695	15.109	615	498.08	458.492	0.92	118.2	25.8	27.3	29.6	5.93	1.7	65	7.7	17.01	3.71	15.67	5.04	20.93	0.04	121	26	112	36	NONE		24.6	48	38.7	732	760	3523	146.8	2.45	4	41.9	0	956	2568
									00:02:13	18.93	0.716	13.552	594	439.766	413.141	0.94	122.1	26.7	27.8	29.6	5.24	1.5	66	6.7	17.05	3.73	15.57	5.2	20.93	0.04	122	27	111	37	NONE		24.6	48	38.7	732	760	3124	130.2	2.17	4	37.2	0	646	2479
									00:02:17	18.93	0.712	13.476	610	434.331	408.474	0.94	121.6	26.4	28	29.7	5.17	1.5	66	6.6	17.08	3.71	15.66	5.16	20.93	0.04	122	26	112	37	NONE		24.7	48	38.7	732	760	3086	128.6	2.14	5	36.7	0	627	2459
									00:02:19	19.29	0.846	16.322	679	578.404	531.879	0.92	141.4	33.7	25.9	28.1	6.89	2	70	8.3	16.71	3.98	15.49	5.22	20.93	0.04	119	28	110	37	NONE		24.7	48	38.7	732	760	4091	170.5	2.84	5	48.7	0	1123	2968
									00:02:22	21.35	0.497	10.612	530	291.019	268.224	0.92	87.8	15.4	31.3	34	3.46	1	69	4.2	17.67	3.1	15.86	4.9	20.93	0.04	126	22	113	35	NONE		24.7	48	38.7	732	760	2059	85.8	1.43	5	24.5	0	550	1509
									00:02:25	24.59	0.727	17.877	525	628.559	573.226	0.91	121.8	28.5	25.7	28.2	7.48	2.1	69	9.1	16.75	3.92	15.41	5.18	20.93	0.04	119	28	110	37	NONE		24.7	48	38.7	732	760	4438	184.9	3.08	5	52.8	0	1333	3105
									00:02:28	20.69	0.605	12.517	591	407.194	375.424	0.92	103.2	22.2	27.2	29.5	4.85	1.4	70	5.8	17.06	3.67	15.82	4.96	20.93	0.04	122	26	113	35	NONE		24.7	48	38.7	732	760	2881	120.1	2	5	34.3	0	767	2114
									00:02:31	16.44	0.628	10.323	579	335.942	317.178	0.94	107	23.6	27.3	28.9	4	1.1	72	4.7	17.04	3.76	15.65	4.98	20.93	0.04	121	27	112	36	NONE		24.7	48	38.7	732	760	2389	99.5	1.66	5	28.4	0	455	1934
									00:02:34	26.2	0.581	15.223	516	504.718	462.643	0.92	98.7	21.6	26.5	28.9	6.01	1.7	72	7	16.99	3.72	15.52	5.13	20.93	0.04	121	27	111	37	NONE		24.7	48	38.7	732	760	3567	148.6	2.48	5	42.5	0	1015	2552
									00:02:37	16.09	0.914	14.702	538	557.776	509.571	0.91	150.1	38.7	24.3	26.6	6.64	1.9	70	8	16.42	4.23	14.96	5.58	20.93	0.04	117	30	107	40	NONE		24.8	48	38.7	732	760	3940	164.2	2.74	5	46.9	0	1162	2778
									00:02:40	23.81	0.674	16.048	764	545.59	502.324	0.92	113.8	25.8	26.4	28.6	6.5	1.9	71	7.7	16.88	3.83	15.76	5.01	20.93	0.04	120	27	112	36	NONE		24.8	48	38.7	732	760	3860	160.8	2.68	6	45.9	0	1045	2815
									00:02:43	21.9	0.648	14.19	521	471.715	442.278	0.94	109.9	24.7	26.8	28.6	5.62	1.6	70	6.7	16.96	3.81	15.76	5.06	20.93	0.04	121	27	112	36	NONE		24.8	48	38.7	732	760	3350	139.6	2.33	6	39.9	0	713	2636
									00:02:46	19.87	0.579	11.503	592	364.941	345.905	0.95	99.2	21.3	27.7	29.2	4.34	1.2	68	5.4	17.13	3.68	15.95	4.83	20.93	0.04	122	26	114	34	NONE		24.8	48	38.7	732	760	2597	108.2	1.8	6	30.9	0	462	2135
									00:02:48	23.62	0.667	15.756	517	501.833	482.816	0.96	114.1	25	28.1	29.2	5.97	1.7	67	7.5	17.11	3.75	15.89	5.03	20.93	0.04	122	27	113	36	NONE		24.8	48	38.7	732	760	3583	149.3	2.49	6	42.7	0	463	3120
									00:02:51	21.13	0.684	14.451	547	471.909	457.885	0.97	116.3	26.5	27.5	28.3	5.62	1.6	67	7	17	3.87	15.87	5.04	20.93	0.04	121	28	113	36	NONE		24.8	48	38.7	732	760	3376	140.6	2.34	6	40.2	0	342	3033
									00:02:54	18.35	0.64	11.743	520	367.461	361.551	0.98	109.8	24.1	28.5	28.9	4.37	1.2	63	5.8	17.16	3.77	16.04	4.94	20.93	0.04	122	27	114	35	NONE		24.9	47	38.7	732	760	2636	109.8	1.83	6	31.4	0	145	2492
									00:02:58	17.7	0.66	11.681	604	353.451	351.563	0.99	114	24.3	29.5	29.7	4.21	1.2	62	5.7	17.27	3.68	16.06	4.97	20.93	0.04	123	26	115	35	NONE		24.9	47	38.7	732	760	2542	105.9	1.77	6	30.3	0	46	2496
									00:03:02	16.76	0.522	8.749	471	266.996	258.875	0.97	90.1	18.9	28.4	29.3	3.18	0.9	63	4.2	17.26	3.62	16.05	4.91	20.93	0.04	123	26	114	35	NONE		24.9	47	38.7	732	760	1910	79.6	1.33	6	22.7	0	198	1711
									00:03:05	17.91	0.42	7.522	318	235.11	222.486	0.95	72.2	15.2	26.7	28.2	2.8	0.8	61	3.9	17.19	3.62	15.64	5.17	20.93	0.04	123	26	112	37	NONE		24.9	47	38.7	732	760	1673	69.7	1.16	6	19.9	0	307	1366
									00:03:09	16.67	0.472	7.867	437	253.088	234.293	0.93	80.7	17.2	26.5	28.6	3.01	0.9	60	4.2	17.1	3.64	15.67	5.04	20.93	0.04	122	26	112	36	NONE		24.9	47	38.7	732	760	1792	74.7	1.24	6	21.3	0	454	1338
									00:03:12	16.48	0.482	7.945	427	264.264	237.11	0.9	81.9	17.6	25.7	28.6	3.15	0.9	58	4.6	16.99	3.65	15.45	5.12	20.93	0.04	121	26	110	37	NONE		25	47	38.6	732	760	1860	77.5	1.29	6	22.1	0	652	1207
									00:03:16	16.53	0.528	8.727	473	307.241	275.756	0.9	88.5	20.4	24.6	27.5	3.66	1	58	5.3	16.76	3.86	15.39	5.12	20.93	0.04	120	28	110	37	NONE		25	47	38.6	732	760	2162	90.1	1.5	7	25.7	0	756	1406
									00:03:18	19.17	0.808	15.489	543	601.952	535.05	0.89	132	34.1	23.5	26.4	7.17	2	59	10.2	16.34	4.22	15.22	5.28	20.93	0.04	116	30	109	38	NONE		25	47	38.6	732	760	4228	176.2	2.94	7	50.3	0	1604	2624
									00:03:21	22.3	0.629	14.03	503	496.442	445.1	0.9	105.3	24.4	25.1	28	5.91	1.7	60	8.3	16.74	3.88	15.44	5.11	20.93	0.04	119	28	110	36	NONE		25.1	47	38.6	732	760	3493	145.5	2.43	7	41.6	0	1233	2260
									00:03:25	16.13	1.094	17.645	1015	587.471	561.974	0.96	185.3	42.6	28.1	29.4	6.99	2	60	9.8	16.94	3.89	15.98	4.92	20.93	0.04	121	28	114	35	NONE		25.1	47	38.6	732	760	4189	174.6	2.91	7	49.9	0	621	3569
									00:03:28	18.87	0.411	7.755	498	194.145	184.542	0.95	73.7	12	33.1	34.9	2.31	0.7	59	3.3	17.93	2.92	16.34	4.57	20.93	0.04	128	21	117	33	NONE		25.1	47	38.6	732	760	1383	57.6	0.96	7	16.5	0	233	1149
									00:03:29	43.17	0.468	20.201	121	672.143	656.814	0.98	79.2	18.6	25.6	26.2	8	2.3	59	11.4	16.92	3.97	15.52	4.98	20.93	0.04	121	28	111	36	NONE		25.1	47	38.6	732	760	4815	200.6	3.34	7	57.3	0	375	4440
									00:03:32	24.79	0.352	8.727	501	190.752	177.415	0.93	64.5	8.8	36.7	39.4	2.27	0.6	61	3.1	18.32	2.5	16.68	4.08	20.93	0.04	131	18	119	29	NONE		25.2	47	38.6	732	760	1352	56.3	0.94	7	16.1	0	323	1030
									00:03:35	19.67	0.524	10.308	503	296.853	274.579	0.92	91.7	17.1	30.1	32.5	3.53	1	61	4.9	17.5	3.26	16.08	4.76	20.93	0.04	125	23	115	34	NONE		25.2	47	38.6	732	760	2102	87.6	1.46	7	25	0	538	1564
									00:03:37	24.19	0.537	12.992	400	398.157	367.573	0.92	92.8	18.6	28.4	30.7	4.74	1.4	61	6.5	17.28	3.46	15.83	4.91	20.93	0.04	123	25	113	35	NONE		25.2	47	38.6	732	760	2818	117.4	1.96	7	33.6	0	739	2079
									00:03:41	20.07	0.674	13.525	559	438.172	410.1	0.94	115	25	27.7	29.6	5.22	1.5	62	7.1	17.06	3.71	15.84	4.96	20.93	0.04	122	26	113	35	NONE		25.3	46	38.6	732	760	3110	129.6	2.16	7	37	0	680	2430
									00:03:45	15.75	0.923	14.535	786	463.51	442.874	0.96	157.9	34.4	29	30.3	5.52	1.6	61	7.6	17.11	3.73	15.88	4.98	20.93	0.04	122	27	113	36	NONE		25.3	46	38.6	732	760	3305	137.7	2.29	8	39.3	0	502	2802
									00:03:47	23.81	0.625	14.881	459	463.717	439.753	0.95	107.5	22.6	28.5	30	5.52	1.6	61	7.6	17.2	3.62	15.89	4.93	20.93	0.04	123	26	113	35	NONE		25.3	46	38.6	732	760	3301	137.5	2.29	8	39.3	0	582	2719
									00:03:49	29.27	0.491	14.371	392	420.733	394.33	0.94	85.6	16.5	29.3	31.2	5.01	1.4	60	7	17.43	3.36	16.1	4.68	20.93	0.04	124	24	115	33	NONE		25.3	46	38.6	732	760	2987	124.5	2.07	8	35.6	0	640	2348
									00:03:52	18.93	0.562	10.637	474	319.904	303.053	0.95	97.4	19.6	29.1	30.7	3.81	1.1	62	5.2	17.33	3.49	15.95	4.81	20.93	0.04	124	25	114	34	NONE		25.3	46	38.6	732	760	2277	94.9	1.58	8	27.1	0	409	1867
									00:03:55	18.69	0.659	12.318	563	377.587	354.283	0.94	113.8	23.2	29.2	31.1	4.5	1.3	65	5.8	17.27	3.52	15.71	5.03	20.93	0.04	123	25	112	36	NONE		25.4	46	38.6	732	760	2682	111.7	1.86	8	31.9	0	565	2117
									00:03:58	23.44	0.554	12.984	457	393.894	367.577	0.93	95.9	19.2	28.8	30.9	4.69	1.3	64	6.2	17.31	3.47	15.92	4.88	20.93	0.04	123	25	114	35	NONE		25.4	46	38.6	732	760	2794	116.4	1.94	8	33.3	0	637	2157
									00:04:01	21.9	0.506	11.08	484	323.433	300.347	0.93	88.3	16.8	29.5	31.8	3.85	1.1	66	4.9	17.45	3.32	16.08	4.76	20.93	0.04	124	24	115	34	NONE		25.4	46	38.6	732	760	2292	95.5	1.59	8	27.3	0	558	1734
									00:04:03	22.39	0.613	13.724	409	456.199	424.685	0.93	104	23.2	26.6	28.6	5.43	1.6	66	6.9	16.97	3.78	15.76	4.97	20.93	0.04	121	27	112	35	NONE		25.4	46	38.6	732	760	3235	134.8	2.25	8	38.5	0	763	2472
									00:04:06	21.2	0.63	13.357	516	428.545	395.047	0.92	107.8	22.8	27.7	30.1	5.1	1.5	66	6.5	17.11	3.62	15.81	4.9	20.93	0.04	122	26	113	35	NONE		25.5	46	38.6	732	760	3032	126.4	2.11	8	36.1	0	809	2223
									00:04:08	26.55	0.556	14.761	463	462.19	420.737	0.91	95.7	19.4	27.9	30.7	5.5	1.6	66	7	17.21	3.49	15.85	4.86	20.93	0.04	123	25	113	35	NONE		25.5	46	38.6	732	760	3262	135.9	2.27	8	38.8	0	999	2264
									00:04:11	22.9	0.602	13.786	484	439.183	402.32	0.92	103.2	21.5	27.7	30.3	5.23	1.5	67	6.6	17.14	3.57	15.85	4.86	20.93	0.04	122	25	113	35	NONE		25.5	46	38.6	732	760	3104	129.3	2.16	8	36.9	0	889	2215
									00:04:13	24	0.593	14.232	454	462.638	423.686	0.92	101.2	21.6	27.1	29.6	5.51	1.6	66	7	17.07	3.64	15.73	4.96	20.93	0.04	122	26	112	35	NONE		25.5	46	38.6	732	760	3269	136.2	2.27	9	38.9	0	939	2330
									00:04:16	25.75	0.57	14.678	487	452.841	414.362	0.92	98.4	19.7	28.4	31.1	5.39	1.5	67	6.8	17.26	3.46	15.9	4.79	20.93	0.04	123	25	113	34	NONE		25.5	46	38.6	732	760	3200	133.3	2.22	9	38.1	0	928	2272
									00:04:19	21.35	0.689	14.712	496	480.073	438.023	0.91	117.5	25.1	27.5	30.2	5.72	1.6	68	7.1	17.05	3.64	15.65	5.06	20.93	0.04	122	26	112	36	NONE		25.5	46	38.6	732	760	3390	141.2	2.35	9	40.4	0	1013	2377
									00:04:21	24.19	0.714	17.274	544	580.288	534.097	0.92	120.9	27	26.8	29.2	6.91	2	67	8.7	16.93	3.78	15.8	4.92	20.93	0.04	121	27	113	35	NONE		25.5	46	38.6	732	760	4105	171	2.85	9	48.9	0	1115	2990
									00:04:23	30.93	0.768	23.753	547	806.602	743.551	0.92	129.7	29.4	26.8	29	9.6	2.7	69	11.7	16.89	3.83	15.77	4.97	20.93	0.04	120	27	112	35	NONE		25.6	46	38.6	732	760	5708	237.8	3.96	9	67.9	0	1523	4185
									00:04:25	23.72	0.624	14.798	603	449.892	426.264	0.95	107.9	22	29.2	30.8	5.36	1.5	70	6.4	17.29	3.53	16.22	4.67	20.93	0.04	123	25	116	33	NONE		25.6	46	38.6	732	760	3202	133.4	2.22	9	38.1	0	574	2628
									00:04:28	24.39	0.717	17.488	574	560.763	536.409	0.96	122.5	26.9	28.1	29.4	6.68	1.9	70	8	17.09	3.75	16.11	4.8	20.93	0.04	122	27	115	34	NONE		25.6	46	38.6	732	760	3999	166.6	2.78	9	47.6	0	593	3406
									00:04:31	22.64	0.674	15.26	544	460.984	445.883	0.97	116.6	24.1	29.7	30.7	5.49	1.6	70	6.6	17.3	3.58	16.21	4.75	20.93	0.04	123	25	116	34	NONE		25.6	46	38.6	732	760	3295	137.3	2.29	9	39.2	0	368	2927
									00:04:33	23.17	0.588	13.622	486	414.567	397.523	0.96	101.6	21	28.9	30.2	4.94	1.4	70	5.9	17.28	3.57	16.11	4.81	20.93	0.04	123	25	115	34	NONE		25.6	47	38.6	732	760	2958	123.2	2.05	9	35.2	0	415	2543
									00:04:37	17.14	0.907	15.549	779	494.415	476.526	0.96	155.2	34	29	30.1	5.89	1.7	72	6.9	17.11	3.75	16	4.97	20.93	0.04	122	27	114	35	NONE		25.6	46	38.6	732	760	3531	147.1	2.45	10	42	0	436	3095
									00:04:49	18.46	0.809	14.935	609	478.356	454.277	0.95	138.3	30.1	28.5	30	5.69	1.6	76	6.3	17.1	3.72	15.57	5.21	20.93	0.04	122	27	111	37	NONE		25.7	46	38.6	732	760	3406	141.9	2.37	10	40.5	0	585	2821
									00:04:54	11.7	1.669	19.52	1279	668.324	667.232	1	280.2	69.7	28	28	7.96	2.3	81	8.3	16.79	4.18	15.73	5.29	20.93	0.04	120	30	112	38	NONE		25.7	46	38.6	732	760	4810	200.4	3.34	10	57.3	0	27	4783
									00:04:58	18.63	0.529	9.857	398	301.206	290.854	0.97	91.3	19.1	28.4	29.4	3.59	1	78	3.9	17.26	3.61	15.89	5.04	20.93	0.04	123	26	113	36	NONE		25.7	46	38.6	732	760	2152	89.7	1.49	10	25.6	0	252	1900
									00:05:00	23.81	0.64	15.238	502	525.44	482.915	0.92	107.7	24.8	25.8	28.1	6.26	1.8	79	6.7	16.83	3.88	15.54	5.19	20.93	0.04	120	28	111	37	NONE		25.7	46	38.6	732	760	3716	154.8	2.58	10	44.2	0	1026	2689
									00:05:03	17.54	0.888	15.579	799	528.979	499.377	0.94	149.8	34.8	27.1	28.7	6.3	1.8	84	6.3	16.87	3.92	15.67	5.17	20.93	0.04	120	28	112	37	NONE		25.7	46	38.6	732	760	3762	156.7	2.61	11	44.8	0	718	3043
									00:05:06	23.35	0.981	22.903	786	776.071	739.068	0.95	165.5	38.7	27.4	28.8	9.24	2.6	83	9.4	16.87	3.94	15.59	5.28	20.93	0.04	120	28	111	38	NONE		25.7	46	38.6	732	760	5529	230.4	3.84	11	65.8	0	900	4629
									00:05:08	24.19	0.763	18.46	641	591.03	565.703	0.96	130.4	28.6	28.4	29.6	7.04	2	82	7.2	17.09	3.75	15.88	5.04	20.93	0.04	122	27	113	36	NONE		25.7	46	38.5	732	760	4215	175.6	2.93	11	50.2	0	616	3599
									00:05:11	23.62	0.648	15.307	558	457.871	445.876	0.97	112.3	23.1	29.8	30.6	5.45	1.6	79	5.8	17.33	3.56	15.9	5.06	20.93	0.04	124	25	113	36	NONE		25.7	46	38.5	732	760	3278	136.6	2.28	11	39	0	293	2985
									00:05:13	22.14	0.722	15.985	543	507.21	497.871	0.98	123.5	27.5	28.5	29	6.04	1.7	80	6.3	17.11	3.81	15.74	5.21	20.93	0.04	122	27	112	37	NONE		25.8	46	38.5	732	760	3637	151.5	2.53	11	43.3	0	229	3409
									00:05:16	24.1	0.694	16.723	600	535.04	524.16	0.98	118.5	26.6	28.1	28.7	6.37	1.8	79	6.8	17.07	3.83	16.01	5.03	20.93	0.04	122	27	114	36	NONE		25.8	46	38.5	732	760	3835	159.8	2.66	11	45.7	0	266	3569
									00:05:18	26.91	0.68	18.296	539	564.233	558.718	0.99	117	25.4	29.1	29.4	6.72	1.9	80	7.1	17.21	3.74	15.97	5.08	20.93	0.04	123	27	114	36	NONE		25.8	46	38.6	732	760	4054	168.9	2.82	11	48.3	0	135	3919
									00:05:21	23.44	0.682	15.984	553	477.375	476.998	1	118.1	24.9	30	30.1	5.68	1.6	79	6	17.32	3.65	15.99	5.09	20.93	0.04	123	26	114	36	NONE		25.8	46	38.5	732	760	3437	143.2	2.39	11	40.9	0	9	3427
									00:05:23	25.86	0.806	20.845	585	650.74	655.656	1.01	138.2	31	29.3	29	7.75	2.2	79	8.2	17.15	3.85	15.95	5.12	20.93	0.04	122	27	114	37	NONE		25.8	46	38.5	732	760	4693	195.5	3.26	12	55.9	0	0	4693
									00:05:25	24.49	0.703	17.216	580	514.804	524.558	1.02	121.6	26.2	30.1	29.6	6.13	1.8	79	6.5	17.3	3.73	16.07	5.1	20.93	0.04	123	27	115	36	NONE		25.8	46	38.5	732	760	3722	155.1	2.58	12	44.3	0	0	3722
									00:05:28	25.32	0.622	15.747	552	469.365	484.364	1.03	107.6	23.4	29.8	28.9	5.59	1.6	80	5.9	17.3	3.76	16.12	5.06	20.93	0.04	123	27	115	36	NONE		25.8	46	38.5	732	760	3403	141.8	2.36	12	40.5	0	0	3403
									00:05:30	23.9	0.671	16.04	544	462.864	482.644	1.04	116.8	24.7	31	29.8	5.51	1.6	79	5.9	17.41	3.68	16.08	5.07	20.93	0.04	124	26	115	36	NONE		25.8	46	38.5	732	760	3364	140.2	2.34	12	40	0	0	3364
									00:05:33	24.39	0.756	18.439	595	550.286	572.394	1.04	130.7	28.7	30.4	29.2	6.55	1.9	80	6.9	17.29	3.8	16.11	5.1	20.93	0.04	123	27	115	36	NONE		25.8	46	38.5	732	760	3997	166.5	2.78	12	47.6	0	0	3997
									00:05:35	24.79	0.772	19.14	611	573.939	600.165	1.05	133.3	29.6	30.3	29	6.83	2	80	7.2	17.27	3.83	16.13	5.13	20.93	0.04	123	27	115	37	NONE		25.8	46	38.5	732	760	4174	173.9	2.9	12	49.7	0	0	4174
									00:05:38	21.98	0.669	14.703	591	419.684	438.315	1.04	116.7	24.4	31.4	30	5	1.4	79	5.3	17.44	3.65	16.14	5.14	20.93	0.04	124	26	115	37	NONE		25.8	46	38.5	732	760	3051	127.1	2.12	12	36.3	0	0	3051
									00:05:41	23.53	0.785	18.471	620	534.867	571.417	1.07	136.4	29.7	31.5	29.4	6.37	1.8	79	6.8	17.38	3.78	16.15	5.16	20.93	0.04	124	27	115	37	NONE		25.8	46	38.5	732	760	3909	162.9	2.71	12	46.5	0	0	3909
									00:05:43	21.28	0.928	19.745	765	569.243	615.929	1.08	161.3	35.4	32.1	29.6	6.78	1.9	79	7.2	17.38	3.81	16.17	5.16	20.93	0.04	124	27	115	37	NONE		25.8	46	38.5	732	760	4173	173.9	2.9	12	49.7	0	0	4173
									00:05:46	20.83	0.735	15.313	641	409.992	452.919	1.1	129.5	26.6	33.8	30.6	4.88	1.4	77	5.3	17.62	3.62	16.33	5.1	20.93	0.04	126	26	116	36	NONE		25.8	46	38.5	732	760	3020	125.8	2.1	13	36	0	0	3020
									00:05:49	19.67	1.106	21.757	819	636.202	717.905	1.13	191.3	44.6	32	28.4	7.57	2.2	79	8.1	17.3	4.03	16.22	5.29	20.93	0.04	123	29	116	38	NONE		25.8	46	38.5	732	760	4710	196.3	3.27	13	56.1	0	0	4710
									00:05:52	20.41	1.295	26.429	643	829.827	945.887	1.14	220.4	56.6	30.1	26.4	9.88	2.8	78	10.6	17.02	4.37	15.98	5.51	20.93	0.04	121	31	114	39	NONE		25.8	46	38.5	732	760	6159	256.6	4.28	13	73.3	0	0	6159
									00:05:54	28.44	0.488	13.877	843	261.259	319.73	1.22	90.5	13.8	45.5	37.2	3.11	0.9	79	3.3	18.55	2.83	17.4	4.14	20.93	0.04	132	20	124	30	NONE		25.8	46	38.5	732	760	1974	82.2	1.37	13	23.5	0	0	1974
									00:05:56	40.54	0.857	34.743	362	921.799	1090.82	1.18	150.8	32.9	34.6	29.2	10.97	3.1	79	11.7	17.6	3.84	16.56	4.99	20.93	0.04	125	27	118	36	NONE		25.8	46	38.5	732	760	6905	287.7	4.79	13	82.2	0	0	6905
									00:05:59	19.11	0.912	17.427	864	408.186	501.17	1.23	163.8	32.1	39.4	32.1	4.86	1.4	83	4.9	17.96	3.52	16.98	4.72	20.93	0.04	128	25	121	34	NONE		25.8	46	38.5	732	760	3086	128.6	2.14	13	36.7	0	0	3086
									00:06:01	27.52	0.745	20.505	701	491.351	602.831	1.23	133.3	26.8	37.8	30.8	5.85	1.7	85	5.8	17.89	3.6	16.81	4.89	20.93	0.04	128	26	120	35	NONE		25.8	46	38.5	732	760	3714	154.8	2.58	13	44.2	0	0	3714
									00:06:03	26.43	0.743	19.639	593	493.774	598.606	1.21	131.9	27.7	36	29.7	5.88	1.7	86	5.7	17.75	3.73	16.63	5.01	20.93	0.04	127	27	119	36	NONE		25.8	46	38.5	732	760	3721	155.1	2.58	13	44.3	0	0	3721
									00:06:05	28.44	0.672	19.109	596	468.91	569.462	1.21	119.8	24.5	36.5	30.1	5.58	1.6	85	5.5	17.83	3.65	16.86	4.86	20.93	0.04	127	26	120	35	NONE		25.8	46	38.5	732	760	3535	147.3	2.46	13	42.1	0	0	3535
									00:06:08	26.67	0.722	19.253	550	490.013	593.092	1.21	127.9	27.2	35.5	29.3	5.83	1.7	83	5.9	17.71	3.77	16.74	5	20.93	0.04	126	27	119	36	NONE		25.9	46	38.5	732	760	3691	153.8	2.56	14	43.9	0	0	3691
									00:06:10	27.91	0.634	17.693	558	438.527	524.619	1.2	112.9	23	35.9	30	5.22	1.5	80	5.5	17.81	3.63	16.78	4.9	20.93	0.04	127	26	120	35	NONE		25.9	46	38.5	732	760	3294	137.2	2.29	14	39.2	0	0	3294
									00:06:12	24.19	0.648	15.677	539	391.376	472.696	1.21	115.2	23.9	35.7	29.6	4.66	1.3	79	5	17.78	3.69	16.73	4.96	20.93	0.04	127	26	119	35	NONE		25.9	46	38.5	732	760	2947	122.8	2.05	14	35.1	0	0	2947
									00:06:15	23.53	0.576	13.553	442	349.321	413.607	1.18	101.9	21.5	34.1	28.8	4.16	1.2	78	4.5	17.69	3.73	16.6	5.09	20.93	0.04	126	27	118	36	NONE		25.9	46	38.5	732	760	2617	109	1.82	14	31.2	0	0	2617
									00:06:17	26.32	0.686	18.053	618	485.981	572.547	1.18	120.4	26.6	33.4	28.3	5.79	1.7	78	6.2	17.55	3.88	16.61	5.01	20.93	0.04	125	28	118	36	NONE		25.9	46	38.5	732	760	3636	151.5	2.53	14	43.3	0	0	3636
									00:06:20	24.1	0.563	13.566	464	352.793	411.726	1.17	99.5	20.9	33.7	28.9	4.2	1.2	77	4.6	17.67	3.71	16.56	5.03	20.93	0.04	126	26	118	36	NONE		25.9	46	38.5	732	760	2633	109.7	1.83	14	31.4	0	0	2633
									00:06:22	22.14	0.758	16.782	650	449.311	536.069	1.19	133.1	29.6	33.9	28.4	5.35	1.5	75	6	17.56	3.91	16.63	5	20.93	0.04	125	28	119	36	NONE		25.9	46	38.5	732	760	3372	140.5	2.34	14	40.1	0	0	3372
									00:06:25	23.44	0.481	11.273	401	287.84	335.246	1.16	85.3	17.5	33.5	28.7	3.43	1	72	4	17.73	3.64	16.56	4.98	20.93	0.04	126	26	118	36	NONE		26	45	38.5	732	760	2148	89.5	1.49	14	25.6	0	0	2148
									00:06:27	25	0.582	14.55	509	390.794	449.734	1.15	102.3	22	32.8	28.5	4.65	1.3	68	5.7	17.58	3.78	16.51	5	20.93	0.04	125	27	118	36	NONE		26	45	38.5	732	760	2907	121.1	2.02	14	34.6	0	0	2907
									00:06:30	22.9	0.562	12.87	442	338.96	385.623	1.14	99.2	20.6	33.2	29.2	4.04	1.2	66	5.1	17.65	3.67	16.55	4.94	20.93	0.04	126	26	118	35	NONE		26	45	38.5	732	760	2514	104.8	1.75	14	29.9	0	0	2514
									00:06:33	23.26	0.439	10.209	404	254.212	286.839	1.13	78.3	15.1	33.8	29.9	3.03	0.9	65	3.9	17.84	3.44	16.46	4.97	20.93	0.04	127	25	117	35	NONE		26	45	38.5	732	760	1882	78.4	1.31	14	22.4	0	0	1882
									00:06:35	24.59	0.711	17.484	592	485.188	546.985	1.13	124.3	27.2	32.5	28.8	5.78	1.7	65	7.5	17.48	3.83	16.45	5.03	20.93	0.04	125	27	117	36	NONE		26	45	38.5	732	760	3591	149.6	2.49	14	42.8	0	0	3591
									00:06:37	28.3	0.696	19.698	576	532.591	610.981	1.15	122.2	26.4	33.3	29	6.34	1.8	65	8.2	17.56	3.79	16.64	4.87	20.93	0.04	125	27	119	35	NONE		26	45	38.5	732	760	3959	165	2.75	15	47.1	0	0	3959
									00:06:40	24.59	0.62	15.246	557	389.368	448.149	1.15	110	22.3	34.7	30.2	4.64	1.3	65	6	17.74	3.6	16.72	4.83	20.93	0.04	126	26	119	34	NONE		26	45	38.5	732	760	2897	120.7	2.01	15	34.5	0	0	2897
									00:06:42	23.35	0.679	15.852	559	408.432	477.122	1.17	120.2	25	34.8	29.8	4.86	1.4	65	6.3	17.7	3.68	16.68	4.89	20.93	0.04	126	26	119	35	NONE		26.1	45	38.5	732	760	3050	127.1	2.12	15	36.3	0	0	3050
									00:06:45	21.82	0.536	11.695	480	282.267	327.915	1.16	96	18.4	36	31	3.36	1	67	4.2	17.91	3.43	16.62	4.94	20.93	0.04	128	24	119	35	NONE		26.1	45	38.5	732	760	2105	87.7	1.46	15	25.1	0	0	2105
									00:06:47	23.72	0.515	12.213	425	310.92	350.71	1.13	91.5	18.1	33.9	30.1	3.7	1.1	67	4.6	17.77	3.51	16.59	4.92	20.93	0.04	127	25	118	35	NONE		26.1	45	38.5	732	760	2302	95.9	1.6	15	27.4	0	0	2302
									00:06:50	23.35	0.554	12.934	488	335.609	377.75	1.13	98.1	19.8	33.7	29.9	4	1.1	68	4.9	17.71	3.57	16.46	4.99	20.93	0.04	126	25	117	36	NONE		26.1	45	38.5	732	760	2483	103.5	1.72	15	29.6	0	0	2483
									00:06:53	22.64	0.483	10.936	436	295.074	323.838	1.1	85	17.5	31.7	28.9	3.51	1	68	4.3	17.6	3.62	16.34	5.04	20.93	0.04	125	26	117	36	NONE		26.1	45	38.5	732	760	2170	90.4	1.51	15	25.8	0	0	2170
									00:06:56	18.99	0.59	11.203	536	305.174	330.528	1.08	103.7	21.3	32.4	29.9	3.63	1	69	4.4	17.58	3.61	16.15	5.23	20.93	0.04	125	26	115	37	NONE		26.1	45	38.5	732	760	2237	93.2	1.55	15	26.6	0	0	2237
									00:06:58	25.75	0.51	13.133	470	364.827	385.103	1.06	89.4	18.3	31.1	29.4	4.34	1.2	68	5.4	17.53	3.59	16.2	4.99	20.93	0.04	125	26	116	36	NONE		26.2	45	38.5	732	760	2659	110.8	1.85	15	31.7	0	0	2659
									00:07:02	17.8	0.754	13.424	430	325.345	423.76	1.3	134.3	29.1	37.4	28.7	3.87	1.1	68	4.8	17.81	3.86	15.94	5.04	20.93	0.04	127	28	114	36	NONE		26.2	45	38.4	732	760	2498	104.1	1.73	15	29.7	0	0	2498
									00:07:03	32.43	0.186	6.032	224	75.8746	75.7321	1	36.1	2.9	49.6	49.7	0.9	0.3	67	1.1	19.41	1.56	18.22	2.61	20.93	0.04	138	11	130	19	NONE		26.2	45	38.5	732	760	546	22.8	0.38	15	6.5	0	3	543
									00:07:05	30.15	0.594	17.91	512	504.986	499.884	0.99	104.1	20.3	31.3	31.6	6.01	1.7	68	7.4	17.53	3.42	16.04	4.94	20.93	0.04	125	24	114	35	NONE		26.2	45	38.5	732	760	3628	151.2	2.52	15	43.2	0	125	3503
									00:07:08	26.91	0.537	14.448	456	410.811	402.121	0.98	94	18.3	30.6	31.2	4.89	1.4	67	6.1	17.5	3.41	16.06	4.92	20.93	0.04	125	24	115	35	NONE		26.2	45	38.5	732	760	2944	122.7	2.04	16	35	0	213	2732
									00:07:10	22.9	0.639	14.634	551	434.186	434.227	1	110.8	23.2	30	30	5.17	1.5	66	6.6	17.34	3.63	16.05	5.01	20.93	0.04	124	26	114	36	NONE		26.2	45	38.5	732	760	3126	130.3	2.17	16	37.2	0	0	3126
									00:07:12	27.78	0.795	22.083	671	659.825	665.3	1.01	137.6	29.3	30.5	30.3	7.86	2.2	67	9.8	17.31	3.69	16.02	4.99	20.93	0.04	123	26	114	36	NONE		26.1	45	38.4	732	760	4759	198.3	3.31	16	56.7	0	0	4759
									00:07:14	32.61	0.614	20.022	526	559.601	578.157	1.03	107.6	21.7	31.7	30.7	6.66	1.9	67	8.4	17.52	3.53	16.32	4.8	20.93	0.04	125	25	116	34	NONE		26.2	45	38.4	732	760	4059	169.1	2.82	16	48.3	0	0	4059
									00:07:16	31.41	0.497	15.613	474	385.995	405.018	1.05	89	15.8	34.8	33.1	4.6	1.3	66	5.8	17.91	3.18	16.55	4.58	20.93	0.04	128	23	118	33	NONE		26.1	45	38.5	732	760	2809	117.1	1.95	16	33.4	0	0	2809
									00:07:18	28.99	0.644	18.667	525	511.093	539.984	1.06	113.2	22.8	32.6	30.8	6.08	1.7	67	7.6	17.58	3.54	16.39	4.86	20.93	0.04	125	25	117	35	NONE		26.1	45	38.4	732	760	3726	155.2	2.59	16	44.4	0	0	3726
									00:07:20	27.15	0.588	15.964	560	412.927	441.215	1.07	104.4	19.9	34.1	31.9	4.92	1.4	66	6.3	17.76	3.38	16.64	4.65	20.93	0.04	127	24	119	33	NONE		26.1	45	38.4	732	760	3018	125.7	2.1	16	35.9	0	0	3018
									00:07:23	22.9	0.7	16.031	608	428.791	469.74	1.1	123.4	25.1	33.6	30.7	5.1	1.5	65	6.6	17.63	3.59	16.52	4.86	20.93	0.04	126	26	118	35	NONE		26.1	45	38.4	732	760	3152	131.3	2.19	16	37.5	0	0	3152
									00:07:26	22.73	0.609	13.841	492	365.652	401.126	1.1	107.6	21.6	33.5	30.5	4.35	1.2	65	5.6	17.67	3.55	16.44	4.91	20.93	0.04	126	25	117	35	NONE		26.1	45	38.4	732	760	2689	112	1.87	16	32	0	0	2689
									00:07:28	23.08	0.67	15.462	556	413.464	454.511	1.1	118.1	24.1	33.5	30.5	4.92	1.4	67	6.2	17.63	3.6	16.45	4.89	20.93	0.04	126	26	117	35	NONE		26.1	45	38.4	732	760	3042	126.7	2.11	16	36.2	0	0	3042
									00:07:30	27.65	0.627	17.336	523	484.004	522.114	1.08	109.7	23.1	31.8	29.5	5.76	1.6	66	7.3	17.5	3.68	16.35	4.98	20.93	0.04	125	26	117	36	NONE		26.1	46	38.4	732	760	3545	147.7	2.46	16	42.2	0	0	3545
									00:07:33	26.55	0.567	15.053	539	398.904	429.445	1.08	100.2	19.8	33.1	30.7	4.75	1.4	67	6	17.67	3.49	16.38	4.97	20.93	0.04	126	25	117	35	NONE		26.1	45	38.4	732	760	2920	121.7	2.03	16	34.8	0	0	2920
									00:07:35	22.22	0.675	15	583	411.609	452.333	1.1	118.4	24.9	32.7	29.7	4.9	1.4	68	6.1	17.54	3.69	16.48	4.89	20.93	0.04	125	26	118	35	NONE		26.1	45	38.4	732	760	3028	126.2	2.1	17	36	0	0	3028
									00:07:38	20.91	0.523	10.934	404	286.653	309.102	1.08	92.6	18.1	33	30.6	3.41	1	68	4.2	17.71	3.46	16.39	4.95	20.93	0.04	126	25	117	35	NONE		26.1	45	38.4	732	760	2099	87.5	1.46	17	25	0	0	2099
									00:07:41	20.2	0.56	11.313	516	304.71	325.159	1.07	98.7	19.7	32.5	30.4	3.63	1	69	4.4	17.62	3.52	16.41	5	20.93	0.04	126	25	117	36	NONE		26.1	45	38.4	732	760	2226	92.8	1.55	17	26.5	0	0	2226
									00:07:44	23.35	0.669	15.619	570	446.72	471.394	1.06	116.6	24.7	31.3	29.7	5.32	1.5	68	6.6	17.43	3.69	16.22	4.99	20.93	0.04	124	26	116	36	NONE		26.1	45	38.4	732	760	3255	135.6	2.26	17	38.8	0	0	3255
									00:07:46	25.75	0.556	14.318	476	390.652	412.377	1.06	97.8	19.6	32	30.3	4.65	1.3	67	5.8	17.59	3.53	16.27	4.92	20.93	0.04	125	25	116	35	NONE		26.1	45	38.4	732	760	2847	118.6	1.98	17	33.9	0	0	2847
									00:07:49	20	0.641	12.82	575	363.635	384.178	1.06	111.9	23.5	31.4	29.7	4.33	1.2	67	5.4	17.46	3.67	16.26	4.98	20.93	0.04	124	26	116	36	NONE		26.2	45	38.4	732	760	2651	110.4	1.84	17	31.6	0	0	2651
									00:07:52	20.83	0.573	11.938	498	349.247	361.052	1.03	99.5	21.2	30	29	4.16	1.2	67	5.2	17.36	3.7	16.2	4.99	20.93	0.04	124	26	116	36	NONE		26.2	45	38.4	732	760	2533	105.6	1.76	17	30.2	0	0	2533
									00:07:54	24.39	0.766	18.683	494	601.053	620.687	1.03	130.3	31.1	28.2	27.3	7.16	2	68	8.8	17.01	4.06	15.92	5.15	20.93	0.04	121	29	114	37	NONE		26.2	45	38.4	732	760	4359	181.6	3.03	17	51.9	0	0	4359
									00:07:56	30.93	0.494	15.278	474	422.041	432.008	1.02	86.8	17.1	31.1	30.4	5.02	1.4	70	6	17.57	3.46	16.2	4.87	20.93	0.04	125	25	116	35	NONE		26.2	45	38.4	732	760	3054	127.3	2.12	17	36.4	0	0	3054
									00:07:59	27.03	0.517	13.973	425	401.71	404.115	1.01	90.2	18.3	30.1	29.9	4.78	1.4	70	5.7	17.45	3.54	16.19	4.96	20.93	0.04	124	25	115	35	NONE		26.2	45	38.4	732	760	2896	120.7	2.01	17	34.5	0	0	2896
									00:08:01	28.99	0.304	8.812	499	214.148	212.669	0.99	54.7	9	31.7	31.9	2.55	0.7	69	3.1	17.99	2.96	16.42	4.37	20.93	0.04	128	21	117	31	NONE		26.3	45	38.4	732	760	1540	64.1	1.07	17	18.3	0	36	1503
									00:08:03	23.17	0.496	11.49	466	321.928	321.656	1	87	17	30.7	30.7	3.83	1.1	67	4.8	17.54	3.43	16.17	4.97	20.93	0.04	125	24	115	35	NONE		26.3	44	38.4	732	760	2317	96.6	1.61	17	27.6	0	7	2311
									00:08:06	25.1	0.395	9.916	442	254.805	253.978	1	70.4	12.4	32	32.1	3.03	0.9	67	3.8	17.82	3.14	16.06	4.89	20.93	0.04	127	22	115	35	NONE		26.3	44	38.4	732	760	1833	76.4	1.27	17	21.8	0	20	1813
									00:08:08	22.64	0.723	16.37	400	533.389	525.977	0.99	122.9	28.4	27.7	28.1	6.35	1.8	70	7.6	17	3.93	15.46	5.35	20.93	0.04	121	28	110	38	NONE		26.3	44	38.3	732	760	3829	159.5	2.66	18	45.6	0	182	3647
									00:08:10	28.3	0.519	14.689	645	410.278	397.425	0.97	91.2	17.2	31	32	4.88	1.4	71	5.8	17.57	3.31	16	4.89	20.93	0.04	125	24	114	35	NONE		26.3	45	38.4	732	760	2934	122.2	2.04	18	34.9	0	314	2620
									00:08:12	29.27	0.407	11.912	353	300.013	286.305	0.95	72.9	12	32.9	34.5	3.57	1	69	4.3	17.91	2.95	16.17	4.69	20.93	0.04	128	21	115	33	NONE		26.3	45	38.4	732	760	2138	89.1	1.48	18	25.5	0	333	1805
									00:08:15	29.41	0.373	10.971	379	267.513	251.579	0.94	67.2	10.5	33.3	35.4	3.18	0.9	68	3.9	18.02	2.82	16.3	4.55	20.93	0.04	128	20	116	32	NONE		26.3	45	38.3	732	760	1901	79.2	1.32	18	22.6	0	386	1514
									00:08:17	30.61	0.367	11.235	352	270.381	249.257	0.92	66.3	10	33.6	36.5	3.22	0.9	67	4	18.07	2.72	16.33	4.37	20.93	0.04	129	19	116	31	NONE		26.3	45	38.3	732	760	1913	79.7	1.33	18	22.8	0	510	1403
									00:08:18	51.28	0.61	31.282	285	1040.96	1002.51	0.96	103.3	23.9	26.6	27.6	12.39	3.5	67	15.5	16.93	3.92	15.52	4.98	20.93	0.04	121	28	111	36	NONE		26.3	45	38.3	732	760	7434	309.8	5.16	18	88.5	0	937	6497
									00:08:20	26.43	0.306	8.088	378	177.427	158.958	0.9	56.1	7.4	35.2	39.2	2.11	0.6	66	2.7	18.33	2.42	16.54	4.04	20.93	0.04	131	17	118	29	NONE		26.3	45	38.4	732	760	1248	52	0.87	18	14.9	0	443	805
									00:08:21	38.46	0.547	21.038	465	622.342	577.865	0.93	95.2	18.4	29.5	31.7	7.41	2.1	66	9.4	17.4	3.36	15.61	4.77	20.93	0.04	124	24	111	34	NONE		26.3	45	38.4	732	760	4410	183.8	3.06	18	52.5	0	1076	3335
									00:08:24	26.67	0.368	9.813	409	233.137	206.1	0.88	66.7	9.5	34.1	38.6	2.78	0.8	66	3.5	18.13	2.58	16.51	4.17	20.93	0.04	129	18	118	30	NONE		26.3	45	38.3	732	760	1636	68.2	1.14	18	19.5	0	647	988
									00:08:26	25.32	0.448	11.342	380	294.362	264.034	0.9	80	12.8	32.5	36.2	3.5	1	64	4.6	17.86	2.86	16.21	4.44	20.93	0.04	127	20	116	32	NONE		26.3	45	38.3	732	760	2071	86.3	1.44	18	24.7	0	728	1343
									00:08:29	25.64	0.733	18.795	584	589.122	529.864	0.9	126.2	25.3	28.9	32.1	7.01	2	65	9.1	17.22	3.45	15.72	4.97	20.93	0.04	123	25	112	35	NONE		26.3	45	38.3	732	760	4148	172.8	2.88	18	49.4	0	1424	2724
									00:08:31	22.9	0.592	13.557	539	402.872	368.331	0.91	103	19.7	29.7	32.5	4.8	1.4	65	6.2	17.4	3.33	16	4.67	20.93	0.04	124	24	114	33	NONE		26.3	45	38.3	732	760	2846	118.6	1.98	18	33.9	0	833	2013
									00:08:34	22.64	0.501	11.343	552	301.994	276.904	0.92	89	15	32.3	35.2	3.6	1	64	4.7	17.76	2.99	16.1	4.61	20.93	0.04	127	21	115	33	NONE		26.3	45	38.3	732	760	2135	88.9	1.48	18	25.4	0	605	1529
									00:08:36	25.97	0.451	11.714	454	308.643	279.453	0.91	80.3	13.2	32.1	35.4	3.67	1	65	4.7	17.8	2.93	16.13	4.55	20.93	0.04	127	21	115	32	NONE		26.3	45	38.3	732	760	2176	90.7	1.51	18	25.9	0	702	1474
									00:08:38	31.75	0.642	20.381	440	653.986	596.643	0.91	109.9	23	27.8	30.4	7.79	2.2	65	10.1	17.12	3.58	15.67	4.92	20.93	0.04	122	26	112	35	NONE		26.3	45	38.3	732	760	4618	192.4	3.21	19	55	0	1382	3236
									00:08:39	40.54	0.425	17.23	425	438.779	399.672	0.91	76.1	12.1	32.8	36	5.22	1.5	66	6.6	17.91	2.85	16.41	4.18	20.93	0.04	128	20	117	30	NONE		26.3	45	38.3	732	760	3097	129.1	2.15	19	36.9	0	942	2155
									00:08:41	29.56	0.363	10.729	443	236.119	213.832	0.91	66.5	8.9	36.7	40.5	2.81	0.8	65	3.6	18.32	2.45	16.73	3.97	20.93	0.04	131	17	119	28	NONE		26.2	46	38.3	732	760	1665	69.4	1.16	19	19.8	0	536	1128
									00:08:44	25.53	0.457	11.668	390	303.774	278.867	0.92	81.5	13.4	32.5	35.4	3.62	1	64	4.7	17.83	2.93	16.27	4.52	20.93	0.04	127	21	116	32	NONE		26.2	46	38.3	732	760	2148	89.5	1.49	19	25.6	0	601	1547
									00:08:46	24.79	0.653	16.19	537	482.577	445.397	0.92	113.5	22	30	32.5	5.74	1.6	64	7.5	17.38	3.37	15.77	5.01	20.93	0.04	124	24	112	36	NONE		26.2	45	38.3	732	760	3416	142.3	2.37	19	40.7	0	898	2518
									00:08:51	11.83	1.217	14.402	1254	431.482	431.422	1	210.6	44.6	31.5	31.5	5.14	1.5	65	6.6	17.3	3.66	15.97	5.05	20.93	0.04	123	26	114	36	NONE		26.2	45	38.3	732	760	3107	129.4	2.16	19	37	0	1	3105
									00:08:55	17.14	0.408	6.994	462	166.264	163.439	0.98	73.7	11.7	34.8	35.5	1.98	0.6	63	2.6	18.06	2.87	16.39	4.71	20.93	0.04	129	20	117	34	NONE		26.2	46	38.3	732	760	1193	49.7	0.83	19	14.2	0	69	1123
									00:08:58	16.04	0.835	13.396	891	376.412	374.743	1	146.4	28.6	32.6	32.7	4.48	1.3	63	6	17.53	3.43	16.04	4.99	20.93	0.04	125	24	114	36	NONE		26.2	45	38.3	732	760	2708	112.8	1.88	19	32.2	0	41	2667
									00:09:01	23.26	0.626	14.558	558	412.179	400.696	0.97	109.7	21.1	31.4	32.3	4.91	1.4	63	6.5	17.52	3.37	16.19	4.85	20.93	0.04	125	24	115	35	NONE		26.2	45	38.3	732	760	2949	122.9	2.05	19	35.1	0	280	2669
									00:09:04	18.63	0.463	8.627	412	156.707	225.077	1.44	85.8	14.8	46.7	32.5	1.87	0.5	62	2.5	18.53	3.2	16.27	4.6	20.93	0.04	132	23	116	33	NONE		26.2	45	38.3	732	760	1237	51.5	0.86	19	14.7	0	0	1237
									00:09:07	27.15	0.501	13.602	447	396.234	374.667	0.95	87.4	16.9	29.5	31.2	4.72	1.3	64	6.2	17.45	3.37	15.95	4.82	20.93	0.04	124	24	114	34	NONE		26.2	45	38.3	732	760	2819	117.4	1.96	19	33.6	0	524	2295
									00:09:10	20.55	0.531	10.911	484	319.071	298.644	0.94	92.6	17.8	29.7	31.7	3.8	1.1	64	5	17.44	3.35	15.87	4.88	20.93	0.04	124	24	113	35	NONE		26.1	45	38.3	732	760	2265	94.4	1.57	19	27	0	495	1770
									00:09:12	21.74	0.658	14.304	606	467.312	433.609	0.93	112.1	24.4	27.4	29.5	5.56	1.6	64	7.3	17.04	3.71	15.62	5.12	20.93	0.04	121	26	111	37	NONE		26.1	45	38.3	732	760	3311	138	2.3	20	39.4	0	815	2496
									00:09:15	19.87	0.636	12.636	690	367.742	345.529	0.94	111	21.3	30.6	32.5	4.38	1.3	67	5.5	17.45	3.35	16.06	4.75	20.93	0.04	124	24	115	34	NONE		26.1	45	38.3	732	760	2613	108.9	1.81	20	31.1	0	539	2074
									00:09:18	21.58	0.54	11.655	521	327.654	306.485	0.94	94.9	17.4	31	33.1	3.9	1.1	65	5	17.57	3.22	16.04	4.72	20.93	0.04	125	23	114	34	NONE		26.1	45	38.3	732	760	2326	96.9	1.61	20	27.7	0	513	1813
									00:09:21	21.43	0.569	12.193	492	357.503	332.422	0.93	99.2	19	29.9	32.2	4.26	1.2	65	5.5	17.43	3.34	15.94	4.81	20.93	0.04	124	24	114	34	NONE		26.1	45	38.3	732	760	2534	105.6	1.76	20	30.2	0	607	1927
									00:09:24	21.28	0.574	12.213	529	367.026	338.82	0.92	99.6	19.5	29.2	31.6	4.37	1.2	67	5.5	17.35	3.4	15.97	4.77	20.93	0.04	124	24	114	34	NONE		26.1	45	38.3	732	760	2598	108.2	1.8	20	30.9	0	681	1916
									00:09:27	19.35	0.541	10.471	589	313.31	286.034	0.91	94	18.1	29.1	31.9	3.73	1.1	67	4.7	17.38	3.35	15.92	4.79	20.93	0.04	124	24	114	34	NONE		26.1	45	38.3	732	760	2213	92.2	1.54	20	26.3	0	657	1555
									00:09:29	22.47	0.488	10.966	442	336.959	300.921	0.89	84.4	16.4	27.9	31.2	4.01	1.1	68	5	17.3	3.36	15.82	4.84	20.93	0.04	123	24	113	35	NONE		26.1	45	38.3	732	760	2369	98.7	1.65	20	28.2	0	865	1504
									00:09:33	19.87	0.491	9.755	471	282.943	246.323	0.87	86	15.2	29.6	34	3.37	1	69	4.1	17.52	3.1	15.64	4.87	20.93	0.04	125	22	112	35	NONE		26	45	38.3	732	760	1979	82.5	1.37	20	23.6	0	874	1105
									00:09:35	20.76	0.928	19.266	699	691.615	611.255	0.88	154.9	36	25.8	29.1	8.23	2.4	69	10	16.69	3.88	15.36	5.19	20.93	0.04	119	28	110	37	NONE		26	45	38.3	732	760	4852	202.2	3.37	20	57.8	0	1924	2928
									00:09:38	26.67	0.497	13.253	505	382.962	334.975	0.87	87.1	15.4	29.7	34	4.56	1.3	69	5.6	17.53	3.1	15.94	4.56	20.93	0.04	125	22	114	33	NONE		26	45	38.3	732	760	2681	111.7	1.86	20	31.9	0	1147	1535
									00:09:49	18.63	0.619	11.534	582	359.639	330.329	0.92	106.6	21.7	28.4	31	4.28	1.2	69	5.2	17.22	3.51	15.79	4.88	20.93	0.04	123	25	113	35	NONE		26	45	38.3	732	760	2543	106	1.77	21	30.3	0	707	1836
									00:09:52	20.76	0.652	13.536	607	435.331	393.553	0.9	111.6	23.2	27.8	30.7	5.18	1.5	69	6.3	17.12	3.56	15.77	4.87	20.93	0.04	122	25	112	35	NONE		26	45	38.3	732	760	3068	127.8	2.13	21	36.5	0	1005	2063
									00:09:55	18.58	0.588	10.923	530	340.373	303.396	0.89	101.4	20	28.3	31.7	4.05	1.2	70	4.9	17.24	3.4	15.78	4.83	20.93	0.04	123	24	113	34	NONE		26	45	38.3	732	760	2392	99.7	1.66	21	28.5	0	887	1505
									00:09:58	18.99	0.654	12.418	621	398.185	353.635	0.89	112.1	22.8	27.8	31.4	4.74	1.4	68	5.9	17.14	3.49	15.71	4.94	20.93	0.04	122	25	112	35	NONE		26	45	38.3	732	760	2796	116.5	1.94	21	33.3	0	1068	1729
									00:10:01	23.81	0.609	14.5	471	485.505	428.06	0.88	103.4	22	26.4	30	5.78	1.7	69	7	16.98	3.61	15.51	5.03	20.93	0.04	121	26	111	36	NONE		26	45	38.3	732	760	3405	141.9	2.36	21	40.5	0	1375	2030
[truncated: 34 more columns]

## Sheet: Sonuçlar
Parametre	um	Pre	Bekl.	%Beklenen	Ex Sonrası	% Değişim	Normal	Sınıf
Parametre	um	Ölçüm	Dinlenme	Isınma	AT	RC	Maks	Bekl.	%Beklenen	Normal	Sınıf
Parametre	um	Ölçüm	Dinlenme	Isınma	AT	RC	Maks	Bekl.	%Beklenen	Normal	Sınıf
Parametre	um	Ölçüm	Dinlenme	Isınma	AT	RC	Maks	Bekl.	%Beklenen	Normal	Sınıf
Parametre	um	Ölçüm	Dinlenme	Isınma	AT	RC	Maks	Bekl.	%Beklenen	Normal	Sınıf
Parametre	um	Ölçüm	Dinlenme	Isınma	AT	RC	Maks	Bekl.	%Beklenen	Normal	Sınıf
