# Supplementary material for: Correction: The contribution of energy systems during 30-second lower body Wingate anaerobic test in combat sports athletes: Intermittent versus single forms and gender comparison
Source: PLoS One. 2024 Jun 27;19(6):e0306361. doi: 10.1371/journal.pone.0306361 (PMC11210755; doi:10.1371/journal.pone.0306361)
Supplement: S1 File — A) Descriptive characteristics of athletes including age range, height, weight; B) Wingate test outputs, including metrics such as peak power, mean power, and fatigue index; C) Oxygen Consumption (O2) Data for two different Wingate test protocols, providing comparative insights into athletes’ oxygen consumption during these tests. (ZIP) [file pone.0306361.s001.zip › S1 File/C. Oxygen consumption data for two Wingate tests/All-analyzed O2 data.xlsx]

## Sheet: 1
Wingate (30sn)												3x10sn
Overall Energy Contribution						During Only Sprint Energy Contribution						Overall Energy Contribution						During Only Sprint Energy Contribution
Systems	Kcal	kJ	LO2	%		Systems	Kcal	kJ	LO2	%		Systems	Kcal	kJ	LO2	%		Systems	Kcal	kJ	LO2	%
Aerobic	4.96225	20.7626	0.992	17.6576		Aerobic	4.96225	20.7626	0.992	17.6576		Aerobic	15.1996	63.5968	3.04	29.8311		Aerobic	3.49909	14.6405	0.6995	8.9106
Anaerobic Lactic	5.85266	24.4881	1.17	20.826		Anaerobic Lactic	5.85266	24.4881	1.17	20.826		Anaerobic Lactic	9.44977	39.5388	1.89	18.5463		Anaerobic Lactic	9.44977	39.5388	1.89	24.0758
Anaerobic ALactic	17.2795	72.2993	3.45599	61.5165		Anaerobic ALactic	17.2795	72.2993	3.45599	61.5165		Anaerobic ALactic	26.3029	110.054	5.2607	51.6226		Anaerobic ALactic	26.3029	110.054	5.2607	67.0136
Total	28.0944	117.55	5.61799	100		Total	28.0944	117.55	5.61799	100		Total	50.9523	213.189	10.1907	100		Total	39.2517	164.233	7.8502	100
EPOC												EPOC
A1	T1	Sonuç O2 (L)	Kjoule									A1	T1	Sonuç O2 (L)	Kjoule
2538.37	1.3615	3.45599	72.2993									2814.65	1.0375	2.9202	61.0906
81.69												Dinlenme O2		2.3405	48.9633
												62.25	Toplam	5.2607	110.054
												Dinlenme (30sn)	O2 (ml)	Toplam Dinlenme (L)
												1	2147	2.3405
												2	2534
												Toplam	4681

## Sheet: 2
Wingate (30sn)												3x10sn
Overall Energy Contribution						During Only Sprint Energy Contribution						Overall Energy Contribution						During Only Sprint Energy Contribution
Systems	Kcal	kJ	LO2	%		Systems	Kcal	kJ	LO2	%		Systems	Kcal	kJ	LO2	%		Systems	Kcal	kJ	LO2	%
Aerobic	4.80218	20.0928	0.96	16.5311		Aerobic	4.80218	20.0928	0.96	16.5311		Aerobic	14.1497	59.2036	2.83	27.4752		Aerobic	3.64165	15.237	0.728	8.88
Anaerobic Lactic	10.1546	42.4879	2.03	34.9565		Anaerobic Lactic	10.1546	42.4879	2.03	34.9565		Anaerobic Lactic	13.4997	56.484	2.7	26.2131		Anaerobic Lactic	13.4997	56.484	2.7	32.9341
Anaerobic ALactic	14.0858	58.9363	2.81722	48.5124		Anaerobic ALactic	14.0858	58.9363	2.81722	48.5124		Anaerobic ALactic	23.8504	99.7925	4.7702	46.3117		Anaerobic ALactic	23.8504	99.7925	4.7702	58.1859
Total	29.0426	121.517	5.80722	100		Total	29.0426	121.517	5.80722	100		Total	51.4998	215.48	10.3002	100		Total	40.9917	171.514	8.1982	100
EPOC												EPOC
A1	T1	Sonuç O2 (L)	Kjoule									A1	T1	Sonuç O2 (L)	Kjoule
2823.34	0.997833	2.81722	58.9363									2748.83	0.970667	2.6682	55.8187
59.87												Dinlenme O2		2.102	43.9738
												58.24	Toplam	4.7702	99.7925
												Dinlenme (30sn)	O2 (ml)	Toplam Dinlenme (L)
												1	1744	2.102
												2	2460
												Toplam	4204

## Sheet: 3
Wingate (30sn)												3x10sn
Overall Energy Contribution						During Only Sprint Energy Contribution						Overall Energy Contribution						During Only Sprint Energy Contribution
Systems	Kcal	kJ	LO2	%		Systems	Kcal	kJ	LO2	%		Systems	Kcal	kJ	LO2	%		Systems	Kcal	kJ	LO2	%
Aerobic	3.65166	15.2789	0.73	11.2052		Aerobic	3.65166	15.2789	0.73	11.2052		Aerobic	15.6996	65.6888	3.14	26.1264		Aerobic	2.8663	11.9929	0.573	6.06255
Anaerobic Lactic	14.3565	60.0691	2.87	44.0534		Anaerobic Lactic	14.3565	60.0691	2.87	44.0534		Anaerobic Lactic	18.7995	78.6592	3.76	31.2852		Anaerobic Lactic	18.7995	78.6592	3.76	39.7821
Anaerobic ALactic	14.5737	60.978	2.91482	44.7414		Anaerobic ALactic	14.5737	60.978	2.91482	44.7414		Anaerobic ALactic	25.5918	107.079	5.11848	42.5884		Anaerobic ALactic	25.5918	107.079	5.11848	54.1553
Total	32.5819	136.326	6.51482	100		Total	32.5819	136.326	6.51482	100		Total	60.0909	251.427	12.0185	100		Total	47.2576	197.731	9.45148	100
EPOC												EPOC
A1	T1	Sonuç O2 (L)	Kjoule									A1	T1	Sonuç O2 (L)	Kjoule
2377.18	1.22617	2.91482	60.978									2941.21	0.867492	2.55148	53.3769
73.57												Dinlenme O2		2.567	53.7016
													Toplam	5.11848	107.079
												Dinlenme (30sn)	O2 (ml)	Toplam Dinlenme (L)
												1	2327	2.567
												2	2807
												Toplam	5134

## Sheet: 4
Wingate (30sn)												3x10sn
Overall Energy Contribution						During Only Sprint Energy Contribution						Overall Energy Contribution						During Only Sprint Energy Contribution
Systems	Kcal	kJ	LO2	%		Systems	Kcal	kJ	LO2	%		Systems	Kcal	kJ	LO2	%		Systems	Kcal	kJ	LO2	%
Aerobic	4.20191	17.5812	0.84	15.6084		Aerobic	4.20191	17.5812	0.84	15.6084		Aerobic	12.3997	51.8816	2.48	26.8598		Aerobic	2.39609	10.0255	0.479	6.62321
Anaerobic Lactic	10.5548	44.1623	2.11	39.2068		Anaerobic Lactic	10.5548	44.1623	2.11	39.2068		Anaerobic Lactic	13.5497	56.6932	2.71	29.3508		Anaerobic Lactic	13.5497	56.6932	2.71	37.4716
Anaerobic ALactic	12.1583	50.8716	2.43172	45.1848		Anaerobic ALactic	12.1583	50.8716	2.43172	45.1848		Anaerobic ALactic	20.2152	84.5825	4.04314	43.7894		Anaerobic ALactic	20.2152	84.5825	4.04314	55.9052
Total	26.915	112.615	5.38172	100		Total	26.915	112.615	5.38172	100		Total	46.1646	193.157	9.23314	100		Total	36.161	151.301	7.23214	100
EPOC												EPOC
A1	T1	Sonuç O2 (L)	Kjoule									A1	T1	Sonuç O2 (L)	Kjoule
2312.62	1.0515	2.43172	50.8716									2191.92	0.931667	2.04214	42.7215
63.09												Dinlenme O2		2.001	41.8609
												55.9	Toplam	4.04314	84.5825
												Dinlenme (30sn)	O2 (ml)	Toplam Dinlenme (L)
												1	1925	2.001
												2	2077
												Toplam	4002

## Sheet: 5
Wingate (30sn)												3x10sn
Overall Energy Contribution						During Only Sprint Energy Contribution						Overall Energy Contribution						During Only Sprint Energy Contribution
Systems	Kcal	kJ	LO2	%		Systems	Kcal	kJ	LO2	%		Systems	Kcal	kJ	LO2	%		Systems	Kcal	kJ	LO2	%
Aerobic	6.05275	25.3253	1.21	19.7649		Aerobic	6.05275	25.3253	1.21	19.7649		Aerobic	15.4996	64.852	3.1	28.3812		Aerobic	3.31651	13.8766	0.663	7.81312
Anaerobic Lactic	7.7035	32.2322	1.54	25.1553		Anaerobic Lactic	7.7035	32.2322	1.54	25.1553		Anaerobic Lactic	12.5497	52.5092	2.51	22.9796		Anaerobic Lactic	12.5497	52.5092	2.51	29.5791
Anaerobic ALactic	16.8595	70.5417	3.37197	55.0798		Anaerobic ALactic	16.8595	70.5417	3.37197	55.0798		Anaerobic ALactic	26.563	111.142	5.31273	48.6392		Anaerobic ALactic	26.563	111.142	5.31273	62.6078
Total	30.6157	128.099	6.12197	100		Total	30.6157	128.099	6.12197	100		Total	54.6123	228.503	10.9227	100		Total	42.4292	177.528	8.48573	100
EPOC												EPOC
A1	T1	Sonuç O2 (L)	Kjoule									A1	T1	Sonuç O2 (L)	Kjoule
3076.15	1.09617	3.37197	70.5417									2680.08	1.073	2.87573	60.1602
65.77												Dinlenme O2		2.437	50.982
												64.38	Toplam	5.31273	111.142
												Dinlenme (30sn)	O2 (ml)	Toplam Dinlenme (L)
												1	2183	2.437
												2	2691
												Toplam	4874

## Sheet: 6
Wingate (30sn)												3x10sn
Overall Energy Contribution						During Only Sprint Energy Contribution						Overall Energy Contribution						During Only Sprint Energy Contribution
Systems	Kcal	kJ	LO2	%		Systems	Kcal	kJ	LO2	%		Systems	Kcal	kJ	LO2	%		Systems	Kcal	kJ	LO2	%
Aerobic	5.67758	23.7555	1.135	15.9649		Aerobic	5.67758	23.7555	1.135	15.9649		Aerobic	14.2497	59.622	2.85	28.1937		Aerobic	0.960436	4.01856	0.192	2.57696
Anaerobic Lactic	14.6066	61.1156	2.92	41.0726		Anaerobic Lactic	14.6066	61.1156	2.92	41.0726		Anaerobic Lactic	12.6997	53.1368	2.54	25.127		Anaerobic Lactic	12.6997	53.1368	2.54	34.0911
Anaerobic ALactic	15.2714	63.8971	3.05436	42.9625		Anaerobic ALactic	15.2714	63.8971	3.05436	42.9625		Anaerobic ALactic	23.5926	98.7138	4.71863	46.6792		Anaerobic ALactic	23.5926	98.7138	4.71863	63.332
Total	35.5556	148.768	7.10936	100		Total	35.5556	148.768	7.10936	100		Total	50.542	211.473	10.1086	100		Total	37.2527	155.869	7.45063	100
EPOC												EPOC
A1	T1	Sonuç O2 (L)	Kjoule									A1	T1	Sonuç O2 (L)	Kjoule
2972.61	1.0275	3.05436	63.8971									2658.31	0.775167	2.06063	43.1084
61.65												Dinlenme O2		2.658	55.6054
												46.51	Toplam	4.71863	98.7138
												Dinlenme (30sn)	O2 (ml)	Toplam Dinlenme (L)
												1	2558	2.658
												2	2758
												Toplam	5316

## Sheet: 7
Wingate (30sn)												3x10sn
Overall Energy Contribution						During Only Sprint Energy Contribution						Overall Energy Contribution						During Only Sprint Energy Contribution
Systems	Kcal	kJ	LO2	%		Systems	Kcal	kJ	LO2	%		Systems	Kcal	kJ	LO2	%		Systems	Kcal	kJ	LO2	%
Aerobic	4.65211	19.4649	0.93	18.6371		Aerobic	4.65211	19.4649	0.93	18.6371		Aerobic	13.6497	57.1116	2.73	30.3006		Aerobic	2.49863	10.4545	0.4995	7.3681
Anaerobic Lactic	7.91859	33.1322	1.583	31.7231		Anaerobic Lactic	7.91859	33.1322	1.583	31.7231		Anaerobic Lactic	8.3498	34.9364	1.67	18.5355		Anaerobic Lactic	8.3498	34.9364	1.67	24.6341
Anaerobic ALactic	12.385	51.82	2.47705	49.6398		Anaerobic ALactic	12.385	51.82	2.47705	49.6398		Anaerobic ALactic	23.0481	96.4354	4.60972	51.1639		Anaerobic ALactic	23.0481	96.4354	4.60972	67.9978
Total	24.9557	104.417	4.99005	100		Total	24.9557	104.417	4.99005	100		Total	45.0475	188.483	9.00972	100		Total	33.8965	141.826	6.77922	100
EPOC												EPOC
A1	T1	Sonuç O2 (L)	Kjoule									A1	T1	Sonuç O2 (L)	Kjoule
2673.08	0.926667	2.47705	51.82									2502.25	0.950833	2.37922	49.7733
55.6												Dinlenme O2		2.2305	46.6621
												57.05	Toplam	4.60972	96.4354
												Dinlenme (30sn)	O2 (ml)	Toplam Dinlenme (L)
												1	1914	2.2305
												2	2547
												Toplam	4461

## Sheet: 8
Wingate (30sn)												3x10sn
Overall Energy Contribution						During Only Sprint Energy Contribution						Overall Energy Contribution						During Only Sprint Energy Contribution
Systems	Kcal	kJ	LO2	%		Systems	Kcal	kJ	LO2	%		Systems	Kcal	kJ	LO2	%		Systems	Kcal	kJ	LO2	%
Aerobic	5.80263	24.2788	1.16	18.4214		Aerobic	5.80263	24.2788	1.16	18.4214		Aerobic	18.4496	77.1948	3.69	31.6968		Aerobic	4.76716	19.9463	0.953	10.7024
Anaerobic Lactic	9.35424	39.1391	1.87	29.6965		Anaerobic Lactic	9.35424	39.1391	1.87	29.6965		Anaerobic Lactic	11.0497	46.2332	2.21	18.9837		Anaerobic Lactic	11.0497	46.2332	2.21	24.8188
Anaerobic ALactic	16.3348	68.3462	3.26703	51.8821		Anaerobic ALactic	16.3348	68.3462	3.26703	51.8821		Anaerobic ALactic	28.707	120.113	5.74154	49.3194		Anaerobic ALactic	28.707	120.113	5.74154	64.4788
Total	31.4916	131.764	6.29703	100		Total	31.4916	131.764	6.29703	100		Total	58.2063	243.541	11.6415	100		Total	44.5239	186.293	8.90454	100
EPOC												EPOC
A1	T1	Sonuç O2 (L)	Kjoule									A1	T1	Sonuç O2 (L)	Kjoule
3024.56	1.08017	3.26703	68.3462									3315.05	0.906333	3.00454	62.855
64.81												Dinlenme O2		2.737	57.258
												54.38	Toplam	5.74154	120.113
												Dinlenme (30sn)	O2 (ml)	Toplam Dinlenme (L)
												1	2545	2.737
												2	2929
												Toplam	5474

## Sheet: 9
Wingate (30sn)												3x10sn
Overall Energy Contribution						During Only Sprint Energy Contribution						Overall Energy Contribution						During Only Sprint Energy Contribution
Systems	Kcal	kJ	LO2	%		Systems	Kcal	kJ	LO2	%		Systems	Kcal	kJ	LO2	%		Systems	Kcal	kJ	LO2	%
Aerobic	6.00272	25.116	1.2	17.5122		Aerobic	6.00272	25.116	1.2	17.5122		Aerobic	17.5496	73.4292	3.51	28.2515		Aerobic	4.47203	18.7114	0.894	9.1149
Anaerobic Lactic	15.1069	63.2086	3.02	44.0723		Anaerobic Lactic	15.1069	63.2086	3.02	44.0723		Anaerobic Lactic	15.8496	66.3164	3.17	25.5149		Anaerobic Lactic	15.8496	66.3164	3.17	32.3202
Anaerobic ALactic	13.1616	55.0693	2.63238	38.4155		Anaerobic ALactic	13.1616	55.0693	2.63238	38.4155		Anaerobic ALactic	28.7199	120.167	5.74411	46.2336		Anaerobic ALactic	28.7199	120.167	5.74411	58.5649
Total	34.2712	143.394	6.85238	100		Total	34.2712	143.394	6.85238	100		Total	62.1191	259.912	12.4241	100		Total	49.0415	205.195	9.80811	100
EPOC												EPOC
A1	T1	Sonuç O2 (L)	Kjoule									A1	T1	Sonuç O2 (L)	Kjoule
2718.93	0.968167	2.63238	55.0693									2929.86	1.06767	3.12811	65.4401
58.09												Dinlenme O2		2.616	54.7267
												64.06	Toplam	5.74411	120.167
												Dinlenme (30sn)	O2 (ml)	Toplam Dinlenme (L)
												1	2431	2.616
												2	2801
												Toplam	5232

## Sheet: 10
Wingate (30sn)												3x10sn
Overall Energy Contribution						During Only Sprint Energy Contribution						Overall Energy Contribution						During Only Sprint Energy Contribution
Systems	Kcal	kJ	LO2	%		Systems	Kcal	kJ	LO2	%		Systems	Kcal	kJ	LO2	%		Systems	Kcal	kJ	LO2	%
Aerobic	5.00227	20.93	1	17.4895		Aerobic	5.00227	20.93	1	17.4895		Aerobic	15.2996	64.0152	3.06	29.8418		Aerobic	3.43406	14.3684	0.6865	8.71129
Anaerobic Lactic	5.75261	24.0695	1.15	20.1129		Anaerobic Lactic	5.75261	24.0695	1.15	20.1129		Anaerobic Lactic	9.44977	39.5388	1.89	18.4317		Anaerobic Lactic	9.44977	39.5388	1.89	23.983
Anaerobic ALactic	17.8382	74.6367	3.56772	62.3976		Anaerobic ALactic	17.8382	74.6367	3.56772	62.3976		Anaerobic ALactic	26.5197	110.961	5.30407	51.7265		Anaerobic ALactic	26.5197	110.961	5.30407	67.3057
Total	28.593	119.636	5.71772	100		Total	28.593	119.636	5.71772	100		Total	51.2691	214.515	10.2541	100		Total	39.4036	164.868	7.88057	100
EPOC												EPOC
A1	T1	Sonuç O2 (L)	Kjoule									A1	T1	Sonuç O2 (L)	Kjoule
2548.37	1.4	3.56772	74.6367									2824.65	1.0375	2.93057	61.3076
81.69												Dinlenme O2		2.3735	49.6536
												62.25	Toplam	5.30407	110.961
												Dinlenme (30sn)	O2 (ml)	Toplam Dinlenme (L)
												1	2147	2.3735
												2	2600
												Toplam	4747

[truncated: 23 more sheets: 11, 12, 13, 14, 15, 16, 17, 18, 19, 20, 21, 22, 23, 24, 25, 26, 27, 28, 29, 30 …]
